# Supplementary material for: KCO: Balancing class distribution in just-in-time software defect prediction using kernel crossover oversampling
Source: PLoS One. 2024 Apr 11;19(4):e0299585. doi: 10.1371/journal.pone.0299585 (PMC11008885; doi:10.1371/journal.pone.0299585)
Supplement: S1 Datasets — (ZIP) [file pone.0299585.s001.zip]

Archive with 26 entries (26 files):
- Datasets/bugzilla.csv
- Datasets/bugzilla_0.25.json
- Datasets/bugzilla_0.5.json
- Datasets/bugzilla_0.75.json
- Datasets/columba.csv
- Datasets/columba_0.25.json
- Datasets/columba_0.5.json
- Datasets/columba_0.75.json
- Datasets/columba_v1.csv
- Datasets/jdt.csv
- Datasets/jdt_0.25.json
- Datasets/jdt_0.5.json
- Datasets/jdt_0.75.json
- Datasets/jdt_12.csv
- Datasets/mozilla.csv
- Datasets/mozilla_0.25.json
- Datasets/mozilla_0.5.json
- Datasets/mozilla_0.75.json
- Datasets/platform.csv
- Datasets/platform_0.25.json
- Datasets/platform_0.5.json
- Datasets/platform_0.75.json
- Datasets/postgres.csv
- Datasets/postgres_0.25.json
- Datasets/postgres_0.5.json
- Datasets/postgres_0.75.json
