# Supplementary material for: KCO: Balancing class distribution in just-in-time software defect prediction using kernel crossover oversampling
Source: PLoS One. 2024 Apr 11;19(4):e0299585. doi: 10.1371/journal.pone.0299585 (PMC11008885; doi:10.1371/journal.pone.0299585)
Supplement: S1 Datasets — (ZIP) [file pone.0299585.s001.zip › Datasets/bugzilla.csv]

transactionid	commitdate	ns	nm	nf	entropy	la	ld	lt	fix	ndev	pd	npt	exp	rexp	sexp	bug
3	2001/12/12 17:41	1	1	3	0.579380164	0.093619972	0	480.6666667	1	14	596	0.666666667	143	133.5	129	1
7	1999/10/12 12:57	1	1	1	0	0	0	398	1	1	0	1	140	140	137	1
8	2002/5/15 16:55	3	3	52	0.739279416	0.183476904	0.208912704	283.5192308	0	23	15836	0.75	984	818.65	978	0
9	2002/1/21 15:37	1	1	8	0.685327593	0.016038882	0.012879708	514.375	1	21	1281	1	579	479.25	550	0
10	2001/12/19 16:44	2	2	38	0.769776151	0.091828682	0.072745534	366.8157895	1	21	6565	0.763157895	413	313.25	405	0
12	2002/1/21 15:42	1	1	16	0.760777157	0.018308351	0.017665953	583.75	1	20	2098	0.75	595	495.25	566	0
13	2001/12/27 2:25	2	2	33	0.816160319	0.095681562	0.04183252	403.4848485	0	21	6840	0.727272727	548	448.25	540	0
15	2001/12/27 0:28	2	2	33	0.816160319	0.095681562	0.04183252	403.4848485	1	21	6840	0.727272727	482	382.25	474	0
19	2002/2/8 9:40	2	2	9	0.650241612	0.086558045	0.070773931	218.2222222	0	19	2117	0.555555556	24	24	24	0
27	2003/4/25 1:41	2	2	8	0.795895353	0.080952381	0.023809524	393.75	1	27	794	0.875	170	90.5	169	1
28	2002/12/10 19:41	2	2	3	0.873908094	0.079207921	0.007920792	168.3333333	1	9	39	0.333333333	659	659	644	1
29	2002/11/27 11:00	2	2	10	0.761024475	0.013781698	0.006615215	544.2	1	26	172	0.6	21	21	20	1
31	2002/8/26 2:16	4	4	63	0.99530485	6.19E-05	0.003964321	256.2539683	1	26	3520	0.603174603	363	336	363	0
34	2002/2/26 1:13	2	2	3	0.770097148	0.115808824	0.045955882	181.3333333	1	6	42	0.333333333	54	54	54	1
43	2002/1/30 17:58	2	2	41	0.800417597	0.028489306	0.020120044	288.5121951	0	22	10034	0.731707317	709	609.25	701	0
44	2001/12/2 23:05	3	3	21	0.800379136	0.009292352	0.005616257	466.3333333	0	20	2739	0.714285714	290	190.25	286	0
46	2002/8/8 20:08	2	2	12	0.614774028	0.508086253	0.507637017	185.5	0	23	3724	0.5	423	221.1666667	409	0
50	2002/2/4 11:57	3	3	22	0.815714726	0.058696694	0.034379492	379.4545455	0	22	4898	0.863636364	745	645.25	737	0
51	2002/1/21 17:58	2	2	38	0.914054199	0.018813158	0.006772737	244.7894737	0	21	9020	0.763157895	633	533.25	625	0
55	2002/5/23 15:33	1	1	1	0	0.025641026	0.025641026	39	1	6	86	1	999	824.6	939	0
57	2003/9/2 2:54	2	2	2	1	0.003236246	0.003236246	309	1	15	256	0.5	576	192.5666667	549	1
58	2003/4/27 3:20	2	2	7	0.803756276	0.006194856	0.004317627	761	1	27	134	0.571428571	79	79	78	1
60	2003/2/23 2:31	2	2	4	0.825011211	0.007243461	0.002414487	621.25	1	25	36	0.5	29	29	29	1
62	2003/1/23 19:27	2	2	3	0.94639463	0.00872093	0.002906977	229.3333333	1	14	39	0.666666667	511	237.3333333	491	1
63	2003/1/23 2:11	2	2	2	1	0.010380623	0.010380623	289	1	13	78	0.5	2	2	2	1
67	2002/11/28 5:49	2	2	9	0.552052726	0.124817251	0.088267544	608	1	25	130	0.555555556	453	397.5	438	1
74	2002/8/19 9:59	2	2	7	0.662681519	0.007537131	0.026823321	644.4285714	0	24	24	0.857142857	294	268.5	287	1
77	2002/7/3 19:07	2	2	7	0.780368658	0.043265876	0.010932775	614.1428571	1	22	171	0.857142857	98	78	98	1
80	2002/1/19 20:44	2	2	38	0.907421027	0.019176598	0.007475623	242.8947368	1	21	3580	0.842105263	352	296.5	345	1
83	2001/10/23 11:44	2	2	10	0.725405511	0.033937123	0.029148449	480.3	1	19	729	0.8	10	10	10	1
86	2000/6/27 19:16	2	2	2	1	0.518987342	0.034810127	316	1	2	12	0.5	24	24	24	1
87	2000/6/21 3:50	2	2	2	1	0.008928571	0.008928571	224	0	1	18	0.5	48	40.5	48	0
89	2000/6/8 16:30	2	2	5	0.01406041	0.303448276	0.278817734	203	1	1	42	0.6	34	26.5	34	1
91	2000/7/12 16:47	2	2	2	1	0.027428571	0.034285714	875	1	2	42	0.5	52	52	52	0
92	2000/7/12 14:34	2	2	2	1	0.005694761	0.004555809	878	1	2	42	0.5	50	50	50	0
94	2000/7/10 19:55	2	2	2	1	0.165172855	0.021766965	781	0	2	38	0.5	46	46	46	0
97	2000/7/6 19:11	2	2	2	1	0.123310811	0.069256757	592	0	2	30	0.5	39	39	39	0
98	2000/7/5 22:11	2	2	2	1	0.090434783	0.111304348	575	1	2	28	0.5	37	37	37	0
99	2000/7/5 20:58	2	2	2	1	0.164948454	0.08419244	582	0	2	28	0.5	35	35	35	0
101	2000/6/29 21:40	2	2	2	1	0.508992806	0.050359712	556	0	2	16	0.5	29	29	29	0
102	2000/6/28 21:57	2	2	2	1	0.432098765	0.096296296	405	0	2	14	0.5	27	27	27	0
106	2001/10/29 9:29	2	2	11	0.84405648	0.031332655	0.016683622	446.8181818	1	19	1216	0.727272727	127	127	119	0
115	2001/12/27 0:09	2	2	36	0.796343141	0.042985029	0.098317642	359.9444444	0	21	7435	0.694444444	449	349.25	441	0
119	2001/10/29 2:48	2	2	30	0.815987948	0.088319542	0.031667728	418.9333333	1	20	4763	0.7	249	236	244	0
124	2001/12/19 15:09	2	2	40	0.759072533	0.072615296	0.09166428	349.1	0	21	7152	0.75	375	275.25	367	0
130	2003/9/25 18:29	2	2	2	1	0.003154574	0.003154574	317	1	15	1080	0.5	582	194.5833333	555	0
131	2002/7/29 18:44	2	2	9	0.837282775	0.027545762	0.035365203	625.2222222	0	24	430	0.777777778	120	120	120	0
133	2002/9/12 23:24	2	2	6	0.622924138	0.015771526	0.015771526	782	0	25	514	0.833333333	501	501	487	0
134	2002/9/6 19:28	3	3	12	0.525720509	0.017523168	0.01095198	494.5833333	0	26	1733	0.75	477	477	474	0
137	2002/8/27 0:49	2	2	5	0.477016433	0.0906298	0.086789555	260.4	0	21	660	0.6	364	364	356	0
139	2002/8/18 20:00	2	2	2	1	0.003144654	0.003144654	318	0	12	226	0.5	312	312	307	0
140	2002/8/18 14:57	2	2	10	0.846877983	0.019408503	0.021441774	541	1	25	699	0.9	301	301	296	0
143	2003/1/28 20:39	4	4	21	0.829654704	21	13495	0	0	32	1507	0.80952381	113	81.16666667	108	0
144	2003/1/28 19:01	1	1	1	0	0.017182131	0.010309278	291	0	14	56	1	69	37.16666667	51	0
146	2006/12/9 6:51	2	4	7	0.787305878	0.039246468	0.017268446	273	1	39	265	1	1805	1006.833333	1718	0
147	2006/11/18 10:54	2	2	2	0.353359335	0.023622047	0.005905512	254	1	13	16	1	625	605.5	285	0
149	2006/10/17 2:20	2	3	5	0.743868916	0.043333333	0.004666667	300	1	36	88	1	563	563	546	1
152	2006/9/11 17:27	2	2	3	0.660085513	0.221402214	0.134686347	180.6666667	1	18	32	1	484	484	468	0
156	2006/8/8 16:49	1	1	1	0	0.003773585	0.003773585	265	1	13	8	1	1536	968	954	0
159	2006/7/6 8:06	2	2	3	0.886859507	0.004075395	0.004075395	654.3333333	1	36	4	1	1460	946.1666667	1396	0
161	2006/7/1 12:10	1	1	1	0	0.054945055	0.003663004	273	1	13	2	1	73	73	22	1
162	2006/6/29 12:34	1	1	1	0	0.181132075	0.2	265	1	13	9	1	63	63	20	1
165	2006/6/19 11:49	1	1	1	0	0.003663004	0.003663004	273	1	13	6	1	70	70	34	0
168	2006/5/15 12:31	1	1	1	0	0.011857708	0	253	1	12	4	1	1197	747.5	753	0
171	2006/2/7 17:46	1	1	1	0	0.008333333	0.008333333	240	1	11	32	1	991	785.5	641	0
174	2005/12/2 17:16	1	1	1	0	0.029166667	0.004166667	240	1	10	7	1	10	10	5	1
175	2005/11/25 16:57	3	3	6	0.859661049	0.006857855	0.006857855	267.3333333	1	23	346	1	41	16.85952381	41	0
178	2005/10/13 19:58	2	2	5	0.56020181	0.087891825	0.004917025	650.8	1	35	176	1	972	249.1142857	949	1
179	2005/10/12 18:24	1	1	1	0	0	0.004901961	204	1	8	6	1	665	631.5	431	0
181	2005/7/27 15:58	1	1	1	0	0.04040404	0.005050505	198	1	8	13	1	312	312	197	0
183	2005/3/3 0:28	2	2	2	1	0.004343105	0.004343105	460.5	1	11	119	1	76	68.5	73	1
184	2004/11/7 21:25	2	2	2	0.999411065	0.103806228	0.017301038	144.5	1	5	200	0.5	882	343.7	862	1
186	2004/7/28 22:45	2	2	3	0.579318705	0.040345821	0.050432277	231.3333333	1	29	35	1	120	104.5833333	114	1
192	2003/6/7 9:59	1	1	1	0	0.006993007	0.006993007	143	1	3	4	1	160	160	118	0
193	2003/6/3 5:47	2	2	22	0.633141823	0.082758621	0.053549696	336.1363636	1	32	693	0.409090909	154	154	153	1
195	2003/2/14 5:37	2	2	2	0.938315352	0.090517241	0.043103448	116	1	3	13	1	24	24	24	1
196	2003/2/8 18:26	1	1	3	0.656704548	0.01332445	0.00266489	500.3333333	1	26	3	0.333333333	22	22	16	1
197	2003/2/7 2:19	2	3	12	0.393931241	0.023182297	0.036880927	237.25	1	30	281	0.916666667	17	17	17	1
198	2003/1/14 15:00	1	1	1	0	0.375	0	112	1	1	25	1	482	368	412	1
201	2003/1/28 19:01	2	2	7	0.628634559	0.038345659	0.018625034	521.5714286	0	28	373	1	78	46.16666667	61	0
203	2006/8/8 16:53	1	1	1	0	0.004166667	0.004166667	240	1	13	214	1	1537	969	955	0
204	2006/6/19 11:49	1	1	1	0	0.004166667	0.004166667	240	1	13	164	1	71	71	35	0
212	2005/7/14 2:01	1	1	2	0.914018511	0.179054054	0.087837838	148	1	32	134	1	518	518	260	1
213	2005/7/13 20:02	2	2	4	0.618467693	0.061594203	0.057971014	483	1	34	486	1	222	222	213	1
215	2005/7/7 22:37	1	1	1	0	0.036649215	0.010471204	191	1	31	79	1	464	464	234	1
216	2005/4/19 19:42	2	2	3	0.743110336	0.059059059	0.041041041	333	1	33	18	1	81	81	79	1
218	2005/4/16 13:33	1	1	1	0	0	0.04954955	222	1	31	7	1	73	73	53	0
221	2005/4/4 17:52	1	1	18	0.942207766	0.025619233	0.021248179	457.5555556	1	39	307	0.611111111	326	326	178	1
223	2005/3/11 14:06	1	1	2	1	0.001402525	0.001402525	713	1	31	6	1	207	207	116	0
224	2005/3/8 18:03	2	2	2	0.997772472	0.0288	0.0288	312.5	1	32	2	0.5	169	169	163	1
226	2005/3/4 19:18	2	3	12	0.896511155	0.009995654	0.015210778	383.5	1	35	86	0.75	157	157	151	1
235	2005/1/11 12:15	2	2	2	0.961236605	0.020833333	0.009259259	216	1	29	106	1	26	26	26	1
237	2005/1/7 16:19	1	1	1	0	0.008547009	0	234	1	29	0	1	22	22	16	0
238	2005/1/7 16:10	1	1	1	0	0.004310345	0.004310345	232	1	29	6	1	19	19	13	1
241	2004/10/25 3:33	1	1	1	0	0.038961039	0.012987013	231	1	28	82	1	45	45	29	1
244	2004/7/30 6:37	1	1	1	0	0.004444444	0.004444444	225	1	27	2	1	821	304	686	1
246	2004/7/7 4:59	1	1	1	0	0.035242291	0	227	1	27	103	1	114	101.5	95	1
248	2003/10/29 20:31	1	1	2	0.918295834	0.000928505	0.00185701	538.5	1	31	16	1	15	13	13	0
249	2003/10/16 14:26	1	1	2	0.845350937	0.004061738	0.004874086	615.5	1	28	2	0.5	585	192.1	526	0
250	2003/10/15 18:48	1	1	2	0.970950594	0.002435065	0.001623377	616	1	28	10	1	18	14.5	16	1
251	2003/10/7 15:15	1	1	1	0	0.004385965	0.004385965	228	1	25	23	1	1	1	1	0
252	2003/9/14 2:04	2	3	15	0.78239414	0.028753994	0.030151757	333.8666667	1	31	1270	0.4	180	164	178	1
255	2003/4/2 7:35	2	2	11	0.830696754	0.020689655	0.021165279	382.2727273	1	29	98	0.454545455	61	61	60	1
256	2003/3/21 23:47	2	3	14	0.586405004	0.051572327	0.090775681	340.7142857	1	28	609	0.785714286	47	47	47	1
257	2003/2/16 11:11	1	1	1	0	0.00204499	0.00204499	489	1	24	7	1	6	6	6	1
258	2003/2/9 17:04	2	2	7	0.811836497	0.016869728	0.03030303	457.2857143	1	27	174	1	38	27.5	38	1
261	2002/12/20 2:21	2	2	6	0.148260447	0.011752137	0.102029915	312	1	25	68	0.833333333	474	381	459	1
262	2002/12/5 22:37	1	1	1	0	0.00203252	0.004065041	492	1	22	8	1	648	648	574	0
264	2002/11/27 9:46	1	1	4	0.688139584	0.02247191	0.004494382	333.75	1	26	122	1	645	645	571	1
265	2002/11/26 16:11	1	1	1	0	0.006160164	0	487	1	21	16	1	360	253.0666667	340	0
266	2002/11/10 21:23	1	1	1	0	0.002057613	0.002057613	486	1	21	2	1	422	368.5	368	1
270	2002/10/17 0:31	1	1	4	0.760589714	0.040719196	0.011369646	945.5	1	25	10	0.75	602	602	539	1
272	2002/10/13 0:26	2	2	12	0.895329738	0.043936731	0.007029877	569	1	26	138	0.833333333	598	598	583	1
275	2002/10/3 3:04	1	1	2	0.347816914	0	0.059050064	389.5	1	24	6	1	318	271.5833333	300	0
276	2002/10/2 7:57	1	1	2	0.959686894	0.055220017	0.003451251	579.5	1	24	35	1	395	352	351	1
280	2002/9/23 3:12	1	1	3	0.772506886	0.014625229	0.007312614	547	1	23	3	0.666666667	295	256.0833333	279	1
283	2002/8/30 21:53	1	1	1	0	0.005226481	0.00174216	574	1	21	1	1	431	431	396	0
285	2002/8/27 5:35	1	1	2	0.721928095	0.002842928	0.000710732	703.5	1	23	2	0.5	365	338	332	0
287	2002/8/19 18:34	1	1	1	0	0.001748252	0.006993007	572	1	21	0	1	257	224.8333333	243	0
290	2002/8/15 18:57	2	2	5	0.791644181	0.020937188	0.038218677	601.8	1	23	9	0.4	245	214.4166667	245	1
291	2002/8/15 2:43	1	1	3	0.932788378	0.008636644	0.008019741	540.3333333	1	23	7	0.666666667	237	206.4166667	227	1
292	2002/8/12 1:42	3	3	29	0.847648368	0.048910594	0.027498122	458.9655172	1	26	1464	0.793103448	271	245.5	269	1
293	2002/7/26 16:39	1	1	1	0	0.020134228	0.015100671	596	1	21	2	1	218	189.0833333	211	0
294	2002/7/24 19:13	1	1	1	0	0.015025042	0.136894825	599	1	21	14	1	205	176.0833333	198	0
295	2002/7/10 2:27	1	1	1	0	0.018518519	0.033950617	648	1	20	4	1	226	226	219	0
296	2002/7/6 14:27	1	1	1	0	0.004559271	0.003039514	658	1	20	3	1	99	79	96	1
299	2002/6/27 20:18	1	1	9	0.866107761	0.008624148	0.008624148	554	1	22	322	0.888888889	199	199	192	1
300	2002/6/22 20:46	1	1	2	0.811278124	0	0.005184705	771.5	1	22	28	1	186	186	179	0
301	2002/6/2 22:42	1	1	1	0	0.003120125	0.003120125	641	1	20	7	1	18	12.33333333	18	1
302	2002/5/26 3:01	1	1	1	0	0.001560062	0.00624025	641	0	20	1	1	193	166.3333333	186	1
305	2002/5/7 17:28	1	1	7	0.660439276	0.01754386	0.001349528	635.1428571	1	21	43	0.857142857	170	146.3333333	163	1
307	2002/4/28 18:09	1	1	1	0	0.03617945	0.023154848	691	1	19	0	1	145	121.3333333	139	1
308	2002/4/28 17:57	1	1	1	0	0.055474453	0.157664234	685	1	19	2	1	143	119.3333333	137	1
310	2002/4/25 15:43	1	1	1	0	0.004032258	0.358870968	744	1	19	1	1	128	104.3333333	124	0
312	2002/4/20 12:17	1	1	1	0	0.001135074	0.001135074	881	1	19	15	1	390	283.8333333	367	0
313	2002/4/5 17:42	1	1	1	0	0.001135074	0.001135074	881	1	19	0	1	83	69.5	81	1
314	2002/4/5 15:03	1	1	1	0	0.031782066	0.021566402	881	1	19	0	1	82	68.5	80	1
315	2002/4/5 2:13	1	1	2	0	0.000954198	0.000954198	524	1	19	2	1	79	65.5	77	1
316	2002/4/3 18:00	1	1	1	0	0.07674685	0.013745704	873	1	19	0	1	75	61.5	73	1
317	2002/4/3 13:54	1	1	3	0.748039931	0.041207197	0.030760302	574.3333333	1	21	77	1	74	60.5	72	1
318	2002/4/1 17:52	2	2	9	0.761165966	0.125591757	0.017265386	399	1	21	174	0.888888889	388	310	381	1
321	2002/3/12 8:54	1	1	4	0.238136895	0.185658153	0.215373281	1018	1	21	75	1	62	55.5	60	1
323	2002/2/17 3:22	2	2	7	0.970835763	0.003639304	0.003639304	353.2857143	1	21	76	0.428571429	377	309	370	1
325	2002/2/4 19:20	1	1	5	0.699936181	0.014051522	0.022638564	512.4	1	22	112	1	30	30	29	1
326	2002/2/4 7:23	1	1	7	0.846075574	0.016013384	0.001434034	597.7142857	1	21	144	0.571428571	23	23	22	1
327	2002/2/3 4:27	1	1	2	0.794490107	0.064422519	0.005803831	861.5	1	21	8	0.5	49	49	47	1
328	2002/1/30 9:14	1	1	6	0.781190777	0.007042254	0.017354125	662.6666667	1	21	167	1	46	46	44	1
330	2002/1/22 17:23	1	1	1	0	0.001182033	0.001182033	846	1	19	3	1	4	4	4	0
332	2001/12/9 10:56	1	1	1	0	0.017814727	0	842	1	18	12	1	307	271	290	0
335	2001/11/17 22:54	1	1	1	0	0.002398082	0.002398082	834	1	18	0	1	13	13	13	0
336	2001/11/17 22:22	1	1	1	0	0.001199041	0.001199041	834	0	18	18	1	12	12	12	0
337	2001/10/30 19:21	1	1	1	0	0.001199041	0.001199041	834	1	17	0	1	32	32	30	0
339	2001/10/26 14:49	1	1	1	0	0.001199041	0.001199041	834	1	17	3	1	116	116	108	0
341	2001/10/19 20:50	1	1	1	0	0.010526316	0.002339181	855	1	16	5	1	102	102	94	0
342	2001/10/14 23:59	1	1	1	0	0.003529412	0.002352941	850	1	16	2	1	35	27.5	35	0
345	2001/10/12 17:33	1	1	1	0	0.00942285	0	849	1	16	0	1	160	154	153	1
346	2001/10/12 16:54	1	1	1	0	0.004728132	0.001182033	846	1	16	1	1	31	23.5	31	0
347	2001/10/11 15:51	1	1	1	0	0.003558719	0.002372479	843	1	16	0	1	77	77	72	0
348	2001/10/11 15:07	1	1	1	0	0.002375297	0.002375297	842	1	16	1	1	75	75	70	0
349	2001/10/10 19:36	1	1	1	0	0.080760095	0.06175772	842	1	16	0	1	156	150	149	1
350	2001/10/10 9:26	1	1	1	0	0.013301088	0	827	1	16	0	1	74	74	69	0
351	2001/10/10 0:52	1	1	1	0	0.006060606	0.006060606	825	1	16	5	1	6	5.5	6	1
352	2001/10/5 20:03	1	1	1	0	0.003636364	0.003636364	825	1	15	7	1	20	20	19	0
353	2001/9/28 15:17	1	1	1	0	0.003636364	0.003636364	825	1	15	18	1	18	18	17	0
354	2001/9/10 17:26	1	1	3	0.318636864	0.023267839	0.001034126	644.6666667	1	16	105	1	22	14.5	22	1
355	2001/9/5 22:19	1	1	1	0	0.004968944	0.001242236	805	1	14	6	1	149	149	142	1
356	2001/8/30 23:54	1	1	5	0.870281809	0.020588235	0.002941176	816	1	17	40	1	8	8	8	1
358	2001/8/20 16:36	1	1	1	0	0.0125	0.00875	800	1	14	4	1	3	3	3	0
359	2001/8/16 2:43	1	1	1	0	0.003754693	0.001251564	799	1	13	3	1	129	129	124	1
360	2001/8/13 15:11	1	1	5	0.7449403	0.015964523	0.003104213	451	1	17	706	1	44	44	43	1
361	2001/8/12 20:46	1	1	4	0.850015877	0.047008547	0.015567766	819	1	16	52	1	123	123	118	1
363	2001/7/30 8:52	1	1	1	0	0.002617801	0.002617801	764	1	13	10	1	39	39	38	0
364	2001/7/20 11:18	1	1	6	0.782405757	0.04352605	0.016047483	758.1666667	1	15	115	0.833333333	37	37	36	1
365	2001/7/16 15:38	1	1	1	0	0.007832898	0	766	1	13	5	1	106	106	101	0
366	2001/7/11 1:29	2	2	10	0.737503509	0.078743961	0.03115942	414	1	15	254	0.7	105	105	103	1
367	2001/7/4 3:05	1	1	3	0.787120357	0.00529661	0.003177966	629.3333333	1	15	57	1	95	95	91	1
368	2001/6/19 18:48	1	1	1	0	0.002635046	0.001317523	759	1	13	1	1	74	74	70	1
369	2001/6/18 19:13	1	1	1	0	0.002635046	0.002635046	759	1	13	11	1	24	24	23	0
370	2001/6/7 16:26	1	1	2	0.994030211	0.011921459	0.003506311	713	1	15	2	1	70	70	66	0
371	2001/6/6 21:31	1	1	1	0	0.00131406	0.00131406	761	1	13	4	1	68	68	64	0
372	2001/6/2 18:02	1	1	3	0.806853195	0.074175824	0.041895604	485.3333333	1	15	86	0.666666667	53	35.5	53	1
374	2001/5/11 14:02	1	1	1	0	0.004076087	0	736	1	11	2	1	32	32	30	0
375	2001/5/9 22:53	1	1	2	0.804252236	0.064209275	0.003567182	420.5	1	11	166	1	29	29	27	1
376	2001/3/10 17:06	1	1	1	0	0.017881706	0.013755158	727	1	10	0	1	55	43.5	53	0
377	2001/3/10 0:52	1	1	1	0	0.009668508	0.005524862	724	1	10	15	1	134	91.5	117	1
378	2001/2/23 16:40	1	1	1	0	0.001385042	0	722	1	10	1	1	122	93	106	0
379	2001/2/22 17:11	1	1	1	0	0.002773925	0.002773925	721	0	10	0	1	121	92	105	1
380	2001/2/22 16:59	1	1	1	0	0.001386963	0.001386963	721	0	10	1	1	120	91	104	0
381	2001/2/21 21:20	1	1	1	0	0.061026352	0.034674064	721	1	10	36	1	111	82	95	1
382	2001/1/16 16:09	1	1	1	0	0.004237288	0.001412429	708	1	10	85	1	29	25	27	0
383	2000/10/23 20:44	1	1	1	0	0.02407932	0.015580737	706	0	10	35	1	102	99	86	0
384	2000/9/18 17:29	1	1	2	0.979868757	0.004110393	0.002935995	851.5	1	12	20	1	100	100	84	1
386	2000/9/15 14:35	1	1	4	0.53477311	0.14939897	0.033772181	436.75	1	12	49	1	96	96	80	1
387	2000/9/7 2:22	1	1	1	0	0.001587302	0.001587302	630	1	10	3	1	20	20	18	1
388	2000/9/4 0:10	1	1	1	0	0	0.003174603	630	1	10	14	1	18	18	17	0
389	2000/8/21 15:50	1	1	1	0	0.001584786	0.001584786	631	1	9	81	1	55	55	41	0
390	2000/6/1 19:09	1	1	1	0	0.004754358	0	631	1	9	24	1	27	19.5	27	0
391	2000/5/8 14:12	1	1	1	0	0.00792393	0	631	1	8	11	1	8	8	8	0
392	2000/4/27 19:12	1	1	1	0	0.001592357	0.001592357	628	1	7	1	1	68	68	66	0
393	2000/4/26 15:35	1	1	1	0	0.00477707	0	628	1	7	8	1	8	8	8	0
394	2000/4/18 22:14	1	1	5	0.313992569	0.033826638	0.027484144	283.8	1	8	0	0.2	20	12.5	20	1
395	2000/4/18 19:10	1	1	5	0.318270789	0.29748685	0.02805377	342.2	1	8	625	1	5	5	5	1
396	2000/3/30 18:56	1	1	1	0	0.001597444	0.001597444	626	1	5	7	1	66	66	64	0
397	2000/3/23 13:20	1	1	1	0	0.009584665	0.001597444	626	1	5	13	1	473	422	469	1
398	2000/3/10 12:45	1	1	1	0	0.004823151	0.001607717	622	0	5	3	1	454	413	450	0
399	2000/3/7 13:22	1	1	6	0.849977407	0.005659556	0.002176752	382.8333333	1	8	253	0.833333333	436	395.5	432	1
400	2000/3/7 12:32	1	1	1	0	0.003225806	0.003225806	620	1	5	11	1	429	388.5	425	0
401	2000/2/25 14:31	1	1	5	0.806464891	0.02301496	0.036440353	521.4	0	7	39	0.8	427	388.5	423	1
402	2000/2/18 16:38	1	1	2	0.749595257	0.010948905	0.001824818	548	0	6	1	1	420	384	416	1
403	2000/2/17 16:40	1	1	7	0.817785217	0.02205687	0.002125963	537.5714286	1	7	34	0.857142857	412	376	408	1
404	2000/2/17 10:52	1	1	1	0	0.006504065	0.006504065	615	0	5	0	1	399	363	395	0
405	2000/2/17 0:15	1	1	14	0.841067823	0.134057971	0.031228433	414	1	7	270	0.928571429	394	358	390	1
406	2000/2/15 13:56	1	1	1	0	0.005128205	0.003418803	585	1	5	8	1	379	343	375	1
407	2000/2/7 17:11	1	1	2	1	0.029063509	0.018299247	464.5	0	7	24	1	375	341.5	371	0
408	2000/1/27 20:01	1	1	4	0.336742649	0.251001821	0.136247723	686.25	1	7	5	0.75	357	325	353	1
409	2000/1/25 2:53	1	1	8	0.580565918	0.025872093	0.052906977	430	1	8	10	0.75	346	314	342	1
410	2000/1/24 0:50	1	1	1	0	0.007017544	0.005263158	570	0	5	0	1	336	304	332	1
411	2000/1/24 0:41	1	1	4	0.823483334	0.015665796	0.003263708	383	1	7	16	1	335	303	331	1
412	2000/1/22 16:43	1	1	2	0.958711883	0.013400335	0.004187605	597	1	5	0	1	313	281	309	1
413	2000/1/22 14:08	1	1	3	0.68589275	0.023622047	0.003028468	550.3333333	1	7	1	0.666666667	307	275	303	1
414	2000/1/21 23:24	1	1	8	0.755957559	0.06466031	0.007747318	419.5	1	7	13	0.75	298	267	294	1
415	2000/1/20 16:36	1	1	1	0	0.001782531	0.001782531	561	0	5	2	1	289	258	285	1
416	2000/1/18 17:41	1	1	3	0.770219962	0.064944134	0.016759777	477.3333333	0	5	0	0.333333333	278	247	274	1
418	2000/1/18 9:40	1	1	3	0.890517856	0.011363636	0.022727273	322.6666667	0	6	9	0.666666667	270	239	266	1
419	2000/1/17 14:54	1	1	1	0	0.003717472	0.003717472	538	0	5	3	1	264	233	260	0
420	2000/1/14 18:30	1	1	1	0	0.003717472	0.001858736	538	0	5	0	1	254	223	250	1
421	2000/1/14 17:35	1	1	31	0.626947944	0.06020668	0.010184214	215.3870968	1	8	1164	0.419354839	252	221	248	1
422	2000/1/12 13:55	1	1	4	0.858842848	0.022584693	0.005018821	199.25	1	7	186	0.75	210	179	206	1
423	1999/12/28 17:31	1	1	1	0	0.002386635	0.002386635	419	0	5	12	1	185	154.5	181	0
424	1999/12/16 11:37	1	1	3	0.886530029	0.081669691	0.009981851	367.3333333	1	7	26	1	181	151	177	1
425	1999/12/6 12:09	1	1	2	0.99107606	0.009779951	0.001222494	409	0	7	39	1	177	151	173	1
426	1999/12/2 18:56	1	1	1	0	0.004854369	0.002427184	412	0	5	0	1	49	49	48	0
427	1999/12/2 18:21	1	1	5	0.755221006	0.096357227	0.007638073	340.4	1	7	137	0.4	48	48	47	1
428	1999/11/1 18:33	2	2	43	0.999465695	0.088657282	0.076881429	171.8139535	0	8	3412	0.720930233	43	43	43	0
429	1999/10/18 20:03	1	1	1	0	0.002645503	0.002645503	378	1	4	0	1	160	160	157	0
430	1999/10/18 19:57	1	1	5	0.943203745	0.036455412	0	356.6	1	6	48	0.8	159	159	156	1
431	1999/9/29 17:56	1	1	1	0	0.002666667	0.002666667	375	1	4	2	1	108	108	105	0
432	1999/9/27 18:22	1	1	2	1	0.011820331	0.007092199	211.5	1	4	44	1	107	107	104	1
433	1999/9/23 15:19	1	1	4	0.938693532	0.003814714	0.003814714	458.75	1	7	44	1	99	99	97	0
434	1999/9/23 15:08	1	1	5	0.921329965	0.013793103	0.005747126	174	1	5	489	0.8	95	95	93	1
436	1999/8/27 13:17	1	1	1	0	0.002659574	0.002659574	376	0	4	3	1	75	75	75	1
437	1999/8/24 11:24	1	1	2	0.881290899	0.009102731	0.00390117	384.5	1	6	53	1	74	74	74	1
439	1999/6/14 13:33	1	1	2	0.985228136	0.037996546	0.010362694	289.5	1	5	21	1	58	58	58	1
440	1999/6/11 13:39	1	1	1	0	0.018716578	0	374	0	4	17	1	54	54	54	0
441	1999/5/25 15:22	1	1	4	0.900168996	0.100534759	0.034224599	233.75	1	5	281	1	39	39	39	1
442	1999/5/24 15:42	1	1	1	0	0.01497006	0.005988024	334	0	4	12	1	32	32	32	0
443	1999/5/12 13:18	1	1	1	0	0.006024096	0.003012048	332	0	4	5	1	25	25	25	0
446	1999/4/10 13:42	1	1	1	0	0.006153846	0.030769231	325	1	3	2	1	231	189.5	231	1
449	1999/3/22 18:48	1	1	1	0	0.003389831	0.003389831	295	1	3	11	1	214	176	214	0
450	1999/3/11 11:30	1	1	11	0.9071452	0.077908765	0.030240902	177.3636364	1	2	565	0.636363636	205	183.5	205	1
451	1998/11/20 14:18	1	1	17	0.765512607	0.112656467	0.127955494	126.8823529	1	3	66	0.117647059	129	129	129	1
453	1998/11/9 17:45	1	1	1	0	0.010416667	0	288	1	1	27	1	92	92	92	1
454	1998/10/13 14:15	1	1	1	0	0.031468531	0.013986014	286	1	1	24	1	84	84	84	0
456	1998/9/15 17:49	1	1	20	0.734560032	0.553303965	0.514096916	113.5	0	1	236	0.6	63	63	63	1
457	1999/1/27 12:25	1	1	16	0.681955816	0.120644436	0.062570251	166.8125	0	3	1431	0.6875	82	82	82	0
458	1998/12/16 12:45	1	1	16	0.838065176	0.643862392	0.422986708	159.875	0	3	969	0.6875	51	51	51	0
459	1998/11/10 17:16	1	1	3	0.839600875	0.190789474	0.11622807	304	0	2	75	1	3	3	3	0
460	1999/3/16 15:39	1	1	25	0.748275087	0.109917102	0.076757753	130.28	0	4	2487	0.64	26	26	26	0
461	2000/5/31 18:22	1	1	18	0.710736824	0.044518081	0.027949863	385.6111111	1	12	1088	0.611111111	130	130	126	0
463	2000/5/15 17:36	1	1	11	0.658909633	0.066722736	0.056910569	324.2727273	0	11	665	0.727272727	91	91	87	0
464	2000/5/11 12:27	1	1	1	0	0.889035667	0.342140026	757	0	9	62	1	15	15	11	0
465	2002/6/3 19:04	1	1	1	0	0.002493766	0.002493766	802	1	20	287	1	20	14.33333333	20	0
466	2002/5/13 11:05	1	1	2	0.995727452	0.00760095	0.004750594	1052.5	1	21	540	1	4	4	4	0
467	2001/12/9 11:02	1	1	1	0	0.018610422	0	806	1	18	111	1	308	272	291	0
471	2001/10/24 6:26	1	1	1	0	0	0.00232288	861	1	17	12	1	216	203	205	0
478	2002/3/22 0:15	2	2	23	0.506395831	0.114865405	0.129962457	544.3043478	0	21	4666	0.739130435	844	743.75	805	0
480	2002/2/4 10:55	2	2	14	0.754187029	0.043114543	0.016087516	555	0	22	3107	0.785714286	723	623.25	687	0
488	2001/11/19 0:57	1	1	14	0.260322074	0.048508946	0.126441352	538.9285714	0	21	870	0.714285714	267	169	256	0
489	2001/11/5 20:20	2	2	24	0.812655488	0.080294593	0.081552003	463.9166667	1	20	2328	0.666666667	180	84.66666667	175	0
493	2002/3/19 17:02	2	2	19	0.447377955	0.12086316	0.157900197	507.3157895	0	21	3810	0.894736842	821	720.75	782	0
496	2002/1/24 6:35	1	1	8	0.879713208	0.003620565	0.004344678	690.5	1	21	677	0.875	14	14	13	0
498	2002/1/21 18:06	1	1	1	0	0.002366864	0.003550296	845	1	18	83	1	634	534.25	602	0
503	2001/12/11 12:47	2	2	11	0.905515581	0.014105986	0.010293557	476.9090909	0	20	776	0.727272727	335	235.25	327	0
507	2001/11/6 10:19	1	1	15	0.746358596	0.023342355	0.024018945	591.2	1	19	588	0.866666667	195	98.75	185	0
508	2001/11/5 19:21	1	1	27	0.809883441	0.05840708	0.051712197	481.2962963	1	20	2007	0.814814815	283	268	269	0
511	2005/1/3 16:02	1	1	1	0	0.007861635	0.001572327	636	1	28	972	1	486	134.0496032	432	0
512	2004/1/17 21:53	1	1	7	0.935043866	0.007909046	0.007909046	289	1	31	4456	0.571428571	621	199.85	555	0
513	2004/1/17 20:41	1	1	1	0	0.004746835	0.001582278	632	1	27	620	1	612	190.85	546	0
514	2003/10/7 15:37	1	1	1	0	0.001584786	0.001584786	631	1	25	518	1	2	2	2	0
515	2003/4/14 7:50	1	1	1	0	0.001584786	0.001584786	631	1	24	342	1	63	63	41	0
516	2002/7/10 2:27	1	1	1	0	0.019017433	0.034865293	631	1	20	64	1	227	227	220	0
517	2002/6/2 22:48	1	1	1	0	0.003120125	0.003120125	641	1	20	26	1	19	13.33333333	19	0
525	2002/8/26 11:24	1	1	1	0	0.008665511	0.005199307	577	1	21	51	1	350	350	328	0
527	2002/8/13 1:06	1	1	7	0.439004964	0.025908901	0.037400752	683.7142857	0	24	385	1	268	268	258	0
528	2002/8/12 13:54	1	1	10	0.43652701	0.05792014	0.216542343	455.8	1	25	1008	0.9	251	251	243	0
529	2002/8/4 16:27	1	1	11	0.801567809	0.025648213	0.027470217	648.6363636	0	24	514	1	229	229	222	0
530	2002/8/3 10:57	1	1	12	0.742504806	0.00722301	0.003482523	646.0833333	1	24	599	0.916666667	218	218	211	0
533	2002/7/27 9:38	1	1	12	0.798559462	0.013511741	0.009969828	635.25	0	24	515	0.916666667	80	80	80	0
534	2002/7/22 0:56	1	1	2	0.20307393	0.039448967	0	798.5	0	23	36	1	33	33	33	0
535	2002/7/20 16:58	1	1	3	0.429214516	0.004645761	0.06329849	574	1	24	44	1	19	19	19	0
536	2002/7/20 13:17	1	1	3	0.451120228	0.016845329	0.04849413	653	0	23	114	1	14	14	14	0
537	2002/7/20 10:50	1	1	7	0.893703898	0.023004326	0.026740071	726.5714286	1	25	177	1	8	8	8	0
538	2002/7/30 0:16	1	1	8	0.87583021	0.005134788	0.000770218	486.875	0	24	319	1	157	157	151	0
541	2005/7/27 16:05	1	1	1	0	0.037037037	0.012345679	243	1	31	488	1	314	314	199	0
543	2005/1/11 12:17	1	1	1	0	0.012552301	0.008368201	239	1	29	291	1	27	27	20	0
544	2005/1/8 13:24	1	1	2	0.721928095	0.03117506	0.016786571	208.5	1	29	576	0.5	268	205.5	214	0
545	2005/1/7 16:18	1	1	1	0	0.008474576	0	236	1	29	287	1	21	21	15	0
546	2005/1/7 16:13	1	1	1	0	0.004273504	0.004273504	234	1	29	287	1	20	20	14	0
549	2004/10/25 3:34	1	1	1	0	0.038626609	0.012875536	233	1	28	213	1	46	46	30	0
551	2005/7/27 16:01	1	1	1	0	0.046153846	0.015384615	195	1	31	99	1	313	313	198	0
556	1998/9/1 0:21	1	1	3	0	0.018604651	0.004651163	71.66666667	0	1	4	0.666666667	34	34	34	0
562	1999/10/11 13:14	1	1	4	0.670804341	0.075799087	0.012785388	273.75	1	5	143	0.75	132	132	129	1
563	1999/10/7 19:54	1	1	10	0.810774399	0.037962963	0.007407407	216	1	6	167	0.7	122	122	119	1
564	1999/9/15 13:25	1	1	3	0.982141033	0.005529226	0.005529226	422	1	5	128	1	87	87	87	1
566	1999/6/22 19:44	1	1	1	0	0.031746032	0.015873016	63	0	3	41	1	61	61	61	0
568	1999/5/27 10:13	1	1	3	0.709253633	0.253424658	0.03652968	292	1	5	24	1	43	43	43	1
578	1999/3/23 17:32	1	1	3	0.649923701	0.065897858	0.00247117	404.6666667	0	4	25	0.666666667	217	178.5	217	1
581	1999/3/3 13:16	1	1	2	0.954434003	0.028688525	0.004098361	244	1	2	27	1	187	165.5	187	1
584	1999/2/3 14:00	1	1	1	0	0.23880597	0	67	0	2	75	1	176	176	176	1
588	1999/1/18 19:07	1	1	2	0.993170925	0.200294551	0.011782032	339.5	0	3	6	1	145	145	145	1
589	1999/1/15 17:05	1	1	2	0.764204507	0.021563342	0.002695418	185.5	0	3	43	1	143	143	143	0
590	1998/12/3 11:10	1	1	2	0.988699408	0.019067797	0.014830508	236	0	2	71	1	132	132	132	1
600	2003/1/13 20:54	1	1	2	0	0	0	0	0	2	0	0.5	66	34.33333333	49	0
601	2003/1/13 20:09	1	1	2	0.956073359	3.553191489	0	23.5	0	2	900	1	64	32.33333333	47	0
602	2001/10/20 20:42	1	1	1	0	0	0	0	1	1	0	1	25	25	18	0
604	2003/4/6 23:58	1	1	1	0	0.136363636	0	44	0	2	0	1	129	90.58333333	98	0
606	2003/2/9 18:01	1	1	2	0.789749254	0.375	0.1	40	0	2	0	0.5	124	87.16666667	94	0
611	2002/8/8 20:24	1	1	2	0.923119984	0.936170213	0.510638298	23.5	1	2	0	0.5	53	29.83333333	40	0
613	2001/11/15 19:03	1	1	1	0	0.027777778	0	36	1	1	0	1	42	42	31	0
615	2001/10/24 21:30	1	1	1	0	0.03125	0.03125	32	1	1	0	1	32	32	25	0
616	2001/10/23 20:38	1	1	1	0	0.125	0.0625	32	1	1	0	1	30	30	23	0
618	2001/10/23 19:46	1	1	2	0.994030211	0.153846154	0.128205128	19.5	1	1	0	0.5	27	27	20	0
622	2001/10/20 20:42	1	1	1	0	0	0	0	1	1	0	1	25	25	18	0
623	2003/4/4 20:11	1	1	1	0	0.076923077	0	39	0	2	0	1	128	89.58333333	97	0
632	2001/11/13 20:31	1	1	2	0.503258335	0.170212766	0.021276596	23.5	1	1	0	0.5	41	41	30	0
633	2001/11/13 19:56	1	1	1	0	0.090909091	0	11	0	1	0	1	39	39	28	0
634	2001/11/12 20:22	1	1	1	0	0.2	0.1	10	0	1	0	1	35	35	27	0
635	2001/10/24 0:01	1	1	1	0	0.111111111	0	9	0	1	0	1	31	31	24	0
636	2001/10/23 20:01	1	1	2	0.574635698	0.564102564	0.564102564	19.5	0	1	0	0.5	29	29	22	0
638	2001/10/20 20:42	1	1	2	0.941664684	3.540540541	0	18.5	0	1	0	0.5	25	25	18	0
669	2000/3/28 16:30	2	2	8	0.725672436	0.064588689	0.018958869	389	1	8	61	0.75	59	59	58	1
672	1999/10/12 16:28	1	1	1	0	0.356968215	0.26405868	409	1	1	0	1	141	141	138	1
675	1999/6/28 20:24	1	1	2	0.510787823	0.08490566	0.018867925	212	1	6	68	1	2	2	2	1
689	1998/11/21 20:12	1	1	1	0	0.002873563	0.002873563	348	1	3	1	1	130	130	130	0
702	2004/3/17 22:57	2	2	18	0.832761058	0.008436182	0.008436182	355.6111111	1	33	1584	0.722222222	648	206.5	618	1
705	2001/11/2 21:05	2	2	2	1	0.009803922	0.009803922	102	1	5	6	0.5	254	241	249	0
708	2001/4/16 22:26	2	2	9	0.851601804	0.003438958	0.003438958	452.3333333	0	14	1034	0.888888889	21	21	21	0
710	2000/6/13 5:45	2	2	2	1	0.162790698	0	86	1	2	154	0.5	40	32.5	40	1
718	2003/6/6 23:36	2	3	3	1	0.00974026	0.00974026	102.6666667	1	8	231	0.666666667	157	157	156	1
720	2003/3/14 0:43	2	2	2	1	0.007575758	0.03030303	132	1	7	330	0.5	532	215.3333333	509	1
724	2002/7/8 22:16	2	2	2	1	0.02238806	0.029850746	134	1	5	132	0.5	101	81	101	1
726	2002/4/26 2:46	2	2	2	1	0.016	0.008	125	1	4	0	0.5	136	112.3333333	136	0
754	2002/7/8 22:17	2	2	2	1	0.02238806	0.029850746	134	1	5	146	0.5	103	83	103	0
756	2002/8/27 0:49	1	1	1	0	0	0.007518797	133	0	7	116	1	368	368	340	0
758	2003/3/26 19:06	3	3	49	1	0.003833816	0.003833816	260.8367347	1	30	4520	0.693877551	74	69.5	69	0
761	2001/12/27 2:45	1	1	1	0	0.5	0	26	0	7	660	1	549	449.25	520	0
769	2000/1/14 16:44	1	1	4	0	0	0	0	0	5	296	0.25	220	189	216	0
771	1999/4/28 18:23	1	1	1	0	0	0	52	1	1	0	1	243	197.5	243	0
772	2000/5/11 12:27	1	1	1	0	0.326923077	0.365384615	52	0	4	192	1	17	17	13	0
773	2001/10/17 13:57	1	1	1	0	0	0	0	0	1	0	1	85	85	80	0
774	2002/2/8 10:56	1	1	1	0	0	0.011538462	260	0	3	0	1	75	75	68	0
775	2002/2/8 10:55	1	1	1	0	0.038167939	0.164122137	262	0	3	0	1	74	74	67	0
776	2001/10/30 4:02	1	1	2	1	0.005540166	0.005540166	180.5	1	2	0	0.5	251	238	238	0
778	2001/10/24 13:38	1	1	6	0.594030273	0.02952603	0.018130018	643.5	1	17	209	0.666666667	113	113	105	0
779	2001/10/24 6:34	1	1	3	0.835812745	0.013218099	0.009150991	655.6666667	1	19	24	0.666666667	219	206	208	0
780	2001/10/20 14:08	1	1	4	0.668010747	0.144584648	0.03785489	475.5	1	17	17	0.75	193	180.5	186	0
781	2001/10/17 13:57	1	1	1	0	2.504464286	0	224	0	1	0	1	85	85	80	0
782	2000/5/11 12:27	1	1	1	0	0	0	0	0	1	0	1	17	17	13	0
784	2000/5/18 14:16	1	1	21	0.774364197	0.037935323	0.030472637	306.2857143	1	12	1644	0.619047619	112	112	108	0
786	2000/5/11 12:27	1	1	2	0.650022422	1.06504065	0.130081301	123	0	6	77	1	20	20	16	0
787	2005/10/6 16:33	1	1	1	0	0.023668639	0.023668639	169	1	4	21	1	625	596	414	0
794	2006/8/24 11:56	2	2	6	0.519745454	0.058504222	0.084439083	552.6666667	1	40	80	0.833333333	1579	967.8333333	1511	1
795	2006/8/11 19:45	2	2	12	0.745614157	0.008124338	0.011833274	471.8333333	1	39	231	0.916666667	373	373	362	0
796	2006/8/3 15:35	1	1	1	0	0.05338809	0.533880903	487	1	20	10	1	1512	960	943	0
798	2006/7/24 19:22	3	3	7	0.758865535	0.084449858	0.039382866	351.8571429	1	38	237	1	1494	949.6666667	1460	1
802	2006/6/20 20:44	3	3	61	0.875273732	0.012288416	0.013011264	272.147541	1	46	3246	0.360655738	1427	932.3333333	1397	1
805	2006/6/3 16:06	1	1	1	0	0.008567931	0.019583843	817	1	19	18	1	1253	791.1666667	779	1
806	2006/5/16 18:49	2	2	5	0.417869415	0.045054558	0.080957409	568.2	1	33	102	0.8	1203	753.5	1155	1
808	2006/4/14 12:50	2	3	12	0.73103835	0.005278116	0.008830694	821	1	35	474	1	1158	805	1116	1
809	2006/4/12 19:08	1	1	1	0	0.221216041	0.19534282	773	1	19	3	1	1143	791.3333333	726	1
810	2006/4/9 14:23	1	1	1	0	0.006587615	0.001317523	759	1	19	43	1	1134	801.8333333	720	0
812	2005/12/29 16:11	1	1	1	0	0.010512484	0.009198423	761	1	19	21	1	938	853.5	610	0
813	2005/12/8 4:14	3	3	3	0.592603751	0.026333558	0.030384875	493.6666667	1	22	99	1	886	821	878	1
816	2005/10/18 13:45	2	2	3	0.932020159	0.006402794	0.002910361	572.6666667	1	20	93	1	687	646.5	663	0
817	2005/10/17 23:26	1	1	1	0	0.00265252	0.00265252	754	1	19	0	1	980	256.9952381	778	0
820	2005/8/30 12:04	1	1	5	0.844327025	0.004124484	0.006749156	533.4	1	35	37	1	958	239.3261905	764	1
826	2005/7/8 1:29	2	2	4	0.675341627	0.049052397	0.022296544	672.75	1	34	9	1	474	474	463	1
828	2005/7/7 14:42	2	2	3	0.853930931	0.002850163	0.006514658	818.6666667	1	33	17	0.666666667	189	189	182	0
829	2005/6/20 18:46	2	2	2	0.985228136	0.003866976	0.00154679	646.5	1	20	0	0.5	151	151	144	1
830	2005/6/20 18:20	2	2	2	0.970950594	0.000774593	0.003098373	645.5	1	20	0	0.5	149	149	142	1
831	2005/6/20 16:04	2	2	2	0.970950594	0.003093581	0.000773395	646.5	1	20	64	1	143	143	136	1
832	2005/4/27 22:14	2	2	2	0.942163169	0.029336735	0.052295918	392	1	19	63	1	84	84	82	1
833	2005/4/7 20:34	1	1	1	0	0.386702849	0.348710991	737	1	19	0	1	45	45	34	1
835	2005/4/4 18:23	1	1	1	0	0.001392758	0.001392758	718	1	19	0	1	26	26	20	0
840	2005/3/15 10:57	2	2	2	0.663661125	0.09981685	0.054029304	546	1	19	25	1	259	259	250	1
842	2005/3/7 8:55	2	2	3	0.737430521	0.011985019	0.007490637	445	1	33	17	0.666666667	167	167	161	0
843	2005/2/24 18:37	2	2	8	0.902266773	0.011324316	0.006920415	397.375	1	36	113	0.875	97	97	94	1
846	2005/2/17 16:57	2	2	23	0.906088001	0.020931072	0.017322266	481.9130435	1	37	434	0.695652174	44	44	43	1
853	2004/10/30 20:50	1	1	1	0	0.001459854	0.001459854	685	1	16	60	1	139	85.1	108	0
854	2004/8/31 19:28	1	1	1	0	0.037956204	0	685	1	16	37	1	132	106	110	1
855	2004/7/25 21:27	1	1	1	0	0.044843049	0.035874439	669	1	16	4	1	117	101.5833333	97	1
856	2004/7/21 13:53	1	1	1	0	0.004484305	0.004484305	669	1	16	15	1	108	92.58333333	91	0
857	2004/7/6 3:08	2	2	9	0.77161451	0.011840062	0.003881988	572.4444444	1	28	550	0.888888889	40	26.75	38	1
858	2004/5/30 11:52	2	2	2	1	0.001829826	0	546.5	1	17	95	1	31	19.33333333	29	1
859	2004/5/10 12:57	1	1	1	0	0.010542169	0.001506024	664	1	16	14	1	1	1	1	0
860	2004/4/26 23:58	1	1	1	0	0.006042296	0.004531722	662	1	15	13	1	671	212.7047619	590	1
861	2004/4/13 16:31	1	1	1	0	0	0.013615734	661	1	15	3	1	102	96	86	0
862	2004/4/10 11:08	1	1	2	0.32984607	0.037815126	0.008403361	357	1	24	24	1	88	86.5	71	1
863	2004/3/26 22:51	3	3	50	0.959367411	0.006745363	0.012928612	249.06	1	34	3342	0.64	94	88.5	92	1
865	2004/2/3 20:52	1	1	1	0	0.007633588	0.001526718	655	1	14	82	1	625	195.3166667	557	0
866	2003/11/13 18:44	1	1	1	0	0.055130168	0.018376723	653	1	14	11	1	418	150.3166667	381	1
867	2003/11/2 2:36	1	1	1	0	0.004702194	0.004702194	638	1	14	5	1	591	182.9	531	1
868	2003/10/28 20:58	1	1	1	0	0.015673981	0	638	1	14	44	1	12	10.5	11	1
870	2003/8/19 20:45	1	1	1	0	0.090332805	0.064976228	631	1	13	20	1	10	10	9	0
871	2003/7/30 16:04	2	2	5	0.710973013	0.084363781	0.004786598	1002.8	1	30	112	1	6	6	6	1
873	2003/5/8 22:12	1	1	1	0	0.002222222	0.002222222	450	1	13	4	1	1	1	1	1
879	2003/1/14 1:36	1	1	1	0	0.006622517	0	453	1	9	30	1	12	7	12	1
880	2002/12/15 4:01	1	1	1	0	0.131111111	0.02	450	1	9	5	1	361	253.8166667	341	1
883	2002/11/18 20:14	1	1	2	1	0.003184713	0	314	1	21	17	1	159	112.6666667	136	0
885	2002/11/8 20:58	1	1	2	0.757878463	0.0304	0.0208	312.5	1	21	2	1	147	101.8333333	130	1
888	2002/10/25 21:56	2	2	10	0.675630372	0.027579332	0.048845323	601.9	1	25	91	0.9	411	360	396	1
889	2002/9/28 14:42	2	2	18	0.668000657	0.056773036	0.037037037	433.5	1	25	169	0.388888889	123	87.83333333	122	1
890	2002/9/28 0:10	1	1	1	0	0.002262443	0.015837104	442	1	8	6	1	485	264.8333333	445	0
892	2002/9/21 12:57	1	1	2	0.168660931	0.014194139	0.004120879	1092	1	20	4	1	484	269.5	444	1
893	2002/9/20 18:26	1	1	1	0	0.090697674	0.153488372	430	1	8	8	1	286	247.5833333	270	1
896	2002/8/24 10:51	1	1	1	0	0.004319654	0.004319654	463	1	8	5	1	320	320	305	0
898	2002/8/14 9:42	1	1	2	0.728656167	0.022008253	0.005043558	1090.5	1	19	3	1	280	254.5	268	1
900	2002/7/4 5:12	1	1	1	0	0.013452915	0	446	1	7	71	1	3	3	3	0
904	2002/2/12 21:27	2	2	12	0.946606327	0.042738971	0.143841912	181.3333333	1	22	286	0.916666667	43	43	43	1
905	2002/2/4 19:11	1	1	1	0	0.002257336	0.002257336	443	1	5	0	1	25	25	24	0
906	2002/2/4 17:16	1	1	1	0	0.004514673	0	443	1	5	16	1	24	24	23	0
908	2001/11/22 1:12	2	2	4	1	0.005738881	0.005738881	174.25	1	5	132	0.75	48	40	48	1
909	2001/11/19 21:59	1	1	1	0	0.002267574	0.002267574	441	1	3	11	1	38	38	36	0
910	2001/11/8 20:11	1	1	1	0	0.009070295	0.006802721	441	1	3	9	1	37	37	35	1
912	2001/10/10 22:17	1	1	1	0	0.064981949	0.003610108	277	1	2	40	1	157	151	150	0
913	2001/8/31 17:40	1	1	1	0	0.003773585	0.003773585	265	1	1	0	1	13	13	12	0
926	2001/11/8 18:02	1	1	10	0.802045651	0.02917232	0.024084125	589.6	1	19	394	0.8	229	132.75	219	0
943	2002/9/21 3:12	2	2	16	0.70747225	0.038211029	0.039947894	431.8125	0	26	1509	0.875	537	537	523	0
944	2002/8/27 0:49	1	1	46	0.694432338	0.003785011	0.005374716	287.173913	0	26	5511	0.630434783	414	414	386	0
947	2002/7/23 1:37	1	1	9	0.866389698	0.012713936	0.0200489	227.2222222	0	22	615	0.666666667	46	46	46	0
949	2003/1/28 19:01	2	2	2	0.845350937	0.010752688	0.004032258	372	0	16	105	1	68	36.16666667	52	0
951	2005/7/8 1:30	2	2	4	0.615550694	0.049757816	0.024658741	567.75	1	34	1829	1	478	478	467	0
952	2005/4/24 18:18	1	1	1	0	0.002989537	0.002989537	669	1	19	329	1	82	82	59	0
953	2005/4/7 14:48	1	1	1	0	0.00896861	0.002989537	669	1	19	312	1	334	334	182	0
954	2004/12/28 18:39	2	2	2	0.787126586	0.019704433	0.013793103	507.5	1	17	483	1	251	192.8333333	237	0
955	2004/12/27 16:13	1	1	1	0	0.045112782	0.036090226	665	1	16	211	1	247	188.8333333	200	0
957	2006/10/14 17:09	2	2	4	0.671228223	0.049408132	0.017498713	485.75	1	25	2053	1	1699	994.75	1618	0
958	2006/4/9 14:33	1	1	1	0	0.006784261	0.001356852	737	1	19	276	1	1136	803.8333333	722	0
959	2005/12/29 16:16	1	1	1	0	0.010869565	0.00951087	736	1	19	175	1	939	854.5	611	0
961	2005/10/18 13:48	2	2	3	0.932020159	0.006575015	0.002988643	557.6666667	1	20	314	1	690	649.5	666	0
963	2006/4/9 14:28	1	1	1	0	0.00656168	0.001312336	762	1	19	122	1	1135	802.8333333	721	0
964	2001/6/28 2:49	1	1	1	0	0	0	0	1	8	407	1	86	86	82	0
965	2000/5/17 17:29	1	1	6	0.975503759	0.004022989	0.004022989	290	0	11	279	1	7	7	7	1
966	2000/3/7 15:03	1	1	1	0	0.048192771	0.012048193	83	1	5	12	1	50	50	49	0
967	2000/2/24 12:54	1	1	1	0	0.160493827	0.024691358	81	1	5	115	1	421	382.5	417	0
969	1999/5/12 1:22	1	1	4	0.865674672	0.048165138	0.052752294	109	1	5	13	0.5	11	11	11	1
970	1999/5/10 19:15	1	1	3	0.782304601	0.049586777	0.044077135	121	0	4	0	0.333333333	24	24	24	1
971	1999/5/10 19:12	1	1	4	0.77268308	0.024161074	0.025503356	186.25	0	5	148	1	21	21	21	1
972	1999/3/11 11:54	1	1	1	0	0.025316456	0.025316456	79	0	1	42	1	208	186.5	208	0
973	1999/1/28 14:20	1	1	1	0	0.17721519	0.012658228	79	1	1	1	1	168	168	168	0
974	1999/1/27 15:46	1	1	1	0	0.028169014	0.014084507	71	0	1	1	1	153	153	153	1
975	1999/1/26 22:00	1	1	1	0	0.057142857	0.014285714	70	0	1	0	1	152	152	152	0
976	1999/1/26 21:56	1	1	1	0	0.014705882	0.014705882	68	1	1	99	1	151	151	151	0
977	1998/10/19 14:46	1	1	1	0	0.088235294	0.044117647	68	0	1	0	1	91	91	91	0
978	1998/10/19 14:11	1	1	1	0	0	0	66	1	1	0	1	90	90	90	1
989	2000/5/11 12:27	1	1	1	0	0	0	0	1	1	0	1	20	20	16	0
993	2000/5/11 12:27	1	1	1	0	2.137420719	0	473	0	1	0	1	22	22	18	0
996	2002/11/24 14:56	2	2	17	0.679472064	0.108933129	0.019397652	576.1764706	1	29	367	0.823529412	639	639	624	1
998	2002/11/8 21:05	1	1	1	0	0.004347826	0.004347826	230	1	21	0	1	148	102.8333333	131	0
1000	2002/11/6 21:45	1	1	1	0	0.004424779	0	226	1	21	24	1	135	89.83333333	122	0
1008	2002/8/13 4:01	1	1	1	0	0.065989848	0.010152284	197	1	21	1	1	275	249.5	264	1
1011	2002/7/8 21:17	1	1	1	0	0.02173913	0.010869565	184	1	20	2	1	210	210	203	0
1012	2002/7/6 5:33	1	1	1	0	0.021978022	0	182	1	20	3	1	7	7	7	1
1014	2002/6/14 12:56	1	1	1	0	0.005524862	0.005524862	181	1	19	37	1	88	68	86	0
1015	2002/5/8 17:25	1	1	1	0	0.005524862	0	181	0	19	0	1	180	156.3333333	173	0
1016	2002/5/8 15:02	1	1	1	0	0.005555556	0.011111111	180	1	19	14	1	179	155.3333333	172	0
1017	2002/4/24 3:24	2	2	28	0.93445891	0.021663301	0.029373967	194.5357143	1	22	974	0.785714286	118	94.33333333	118	1
1018	2002/4/14 22:19	1	1	1	0	0.027472527	0.027472527	182	1	19	22	1	92	92	87	0
1020	2002/2/13 20:25	1	1	4	0.610137959	0.069811321	0.080503145	397.5	1	21	27	1	51	51	49	1
1021	2002/2/12 22:05	1	1	4	0.951986362	0.0070205	0.00758214	890.25	1	20	21	1	47	47	45	0
1023	2001/12/9 15:21	1	1	1	0	0.004618938	0.002309469	433	1	17	18	1	309	273	292	0
1024	2001/11/21 3:30	1	1	1	0	0.101851852	0.009259259	432	1	17	14	1	302	286	285	1
1025	2001/11/7 11:11	1	1	1	0	0.055288462	0.028846154	416	1	17	1	1	13	13	12	0
1026	2001/11/6 13:06	1	1	1	0	0.002444988	0.002444988	409	1	16	17	1	132	132	121	0
1027	2001/10/20 9:03	1	1	2	0.609840305	0.022804054	0.01097973	592	1	17	0	0.5	106	106	98	1
1028	2001/10/20 8:59	1	1	2	0.297472249	0.009369676	0.022998296	587	1	17	2	0.5	104	104	96	1
1029	2001/10/19 21:06	1	1	2	0.297472249	0.022765599	0.009274874	593	1	17	1	1	42	34	42	1
1032	2001/10/11 23:03	1	1	2	0.297472249	0.009425878	0.023136247	583.5	1	17	0	0.5	159	153	152	1
1033	2001/10/11 19:07	1	1	2	0.297472249	0.022900763	0.009329941	589.5	1	17	0	1	30	22.5	30	1
1034	2001/10/11 18:18	1	1	1	0	0.00245098	0.00245098	408	1	16	10	1	27	19.5	27	0
1035	2001/10/1 21:20	1	1	1	0	0.00245098	0.00245098	408	1	15	25	1	17	17	12	0
1036	2001/9/6 8:42	1	1	1	0	0.017156863	0.009803922	408	1	14	7	1	56	56	55	0
1038	2001/8/17 7:15	1	1	2	0.77170947	0.011111111	0.034188034	585	1	16	10	0.5	135	135	128	0
1040	2001/6/28 11:42	1	1	2	0.998000884	0.017216643	0.010043042	348.5	1	14	4	1	30	30	29	0
1041	2001/6/26 22:31	1	1	2	1	0.003676471	0	272	1	13	0	0.5	85	85	81	0
1042	2001/6/26 21:44	1	1	5	0.886581086	0.041144201	0.019984326	510.4	1	15	79	0.8	83	83	79	1
1043	2001/6/5 23:16	1	1	6	0.775258887	0.032467532	0.002272727	513.3333333	1	15	173	0.833333333	58	58	54	1
1045	2001/2/26 20:32	1	1	1	0	0.005181347	0.012953368	386	1	11	6	1	48	40.5	46	1
1046	2001/2/20 17:19	1	1	1	0	0.007731959	0.00257732	388	1	11	27	1	42	34.5	40	0
1047	2001/1/24 21:51	1	1	1	0	0.005181347	0.012953368	386	1	11	0	1	36	31	34	0
1048	2001/1/24 17:24	1	1	2	0.701206584	0.047619048	0.030753968	504	1	12	34	1	34	29	32	1
1049	2001/1/23 20:54	1	1	1	0	0.005050505	0.005050505	396	1	11	48	1	30	25	28	0
1050	2000/12/6 22:04	1	1	2	0.949452015	0.014127144	0.005045409	495.5	1	11	73	1	73	30.83333333	71	1
1051	2000/10/31 16:16	1	1	1	0	0.002531646	0.002531646	395	1	10	56	1	103	99.5	87	0
1052	2000/9/5 13:48	1	1	1	0	0.002531646	0.002531646	395	1	10	7	1	85	85	69	1
1053	2000/8/29 13:14	1	1	1	0	0.002531646	0.002531646	395	1	10	0	1	69	69	54	0
1054	2000/8/29 12:44	1	1	1	0	0.002531646	0.002531646	395	1	10	1	1	68	68	53	0
1055	2000/8/28 14:29	1	1	1	0	0.007594937	0.007594937	395	1	10	31	1	65	65	50	1
1056	2000/7/28 1:12	1	1	1	0	0.005063291	0.005063291	395	1	10	15	1	69	44.5	67	0
1057	2000/7/13 23:20	1	1	3	0.772566151	0.010204082	0.004081633	653.3333333	1	11	0	1	71	63.16666667	67	1
1058	2000/7/13 19:57	1	1	1	0	0.012658228	0.015189873	395	1	10	0	1	67	59.16666667	63	0
1059	2000/7/13 19:12	1	1	6	0.714692468	0.098327074	0.038238307	488.1666667	1	11	111	1	66	58.16666667	62	1
1060	2000/7/5 14:21	1	1	2	0.353359335	0.008316008	0.007276507	481	1	11	28	0.5	33	33	28	1
1061	2000/6/21 15:03	2	2	4	0.883565233	0.115021459	0.026609442	291.25	1	11	44	0.75	16	16	16	1
1062	2000/6/12 4:18	1	1	1	0	0.005681818	0.002840909	352	1	10	48	1	38	30.5	36	0
1064	2000/4/21 14:45	1	1	2	0.800392208	0.030368764	0.009761388	461	1	10	27	1	3	3	3	1
1067	2000/3/28 19:34	1	1	2	1	0.006578947	0	456	0	6	0	0.5	63	63	61	0
1069	2000/3/21 11:47	1	1	9	0.872807253	0.045599363	0.004181601	558	1	8	145	1	471	421	467	1
1070	2000/3/10 13:01	1	1	4	0.61494778	0.086444008	0.061558612	381.75	0	6	47	1	458	417	454	1
1071	2000/3/10 11:52	1	1	1	0	0.00257732	0.00257732	388	0	6	3	1	453	412	449	0
1072	2000/3/7 16:55	1	1	2	0.918295834	0.002247191	0.002247191	667.5	1	6	19	1	442	401.5	438	1
1075	2000/2/2 12:43	1	1	1	0	0.005390836	0.005390836	371	0	6	7	1	370	336.5	366	0
1076	2000/1/26 16:56	1	1	1	0	0.005390836	0.005390836	371	1	6	9	1	352	320	348	0
1077	2000/1/17 6:54	1	1	1	0	0.002695418	0.002695418	371	1	6	3	1	262	231	258	0
1078	2000/1/14 18:17	1	1	1	0	0.002695418	0	371	0	6	0	1	253	222	249	0
1081	1999/12/3 14:30	1	1	1	0	0.002824859	0.002824859	354	1	6	0	1	175	149	171	1
1082	1999/12/3 14:28	1	1	2	0.811278124	0.005617978	0.005617978	356	1	6	46	1	174	148	170	1
1086	1999/8/30 10:26	1	1	1	0	0.003003003	0	333	0	5	53	1	78	78	78	0
1090	1999/5/25 15:52	1	1	1	0	0.003311258	0.003311258	302	1	4	0	1	40	40	40	0
1093	1999/4/27 17:48	1	1	1	0	0.027491409	0.003436426	291	1	3	0	1	239	193.5	239	1
1094	1999/4/27 17:33	1	1	1	0	0.003496503	0.003496503	286	1	3	19	1	238	192.5	238	1
1095	1999/4/8 10:40	1	1	2	0.863120569	0.133116883	0.003246753	308	1	3	27	1	227	185.5	227	1
1096	1999/3/25 22:11	1	1	1	0	0.037313433	0.003731343	268	1	3	0	1	222	183.5	222	1
1097	1999/3/25 21:34	1	1	1	0	0.218390805	0.007662835	261	0	3	1	1	221	182.5	221	1
1098	1999/3/24 19:14	1	1	1	0	0.020833333	0.004166667	240	1	3	13	1	220	181.5	220	0
1101	1999/2/3 12:32	1	1	1	0	0.004524887	0	221	0	2	1	1	174	174	174	1
1103	1999/1/27 16:17	1	1	11	0.847998396	0.130317717	0.015078083	168.8181818	0	3	601	0.636363636	164	164	164	1
1115	2000/5/11 12:27	1	1	1	0	1.018292683	0.583333333	492	0	10	62	1	22	22	18	0
1117	2002/5/25 4:52	1	1	1	0	0.002392344	0.002392344	418	1	19	286	1	188	161.3333333	181	0
1118	2001/12/9 15:23	1	1	1	0	0.004784689	0.002392344	418	1	17	119	1	310	274	293	0
1119	2001/11/21 3:31	1	1	1	0	0.105515588	0.009592326	417	1	17	101	1	303	287	286	0
1120	2002/2/8 9:40	1	1	2	0.813914894	0.425968109	0.085421412	439	0	19	281	1	26	26	22	0
1153	2003/1/28 19:06	1	1	2	0	0	0	0	0	22	1564	1	91	59.16666667	68	0
1154	2002/8/8 20:08	1	1	6	0.697726188	0.646055437	0.604477612	469	0	24	2560	1	429	227.1666667	395	0
1155	2002/6/6 14:07	1	1	13	0.752704688	0.046661775	0.028466618	524.2307692	1	23	510	0.923076923	1051	866.1	991	0
1157	2003/11/15 2:38	2	2	3	1	0.003663004	0.003663004	273	1	24	1738	0.666666667	605	195.2666667	578	0
1158	2002/7/9 20:05	1	1	4	0.970322725	0.004560261	0.008469055	383.75	1	22	333	0.75	223	223	216	0
1159	2002/7/8 21:17	1	1	1	0	0.02173913	0.010869565	184	1	20	61	1	211	211	204	0
1160	2002/7/6 5:32	1	1	1	0	0.021978022	0	182	1	20	59	1	6	6	6	0
1166	2002/8/17 19:22	1	1	2	1	0.004672897	0.004672897	214	1	23	136	1	287	287	276	0
1169	2002/8/4 17:39	1	1	8	0.661024745	0.004049239	0.011337868	771.75	1	24	422	0.875	237	237	230	0
1172	2002/8/3 1:10	1	1	5	0.740766409	0.019864088	0.009409305	765.2	0	24	261	1	206	206	199	0
1175	2002/7/25 9:56	1	1	7	0.570925134	0.009308774	0.005545653	721.2857143	1	24	319	0.857142857	66	66	66	0
1177	2002/7/21 12:24	1	1	4	0.787277528	0.058114507	0.037451571	580.75	1	23	133	1	31	31	31	0
1178	2002/7/20 22:35	1	1	4	0.908962882	0.034336783	0.031514581	531.5	1	24	115	1	23	23	23	0
1181	2002/7/29 17:47	1	1	1	0	0.005	0	200	0	21	21	1	111	111	111	0
1182	2002/7/29 13:05	1	1	8	0.900190472	0.023450282	0.035811671	687.625	0	24	395	0.875	109	109	109	0
1183	2002/7/28 20:37	1	1	5	0.608835758	0.026010655	0.011595111	638.2	0	24	139	1	100	100	100	0
1184	2002/7/28 17:16	1	1	1	0	0.005263158	0.015789474	190	1	21	20	1	89	89	89	0
1188	2000/5/11 12:27	1	1	1	0	0	0	0	1	1	0	1	25	25	21	0
1191	2000/5/11 12:27	1	1	1	0	1.132947977	0	173	0	1	0	1	25	25	21	0
1196	2002/4/14 22:47	1	1	3	0.960229718	0.001488095	0.000992063	672	1	21	32	1	95	95	90	1
1198	2000/8/28 13:48	1	1	3	0.94639463	0.002663825	0.001598295	625.6666667	1	12	115	1	62	62	47	1
1208	1998/8/26 2:14	1	1	1	0	0	0	406	1	1	0	1	1	1	1	1
1218	2006/10/4 15:47	1	1	1	0	0.003149606	0.001574803	635	1	36	30	1	1640	963	998	0
1221	2006/8/8 21:30	1	1	1	0	0.017656501	0.004815409	623	1	36	14	1	281	55.42983405	204	0
1222	2006/7/25 19:31	1	1	1	0	0.001610306	0.001610306	621	1	36	8	1	1509	963.6666667	940	0
1224	2006/7/13 16:07	3	5	10	0.825404714	0.043395099	0.007650926	836.5	1	44	84	0.7	45	32	45	1
1225	2006/7/12 2:05	2	2	2	0.69621226	0.03030303	0.013774105	363	1	36	13	1	219	219	208	1
1232	2006/6/19 12:36	1	1	1	0	0.001727116	0.001727116	579	1	34	78	1	84	84	38	0
1234	2006/4/2 7:40	1	1	1	0	0.001718213	0.001718213	582	1	33	25	1	1113	793.1666667	704	0
1236	2006/3/6 17:50	1	1	1	0	0.005154639	0.001718213	582	1	33	0	1	1071	793.5	679	0
1239	2006/2/20 19:05	2	2	2	0.485460761	0.017142857	0.01	350	1	34	77	1	998	757.5	968	0
1240	2006/1/19 14:47	1	1	1	0	0.005190311	0.005190311	578	1	33	22	1	977	838	629	0
1241	2005/12/28 6:53	1	1	1	0	0.008650519	0.005190311	578	1	33	7	1	936	851.5	608	0
1242	2005/12/21 13:41	1	1	1	0	0.01208981	0.001727116	579	1	33	1	1	920	842	601	0
1243	2005/12/20 16:58	1	1	1	0	0.029668412	0.012216405	573	1	33	32	1	914	837	596	1
1244	2005/11/18 20:29	1	1	1	0	0.005244755	0	572	1	33	5	1	861	801	564	0
1246	2005/11/4 4:30	1	1	1	0	0.001751313	0.001751313	571	1	33	5	1	804	753	531	0
1248	2005/10/26 12:52	2	2	2	0.258018669	0.009328358	0.004975124	804	1	34	21	1	772	730	748	1
1251	2005/10/11 22:08	2	2	8	0.531487668	0.024237178	0.022505951	577.625	1	37	128	0.875	641	607.5	619	1
1252	2005/10/7 16:48	1	1	1	0	0.009025271	0.001805054	554	1	33	12	1	964	241.7095238	767	0
1255	2005/8/30 20:56	1	1	1	0	0.001855288	0	539	1	33	5	1	520	520	351	1
1257	2005/8/22 16:48	1	1	1	0	0.011152416	0.020446097	538	1	33	1	1	471	471	315	0
1262	2005/8/9 7:23	3	3	27	0.888467851	0.007298059	0.007298059	446.5925926	1	39	0	0.037037037	930	224.0404762	910	1
1263	2005/8/9 1:58	3	3	27	0.888467851	0.007298059	0.007298059	446.5925926	1	39	1186	0.740740741	554	554	541	1
1264	2005/7/19 18:38	2	2	2	0.994030211	0.009727626	0.004539559	771	1	34	17	1	4	4	4	1
1265	2005/7/7 23:39	1	1	2	0.896038233	0.019417476	0.006472492	309	1	32	0	0.5	466	466	236	0
1267	2005/6/25 8:28	2	2	2	0.863120569	0.009287926	0.001547988	323	1	33	11	1	163	163	156	0
1269	2005/6/20 16:32	1	1	1	0	0.001876173	0	533	1	32	0	1	146	146	102	0
1270	2005/6/20 15:16	1	1	7	0.854587488	0.002879539	0.002879539	893	1	37	258	0.857142857	141	141	99	1
1272	2005/5/20 15:47	1	1	1	0	0.001879699	0.001879699	532	1	32	38	1	117	117	79	0
1273	2005/4/12 13:57	1	1	1	0	0.001879699	0.001879699	532	1	32	4	1	62	62	46	0
1274	2005/4/8 19:57	1	1	1	0	0.082706767	0.071428571	532	1	32	4	1	49	49	37	1
1278	2005/3/15 12:22	1	1	1	0	0.051625239	0.043977055	523	1	31	6	1	230	60.64404762	174	1
1280	2005/2/28 12:52	1	1	2	0	0.001277139	0	391.5	1	31	4	1	205	205	153	1
1282	2005/2/20 12:15	1	1	1	0	0.001930502	0	518	1	31	2	1	891	234.3833333	726	0
1284	2005/2/18 10:44	1	1	1	0	0.001934236	0.001934236	517	1	31	1	1	45	45	29	0
1286	2005/2/15 12:16	2	2	2	0.985228136	0.008219178	0.006164384	730	1	30	35	1	173	173	167	1
1288	2005/2/2 18:06	1	1	1	0	0.215953307	0.1692607	514	1	30	9	1	122	122	87	1
1292	2005/1/18 12:25	2	2	2	0.588757589	0.077241379	0.010344828	725	1	30	2	1	45	45	45	1
1297	2005/1/12 12:06	2	2	2	0.512709142	0.058139535	0.058139535	301	1	30	91	1	34	34	34	1
1298	2005/1/2 18:18	1	1	1	0	0.009940358	0	503	1	29	10	1	482	130.1329365	430	0
1299	2004/12/23 4:54	1	1	2	0.997772472	0.036619718	0.014084507	355	1	30	234	1	91	30.73333333	76	1
1300	2004/9/29 18:37	1	1	1	0	0.002	0	500	1	29	6	1	148	107.5	121	0
1301	2004/9/23 15:05	1	1	1	0	0.038076152	0.02004008	499	1	29	11	1	147	107.5	120	1
1302	2004/9/12 18:19	1	1	1	0	0.016260163	0	492	1	29	1	1	25	25	14	1
1303	2004/9/11 2:24	1	1	1	0	0.010224949	0.00204499	489	1	29	22	1	17	17	11	0
1306	2004/7/23 1:09	1	1	1	0	0.022633745	0.00617284	486	1	28	1	1	48	34.58333333	37	0
1308	2004/7/20 17:20	1	1	1	0	0.026970954	0.026970954	482	1	28	10	1	106	90.58333333	89	1
1309	2004/7/10 3:44	1	1	2	0.749595257	0.009658247	0.000742942	673	1	31	24	1	709	202.95	623	1
1310	2004/7/7 22:19	1	1	1	0	0.043659044	0.008316008	481	1	28	5	1	1057	187.4611111	997	0
1312	2004/4/5 21:19	1	1	1	0	0.008492569	0.002123142	471	1	28	0	1	207	72.55	162	0
1313	2004/4/5 20:11	2	2	2	0.612196127	0.081196581	0.054700855	585	1	28	53	1	206	71.55	203	1
1314	2004/4/5 17:53	1	1	1	0	0.017582418	0.002197802	455	1	28	5	1	443	142.8095238	402	0
1315	2004/3/31 22:26	1	1	1	0	0.002212389	0.002212389	452	1	28	5	1	664	217.6166667	584	0
1318	2004/3/14 18:21	1	1	1	0	0.018390805	0.004597701	435	1	28	16	1	440	145.9761905	399	0
1319	2004/2/27 6:18	1	1	1	0	0.016241299	0.002320186	431	1	28	14	1	43	43	35	0
1322	2004/1/26 2:58	1	1	1	0	0.016431925	0.016431925	426	1	28	5	1	193	67.55	155	0
1324	2003/11/26 20:00	2	2	5	0.858169997	0.065934066	0.050824176	145.6	1	29	633	1	22	20	21	1
1325	2003/11/20 1:22	1	1	1	0	0.002347418	0.002347418	426	1	28	12	1	21	21	20	0
1327	2003/11/8 13:04	1	1	1	0	0.023148148	0	432	1	28	7	1	415	148.0166667	378	1
1328	2003/11/1 15:02	1	1	1	0	0.002325581	0.002325581	430	1	28	48	1	13	13	12	1
1331	2003/8/27 18:12	1	1	1	0	0.011709602	0.011709602	427	1	27	5	1	180	77.01666667	150	0
1332	2003/8/22 9:55	3	3	4	0.881558727	0.016840417	0.004009623	311.75	1	29	196	1	16	13	16	1
1333	2003/7/21 15:42	1	1	1	0	0.007042254	0.004694836	426	1	26	26	1	4	2.5	3	1
1336	2003/5/25 18:38	1	1	1	0	0.002347418	0.002347418	426	0	26	0	1	9	8.5	9	1
1337	2003/5/25 18:26	1	1	1	0	0.016431925	0.007042254	426	1	26	12	1	8	7.5	8	0
1339	2003/5/8 22:32	2	2	2	0.479832024	0.018181818	0.04040404	247.5	1	26	8	0.5	132	132	131	0
1340	2003/5/4 21:15	2	3	50	0.860120826	0.02470787	0.014008166	284.12	1	31	1668	0.34	130	130	129	1
1341	2003/3/29 22:27	1	1	1	0	0.002392344	0.002392344	418	1	26	3	1	7	7	7	1
1343	2003/2/7 3:26	1	1	1	0	0	0.043062201	418	1	25	0	1	370	242.1166667	348	0
1344	2003/2/7 3:07	1	1	1	0	0.083333333	0.037037037	432	1	25	0	1	369	241.1166667	347	1
1346	2003/1/23 2:37	1	1	1	0	0.016786571	0.014388489	417	1	23	7	1	2	2	2	1
1347	2003/1/16 23:12	1	1	1	0	0.002403846	0.002403846	416	1	22	1	1	161	102.3333333	138	1
1348	2003/1/15 1:48	1	1	4	0.579081557	0.014839491	0.003028468	825.5	1	27	16	1	508	238.5833333	464	1
1349	2003/1/14 15:00	1	1	1	0	0.004807692	0.014423077	416	1	22	27	1	483	369	413	1
1350	2002/12/18 3:01	1	1	1	0	0.002403846	0.002403846	416	1	22	11	1	502	241.4166667	459	0
1351	2002/12/7 19:42	1	1	3	0.577849258	0.028445006	0.020859671	527.3333333	1	25	56	1	460	398	396	1
1354	2002/11/11 19:43	1	1	1	0	0.024449878	0.014669927	409	1	22	0	1	619	619	550	0
1355	2002/11/11 1:52	1	1	1	0	0.051724138	0.036945813	406	1	22	2	1	618	618	549	1
1356	2002/11/9 17:18	1	1	1	0	0.037220844	0.012406948	403	1	22	1	1	416	362.5	365	0
1357	2002/11/8 20:58	2	2	3	0.791956488	0.041748206	0.016960209	511	1	24	10	1	414	360.5	399	1
1358	2002/11/3 19:57	2	2	3	0.895754138	0.011080332	0.003693444	361	1	22	26	1	3	3	3	1
1359	2002/10/31 0:30	1	1	1	0	0.005208333	0.005208333	384	1	21	6	1	487	241.3333333	447	0
1361	2002/10/22 2:00	1	1	1	0	0.002617801	0.002617801	382	1	21	6	1	603	603	540	0
1362	2002/10/16 6:10	1	1	1	0	0	0.005235602	382	1	21	3	1	396	347.5	352	0
1364	2002/10/12 13:00	1	1	2	0.391243564	0.005654281	0.004846527	619	1	23	4	0.5	586	586	524	1
1368	2002/9/27 12:44	1	1	1	0	0.007731959	0.00257732	388	1	21	5	1	578	578	516	1
1370	2002/9/19 16:17	1	1	1	0	0.015424165	0	389	1	21	2	1	105	71	99	1
1372	2002/9/11 10:12	1	1	1	0	0.005181347	0.010362694	386	1	21	16	1	262	226.5833333	248	1
1376	2002/8/9 18:12	2	2	2	0	0.023026316	0.925438596	456	1	21	0	1	228	197.5833333	228	1
1377	2002/8/9 15:56	1	1	1	0	0.001117318	0.001117318	895	1	21	1	1	226	195.5833333	218	0
1378	2002/8/8 6:42	1	1	1	0	0.001117318	0.001117318	895	1	21	13	1	225	194.5833333	217	0
1381	2002/7/24 19:22	1	1	4	0.923527595	0.016779606	0.022910616	774.75	1	25	129	1	209	180.0833333	202	1
1382	2002/7/23 3:16	1	1	1	0	0.015384615	0	910	1	21	14	1	203	175.0833333	196	0
1383	2002/7/9 6:58	1	1	1	0	0.024498886	0	898	1	20	1	1	8	8	8	1
1384	2002/7/8 2:10	1	1	3	0.943188781	0	0.006578947	557.3333333	1	21	27	0.666666667	209	209	202	0
1386	2002/6/19 18:52	1	1	1	0	0.001132503	0.001132503	883	1	19	1	1	196	168.75	189	0
1387	2002/6/18 6:25	1	1	1	0	0.011325028	0	883	1	19	1	1	183	183	176	1
1389	2002/6/12 19:18	1	1	1	0	0.003420753	0.004561003	877	1	19	5	1	129	129	122	0
1390	2002/6/7 23:06	1	1	1	0	0.006833713	0.004555809	878	1	19	4	1	124	124	117	0
1391	2002/6/3 20:12	1	1	1	0	0.001138952	0.001138952	878	1	19	9	1	83	63	81	0
1392	2002/5/25 6:29	1	1	1	0	0.001138952	0.001138952	878	1	19	15	1	190	163.3333333	183	1
1393	2002/5/10 18:55	1	1	1	0	0.001138952	0.001138952	878	1	19	1	1	77	58.5	75	1
1394	2002/5/9 17:37	1	1	1	0	0.001138952	0	878	1	19	1	1	75	56.5	73	0
1397	2002/5/4 0:58	1	1	1	0	0.001152074	0	868	1	19	8	1	103	103	97	0
1398	2002/4/26 14:17	1	1	1	0	0.002306805	0.00461361	867	1	19	2	1	73	60.5	71	0
1400	2002/4/5 2:48	1	1	1	0	0.006888634	0.002296211	871	1	19	2	1	86	86	81	0
1401	2002/4/3 23:28	1	1	1	0	0.029850746	0.012629162	871	1	19	0	1	85	85	80	1
1402	2002/4/3 23:21	1	1	1	0	0.008139535	0.004651163	860	1	19	0	1	84	84	79	1
1403	2002/4/3 6:47	1	1	1	0	0.057109557	0.018648019	858	1	19	3	1	80	80	76	0
1404	2002/3/31 21:47	1	1	1	0	0.001182033	0.003546099	846	1	19	3	1	78	78	74	0
1406	2002/3/22 20:54	1	1	1	0	0.003546099	0	846	1	19	10	1	71	71	67	1
1409	2001/12/30 0:46	1	1	1	0	0.021371327	0	1123	1	18	43	1	314	269.5	297	0
1410	2001/11/17 16:04	1	1	1	0	0.002707581	0.000902527	1108	1	18	10	1	296	280	279	0
1411	2001/11/7 19:49	1	1	1	0	0.007226739	0.003613369	1107	1	17	15	1	33	33	31	0
1412	2001/10/23 21:31	1	1	1	0	0.013513514	0.001801802	1110	1	17	0	1	25	25	24	0
1414	2001/10/14 20:55	1	1	1	0	0.020928116	0.006369427	1099	1	16	2	1	33	25.5	33	1
1415	2001/10/12 21:36	1	1	20	0.806234518	0.038242259	0.038242259	570.05	1	19	766	0.75	188	182	181	1
1416	2001/10/12 20:40	1	1	8	0.906405819	0.007593458	0.007009346	428	1	19	914	0.875	168	162	161	1
1417	2001/10/12 16:25	1	1	2	0.468995594	0.005602241	0	892.5	1	17	30	1	23	23	22	1
1418	2001/10/11 17:42	1	1	1	0	0.002767528	0.002767528	1084	1	16	0	1	23	15.5	23	0
1419	2001/10/11 15:44	1	1	1	0	0.018450185	0.010147601	1084	1	16	6	1	76	76	71	0
1420	2001/10/5 18:20	1	1	1	0	0.000927644	0.000927644	1078	1	16	20	1	68	68	67	0
1421	2001/9/15 3:26	1	1	1	0	0.009276438	0.003710575	1078	1	16	5	1	14	14	13	0
1425	2001/8/24 13:32	1	1	2	0.672294817	0.00597177	0.003257329	921	1	16	15	1	138	138	131	0
1426	2001/8/16 11:28	1	1	1	0	0.001886792	0.001886792	1060	1	14	25	1	45	45	44	0
1427	2001/7/22 22:34	1	1	1	0	0.001886792	0.001886792	1060	1	14	1	1	111	111	106	0
1428	2001/7/21 20:43	1	1	1	0	0.000943396	0	1060	1	14	0	1	109	109	104	0
1429	2001/7/21 20:22	1	1	1	0	0.043437205	0.019830028	1059	1	14	1	1	107	107	102	0
1432	2001/6/20 22:42	1	1	1	0	0.000972763	0	1028	1	14	0	1	76	76	72	0
1433	2001/6/20 22:02	1	1	1	0	0.005842259	0	1027	1	14	2	1	75	75	71	0
1437	2001/4/6 23:30	1	1	1	0	0.00098912	0.001978239	1011	1	13	27	1	6	6	6	0
1438	2001/3/10 2:08	1	1	1	0	0.002964427	0.006916996	1012	0	12	4	1	77	36.83333333	73	1
1439	2001/3/6 23:11	1	1	1	0	0.104330709	0.008858268	1016	1	12	12	1	74	33.83333333	70	1
1440	2001/2/22 13:36	1	1	1	0	0.008973081	0.004985045	1003	1	12	2	1	119	90	103	0
1441	2001/2/20 18:33	1	1	1	0	0.003003003	0.001001001	999	1	12	5	1	37	26.5	37	0
1442	2001/2/15 20:22	1	1	2	1	0.007366483	0.004910988	814.5	1	13	50	1	106	79	90	0
1443	2001/1/25 0:30	1	1	1	0	0.021105528	0.021105528	995	1	12	0	1	38	33	36	0
1444	2001/1/25 0:08	1	1	1	0	0.016080402	0.00201005	995	1	12	129	1	37	32	35	1
1446	2000/8/31 19:26	1	1	1	0	0.001015228	0.008121827	985	1	12	0	1	84	84	68	0
1447	2000/8/31 17:53	1	1	1	0	0.007077856	0.001011122	989	1	12	3	1	82	82	66	0
1448	2000/8/28 14:20	1	1	1	0	0	0.002030457	985	0	12	0	1	64	64	49	0
1450	2000/8/9 16:49	1	1	1	0	0.001015228	0.001015228	985	1	12	2	1	13	13	13	0
1452	2000/7/24 15:40	1	1	1	0	0.001015228	0.001015228	985	1	12	5	1	10	10	10	0
1453	2000/7/19 12:05	1	1	3	0.985056822	0.003703704	0.001234568	540	1	13	149	1	7	7	7	1
1456	2000/7/13 16:07	1	1	1	0	0.001026694	0.001026694	974	0	10	0	1	492	353.6666667	488	0
1457	2000/7/13 16:04	1	1	3	0.81365241	0.005610098	0.002337541	713	0	11	31	1	491	352.6666667	487	0
1458	2000/7/7 21:31	1	1	1	0	0.001025641	0	975	1	10	29	1	42	42	33	0
1459	2000/6/8 22:53	1	1	1	0	0.002053388	0.002053388	974	0	9	6	1	485	386.6666667	481	0
1460	2000/6/2 17:34	1	1	1	0	0.007186858	0.004106776	974	1	9	37	1	8	8	8	1
1461	2000/4/26 13:44	1	1	1	0	0.010277492	0.002055498	973	1	7	20	1	7	7	7	1
1462	2000/4/6 17:09	1	1	1	0	0.018614271	0.01344364	967	0	6	2	1	482	418	478	0
1463	2000/4/4 20:09	1	1	1	0	0.010384216	0.001038422	963	0	6	6	1	481	419	477	0
1464	2000/3/29 15:10	1	1	1	0	0.001042753	0.001042753	959	1	6	1	1	65	65	63	0
1465	2000/3/28 16:33	1	1	1	0	0	0.001042753	959	0	6	5	1	60	60	58	0
1466	2000/3/23 20:17	1	1	1	0	0.001041667	0.001041667	960	0	6	2	1	480	429	476	0
1468	2000/3/15 16:06	1	1	1	0	0.014613779	0	958	1	6	8	1	461	417	457	1
1470	2000/3/7 16:04	1	1	1	0	0.002111932	0.002111932	947	0	6	0	1	439	398.5	435	0
1472	2000/3/6 18:21	1	1	1	0	0.001059322	0.001059322	944	1	6	10	1	428	387.5	424	0
1474	2000/2/17 19:50	1	1	2	0.995727452	0.007037298	0.002111189	710.5	1	6	0	1	415	379	411	0
1476	2000/2/17 10:59	1	1	2	0.918295834	0.00254022	0.00254022	590.5	1	7	0	0.5	403	367	399	0
1478	2000/2/9 6:55	1	1	1	0	0.001067236	0	937	1	6	5	1	377	343	373	0
1479	2000/2/4 9:07	1	1	2	0.849751137	0.049455984	0.007912957	505.5	1	6	20	1	372	338.5	368	1
1480	2000/2/2 9:42	1	1	1	0	0.002176279	0.002176279	919	0	6	3	1	369	335.5	365	0
1481	2000/1/30 14:21	1	1	2	0.532835063	0.01983881	0.000619963	806.5	0	6	3	1	365	332	361	1
1482	2000/1/28 11:39	1	1	1	0	0.001113586	0.001113586	898	1	6	0	1	361	329	357	0
1483	2000/1/28 11:18	1	1	1	0	0.004454343	0.002227171	898	0	6	1	1	360	328	356	0
1485	2000/1/26 16:48	1	1	2	0.983939395	0.025931929	0.012155592	617	1	7	2	0.5	351	319	347	1
1487	2000/1/24 21:50	1	1	2	0.998363673	0.045230263	0.006578947	608	1	7	2	1	338	306	334	1
1488	2000/1/23 15:31	1	1	5	0.524189002	0.09401366	0.049417437	497.8	0	7	4	1	330	298	326	1
1489	2000/1/22 23:01	1	1	1	0	0.001474926	0.001474926	678	1	6	0	1	322	290	318	0
1490	2000/1/22 21:22	1	1	2	0.88797632	0.028880866	0.003610108	554	1	7	0	1	319	287	315	1
1491	2000/1/22 14:31	1	1	1	0	0.002994012	0.002994012	668	0	6	0	1	310	278	306	0
1492	2000/1/22 14:23	1	1	1	0	0.008982036	0.002994012	668	0	6	0	1	308	276	304	0
1496	2000/1/20 16:31	1	1	5	0.573020611	0.093023256	0.009767442	430	1	6	16	0.6	288	257	284	1
1497	2000/1/19 14:29	1	1	2	0.995727452	0.008108108	0.003603604	555	0	6	4	1	282	251	278	0
1498	2000/1/17 6:45	1	1	1	0	0.001597444	0.023961661	626	1	6	3	1	261	230	257	1
1500	2000/1/13 15:25	1	1	2	0.453716339	0.062874251	0.031437126	334	0	6	74	1	214	183	210	1
1501	2000/1/12 13:31	1	1	1	0	0.006734007	0.001683502	594	1	6	2	1	206	175	202	1
1502	2000/1/10 16:24	1	1	1	0	0.003384095	0.003384095	591	0	6	4	1	200	169	196	0
1503	2000/1/6 16:32	1	1	1	0	0.003384095	0.003384095	591	0	6	0	1	198	167	194	0
1504	2000/1/6 16:16	1	1	8	0.755089642	0.067294282	0.005578801	358.5	1	7	188	0.875	197	166	193	1
1505	2000/1/4 14:54	1	1	1	0	0.005309735	0	565	1	6	33	1	187	156	183	0
1508	1999/10/19 20:06	1	1	1	0	0.005328597	0.001776199	563	1	5	5	1	164	164	161	0
1509	1999/10/14 13:21	1	1	1	0	0.001782531	0.001782531	561	0	5	3	1	149	149	146	0
1510	1999/10/11 17:19	1	1	1	0	0	0.001782531	561	1	5	0	1	135	135	132	0
1511	1999/10/11 17:17	1	1	1	0	0.005338078	0.003558719	562	0	5	0	1	134	134	131	1
1512	1999/10/11 13:21	1	1	1	0	0.003565062	0	561	0	5	0	1	133	133	130	0
1514	1999/10/8 19:45	1	1	1	0	0.001782531	0.001782531	561	1	5	0	1	128	128	125	1
1515	1999/10/8 10:41	1	1	2	0.976020648	0.041450777	0.004145078	482.5	0	6	15	1	127	127	124	0
1516	1999/10/8 10:01	1	1	1	0	0.003676471	0.003676471	544	1	5	1	1	125	125	122	0
1517	1999/10/7 20:30	1	1	1	0	0.001838235	0.001838235	544	0	5	0	1	124	124	121	0
1519	1999/9/27 17:25	1	1	3	0.895640306	0.014728682	0.005426357	430	1	7	20	0.666666667	105	105	102	1
1521	1999/9/17 13:52	1	1	1	0	0.001845018	0.001845018	542	0	5	2	1	88	88	88	0
1523	1999/8/6 13:00	1	1	1	0	0.001845018	0.001845018	542	1	5	3	1	67	67	67	0
1524	1999/8/3 14:41	1	1	1	0	0.001845018	0.001845018	542	1	5	1	1	66	66	66	1
1525	1999/8/2 12:12	1	1	1	0	0.001845018	0.001845018	542	1	5	25	1	65	65	65	0
1527	1999/6/30 23:45	1	1	1	0	0.097605893	0.119705341	543	1	5	15	1	19	19	19	1
1528	1999/6/15 11:44	1	1	1	0	0.02189781	0	548	0	5	0	1	60	60	60	0
1529	1999/6/15 0:25	1	1	4	0.821858147	0.012345679	0.014660494	324	1	6	78	1	15	15	15	1
1530	1999/6/14 13:37	1	1	1	0	0.003649635	0.001824818	548	0	4	21	1	59	59	59	0
1532	1999/5/10 18:23	1	1	1	0	0.001834862	0.001834862	545	0	4	3	1	16	16	16	0
1533	1999/5/7 17:49	1	1	2	0.954434003	0.010958904	0	365	0	5	6	1	11	11	11	1
1534	1999/5/5 17:29	1	1	1	0	0.018416206	0.009208103	543	0	4	0	1	6	6	6	1
1536	1999/4/28 17:53	1	1	1	0	0.001901141	0.001901141	526	0	3	36	1	240	194.5	240	0
1539	1999/2/25 20:08	1	1	1	0	0.004201681	0.00210084	476	1	2	0	1	185	171	185	0
1540	1999/2/25 18:54	1	1	1	0	0.004210526	0.006315789	475	0	2	22	1	184	170	184	0
1541	1999/2/3 12:56	1	1	1	0	0.00210084	0	476	0	2	7	1	175	175	175	1
1542	1999/1/27 18:13	1	1	1	0	0.004210526	0.002105263	475	1	2	0	1	167	167	167	0
1544	1999/1/25 18:26	1	1	1	0	0.006666667	0	450	0	2	6	1	150	150	150	0
1545	1999/1/19 12:17	1	1	1	0	0.008928571	0.006696429	448	0	2	0	1	149	149	149	0
1546	1999/1/19 12:10	1	1	2	0.918295834	0.004405286	0	340.5	0	3	1	1	148	148	148	0
1548	1999/1/15 12:49	1	1	2	0.99107606	0.011844332	0.003384095	295.5	0	3	73	1	139	139	139	1
1549	1998/12/16 18:13	1	1	1	0	0.002439024	0.002439024	410	1	2	1	1	137	137	137	0
1550	1998/12/15 13:13	1	1	1	0	0.002439024	0.002439024	410	1	2	5	1	136	136	136	0
1551	1998/12/10 14:41	1	1	1	0	0.012195122	0.004878049	410	1	2	20	1	135	135	135	0
1554	1998/9/29 15:20	1	1	1	0	0.058823529	0.024509804	408	0	1	5	1	78	78	78	1
1555	1998/9/24 17:12	1	1	1	0	0.009975062	0.009975062	401	1	1	9	1	77	77	77	0
1557	1998/9/2 15:02	1	1	2	0.811278124	0.010889292	0.003629764	275.5	1	1	1	1	42	42	42	0
1558	1998/9/1 0:41	1	1	1	0	0.002557545	0.002557545	391	1	1	1	1	35	35	35	0
1559	1998/8/31 16:38	1	1	1	0	0.043478261	0.035805627	391	1	1	3	1	29	29	29	0
1561	1998/8/27 13:22	1	1	4	0.45960672	0.054862843	0.057356608	200.5	1	1	3	1	23	23	23	0
1562	1998/8/26 20:03	1	1	1	0	0.028985507	0.002415459	414	0	1	0	1	16	16	16	1
1569	2000/5/11 12:27	1	1	1	0	0.788571429	1.258571429	700	0	8	51	1	25	25	21	0
1570	2002/6/28 21:59	1	1	1	0	0.001836547	0.001836547	1089	1	19	316	1	200	200	193	0
1571	2002/6/7 19:31	1	1	1	0	0.015610652	0.001836547	1089	1	19	295	1	77	70	70	0
1572	2001/12/30 0:41	1	1	1	0	0.022304833	0	1076	1	18	136	1	313	268.5	296	0
1573	2001/11/17 3:07	1	1	1	0	0.007540057	0.003770028	1061	1	18	93	1	291	275	274	0
1576	2001/11/13 10:10	1	1	8	0.831614349	0.008572493	0.006895266	670.75	1	19	615	0.875	9	9	9	0
1579	2001/10/17 13:57	1	1	6	0.617713927	0.084228516	0.013427734	682.6666667	0	19	203	0.833333333	85	85	80	0
1582	2002/1/28 0:34	1	1	12	0.766854763	0.022901961	0.031529412	531.25	0	22	1385	0.666666667	667	567.25	634	0
1587	2002/1/7 0:51	1	1	7	0.56092722	0.027104137	0.034058488	801.1428571	0	20	681	0.857142857	557	457.25	528	0
1590	2001/12/11 12:46	1	1	2	0.992111692	0.048830112	0.053407935	983	1	19	87	1	324	224.25	306	0
1594	2001/11/6 12:14	1	1	7	0.74804514	0.007224423	0.013749709	613	1	19	182	0.857142857	202	105.75	192	0
1597	2002/5/15 14:36	2	2	7	0.969509056	0.036831483	0.014631685	283.1428571	1	19	2130	0.857142857	932	766.65	918	0
1603	2002/1/7 18:20	1	1	3	0.940001721	0.069233617	0.025175861	900.3333333	1	20	239	0.666666667	563	463.25	534	0
1604	2002/1/7 18:14	1	1	2	0.66319684	0.013820336	0.000493583	1013	0	19	152	0.5	560	460.25	531	0
1613	2001/11/1 10:35	1	1	3	0.852422965	0.008934708	0.004123711	970	1	18	27	0.333333333	138	48.16666667	134	0
1615	2004/7/10 3:46	1	1	1	0	0.004499438	0.002249719	889	1	28	795	1	710	203.95	624	0
1617	2003/12/15 1:42	1	1	1	0	0.004514673	0.003386005	886	1	28	587	1	611	196.5833333	545	0
1618	2002/6/19 18:53	1	1	1	0	0.001129944	0.001129944	885	1	19	43	1	197	169.75	190	0
1619	2002/6/18 6:26	1	1	1	0	0.011299435	0	885	1	19	42	1	184	184	177	0
1620	2002/6/17 5:39	1	1	22	0.760259939	0.007131422	0.004802794	312.3181818	1	22	2107	0.636363636	182	182	175	0
1621	2002/6/12 19:22	1	1	1	0	0.003412969	0.004550626	879	1	19	36	1	130	130	123	0
1622	2002/6/7 23:05	1	1	1	0	0.006818182	0.004545455	880	1	19	31	1	123	123	116	0
1623	2002/6/7 16:58	1	1	1	0	0.007954545	0	880	1	19	31	1	85	65	83	0
1624	2002/6/3 20:15	1	1	1	0	0.001138952	0.001138952	878	1	19	27	1	84	64	82	0
1625	2002/5/25 6:28	1	1	1	0	0.001138952	0.001138952	878	1	19	18	1	189	162.3333333	182	0
1626	2002/5/10 18:56	1	1	1	0	0.001138952	0.001138952	878	1	19	3	1	78	59.5	76	0
1627	2002/5/9 17:38	1	1	1	0	0.001138952	0	878	1	19	2	1	76	57.5	74	0
1631	2002/9/21 2:43	1	1	1	0	0.002597403	0.002597403	385	0	21	75	1	521	521	464	0
1633	2002/9/12 23:55	1	1	2	0.918295834	0.000429	0.006006006	1165.5	0	25	131	1	503	503	449	0
1634	2002/9/11 22:56	2	2	4	0.952819531	0.005714286	0.004081633	612.5	0	25	318	1	494	494	480	0
1635	2002/9/8 11:00	2	2	2	0.995727452	0.006355932	0.007415254	472	0	21	91	1	484	484	470	0
1636	2002/9/7 10:41	2	2	2	0.899743759	0.011652542	0.008474576	472	0	21	89	1	481	481	467	0
1637	2002/9/7 2:07	2	2	2	0.836640742	0.010615711	0.005307856	471	1	21	89	1	479	479	465	0
1658	2005/9/8 19:50	2	2	5	0.863170121	0.014950166	0.013704319	481.6	1	34	2373	1	572	572	551	0
1659	2005/7/19 18:41	2	2	2	0.994030211	0.011783189	0.005498822	636.5	1	34	790	1	8	8	8	0
1661	2005/7/7 7:58	2	3	5	0.636095658	0.0625	0.028846154	208	1	33	2228	1	179	179	172	0
1663	2005/1/12 12:03	2	2	2	0.512709142	0.059221658	0.059221658	295.5	1	30	511	1	32	32	32	0
1664	2005/1/2 18:21	1	1	1	0	0.010162602	0	492	1	29	179	1	483	131.1329365	431	0
1667	2004/9/12 18:30	1	1	1	0	0.016393443	0	488	1	29	67	1	26	26	15	0
1668	2004/9/11 2:27	1	1	1	0	0.010309278	0.002061856	485	1	29	66	1	18	18	12	0
1669	2004/7/23 1:07	1	1	1	0	0.022680412	0.006185567	485	1	28	16	1	47	33.58333333	36	0
1670	2006/2/20 19:12	2	2	2	0.522559375	0.016369048	0.008928571	336	1	34	468	1	1000	759.5	970	0
1671	2006/1/19 14:50	1	1	1	0	0.005424955	0.005424955	553	1	33	196	1	978	839	630	0
1672	2005/12/28 6:55	1	1	1	0	0.007233273	0.005424955	553	1	33	174	1	937	852.5	609	0
1673	2005/12/21 13:45	1	1	1	0	0.012635379	0.001805054	554	1	33	167	1	921	843	602	0
1676	2005/11/4 4:33	1	1	1	0	0.001828154	0.001828154	547	1	33	120	1	805	754	532	0
1677	2005/9/25 17:10	1	1	1	0	0.038391225	0	547	1	33	80	1	611	601.5	406	0
1678	2005/9/8 19:45	2	2	5	0.941347647	0.013702801	0.012789281	656.8	1	34	474	1	567	567	546	0
1679	2005/7/19 18:39	2	2	2	0.994030211	0.009816754	0.004581152	764	1	34	24	1	6	6	6	0
1680	2006/8/8 21:30	1	1	1	0	0.018900344	0.005154639	582	1	36	201	1	282	56.42983405	205	0
1681	2006/7/25 19:33	1	1	1	0	0.001724138	0.001724138	580	1	36	187	1	1510	964.6666667	941	0
1682	2006/6/19 12:37	1	1	1	0	0.001724138	0.001724138	580	1	34	151	1	85	85	39	0
1686	2000/3/7 12:59	1	1	1	0	0.002710027	0.002710027	369	1	7	11	1	430	389.5	426	0
1691	2006/6/26 17:05	1	1	1	0	0.001215067	0.001215067	823	1	23	7	1	29	24.5	10	0
1692	2006/1/10 18:30	1	1	1	0	0.004975124	0.004975124	804	1	22	4	1	968	856	318	1
1697	2002/12/15 4:23	2	2	8	0.720757354	0.031986532	0.073112073	519.75	1	24	282	0.75	468	376	453	1
1704	2000/5/16 3:10	1	1	1	0	0	0	292	1	1	0	1	21	13.5	21	1
1710	2002/2/8 9:40	1	1	19	0.617359125	0.108257606	0.07915185	399.6315789	0	21	3658	0.842105263	46	46	42	0
1712	2002/9/26 2:16	1	1	1	0	0	0	0	1	12	91	1	301	261.0833333	284	0
1718	2000/1/21 23:37	1	1	1	0	0.026785714	0.008928571	112	0	6	0	1	299	268	295	0
1724	1999/8/27 13:17	1	1	1	0	0.010869565	0	92	0	5	9	1	76	76	76	0
1725	1999/8/18 20:06	1	1	4	0.840241012	0.037214886	0.010804322	208.25	1	5	296	0.75	72	72	72	1
1726	1999/6/15 0:29	1	1	3	0.782990571	0.014527845	0.043583535	137.6666667	0	5	245	1	18	18	18	1
1727	1999/5/12 14:27	1	1	1	0	0.012658228	0.012658228	79	0	4	0	1	28	28	28	0
1731	1998/10/13 18:24	1	1	1	0	0	0.068181818	44	0	1	28	1	85	85	85	0
1743	2002/2/8 9:40	1	1	1	0	0.071428571	0.071428571	14	0	10	745	1	46	46	42	0
1751	2005/10/24 15:21	2	2	6	0.957787204	0.005169173	0.002114662	709.3333333	1	35	90	0.666666667	644	453.5	625	1
1758	2004/9/12 11:46	1	1	1	0	0.039473684	0.039473684	152	1	3	64	1	461	124.3583333	416	0
1759	2004/7/10 3:12	1	1	1	0	0.013157895	0.006578947	152	1	3	5	1	700	193.95	615	1
1763	2003/12/7 17:43	2	2	2	0.472189385	0.342105263	0.309210526	152	1	1	190	1	420	150.15	415	1
1764	2003/6/30 18:23	1	1	1	0	0.006493506	0.006493506	154	1	1	5	1	393	174.3666667	364	0
1766	2005/5/11 21:54	1	1	2	0.749595257	0.027932961	0.011173184	179	1	22	721	1	392	392	202	0
1767	2004/9/15 15:46	1	1	1	0	0.039473684	0.039473684	152	1	4	72	1	32	32	20	0
1770	2006/10/17 1:58	3	4	4	0.147389723	0.14021164	0.15026455	472.5	1	38	98	1	555	555	542	1
1773	2006/9/13 21:32	2	3	3	0.712529714	0.056325023	0.048014774	722	1	38	7	1	493	493	477	0
1775	2006/9/9 22:27	2	2	2	0.93506752	0.275100402	0.439759036	249	1	38	9	1	481	481	465	1
1776	2006/9/3 15:18	2	2	4	0.934912811	0.012108262	0.00997151	351	1	37	77	1	421	421	409	1
1777	2006/8/25 18:10	3	6	10	0.679022329	0.020176755	0.020176755	599.7	1	38	135	0.7	410	410	409	1
1780	2006/8/3 20:40	2	3	3	0.72222036	0.064997981	0.058538555	825.6666667	1	37	3	0.666666667	335	335	324	1
1781	2006/8/2 22:08	2	2	3	0.654113248	0.219315121	0.182762601	866.3333333	1	37	0	0.666666667	331	331	320	1
1782	2006/8/2 19:39	2	2	2	0.04681338	0.010779436	1.748756219	603	1	37	1	1	328	328	317	0
1784	2006/8/2 6:32	2	2	2	0.95260921	0.005598622	0.016365202	1161	1	37	374	1	321	321	310	0
1785	2006/7/31 18:34	2	2	2	0.942163169	0.017059301	0.008935825	1231	1	37	0	1	316	316	305	0
1786	2006/7/31 18:26	1	1	1	0	0.006647673	0.000949668	2106	1	37	0	1	314	314	157	0
1790	2006/7/29 23:50	1	1	1	0	0.021438142	0	2239	1	37	0	1	6	6	4	0
1793	2006/7/29 6:36	2	3	4	0.546113971	0.043921569	0.022222222	956.25	1	36	43	1	292	292	281	1
1794	2006/7/29 6:33	1	1	1	0	0.008903278	0.151355726	2471	1	36	1	1	288	288	146	1
1796	2006/7/28 14:04	1	1	1	0	0.013302927	0.007221589	2631	1	36	0	1	282	282	144	0
1797	2006/7/28 14:03	1	1	1	0	0.006857143	0.014857143	2625	1	36	0	1	281	281	143	1
1798	2006/7/28 14:02	1	1	1	0	0.004564473	0.003423355	2629	1	36	0	1	280	280	142	1
1799	2006/7/28 14:00	1	1	1	0	0.065449011	0.04414003	2628	1	36	0	1	279	279	141	1
1803	2006/7/21 18:00	2	2	2	0.985228136	0.01680084	0.000350018	1428.5	1	36	4	1	249	249	238	1
1804	2006/7/19 15:40	1	1	1	0	0.000758725	0.000758725	2636	1	36	0	1	245	245	125	0
1805	2006/7/19 15:38	2	2	2	0.973265067	0.023362832	0.011681416	1412.5	1	36	0	0.5	244	244	233	1
1806	2006/7/19 15:36	2	2	2	0.918295834	0.007153076	0.006795422	1398	1	36	2	1	242	242	231	1
1808	2006/7/16 20:13	1	1	1	0	0	0.00075959	2633	1	36	0	1	228	228	115	0
1809	2006/7/16 19:22	2	3	6	0.782779098	0.007479562	0.000869716	958.1666667	1	41	279	1	1483	950.6666667	1418	1
1810	2006/7/13 17:50	1	1	1	0	0.001144165	0.060259344	2622	1	36	0	1	221	221	114	0
1812	2006/7/5 17:51	1	1	1	0	0.000368053	0.000368053	2717	0	36	2	1	1454	942	915	0
1813	2006/7/3 17:45	1	1	1	0	0.000736106	0.000368053	2717	1	36	0	1	192	192	91	0
1817	2006/6/29 12:49	2	3	9	0.768482877	0.010981623	0.015239803	495.7777778	1	38	324	0.777777778	72	72	70	1
1818	2006/6/29 12:33	1	1	1	0	0.000739645	0.000369822	2704	1	36	9	1	62	62	19	0
1820	2006/6/20 6:02	1	1	1	0	0.002218935	0.005547337	2704	1	36	0	1	54	54	16	1
1821	2006/6/20 2:43	1	1	1	0	0.060606061	0.058388766	2706	1	36	1	1	53	53	15	1
1822	2006/6/19 9:18	1	1	1	0	0.000369822	0.000369822	2704	1	36	0	1	23	23	20	0
1823	2006/6/19 8:48	1	1	1	0	0.000369822	0.000369822	2704	1	36	0	1	21	21	18	0
1824	2006/6/19 8:45	1	1	1	0	0.000369822	0.000369822	2704	1	36	0	1	20	20	17	0
1825	2006/6/19 8:40	1	1	1	0	0.000369822	0.000369822	2704	1	36	0	1	19	19	16	0
1826	2006/6/19 8:35	1	1	1	0	0.000369822	0.000369822	2704	1	36	0	1	17	17	14	0
1827	2006/6/19 8:29	1	1	1	0	0.000739645	0.000739645	2704	1	36	0	1	15	15	12	0
1828	2006/6/19 8:26	1	1	1	0	0.000739645	0.000739645	2704	1	36	0	1	13	13	10	0
1829	2006/6/19 8:19	1	1	1	0	0.000369822	0.000369822	2704	1	36	6	1	11	11	8	0
1831	2006/6/12 13:13	2	2	4	0.981443732	0.015509103	0.001685772	741.5	1	35	450	1	1271	795.6666667	1222	1
1832	2006/6/7 16:27	1	1	1	0	0.000741565	0.000741565	2697	1	35	3	1	3	3	2	0
1833	2006/6/4 4:48	1	1	1	0	0.000370782	0	2697	1	34	7	1	360	121.05	259	0
1834	2006/5/28 23:10	1	1	1	0	0.00074184	0.00074184	2696	1	34	0	1	45	45	13	0
1837	2006/5/10 11:49	2	2	2	0.249882293	0.010972933	0.000731529	2050.5	1	34	27	1	10	10	8	0
1838	2006/5/9 20:41	1	1	1	0	0.002267574	0	2646	1	33	25	1	1187	759.8333333	752	1
1840	2006/3/6 16:42	2	3	17	0.896539243	0.004220624	0.003932854	613.2352941	1	41	554	0.823529412	714	373	695	1
1841	2006/3/1 18:06	1	1	1	0	0.000379363	0.000379363	2636	1	33	1	1	687	356.1666667	329	0
1842	2006/2/28 9:39	2	2	4	0.697754321	0.008700533	0.001683974	890.75	1	39	23	1	342	113.65	323	1
1843	2006/2/22 9:25	1	1	1	0	0.001139385	0	2633	1	33	1	1	1032	779.5	662	0
1846	2006/1/12 2:03	1	1	1	0	0.004569688	0.002665651	2626	1	33	2	1	667	407	318	0
1847	2006/1/10 18:53	2	2	3	0.029010502	0.343570608	0.156716418	1161.333333	1	33	556	1	971	859	624	1
1848	2006/1/8 14:56	2	2	4	0.713172274	0.00550055	0.000660066	1136.25	1	38	20	0.75	25	25	25	1
1850	2006/1/6 9:22	2	2	12	0.300566692	0.053782772	0.007191011	556.25	1	37	511	0.916666667	265	71.50396825	256	1
1851	2006/1/3 9:44	2	4	4	0.912505605	0.004151292	0.001383764	1084	1	34	153	1	952	854.5	924	0
1852	2006/1/3 4:09	1	1	1	0	0.001150748	0.000767165	2607	1	33	2	1	948	850.5	617	0
1853	2006/1/1 16:25	1	1	2	0.614138195	0.047230114	0.004261364	1408	1	34	24	1	23	23	17	1
1854	2005/12/29 17:27	2	3	3	0.875911284	0.024993353	0.01302845	1253.666667	1	34	17	1	663	441	644	1
1855	2005/12/23 4:26	1	1	1	0	0.019291339	0.030314961	2540	1	33	1	1	657	436.5	314	1
1856	2005/12/22 21:42	1	1	1	0	0.030255403	0.019253438	2545	1	33	10	1	934	852.5	606	1
1857	2005/12/12 23:50	1	1	1	0	0.001181102	0.001574803	2540	1	33	0	1	649	429.5	312	1
1858	2005/12/12 3:03	1	1	1	0	0.000787092	0	2541	1	33	1	1	11	11	6	0
1859	2005/12/11 21:55	1	1	1	0	0.003544703	0.000393856	2539	1	33	11	1	892	826.5	582	0
1860	2005/11/30 7:40	1	1	1	0	0.001973944	0.005527043	2533	1	33	2	1	873	811	570	1
1861	2005/11/28 2:16	1	1	1	0	0.000393856	0.000393856	2539	1	33	7	1	648	439.5	311	0
1862	2005/11/21 14:23	1	1	1	0	0.000787712	0.000787712	2539	1	33	2	1	864	804	567	0
1863	2005/11/19 19:00	2	2	2	0.57700425	0.008812125	0.009164611	1418.5	1	34	4	1	7	7	5	1
1864	2005/11/19 18:55	1	1	1	0	0.006687648	0	2542	1	32	4	1	9	9	6	1
1865	2005/11/15 4:37	2	2	2	0.200622324	0.016830295	0.00112202	1782.5	1	32	3	1	854	796	827	0
1866	2005/11/14 15:54	1	1	1	0	0.000801925	0.000801925	2494	1	31	9	1	852	795	559	0
1867	2005/11/5 7:15	2	2	2	0.954434003	0.001779812	0.000254259	1966.5	1	31	16	1	810	759	786	0
1868	2005/10/31 18:09	2	2	3	0.757839021	0.007129147	0.000822594	1215.666667	1	31	13	1	802	754.5	778	1
1870	2005/10/25 13:55	2	3	5	0.607123396	0.009918526	0.001948282	1129.2	1	37	82	0.6	753	711	729	1
1871	2005/10/19 16:16	2	4	5	0.470098963	0.009716599	0.002226721	988	1	32	65	1	991	267.9714286	968	1
1872	2005/10/13 23:50	1	1	1	0	0.002421308	0	2478	1	31	0	1	973	250.1142857	774	0
1873	2005/10/13 21:59	1	1	1	0	0.006469875	0.002426203	2473	1	31	0	1	675	638.5	435	0
1875	2005/10/6 14:43	2	2	2	0.918295834	0.00092081	0.00092081	1629	1	31	37	1	626	459	608	0
1876	2005/9/27 13:16	2	2	2	0.970950594	0.004319654	0.004679626	1389	1	32	27	1	963	241.8619048	940	0
1877	2005/9/27 12:55	1	1	1	0	0.002438033	0.000812678	2461	1	31	4	1	614	463.5	297	0
1878	2005/9/23 10:24	2	3	3	0.846795401	0.003726708	0.001490683	1341.666667	1	31	62	1	612	462.5	596	0
1879	2005/9/12 6:47	1	1	1	0	0.001220504	0.001627339	2458	1	31	7	1	573	573	380	1
1880	2005/9/5 16:41	2	2	8	0.811423847	0.00734538	0.003819597	850.875	1	38	50	0.75	550	550	530	1
1882	2005/8/26 19:11	3	5	7	0.848185857	0.011590666	0.002287632	936.7142857	1	34	91	1	953	234.5642857	944	1
1883	2005/8/24 15:27	1	1	1	0	0.004098361	0.004508197	2440	1	31	2	1	598	535	293	0
1884	2005/8/22 21:04	1	1	1	0	0.012295082	0.00942623	2440	1	31	1	1	594	552	291	0
1885	2005/8/21 14:16	2	2	4	0.786352071	0.004829807	0.001839926	1087	1	38	19	1	461	461	446	1
1887	2005/8/17 14:24	2	2	2	0.918295834	0.002076304	0.000259538	1926.5	1	31	22	1	593	558.5	578	1
1888	2005/8/17 14:15	2	2	3	0.364373718	0.045148248	0.027628032	989.3333333	1	36	52	1	586	551.5	571	1
1889	2005/8/13 10:56	2	2	4	0.9035691	0.008895478	0.00148258	1011.75	1	36	41	1	424	424	409	1
1891	2005/8/9 17:19	1	1	1	0	0.00165221	0.001239157	2421	1	31	0	1	931	225.0404762	747	1
1894	2005/8/5 19:47	2	2	2	1	0.000803536	0.000803536	1244.5	1	31	573	1	81	42	50	0
1897	2005/7/19 22:14	3	3	5	0.829127102	0.010141988	0.003187482	690.2	1	31	184	0.8	242	242	238	1
1898	2005/7/12 23:56	2	3	9	0.620289046	0.011330409	0.012609649	608	1	36	122	0.888888889	505	505	492	1
1899	2005/7/11 18:07	2	2	2	0.811278124	0.000368732	0.002581121	1356	1	32	4	1	494	494	483	1
1900	2005/7/11 13:34	2	2	2	0.591672779	0.002884111	0.000786576	1907	1	31	4	1	901	218.6	881	1
1901	2005/7/10 19:09	1	1	1	0	0.000417885	0	2393	1	31	0	1	200	200	139	0
1906	2005/6/29 19:43	1	1	1	0	0.000838223	0.000838223	2386	1	31	4	1	136	24.09880952	104	1
1907	2005/6/25 8:10	1	1	3	0.377947491	0.025812065	0.003770302	1149.333333	1	36	21	1	159	159	112	1
1908	2005/6/20 21:38	2	2	2	0.954434003	0.001841621	0.000263089	1900.5	1	31	6	1	441	441	434	0
1910	2005/6/14 23:54	2	5	20	0.910407441	0.002292106	0.001558632	545.35	1	39	860	0.95	439	439	432	0
1911	2005/6/14 18:09	1	1	1	0	0.002098196	0.002098196	2383	1	31	5	1	131	131	91	0
1912	2005/6/9 0:42	2	2	2	0.831474388	0.007258065	0.000403226	1240	1	31	28	0.5	419	419	412	0
1914	2005/5/3 14:23	2	2	2	0.995727452	0.003168735	0.000264061	1893.5	1	31	6	1	86	86	84	0
1915	2005/4/27 12:00	2	2	2	0.591672779	0.006196747	0.00464756	1291	1	31	48	1	381	381	374	1
1916	2005/4/27 7:08	2	2	2	1	0.001067521	0.00053376	1873.5	1	31	10	0.5	379	379	372	0
1919	2005/4/15 19:45	1	1	1	0	0.000433088	0.000433088	2309	1	31	1	1	355	355	190	1
1922	2005/4/14 3:11	2	2	2	0.998052495	0.031652989	0.028526768	1279.5	1	31	9	1	341	341	334	1
1924	2005/4/12 17:40	1	1	1	0	0.020931226	0.020931226	2341	1	31	1	1	66	66	49	1
1925	2005/4/11 21:30	1	1	1	0	0.002563007	0.000427168	2341	1	31	0	1	337	337	185	0
1926	2005/4/11 21:27	1	1	2	1	0.00165071	0.000990426	1514.5	1	36	29	1	336	336	184	1
1927	2005/4/9 4:11	1	1	1	0	0.000855066	0.009833262	2339	1	31	1	1	231	57.02261905	175	0
1929	2005/4/5 23:40	1	1	1	0	0.000426257	0.000426257	2346	1	31	0	1	331	331	180	0
1930	2005/4/5 20:18	2	3	4	0.855037632	0.07106706	0.016237874	1185.5	1	31	24	0.75	330	330	323	1
1931	2005/4/4 18:29	2	2	2	0.327444919	0.003147128	0.016522423	1271	1	31	18	1	501	129.4253968	492	1
1933	2005/4/4 17:40	1	1	2	0.99107606	0.005145167	0.001470048	1360.5	1	32	20	1	308	308	160	0
1934	2005/4/4 17:35	1	1	1	0	0.008488964	0	2356	1	31	4	1	306	306	158	0
1935	2005/3/31 17:48	1	1	1	0	0.000427533	0.000427533	2339	1	31	2	1	499	127.6702381	438	0
1937	2005/3/22 19:40	1	1	1	0	0.012586806	0.006510417	2304	1	31	0	1	298	298	156	0
1939	2005/3/22 15:54	2	2	2	0.932111568	0.005364201	0.001129305	1771	1	31	0	1	12	12	12	1
1940	2005/3/22 4:02	1	1	1	0	0.001738375	0	2301	1	30	5	1	297	297	155	0
1941	2005/3/17 23:21	2	2	4	0.544615039	0.003753351	0.003753351	932.5	1	30	25	1	284	284	277	1
1943	2005/3/13 8:28	1	1	1	0	0.006541648	0.003488879	2293	1	30	2	1	220	220	124	0
1944	2005/3/11 14:45	3	4	7	0.893854612	0.004595437	0.003938946	870.4285714	1	35	13	1	219	219	218	1
1945	2005/3/11 14:39	1	1	1	0	0.005676856	0.000436681	2290	1	30	0	1	212	212	119	0
1946	2005/3/11 14:36	1	1	1	0	0.080821319	0.082131935	2289	1	30	0	1	211	211	118	1
1948	2005/3/10 14:20	1	1	1	0	0.000875657	0.000437828	2284	1	30	0	1	250	250	182	1
1949	2005/3/10 11:21	2	2	4	0.904749763	0.008358874	0.005015325	897.25	1	35	12	1	249	249	240	1
1950	2005/3/10 10:51	3	5	7	0.70300615	0.02676978	0	720.4285714	1	30	28	0.857142857	245	245	243	1
1951	2005/3/10 3:14	1	1	1	0	0.007894737	0.009210526	2280	1	30	1	1	203	203	113	1
1954	2005/3/7 12:52	1	1	2	0.650022422	0.006202805	0.000269687	1854	1	35	9	1	223	223	163	1
1956	2005/3/5 2:34	1	1	1	0	0.011261261	0.007882883	2664	1	30	2	1	159	159	97	1
1957	2005/3/3 2:15	2	3	5	0.730105731	0.019744483	0.010452962	861	1	30	41	0.6	139	139	134	1
1958	2005/3/1 16:19	2	2	2	0.914821009	0.135907094	0.107658506	1593	1	30	8	1	134	134	129	1
1959	2005/2/26 20:14	2	2	2	0.41381685	0.007545932	0.0082021	1524	1	30	4	1	131	131	126	0
1960	2005/2/24 22:32	1	1	1	0	0.000363504	0	2751	1	30	0	1	894	236.3833333	729	0
1961	2005/2/24 22:16	2	2	2	0.799048521	0.007385999	0.003211304	1557	1	30	6	1	120	120	115	1
1962	2005/2/24 18:55	1	1	1	0	0.207725948	0.17893586	2744	1	30	0	1	195	195	143	1
1963	2005/2/24 18:27	1	1	1	0	0.004497751	0.000374813	2668	1	30	0	1	194	194	142	0
1965	2005/2/20 12:03	2	2	5	0.665536354	0.026276115	0.003446048	928.6	1	35	240	1	890	233.3833333	870	1
1967	2005/2/20 2:45	1	1	1	0	0.004519774	0.000753296	2655	1	30	2	1	70	70	47	0
1968	2005/2/18 17:41	1	1	1	0	0.002645503	0.000377929	2646	1	30	0	1	8	8	6	0
1973	2005/2/17 5:16	1	1	1	0	0.000375375	0.000375375	2664	1	30	1	1	21	21	11	1
1975	2005/2/16 11:01	1	1	1	0	0.003006389	0.001503194	2661	1	30	4	1	1	1	1	0
1976	2005/2/12 9:19	1	1	1	0	0.004509583	0	2661	1	29	3	1	884	235.7833333	722	0
1978	2005/2/9 12:20	1	1	1	0	0.002270148	0.000756716	2643	1	29	1	1	162	162	117	0
1981	2005/2/1 14:16	1	1	1	0	0.000758725	0.000379363	2636	1	29	1	1	113	113	82	1
1985	2005/1/27 14:56	1	1	1	0	0.011009871	0	2634	1	29	9	1	67	67	51	1
1986	2005/1/18 13:29	2	2	2	0.503258335	0.003200569	0	1406	1	29	194	1	47	47	47	0
1987	2005/1/16 16:42	1	1	1	0	0.00382263	0.003440367	2616	1	29	0	1	319	256	248	1
1989	2005/1/14 4:49	1	1	1	0	0.003062787	0.001531394	2612	1	29	1	1	31	12.43333333	28	0
1990	2005/1/13 13:03	1	1	1	0	0.003066309	0.001149866	2609	1	29	1	1	37	37	27	0
1991	2005/1/12 11:39	1	1	1	0	0.000383436	0.001533742	2608	1	29	4	1	30	30	22	0
1992	2005/1/8 13:29	1	1	1	0	0.010348793	0.000383289	2609	1	29	0	1	269	206.5	215	0
1993	2005/1/8 13:09	1	1	1	0	0.000772201	0.003474903	2590	1	29	1	1	261	198.5	207	1
1995	2004/12/27 5:16	1	1	1	0	0.001557632	0.001557632	2568	1	28	2	1	245	186.8333333	198	1
1996	2004/12/25 14:16	1	1	1	0	0.005062305	0.007398754	2568	1	28	12	1	240	181.8333333	193	1
1997	2004/12/13 20:50	1	1	1	0	0.000777001	0.000777001	2574	1	28	0	1	233	176.3333333	188	0
1998	2004/12/13 20:40	1	1	1	0	0.003496503	0	2574	1	28	0	1	230	173.3333333	185	1
1999	2004/12/13 20:29	1	1	1	0	0.018677043	0	2570	1	28	3	1	229	172.3333333	184	1
2000	2004/12/10 16:53	1	1	1	0	0.001970055	0.004334121	2538	1	28	0	1	462	111.440873	417	1
2001	2004/12/10 9:25	1	1	1	0	0.007086614	0.004330709	2540	1	28	17	1	218	161.8333333	173	1
2003	2004/11/5 3:53	1	1	1	0	0.000394789	0.000394789	2533	1	28	15	1	169	117.1666667	135	0
2004	2004/10/21 15:05	1	1	1	0	0.020134228	0	2533	1	28	2	1	224	65.48809524	171	1
2005	2004/10/19 16:33	1	1	1	0	0.003598561	0.00119952	2501	1	28	10	1	159	109	129	0
2006	2004/10/9 16:21	1	1	1	0	0.00040032	0.00040032	2498	1	28	10	1	156	110.5	126	0
2007	2004/9/29 19:39	1	1	1	0	0.004003203	0.003602882	2498	1	28	5	1	149	108.5	122	1
2008	2004/9/24 20:06	1	1	1	0	0.00040032	0.00040032	2498	1	28	0	1	1	1	1	0
2009	2004/9/24 16:49	1	1	1	0	0.000800641	0	2498	1	27	10	1	138	88.58333333	107	0
2010	2004/9/14 20:58	1	1	1	0	0.000801282	0.000801282	2496	1	27	0	1	30	30	18	0
2011	2004/9/14 1:48	1	1	1	0	0.004407051	0.008012821	2496	1	27	4	1	28	28	16	1
2012	2004/9/10 19:38	2	2	2	0.961236605	0.002360578	0.001475361	1694.5	1	27	23	1	209	54.95952381	206	1
2014	2004/9/3 6:03	1	1	1	0	0.000400802	0.000400802	2495	1	27	5	1	140	112	115	0
2018	2004/8/4 17:36	3	3	5	0.561909193	0.016453831	0.001227898	814.4	1	27	7	0.8	851	332.3	833	1
2019	2004/8/2 1:30	1	1	1	0	0.000414079	0.000414079	2415	1	27	6	1	833	314.35	693	1
2022	2004/7/20 18:41	2	2	8	0.746675758	0.040582267	0.025143361	566.75	1	32	281	0.375	772	258.7	755	1
2023	2004/7/16 18:22	1	1	1	0	0.00041632	0.00041632	2402	1	27	5	1	14	14	10	0
2026	2004/7/10 10:22	1	1	1	0	0.000832639	0.000832639	2402	1	27	0	1	103	90.75	87	0
2027	2004/7/10 3:35	2	2	2	0.811278124	0.001971609	0.001182965	1268	1	27	48	1	706	199.95	691	0
2028	2004/7/7 22:19	1	1	1	0	0.002497918	0.001665279	2402	1	27	1	1	1057	187.4611111	997	1
2030	2004/7/3 23:34	1	1	1	0	0.003753128	0.001251043	2398	1	27	17	1	5	5	4	0
2031	2004/6/16 6:39	1	1	1	0	0.000417014	0	2398	1	26	0	1	25	14.08333333	23	1
2032	2004/6/16 1:04	2	2	5	0.855212256	0.030332922	0.012330456	811	1	29	178	1	695	190.5833333	680	1
2033	2004/6/1 16:29	2	2	2	0.297472249	0.012195122	0	1558	1	26	12	0.5	690	187.0833333	675	1
2034	2004/5/26 22:40	2	2	3	0.960229718	0.007458048	0.000310752	1072.666667	1	26	68	1	688	185.4166667	673	1
2035	2004/5/19 16:49	1	1	1	0	0.000422119	0.000422119	2369	1	26	0	1	101	89.5	83	0
2036	2004/5/19 15:37	1	1	1	0	0.000422119	0.000422119	2369	1	26	0	1	99	87.5	82	1
2037	2004/5/19 11:19	1	1	1	0	0.002110595	0.002110595	2369	1	26	36	1	23	12.41666667	21	0
2038	2004/4/13 14:16	1	1	1	0	0.001266357	0.001266357	2369	1	26	0	1	94	92.5	77	0
2039	2004/4/13 14:08	1	1	1	0	0	0.001688476	2369	1	26	0	1	92	90.5	75	0
2040	2004/4/13 13:59	1	1	1	0	0.00421763	0.000421763	2371	1	26	2	1	91	89.5	74	1
2041	2004/4/11 14:42	1	1	1	0	0.000422119	0.000422119	2369	1	26	1	1	89	87.5	72	0
2042	2004/4/10 10:53	1	1	1	0	0.002110595	0.010975095	2369	1	26	2	1	86	84.5	69	0
2043	2004/4/8 22:18	1	1	1	0	0.001262095	0.000420698	2377	1	26	9	1	83	82	68	1
2044	2004/3/30 8:25	1	1	1	0	0.001262626	0.001262626	2376	1	26	5	1	663	216.8309524	583	1
2045	2004/3/25 21:14	1	1	1	0	0.000420875	0.000420875	2376	1	26	1	1	66	66	52	0
2046	2004/3/24 14:45	1	1	1	0	0.03493266	0.034511785	2376	1	26	7	1	675	178.1666667	598	0
2049	2004/3/14 3:49	1	1	1	0	0.02064027	0.00631845	2374	1	26	6	1	58	58	48	1
2050	2004/3/8 7:52	1	1	1	0	0.059148936	0.03787234	2350	1	26	12	1	57	57	47	1
2051	2004/2/25 19:07	1	1	2	1	0.000638978	0.000638978	1565	1	31	30	1	38	38	30	0
2052	2004/2/21 22:03	1	1	1	0	0.00344679	0.000861698	2321	1	26	13	1	628	191.0833333	559	0
2053	2004/2/8 18:09	1	1	1	0	0.000431406	0.000431406	2318	1	26	3	1	31	31	26	0
2055	2004/2/2 17:01	1	1	1	0	0.003884333	0.000863185	2317	1	25	7	1	430	147.8214286	390	1
2056	2004/1/26 18:23	1	1	1	0	0.006476684	0.000431779	2316	1	25	4	1	429	147.9880952	389	1
2057	2004/1/22 3:10	1	1	2	0.996791632	0.005832037	0	1286	1	30	73	1	428	147.0380952	388	1
2059	2004/1/4 2:39	1	1	1	0	0.00347373	0	2303	1	25	27	1	19	9.333333333	18	0
2060	2003/12/8 18:13	1	1	3	0.962947016	0.002300613	0.001022495	1304	1	27	36	0.666666667	424	154.15	385	1
2062	2003/11/21 22:50	3	3	23	0.720695958	0.027912878	0.021357581	411.2173913	1	35	1937	0.913043478	204	138	202	1
2064	2003/9/18 8:17	1	1	1	0	0.000435161	0.000435161	2298	1	25	7	1	5	3.5	4	1
2066	2003/9/10 23:54	1	1	2	1	0.000793336	0	1260.5	1	29	133	1	15	13	13	0
2068	2003/9/2 22:03	3	3	5	0.677740395	0.024343215	0.000964088	829.8	1	31	93	1	185	81.68333333	184	1
2069	2003/9/2 16:13	1	1	1	0	0.000437063	0.000437063	2288	1	23	5	1	397	160.0666667	367	0
2070	2003/8/28 17:36	1	1	1	0	0.000437063	0.000437063	2288	1	23	1	1	396	159.55	366	0
2071	2003/8/27 1:36	1	1	1	0	0.000874126	0.000874126	2288	1	23	8	1	135	58.56666667	103	0
2072	2003/8/19 20:45	1	1	1	0	0.008741259	0	2288	1	23	16	1	8	8	7	1
2073	2003/8/3 0:39	1	1	1	0	0.000880282	0.000440141	2272	1	23	3	1	165	162.5	121	0
2075	2003/7/31 14:45	1	1	1	0	0.021145374	0.014977974	2270	1	23	1	1	7	7	6	0
2077	2003/7/22 8:23	1	1	1	0	0.001784917	0.000892459	2241	1	22	5	1	45	27	40	0
2078	2003/7/17 18:57	1	1	1	0	0.000446429	0.000446429	2240	1	22	7	1	43	25	38	0
2079	2003/7/10 10:53	1	1	1	0	0.000446429	0.000446429	2240	1	22	2	1	133	90.25	101	0
2080	2003/7/8 2:50	1	1	1	0	0.000446429	0.000446429	2240	1	22	13	1	558	207.3666667	504	0
2081	2003/6/25 19:22	1	1	7	0.745942572	0.062921348	0.00061287	699.2857143	1	30	245	0.714285714	388	169.3666667	363	1
2083	2003/4/30 23:41	1	1	1	0	0.000921659	0	2170	1	22	3	1	557	223.0333333	503	0
2085	2003/4/27 3:19	1	1	1	0	0.000461681	0.000461681	2166	1	22	3	1	72	72	50	0
2086	2003/4/24 19:11	1	1	2	0.845350937	0.003671072	0.000367107	1362	1	22	29	1	67	67	45	1
2087	2003/4/24 17:17	1	1	4	0.704835169	0.015043345	0.010963794	980.5	1	28	42	1	552	221.45	499	1
2088	2003/4/19 1:18	1	1	1	0	0.000461894	0.000461894	2165	1	22	1	1	535	207.2833333	485	0
2089	2003/4/18 23:22	1	1	1	0	0.000923788	0.000923788	2165	1	22	23	1	534	206.45	484	1
2092	2003/3/8 3:26	1	1	1	0	0.000462749	0.000462749	2161	1	22	9	1	529	212.3333333	480	0
2093	2003/2/27 7:51	1	1	1	0	0.000462749	0.000462749	2161	1	22	15	1	30	30	21	0
2094	2003/2/12 10:51	1	1	1	0	0.000925497	0.000925497	2161	1	21	2	1	520	206.3333333	475	0
2095	2003/2/10 1:26	1	1	5	0.924421109	0.002756892	0.002255639	798	1	27	89	0.8	517	204.5	472	0
2096	2003/1/25 5:22	1	1	1	0	0.000925497	0.000462749	2161	1	21	2	1	3	3	3	0
2099	2003/1/14 15:00	1	1	1	0	0.000928936	0.000928936	2153	1	20	2	1	485	371	415	1
2100	2003/1/12 1:09	1	1	1	0	0.000464468	0.000464468	2153	1	20	21	1	670	670	595	0
2101	2002/12/22 20:49	1	1	1	0	0.011147236	0.000464468	2153	1	20	0	1	665	665	590	1
2102	2002/12/22 20:46	1	1	1	0	0.000468384	0.007494145	2135	1	20	1	1	664	664	589	1
2103	2002/12/21 16:04	1	1	1	0	0.007459207	0.0004662	2145	1	20	1	1	661	661	586	1
2104	2002/12/20 18:35	1	1	5	0.739299695	0.006974507	0.038480038	831.6	1	26	57	1	480	387	411	1
2105	2002/12/20 2:16	1	1	1	0	0.015434986	0.016838167	2138	1	20	5	1	660	660	585	1
2107	2002/12/1 20:47	1	1	1	0	0.004677268	0.005612722	2138	1	20	3	1	494	235.5833333	452	0
2112	2002/11/8 20:23	1	1	2	0.904381458	0.019292605	0.000803859	1244	1	20	5	1	145	99.83333333	128	0
2114	2002/10/30 3:29	1	1	1	0	0.000482393	0.000482393	2073	1	20	1	1	349	259.6666667	330	0
2115	2002/10/29 4:09	1	1	1	0	0.008200675	0.012059817	2073	1	20	0	1	348	259.6666667	329	1
2118	2002/10/17 8:49	1	1	1	0	0.000969932	0.000969932	2062	1	20	0	1	400	351.5	354	0
2121	2002/9/29 19:01	1	1	1	0	0.010721248	0.006335283	2052	1	20	1	1	486	265.0833333	446	0
2127	2002/9/10 0:49	1	1	1	0	0.003444317	0.002870264	1742	1	20	5	1	487	487	437	0
2128	2002/9/5 23:58	2	2	4	0.952819531	0.00221914	0.00221914	901.25	1	24	17	1	82	44.5	79	0
2129	2002/9/5 23:19	1	1	1	0	0.001722158	0.000574053	1742	0	20	1	1	482	267.6666667	442	0
2130	2002/9/4 19:30	1	1	1	0	0.002873563	0.005172414	1740	1	20	0	1	393	360.5	349	1
2131	2002/9/4 19:11	1	1	1	0	0.025243832	0.015490534	1743	1	20	3	1	456	456	415	1
2132	2002/9/1 6:29	1	1	1	0	0.001156738	0.000578369	1729	1	20	1	1	452	452	412	0
2133	2002/8/31 20:45	1	1	1	0	0.001157407	0.001157407	1728	1	20	0	1	451	451	411	1
2134	2002/8/31 20:33	1	1	1	0	0.019675926	0.005208333	1728	1	20	2	1	450	450	410	1
2136	2002/8/28 1:43	1	1	1	0	0.000575705	0.000575705	1737	1	20	1	1	367	338	334	0
2137	2002/8/27 0:27	3	3	9	0.851601804	0.003707627	0.003707627	419.5555556	0	25	9	0.111111111	9	9	9	0
2139	2002/8/19 18:16	1	1	1	0	0.002301496	0.000575374	1738	1	19	0	1	296	270.5	276	0
2142	2002/8/17 10:09	1	1	1	0	0.008078477	0.013848817	1733	1	19	3	1	283	257.5	271	0
2143	2002/8/14 19:30	1	1	1	0	0.001150086	0.000575043	1739	1	19	0	1	281	255.5	269	0
2145	2002/8/13 20:59	2	2	2	0.69621226	0.008650519	0.000576701	867	1	19	288	1	277	251.5	268	1
2146	2002/8/12 8:18	1	1	1	0	0.000586854	0.000586854	1704	1	19	0	1	272	246.5	261	0
2148	2002/8/10 3:34	1	1	2	0.977417818	0.003180915	0.003578529	1257.5	1	23	26	1	242	226.5	234	1
2149	2002/7/30 10:05	1	1	1	0	0.004307692	0.008	1625	1	19	6	1	235	227	228	0
2150	2002/7/24 19:32	1	1	1	0	0.004923077	0.005538462	1625	1	19	0	1	210	181.0833333	203	1
2153	2002/7/19 10:03	1	1	3	0.595905918	0.004539952	0.00090799	1101.333333	1	23	28	1	231	231	224	0
2154	2002/7/9 20:43	1	1	1	0	0.003754693	0.000625782	1598	1	18	0	1	224	224	217	0
2155	2002/7/9 19:40	1	1	2	0.877962001	0.014543339	0.006980803	859.5	1	18	17	1	213	213	206	0
2156	2002/7/4 7:06	1	1	1	0	0.000628931	0	1590	1	18	1	1	4	4	4	1
2158	2002/6/30 23:28	1	1	2	0.468995594	0	0.004051864	1234	1	21	6	0.5	202	202	195	0
2161	2002/6/3 22:38	1	1	1	0	0.006377551	0	1568	1	17	1	1	117	117	110	0
2162	2002/6/2 13:25	1	1	1	0	0.000639386	0.000639386	1564	1	17	13	1	399	234.1666667	375	0
2163	2002/5/20 23:42	1	1	1	0	0.02685422	0.007672634	1564	1	17	7	1	986	812.65	929	1
2164	2002/5/13 11:27	1	1	1	0	0.001943005	0	1544	1	17	4	1	5	5	5	0
2165	2002/5/9 15:39	1	1	1	0	0.012953368	0.007772021	1544	1	16	1	1	894	740.65	845	1
2167	2002/5/8 1:06	1	1	1	0	0.000651466	0.000651466	1535	1	16	0	1	177	153.3333333	170	0
2168	2002/5/8 0:56	1	1	1	0	0.000651466	0.000651466	1535	1	16	0	1	394	246.6666667	370	1
2170	2002/5/7 17:55	1	1	1	0	0.000654022	0.000654022	1529	1	16	0	1	393	245.6666667	369	0
2171	2002/5/7 17:31	1	1	1	0	0.001962067	0.001962067	1529	1	16	0	1	171	147.3333333	164	0
2173	2002/5/7 5:09	1	1	1	0	0.021596859	0.002617801	1528	1	16	8	1	104	104	98	1
2174	2002/4/29 15:49	1	1	1	0	0.024454726	0.005287508	1513	1	16	3	1	157	133.3333333	151	1
2175	2002/4/26 22:16	1	1	2	0.315056945	0.044962531	0.006244796	1201	1	20	0	0.5	99	99	94	1
2177	2002/4/26 14:39	1	1	1	0	0.010951403	0.01026694	1461	1	16	2	1	74	61.5	72	1
2178	2002/4/24 17:44	1	1	1	0	0.01920439	0.03223594	1458	1	16	6	1	72	59.5	70	1
2179	2002/4/18 15:59	1	1	1	0	0.004791239	0.003422313	1461	1	16	4	1	88	64.33333333	86	0
2180	2002/4/14 23:54	1	1	3	0.332896486	0.027610619	0.003539823	941.6666667	1	21	84	1	17	13.33333333	17	1
2181	2002/4/1 16:38	1	1	1	0	0.001370802	0.000685401	1459	1	15	1	1	64	54.5	62	0
2182	2002/3/31 22:00	1	1	1	0	0.002743484	0.000685871	1458	1	15	1	1	79	79	75	0
2183	2002/3/30 23:19	1	1	3	0.953632054	0.040057225	0.004768717	699	1	19	104	1	77	77	73	1
2184	2002/3/30 21:39	1	1	1	0	0.002083333	0.002083333	1440	1	15	7	1	74	74	70	0
2185	2002/3/23 7:29	1	1	1	0	0.001388889	0	1440	1	15	5	1	73	73	69	0
2186	2002/3/18 1:06	1	1	1	0	0.002086231	0.001390821	1438	1	15	2	1	70	70	66	0
2187	2002/3/16 1:03	1	1	2	0.995727452	0.00656168	0.004811899	1143	1	20	8	0.5	68	68	64	0
2189	2002/3/1 17:40	1	1	1	0	0.001403509	0.000701754	1425	1	15	14	1	49	47	38	0
2190	2002/2/15 22:04	1	1	1	0	0.000702247	0.000702247	1424	1	15	0	1	370	302	349	0
2191	2002/2/15 21:59	1	1	1	0	0.001404494	0.000702247	1424	1	15	2	1	369	301	348	0
2192	2002/2/13 23:37	1	1	1	0	0.001404494	0.001404494	1424	1	15	0	1	48	46	37	0
2193	2002/2/13 23:34	1	1	1	0	0.000702247	0.000702247	1424	1	15	0	1	47	45	36	0
2194	2002/2/13 23:27	1	1	1	0	0.013342697	0	1424	1	15	1	1	46	44	35	1
2196	2002/2/12 20:35	1	1	1	0	0.035410765	0.015580737	1412	1	15	4	1	363	297.5	342	0
2197	2002/2/8 6:16	1	1	1	0	0.000718907	0.000718907	1391	0	15	4	1	31	31	30	0
2198	2002/2/4 11:38	1	1	1	0	0.010064702	0	1391	1	15	0	1	45	45	34	1
2201	2002/1/27 13:59	1	1	1	0	0.001457726	0.001457726	1372	1	15	11	1	44	44	33	0
2202	2002/1/16 20:57	1	1	1	0	0.000728863	0.000728863	1372	1	14	35	1	145	126.5	131	0
2204	2001/11/26 19:49	1	1	1	0	0.002232143	0.000744048	1344	1	14	12	1	40	40	38	0
2205	2001/11/14 10:12	1	1	2	0.977417818	0.00274223	0.005027422	1094	1	18	14	1	18	18	17	1
2206	2001/11/7 17:42	1	1	1	0	0.006696429	0.000744048	1344	1	13	8	1	14	14	13	1
2208	2001/10/27 23:40	1	1	1	0	0.017125838	0.000744602	1343	1	12	15	1	33	33	26	1
2210	2001/10/11 17:52	1	1	1	0	0.001504891	0.003009782	1329	1	12	18	1	24	16.5	24	0
2211	2001/9/23 13:07	1	1	1	0	0.001506024	0	1328	1	12	0	1	11	11	6	0
2212	2001/9/23 0:28	1	1	1	0	0.001506024	0.001506024	1328	1	12	23	1	10	10	5	1
2213	2001/8/31 2:08	1	1	1	0	0.003012048	0.002259036	1328	1	11	0	1	147	147	140	1
2218	2001/8/10 21:51	1	1	2	0.896038233	0.00298359	0.00497265	1005.5	1	15	1	1	118	118	113	1
2219	2001/8/9 2:12	1	1	2	0.550984443	0.016940949	0.005808325	1033	1	14	25	1	116	116	111	0
2220	2001/7/25 13:55	1	1	1	0	0.003885004	0.000777001	1287	1	10	0	1	113	113	108	0
2221	2001/7/25 3:26	1	1	1	0	0.002332815	0	1286	1	10	2	1	112	112	107	1
2222	2001/7/23 10:33	1	1	1	0	0.006235386	0.007014809	1283	1	10	1	1	38	38	37	1
2223	2001/7/22 1:23	1	1	1	0	0.055167055	0	1287	1	10	2	1	110	110	105	1
2225	2001/7/16 15:50	1	1	1	0	0.000833333	0.000833333	1200	1	10	5	1	31	31	30	1
2227	2001/6/28 23:47	1	1	1	0	0.102409639	0.089500861	1162	1	10	7	1	87	87	83	1
2228	2001/6/21 11:03	1	1	2	0.811278124	0.000835422	0.005847953	598.5	1	13	17	1	78	78	74	0
2229	2001/6/19 21:37	1	1	1	0	0.007778738	0.004321521	1157	1	10	1	1	28	28	27	0
2230	2001/6/18 22:05	1	1	2	0.836640742	0.005957837	0.00091659	1091	1	15	18	1	27	27	26	1
2231	2001/6/16 19:01	1	1	1	0	0.004340278	0.000868056	1152	1	10	10	1	54	36.16666667	54	0
2232	2001/6/6 17:17	1	1	4	0.772946953	0.010946052	0.003518374	639.5	1	15	53	1	67	67	63	1
2233	2001/6/6 17:10	1	1	1	0	0.005212858	0.006950478	1151	1	10	0	1	63	63	59	1
2234	2001/6/6 0:28	1	1	2	1	0.009205021	0.0041841	597.5	1	13	251	1	60	60	56	1
2236	2001/6/1 21:57	1	1	1	0	0.011314186	0.00435161	1149	1	10	0	1	50	50	46	0
2237	2001/6/1 21:53	1	1	1	0	0.004378284	0.000875657	1142	1	10	1	1	49	49	45	0
2238	2001/5/31 23:13	1	1	1	0	0.02712161	0.025371829	1143	1	10	2	1	46	46	43	1
2239	2001/5/29 4:10	1	1	1	0	0.003511853	0.002633889	1139	1	10	6	1	35	35	33	0
2240	2001/5/23 23:10	1	1	5	0.771701245	0.022385673	0.085385353	625.4	1	14	151	0.8	5	5	5	1
2241	2001/4/20 10:41	1	1	1	0	0.000873362	0.000873362	1145	0	9	1	1	23	23	22	0
2242	2001/4/19 16:46	1	1	1	0	0.00349345	0.00349345	1145	0	9	0	1	22	22	21	0
2243	2001/4/19 13:35	1	1	3	0.864973521	0.001446132	0.002169197	461	1	14	0	0.333333333	46	35	46	0
2244	2001/4/19 13:19	1	1	4	0.820111964	0.013859275	0.010127932	469	1	14	42	0.5	43	32	43	1
2246	2001/3/9 18:19	1	1	1	0	0.000877193	0.000877193	1140	1	8	1	1	53	41.5	51	1
2247	2001/3/8 12:29	1	1	1	0	0.002631579	0.002631579	1140	1	8	2	1	51	40	49	0
2248	2001/3/6 22:09	1	1	1	0	0.029824561	0.023684211	1140	1	8	6	1	49	38	47	0
2249	2001/2/28 18:33	1	1	1	0	0.025618375	0	1132	1	8	2	1	128	86	111	0
2250	2001/2/26 20:20	1	1	1	0	0.001798561	0.000899281	1112	1	8	0	1	47	39.5	45	0
2251	2001/2/26 3:19	1	1	1	0	0.00090009	0.00090009	1111	1	8	4	1	46	38.5	44	0
2252	2001/2/22 13:11	1	1	7	0.683185705	0.044656606	0.01262704	463.8571429	1	13	810	1	118	89	102	1
2253	2001/2/22 9:05	1	1	1	0	0.000932836	0.000932836	1072	1	8	2	1	12	12	12	1
2254	2001/2/20 18:43	1	1	1	0	0.010261194	0.009328358	1072	1	8	4	1	110	81	94	1
2255	2001/2/16 12:56	1	1	1	0	0.117647059	0.015873016	1071	1	8	23	1	107	80	91	1
2256	2001/1/24 18:27	1	1	1	0	0.064089522	0.067141404	983	1	8	0	1	35	30	33	1
2257	2001/1/24 15:31	1	1	1	0	0.085020243	0.008097166	988	1	8	0	1	32	27	30	1
2258	2001/1/24 15:26	1	1	3	0.43492625	0.206715635	0.036726128	635.3333333	1	8	170	1	81	38.33333333	79	1
2259	2001/1/18 18:08	1	1	3	0.334648976	0.018001241	0.009310987	537	1	14	80	1	11	11	11	0
2260	2001/1/17 10:52	1	1	1	0	0.065945946	0	925	1	8	34	1	8	8	8	1
2261	2000/12/14 12:48	1	1	1	0	0.003355705	0.004474273	894	1	8	0	1	6	6	6	1
2262	2000/12/14 7:19	1	1	1	0	0.015659955	0.007829978	894	1	8	52	1	4	4	4	1
2263	2000/10/23 19:15	1	1	1	0	0.002247191	0.002247191	890	0	7	0	1	28	28	28	0
2265	2000/9/29 1:43	1	1	1	0	0.056386651	0.042577675	869	1	7	2	1	27	27	25	0
2266	2000/9/27 13:51	1	1	1	0	0.018583043	0	861	1	7	13	1	101	101	85	0
2267	2000/9/14 21:00	1	1	1	0	0.004700353	0.001175088	851	0	7	17	1	92	92	76	0
2268	2000/8/28 19:07	1	1	1	0	0.012925969	0.010575793	851	1	7	0	1	72	62.33333333	68	1
2269	2000/8/28 14:44	1	1	1	0	0.001177856	0	849	1	7	6	1	66	66	51	0
2270	2000/8/22 14:30	1	1	1	0	0.007075472	0.003537736	848	1	7	8	1	15	15	15	1
2271	2000/8/14 14:44	1	1	1	0	0.001183432	0.001183432	845	0	7	26	1	21	21	21	0
2272	2000/7/19 0:34	1	1	1	0	0.063905325	0.014201183	845	1	7	6	1	4	4	4	1
2273	2000/7/13 20:03	1	1	1	0	0.001199041	0.001199041	834	0	6	0	1	68	60.16666667	64	0
2274	2000/7/13 17:38	1	1	1	0	0.013189448	0.005995204	834	1	6	3	1	60	52.16666667	56	0
2275	2000/7/10 19:01	1	1	1	0	0.008433735	0.001204819	830	0	6	11	1	59	51.16666667	55	0
2276	2000/6/29 9:33	1	1	1	0	0.001206273	0.001206273	829	0	5	43	1	486	383.3333333	482	0
2278	2000/4/30 0:34	1	1	1	0	0.001206273	0.002412545	829	0	4	4	1	7	7	7	0
2279	2000/4/26 15:12	1	1	1	0	0.002409639	0.001204819	830	0	4	15	1	6	6	6	0
2282	2000/3/23 13:22	1	1	4	0.784422747	0.064862104	0.018386108	489.5	0	7	18	0.75	477	426	473	1
2283	2000/3/22 19:04	1	1	1	0	0.015625	0.002604167	768	1	2	1	1	472	421	468	0
2285	2000/3/10 16:44	1	1	1	0	0.004070556	0.004070556	737	0	2	1	1	51	51	50	0
2286	2000/3/9 13:04	1	1	2	0.811278124	0.00308642	0.001028807	486	1	2	41	1	447	406	443	1
2287	2000/2/18 15:03	1	1	1	0	0.001358696	0.001358696	736	1	2	1	1	418	382	414	0
2291	2000/1/29 15:07	1	1	1	0	0.015942029	0.002898551	690	0	2	2	1	362	329.5	358	0
2292	2000/1/27 20:28	1	1	1	0	0.004366812	0	687	0	2	0	1	358	326	354	1
2294	2000/1/26 16:17	1	1	1	0	0.001472754	0.001472754	679	0	2	1	1	348	316	344	0
2297	2000/1/22 22:57	1	1	1	0	0.008982036	0.001497006	668	1	2	0	1	321	289	317	0
2298	2000/1/22 22:36	1	1	1	0	0.096385542	0.012048193	664	0	2	0	1	320	288	316	1
2299	2000/1/22 16:44	1	1	1	0	0	0.001592357	628	0	2	0	1	314	282	310	0
2301	2000/1/22 11:33	1	1	1	0	0.065916399	0.02733119	622	1	2	1	1	300	268	296	1
2306	2000/1/17 14:20	1	1	1	0	0.004405286	0	454	0	2	0	1	263	232	259	1
2307	2000/1/17 6:38	1	1	3	0.90667914	0.155202822	0.02292769	378	1	6	17	1	260	229	256	1
2310	1999/10/14 18:35	1	1	1	0	0.004854369	0.004854369	412	1	1	0	1	152	152	149	0
2311	1999/10/14 18:32	1	1	1	0	0.004854369	0.002427184	412	1	1	0	1	151	151	148	1
2312	1999/10/14 13:34	1	1	1	0	0.01946472	0.01459854	411	1	1	2	1	150	150	147	0
2315	2000/5/11 12:27	1	1	4	0.90010127	0.148648649	0.322072072	222	0	9	475	1	29	29	25	0
2316	2000/3/27 23:47	1	1	1	0	0.003783102	0.001261034	793	1	3	5	1	1	1	1	0
2317	2002/12/22 20:52	1	1	1	0	0.018168055	0.000757002	1321	1	20	497	1	667	667	592	0
2318	2002/12/22 20:51	1	1	1	0	0.00076746	0.012279355	1303	1	20	497	1	666	666	591	0
2319	2002/12/21 16:11	1	1	1	0	0.012185834	0.000761615	1313	1	20	496	1	662	662	587	0
2325	2001/10/19 5:17	1	1	1	0	0.001403509	0.001403509	1425	1	12	8	1	189	176.5	182	0
2334	2002/1/18 18:06	1	1	3	0.903213977	0.004267425	0.0056899	468.6666667	0	18	829	1	570	470.25	541	0
2347	2002/1/28 1:20	1	1	1	0	0.004660453	0.002663116	1502	1	15	93	1	668	568.25	635	0
2351	2002/1/21 15:36	1	1	1	0	0.073153899	0.000690131	1449	0	14	86	1	571	471.25	542	0
2352	2002/1/17 19:53	1	1	1	0	0.001448226	0.00724113	1381	0	14	82	1	565	465.25	536	0
2361	2006/1/8 14:52	1	1	4	0.737190543	0.008205999	0.000282965	883.5	1	39	5385	1	13	13	10	0
2362	2004/10/9 16:20	1	1	1	0	0.000621891	0.000621891	1608	1	28	885	1	154	108.5	124	0
2363	2004/4/15 13:48	1	1	2	0.918295834	0.001251564	0.001251564	1198.5	1	30	1430	1	97	95	80	0
2364	2004/4/13 14:17	1	1	1	0	0.001865672	0.001865672	1608	1	26	706	1	95	93.5	78	0
2365	2004/4/13 14:10	1	1	1	0	0	0.000621891	1608	1	26	706	1	93	91.5	76	0
2366	2004/4/11 14:50	1	1	1	0	0.000621504	0.000621504	1609	1	26	704	1	90	88.5	73	0
2367	2004/2/27 6:01	1	1	1	0	0.002486016	0.001243008	1609	1	26	660	1	40	40	32	0
2368	2004/2/15 14:46	1	1	1	0	0.000622278	0	1607	1	26	648	1	627	191.9333333	558	0
2369	2004/1/19 22:07	1	1	1	0	0.005603985	0.001867995	1606	1	25	621	1	623	201.1833333	556	0
2370	2003/8/8 20:16	1	1	1	0	0.00062422	0.00062422	1602	1	23	457	1	566	192.7	511	0
2371	2003/8/8 20:10	1	1	1	0	0.00062422	0.00062422	1602	1	23	457	1	565	191.7	510	0
2372	2003/8/8 19:06	1	1	1	0	0.001248439	0.00062422	1602	1	23	457	1	564	190.7	509	0
2373	2003/4/24 17:15	1	1	4	0.852884751	0.023498695	0.016971279	766	1	28	1410	0.75	548	217.45	495	0
2374	2003/4/23 10:10	1	1	1	0	0.000625782	0	1598	1	22	350	1	132	92.5	100	0
2375	2002/12/22 20:54	1	1	1	0	0.015028178	0.000626174	1597	1	20	228	1	669	669	594	0
2376	2002/12/22 20:53	1	1	1	0	0.000633312	0.010132996	1579	1	20	228	1	668	668	593	0
2377	2002/12/21 16:16	1	1	1	0	0.010069226	0.000629327	1589	1	20	227	1	663	663	588	0
2378	2002/8/14 19:32	1	1	1	0	0.001266624	0.000633312	1579	1	19	98	1	282	256.5	270	0
2379	2002/7/19 10:04	1	1	3	0.595905918	0.004585754	0.000917151	1090.333333	1	23	230	1	234	234	227	0
2380	2002/7/9 20:43	1	1	1	0	0.003804692	0.000634115	1577	1	18	62	1	225	225	218	0
2381	2002/7/9 19:40	1	1	2	0.877962001	0.014723204	0.007067138	849	1	18	130	1	215	215	208	0
2382	2002/6/30 23:30	1	1	2	0.468995594	0	0.004042037	1237	1	21	106	1	204	204	197	0
2384	2002/6/3 22:39	1	1	1	0	0.006377551	0	1568	1	17	26	1	118	118	111	0
2385	2002/6/2 13:32	1	1	1	0	0.000639386	0.000639386	1564	1	17	25	1	400	235.1666667	376	0
2386	2002/5/20 23:37	1	1	1	0	0.02685422	0.007672634	1564	1	17	12	1	985	811.65	928	0
2387	2002/5/13 11:33	1	1	1	0	0.001295337	0	1544	1	17	5	1	6	6	6	0
2388	2002/5/9 15:26	1	1	1	0	0.012953368	0.007772021	1544	1	16	1	1	893	739.65	844	0
2390	2002/9/22 12:06	1	1	5	0.916969468	0.00297619	0.004807692	873.6	1	25	536	0.8	548	548	489	0
2391	2002/9/21 23:53	1	1	6	0.843575928	0.007712604	0.007509641	821.1666667	1	25	643	0.833333333	543	543	484	0
2394	2002/9/20 22:16	1	1	1	0	0.001026694	0	1948	1	20	73	1	506	506	451	0
2397	2002/9/10 16:05	1	1	1	0	0.003064351	0.002553626	1958	1	20	63	1	489	489	439	0
2400	2002/9/3 13:37	2	2	3	0.884614874	0.002968338	0.002638522	1010.666667	1	20	174	1	455	455	442	0
2402	2002/8/28 9:58	1	1	1	0	0.079340546	0.078825348	1941	0	20	50	1	430	430	395	0
2403	2002/8/27 10:12	1	1	1	0	0.00309119	0.002060793	1941	0	20	49	1	429	429	394	0
2404	2002/8/27 9:09	1	1	2	0.086312457	0.127241963	0.12250423	1477.5	0	24	105	1	426	426	391	0
2405	2002/8/27 7:52	1	1	2	0.918295834	0.003050847	0.001016949	1475	1	24	105	1	424	424	389	0
2407	2002/8/27 0:42	1	1	1	0	0.017571059	0.002583979	1935	1	20	49	1	359	359	335	0
2408	2002/8/26 22:02	1	1	1	0	0.0041841	0	1912	0	19	48	1	355	355	332	0
2409	2002/8/26 12:52	1	1	1	0	0.003149606	0.000524934	1905	0	19	48	1	352	352	330	0
2410	2002/8/26 12:42	1	1	1	0	0.002099738	0.001049869	1905	1	19	48	1	351	351	329	0
2411	2002/8/25 23:12	1	1	1	0	0.013662638	0	1903	0	19	47	1	348	348	326	0
2412	2002/8/25 22:27	1	1	1	0	0.001063264	0	1881	0	19	47	1	347	347	325	0
2414	2002/8/20 10:39	1	1	1	0	0.017344173	0	1845	0	19	42	1	319	319	304	0
2415	2002/8/18 17:18	1	1	3	0.69136983	0.003877125	0.002684163	1117.666667	0	24	198	1	309	309	295	0
2416	2002/8/18 16:50	1	1	2	0.522559375	0.006833713	0.000911162	1097.5	0	22	92	1	305	305	291	0
2418	2002/8/18 0:59	2	2	3	0.549345097	0.002339181	0.012475634	855	0	24	117	1	290	290	285	0
2419	2002/8/17 17:38	2	2	3	0.621821403	0.013234841	0.001231148	1083	1	23	91	1	285	285	280	0
2420	2002/8/17 11:43	1	1	5	0.785854971	0.004680617	0.004129956	726.4	1	21	397	0.8	281	281	271	0
2421	2002/8/13 15:56	1	1	1	0	0.026967529	0.025866813	1817	1	19	35	1	272	272	262	0
2424	2002/8/5 2:01	1	1	2	0.924133542	0.009110629	0.015184382	1152.5	1	21	125	1	240	240	233	0
2430	2002/8/2 0:27	1	1	4	0.811035078	0.00572337	0.00572337	786.25	0	24	125	1	170	170	164	0
2431	2002/7/29 19:13	1	1	1	0	0.002901915	0.000580383	1723	1	19	20	1	149	149	143	0
2435	2002/7/25 1:56	1	1	3	0.719879969	0.009692132	0.000570125	1169.333333	1	23	61	1	59	59	59	0
2436	2002/7/24 12:28	1	1	1	0	0.000591366	0.000591366	1691	0	19	15	1	55	55	55	0
2437	2002/7/20 16:38	1	1	2	0.182138465	0.027514659	0.037889039	1108.5	0	19	60	1	16	16	16	0
2439	2002/7/17 22:34	1	1	1	0	0.112359551	0.035481963	1691	0	19	8	1	1	1	1	0
2440	2002/8/2 0:28	1	1	4	0.811035078	0.005519779	0.005519779	815.25	0	24	125	1	174	174	168	0
2441	2002/7/30 15:54	1	1	3	0.742591846	0.012606274	0.002638522	1137	0	23	140	1	162	162	156	0
2442	2002/7/29 19:11	1	1	1	0	0.002826456	0.000565291	1769	1	19	20	1	148	148	142	0
2445	2002/7/28 17:16	1	1	1	0	0.001155402	0.001155402	1731	1	19	19	1	89	89	89	0
2446	2002/7/28 8:32	1	1	3	0.588093032	0.07664112	0.003332223	1000.333333	1	21	199	0.666666667	87	87	87	0
2447	2002/7/27 19:33	1	1	2	0.918295834	0.005545287	0	1352.5	1	23	43	1	82	82	82	0
2448	2003/7/17 20:59	1	1	1	0	1.792225821	0.000462749	2161	0	22	207	1	134	89.25	102	0
2454	2005/7/8 1:36	2	2	4	0.844820122	0.006005338	0.00155694	1124	1	37	1627	1	487	487	476	0
2455	2005/6/25 8:15	1	1	2	0.155103272	0.026928191	0.002659574	1504	1	34	806	1	161	161	114	0
2456	2005/3/22 19:42	1	1	1	0	0.010705789	0.00555115	2522	1	31	255	1	299	299	157	0
2457	2005/3/22 18:49	1	1	1	0	0.000396983	0.005160778	2519	1	31	255	1	18	18	13	0
2458	2005/3/22 16:01	1	1	1	0	0.005142405	0.00039557	2528	1	31	255	1	13	13	11	0
2460	2005/2/24 22:19	1	1	2	0.650022422	0.006209344	0.002661147	1691	1	35	479	1	122	122	76	0
2461	2005/2/24 18:57	1	1	1	0	0.004775169	0.000397931	2513	1	30	229	1	196	196	144	0
2462	2005/2/9 12:21	1	1	1	0	0.002391391	0.00079713	2509	1	29	214	1	163	163	118	0
2463	2005/1/14 4:51	1	1	1	0	0.003188521	0.001594261	2509	1	29	188	1	32	13.43333333	29	0
2464	2005/1/13 22:42	1	1	1	0	0.011173184	0.000399042	2506	1	29	187	1	53	46	32	0
2465	2005/1/13 13:02	1	1	1	0	0.003216727	0.001206273	2487	1	29	187	1	36	36	26	0
2466	2005/1/12 11:38	1	1	1	0	0.000402253	0.00160901	2486	1	29	186	1	29	29	21	0
2467	2005/1/8 13:10	1	1	1	0	0.000804182	0.003618818	2487	1	29	182	1	262	199.5	208	0
2469	2004/12/27 5:18	1	1	1	0	0.001622718	0.001622718	2465	1	28	170	1	246	187.8333333	199	0
2470	2004/12/25 14:17	1	1	1	0	0.005273834	0.007707911	2465	1	28	168	1	241	182.8333333	194	0
2471	2004/12/13 20:49	1	1	1	0	0.000809389	0.000809389	2471	1	28	156	1	232	175.3333333	187	0
2472	2004/12/13 20:41	1	1	1	0	0.00364225	0	2471	1	28	156	1	231	174.3333333	186	0
2473	2004/12/13 20:27	1	1	1	0	0.01945683	0	2467	1	28	156	1	228	171.3333333	183	0
2474	2004/12/10 16:57	1	1	1	0	0.002053388	0.004517454	2435	1	28	153	1	463	112.440873	418	0
2475	2004/12/10 9:28	1	1	1	0	0.00738613	0.004924087	2437	1	28	153	1	219	162.8333333	174	0
2476	2004/11/5 3:53	1	1	1	0	0.000410846	0.000410846	2434	1	28	118	1	168	116.1666667	134	0
2477	2004/10/19 16:33	1	1	1	0	0.003697617	0.001232539	2434	1	28	101	1	160	110	130	0
2478	2004/10/9 16:21	1	1	1	0	0.000411353	0.000411353	2431	1	28	91	1	155	109.5	125	0
2479	2004/9/29 19:40	1	1	1	0	0.004113534	0.00370218	2431	1	28	81	1	150	109.5	123	0
2480	2004/9/14 20:59	1	1	1	0	0.000822707	0.000822707	2431	1	27	66	1	31	31	19	0
2483	2004/9/3 6:06	1	1	1	0	0.000411015	0.000411015	2433	1	27	55	1	141	113	116	0
2486	2004/7/16 18:21	1	1	1	0	0.00041632	0.00041632	2402	1	27	6	1	13	13	9	0
2488	2006/8/4 17:19	1	1	1	0	0.000393082	0.000393082	2544	1	37	393	1	342	342	167	0
2490	2006/1/12 2:13	1	1	1	0	0.004724409	0.002755906	2540	1	33	189	1	668	408	319	0
2491	2006/1/8 14:54	2	2	4	0.775810288	0.008309592	0.000474834	1053	1	38	763	1	21	21	21	0
2494	2005/12/23 4:27	1	1	1	0	0.020366599	0.031771894	2455	1	33	169	1	658	437.5	315	0
2495	2005/12/22 21:48	1	1	1	0	0.031707317	0.020325203	2460	1	33	168	1	935	853.5	607	0
2496	2005/12/12 23:53	1	1	1	0	0.001221996	0.001629328	2455	1	33	158	1	650	430.5	313	0
2497	2005/12/12 3:03	1	1	1	0	0.000814332	0	2456	1	33	158	1	12	12	7	0
2498	2005/12/11 22:02	1	1	1	0	0.003667482	0.000407498	2454	1	33	157	1	893	827.5	583	0
2499	2005/12/2 17:07	1	1	1	0	0.006535948	0.00245098	2448	1	33	148	1	879	817	576	0
2500	2005/11/30 7:53	1	1	1	0	0.001639344	0.003688525	2440	1	33	146	1	874	812	571	0
2501	2005/11/19 19:00	2	2	2	0.57700425	0.009416196	0.009792844	1327.5	1	34	364	1	9	9	7	0
2503	2005/9/12 6:51	1	1	1	0	0.001244813	0.001659751	2410	1	31	67	1	574	574	381	0
2504	2005/8/22 21:06	1	1	1	0	0.0124533	0.00954753	2409	1	31	46	1	595	553	292	0
2506	2005/8/17 14:18	2	2	3	0.364373718	0.045562734	0.027881673	980.3333333	1	36	209	1	589	554.5	574	0
2508	2005/8/5 19:49	2	2	2	1	0.000812018	0.000812018	1231.5	1	31	954	1	83	44	52	0
2511	2005/7/11 13:39	2	2	2	0.591672779	0.002887897	0.000787608	1904.5	1	31	25	1	903	220.6	883	0
2516	2006/9/3 15:16	1	1	1	0	0.009073724	0.000756144	2645	1	37	236	1	417	417	201	0
2517	2006/8/3 20:25	1	1	1	0	0.000380084	0.000380084	2631	1	37	205	1	332	332	164	0
2519	2006/7/3 17:46	1	1	1	0	0.000761325	0.000380662	2627	1	36	174	1	193	193	92	0
2520	2006/6/19 9:18	1	1	1	0	0.000380807	0.000380807	2626	1	36	160	1	24	24	21	0
2521	2006/6/19 8:48	1	1	1	0	0.000380807	0.000380807	2626	1	36	160	1	22	22	19	0
2522	2006/6/19 8:40	1	1	1	0	0.000380807	0.000380807	2626	1	36	160	1	18	18	15	0
2523	2006/6/19 8:35	1	1	1	0	0.000380807	0.000380807	2626	1	36	160	1	16	16	13	0
2524	2006/6/19 8:28	1	1	1	0	0.000761615	0.000761615	2626	1	36	160	1	14	14	11	0
2525	2006/6/19 8:24	1	1	1	0	0.000761615	0.000761615	2626	1	36	160	1	12	12	9	0
2526	2006/6/19 8:18	1	1	1	0	0.000380807	0.000380807	2626	1	36	160	1	10	10	7	0
2527	2006/6/7 16:25	1	1	1	0	0.000761615	0.000761615	2626	1	35	148	1	2	2	1	0
2529	2006/7/17 15:57	1	1	2	0.985228136	0.009957326	0	351.5	1	36	18	1	230	230	117	0
2531	2006/7/3 17:26	3	8	53	0.891910821	0.018678234	0.015718295	369.7169811	1	47	649	0.320754717	134	134	133	1
2540	2005/1/16 15:27	2	2	4	0.951761985	0.007662835	0.005747126	391.5	1	33	9	0.5	314	251	298	1
2542	2004/12/5 9:24	1	1	1	0	0.051948052	0.012987013	77	1	19	73	1	193	137.3333333	153	1
2543	2004/9/23 20:53	1	1	1	0	0.066666667	0.026666667	75	1	19	34	1	217	61.57380952	166	0
2545	2004/4/17 2:04	1	1	1	0	0.014285714	0.014285714	70	1	19	16	1	670	218.5809524	589	0
2546	2004/4/1 18:44	1	1	1	0	0.128571429	0.128571429	70	1	19	6	1	96	90.5	80	1
2548	2003/11/19 1:29	1	1	1	0	0.154929577	0.014084507	71	1	19	5	1	16	7.333333333	15	1
2549	2003/11/14 5:22	1	1	1	0	0.029411765	0.014705882	68	1	18	185	1	18	18	17	1
2550	2003/5/13 0:59	1	1	2	0.811278124	0.008163265	0	245	1	26	14	1	673	362.5	597	1
2558	2002/7/26 16:37	1	1	1	0	0.210526316	0.49122807	57	1	13	29	1	217	188.0833333	210	1
2561	2002/6/7 12:39	1	1	1	0	0.03030303	0	66	1	13	44	1	1053	868.1	993	0
2564	2002/1/31 18:46	1	1	1	0	0.013513514	0	74	1	11	0	1	15	15	14	1
2565	2002/1/31 15:12	1	1	1	0	0.616438356	0.479452055	73	1	10	12	1	147	127.5	132	1
2567	2001/11/26 18:29	1	1	1	0	0.0125	0.0125	80	1	9	45	1	39	39	37	1
2570	2000/8/31 14:19	1	1	1	0	0.012987013	0.012987013	77	1	7	1	1	81	81	65	1
2571	2000/8/30 19:01	1	1	1	0	0.025974026	0	77	1	7	208	1	77	77	61	1
2573	2000/1/17 17:53	1	1	1	0	0.015873016	0.015873016	63	0	5	3	1	266	235	262	0
2581	1998/11/16 14:43	1	1	17	0.76601784	0.122364803	0.108615949	128.3529412	1	3	812	0.588235294	111	111	111	1
2583	1998/8/28 16:19	1	1	3	0.787120357	0.005093379	0.049235993	196.3333333	0	1	3	0.333333333	28	28	28	0
2585	1998/8/26 2:14	1	1	3	0	0	0	79.33333333	1	1	0	0.333333333	6	6	6	1
2588	1998/11/10 17:16	1	1	2	0.994030211	0.231578947	0.231578947	47.5	0	2	130	1	6	6	6	0
2605	2004/12/5 9:24	1	1	1	0	0.058823529	0.014705882	68	1	19	1027	1	195	139.3333333	155	0
2608	2002/6/7 12:38	1	1	1	0	0.03030303	0	66	1	13	115	1	1052	867.1	992	0
2613	2005/7/7 23:44	1	1	2	0.896038233	0.020761246	0.006920415	289	1	32	827	1	468	468	238	0
2615	2004/12/5 9:24	1	1	1	0	0.066666667	0.026666667	75	1	19	248	1	194	138.3333333	154	0
2616	2004/9/23 20:53	1	1	1	0	0.068493151	0.02739726	73	1	19	175	1	217	61.57380952	166	0
2619	2006/7/18 17:20	2	2	4	0.203283209	0.00877193	0.042397661	513	1	28	28	1	240	240	229	1
2620	2006/7/13 14:00	1	1	3	0.605919408	0.246298789	0.115746972	247.6666667	1	30	27	0.666666667	1467	942.6666667	922	1
2623	2006/6/19 16:15	2	4	38	0.878719163	0.023657871	0.041583258	289.2105263	1	44	2143	0.868421053	1348	861.5	1297	1
2625	2006/6/14 17:45	1	1	1	0	0.007142857	0.007142857	280	1	22	69	1	1280	804.6666667	794	0
2628	2005/12/22 21:01	2	3	4	0.946833372	0.016592214	0.004467135	391.75	1	24	119	1	929	847.5	901	1
2630	2005/7/19 10:33	2	2	2	0.684038436	0.004251701	0.005102041	588	1	23	113	1	229	229	220	0
2634	2004/10/20 19:00	1	1	1	0	0.003816794	0.003816794	262	1	20	52	1	223	64.57142857	170	0
2636	2004/6/22 4:00	1	1	1	0	0.014652015	0.014652015	273	1	20	26	1	107	94.5	89	0
2637	2004/5/27 5:21	1	1	1	0	0.076923077	0.04029304	273	1	19	62	1	3	3	2	1
2639	2004/2/11 18:41	1	1	1	0	0.033707865	0.003745318	267	1	17	20	1	431	146.1142857	391	1
2642	2003/11/2 10:22	2	2	2	0.845350937	0.00524109	0.006289308	477	1	19	179	1	408	141.95	403	0
2644	2003/4/21 11:08	1	1	1	0	0.009174312	0.004587156	218	1	17	21	1	536	208.2833333	486	0
2645	2003/3/31 17:33	1	1	1	0	0.922374429	0.02283105	219	1	17	5	1	375	200.5833333	352	1
2648	2003/1/14 15:00	1	1	1	0	0.047169811	0.009433962	106	1	14	25	1	485	371	415	1
2650	2002/12/13 6:01	1	1	1	0	0.009615385	0.009615385	104	1	14	39	1	496	236	454	0
2657	2001/4/6 14:19	1	1	3	0.345955766	0.202739726	0.123287671	243.3333333	1	14	53	1	5	5	5	1
2658	2001/3/9 20:47	1	1	1	0	0.632183908	0.689655172	87	0	9	50	1	14	14	14	1
2660	2000/12/14 12:52	1	1	1	0	0.053191489	0.042553191	94	0	9	9	1	7	7	7	0
2661	2000/12/5 17:36	1	1	2	0.997502546	0.013313609	0.01183432	338	1	14	62	1	2	2	2	0
2662	2000/10/30 18:23	1	1	1	0	0.021276596	0.021276596	94	0	8	0	1	32	31.5	32	1
2665	2000/9/12 17:35	1	1	1	0	0.106382979	0.063829787	47	1	7	81	1	87	87	71	0
2666	2000/6/23 14:59	1	1	2	0.938315352	0.038590604	0.013422819	298	1	11	294	1	20	20	19	1
2669	1999/3/5 15:05	1	1	1	0	0.081081081	0.189189189	37	1	3	0	1	191	169.5	191	1
2670	1999/3/5 14:48	1	1	1	0	1.275	1.55	40	1	3	116	1	190	168.5	190	1
2672	1998/10/27 5:43	1	1	1	0	0.078431373	0.098039216	51	0	1	1	1	8	8	8	1
2673	1998/10/26 15:15	1	1	1	0	0	0	51	0	1	0	1	6	6	6	1
2680	2005/7/19 10:40	1	1	1	0	0.011111111	0.011111111	90	1	22	1552	1	233	233	155	0
2681	2003/11/2 22:44	1	1	1	0	0.022222222	0.022222222	90	1	17	927	1	597	188.9	536	0
2682	2002/12/13 6:02	1	1	1	0	0.011111111	0.011111111	90	1	14	603	1	497	237	455	0
2683	2002/12/13 6:03	1	1	1	0	0.011111111	0.011111111	90	1	14	603	1	498	238	456	0
2688	2004/10/20 19:00	1	1	1	0	0.003816794	0.003816794	262	1	20	146	1	223	64.57142857	170	0
2690	2005/12/22 21:08	2	3	4	0.946833372	0.016785023	0.004519045	387.25	1	24	855	0.75	933	851.5	905	0
2692	2005/7/19 10:35	1	1	1	0	0.014981273	0.018726592	267	1	22	149	1	230	230	153	0
2693	2006/10/17 0:41	1	1	1	0	0.347826087	0.043478261	46	1	7	106	1	551	551	249	0
2694	2006/7/3 17:42	3	8	57	0.803811411	0.000445038	0.004648173	354.7894737	1	47	39	0.052631579	191	191	190	1
2700	2006/3/8 19:08	2	3	13	0.91874006	0.007320644	0.010086221	472.8461538	1	40	182	0.461538462	727	385.8333333	708	1
2702	2006/3/2 18:50	2	2	9	0.788206982	0.016687737	0.023767383	439.4444444	1	39	366	0.888888889	696	364.6666667	677	1
2704	2005/9/30 21:04	1	1	1	0	0	0.020408163	49	1	6	0	1	620	469.5	298	0
2705	2005/9/30 18:14	1	1	1	0	0.74	0.34	50	1	6	28	1	620	609	411	1
2707	2005/8/25 10:02	2	2	13	0.637950543	0.033605528	0.022927136	244.9230769	1	38	136	0.692307692	495	495	480	1
2708	2005/8/9 21:30	3	3	55	0.888465699	0.007088415	0.008917683	238.5454545	1	41	5235	0.709090909	409	409	400	1
2709	2005/2/16 17:30	1	1	1	0	0	0.023809524	42	1	5	0	1	18	18	10	0
2711	2005/2/1 11:26	2	2	4	0.656794882	0.034345048	0.017571885	313	1	32	384	1	108	108	104	1
2715	2003/4/30 17:23	1	1	1	0	0.048780488	0.024390244	41	1	1	1	1	172	92.5	144	0
2716	2003/4/29 19:14	1	1	1	0	0	0	40	1	1	0	1	171	91.5	143	1
2717	2005/9/30 18:21	1	1	1	0	0.647058824	0.294117647	51	1	6	553	1	622	611	413	0
2718	2005/9/30 21:09	1	1	1	0	0	0.02	50	1	6	226	1	621	470.5	299	0
2719	2005/9/30 18:20	1	1	1	0	0.647058824	0.294117647	51	1	6	226	1	621	610	412	0
2737	2005/12/20 17:16	2	2	3	1	0.005389222	0.001796407	556.6666667	1	28	66	1	918	841	890	1
2739	2005/8/15 13:43	2	2	10	0.81444255	0.011731392	0.006877023	494.4	1	36	32	0.4	446	446	431	1
2741	2005/7/27 16:15	1	1	1	0	0.425	0.3	40	1	23	7	1	315	315	200	1
2743	2005/7/10 20:40	2	2	3	0.882895126	0.021702838	0.021702838	199.6666667	1	33	152	1	204	204	195	0
2744	2005/5/19 15:35	1	1	1	0	0.055555556	0.027777778	36	1	23	50	1	115	115	77	0
2745	2005/3/30 4:57	1	1	1	0	0.4	0.285714286	35	1	23	22	1	20	20	15	1
2747	2005/2/9 1:42	2	3	7	0.61415971	0.021825397	0.015873016	360	1	32	55	0.571428571	161	161	155	1
2748	2005/1/31 16:04	2	3	4	0.670006501	0.033887862	0.016019717	405.75	1	31	414	1	103	103	99	1
2751	2004/2/24 7:25	1	1	1	0	0.057142857	0.085714286	35	1	20	90	1	35	35	28	0
2758	2002/8/30 11:24	1	1	2	0.391243564	0.011185682	0.003355705	447	1	23	5	1	23	23	23	1
2760	2002/7/11 15:24	1	1	1	0	0.026315789	0.026315789	38	1	14	24	1	9	9	9	1
2762	2002/4/24 3:28	1	1	1	0	0.027027027	0.027027027	37	1	13	0	1	119	95.33333333	116	0
2764	2002/4/16 22:55	1	1	1	0	0.026315789	0	38	1	13	15	1	68	56	66	1
2767	2002/1/29 18:26	1	1	2	0.517961871	0.062992126	0.062992126	444.5	1	20	17	1	52	41.16666667	51	1
2770	2001/10/5 15:38	1	1	1	0	0.016949153	0.016949153	59	1	9	12	1	67	67	66	0
2771	2001/9/23 13:20	1	1	2	0.985228136	0.00896861	0.006726457	223	1	10	148	0.5	13	13	8	1
2773	2001/3/9 16:41	1	1	1	0	0.037037037	0.074074074	54	1	6	175	1	131	88.5	114	0
2775	2000/8/30 18:42	1	1	1	0	0.02	0.04	50	1	6	76	1	75	75	59	1
2776	2000/6/15 1:07	1	1	1	0	0.019607843	0.019607843	51	1	5	153	1	11	11	11	0
2781	1999/5/7 18:07	1	1	2	0.266764988	0.09703504	0.080862534	185.5	0	4	52	1	13	13	13	1
2782	1999/3/26 21:28	1	1	3	0.123604988	0.029577465	0.016901408	236.6666667	0	4	6	1	225	186.5	225	1
2800	2004/2/27 5:50	1	1	1	0	0.105263158	0.052631579	38	1	20	674	1	39	39	31	0
2802	2002/8/30 11:29	1	1	2	0.391243564	0.010570825	0.003171247	473	1	23	242	1	25	25	25	0
2803	2002/7/11 15:25	1	1	1	0	0.026315789	0.026315789	38	1	14	78	1	10	10	10	0
2807	2005/5/19 15:40	1	1	1	0	0.083333333	0.027777778	36	1	23	450	1	116	116	78	0
2808	2005/3/30 5:02	1	1	1	0	0.4	0.285714286	35	1	23	400	1	21	21	16	0
2809	2005/7/27 16:18	1	1	1	0	0.447368421	0.315789474	38	1	23	119	1	316	316	201	0
2810	2002/1/30 13:08	1	1	1	0	0	0	0	1	12	11	1	47	47	45	0
2812	2001/10/18 17:28	1	1	2	0.650022422	0.008421053	0.004210526	237.5	1	18	49	1	39	31.5	39	1
2813	2001/9/5 23:20	1	1	1	0	0.061538462	0.184615385	65	1	10	155	1	150	150	143	1
2814	2001/4/3 16:42	1	1	1	0	0.014285714	0.014285714	70	1	9	15	1	60	46.5	58	0
2815	2001/3/19 15:02	1	1	1	0	0.042857143	0.014285714	70	1	8	306	1	1	1	1	0
2820	1999/8/4 13:36	1	1	1	0	0.045454545	0	66	0	4	43	1	3	3	3	0
2825	1999/4/17 22:44	1	1	1	0	0.03125	0	64	0	1	9	1	232	186.5	232	0
2826	1999/4/8 10:40	1	1	2	0	0	0	38.5	1	1	0	0.5	229	187.5	229	1
2827	2000/6/2 10:19	1	1	1	0	0.0125	0.0125	80	1	7	140	1	133	133	129	0
2832	2001/10/21 0:31	2	2	9	0.761075529	0.031338028	0.01971831	315.5555556	1	18	298	0.888888889	204	191.5	197	0
2843	2002/8/8 20:09	1	1	1	0	0	0	0	0	13	337	1	447	245.1666667	413	0
2844	2000/5/11 12:28	1	1	1	0	0	0	0	0	1	0	1	31	31	27	0
2845	2000/5/11 12:28	1	1	1	0	1.845188285	0	478	0	1	0	1	31	31	27	0
2846	2006/8/19 19:02	1	1	1	0	0	0	0	1	3	17	1	1566	985.8333333	964	0
2848	2006/7/25 19:20	2	3	11	0.578924771	0.006332825	0.009264689	775.1818182	1	43	152	0.818181818	270	270	259	1
2853	2006/1/6 9:22	1	1	1	0	0	0	40	1	1	0	1	265	71.50396825	193	1
2854	2005/10/12 4:51	1	1	3	0	1.15942029	1.376811594	23	1	30	60	0.666666667	645	611.5	429	1
2855	2005/10/6 17:06	1	1	1	0	0	0.008411215	1070	1	30	45	1	630	601	417	0
2856	2005/8/22 17:26	1	1	1	0	0.00185701	0	1077	1	30	1	1	473	473	317	0
2859	2005/8/4 7:51	2	2	5	0.667350731	0.033212833	0.001807501	885.2	1	36	59	0.8	336	336	325	1
2860	2005/7/29 20:46	1	1	3	0.944443368	0.011447651	0.000476985	1397.666667	1	36	33	1	240	57.93769841	179	1
2861	2005/7/27 15:52	1	1	1	0	0.000968054	0.000968054	1033	1	30	28	1	311	311	196	0
2862	2005/6/29 18:18	1	1	2	0.650022422	0.00384369	0.00384369	780.5	1	32	9	1	168	168	120	0
2864	2005/6/2 17:24	1	1	2	0.954434003	0.005612722	0.001870907	534.5	1	31	115	1	122	122	83	0
2865	2005/4/7 4:08	1	1	1	0	0.003875969	0.003875969	1032	1	30	22	1	33	33	25	0
2867	2005/3/15 11:44	2	2	3	0.949044463	0.02	0.005625	533.3333333	1	32	17	1	264	264	255	1
2869	2005/3/9 12:10	2	2	3	0.815620063	0.005268704	0.006322445	1265.333333	1	35	11	1	237	237	229	1
2870	2005/3/7 13:11	2	2	3	0.522458125	0.021332172	0.022638224	765.6666667	1	33	2	1	226	226	218	1
2874	2005/2/24 15:36	1	1	1	0	0.000980392	0.000980392	1020	1	29	4	1	193	193	141	0
2876	2005/2/15 16:51	1	1	2	0.965636133	0.017306245	0	664.5	1	32	20	1	175	175	126	1
2877	2005/2/2 11:06	2	2	3	0.982141033	0.005169867	0.005169867	451.3333333	1	30	18	1	121	121	116	0
2881	2005/1/16 8:09	2	4	4	0.773612131	0.064387917	0	314.5	1	30	288	1	279	216	265	1
2882	2004/12/9 5:54	1	1	1	0	0.007423118	0.005302227	943	1	28	7	1	215	158.8333333	170	0
2883	2004/12/2 17:24	1	1	1	0	0.002125399	0.002125399	941	1	28	69	1	187	131.6666667	148	0
2888	2004/8/11 9:53	2	4	6	0.702015602	0.019538606	0.000706215	708	1	32	41	0.833333333	861	340.05	842	1
2889	2004/8/11 1:08	2	2	2	0.64293835	0.036912752	0	745	1	28	21	1	855	334.05	836	1
2892	2004/7/11 23:48	3	7	15	0.550244305	0.01695279	0.038841202	310.6666667	1	32	0	0.2	752	245.7	740	1
2895	2004/3/31 17:01	1	1	1	0	0.001228501	0.001228501	814	1	28	13	1	80	80	66	0
2898	2004/1/30 19:12	1	1	2	0.918295834	0.010791367	0	556	1	29	129	1	29	29	24	1
2899	2004/1/16 17:46	2	2	2	0.960118663	0.043715847	0.007650273	457.5	1	27	53	1	29	27	28	0
2900	2004/1/14 8:59	1	1	2	0.791858353	0.027980535	0.023114355	411	1	27	348	1	25	23	20	1
2902	2003/11/20 15:21	1	1	1	0	0.003821656	0.003821656	785	1	27	80	1	17	15	14	1
2903	2003/9/1 21:43	1	1	1	0	0	0.022929936	785	1	26	4	1	573	189.5666667	517	0
2904	2003/8/28 18:59	1	1	1	0	0.04505632	0.003754693	799	1	26	29	1	17	13	12	1
2906	2003/7/14 9:35	2	2	2	0.918295834	0.0124533	0.00249066	401.5	1	24	102	1	164	164	162	0
2907	2003/4/24 18:41	1	1	1	0	0.001404494	0.001404494	712	1	24	0	1	65	65	43	1
2909	2003/4/9 2:29	1	1	1	0	0.002808989	0.002808989	712	1	24	1	1	533	208.4	483	0
2910	2003/4/8 19:29	2	2	2	0.591672779	0.003448276	0.002586207	580	1	24	70	1	377	189.75	376	1
2912	2003/1/23 18:34	3	3	4	0.907613995	0.06549785	0.021171022	755.75	1	25	199	0.75	368	247.1166667	368	1
2914	2003/1/10 18:51	2	2	3	0.960229718	0.004177109	0.004177109	399	1	24	84	1	62	30.33333333	46	0
2916	2002/12/16 1:28	1	1	1	0	0.002849003	0.002849003	702	1	23	6	1	11	11	11	0
2917	2002/12/10 9:17	1	1	5	0.798596889	0.011819333	0.007176024	473.8	1	25	43	1	656	656	582	1
2918	2002/12/10 7:10	1	1	1	0	0.001430615	0.001430615	699	1	22	2	1	495	235.5	453	0
2919	2002/12/8 19:24	1	1	2	0.934068055	0.027173913	0	368	1	23	79	1	651	651	577	1
2923	2002/11/19 4:20	1	1	1	0	0.002962963	0.002962963	675	1	22	0	1	435	380.5	377	1
2925	2002/11/15 3:48	1	1	1	0	0.008103728	0.006482982	617	1	22	5	1	356	253.8333333	336	1
2926	2002/11/10 4:01	1	1	1	0	0.001623377	0.001623377	616	1	22	4	1	353	251.1666667	333	0
2927	2002/11/6 13:50	1	1	1	0	0.00974026	0.00974026	616	0	22	2	1	3	3	3	0
2928	2002/11/4 22:48	1	1	1	0	0.008116883	0.008116883	616	1	22	0	1	2	2	2	0
2929	2002/11/4 22:37	1	1	1	0	0.011363636	0.003246753	616	1	22	11	1	1	1	1	1
2930	2002/10/24 23:59	2	2	4	0.426406635	0.151577858	0.009829281	483.25	1	23	51	0.75	607	607	592	1
2937	2002/8/17 0:40	1	1	2	0.650022422	0.000720461	0.042507205	694	1	21	3	1	481	269.8333333	441	0
2938	2002/8/16 19:28	1	1	2	0.954434003	0.023856859	0.007952286	251.5	1	20	26	1	276	276	266	1
2939	2002/8/11 10:12	1	1	4	0.928819384	0.139306736	0.018312623	382.25	1	21	112	0.5	19	19	19	1
2940	2002/8/10 12:58	1	1	2	0.650022422	0.043997017	0.000745712	670.5	1	21	10	1	233	202.5833333	223	1
2941	2002/7/31 6:15	1	1	1	0	0.019047619	0.002380952	420	1	20	3	1	166	166	160	0
2942	2002/7/28 19:15	2	2	3	0.906153829	0.013346044	0.021925643	349.6666667	1	21	54	0.666666667	224	194.0833333	224	0
2943	2002/7/24 2:56	1	1	1	0	0.002386635	0.002386635	419	1	19	15	1	204	175.0833333	197	0
2944	2002/7/9 20:05	1	1	4	0.970322725	0.00461437	0.008569545	379.25	1	22	31	1	219	219	212	0
2948	2002/6/2 16:37	1	1	1	0	0.012077295	0.002415459	414	1	19	25	1	401	236.1666667	377	0
2949	2002/5/8 19:20	1	1	2	0.966618633	0.006160164	0.008213552	974	1	20	0	1	182	158.3333333	175	1
2950	2002/5/8 0:40	1	1	5	0.621657878	0.003691085	0.070130608	704.4	1	21	28	0.6	176	152.3333333	169	1
2953	2002/4/2 13:23	1	1	1	0	0.011560694	0.007707129	519	1	18	1	1	71	57.5	69	1
2960	2001/10/14 23:46	1	1	1	0	0.00209205	0.00209205	478	1	16	2	1	34	26.5	34	1
2963	2001/9/10 10:57	1	1	1	0	0.002109705	0.002109705	474	1	16	4	1	60	60	59	0
2964	2001/9/6 23:25	1	1	1	0	0.004219409	0.004219409	474	1	16	7	1	152	152	145	1
2966	2001/8/24 20:12	1	1	2	0.756833632	0.032679739	0.012254902	612	1	16	16	1	50	50	49	0
2967	2001/8/13 13:06	1	1	1	0	0.023454158	0.008528785	469	1	15	2	1	125	125	120	0
2968	2001/8/11 21:11	1	1	1	0	0.004310345	0.004310345	464	1	15	0	1	4	4	4	1
2969	2001/8/11 19:16	1	1	1	0	0.00862069	0.002155172	464	1	15	38	1	3	3	3	1
2972	2001/4/22 12:44	1	1	1	0	0.004056795	0.004056795	493	1	13	3	1	16	16	16	0
2975	2001/4/6 13:40	1	1	1	0	0.008196721	0.008196721	488	1	12	18	1	2	2	2	1
2976	2001/3/19 16:17	1	1	1	0	0.010245902	0	488	1	11	87	1	59	46.5	57	0
2979	2000/9/16 10:08	1	1	2	0.954434003	0.005159071	0.00171969	581.5	1	11	2	0.5	25	25	23	0
2981	2000/8/29 16:10	1	1	1	0	0.009433962	0	424	1	9	1	1	71	71	56	0
2982	2000/8/28 0:16	1	1	1	0	0.002380952	0.002380952	420	1	9	46	1	59	59	44	0
2984	2000/5/8 18:00	1	1	2	0.625262405	0.030991736	0.002066116	484	1	8	82	1	484	395.6666667	480	1
2986	2000/3/10 11:24	1	1	5	0.665039645	0.17357513	0.009326425	386	1	7	52	0.8	452	411	448	1
2993	2000/1/22 20:03	1	1	2	1	0.035326087	0	368	1	7	2	0.5	317	285	313	1
3002	1999/10/12 19:00	1	1	6	0.034465627	0.338352941	0.037176471	354.1666667	1	7	14	0.5	147	147	144	1
3005	1999/9/15 8:26	1	1	2	0.721928095	0.012396694	0.008264463	121	0	6	74	1	84	84	84	0
3007	1999/7/26 16:50	1	1	1	0	0.004784689	0.004784689	209	1	6	18	1	64	64	64	0
3008	1999/7/8 18:53	1	1	1	0	0.014354067	0.014354067	209	0	6	10	1	20	20	20	1
3013	1999/5/3 20:05	1	1	2	0.445693178	0.143236074	0.114058355	188.5	0	4	8	1	5	5	5	1
3019	1998/9/19 1:47	1	1	1	0	0.022556391	0.007518797	133	0	1	0	1	71	71	71	0
3020	1998/9/19 0:38	1	1	3	0.965633607	0.010043042	0.00286944	232.3333333	0	1	11	0.666666667	69	69	69	0
3028	2000/4/3 18:19	1	1	1	0	0.093506494	0.020779221	385	1	8	27	1	11	11	7	0
3029	2002/5/25 16:43	1	1	4	0.878160419	0.009642655	0.00907544	440.75	1	20	1241	1	10	10	10	0
3035	2002/8/8 20:09	1	1	17	0.652060451	0.284951552	0.264188254	297.4705882	0	24	6633	0.941176471	447	245.1666667	413	0
3042	2006/2/20 18:54	1	1	1	0	0.014084507	0.007042254	426	1	31	1384	1	996	755.5	644	0
3043	2004/12/9 5:55	1	1	1	0	0.002364066	0.002364066	423	1	28	946	1	217	160.8333333	172	0
3044	2004/12/2 17:23	1	1	1	0	0.002364066	0.002364066	423	1	28	939	1	185	129.6666667	146	0
3045	2004/1/17 21:47	1	1	1	0	0.002364066	0.002364066	423	1	27	619	1	614	192.85	548	0
3046	2004/1/17 21:44	1	1	1	0	0.014184397	0	423	1	27	619	1	613	191.85	547	0
3047	2003/7/23 20:52	1	1	1	0	0.002386635	0.002386635	419	1	24	441	1	46	28	41	0
3048	2003/4/24 18:36	1	1	1	0	0.002386635	0.002386635	419	1	24	351	1	64	64	42	0
3049	2003/4/24 17:38	1	1	1	0	0.002386635	0.002386635	419	1	24	351	1	553	222.45	500	0
3052	2002/6/2 16:38	1	1	1	0	0.012077295	0.002415459	414	1	19	25	1	402	237.1666667	378	0
3055	2002/7/28 17:16	1	1	6	0.756168734	0.055696203	0.02721519	526.6666667	1	23	343	0.833333333	95	95	95	0
3064	2006/2/20 18:40	1	1	1	0	0.004830918	0.002415459	828	1	31	691	1	995	754.5	643	0
3066	2004/12/9 5:55	1	1	1	0	0.008484848	0.006060606	825	1	28	253	1	216	159.8333333	171	0
3067	2004/12/2 17:23	1	1	1	0	0.002430134	0.002430134	823	1	28	246	1	186	130.6666667	147	0
3069	2006/2/22 20:51	1	1	1	0	0.001908397	0.001908397	1048	1	31	247	1	1041	788.5	664	0
3072	2005/8/22 17:31	1	1	1	0	0.001913876	0	1045	1	30	63	1	474	474	318	0
3073	2005/8/13 11:04	1	1	1	0	0.016299137	0.002876318	1043	1	30	54	1	428	428	287	0
3079	2006/3/14 17:37	2	2	3	0.651699332	0.080432173	0.135654262	277.6666667	1	33	35	1	1089	789.8333333	712	1
3080	2006/2/21 12:24	1	1	3	0.721826578	0.025943396	0.034198113	282.6666667	1	37	208	1	1028	780	660	1
3081	2005/10/26 12:15	1	1	8	0.92905747	0.104189044	0.098818475	116.375	1	28	16	0.125	767	725	508	1
3085	2005/3/9 15:53	1	1	1	0	0.018181818	0	55	1	17	61	1	238	238	175	1
3086	2005/1/7 16:34	1	1	1	0	0.425925926	0.685185185	54	1	17	161	1	24	24	18	1
3089	2004/3/26 16:02	1	1	1	0	0.016949153	0.016949153	59	1	15	0	1	77	77	63	1
3091	2003/11/2 22:25	1	1	1	0	0.016666667	0.016666667	60	1	14	182	1	593	184.9	533	0
3101	2002/6/17 5:38	1	1	22	0.760259939	0.007133498	0.004804193	312.2272727	1	22	922	0.681818182	160	160	153	1
3102	2002/5/21 19:36	1	1	1	0	0.092307692	0.061538462	65	1	11	27	1	108	108	101	1
3107	2001/9/25 22:37	1	1	1	0	0.040540541	0.027027027	74	1	7	111	1	153	153	146	1
3108	2001/6/6 0:32	1	1	1	0	0.575342466	0.02739726	73	1	7	104	1	61	61	57	0
3113	1999/2/4 12:13	1	1	4	0.780639062	0.006849315	0.004109589	182.5	0	3	10	1	180	180	180	1
3115	2000/5/11 12:28	1	1	2	0.672294817	0.038548753	0.038548753	220.5	0	8	257	1	33	33	29	0
3128	2002/5/21 19:38	1	1	1	0	0.092307692	0.061538462	65	1	11	97	1	109	109	102	0
3135	2005/1/7 16:33	1	1	1	0	0.425925926	0.685185185	54	1	17	287	1	23	23	17	0
3137	2006/7/1 12:45	3	3	4	0.736199152	0.072150072	0.034632035	173.25	1	27	72	0.75	77	77	75	0
3149	2002/2/19 18:32	1	1	1	0	0.875	2.25	24	1	6	31	1	56	44.5	55	1
3151	2001/11/21 11:44	1	1	2	1	0.05	0.016666667	60	1	8	726	1	11	10.5	11	1
3154	2000/1/10 19:26	1	1	2	0.998635964	0.072289157	0.020080321	124.5	1	1	8	0.5	203	172	199	1
3175	2002/5/23 15:34	1	1	1	0	0.130434783	0.130434783	23	1	6	93	1	1010	835.6	950	0
3178	1999/6/11 13:37	1	1	1	0	0.102040816	0	49	0	2	44	1	53	53	53	0
3179	1999/4/28 18:23	1	1	1	0	0	0	47	1	1	0	1	243	197.5	243	0
3187	1999/10/6 15:07	1	1	1	0	0.013157895	0.013157895	76	0	2	209	1	110	110	107	0
3192	2000/5/11 12:28	1	1	2	0.63185024	0.716049383	1.691358025	40.5	0	4	384	0.5	35	35	31	0
3193	1998/11/10 17:16	1	1	1	0	0	0	0	0	1	0	1	6	6	6	0
3196	1998/11/10 17:16	1	1	1	0	2.070175439	0	57	0	1	0	1	9	9	9	0
3197	2000/5/11 12:28	1	1	1	0	0	0	0	0	1	0	1	38	38	34	0
3198	2000/5/11 12:28	1	1	2	0.861381951	1.367647059	0.235294118	34	0	6	192	1	38	38	34	0
3204	1998/9/29 20:05	1	1	3	0	0.004310345	0	77.33333333	0	1	14	0.666666667	81	81	81	1
3219	2003/9/1 21:47	1	1	1	0	0.166666667	0.016666667	60	1	16	47	1	574	190.5666667	518	0
3220	2003/7/16 5:16	1	1	1	0	0.074074074	0.074074074	54	1	16	73	1	41	23	36	1
3225	2002/11/7 19:08	1	1	1	0	0.018181818	0.018181818	55	1	14	70	1	615	615	547	1
3231	2001/11/17 17:18	1	1	1	0	0.025	0.025	40	1	9	96	1	299	283	282	0
3235	2000/9/29 1:29	1	1	1	0	0.1	0.025	40	1	7	135	1	26	26	24	1
3249	1998/11/10 17:16	1	1	2	1	0.064516129	0.064516129	31	0	2	70	1	9	9	9	0
3266	2002/5/23 15:34	1	1	10	0.604896649	0.118993135	0.131197559	262.2	1	19	795	0.7	1010	835.6	950	0
3270	2002/8/12 13:55	1	1	1	0	0.555555556	0.047619048	63	1	14	205	1	252	252	244	0
3273	2001/11/2 15:05	1	1	1	0	0.023255814	0.023255814	86	1	8	17	1	252	239	239	0
3274	2001/10/16 14:42	1	1	1	0	0.023255814	0.046511628	86	1	8	1	1	37	29.5	37	0
3275	2001/10/15 19:02	1	1	1	0	0.056818182	0.034090909	88	1	7	48	1	24	24	23	1
3276	2001/8/28 13:55	1	1	1	0	0.034883721	0.034883721	86	1	6	0	1	142	142	135	0
3277	2001/8/28 5:19	1	1	1	0	0.197674419	0.174418605	86	1	6	3	1	141	141	134	1
3278	2001/8/25 14:53	1	1	1	0	0.235294118	0	85	1	6	80	1	51	51	50	1
3279	2001/6/6 0:51	1	1	1	0	0.929577465	0.704225352	71	1	5	364	1	62	62	58	1
3280	2000/6/7 13:49	1	1	1	0	0.025641026	0.025641026	78	0	4	111	1	29	21.5	29	0
3284	1999/10/13 16:17	1	1	1	0	0.014925373	0	67	1	1	1	1	148	148	145	0
3288	2000/5/11 12:28	1	1	4	0.612670734	0.52581262	0.509560229	261.5	0	7	259	0.75	42	42	38	0
3289	2001/11/25 23:53	1	1	1	0	0.056818182	0.034090909	88	1	8	89	1	306	287	289	0
3300	2001/11/6 12:14	1	1	1	0	0.034482759	0.022988506	87	1	8	21	1	203	106.75	193	0
3306	2006/6/19 8:16	1	1	1	0	0.006849315	0.006849315	146	1	18	2	1	9	9	6	0
3313	2005/9/2 17:12	3	3	11	0.783189294	0.02617801	0.063990692	312.5454545	1	38	64	0.727272727	537	537	531	1
3316	2004/7/10 3:17	1	1	1	0	0.013333333	0.006666667	150	1	16	106	1	701	194.95	616	1
3320	2003/11/7 19:26	1	1	1	0	0.066666667	0.006666667	150	1	15	12	1	413	146.45	377	1
3321	2003/10/26 9:01	1	1	1	0	0.04109589	0.04109589	146	1	15	175	1	7	7	6	1
3323	2003/4/28 14:29	1	1	1	0	0.062068966	0.062068966	145	1	14	4	1	12	12	10	0
3324	2003/4/24 16:49	2	2	2	0.121159309	0.982142857	0.003246753	308	1	13	22	1	541	210.45	491	1
3328	2003/1/14 15:00	1	1	1	0	0.028571429	0.007142857	140	1	10	66	1	489	375	419	1
3329	2002/11/9 21:50	1	1	1	0	0.398550725	0.137681159	138	1	10	2	1	419	365.5	366	1
3330	2002/11/7 21:05	1	1	1	0	0.008333333	0.008333333	120	1	10	3	1	143	97.83333333	126	0
3331	2002/11/4 20:53	1	1	4	0.847751097	0.012576356	0.000718649	695.75	1	26	109	1	133	89.83333333	120	1
3332	2002/10/11 2:30	1	1	1	0	0.00877193	0.00877193	114	1	9	19	1	341	291.5833333	322	0
3339	2002/8/10 5:53	1	1	1	0	0.342342342	0.324324324	111	1	9	43	1	231	200.5833333	221	1
3340	2002/6/28 16:02	1	1	1	0	0.127272727	0.145454545	110	1	8	63	1	198	170.4166667	191	1
3343	2002/4/16 4:25	1	1	1	0	0.348214286	0.169642857	112	1	8	6	1	96	96	91	1
3344	2002/4/10 18:29	1	1	1	0	1.221153846	2.221153846	104	1	7	81	1	84	66	82	1
3347	2001/8/20 20:36	1	1	1	0	0.280701754	0.169590643	171	1	4	5	1	19	13.5	19	0
3348	2001/8/15 22:54	1	1	1	0	0.0375	0	160	1	4	3	1	128	128	123	1
3349	2001/8/12 20:48	1	1	1	0	0.019230769	0.019230769	156	1	4	0	1	124	124	119	1
3350	2001/8/12 20:19	1	1	1	0	0.057692308	0.032051282	156	1	4	42	1	119	119	114	1
3351	2001/7/1 16:17	1	1	1	0	0.2	0.122580645	155	1	4	73	1	18	14.5	18	1
3356	2001/3/8 20:49	1	1	2	1	0.01459854	0	68.5	1	11	41	1	76	35.83333333	72	0
3357	2001/3/2 19:17	1	1	1	0	0.018518519	0.018518519	108	0	2	78	1	38	27	38	0
3358	2000/12/14 12:39	1	1	1	0	0.018518519	0.018518519	108	1	2	52	1	5	5	5	0
3359	2000/10/23 17:44	1	1	1	0	0	0	108	0	1	0	1	23	23	23	1
3376	2004/7/10 3:23	1	1	1	0	0.031746032	0.007936508	126	1	16	808	1	702	195.95	617	0
3377	2003/4/24 16:45	1	1	1	0	0.105691057	0.008130081	123	1	13	365	1	537	206.45	487	0
3386	2006/6/19 8:16	1	1	1	0	0.006666667	0.006666667	150	1	18	232	1	8	8	5	0
3389	1998/10/13 18:27	1	1	3	0	0.029411765	0	45.33333333	0	1	120	0.666666667	88	88	88	0
3390	1998/8/26 2:14	1	1	2	0	0	0	48.5	1	1	0	0.5	6	6	6	0
3395	2002/4/29 15:29	1	1	1	0	0.011049724	0.005524862	181	1	7	5	1	146	122.3333333	140	1
3397	2002/3/12 11:05	1	1	1	0	0.233695652	0.032608696	184	1	7	28	1	63	56.5	61	1
3400	2001/8/31 0:19	2	2	4	0	0	0	130.75	1	1	0	0.25	12	12	12	1
3418	2003/1/28 19:18	1	1	1	0	0	0	0	0	9	0	1	92	60.16666667	69	0
3421	2001/10/17 14:14	1	1	1	0	0	0.036585366	164	0	2	0	1	96	96	91	0
3422	2001/10/17 14:11	1	1	1	0	0.018072289	0	166	0	2	0	1	95	95	90	0
3427	2004/7/14 15:11	1	1	1	0	0.005494505	0.005494505	182	1	10	807	1	12	12	8	0
3440	2005/7/29 10:14	2	2	3	0.512196709	0.286610879	0.443514644	159.3333333	1	5	38	1	323	323	312	1
3444	2005/3/22 14:22	2	2	3	0.998561915	0.0256917	0.023715415	168.6666667	1	8	32	1	10	10	10	1
3446	2005/3/15 18:56	1	1	1	0	0.056603774	0.037735849	212	1	4	7	1	294	294	215	1
3449	2005/3/3 2:23	1	1	1	0	0.009433962	0	212	1	3	11	1	145	145	86	0
3450	2005/2/20 5:14	1	1	1	0	0.042654028	0.028436019	211	1	3	3	1	84	84	54	1
3475	2005/9/6 19:53	3	3	3	0.483419426	0.282872928	0.417679558	301.6666667	1	26	23	1	553	553	547	1
3476	2005/8/22 17:45	1	1	1	0	0.038997214	0	359	1	23	9	1	475	475	319	0
3489	2005/2/16 11:35	1	1	3	1	0.003246753	0.003246753	308	1	23	47	0.666666667	182	182	132	0
3492	2004/7/30 18:16	2	2	2	0.204668734	0.318912237	0.529048208	404.5	1	22	18	1	119	104.5	102	1
3500	2003/11/16 4:30	1	1	2	0.591672779	0.003113325	0.00124533	803	1	22	18	0.5	20	20	19	0
3502	2003/9/26 19:47	1	1	5	0.922851905	0.012851685	0.006599514	575.8	1	25	545	0.6	10	8.5	9	1
3506	2003/3/16 1:16	1	1	1	0	0.026262626	0.002020202	495	1	16	169	1	31	31	22	1
3510	2002/7/4 7:13	1	1	1	0	0.004048583	0.004048583	494	1	14	17	1	5	5	5	0
3512	2002/6/15 1:34	1	1	1	0	0	0.00811359	493	1	13	47	1	133	133	126	0
3513	2002/4/29 15:32	1	1	9	1	0.002750611	0	363.5555556	1	18	873	0.666666667	155	131.3333333	149	0
3514	2002/3/3 17:06	1	1	6	0.673814072	0.012204424	0.001906941	437	1	16	482	0.833333333	64	64	61	1
3515	2002/2/3 19:41	1	1	1	0	0.006097561	0.042682927	492	1	10	114	1	353	296	333	0
3517	2001/9/27 19:49	1	1	2	0.970950594	0.005020921	0.00334728	597.5	1	10	206	0.5	17	17	16	0
3518	2001/6/16 10:51	1	1	4	1	0.011019284	0.019834711	453.75	1	10	764	1	23	23	22	1
3520	2000/9/10 12:54	1	1	1	0	0.008438819	0.016877637	474	1	7	10	1	23	23	21	0
3521	2000/8/31 2:07	1	1	1	0	0.016877637	0.002109705	474	1	6	1	1	22	22	22	1
3523	2000/7/25 18:12	1	1	1	0	0.01059322	0.002118644	472	1	5	185	1	16	16	16	1
3524	2000/1/22 14:25	1	1	1	0	0.00212766	0.00212766	470	1	3	8	1	309	277	305	1
3528	1999/10/19 17:27	1	1	3	0.935862393	0.037351443	0.016977929	392.6666667	0	3	8	1	163	163	160	1
3532	1999/10/6 16:37	1	1	2	1	0.013888889	0.013888889	72	1	2	161	1	112	112	109	0
3533	1999/4/28 18:23	1	1	1	0	0.044117647	0	68	1	1	48	1	243	197.5	243	0
3534	1999/3/11 17:48	1	1	3	0	0.002421308	0.002421308	137.6666667	0	3	0	0.666666667	211	189.5	211	1
3555	2003/3/16 1:19	1	1	1	0	0.023904382	0.001992032	502	1	16	378	1	32	32	23	0
3557	2002/6/15 1:35	1	1	1	0	0	0.00811359	493	1	13	104	1	134	134	127	0
3562	2006/1/1 16:32	1	1	2	0.639457132	0.043227666	0.004162664	1561.5	1	34	1128	1	25	25	19	0
3564	2004/7/27 11:14	1	1	6	0.921352102	0.002064288	0.007077558	565.1666667	1	27	295	1	810	293	678	0
3565	2006/1/1 16:19	1	1	2	0.614138195	0.046293073	0.004176819	1436.5	1	34	450	1	21	21	15	0
3568	2006/10/20 12:56	1	1	1	0	0.019607843	0.019607843	102	1	2	6	1	6	6	1	1
3573	2006/8/19 19:02	1	1	1	0	0	0	69	1	1	0	1	1566	985.8333333	964	1
3575	2006/9/5 9:08	1	1	1	0	0.016826923	0	416	1	11	25	1	1600	963.6666667	982	0
3578	2006/8/7 18:13	2	3	3	0.772506886	0.003133011	0.001993734	1170.333333	1	15	20	0.666666667	1534	970	1467	0
3580	2006/7/24 20:08	2	2	2	0.99107606	0.005263158	0.004210526	475	1	14	16	1	1496	951.6666667	1430	0
3584	2006/6/18 18:46	2	2	4	0.588429983	0.039522998	0.064735945	733.75	1	35	19	0.75	1300	814.8333333	1250	1
3590	2006/3/1 17:24	1	1	1	0	0.036458333	0	384	1	10	49	1	351	122.65	258	0
3591	2006/1/11 8:16	1	1	1	0	0.010638298	0.005319149	376	1	10	29	1	972	860	624	0
3592	2005/12/13 16:32	1	1	1	0	0.026737968	0.005347594	374	1	10	50	1	905	838	592	0
3594	2005/9/22 13:16	1	1	1	0	0.291105121	0.264150943	371	1	10	7	1	603	593.5	402	1
3595	2005/9/15 18:01	1	1	12	0.980796372	0.006101281	0.009151922	273.1666667	1	34	256	0.75	594	590.5	400	0
3596	2005/8/30 12:47	2	2	2	0.503258335	0.007954545	0.002272727	440	1	15	17	1	513	513	357	1
3602	2005/7/20 17:24	2	2	8	0.904359614	0.006854532	0.006092917	328.25	1	33	110	0.875	262	262	251	1
3604	2005/4/9 19:12	1	1	1	0	0.345238095	0.318452381	336	1	9	5	1	53	53	40	1
3607	2005/3/1 13:34	1	1	1	0	0.018575851	0.00619195	323	1	8	12	1	220	220	160	1
3613	2004/9/23 21:01	1	1	1	0	0.031034483	0.020689655	290	1	6	20	1	219	63.57380952	168	0
3614	2004/9/3 5:58	1	1	1	0	0.006968641	0.006968641	287	1	6	59	1	138	110	113	0
3619	2003/2/7 19:54	1	1	1	0	0.003533569	0.003533569	283	1	2	94	1	18	18	12	0
3620	2002/11/5 18:45	1	1	1	0	0.014134276	0.007067138	283	1	1	38	1	134	89.83333333	121	0
3622	2005/5/5 15:25	2	2	2	0.905646969	0.180039139	0.088062622	255.5	1	10	866	1	99	99	97	0
3624	2004/12/9 4:16	1	1	1	0	0.003436426	0	291	1	6	258	1	206	149.8333333	161	0
3626	2004/9/3 5:58	1	1	1	0	0.006968641	0.006968641	287	1	6	161	1	139	111	114	0
3627	2006/1/11 8:19	1	1	1	0	0.011080332	0.005540166	361	1	10	277	1	973	861	625	0
3628	2005/12/13 16:39	1	1	1	0	0.033426184	0.002785515	359	1	10	248	1	906	839	593	0
3635	2006/7/31 18:15	2	2	6	0.539048181	0.042021746	0.038789304	567.1666667	1	43	74	1	306	306	295	1
3640	2006/6/19 12:43	1	1	1	0	0.002304147	0.002304147	434	1	24	2	1	88	88	42	0
3642	2006/5/29 14:11	1	1	1	0	0.076566125	0	431	1	23	59	1	1220	762.3333333	766	1
3644	2006/3/14 17:47	2	2	3	0.547894811	0.002538071	0.024534687	394	1	30	27	1	1092	792.8333333	1050	0
3647	2006/1/22 15:10	1	1	1	0	0.007281553	0.004854369	412	1	23	1	1	980	832	632	1
3648	2006/1/21 8:48	1	1	1	0	0.03406326	0.01946472	411	1	23	23	1	979	839	631	0
3649	2005/12/29 19:52	1	1	1	0	0.088235294	0.004901961	408	1	23	66	1	946	861.5	615	1
3652	2005/8/30 12:39	2	2	2	0.998845536	0.048964218	0.04519774	265.5	1	24	20	1	511	511	495	1
3653	2005/8/26 15:46	1	1	1	0	0.4275	0.4375	400	1	23	8	1	502	502	340	1
3659	2005/8/2 20:35	1	1	1	0	0.00248139	0.004962779	403	1	23	120	1	330	330	212	1
3661	2005/3/22 4:01	1	1	1	0	0.029776675	0.017369727	403	1	22	7	1	296	296	154	1
3663	2005/2/18 17:41	1	1	1	0	0.007556675	0	397	1	22	0	1	8	8	6	0
3664	2005/2/18 11:38	1	1	1	0	0.007614213	0.005076142	394	1	21	0	1	1	1	1	0
3673	2004/7/13 1:12	1	1	1	0	0.596439169	1.376854599	337	1	18	6	1	117	103.5	98	1
3674	2004/7/7 1:10	1	1	1	0	0.00174216	0.00174216	574	1	18	5	1	699	194.45	614	0
3675	2004/7/2 20:26	2	2	4	0.975106032	0.004635762	0.004635762	377.5	1	29	246	1	112	99.5	107	1
3677	2004/5/23 3:07	1	1	1	0	0.019855596	0.025270758	554	1	18	58	1	21	9.333333333	20	1
3680	2004/3/26 10:18	1	1	1	0	0.318996416	0.043010753	558	1	18	128	1	677	180.1666667	600	1
3681	2003/11/19 1:42	1	1	1	0	0.002242152	0.002242152	446	1	18	1	1	17	8.333333333	16	0
3682	2003/11/18 13:55	1	1	1	0	0.002242152	0.002242152	446	0	17	9	1	2	2	2	0
3683	2003/11/9 16:07	1	1	1	0	0.015695067	0.098654709	446	1	16	44	1	16	16	15	1
3688	2002/11/29 22:46	1	1	1	0	0.002066116	0.002066116	484	1	12	5	1	646	646	572	1
3690	2002/9/28 18:54	1	1	1	0	0.002169197	0.002169197	461	1	12	6	1	579	579	517	0
3698	2002/2/5 21:54	1	1	1	0	0.002247191	0.004494382	445	1	7	116	1	361	303	340	0
3701	2001/5/29 17:27	1	1	1	0	0.00243309	0	411	1	7	0	1	38	38	36	0
3702	2001/5/29 17:25	1	1	1	0	0.063260341	0.02189781	411	1	7	43	1	37	37	35	0
3704	2000/9/14 19:53	1	1	1	0	0.002525253	0.002525253	396	1	6	7	1	91	91	75	0
3706	2000/8/6 1:42	1	1	1	0	0.002525253	0.002525253	396	1	6	44	1	12	12	12	0
3707	2000/6/23 14:03	1	1	2	0.685064776	0.176072235	0.040632054	443	1	7	185	1	18	18	17	1
3708	2000/4/26 15:35	1	1	1	0	0	0	306	1	3	8	1	9	9	9	0
3711	1998/11/10 17:16	1	1	1	0	0	0	0	0	1	0	1	15	15	15	0
3721	2001/11/6 16:57	1	1	2	0.88546529	0.07278481	0.080168776	474	1	12	179	1	216	119.75	206	0
3738	2004/7/10 3:53	1	1	2	0.940285959	0.009960159	0.003984064	502	1	26	1663	1	713	206.95	627	0
3742	2002/9/10 9:50	1	1	1	0	0.004338395	0.004338395	461	1	12	134	1	488	488	438	0
3745	2002/8/26 23:49	2	2	3	0.94639463	0.001488834	0.000496278	671.6666667	1	22	190	1	358	358	350	0
3746	2002/8/18 18:05	1	1	1	0	0.002164502	0.008658009	462	1	11	111	1	310	310	296	0
3748	2002/8/18 16:15	1	1	2	0.721928095	0.00376506	0.00376506	664	0	22	157	1	303	303	289	0
3750	2002/8/17 11:52	1	1	1	0	0.017204301	0.017204301	465	0	11	110	1	282	282	272	0
3752	2002/8/13 16:28	1	1	1	0	0.015086207	0.002155172	464	0	11	106	1	273	273	263	0
3755	2002/8/4 17:48	1	1	1	0	0.004032258	0.012096774	496	0	11	97	1	238	238	231	0
3762	2002/7/25 19:39	1	1	1	0	0.011787819	0.013752456	509	1	11	87	1	68	68	68	0
3763	2002/7/25 19:30	1	1	1	0	0.005882353	0.009803922	510	0	11	87	1	67	67	67	0
3765	2002/7/24 9:40	1	1	1	0	0.014	0.004	500	1	11	86	1	54	54	54	0
3767	2002/7/23 10:52	1	1	3	0.287503235	0.03670186	0.032679739	663	1	23	158	1	50	50	50	0
3768	2002/7/23 0:46	1	1	1	0	0.238383838	0.002020202	495	0	11	85	1	37	37	37	0
3776	2005/2/16 11:26	1	1	1	0	0.301886792	0.214408233	583	1	19	229	1	179	179	129	0
3778	2006/1/22 15:12	1	1	1	0	0.004694836	0.002347418	426	1	23	306	1	981	833	633	0
3779	2005/12/29 19:54	1	1	1	0	0.084705882	0.004705882	425	1	23	282	1	947	862.5	616	0
3780	2005/8/2 20:38	1	1	1	0	0.00248139	0.004962779	403	1	23	133	1	331	331	213	0
3783	2006/6/19 12:44	1	1	1	0	0.002309469	0.002309469	433	1	24	149	1	89	89	43	0
3784	2006/5/29 18:05	1	1	1	0	0.076212471	0	433	1	23	128	1	1222	764.3333333	768	0
3787	2006/8/14 14:10	1	1	1	0	0.162393162	0	117	1	17	4	1	376	376	186	1
3792	2006/6/19 12:31	1	1	1	0	0.007042254	0.007042254	142	1	16	190	1	83	83	37	0
3793	2005/12/11 21:38	1	1	1	0	0.077464789	0.042253521	142	1	15	47	1	889	823.5	579	0
3794	2005/10/25 15:16	1	1	1	0	0.007142857	0.007142857	140	1	15	1	1	757	715	498	1
3797	2005/9/4 14:35	1	1	1	0	0.428571429	0.535714286	140	1	15	22	1	540	540	363	1
3806	2004/4/4 21:32	1	1	1	0	0.006493506	0.006493506	154	1	12	9	1	82	81	67	1
3808	2004/3/6 4:04	1	1	1	0	0.103896104	0.071428571	154	1	12	88	1	54	54	44	1
3809	2003/12/9 18:12	2	2	2	0.295181743	0.089965398	0.242214533	289	1	15	20	1	25	25	24	1
3812	2003/11/2 22:31	1	1	1	0	0.004385965	0	228	1	11	37	1	594	185.9	534	1
3819	2002/4/30 18:15	1	1	1	0	0.004385965	0.004385965	228	1	6	1	1	892	789.05	843	1
3821	2001/2/26 18:25	1	1	1	0	0.061674009	0	227	1	4	216	1	124	84	108	1
3822	2000/7/25 18:09	1	1	1	0	0.004524887	0.004524887	221	1	3	185	1	15	15	15	1
3823	2000/1/22 11:51	1	1	2	0.998635964	0.079847909	0.007604563	131.5	1	1	11	1	302	270	298	0
3824	2000/1/19 14:24	1	1	2	0.918295834	0.006993007	0.006993007	214.5	0	5	6	1	280	249	276	0
3841	2003/11/2 22:46	1	1	1	0	0.004347826	0	230	1	11	552	1	598	189.9	537	0
3846	2005/12/11 21:47	1	1	1	0	0.070512821	0.038461538	156	1	15	625	1	891	825.5	581	0
3847	2005/12/11 21:42	1	1	1	0	0.070967742	0.038709677	155	1	15	271	1	890	824.5	580	0
3848	2005/10/25 15:14	1	1	1	0	0.006535948	0.006535948	153	1	15	224	1	756	714	497	0
3850	2006/6/19 12:31	1	1	1	0	0.007042254	0.007042254	142	1	16	237	1	82	82	36	0
3851	2000/5/11 12:28	1	1	1	0	0	0	0	0	1	0	1	44	44	40	0
3854	2000/5/11 12:28	1	1	1	0	1.624505929	0	253	0	1	0	1	44	44	40	0
3869	2005/8/28 13:41	2	2	2	0.811278124	0.002824859	0.002824859	354	1	22	43	1	507	507	353	0
3872	2005/7/20 11:58	2	2	3	0.673706749	0.041737649	0.031516184	391.3333333	1	33	78	0.666666667	254	254	243	1
3873	2005/5/3 15:41	2	2	2	0.924457141	0.059485531	0.025723473	311	1	21	42	1	92	92	90	1
3874	2005/4/5 20:19	3	3	6	0.89120517	0.061623737	0.08379524	511.1666667	1	30	49	0.833333333	32	32	32	1
3876	2005/3/15 19:27	2	3	19	0.91057315	0.022727273	0.009720701	384.4210526	1	35	166	0.526315789	249	249	242	1
3885	2005/1/16 9:07	1	1	11	0.784234114	0.015928323	0.021652563	365.2727273	1	30	1337	1	310	247	241	1
3887	2004/7/27 11:13	1	1	4	0.976760476	0.001785714	0.009375	560	1	23	132	1	804	287	672	1
3888	2004/6/16 9:45	1	1	1	0	0.017751479	0	338	1	15	5	1	105	92.5	87	0
3889	2004/6/11 13:03	1	1	1	0	0.003003003	0.003003003	333	1	15	19	1	104	91.5	86	0
3894	2003/9/25 15:59	1	1	1	0	0.017964072	0	334	1	13	144	1	580	192.5833333	522	1
3896	2003/3/29 21:46	1	1	2	1	0.003184713	0.003184713	314	1	13	6	0.5	6	6	6	0
3898	2003/1/15 1:26	1	1	1	0	0.006079027	0.015197568	329	1	9	97	1	13	8	13	1
3899	2002/10/10 2:54	1	1	1	0	0.003012048	0.003012048	332	1	8	45	1	335	285.75	316	0
3907	2001/4/6 12:47	1	1	1	0	0.021341463	0.021341463	328	1	3	219	1	1	1	1	1
3928	2005/5/3 15:44	2	2	2	0.936667382	0.069852941	0.023897059	272	1	21	946	1	94	94	92	0
3931	2000/3/27 23:47	1	1	1	0	0	0	0	0	1	0	1	2	2	2	0
3933	2000/3/27 23:47	1	1	1	0	1.746478873	0	213	1	1	0	1	3	3	3	0
3934	2000/1/14 17:04	1	1	1	0	0	0	0	0	5	74	1	221	190	217	0
3942	1998/11/10 17:16	1	1	5	0.852959238	0.400337838	0.224662162	118.4	0	2	158	0.8	15	15	15	0
3944	2000/5/11 12:28	1	1	1	0	0.555555556	0.592592593	27	0	6	192	1	46	46	42	0
3951	2006/7/3 17:23	2	2	2	0.833764907	0.073913043	0.073913043	115	1	25	13	1	81	81	78	1
3955	2006/3/6 17:16	1	1	1	0	0.01369863	0.01369863	73	1	20	133	1	49	23.7047619	35	0
3957	2005/10/18 14:47	2	2	2	0.353359335	0.135338346	0.090225564	66.5	1	19	9	1	692	651.5	668	1
3958	2005/10/13 5:18	1	1	1	0	0.014084507	0.014084507	71	1	19	1	1	668	631.5	432	0
3963	2005/7/22 1:13	2	2	9	0.934641702	0.015581178	0.012153319	356.5555556	1	35	566	0.777777778	278	278	267	1
3966	2004/5/23 3:22	1	1	6	1	0.002083333	0.002083333	480	1	26	283	0.833333333	27	15.33333333	26	0
3984	1998/9/19 1:48	1	1	1	0	0.103448276	0	58	0	1	4	1	72	72	72	1
3986	1998/9/1 16:54	1	1	1	0	0.365853659	0.024390244	41	0	1	0	1	36	36	36	0
3992	2000/5/11 12:28	1	1	1	0	0.45	0.433333333	60	0	6	120	1	46	46	42	0
4003	2002/8/12 13:55	3	3	9	0.719843243	0.049029368	0.025385764	446.4444444	1	24	1227	0.888888889	261	261	261	0
4005	2006/3/6 17:16	1	1	1	0	0.01369863	0.01369863	73	1	20	139	1	50	24.7047619	36	0
4007	2006/10/14 18:02	3	3	20	0.88552192	0.04735376	0.00909935	269.25	1	42	967	0.95	1731	1026.75	1695	0
4015	2006/6/19 9:23	1	1	1	0	0.001557632	0.001557632	642	1	24	1	1	25	25	22	0
4016	2006/6/18 18:57	1	1	1	0	0.001557632	0.001557632	642	1	23	16	1	1301	815.8333333	810	0
4018	2006/5/7 15:56	2	2	5	0.901708893	0.007168459	0.008797654	613.8	1	36	108	0.8	1174	749.3333333	1132	0
4019	2006/4/30 16:52	1	1	1	0	0.013975155	0.013975155	644	1	23	30	1	1169	751.5	740	0
4024	2006/2/28 17:06	1	1	1	0	0.033950617	0.030864198	648	1	23	4	1	1062	799	673	1
4025	2006/2/24 17:53	2	2	3	0.924111335	0.016350799	0.005202527	897	1	33	8	0.666666667	1045	791	1013	1
4030	2005/10/30 16:42	1	1	1	0	0.007911392	0.007911392	632	1	23	0	1	798	750.5	529	1
4032	2005/10/28 6:25	1	1	1	0	0.415213946	0.416798732	631	1	23	4	1	774	732	512	1
4035	2005/10/17 17:43	3	3	3	0.164711378	0.16374269	0.315789474	456	1	25	28	0.666666667	684	643.5	678	1
4036	2005/9/27 17:47	1	1	1	0	0.007453416	0	805	1	23	11	1	612	601	407	1
4037	2005/9/16 12:14	1	1	1	0	0.063591022	0.197007481	802	1	23	1	1	599	595.5	401	1
4039	2005/9/12 15:06	1	1	1	0	0.001154734	0	866	1	23	0	1	577	577	383	0
4040	2005/9/12 9:50	1	1	1	0	0.015028902	0.03583815	865	1	23	4	1	575	575	382	1
4041	2005/9/8 12:58	1	1	1	0	0.122587968	0.068104427	881	1	23	7	1	556	556	371	1
4042	2005/9/1 17:33	1	1	1	0	0.082271147	0.26419467	863	1	23	6	1	521	521	352	0
4043	2005/8/26 16:08	1	1	1	0	0.00509165	0	982	1	23	3	1	504	504	341	1
4044	2005/8/23 8:17	2	2	3	0.883425383	0.02278481	0.014683544	658.3333333	1	27	29	1	478	478	463	1
4050	2005/7/13 20:09	1	1	1	0	0	0.18369453	969	1	23	0	1	223	223	149	0
4051	2005/7/13 13:54	1	1	1	0	0.002633889	0	1139	1	23	6	1	217	217	144	0
4052	2005/7/7 17:03	2	2	2	0.12496864	0.070006035	0.106216053	828.5	1	25	92	1	193	193	140	1
4053	2005/6/6 17:37	1	1	1	0	0.001683502	0.001683502	1188	1	23	21	1	125	125	86	0
4054	2005/5/16 19:39	1	1	1	0	0.001683502	0.001683502	1188	1	23	13	1	113	113	75	1
4055	2005/5/3 14:32	1	1	1	0	0.005050505	0.004208754	1188	1	23	1	1	87	87	62	1
4057	2005/4/16 13:17	2	2	3	0.657255511	0.03950104	0.037422037	801.6666667	1	34	21	1	72	72	70	1
4058	2005/4/8 19:51	1	1	1	0	0.037974684	0.042194093	1185	1	23	3	1	48	48	36	0
4060	2005/3/23 16:24	1	1	1	0	0.02078138	0.014962594	1203	1	23	6	1	19	19	14	0
4061	2005/3/17 9:47	1	1	1	0	0.015873016	0.020885547	1197	1	23	2	1	1	1	1	1
4066	2005/3/8 19:26	1	1	7	0.831610254	0.000404858	0.01902834	352.8571429	1	26	112	0.571428571	183	183	109	0
4075	2005/1/8 13:15	1	1	1	0	0.001655629	0	1208	1	19	28	1	264	201.5	210	0
4076	2004/12/11 8:33	1	1	1	0	0.012437811	0.008291874	1206	1	19	94	1	224	167.8333333	179	0
4077	2004/9/8 18:53	1	1	1	0	0.014072848	0.012417219	1208	1	19	10	1	143	114.5	118	0
4082	2004/7/20 1:06	1	1	1	0	0.016438356	0.001826484	1095	1	19	4	1	43	29.58333333	33	1
4083	2004/7/16 21:55	1	1	1	0	0.004599816	0	1087	1	19	8	1	760	251.3	646	0
4084	2004/7/8 16:08	1	1	1	0	0.011981567	0.000921659	1085	1	19	1	1	116	103	97	1
4085	2004/7/7 19:49	1	1	1	0	0.000928505	0.000928505	1077	1	19	2	1	115	102.5	96	0
4087	2004/6/1 17:30	1	1	1	0	0.004664179	0.004664179	1072	1	19	9	1	103	91.5	85	1
4089	2004/5/11 19:17	1	1	1	0	0.004664179	0.027985075	1072	1	19	46	1	678	177.5833333	601	0
4090	2004/3/26 23:35	1	1	6	0.995226686	0	0.006526253	561.8333333	1	27	0	0.166666667	662	216.9642857	582	0
4097	2003/10/25 22:37	1	1	1	0	0.008256881	0.001834862	1090	1	18	29	1	587	181.7666667	528	0
4103	2003/3/8 15:40	1	1	1	0	0	0.000938086	1066	1	15	104	1	14	9	14	0
4105	2002/10/26 20:30	1	1	1	0	0.001626016	0.001626016	615	1	14	28	1	1	1	1	0
4106	2002/9/28 14:51	1	1	1	0	0.001626016	0.001626016	615	0	13	0	1	124	88.83333333	113	0
4109	2002/8/28 0:27	1	1	1	0	0.002898551	0.002898551	690	1	12	2	1	366	337	333	0
4114	2002/4/17 17:12	1	1	1	0	0.001445087	0.001445087	692	1	11	45	1	86	62.33333333	84	1
4116	2001/11/22 10:46	1	1	1	0	0.001445087	0.001445087	692	1	8	41	1	305	289	288	0
4120	2000/8/31 18:56	1	1	1	0	0.017291066	0.017291066	694	1	5	3	1	83	83	67	0
4121	2000/8/28 13:56	1	1	1	0	0.004285714	0.004285714	700	1	5	17	1	63	63	48	1
4122	2000/8/11 21:14	1	1	1	0	0.001428571	0.001428571	700	1	5	141	1	54	54	40	1
4129	2000/1/10 17:17	1	1	1	0	0.00228833	0.00228833	437	1	3	4	1	201	170	197	0
4130	2000/1/6 12:39	1	1	1	0	0.00228833	0.00228833	437	1	3	2	1	189	158	185	0
4131	2000/1/4 16:29	1	1	1	0	0.080091533	0.025171625	437	0	3	19	1	188	157	184	1
4132	1999/12/16 22:41	1	1	3	0.997508525	0.042893188	0.030277544	396.3333333	1	4	135	0.333333333	184	154	180	1
4135	1999/10/19 17:26	1	1	1	0	0.004938272	0.004938272	405	0	2	7	1	15	15	15	0
4138	2000/5/11 12:28	1	1	4	0.891336829	0.646428571	0.655357143	420	0	10	314	0.75	50	50	46	0
4139	2002/9/22 13:51	1	1	1	0	0.062937063	0.013986014	715	1	13	752	1	27	27	27	0
4143	2002/1/24 18:02	1	1	2	0.314068187	0.06304648	0.075011505	1086.5	1	15	208	1	655	555.25	622	0
4166	2003/11/2 22:50	1	1	1	0	0.004160888	0.002773925	721	1	18	564	1	599	190.9	538	0
4167	2003/2/12 0:05	1	1	1	0	0.002777778	0.001388889	720	1	14	301	1	518	204.3333333	473	0
4168	2002/9/22 13:47	1	1	1	0	0.062586926	0.013908206	719	1	13	158	1	26	26	26	0
4176	2002/8/14 12:37	1	1	1	0	0.008250825	0	606	1	12	107	1	274	274	264	0
4180	2002/7/27 19:48	1	1	1	0	0.009917355	0.27107438	605	1	12	89	1	83	83	83	0
4183	2002/7/30 19:36	1	1	2	0.485460761	0.005081301	0.014227642	492	1	20	170	1	165	165	159	0
4188	2002/7/27 19:52	1	1	1	0	0.009917355	0.27107438	605	0	12	89	1	84	84	84	0
4190	2005/6/6 17:42	1	1	1	0	0.001845018	0.001845018	1084	1	23	334	1	126	126	87	0
4191	2005/1/8 13:14	1	1	1	0	0.001845018	0	1084	1	19	185	1	263	200.5	209	0
4192	2004/12/11 8:34	1	1	1	0	0.013863216	0.009242144	1082	1	19	157	1	225	168.8333333	180	0
4193	2004/8/29 19:14	2	2	6	0.815138934	0.027332705	0.015080113	884.1666667	1	33	742	1	460	128.375	454	0
4195	2004/7/16 21:57	1	1	1	0	0.004599816	0	1087	1	19	9	1	761	252.3	647	0
4198	2006/1/19 6:30	1	1	1	0	0.004044489	0.004044489	989	1	23	227	1	976	837	628	0
4199	2005/9/27 17:53	1	1	1	0	0.008088979	0	989	1	23	113	1	613	602	408	0
4200	2005/9/15 6:42	1	1	1	0	0.00101626	0.00101626	984	1	23	101	1	581	577.5	387	0
4201	2005/9/12 15:10	1	1	1	0	0.00101626	0	984	1	23	98	1	578	578	384	0
4202	2005/8/26 16:13	1	1	1	0	0.00508647	0	983	1	23	81	1	505	505	342	0
4203	2005/8/23 8:22	2	2	3	0.883425383	0.024128686	0.015549598	621.6666667	1	27	266	1	481	481	466	0
4204	2005/7/13 20:11	1	1	1	0	0	0.18369453	969	1	23	37	1	224	224	150	0
4205	2005/7/13 13:58	1	1	1	0	0.002633889	0	1139	1	23	37	1	218	218	145	0
4206	2006/10/14 18:05	1	1	4	0.933662671	0.038374718	0.005267118	332.25	1	36	1262	1	1741	1036.75	1063	0
4207	2006/6/19 9:23	1	1	1	0	0.0015625	0.0015625	640	1	24	164	1	26	26	23	0
4208	2006/6/18 19:00	1	1	1	0	0.0015625	0.0015625	640	1	23	163	1	1302	816.8333333	811	0
4209	2006/2/28 17:09	1	1	1	0	0.0359375	0.0328125	640	1	23	53	1	1063	800	674	0
4210	2001/10/17 13:57	1	1	1	0	0	0	0	0	1	0	1	94	94	89	0
4211	2002/2/1 3:51	1	1	1	0	0.010416667	0.010416667	96	1	3	0	1	15	15	15	0
4212	2001/11/13 5:52	1	1	1	0	0.177083333	0.166666667	96	1	3	0	1	1	1	1	0
4216	2001/10/17 13:57	1	1	1	0	1.842105263	0	76	0	1	0	1	94	94	89	0
4218	2006/7/6 2:12	1	1	19	0.858182689	0.015538462	0.008769231	342.1052632	1	43	100	0.210526316	214	214	112	1
4227	2006/10/14 18:05	1	1	6	0.926242057	0.057017544	0.019423559	266	1	30	1976	0.833333333	1741	1036.75	1063	0
4228	2002/5/23 15:34	1	1	1	0	0	0	0	1	1	0	1	1026	851.6	966	0
4229	2002/5/23 15:34	1	1	1	0	1.886925795	0	283	1	1	0	1	1026	851.6	966	0
4232	2006/10/20 14:52	1	1	1	0	0.003322259	0.008305648	602	1	27	6	1	79	62	38	0
4236	2006/9/3 16:32	1	1	1	0	0.008460237	0.008460237	591	1	27	9	1	1592	961.1666667	976	0
4238	2006/8/25 4:33	1	1	1	0	0.011551155	0.024752475	606	1	27	15	1	1587	971.3333333	974	1
4242	2006/8/4 8:45	1	1	1	0	0.003257329	0.006514658	614	1	27	6	1	1519	957.1666667	946	0
4243	2006/7/29 23:50	1	1	1	0	0.022727273	0.006493506	616	1	27	4	1	6	6	4	1
4255	2006/2/25 18:40	1	1	1	0	0.041946309	0	596	1	25	3	1	1053	799	670	1
4256	2006/2/22 18:54	1	1	1	0	0.001727116	0.001727116	579	1	25	1	1	678	357	321	0
4257	2006/2/21 17:25	1	1	1	0	0.031034483	0.006896552	580	1	25	49	1	333	105.8166667	250	0
4258	2006/1/3 3:40	1	1	1	0	0.015789474	0.00877193	570	1	25	4	1	26	26	20	0
4259	2005/12/30 11:01	1	1	1	0	0.003521127	0.001760563	568	1	25	10	1	19	19	13	1
4261	2005/12/13 15:20	1	1	1	0	0.021164021	0	567	1	25	13	1	15	15	10	0
4262	2005/11/30 7:00	1	1	1	0	0.120720721	0.072072072	555	1	24	26	1	871	809	568	1
4263	2005/11/4 5:04	1	1	1	0	0.001851852	0.001851852	540	1	24	11	1	808	757	535	0
4265	2005/10/17 17:28	1	1	1	0	0.001851852	0.001851852	540	1	24	22	1	680	639.5	436	1
4266	2005/9/25 16:51	2	2	2	0.522559375	0.00270636	0.00879567	739	1	25	27	1	607	597.5	586	1
4269	2005/9/4 14:45	1	1	1	0	0.054844607	0.023765996	547	1	24	4	1	541	541	364	1
4270	2005/8/31 4:00	3	4	7	0.920477559	0.009930673	0.004309537	762.4285714	1	34	170	1	605	526	602	1
4271	2005/8/26 6:28	1	1	1	0	0.176908752	0.027932961	537	1	24	4	1	497	497	336	1
4272	2005/8/22 16:59	1	1	1	0	0.018867925	0.012578616	477	1	24	4	1	472	472	316	1
4275	2005/8/13 16:22	2	2	2	0.958711883	0.037245257	0.05130007	711.5	1	25	4	1	433	433	418	1
4277	2005/8/4 14:24	2	2	2	0.33228663	0.040275049	0.007858546	509	1	27	16	1	343	343	226	1
4278	2005/7/25 3:56	2	2	2	0.909510663	0.043909348	0.038951841	706	1	25	10	0.5	280	280	269	1
4281	2005/6/24 18:33	2	2	2	0.946647439	0.034883721	0.018895349	688	1	25	14	1	156	156	149	0
4284	2005/4/19 13:36	1	1	1	0	0.005859375	0.001953125	512	1	24	3	1	74	74	54	1
4285	2005/4/16 12:55	1	1	1	0	0.11372549	0.08627451	510	1	24	4	1	68	68	50	1
4286	2005/4/12 19:28	1	1	1	0	0.001984127	0	504	1	24	0	1	899	236.8	732	0
4287	2005/4/12 14:08	1	1	1	0	0.011928429	0.013916501	503	1	24	28	1	63	63	47	0
4290	2005/3/7 12:45	1	1	1	0	0.001945525	0.001945525	514	1	23	3	1	221	221	161	1
4293	2005/2/24 22:07	2	2	4	0.579340448	0.024444444	0.025777778	562.5	1	33	0	0.5	118	118	113	1
4294	2005/2/24 18:42	3	3	12	0.828775006	0.010496022	0.006940918	492.25	1	37	180	0.75	109	109	108	1
4296	2005/2/16 13:40	2	2	2	0.899743759	0.007255937	0.005277045	758	1	24	7	1	14	14	13	1
4297	2005/2/10 16:34	1	1	1	0	0.001754386	0.001754386	570	1	22	1	1	171	171	123	0
4299	2005/1/31 14:26	2	3	7	0.71484194	0.015008576	0.009005146	666.2857143	1	34	626	0.857142857	99	99	95	1
4302	2004/10/17 7:07	1	1	1	0	0.005172414	0.001724138	580	1	21	78	1	157	107.5	127	0
4303	2004/7/31 5:36	1	1	3	0.892008211	0.00719055	0.00719055	649	1	31	11	0.666666667	125	110.5	104	1
4305	2004/7/26 20:25	1	1	1	0	0.001736111	0.001736111	576	1	21	5	1	798	281	666	0
4306	2004/7/21 17:26	1	1	1	0	0.005208333	0.005208333	576	1	21	1	1	784	270.7	656	1
4309	2004/7/11 19:36	2	3	10	0.632413288	0.041284404	0.017889908	436	1	32	914	0.8	732	225.7	717	1
4310	2004/7/10 3:52	1	1	1	0	0	0.005119454	586	1	21	0	1	711	204.95	625	0
4311	2004/7/10 3:39	1	1	1	0	0.003401361	0.00170068	588	1	21	0	1	707	200.95	621	1
4312	2004/7/10 3:27	1	1	1	0	0.015332198	0.001703578	587	1	21	24	1	703	196.95	618	0
4314	2004/5/23 3:32	1	1	1	0	0.001724138	0	580	1	21	0	1	28	16.33333333	27	0
4316	2004/4/13 17:45	1	1	1	0	0.006908463	0.006908463	579	1	20	18	1	666	215.8642857	586	0
4320	2004/3/21 9:26	1	1	1	0	0.00172117	0.005163511	581	1	20	5	1	63	63	50	0
4322	2004/3/14 1:30	1	1	1	0	0.048109966	0.017182131	582	1	20	125	1	19	10.83333333	17	1
4323	2003/11/10 12:56	1	1	1	0	0.00177305	0.00177305	564	1	19	45	1	17	17	16	0
4325	2003/7/19 16:37	1	1	1	0	0.008896797	0.003558719	562	1	17	46	1	562	204.8	507	1
4335	2002/6/1 5:26	1	1	1	0	0.003676471	0.003676471	544	1	14	31	1	14	14	14	0
4336	2002/5/1 16:54	1	1	1	0	0.003676471	0	544	1	13	2	1	159	135.3333333	153	0
4340	2002/3/17 17:07	1	1	1	0	0.036968577	0.036968577	541	1	12	41	1	69	69	65	0
4342	2001/11/7 19:52	1	1	1	0	0.00744879	0.001862197	537	1	10	12	1	34	34	32	0
4343	2001/10/26 14:35	1	1	1	0	0.001872659	0.001872659	534	1	8	14	1	115	115	107	1
4345	2001/10/10 2:36	1	1	1	0	0.001872659	0.001872659	534	1	8	0	1	155	149	148	1
4346	2001/10/10 0:57	1	1	1	0	0.003745318	0.001872659	534	1	8	5	1	7	6.5	7	1
4347	2001/10/5 19:06	1	1	1	0	0.013133208	0.003752345	533	1	7	86	1	69	69	68	1
4349	2001/5/30 11:47	1	1	1	0	0.166666667	0.113636364	528	1	7	7	1	7	7	6	1
4356	2000/9/7 2:31	1	1	2	1	0.002188184	0.002188184	457	1	9	66	1	22	22	20	1
4357	2000/8/4 19:16	1	1	1	0	0	0.003861004	518	1	5	10	1	11	11	11	0
4358	2000/7/25 14:58	1	1	2	0.14609425	0.038057743	0.024934383	381	0	9	26	1	13	13	13	1
4359	2000/7/19 21:31	1	1	1	0	0.082851638	0.015414258	519	1	4	1	1	8	8	8	1
4360	2000/7/18 12:01	1	1	1	0	0.00203666	0.00203666	491	1	4	1	1	3	3	3	1
4361	2000/7/17 22:15	1	1	1	0	0.00407332	0.00203666	491	1	4	24	1	1	1	1	0
4363	2000/2/17 11:46	1	1	1	0	0.012396694	0.006198347	484	0	2	0	1	404	368	400	1
4366	2000/1/18 13:33	1	1	4	0.234462727	0.062130178	0.019526627	422.5	0	7	5	0.75	275	244	271	0
4371	2002/5/29 14:13	1	1	1	0	0.003752345	0.003752345	533	1	14	364	1	13	13	13	0
4372	2002/5/11 6:01	1	1	2	0.918295834	0.001855288	0	808.5	1	14	732	1	2	2	2	0
4373	2001/11/17 3:18	1	1	1	0	0.007532957	0.001883239	531	1	10	171	1	292	276	275	0
4381	2002/1/7 18:04	1	1	1	0	0.014362657	0.019748654	557	0	10	87	1	558	458.25	529	0
4405	2002/5/23 15:34	1	1	14	0.472951851	0.568633221	0.086950125	485.5	1	23	584	0.928571429	1026	851.6	966	0
4406	2004/10/27 21:00	1	1	1	0	0.001805054	0.001805054	554	1	21	912	1	880	342.6666667	720	0
4407	2004/7/10 3:58	1	1	6	0.995226686	0	0.007735584	474	1	27	5058	0.5	719	212.95	633	0
4409	2004/7/10 3:31	1	1	1	0	0.019963702	0.005444646	551	1	21	803	1	704	197.95	619	0
4411	2002/6/1 5:33	1	1	1	0	0.003676471	0.003676471	544	1	14	33	1	15	15	15	0
4415	2002/8/25 23:39	1	1	1	0	0.048387097	0.012544803	558	0	15	85	1	349	349	327	0
4416	2002/8/20 3:12	1	1	1	0	0.035250464	0.012987013	539	1	15	80	1	318	318	303	0
4418	2002/8/13 1:11	1	1	3	0.982141033	0.004358655	0.004358655	535.3333333	0	22	171	1	271	271	261	0
4423	2002/7/24 15:50	1	1	1	0	0.011299435	0.005649718	531	0	15	53	1	56	56	56	0
4424	2002/7/23 11:12	1	1	2	0.863120569	0.004887586	0.008797654	511.5	0	18	137	1	52	52	52	0
4426	2002/7/22 22:14	1	1	3	0.647399701	0.016702586	0.008081897	618.6666667	0	22	96	1	36	36	36	0
4428	2002/7/20 12:28	1	1	3	0.561824902	0.03496082	0.022905365	553	0	22	100	1	11	11	11	0
4432	2005/12/11 22:26	1	1	1	0	0.010204082	0.003401361	588	1	24	519	1	899	833.5	588	0
4433	2005/6/21 10:20	1	1	3	0.678198748	0.010513296	0.018552876	539	1	34	1165	1	154	154	108	0
4434	2005/2/10 16:34	1	1	1	0	0.001694915	0.001694915	590	1	22	215	1	170	170	122	0
4436	2004/10/17 7:08	1	1	1	0	0.005093379	0.001697793	589	1	21	99	1	158	108.5	128	0
4438	2004/7/26 20:23	1	1	1	0	0.001706485	0.001706485	586	1	21	16	1	797	280	665	0
4439	2004/7/21 17:24	1	1	1	0	0.005119454	0.005119454	586	1	21	11	1	783	269.7	655	0
4440	2005/12/13 15:20	1	1	1	0	0.021052632	0	570	1	25	176	1	16	16	11	0
4442	2005/10/17 17:30	1	1	1	0	0.001841621	0.001841621	543	1	24	119	1	681	640.5	437	0
4443	2005/9/25 16:54	2	2	2	0.522559375	0.002700878	0.008777853	740.5	1	25	177	1	609	599.5	588	0
4444	2005/8/26 6:42	1	1	1	0	0	0.001814882	551	1	24	67	1	499	499	338	0
4445	2005/8/26 6:32	1	1	1	0	0.172101449	0.027173913	552	1	24	67	1	498	498	337	0
[truncated: 2,621 more rows]
