# Supplementary material for: KCO: Balancing class distribution in just-in-time software defect prediction using kernel crossover oversampling
Source: PLoS One. 2024 Apr 11;19(4):e0299585. doi: 10.1371/journal.pone.0299585 (PMC11008885; doi:10.1371/journal.pone.0299585)
Supplement: S1 Datasets — (ZIP) [file pone.0299585.s001.zip › Datasets/bugzilla_0.25.json]

{"columns":["ns","nf","entropy","la","ld","lt","fix","ndev","pd","npt","exp","sexp","ns_jitter","nf_jitter","entropy_jitter","la_jitter","ld_jitter","lt_jitter","fix_jitter","ndev_jitter","pd_jitter","npt_jitter","exp_jitter","sexp_jitter","bug"],"index":[0,1,2,3,4,5,6,7,8,9,10,11,12,13,14,15,16,17,18,19,20,21,22,23,24,25,26,27,28,29,30,31,32,33,34,35,36,37,38,39,40,41,42,43,44,45,46,47,48,49,50,51,52,53,54,55,56,57,58,59,60,61,62,63,64,65,66,67,68,69,70,71,72,73,74,75,76,77,78,79,80,81,82,83,84,85,86,87,88,89,90,91,92,93,94,95,96,97,98,99,100,101,102,103,104,105,106,107,108,109,110,111,112,113,114,115,116,117,118,119,120,121,122,123,124,125,126,127,128,129,130,131,132,133,134,135,136,137,138,139,140,141,142,143,144,145,146,147,148,149,150,151,152,153,154,155,156,157,158,159,160,161,162,163,164,165,166,167,168,169,170,171,172,173,174,175,176,177,178,179,180,181,182,183,184,185,186,187,188,189,190,191,192,193,194,195,196,197,198,199,200,201,202,203,204,205,206,207,208,209,210,211,212,213,214,215,216,217,218,219,220,221,222,223,224,225,226,227,228,229,230,231,232,233,234,235,236,237,238,239,240,241,242,243,244,245,246,247,248,249,250,251,252,253,254,255,256,257,258,259,260,261,262,263,264,265,266,267,268,269,270,271,272,273,274,275,276,277,278,279,280,281,282,283,284,285,286,287,288,289,290,291,292,293,294,295,296,297,298,299,300,301,302,303,304,305,306,307,308,309,310,311,312,313,314,315,316,317,318,319,320,321,322,323,324,325,326,327,328,329,330,331,332,333,334,335,336,337,338,339,340,341,342,343,344,345,346,347,348,349,350,351,352,353,354,355,356,357,358,359,360,361,362,363,364,365,366,367,368,369,370,371,372,373,374,375,376,377,378,379,380,381,382,383,384,385,386,387,388,389,390,391,392,393,394,395,396,397,398,399,400,401,402,403,404,405,406,407,408,409,410,411,412,413,414,415,416,417,418,419,420,421,422,423,424,425,426,427,428,429,430,431,432,433,434,435,436,437,438,439,440,441,442,443,444,445,446,447,448,449,450,451,452,453,454,455,456,457,458,459,460,461,462,463,464,465,466,467,468,469,470,471,472,473,474,475,476,477,478,479,480,481,482,483,484,485,486,487,488,489,490,491,492,493,494,495,496,497,498,499,500,501,502,503,504,505,506,507,508,509,510,511,512,513,514,515,516,517,518,519,520,521,522,523,524,525,526,527,528,529,530,531,532,533,534,535,536,537,538,539,540,541,542,543,544,545,546,547,548,549,550,551,552,553,554,555,556,557,558,559,560,561,562,563,564,565,566,567,568,569,570,571,572,573,574,575,576,577,578,579,580,581,582,583,584,585,586,587,588,589,590,591,592,593,594,595,596,597,598,599,600,601,602,603,604,605,606,607,608,609,610,611,612,613,614,615,616,617,618,619,620,621,622,623,624,625,626,627,628,629,630,631,632,633,634,635,636,637,638,639,640,641,642,643,644,645,646,647,648,649,650,651,652,653,654,655,656,657,658,659,660,661,662,663,664,665,666,667,668,669,670,671,672,673,674,675,676,677,678,679,680,681,682,683,684,685,686,687,688,689,690,691,692,693,694,695,696,697,698,699,700,701,702,703,704,705,706,707,708,709,710,711,712,713,714,715,716,717,718,719,720,721,722,723,724,725,726,727,728,729,730,731,732,733,734,735,736,737,738,739,740,741,742,743,744,745,746,747,748,749,750,751,752,753,754,755,756,757,758,759,760,761,762,763,764,765,766,767,768,769,770,771,772,773,774,775,776,777,778,779,780,781,782,783,784,785,786,787,788,789,790,791,792,793,794,795,796,797,798,799,800,801,802,803,804,805,806,807,808,809,810,811,812,813,814,815,816,817,818,819,820,821,822,823,824,825,826,827,828,829,830,831,832,833,834,835,836,837,838,839,840,841,842,843,844,845,846,847,848,849,850,851,852,853,854,855,856,857,858,859,860,861,862,863,864,865,866,867,868,869,870,871,872,873,874,875,876,877,878,879,880,881,882,883,884,885,886,887,888,889,890,891,892,893,894,895,896,897,898,899,900,901,902,903,904,905,906,907,908,909,910,911,912,913,914,915,916,917,918,919,920,921,922,923,924,925,926,927,928,929,930,931,932,933,934,935,936,937,938,939,940,941,942,943,944,945,946,947,948,949,950,951,952,953,954,955,956,957,958,959,960,961,962,963,964,965,966,967,968,969,970,971,972,973,974,975,976,977,978,979,980,981,982,983,984,985,986,987,988,989,990,991,992,993,994,995,996,997,998,999,1000,1001,1002,1003,1004,1005,1006,1007,1008,1009,1010,1011,1012,1013,1014,1015,1016,1017,1018,1019,1020,1021,1022,1023,1024,1025,1026,1027,1028,1029,1030,1031,1032,1033,1034,1035,1036,1037,1038,1039,1040,1041,1042,1043,1044,1045,1046,1047,1048,1049,1050,1051,1052,1053,1054,1055,1056,1057,1058,1059,1060,1061,1062,1063,1064,1065,1066,1067,1068,1069,1070,1071,1072,1073,1074,1075,1076,1077,1078,1079,1080,1081,1082,1083,1084,1085,1086,1087,1088,1089,1090,1091,1092,1093,1094,1095,1096,1097,1098,1099,1100,1101,1102,1103,1104,1105,1106,1107,1108,1109,1110,1111,1112,1113,1114,1115,1116,1117,1118,1119,1120,1121,1122,1123,1124,1125,1126,1127,1128,1129,1130,1131,1132,1133,1134,1135,1136,1137,1138,1139,1140,1141,1142,1143,1144,1145,1146,1147,1148,1149,1150,1151,1152,1153,1154,1155,1156,1157,1158,1159,1160,1161,1162,1163,1164,1165,1166,1167,1168,1169,1170,1171,1172,1173,1174,1175,1176,1177,1178,1179,1180,1181,1182,1183,1184,1185,1186,1187,1188,1189,1190,1191,1192,1193,1194,1195,1196,1197,1198,1199,1200,1201,1202,1203,1204,1205,1206,1207,1208,1209,1210,1211,1212,1213,1214,1215,1216,1217,1218,1219,1220,1221,1222,1223,1224,1225,1226,1227,1228,1229,1230,1231,1232,1233,1234,1235,1236,1237,1238,1239,1240,1241,1242,1243,1244,1245,1246,1247,1248,1249,1250,1251,1252,1253,1254,1255,1256,1257,1258,1259,1260,1261,1262,1263,1264,1265,1266,1267,1268,1269,1270,1271,1272,1273,1274,1275,1276,1277,1278,1279,1280,1281,1282,1283,1284,1285,1286,1287,1288,1289,1290,1291,1292,1293,1294,1295,1296,1297,1298,1299,1300,1301,1302,1303,1304,1305,1306,1307,1308,1309,1310,1311,1312,1313,1314,1315,1316,1317,1318,1319,1320,1321,1322,1323,1324,1325,1326,1327,1328,1329,1330,1331,1332,1333,1334,1335,1336,1337,1338,1339,1340,1341,1342,1343,1344,1345,1346,1347,1348,1349,1350,1351,1352,1353,1354,1355,1356,1357,1358,1359,1360,1361,1362,1363,1364,1365,1366,1367,1368,1369,1370,1371,1372,1373,1374,1375,1376,1377,1378,1379,1380,1381,1382,1383,1384,1385,1386,1387,1388,1389,1390,1391,1392,1393,1394,1395,1396,1397,1398,1399,1400,1401,1402,1403,1404,1405,1406,1407,1408,1409,1410,1411,1412,1413,1414,1415,1416,1417,1418,1419,1420,1421,1422,1423,1424,1425,1426,1427,1428,1429,1430,1431,1432,1433,1434,1435,1436,1437,1438,1439,1440,1441,1442,1443,1444,1445,1446,1447,1448,1449,1450,1451,1452,1453,1454,1455,1456,1457,1458,1459,1460,1461,1462,1463,1464,1465,1466,1467,1468,1469,1470,1471,1472,1473,1474,1475,1476,1477,1478,1479,1480,1481,1482,1483,1484,1485,1486,1487,1488,1489,1490,1491,1492,1493,1494,1495,1496,1497,1498,1499,1500,1501,1502,1503,1504,1505,1506,1507,1508,1509,1510,1511,1512,1513,1514,1515,1516,1517,1518,1519,1520,1521,1522,1523,1524,1525,1526,1527,1528,1529,1530,1531,1532,1533,1534,1535,1536,1537,1538,1539,1540,1541,1542,1543,1544,1545,1546,1547,1548,1549,1550,1551,1552,1553,1554,1555,1556,1557,1558,1559,1560,1561,1562,1563,1564,1565,1566,1567,1568,1569,1570,1571,1572,1573,1574,1575,1576,1577,1578,1579,1580,1581,1582,1583,1584,1585,1586,1587,1588,1589,1590,1591,1592,1593,1594,1595,1596,1597,1598,1599,1600,1601,1602,1603,1604,1605,1606,1607,1608,1609,1610,1611,1612,1613,1614,1615,1616,1617,1618,1619,1620,1621,1622,1623,1624,1625,1626,1627,1628,1629,1630,1631,1632,1633,1634,1635,1636,1637,1638,1639,1640,1641,1642,1643,1644,1645,1646,1647,1648,1649,1650,1651,1652,1653,1654,1655,1656,1657,1658,1659,1660,1661,1662,1663,1664,1665,1666,1667,1668,1669,1670,1671,1672,1673,1674,1675,1676,1677,1678,1679,1680,1681,1682,1683,1684,1685,1686,1687,1688,1689,1690,1691,1692,1693,1694,1695,1696,1697,1698,1699,1700,1701,1702,1703,1704,1705,1706,1707,1708,1709,1710,1711,1712,1713,1714,1715,1716,1717,1718,1719,1720,1721,1722,1723,1724,1725,1726,1727,1728,1729,1730,1731,1732,1733,1734,1735,1736,1737,1738,1739,1740,1741,1742,1743,1744,1745,1746,1747,1748,1749,1750,1751,1752,1753,1754,1755,1756,1757,1758,1759,1760,1761,1762,1763,1764,1765,1766,1767,1768,1769,1770,1771,1772,1773,1774,1775,1776,1777,1778,1779,1780,1781,1782,1783,1784,1785,1786,1787,1788,1789,1790,1791,1792,1793,1794,1795,1796,1797,1798,1799,1800,1801,1802,1803,1804,1805,1806,1807,1808,1809,1810,1811,1812,1813,1814,1815,1816,1817,1818,1819,1820,1821,1822,1823,1824,1825,1826,1827,1828,1829,1830,1831,1832,1833,1834,1835,1836,1837,1838,1839,1840,1841,1842,1843,1844,1845,1846,1847,1848,1849,1850,1851,1852,1853,1854,1855,1856,1857,1858,1859,1860,1861,1862,1863,1864,1865,1866,1867,1868,1869,1870,1871,1872,1873,1874,1875,1876,1877,1878,1879,1880,1881,1882,1883,1884,1885,1886,1887,1888,1889,1890,1891,1892,1893,1894,1895,1896,1897,1898,1899,1900,1901,1902,1903,1904,1905,1906,1907,1908,1909,1910,1911,1912,1913,1914,1915,1916,1917,1918,1919,1920,1921,1922,1923,1924,1925,1926,1927,1928,1929,1930,1931,1932,1933,1934,1935,1936,1937,1938,1939,1940,1941,1942,1943,1944,1945,1946,1947,1948,1949,1950,1951,1952,1953,1954,1955,1956,1957,1958,1959,1960,1961,1962,1963,1964,1965,1966,1967,1968,1969,1970,1971,1972,1973,1974,1975,1976,1977,1978,1979,1980,1981,1982,1983,1984,1985,1986,1987,1988,1989,1990,1991,1992,1993,1994,1995,1996,1997,1998,1999,2000,2001,2002,2003,2004,2005,2006,2007,2008,2009,2010,2011,2012,2013,2014,2015,2016,2017,2018,2019,2020,2021,2022,2023,2024,2025,2026,2027,2028,2029,2030,2031,2032,2033,2034,2035,2036,2037,2038,2039,2040,2041,2042,2043,2044,2045,2046,2047,2048,2049,2050,2051,2052,2053,2054,2055,2056,2057,2058,2059,2060,2061,2062,2063,2064,2065,2066,2067,2068,2069,2070,2071,2072,2073,2074,2075,2076,2077,2078,2079,2080,2081,2082,2083,2084,2085,2086,2087,2088,2089,2090,2091,2092,2093,2094,2095,2096,2097,2098,2099,2100,2101,2102,2103,2104,2105,2106,2107,2108,2109,2110,2111,2112,2113,2114,2115,2116,2117,2118,2119,2120,2121,2122,2123,2124,2125,2126,2127,2128,2129,2130,2131,2132,2133,2134,2135,2136,2137,2138,2139,2140,2141,2142,2143,2144,2145,2146,2147,2148,2149,2150,2151,2152,2153,2154,2155,2156,2157,2158,2159,2160,2161,2162,2163,2164,2165,2166,2167,2168,2169,2170,2171,2172,2173,2174,2175,2176,2177,2178,2179,2180,2181,2182,2183,2184,2185,2186,2187,2188,2189,2190,2191,2192,2193,2194,2195,2196,2197,2198,2199,2200,2201,2202,2203,2204,2205,2206,2207,2208,2209,2210,2211,2212,2213,2214,2215,2216,2217,2218,2219,2220,2221,2222,2223,2224,2225,2226,2227,2228,2229,2230,2231,2232,2233,2234,2235,2236,2237,2238,2239,2240,2241,2242,2243,2244,2245,2246,2247,2248,2249,2250,2251,2252,2253,2254,2255,2256,2257,2258,2259,2260,2261,2262,2263,2264,2265,2266,2267,2268,2269,2270,2271,2272,2273,2274,2275,2276,2277,2278,2279,2280,2281,2282,2283,2284,2285,2286,2287,2288,2289,2290,2291,2292,2293,2294,2295,2296,2297,2298,2299,2300,2301,2302,2303,2304,2305,2306,2307,2308,2309,2310,2311,2312,2313,2314,2315,2316,2317,2318,2319,2320,2321,2322,2323,2324,2325,2326,2327,2328,2329,2330,2331,2332,2333,2334,2335,2336,2337,2338,2339,2340,2341,2342,2343,2344,2345,2346,2347,2348,2349,2350,2351,2352,2353,2354,2355,2356,2357,2358,2359,2360,2361,2362,2363,2364,2365,2366,2367,2368,2369,2370,2371,2372,2373,2374,2375,2376,2377,2378,2379,2380,2381,2382,2383,2384,2385,2386,2387,2388,2389,2390,2391,2392,2393,2394,2395,2396,2397,2398,2399,2400,2401,2402,2403,2404,2405,2406,2407,2408,2409,2410,2411,2412,2413,2414,2415,2416,2417,2418,2419,2420,2421,2422,2423,2424,2425,2426,2427,2428,2429,2430,2431,2432,2433,2434,2435,2436,2437,2438,2439,2440,2441,2442,2443,2444,2445,2446,2447,2448,2449,2450,2451,2452,2453,2454,2455,2456,2457,2458,2459,2460,2461,2462,2463,2464,2465,2466,2467,2468,2469,2470,2471,2472,2473,2474,2475,2476,2477,2478,2479,2480,2481,2482,2483,2484,2485,2486,2487,2488,2489,2490,2491,2492,2493,2494,2495,2496,2497,2498,2499,2500,2501,2502,2503,2504,2505,2506,2507,2508,2509,2510,2511,2512,2513,2514,2515,2516,2517,2518,2519,2520,2521,2522,2523,2524,2525,2526,2527,2528,2529,2530,2531,2532,2533,2534,2535,2536,2537,2538,2539,2540,2541,2542,2543,2544,2545,2546,2547,2548,2549,2550,2551,2552,2553,2554,2555,2556,2557,2558,2559,2560,2561,2562,2563,2564,2565,2566,2567,2568,2569,2570,2571,2572,2573,2574,2575,2576,2577,2578,2579,2580,2581,2582,2583,2584,2585,2586,2587,2588,2589,2590,2591,2592,2593,2594,2595,2596,2597,2598,2599,2600,2601,2602,2603,2604,2605,2606,2607,2608,2609,2610,2611,2612,2613,2614,2615,2616,2617,2618,2619,2620,2621,2622,2623,2624,2625,2626,2627,2628,2629,2630,2631,2632,2633,2634,2635,2636,2637,2638,2639,2640,2641,2642,2643,2644,2645,2646,2647,2648,2649,2650,2651,2652,2653,2654,2655,2656,2657,2658,2659,2660,2661,2662,2663,2664,2665,2666,2667,2668,2669,2670,2671,2672,2673,2674,2675,2676,2677,2678,2679,2680,2681,2682,2683,2684,2685,2686,2687,2688,2689,2690,2691,2692,2693,2694,2695,2696,2697,2698,2699,2700,2701,2702,2703,2704,2705,2706,2707,2708,2709,2710,2711,2712,2713,2714,2715,2716,2717,2718,2719,2720,2721,2722,2723,2724,2725,2726,2727,2728,2729,2730,2731,2732,2733,2734,2735,2736,2737,2738,2739,2740,2741,2742,2743,2744,2745,2746,2747,2748,2749,2750,2751,2752,2753,2754,2755,2756,2757,2758,2759,2760,2761,2762,2763,2764,2765,2766,2767,2768,2769,2770,2771,2772,2773,2774,2775,2776,2777,2778,2779,2780,2781,2782,2783,2784,2785,2786,2787,2788,2789,2790,2791,2792,2793,2794,2795,2796,2797,2798,2799,2800,2801,2802,2803,2804,2805,2806,2807,2808,2809,2810,2811,2812,2813,2814,2815,2816,2817,2818,2819,2820,2821,2822,2823,2824,2825,2826,2827,2828,2829,2830,2831,2832,2833,2834,2835,2836,2837,2838,2839,2840,2841,2842,2843,2844,2845,2846,2847,2848,2849,2850,2851,2852,2853,2854,2855,2856,2857,2858,2859,2860,2861,2862,2863,2864,2865,2866,2867,2868,2869,2870,2871,2872,2873,2874,2875,2876,2877,2878,2879,2880,2881,2882,2883,2884,2885,2886,2887,2888,2889,2890,2891,2892,2893,2894,2895,2896,2897,2898,2899,2900,2901,2902,2903,2904,2905,2906,2907,2908,2909,2910,2911,2912,2913,2914,2915,2916,2917,2918,2919,2920,2921,2922,2923,2924,2925,2926,2927,2928,2929,2930,2931,2932,2933,2934,2935,2936,2937,2938,2939,2940,2941,2942,2943,2944,2945,2946,2947,2948,2949,2950,2951,2952,2953,2954,2955,2956,2957,2958,2959,2960,2961,2962,2963,2964,2965,2966,2967,2968,2969,2970,2971,2972,2973,2974,2975,2976,2977,2978,2979,2980,2981,2982,2983,2984,2985,2986,2987,2988,2989,2990,2991,2992,2993,2994,2995,2996,2997,2998,2999,3000,3001,3002,3003,3004,3005,3006,3007,3008,3009,3010,3011,3012,3013,3014,3015,3016,3017,3018,3019,3020,3021,3022,3023,3024,3025,3026,3027,3028,3029,3030,3031,3032,3033,3034,3035,3036,3037,3038,3039,3040,3041,3042,3043,3044,3045,3046,3047,3048,3049,3050,3051,3052,3053,3054,3055,3056,3057,3058,3059,3060,3061,3062,3063,3064,3065,3066,3067,3068,3069,3070,3071,3072,3073,3074,3075,3076,3077,3078,3079,3080,3081,3082,3083,3084,3085,3086,3087,3088,3089,3090,3091,3092,3093,3094,3095,3096,3097,3098,3099,3100,3101,3102,3103,3104,3105,3106,3107,3108,3109,3110,3111,3112,3113,3114,3115,3116,3117,3118,3119,3120,3121,3122,3123,3124,3125,3126,3127,3128,3129,3130,3131,3132,3133,3134,3135,3136,3137,3138,3139,3140,3141,3142,3143,3144,3145,3146,3147,3148,3149,3150,3151,3152,3153,3154,3155,3156,3157,3158,3159,3160,3161,3162,3163,3164,3165,3166,3167,3168,3169,3170,3171,3172,3173,3174,3175,3176,3177,3178,3179,3180,3181,3182,3183,3184,3185,3186,3187,3188,3189,3190,3191,3192,3193,3194,3195,3196,3197,3198,3199,3200,3201,3202,3203,3204,3205,3206,3207,3208,3209,3210,3211,3212,3213,3214,3215,3216,3217,3218,3219,3220,3221,3222,3223,3224,3225,3226,3227,3228,3229,3230,3231,3232,3233,3234,3235,3236,3237,3238,3239,3240,3241,3242,3243,3244,3245,3246,3247,3248,3249,3250,3251,3252,3253,3254,3255,3256,3257,3258,3259,3260,3261,3262,3263,3264,3265,3266,3267,3268,3269,3270,3271,3272,3273,3274,3275,3276,3277,3278,3279,3280,3281,3282,3283,3284,3285,3286,3287,3288,3289,3290,3291,3292,3293,3294,3295,3296,3297,3298,3299,3300,3301,3302,3303,3304,3305,3306,3307,3308,3309,3310,3311,3312,3313,3314,3315,3316,3317,3318,3319,3320,3321,3322,3323,3324,3325,3326,3327,3328,3329,3330,3331,3332,3333,3334,3335,3336,3337,3338,3339,3340,3341,3342,3343,3344,3345,3346,3347,3348,3349,3350,3351,3352,3353,3354,3355,3356,3357,3358,3359,3360,3361,3362,3363,3364,3365,3366,3367,3368,3369,3370,3371,3372,3373,3374,3375,3376,3377,3378,3379,3380,3381,3382,3383,3384,3385,3386,3387,3388,3389,3390,3391,3392,3393,3394,3395,3396,3397,3398,3399,3400,3401,3402,3403,3404,3405,3406,3407,3408,3409,3410,3411,3412,3413,3414,3415,3416,3417,3418,3419,3420,3421,3422,3423,3424,3425,3426,3427,3428,3429,3430,3431,3432,3433,3434,3435,3436,3437,3438,3439,3440,3441,3442,3443,3444,3445,3446,3447,3448,3449,3450,3451,3452,3453,3454,3455,3456,3457,3458,3459,3460,3461,3462,3463,3464,3465,3466,3467,3468,3469,3470,3471,3472,3473,3474,3475,3476,3477,3478,3479,3480,3481,3482,3483,3484,3485,3486,3487,3488,3489,3490,3491,3492,3493,3494,3495,3496,3497,3498,3499,3500,3501,3502,3503,3504,3505,3506,3507,3508,3509,3510,3511,3512,3513,3514,3515,3516,3517,3518,3519,3520,3521,3522,3523,3524,3525,3526,3527,3528,3529,3530,3531,3532,3533,3534,3535,3536,3537,3538,3539,3540,3541,3542,3543,3544,3545,3546,3547,3548,3549,3550,3551,3552,3553,3554,3555,3556,3557,3558,3559,3560,3561,3562,3563,3564,3565,3566,3567,3568,3569,3570,3571,3572,3573,3574,3575,3576,3577,3578,3579,3580,3581,3582,3583,3584,3585,3586,3587,3588,3589,3590,3591,3592,3593,3594,3595,3596,3597,3598,3599,3600,3601,3602,3603,3604,3605,3606,3607,3608,3609,3610,3611,3612,3613,3614,3615,3616,3617,3618,3619,3620,3621,3622,3623,3624,3625,3626,3627,3628,3629,3630,3631,3632,3633,3634,3635,3636,3637,3638,3639,3640,3641,3642,3643,3644,3645,3646,3647,3648,3649,3650,3651,3652,3653,3654,3655,3656,3657,3658,3659,3660,3661,3662,3663,3664,3665,3666,3667,3668,3669,3670,3671,3672,3673,3674,3675,3676,3677,3678,3679,3680,3681,3682,3683,3684,3685,3686,3687,3688,3689,3690,3691,3692,3693,3694,3695,3696,3697,3698,3699,3700,3701,3702,3703,3704,3705,3706,3707,3708,3709,3710,3711,3712,3713,3714,3715,3716,3717,3718,3719,3720,3721,3722,3723,3724,3725,3726,3727,3728,3729,3730,3731,3732,3733,3734,3735,3736,3737,3738,3739,3740,3741,3742,3743,3744,3745,3746,3747,3748,3749,3750,3751,3752,3753,3754,3755,3756,3757,3758,3759,3760,3761,3762,3763,3764,3765,3766,3767,3768,3769,3770,3771,3772,3773,3774,3775,3776,3777,3778,3779,3780,3781,3782,3783,3784,3785,3786,3787,3788,3789,3790,3791,3792,3793,3794,3795,3796,3797,3798,3799,3800,3801,3802,3803,3804,3805,3806,3807,3808,3809,3810,3811,3812,3813,3814,3815,3816,3817,3818,3819,3820,3821,3822,3823,3824,3825,3826,3827,3828,3829,3830,3831,3832,3833,3834,3835,3836,3837,3838,3839,3840,3841,3842,3843,3844,3845,3846,3847,3848,3849,3850,3851,3852,3853,3854,3855,3856,3857,3858,3859,3860,3861,3862,3863,3864,3865,3866,3867,3868,3869,3870,3871,3872,3873,3874,3875,3876,3877,3878,3879,3880,3881,3882,3883,3884,3885,3886,3887,3888,3889,3890,3891,3892,3893,3894,3895,3896,3897,3898,3899,3900,3901,3902,3903,3904,3905,3906,3907,3908,3909,3910,3911,3912,3913,3914,3915,3916,3917,3918,3919,3920,3921,3922,3923,3924,3925,3926,3927,3928,3929,3930,3931,3932,3933,3934,3935,3936,3937,3938,3939,3940,3941,3942,3943,3944,3945,3946,3947,3948,3949,3950,3951,3952,3953,3954,3955,3956,3957,3958,3959,3960,3961,3962,3963,3964,3965,3966,3967,3968,3969,3970,3971,3972,3973,3974,3975,3976,3977,3978,3979,3980,3981,3982,3983,3984,3985,3986,3987,3988,3989,3990,3991,3992,3993,3994,3995,3996,3997,3998,3999,4000,4001,4002,4003,4004,4005,4006,4007,4008,4009,4010,4011,4012,4013,4014,4015,4016,4017,4018,4019,4020,4021,4022,4023,4024,4025,4026,4027,4028,4029,4030,4031,4032,4033,4034,4035,4036,4037,4038,4039,4040,4041,4042,4043,4044,4045,4046,4047,4048,4049,4050,4051,4052,4053,4054,4055,4056,4057,4058,4059,4060,4061,4062,4063,4064,4065,4066,4067,4068,4069,4070,4071,4072,4073,4074,4075,4076,4077,4078,4079,4080,4081,4082,4083,4084,4085,4086,4087,4088,4089,4090,4091,4092,4093,4094,4095,4096,4097,4098,4099,4100,4101,4102,4103,4104,4105,4106,4107,4108,4109,4110,4111,4112,4113,4114,4115,4116,4117,4118,4119,4120,4121,4122,4123,4124,4125,4126,4127,4128,4129,4130,4131,4132,4133,4134,4135,4136,4137,4138,4139,4140,4141,4142,4143,4144,4145,4146,4147,4148,4149,4150,4151,4152,4153,4154,4155,4156,4157,4158,4159,4160,4161,4162,4163,4164,4165,4166,4167,4168,4169,4170,4171,4172,4173,4174,4175,4176,4177,4178,4179,4180,4181,4182,4183,4184,4185,4186,4187,4188,4189,4190,4191,4192,4193,4194,4195,4196,4197,4198,4199,4200,4201,4202,4203,4204,4205,4206,4207,4208,4209,4210,4211,4212,4213,4214,4215,4216,4217,4218,4219,4220,4221,4222,4223,4224,4225,4226,4227,4228,4229,4230,4231,4232,4233,4234,4235,4236,4237,4238,4239,4240,4241,4242,4243,4244,4245,4246,4247,4248,4249,4250,4251,4252,4253,4254,4255,4256,4257,4258,4259,4260,4261,4262,4263,4264,4265,4266,4267,4268,4269,4270,4271,4272,4273,4274,4275,4276,4277,4278,4279,4280,4281,4282,4283,4284,4285,4286,4287,4288,4289,4290,4291,4292,4293,4294,4295,4296,4297,4298,4299,4300,4301,4302,4303,4304,4305,4306,4307,4308,4309,4310,4311,4312,4313,4314,4315,4316,4317,4318,4319,4320,4321,4322,4323,4324,4325,4326,4327,4328,4329,4330,4331,4332,4333,4334,4335,4336,4337,4338,4339,4340,4341,4342,4343,4344,4345,4346,4347,4348,4349,4350,4351,4352,4353,4354,4355,4356,4357,4358,4359,4360,4361,4362,4363,4364,4365,4366,4367,4368,4369,4370,4371,4372,4373,4374,4375,4376,4377,4378,4379,4380,4381,4382,4383,4384,4385,4386,4387,4388,4389,4390,4391,4392,4393,4394,4395,4396,4397,4398,4399,4400,4401,4402,4403,4404,4405,4406,4407,4408,4409,4410,4411,4412,4413,4414,4415,4416,4417,4418,4419,4420,4421,4422,4423,4424,4425,4426,4427,4428,4429,4430,4431,4432,4433,4434,4435,4436,4437,4438,4439,4440,4441,4442,4443,4444,4445,4446,4447,4448,4449,4450,4451,4452,4453,4454,4455,4456,4457,4458,4459,4460,4461,4462,4463,4464,4465,4466,4467,4468,4469,4470,4471,4472,4473,4474,4475,4476,4477,4478,4479,4480,4481,4482,4483,4484,4485,4486,4487,4488,4489,4490,4491,4492,4493,4494,4495,4496,4497,4498,4499,4500,4501,4502,4503,4504,4505,4506,4507,4508,4509,4510,4511,4512,4513,4514,4515,4516,4517,4518,4519,4520,4521,4522,4523,4524,4525,4526,4527,4528,4529,4530,4531,4532,4533,4534,4535,4536,4537,4538,4539,4540,4541,4542,4543,4544,4545,4546,4547,4548,4549,4550,4551,4552,4553,4554,4555,4556,4557,4558,4559,4560,4561,4562,4563,4564,4565,4566,4567,4568,4569,4570,4571,4572,4573,4574,4575,4576,4577,4578,4579,4580,4581,4582,4583,4584,4585,4586,4587,4588,4589,4590,4591,4592,4593,4594,4595,4596,4597,4598,4599,4600,4601,4602,4603,4604,4605,4606,4607,4608,4609,4610,4611,4612,4613,4614,4615,4616,4617,4618,4619],"data":[[1,3,0.0,0.0,0.0,79.33333333,1,1,0,0.333333333,6,6,1,2,0.328972096,0.7117171611,0.0444223887,79.2789548108,0,0,0,0.0,6,5,1.0],[1,2,0.0,0.0,0.0,48.5,1,1,0,0.5,6,6,0,1,0.2232964582,0.0,0.009323785,48.3389382709,0,1,0,0.4278077368,5,6,0.0],[1,5,0.0,0.0,0.0,83.0,1,1,0,0.2,14,14,0,5,0.0,0.0,0.1279353319,82.6393006446,0,0,0,0.3130590494,13,14,1.0],[1,1,0.0,0.0,0.0,406.0,1,1,0,1.0,1,1,1,0,0.0,0.0,0.1265648157,405.6375672802,1,0,0,0.7794639306,1,0,1.0],[1,3,0.0,0.0,0.0,44.66666667,1,1,0,0.333333333,9,9,0,2,0.0,0.0,0.2195971232,44.478367921,0,1,0,0.4306478695,8,9,1.0],[1,1,0.0,0.042553191,0.085106383,47.0,1,1,0,1.0,15,15,1,1,0.1542281938,0.0,0.1077976368,46.7969459444,1,1,0,1.0,15,14,0.0],[1,1,0.0,0.028985507,0.002415459,414.0,0,1,0,1.0,16,16,1,0,0.0,0.0,0.2126706984,414.1001483296,0,1,0,0.8530619587,15,16,1.0],[1,1,0.0,0.147435897,0.147435897,156.0,1,1,1,1.0,17,17,0,0,0.0,0.2017361558,0.3540872624,155.8413912015,0,0,1,1.0,16,16,1.0],[1,1,0.0,0.006493506,0.006493506,154.0,0,1,1,1.0,19,19,1,0,0.3357523929,0.0,0.3240812626,154.0116015204,0,0,0,0.8804240532,18,18,0.0],[1,1,0.0,0.006410256,0.006410256,156.0,0,1,0,1.0,18,18,1,1,0.0128425431,0.27692979,0.0013467756,155.9201853341,0,0,0,0.697503263,17,18,0.0],[1,4,0.45960672,0.054862843,0.057356608,200.5,1,1,3,1.0,23,23,1,3,0.4022295396,0.09972993,0.1461908953,200.6734739022,1,0,2,0.9143446963,23,22,0.0],[1,1,0.0,0.0,0.02173913,46.0,0,1,2,1.0,24,24,0,1,0.0,0.0,0.3043494671,45.8136714312,0,0,1,0.8738599099,24,24,0.0],[1,1,0.0,0.010309278,0.010309278,194.0,1,1,1,1.0,25,25,1,1,0.0,0.0,0.1298986969,194.451841092,1,0,0,1.0,25,24,0.0],[1,3,0.787120357,0.005093379,0.049235993,196.3333333,0,1,3,0.333333333,28,28,1,3,1.0,0.060566536,0.1597108,196.1636428053,0,0,3,0.4875564675,28,27,0.0],[1,1,0.0,0.043478261,0.035805627,391.0,1,1,3,1.0,29,29,0,0,0.0289103426,0.3555127665,0.2053356094,391.3047652961,1,1,3,1.0,29,29,0.0],[1,1,0.0,0.006410256,0.006410256,156.0,1,1,4,1.0,30,30,1,1,0.1692612525,0.0,0.2500934305,156.139361288,1,0,4,1.0,30,30,0.0],[1,1,0.0,0.0,0.0,51.0,0,1,0,1.0,31,31,0,0,0.063124276,0.2259087147,0.024668917,50.5595787148,0,1,0,1.0,31,30,0.0],[1,3,0.0,0.018604651,0.004651163,71.66666667,0,1,4,0.666666667,34,34,0,2,0.0,0.2058266283,0.0353644742,71.8031131711,0,0,3,0.4533550949,34,34,0.0],[1,1,0.0,0.002557545,0.002557545,391.0,1,1,1,1.0,35,35,1,1,0.1719049961,0.1099460103,0.1051014481,390.8612045531,0,1,0,0.9278123777,35,35,0.0],[1,1,0.0,0.365853659,0.024390244,41.0,0,1,0,1.0,36,36,1,1,0.3292702152,0.3348559805,0.2208429178,40.6111482652,0,0,0,0.6084964127,36,36,0.0],[1,1,0.0,0.006410256,0.006410256,156.0,1,1,1,1.0,37,37,0,0,0.0,0.0706710241,0.2711769072,155.8162036682,1,0,1,1.0,36,36,0.0],[1,3,0.829243901,0.036697248,0.02293578,72.66666667,1,1,15,1.0,40,40,1,2,1.0,0.1799372912,0.1193188091,73.2209113651,0,1,14,1.0,40,40,0.0],[1,2,0.811278124,0.010889292,0.003629764,275.5,1,1,1,1.0,42,42,0,1,0.9049493988,0.0898152565,0.0891044023,275.3050088875,1,0,0,0.9447964969,41,41,0.0],[1,1,0.0,0.015306122,0.005102041,196.0,1,1,7,1.0,43,43,1,1,0.0,0.2386584672,0.0797591174,196.0345575762,1,0,7,0.8703931287,43,42,0.0],[1,20,0.734560032,0.553303965,0.514096916,113.5,0,1,236,0.6,63,63,0,20,0.582903343,0.5186568114,0.5367902774,113.9666528232,0,0,235,0.2751842307,62,62,1.0],[1,1,0.0,0.003533569,0.003533569,283.0,0,1,0,1.0,64,64,0,0,0.0,0.0,0.3999169942,282.891676404,0,1,0,0.830132717,64,64,1.0],[1,1,0.0,0.005050505,0.005050505,198.0,1,1,1,1.0,65,65,1,1,0.1730857051,0.0,0.0965014136,197.6903761856,1,1,1,0.8845857872,65,64,0.0],[1,1,0.0,0.003533569,0.003533569,283.0,1,1,1,1.0,66,66,1,1,0.0,0.0,0.0513658122,283.2624586434,1,1,0,1.0,65,66,1.0],[1,3,0.965633607,0.010043042,0.00286944,232.3333333,0,1,11,0.666666667,69,69,1,2,1.0,0.0,0.0794438952,231.8764834004,0,1,11,0.9438217871,69,69,0.0],[1,1,0.0,0.003521127,0.003521127,284.0,0,1,0,1.0,70,70,0,1,0.0,0.0,0.023163847,284.2958846337,0,1,0,1.0,70,69,0.0],[1,1,0.0,0.022556391,0.007518797,133.0,0,1,0,1.0,71,71,1,1,0.0,0.0,0.4686658758,132.5073643703,0,1,0,1.0,70,71,0.0],[1,1,0.0,0.103448276,0.0,58.0,0,1,4,1.0,72,72,1,1,0.0,0.1217904624,0.2611848938,58.07699429,0,0,3,0.8817663402,71,72,1.0],[1,1,0.0,0.003521127,0.003521127,284.0,0,1,0,1.0,73,73,0,0,0.0,0.0,0.1333648166,284.0526371917,0,0,0,0.8453893812,73,72,0.0],[1,1,0.0,0.003521127,0.003521127,284.0,0,1,0,1.0,74,74,1,1,0.0,0.033452026,0.1511799438,284.0750212024,0,1,0,1.0,74,73,0.0],[1,1,0.0,0.020979021,0.0,286.0,0,1,0,1.0,75,75,0,0,0.0,0.0,0.1702899609,285.8598685336,0,0,0,0.755436112,75,75,1.0],[1,1,0.0,0.005780347,0.0,173.0,1,1,6,1.0,76,76,1,0,0.4219106847,0.0,0.3722767771,173.0080127883,1,0,6,0.6767510875,75,76,0.0],[1,1,0.0,0.009975062,0.009975062,401.0,1,1,9,1.0,77,77,1,0,0.0,0.1335086313,0.2408623236,400.78484344,1,0,8,0.7436332495,76,77,0.0],[1,1,0.0,0.058823529,0.024509804,408.0,0,1,5,1.0,78,78,1,0,0.3761851698,0.0,0.0923573251,407.7582312613,0,1,4,0.9782771379,78,78,1.0],[1,3,0.0,0.004310345,0.0,77.33333333,0,1,14,0.666666667,81,81,0,2,0.0515818101,0.1697950195,0.0807035948,77.3001883985,0,0,13,0.8251068521,81,81,1.0],[1,2,1.0,0.031982942,0.002132196,234.5,1,1,32,1.0,83,83,0,1,0.7649625384,0.1944774117,0.0695418039,234.8486571028,0,1,32,1.0,82,83,1.0],[1,1,0.0,0.031468531,0.013986014,286.0,1,1,24,1.0,84,84,1,0,0.0,0.0191467037,0.013693493,286.5384616522,1,1,23,0.7696895367,84,83,0.0],[1,1,0.0,0.0,0.068181818,44.0,0,1,28,1.0,85,85,0,0,0.0,0.0,0.1914027262,43.8999872682,0,1,27,0.6678261774,84,85,0.0],[1,3,0.0,0.029411765,0.0,45.33333333,0,1,120,0.666666667,88,88,0,3,0.1323108592,0.0,0.0609591799,45.1909913314,0,0,119,0.604820687,88,87,0.0],[1,1,0.0,0.0,0.011428571,175.0,0,1,15,1.0,89,89,0,1,0.181812956,0.0,0.1794329787,175.1563710166,0,1,15,1.0,88,89,0.0],[1,2,0.0,0.0025,0.0,200.0,1,2,4,1.0,2,2,1,2,0.4147734036,0.0,0.2374586019,199.9290003786,0,2,4,0.9281362098,1,1,1.0],[1,1,0.0,0.004464286,0.004464286,224.0,0,1,0,1.0,3,3,1,1,0.0,0.4003285521,0.265313243,224.5008311315,0,0,0,1.0,3,3,0.0],[1,1,0.0,0.0,0.0,66.0,1,1,0,1.0,90,90,1,1,0.0,0.0097653292,0.1445587062,65.8399156768,1,0,0,1.0,90,89,1.0],[1,1,0.0,0.088235294,0.044117647,68.0,0,1,0,1.0,91,91,1,1,0.3606518845,0.0,0.2547436957,68.0324120116,0,0,0,0.9563193786,91,90,0.0],[1,1,0.0,0.005681818,0.005681818,176.0,1,2,3,1.0,4,4,1,0,0.0464710422,0.0,0.079918226,175.8860908471,1,1,2,0.778444935,4,4,1.0],[1,1,0.0,0.493865031,0.036809816,326.0,1,1,8,1.0,5,5,0,0,0.0,0.8807221209,0.1143922497,325.8642841954,1,0,8,0.6907028258,4,5,1.0],[1,1,0.0,0.0,0.0,51.0,0,1,0,1.0,6,6,1,0,0.0,0.0,0.2221681437,51.2049266708,0,1,0,0.7750122105,5,6,1.0],[1,1,0.0,0.089855072,0.026086957,345.0,1,1,1,1.0,7,7,0,1,0.0,0.0,0.4331844185,345.0469164391,0,1,1,1.0,7,7,1.0],[1,1,0.0,0.078431373,0.098039216,51.0,0,1,1,1.0,8,8,1,1,0.0,0.1763402706,0.0438657762,51.4703304549,0,0,1,0.5647978252,7,7,1.0],[1,1,0.0,0.00867052,0.002890173,346.0,1,1,0,1.0,9,9,0,0,0.0,0.2999338598,0.3471649998,345.8118294637,0,0,0,1.0,8,8,0.0],[1,1,0.0,0.010416667,0.0,288.0,1,1,27,1.0,92,92,0,0,0.0,0.1139589132,0.0108405555,288.2677811512,0,0,27,1.0,92,91,1.0],[1,2,0.918295834,0.0175,0.005,200.0,1,2,26,1.0,94,94,1,1,1.0,0.0,0.0326484405,199.7026223832,0,2,26,1.0,93,93,1.0],[1,2,0.998181915,1.608695652,0.0,80.5,0,1,0,0.5,29,29,0,2,1.0,1.0,0.274365454,80.5497436465,0,1,0,0.2018074896,28,28,0.0],[1,1,0.0,0.0,0.0,0.0,0,1,0,1.0,26,26,1,0,0.0,0.224596885,0.1369055397,0.0501338755,0,0,0,0.6298125196,25,26,0.0],[1,1,0.0,2.070175439,0.0,57.0,0,1,0,1.0,9,9,1,1,0.2050765865,1.0,0.1219952084,56.6852363365,0,0,0,0.8251795356,8,8,0.0],[1,1,0.0,0.0,0.0,0.0,0,1,0,1.0,29,29,0,0,0.0,0.1155551933,0.0539321035,0.4383254344,0,1,0,0.9069800649,28,29,0.0],[1,1,0.0,0.0,0.0,0.0,0,1,0,1.0,6,6,1,0,0.0,0.0,0.3336990834,0.1608569615,0,0,0,1.0,5,5,0.0],[1,1,0.0,0.0,0.0,0.0,1,1,0,1.0,17,17,1,0,0.0260614452,0.1168211521,0.397658926,0.1012027192,1,0,0,0.6968375502,16,17,0.0],[1,2,0.927338928,0.322147651,0.157718121,149.0,0,2,132,1.0,22,22,1,2,0.82484146,0.2713094801,0.1574182173,148.4980522409,0,1,131,1.0,21,22,0.0],[1,5,0.852959238,0.400337838,0.224662162,118.4,0,2,158,0.8,15,15,0,5,1.0,0.4992483784,0.090788391,118.1534168777,0,2,157,0.7626024018,15,14,0.0],[1,1,0.0,0.0,0.0,0.0,0,1,0,1.0,22,22,0,1,0.1237526546,0.2011487273,0.3133116266,0.1411886108,0,0,0,0.8931923029,21,22,0.0],[1,2,0.896434996,1.325925926,0.0,135.0,0,1,0,0.5,22,22,1,2,1.0,1.0,0.3098574761,134.9690206408,0,1,0,0.736611069,21,22,0.0],[1,1,0.0,0.0,0.0,0.0,0,1,0,1.0,15,15,1,0,0.0932641335,0.0,0.1545889202,0.4718274496,0,0,0,0.9525813095,14,15,0.0],[1,6,0.880348582,0.150980392,0.094117647,85.0,0,3,306,0.833333333,35,35,1,6,0.97779723,0.1226685741,0.0160001789,84.9783996589,0,2,305,0.915249059,35,34,0.0],[1,1,0.0,0.0,0.0,0.0,1,1,0,1.0,24,24,0,0,0.0,0.0478587362,0.2096715481,0.0509330948,0,0,0,0.6467844677,23,23,0.0],[1,2,1.0,0.064516129,0.064516129,31.0,0,2,70,1.0,9,9,0,2,1.0,0.4537548416,0.137670736,31.1378421567,0,1,69,1.0,9,9,0.0],[1,1,0.0,0.777777778,0.333333333,81.0,0,2,74,1.0,16,16,1,0,0.1900904563,0.813984043,0.1059387448,80.3003475283,0,2,74,1.0,16,16,0.0],[1,1,0.0,1.413934426,0.0,244.0,0,1,0,1.0,26,26,0,1,0.0,1.0,0.1463122183,243.9491220859,0,1,0,1.0,25,25,0.0],[1,3,0.839600875,0.190789474,0.11622807,304.0,0,2,75,1.0,3,3,0,3,0.7604906252,0.1047148868,0.4742532932,304.0270521278,0,2,75,0.9588780033,2,3,0.0],[1,1,0.0,0.403314917,0.38121547,181.0,0,3,23,1.0,24,24,0,1,0.4956197243,0.7151559746,0.3647195412,181.1334387567,0,2,23,0.9343298468,24,23,0.0],[1,2,0.994030211,0.231578947,0.231578947,47.5,0,2,130,1.0,6,6,1,2,1.0,0.1523021698,0.4108487511,47.5393704899,0,1,130,1.0,5,5,0.0],[1,17,0.76601784,0.122364803,0.108615949,128.3529412,1,3,812,0.588235294,111,111,1,16,0.5144013471,0.0,0.3272500718,128.519300009,1,2,812,0.5246047642,111,110,1.0],[1,1,0.0,0.04368932,0.029126214,206.0,0,2,2,1.0,112,112,0,1,0.0,0.0943314654,0.1459615433,205.8489462751,0,1,1,1.0,111,111,1.0],[1,17,0.765512607,0.112656467,0.127955494,126.8823529,1,3,66,0.117647059,129,129,1,17,0.6785202731,0.1585052691,0.3556905326,126.625373625,0,2,65,0.1184204003,128,128,1.0],[1,1,0.0,0.002873563,0.002873563,348.0,1,3,1,1.0,130,130,1,1,0.2152377998,0.0,0.3635307931,348.2196960386,0,2,0,0.589140272,130,130,0.0],[1,2,0.988699408,0.019067797,0.014830508,236.0,0,2,71,1.0,132,132,1,2,0.8233525901,0.1598820683,0.0539072989,236.0068512513,0,1,70,0.8872344542,131,132,1.0],[1,1,0.0,0.005681818,0.005681818,176.0,1,3,13,1.0,133,133,1,0,0.0,0.0,0.1497847267,175.8522241404,1,3,13,0.8790086817,133,133,0.0],[1,1,0.0,0.02970297,0.0,202.0,0,2,19,1.0,134,134,0,1,0.0,0.1903615861,0.2399563306,202.1764495291,0,2,18,1.0,134,134,0.0],[1,1,0.0,0.012195122,0.004878049,410.0,1,2,20,1.0,135,135,0,1,0.0,0.1272196028,0.1080713597,409.9722929288,1,1,20,1.0,135,134,0.0],[1,1,0.0,0.002439024,0.002439024,410.0,1,2,5,1.0,136,136,0,1,0.0570435261,0.1122678774,0.3652226026,410.0762239567,1,2,4,1.0,135,136,0.0],[1,16,0.838065176,0.643862392,0.422986708,159.875,0,3,969,0.6875,51,51,1,16,0.9171361458,0.6735369561,0.331296315,159.9991770731,0,3,969,0.9613659816,51,50,0.0],[1,15,0.594695377,0.761747733,0.596042869,80.86666667,0,3,861,0.533333333,66,66,1,15,0.9180887425,0.9599586084,0.6186634279,80.577688524,0,3,860,0.5929389918,66,65,0.0],[1,1,0.0,0.002439024,0.002439024,410.0,1,2,1,1.0,137,137,0,1,0.0,0.1360583486,0.0776495565,410.0046785346,0,1,0,1.0,137,137,0.0],[1,2,0.99107606,0.011844332,0.003384095,295.5,0,3,73,1.0,139,139,1,2,1.0,0.0254190666,0.2719500616,295.2378904548,0,3,73,0.8719555783,138,138,1.0],[1,2,0.811278124,0.013157895,0.007894737,190.0,1,2,93,1.0,141,141,0,1,0.6212131109,0.0467034248,0.1012933503,190.4640311858,0,1,93,0.7575939265,141,141,0.0],[1,2,0.764204507,0.021563342,0.002695418,185.5,0,3,43,1.0,143,143,0,2,1.0,0.0,0.2101089633,185.4047271171,0,2,43,0.6444767848,143,143,0.0],[1,2,0.993170925,0.200294551,0.011782032,339.5,0,3,6,1.0,145,145,0,2,1.0,0.0,0.1483537703,339.7549233855,0,2,5,1.0,145,144,1.0],[1,1,0.0,0.004291845,0.004291845,233.0,0,3,1,1.0,146,146,0,1,0.0177216361,0.2517050893,0.0812098652,232.8108716671,0,3,1,0.8048203098,146,146,0.0],[1,2,0.918295834,0.004405286,0.0,340.5,0,3,1,1.0,148,148,1,1,0.5026733138,0.444784784,0.4879096264,340.2206961342,0,3,1,1.0,147,148,0.0],[1,1,0.0,0.008928571,0.006696429,448.0,0,2,0,1.0,149,149,1,1,0.2257118602,0.1412134131,0.0339240119,447.5727063265,0,2,0,0.9844243214,148,149,0.0],[1,1,0.0,0.006666667,0.0,450.0,0,2,6,1.0,150,150,1,0,0.0,0.0,0.0714268477,449.8440486197,0,2,6,0.7912367152,150,150,0.0],[1,1,0.0,0.014705882,0.014705882,68.0,1,1,99,1.0,151,151,0,0,0.0,0.1536072597,0.0113901048,68.0834157792,1,0,98,0.8782572082,150,151,0.0],[1,1,0.0,0.057142857,0.014285714,70.0,0,1,0,1.0,152,152,0,0,0.0,0.0132597043,0.3945500806,70.5541966518,0,0,0,1.0,151,151,0.0],[1,1,0.0,0.363636364,0.136363636,22.0,0,2,154,1.0,91,91,1,1,0.1826049411,0.6573581701,0.1354749764,21.874348414,0,1,154,1.0,91,91,0.0],[1,1,0.0,0.153846154,0.0,13.0,0,2,154,1.0,83,83,0,0,0.2257966189,0.5561159665,0.1622122697,13.3424834519,0,1,154,0.9170702769,83,82,0.0],[1,1,0.0,0.22265625,0.04296875,256.0,0,2,134,1.0,85,85,0,1,0.0902871268,0.1430060136,0.1402896886,255.6202668258,0,1,133,0.9561176484,85,85,0.0],[1,1,0.0,0.211764706,0.176470588,85.0,0,2,154,1.0,85,85,1,0,0.0,0.1054932011,0.5785621673,84.8201337432,0,1,153,0.9105210045,85,85,0.0],[1,1,0.0,0.071428571,0.0,28.0,0,2,0,1.0,92,92,0,0,0.0,0.0,0.1079400659,27.8870539466,0,1,0,0.843183979,91,92,0.0],[1,1,0.0,0.320954907,0.214854111,377.0,0,3,101,1.0,86,86,0,0,0.0,0.1136973009,0.3094390892,376.9497771921,0,2,100,0.5257786943,85,86,0.0],[1,16,0.681955816,0.120644436,0.062570251,166.8125,0,3,1431,0.6875,82,82,0,16,0.7209054445,0.1358832137,0.0402345542,166.7106698324,0,3,1430,0.6539071406,81,81,0.0],[1,1,0.0,0.08,0.0,25.0,0,2,147,1.0,88,88,0,0,0.0,0.221619645,0.2576188417,24.8694684077,0,2,146,1.0,88,88,0.0],[1,1,0.0,0.005714286,0.0,350.0,0,3,92,1.0,88,88,1,1,0.0,0.0,0.111170153,349.8471956309,0,2,91,0.9878996447,88,87,0.0],[1,1,0.0,0.045454545,0.0,44.0,0,2,154,1.0,90,90,0,1,0.0,0.1773413176,0.1077865978,43.7954777185,0,2,153,0.8533658215,90,90,0.0],[1,1,0.0,0.033898305,0.0,59.0,0,2,149,1.0,90,90,0,1,0.0,0.2270580462,0.2487689523,58.7550890816,0,1,149,1.0,89,90,0.0],[1,1,0.0,0.028169014,0.014084507,71.0,0,1,1,1.0,153,153,0,0,0.0,0.0469817153,0.1572716939,71.005340579,0,0,0,1.0,153,152,1.0],[1,11,0.847998396,0.130317717,0.015078083,168.8181818,0,3,601,0.636363636,164,164,0,10,0.4502498501,0.0,0.2483936901,168.9064357616,0,3,600,0.6976903776,164,163,1.0],[1,1,0.0,0.004739336,0.004739336,211.0,1,2,0,1.0,165,165,0,1,0.0865070931,0.2354436987,0.0427998806,211.0875411034,0,1,0,1.0,165,165,0.0],[1,1,0.0,0.010928962,0.010928962,183.0,0,2,12,1.0,166,166,1,1,0.0,0.0064865085,0.0047354507,183.4845194169,0,2,12,0.8829589462,166,165,0.0],[1,1,0.0,0.004210526,0.002105263,475.0,1,2,0,1.0,167,167,1,0,0.0,0.0,0.2388452613,475.4859666201,1,1,0,1.0,167,166,0.0],[1,1,0.0,0.17721519,0.012658228,79.0,1,1,1,1.0,168,168,0,1,0.1117805508,0.47325283,0.2760246106,78.8372266644,0,0,1,0.6952890459,168,167,0.0],[1,1,0.0,0.006779661,0.006779661,295.0,0,2,2,1.0,169,169,0,0,0.0,0.314701957,0.2622134638,295.3527728193,0,2,2,1.0,168,169,1.0],[1,1,0.0,0.019830028,0.0,353.0,0,3,73,1.0,170,170,1,0,0.0,0.0,0.3370829955,353.4440762821,0,2,72,0.8059841861,169,169,1.0],[1,2,0.976020648,0.034615385,0.007692308,260.0,0,2,10,1.0,172,172,1,1,1.0,0.0,0.0071115008,260.4383736456,0,1,10,0.990386815,172,172,1.0],[1,1,0.0,0.003703704,0.0,270.0,0,3,7,1.0,173,173,1,1,0.0,0.0,0.1903803399,269.9918353747,0,3,7,1.0,172,172,1.0],[1,1,0.0,0.004524887,0.0,221.0,0,2,1,1.0,174,174,1,0,0.0,0.310401006,0.1301532391,220.8876771169,0,2,1,0.927693263,174,174,1.0],[1,1,0.0,0.00210084,0.0,476.0,0,2,7,1.0,175,175,1,0,0.0409876761,0.0248886632,0.031376612,476.1697987473,0,1,6,1.0,175,174,1.0],[1,1,0.0,0.23880597,0.0,67.0,0,2,75,1.0,176,176,1,1,0.0,0.195536867,0.2313026089,66.9136810945,0,1,75,1.0,175,175,1.0],[1,4,0.780639062,0.006849315,0.004109589,182.5,0,3,10,1.0,180,180,1,4,0.934182468,0.3116041299,0.1640320234,181.9840173462,0,2,9,1.0,179,179,1.0],[1,1,0.0,0.003333333,0.003333333,300.0,0,2,8,1.0,181,181,0,0,0.2112889477,0.0,0.1752806722,299.9848663173,0,2,8,1.0,180,181,0.0],[1,1,0.0,0.003333333,0.003333333,300.0,0,2,0,1.0,182,182,1,1,0.4265325887,0.2918784699,0.1715060148,300.077381776,0,2,0,0.5418154288,181,182,0.0],[1,1,0.0,0.005434783,0.005434783,184.0,1,2,21,1.0,183,183,1,0,0.0,0.0269722942,0.1081266074,183.8881214677,1,1,20,0.8687470518,182,182,0.0],[1,1,0.0,0.004210526,0.006315789,475.0,0,2,22,1.0,184,184,1,1,0.2388518632,0.0,0.0115001784,475.3849622075,0,2,22,1.0,184,183,0.0],[1,1,0.0,0.004201681,0.00210084,476.0,1,2,0,1.0,185,185,1,1,0.0018523519,0.0,0.2177071924,476.0702255855,1,1,0,0.8800379939,184,185,0.0],[1,2,0.954434003,0.028688525,0.004098361,244.0,1,2,27,1.0,187,187,0,1,1.0,0.1145255979,0.5888731809,244.100358569,0,2,27,0.7997705184,187,187,1.0],[1,1,0.0,0.322580645,0.032258065,62.0,0,2,103,1.0,188,188,1,0,0.0,0.079961109,0.1684335498,61.8910154095,0,1,103,0.978333635,187,187,1.0],[1,1,0.0,0.260273973,0.01369863,73.0,0,2,2,1.0,189,189,1,0,0.1348175954,0.0564132927,0.1421461285,73.1012052663,0,1,1,0.9989721122,188,189,0.0],[1,1,0.0,1.275,1.55,40.0,1,3,116,1.0,190,190,0,0,0.0626970996,1.0,1.8264455543,39.7546686013,1,3,115,0.9561981247,190,189,1.0],[1,1,0.0,0.081081081,0.189189189,37.0,1,3,0,1.0,191,191,1,1,0.0,0.0160710497,0.3951062125,36.7953449128,0,3,0,1.0,191,191,1.0],[1,1,0.0,0.08,0.04,75.0,0,2,0,1.0,192,192,0,0,0.1545955882,0.0,0.0215533214,74.8492091346,0,1,0,1.0,191,192,1.0],[1,2,0.961236605,0.098901099,0.008241758,182.0,1,2,45,1.0,194,194,1,2,1.0,0.0,0.09151956,182.4947157833,1,1,45,0.4453512978,193,194,1.0],[1,11,0.9071452,0.077908765,0.030240902,177.3636364,1,2,565,0.636363636,205,205,1,10,1.0,0.2227151508,0.2111465512,177.1835370782,0,1,564,0.3501159773,205,205,1.0],[1,2,1.0,0.06741573,0.02247191,178.0,1,3,41,1.0,207,207,0,1,0.7477277383,0.1690913273,0.3347042463,177.5601635021,0,3,41,0.8584673555,207,206,0.0],[1,1,0.0,0.025316456,0.025316456,79.0,0,1,42,1.0,208,208,0,0,0.169368655,0.0,0.3421869447,79.3540919639,0,1,42,0.9163002304,207,207,0.0],[1,3,0.0,0.002421308,0.002421308,137.6666667,0,3,0,0.666666667,211,211,1,2,0.0668359325,0.0835192139,0.116016075,137.6723238766,0,3,0,0.4367160729,211,210,1.0],[1,1,0.0,0.05,0.05,20.0,0,3,116,1.0,1,1,0,0,0.0,0.0052581188,0.1862225189,20.1236556645,0,3,116,0.9365459164,1,1,0.0],[1,25,0.748275087,0.109917102,0.076757753,130.28,0,4,2487,0.64,26,26,1,25,0.6633589706,0.0,0.3112572228,130.633439997,0,3,2487,0.7021014819,25,26,0.0],[1,1,0.0,0.364942529,0.002873563,348.0,1,4,8,1.0,212,212,0,0,0.0884651763,0.1560745093,0.317476632,347.8901914718,0,4,8,0.93386445,211,212,1.0],[1,1,0.0,0.002873563,0.002873563,348.0,0,4,3,1.0,213,213,0,1,0.0,0.0599441767,0.3110705502,348.1850864707,0,3,3,0.8302393878,212,213,0.0],[1,1,0.0,0.003389831,0.003389831,295.0,1,3,11,1.0,214,214,0,1,0.1122836826,0.4310751901,0.4066605731,294.7573423957,1,3,10,0.7134692162,213,214,0.0],[1,3,0.649923701,0.065897858,0.00247117,404.6666667,0,4,25,0.666666667,217,217,1,3,0.7945057299,0.0099668149,0.0529068518,404.7733500914,0,3,24,1.0,217,217,1.0],[1,1,0.0,0.024128686,0.00536193,373.0,0,4,1,1.0,218,218,1,0,0.0533733323,0.0,0.3759503956,372.9961515948,0,4,0,1.0,217,217,1.0],[1,1,0.0,0.002688172,0.005376344,372.0,1,4,0,1.0,219,219,0,1,0.2103242999,0.2450952892,0.0212299097,372.0207581138,1,4,0,1.0,219,219,0.0],[1,1,0.0,0.020833333,0.004166667,240.0,1,3,13,1.0,220,220,1,0,0.1435778799,0.0,0.0454137954,239.3929158211,0,3,13,1.0,219,220,0.0],[1,1,0.0,0.218390805,0.007662835,261.0,0,3,1,1.0,221,221,0,1,0.1637056611,0.0,0.3026782388,261.3105800121,0,3,1,1.0,220,221,1.0],[1,1,0.0,0.037313433,0.003731343,268.0,1,3,0,1.0,222,222,1,0,0.1506453834,0.0,0.1447255184,268.2614000202,1,3,0,1.0,222,221,1.0],[1,3,0.123604988,0.029577465,0.016901408,236.6666667,0,4,6,1.0,225,225,0,3,0.0,0.0,0.2154364707,236.8572834091,0,3,6,0.841353274,225,224,1.0],[1,2,0.0,0.0,0.0,38.5,1,1,0,0.5,229,229,0,1,0.031908376,0.2387813281,0.5140428637,38.1760506016,1,1,0,0.5328031479,229,228,1.0],[1,2,0.863120569,0.133116883,0.003246753,308.0,1,3,27,1.0,227,227,0,1,0.6169600469,0.0695466106,0.0838848036,307.8857647167,1,2,26,1.0,226,227,1.0],[1,1,0.0,0.01061008,0.0,377.0,1,4,14,1.0,230,230,1,1,0.0681031543,0.0,0.3820629321,377.0081666251,1,3,14,1.0,230,230,1.0],[1,1,0.0,0.006153846,0.030769231,325.0,1,3,2,1.0,231,231,1,0,0.586932815,0.0,0.0477142293,325.0755971989,1,2,2,0.6534680463,230,231,1.0],[1,1,0.0,0.03125,0.0,64.0,0,1,9,1.0,232,232,0,0,0.0,0.0,0.1321544783,64.1256672223,0,0,8,0.8595187007,232,232,0.0],[1,2,0.996791632,0.032828283,0.005050505,198.0,1,3,106,1.0,234,234,1,2,0.6266437226,0.0,0.0955642834,197.7687717064,1,2,105,0.830318695,233,233,1.0],[1,3,0.767531278,0.036199095,0.018099548,294.6666667,1,4,82,1.0,237,237,0,2,0.2964618956,0.0,0.024506566,294.3912738227,0,3,82,0.7425869433,236,237,0.0],[1,1,0.0,0.003496503,0.003496503,286.0,1,3,19,1.0,238,238,1,0,0.0,0.1236131484,0.0757612373,285.9098619402,0,2,18,0.7870233385,238,238,1.0],[1,1,0.0,0.027491409,0.003436426,291.0,1,3,0,1.0,239,239,1,0,0.0,0.0,0.3218735873,290.8580865168,0,2,0,0.8849567573,238,238,1.0],[1,1,0.0,0.001901141,0.001901141,526.0,0,3,36,1.0,240,240,0,1,0.0,0.243167143,0.2216606157,525.7616608594,0,2,35,0.5746944394,239,240,0.0],[1,1,0.0,0.0,0.0,52.0,1,1,0,1.0,243,243,0,1,0.0937230576,0.2997939838,0.048231427,51.79235643,1,1,0,0.986708967,243,242,0.0],[1,1,0.0,0.0,0.0,47.0,1,1,0,1.0,243,243,1,1,0.0,0.2824840132,0.1928002949,46.738888408,1,0,0,0.9973798919,242,242,0.0],[1,1,0.0,0.044117647,0.0,68.0,1,1,48,1.0,243,243,1,0,0.0074951985,0.0754817716,0.1547243361,68.0037487725,1,0,47,0.8313359025,242,243,0.0],[1,1,0.0,0.003076923,0.003076923,325.0,0,4,0,1.0,2,2,1,1,0.0,0.3189007426,0.4176235616,325.0101993213,0,3,0,0.9501195328,1,2,0.0],[1,1,0.0,0.003076923,0.003076923,325.0,0,4,9,1.0,1,1,0,1,0.0260894774,0.0240170194,0.1666027163,324.6788867034,0,3,8,0.6303561986,0,0,0.0],[1,1,0.0,0.041450777,0.03626943,193.0,1,4,54,1.0,1,1,1,1,0.0582529049,0.0861733495,0.1045106881,193.2084340643,1,4,54,0.9821723891,1,0,0.0],[1,2,0.627430335,0.108585859,0.068181818,198.0,1,5,149,1.0,3,3,0,2,0.4486126283,0.4082165933,0.0917122267,197.6256821845,0,5,148,1.0,3,3,1.0],[1,2,0.445693178,0.143236074,0.114058355,188.5,0,4,8,1.0,5,5,1,1,0.4044066212,0.3796063712,0.2349798355,188.2601720644,0,3,7,0.9997260494,4,4,1.0],[1,2,0.684038436,0.021786492,0.002178649,459.0,1,5,15,1.0,4,4,1,2,0.6304781426,0.0,0.096649605,458.7078105455,1,4,14,0.6906937913,3,3,0.0],[1,1,0.0,0.002631579,0.002631579,380.0,0,5,0,1.0,5,5,0,1,0.0,0.2442732807,0.3578122995,379.9671473691,0,4,0,1.0,4,5,0.0],[1,1,0.0,0.018416206,0.009208103,543.0,0,4,0,1.0,6,6,0,0,0.2925279025,0.2144587155,0.1949597258,543.1331446329,0,3,0,1.0,6,5,1.0],[1,1,0.0,0.18877551,0.18877551,196.0,1,5,2,1.0,7,7,1,1,0.0788064891,0.3070540213,0.132521663,195.7515242047,1,4,1,1.0,6,7,1.0],[1,1,0.0,0.071428571,0.071428571,196.0,1,5,0,1.0,8,8,1,0,0.0,0.0,0.0474512794,195.6930592576,0,4,0,0.523556465,7,7,0.0],[1,1,0.0,0.041666667,0.0,72.0,1,4,14,1.0,9,9,0,1,0.0675456161,0.0,0.030008974,71.9584458182,0,3,13,0.6741276662,9,9,1.0],[1,2,0.954434003,0.010958904,0.0,365.0,0,5,6,1.0,11,11,0,1,1.0,0.2214473826,0.0708682684,364.8439840355,0,5,5,0.6097557494,11,11,1.0],[1,2,0.266764988,0.09703504,0.080862534,185.5,0,4,52,1.0,13,13,1,1,0.4937602232,0.3280037732,0.0791998629,185.5711320083,0,3,51,1.0,12,12,1.0],[1,2,0.89049164,0.084375,0.0375,160.0,1,4,116,1.0,15,15,0,2,1.0,0.0010629633,0.2505503935,159.8194291933,0,4,115,1.0,15,15,1.0],[1,1,0.0,0.001834862,0.001834862,545.0,0,4,3,1.0,16,16,1,1,0.0,0.2274615707,0.2968787119,544.8241877154,0,3,2,1.0,16,16,0.0],[1,1,0.0,0.045454545,0.045454545,22.0,1,4,0,1.0,17,17,0,1,0.0,0.0,0.0495421977,22.2006435912,0,4,0,0.8410653112,16,17,0.0],[1,4,0.77268308,0.024161074,0.025503356,186.25,0,5,148,1.0,21,21,0,3,0.8820754725,0.1677695995,0.0475036253,185.8251220527,0,5,147,1.0,21,20,1.0],[1,3,0.782304601,0.049586777,0.044077135,121.0,0,4,0,0.333333333,24,24,1,2,0.8179890926,0.0188761565,0.2155050964,121.0571445819,0,3,0,0.3510418143,24,24,1.0],[1,1,0.0,0.028169014,0.014084507,71.0,0,4,62,1.0,6,6,1,0,0.0769227323,0.3583666204,0.1299243654,70.5465523705,0,4,62,0.6035105151,6,6,1.0],[1,1,0.0,0.0,0.028818444,347.0,0,5,9,1.0,7,7,0,1,0.0,0.0079208535,0.2478835352,346.972503802,0,5,8,0.9395234126,7,6,0.0],[1,4,0.865674672,0.048165138,0.052752294,109.0,1,5,13,0.5,11,11,1,4,1.0,0.3460499915,0.0888942867,108.9873003949,1,4,12,1.0,10,10,1.0],[1,1,0.0,0.006024096,0.003012048,332.0,0,4,5,1.0,25,25,1,0,0.0,0.0,0.2719724008,331.9044038825,0,3,4,0.9151307138,25,25,0.0],[1,2,0.141440543,0.156521739,0.060869565,230.0,0,5,175,1.0,27,27,0,1,0.2122755256,0.1149564901,0.0050612622,230.4362410098,0,5,174,0.9928660445,27,26,1.0],[1,1,0.0,0.012658228,0.012658228,79.0,0,4,0,1.0,28,28,1,0,0.009578663,0.0796584672,0.1867470424,79.2832151386,0,3,0,1.0,27,27,0.0],[1,1,0.0,0.018041237,0.0,388.0,0,5,0,1.0,29,29,0,0,0.0282722713,0.2099125544,0.1852428038,388.4333328336,0,4,0,0.6304876641,28,29,0.0],[1,1,0.0,0.142857143,0.214285714,14.0,0,2,46,1.0,30,30,0,1,0.1058099661,0.3178297662,0.3519030069,13.8956047242,0,2,45,1.0,29,30,1.0],[1,1,0.0,0.071428571,0.071428571,14.0,1,2,0,1.0,31,31,1,1,0.0,0.1326934651,0.3438345775,14.1644007036,1,1,0,0.747439061,30,30,0.0],[1,1,0.0,0.01497006,0.005988024,334.0,0,4,12,1.0,32,32,0,0,0.0,0.0,0.040146569,334.4207601877,0,4,11,0.8622183568,31,31,0.0],[1,1,0.0,0.0,0.015625,320.0,1,4,24,1.0,33,33,0,0,0.168575277,0.0535638488,0.1026051191,319.9719886124,0,3,23,0.9870811573,33,32,0.0],[1,2,0.422000517,0.046758767,0.027630181,470.5,1,5,26,1.0,35,35,0,1,0.0,0.0,0.306278423,470.5035580222,0,4,25,1.0,34,34,1.0],[1,4,0.900168996,0.100534759,0.034224599,233.75,1,5,281,1.0,39,39,0,3,0.7935575485,0.2449618609,0.2494179188,233.7862857471,0,4,281,1.0,38,39,1.0],[1,1,0.0,0.003311258,0.003311258,302.0,1,4,0,1.0,40,40,1,0,0.2347571918,0.0625604562,0.1139022937,302.3600463482,1,4,0,1.0,39,40,0.0],[1,3,0.709253633,0.253424658,0.03652968,292.0,1,5,24,1.0,43,43,1,3,0.9460059999,0.129094895,0.2079124828,292.0553736945,1,5,23,0.8398010036,42,43,1.0],[1,2,0.0,0.0,0.0,69.5,1,1,0,0.5,45,45,1,2,0.0,0.0,0.1384655664,69.3689096979,1,0,0,0.1846999658,44,45,1.0],[1,1,0.0,0.04950495,0.00990099,101.0,0,1,0,1.0,46,46,0,0,0.2042655365,0.0,0.4377310357,101.2110648844,0,0,0,1.0,45,46,0.0],[1,2,0.985228136,0.08,0.013333333,75.0,1,1,0,1.0,48,48,1,2,0.7194120042,0.3540174591,0.1181747749,74.6070674984,1,0,0,1.0,47,47,1.0],[1,1,0.0,0.011494253,0.017241379,348.0,1,5,0,1.0,49,49,1,1,0.0,0.0,0.2908244412,347.586680814,1,4,0,0.460084568,48,49,1.0],[1,1,0.0,0.071428571,0.008928571,112.0,0,1,0,1.0,50,50,0,1,0.0,0.3248370409,0.0007258161,111.4983175285,0,1,0,1.0,49,49,0.0],[1,1,0.0,0.026785714,0.008928571,112.0,0,1,0,1.0,51,51,0,1,0.6481600089,0.0,0.2652396637,111.9121999672,0,0,0,1.0,50,51,0.0],[1,1,0.0,0.193548387,0.0,93.0,0,4,82,1.0,52,52,0,1,0.0113105796,0.0,0.1730918935,93.2060444782,0,4,82,1.0,51,51,0.0],[1,1,0.0,0.102040816,0.0,49.0,0,2,44,1.0,53,53,1,0,0.0,0.4805623315,0.1923079689,49.0669854658,0,1,43,1.0,52,52,0.0],[1,1,0.0,0.018716578,0.0,374.0,0,4,17,1.0,54,54,0,0,0.0,0.1982351937,0.3116371125,373.9573935518,0,3,17,1.0,53,53,0.0],[1,2,1.0,0.005347594,0.005347594,187.0,0,4,145,1.0,56,56,1,1,0.9086627507,0.0,0.4012433119,186.919228532,0,4,144,0.8535464458,55,55,0.0],[1,2,0.985228136,0.037996546,0.010362694,289.5,1,5,21,1.0,58,58,1,2,0.8147423773,0.1078384189,0.1214082389,289.4410066153,0,5,21,1.0,58,58,1.0],[1,1,0.0,0.003649635,0.001824818,548.0,0,4,21,1.0,59,59,1,1,0.0,0.0,0.1367515817,548.2297308598,0,4,20,0.9720317357,59,58,0.0],[1,4,0.821858147,0.012345679,0.014660494,324.0,1,6,78,1.0,15,15,0,4,1.0,0.089000571,0.0834758931,324.015117654,1,6,78,1.0,15,14,1.0],[1,3,0.782990571,0.014527845,0.043583535,137.6666667,0,5,245,1.0,18,18,0,3,0.476841079,0.0,0.2204864697,138.1290989057,0,4,245,1.0,17,18,1.0],[1,1,0.0,0.02189781,0.0,548.0,0,5,0,1.0,60,60,0,1,0.1502234464,0.3871897804,0.0768781247,547.9908396736,0,5,0,0.9635790681,60,60,0.0],[1,1,0.0,0.031746032,0.015873016,63.0,0,3,41,1.0,61,61,1,1,0.0,0.4995174138,0.1493204531,63.4829290814,0,3,41,0.9946488365,60,61,0.0],[1,2,0.510787823,0.08490566,0.018867925,212.0,1,6,68,1.0,2,2,1,2,0.9401736954,0.1303036633,0.2254270736,212.213344735,0,5,68,1.0,2,2,1.0],[1,1,0.0,0.097605893,0.119705341,543.0,1,5,15,1.0,19,19,1,1,0.2425880488,0.0513302059,0.0223124934,542.8468880538,0,5,15,0.7280840603,18,19,1.0],[1,1,0.0,0.12987013,0.051948052,77.0,1,5,56,1.0,62,62,0,1,0.0,0.0,0.1466586038,77.4356636212,0,4,55,1.0,62,61,1.0],[1,1,0.0,0.014354067,0.014354067,209.0,0,6,10,1.0,20,20,1,0,0.0074945062,0.0,0.1046075281,208.8590567322,0,6,9,0.8558300178,19,19,1.0],[1,4,0.968130014,0.003097893,0.003717472,403.5,0,6,96,0.75,24,24,0,3,0.9301147235,0.1166049085,0.1160401077,403.6434247354,0,5,96,0.4689518524,23,24,1.0],[1,1,0.0,0.004672897,0.009345794,214.0,0,6,10,1.0,25,25,0,1,0.2394315556,0.0,0.0577589939,214.0851603118,0,6,10,0.9812185657,25,25,1.0],[1,1,0.0,0.0,0.0,72.0,0,1,0,1.0,26,26,1,0,0.2579169166,0.0,0.08897441,71.9663951921,0,1,0,1.0,25,25,0.0],[1,1,0.0,0.027777778,0.027777778,72.0,0,2,1,1.0,63,63,0,0,0.4933516608,0.3182045752,0.0432229176,72.1320061734,0,2,1,0.7400430565,63,62,0.0],[1,1,0.0,0.004784689,0.004784689,209.0,1,6,18,1.0,64,64,0,0,0.0221568843,0.0,0.2557077553,208.5451011053,1,5,17,1.0,64,64,0.0],[1,1,0.0,0.001845018,0.001845018,542.0,1,5,25,1.0,65,65,0,0,0.0,0.3982942908,0.1014910495,542.2081722612,1,4,24,1.0,64,64,0.0],[1,1,0.0,0.001845018,0.001845018,542.0,1,5,1,1.0,66,66,0,0,0.2745184949,0.0,0.1770956223,542.0029635745,0,5,1,1.0,66,66,1.0],[1,1,0.0,0.045454545,0.0,66.0,0,4,43,1.0,3,3,1,1,0.0108430894,0.4067702353,0.1512171178,65.8765307249,0,3,43,0.5365253474,2,2,0.0],[1,2,0.297472249,0.200310559,0.00621118,322.0,1,7,95,1.0,5,5,1,1,0.0,0.0,0.0501962117,321.5076345768,1,6,95,1.0,4,4,1.0],[1,1,0.0,0.018475751,0.009237875,433.0,1,6,0,1.0,6,6,1,0,0.0,0.0648954953,0.2464660381,433.1567425344,0,5,0,1.0,6,6,1.0],[1,1,0.0,0.029279279,0.002252252,444.0,1,6,0,1.0,7,7,0,1,0.2563264284,0.0,0.3977703459,444.2510999392,1,5,0,0.9649051002,7,6,0.0],[1,1,0.0,0.001845018,0.001845018,542.0,1,5,3,1.0,67,67,1,1,0.0897419063,0.0,0.1006094977,542.2578486079,1,5,2,0.9038120573,67,67,0.0],[1,1,0.0,0.215799615,0.005780347,519.0,0,6,1,1.0,8,8,1,0,0.0,0.2597454913,0.0896325181,519.2557681518,0,6,0,0.9144453631,8,7,1.0],[1,1,0.0,0.009578544,0.0,522.0,0,6,0,1.0,9,9,1,1,0.0820003479,0.0,0.380089857,522.1094251361,0,5,0,1.0,9,8,0.0],[1,1,0.0,0.005736138,0.001912046,523.0,0,6,0,1.0,10,10,1,0,0.0,0.1152021346,0.5846376288,522.9146356228,0,5,0,1.0,10,10,0.0],[1,1,0.0,0.074074074,0.037037037,27.0,1,4,332,1.0,68,68,1,0,0.1155529967,0.0592872534,0.192432618,27.0029878964,0,3,331,0.9466918638,67,68,0.0],[1,4,0.840241012,0.037214886,0.010804322,208.25,1,5,296,0.75,72,72,1,3,0.5790181163,0.0,0.4043702809,208.0620102186,0,4,295,1.0,71,72,1.0],[1,2,0.881290899,0.009102731,0.00390117,384.5,1,6,53,1.0,74,74,1,2,0.8929404855,0.0,0.0403842645,384.3831254481,1,6,52,0.9330827809,74,73,1.0],[1,1,0.0,0.001912046,0.001912046,523.0,0,6,20,1.0,11,11,1,1,0.0565507933,0.0,0.0278589637,523.0088584329,0,6,19,1.0,10,11,1.0],[1,1,0.0,0.001912046,0.001912046,523.0,1,6,1,1.0,12,12,0,0,0.0,0.5572034378,0.1075740991,523.2838491855,0,6,0,1.0,11,12,1.0],[1,1,0.0,0.010869565,0.0,92.0,0,5,9,1.0,76,76,1,1,0.0,0.0,0.2199998375,91.8745493354,0,4,8,0.9184617044,76,76,0.0],[1,1,0.0,0.002659574,0.002659574,376.0,0,4,3,1.0,75,75,0,0,0.0730918094,0.0956951861,0.4542783518,375.9505096588,0,3,3,1.0,74,75,1.0],[1,1,0.0,0.111111111,0.088888889,45.0,1,1,92,1.0,77,77,1,0,0.0,0.2086411105,0.1350615676,45.2504650118,1,1,92,0.9385081817,77,77,1.0],[1,1,0.0,0.001912046,0.001912046,523.0,0,6,2,1.0,13,13,0,0,0.0,0.0,0.4521289595,522.8973283305,0,5,2,1.0,12,12,0.0],[1,1,0.0,0.003003003,0.0,333.0,0,5,53,1.0,78,78,1,0,0.0607754396,0.0,0.1008951614,333.1577340802,0,4,52,0.6988815013,77,78,0.0],[1,1,0.0,0.00310559,0.00310559,322.0,0,5,0,1.0,80,80,0,1,0.4193102949,0.0470949426,0.0640857952,322.1477800625,0,4,0,0.9969115939,79,80,0.0],[1,1,0.0,0.00310559,0.00310559,322.0,0,5,12,1.0,79,79,0,0,0.0,0.0,0.3083065653,321.986691803,0,5,12,1.0,79,78,0.0],[1,1,0.0,0.008928571,0.008928571,112.0,0,1,104,1.0,81,81,1,1,0.0,0.2772591421,0.313812776,111.7272827203,0,1,103,0.7796032142,80,80,0.0],[1,1,0.0,0.027989822,0.022900763,393.0,1,6,17,1.0,82,82,0,0,0.0,0.0,0.1415544142,392.8531392007,1,6,16,1.0,82,81,0.0],[1,1,0.0,0.314814815,0.055555556,54.0,1,2,17,1.0,14,14,1,1,0.0,0.0294750704,0.4729362193,53.6012839488,1,2,16,0.9907404599,13,14,1.0],[1,2,0.721928095,0.012396694,0.008264463,121.0,0,6,74,1.0,84,84,1,2,1.0,0.2051153213,0.2588049352,121.2603747947,0,6,74,1.0,84,83,0.0],[1,3,0.982141033,0.005529226,0.005529226,422.0,1,5,128,1.0,87,87,0,2,0.8034875651,0.2917003328,0.1723434272,422.0867548332,0,5,128,1.0,86,86,1.0],[1,1,0.0,0.001845018,0.001845018,542.0,0,5,2,1.0,88,88,1,0,0.0495948165,0.1823670598,0.2190692593,542.1120664717,0,5,1,1.0,88,88,0.0],[1,1,0.0,0.0,0.0,529.0,1,1,0,1.0,89,1,1,1,0.0882880427,0.5601064033,0.2883204053,528.8130721678,0,1,0,0.9954247955,88,0,1.0],[1,1,0.0,0.003780718,0.003780718,529.0,1,1,1,1.0,90,2,1,0,0.0,0.0416700092,0.185597153,529.1068995395,0,1,0,0.5263970781,89,2,1.0],[1,5,0.921329965,0.013793103,0.005747126,174.0,1,5,489,0.8,95,93,1,5,0.7812159446,0.0,0.0592089506,174.3006638652,0,5,489,0.7703378947,95,93,1.0],[1,4,0.938693532,0.003814714,0.003814714,458.75,1,7,44,1.0,99,97,1,4,1.0,0.5000352766,0.0440522518,458.8567198092,1,7,44,1.0,98,96,0.0],[1,1,0.0,0.022641509,0.016981132,530.0,1,1,1,1.0,100,3,1,1,0.2313516673,0.3816778299,0.1448728029,530.0594843106,1,1,0,0.5661695141,99,3,1.0],[1,2,0.918295834,0.020618557,0.010309278,48.5,1,5,161,1.0,102,99,1,2,1.0,0.0669412593,0.2933186469,48.4019109389,1,5,160,0.6756566745,101,98,0.0],[1,3,0.895640306,0.014728682,0.005426357,430.0,1,7,20,0.666666667,105,102,0,2,1.0,0.0664991533,0.2295443432,429.9476673427,1,7,19,0.5101815414,104,101,1.0],[1,2,1.0,0.011820331,0.007092199,211.5,1,4,44,1.0,107,104,1,2,1.0,0.0,0.0524520489,211.3164199404,0,4,43,0.5825774168,106,104,1.0],[1,1,0.0,0.002666667,0.002666667,375.0,1,4,2,1.0,108,105,0,0,0.0,0.0,0.4579355687,375.0118800118,0,3,2,0.8332292677,107,104,0.0],[1,1,0.0,0.007532957,0.003766478,531.0,1,7,2,1.0,109,106,0,1,0.0,0.1659294384,0.0368760078,530.8126414074,0,6,1,1.0,109,105,0.0],[1,1,0.0,0.013157895,0.013157895,76.0,0,2,209,1.0,110,107,0,1,0.0431113716,0.2450437853,0.4246922874,75.8218408214,0,1,209,1.0,109,106,0.0],[1,2,1.0,0.013888889,0.013888889,72.0,1,2,161,1.0,112,109,0,2,0.7251643788,0.0,0.0742790993,72.2820327045,0,1,161,1.0,111,108,0.0],[1,10,0.810774399,0.037962963,0.007407407,216.0,1,6,167,0.7,122,119,1,10,0.8017826579,0.0,0.352941015,216.0297170671,1,6,166,0.966734092,121,119,1.0],[1,1,0.0,0.0,0.0,77.0,1,1,0,1.0,123,120,0,1,0.0,0.0,0.2284167104,77.0068302131,0,1,0,0.9361000185,122,120,1.0],[1,1,0.0,0.001838235,0.001838235,544.0,0,5,0,1.0,124,121,1,1,0.0,0.0,0.1047909927,543.9069572375,0,5,0,0.583592572,124,120,0.0],[1,1,0.0,0.003676471,0.003676471,544.0,1,5,1,1.0,125,122,0,1,0.0,0.0408426638,0.0197642192,544.3531883512,0,4,1,1.0,125,121,0.0],[1,2,0.976020648,0.041450777,0.004145078,482.5,0,6,15,1.0,127,124,1,1,0.554012492,0.0,0.3729211484,482.6372926489,0,5,14,1.0,127,124,0.0],[1,1,0.0,0.001782531,0.001782531,561.0,1,5,0,1.0,128,125,0,0,0.1710453072,0.1527794835,0.0797037715,560.8884954316,1,5,0,0.813789822,128,124,1.0],[1,4,0.670804341,0.075799087,0.012785388,273.75,1,5,143,0.75,132,129,0,3,0.6835406693,0.0,0.1561689575,273.6257365685,1,5,142,0.3554856644,131,128,1.0],[1,1,0.0,0.003565062,0.0,561.0,0,5,0,1.0,133,130,1,0,0.0,0.0,0.3887619982,560.7288453832,0,5,0,0.8855115895,132,129,0.0],[1,1,0.0,0.005338078,0.003558719,562.0,0,5,0,1.0,134,131,0,0,0.0,0.0,0.0298550605,562.2076988231,0,4,0,0.9177867815,133,130,1.0],[1,1,0.0,0.0,0.001782531,561.0,1,5,0,1.0,135,132,0,1,0.0,0.15067549,0.0916063985,561.077328934,0,5,0,1.0,134,132,0.0],[1,3,0.864973521,0.009345794,0.009345794,178.3333333,1,5,3,0.333333333,138,135,1,2,0.5761895924,0.1213980234,0.2177684732,178.5097590929,0,5,3,0.0818125082,138,134,0.0],[1,1,0.0,0.023076923,0.0,130.0,1,4,0,1.0,139,136,0,1,0.05110747,0.0,0.1203109432,129.4842352651,0,4,0,1.0,138,136,1.0],[1,1,0.0,0.0,0.0,398.0,1,1,0,1.0,140,137,0,1,0.2642400888,0.355212966,0.539468689,398.1627484828,1,0,0,0.9334830182,139,137,1.0],[1,1,0.0,0.356968215,0.26405868,409.0,1,1,0,1.0,141,138,1,0,0.0,0.185995586,0.4225570831,408.6369757107,0,0,0,1.0,140,138,1.0],[1,6,0.034465627,0.338352941,0.037176471,354.1666667,1,7,14,0.5,147,144,1,5,0.2253921618,0.6061204832,0.3990815141,354.1840098028,0,7,13,0.1250523291,146,144,1.0],[1,1,0.0,0.014925373,0.0,67.0,1,1,1,1.0,148,145,1,0,0.0,0.0,0.3477082985,67.3424771713,1,0,1,1.0,148,144,0.0],[1,1,0.0,0.001782531,0.001782531,561.0,0,5,3,1.0,149,146,0,0,0.0,0.1042433687,0.3935937285,560.8875466123,0,5,2,1.0,148,145,0.0],[1,1,0.0,0.01946472,0.01459854,411.0,1,1,2,1.0,150,147,1,1,0.2186528168,0.182076537,0.1635310806,411.5428515444,0,0,2,0.9669953891,150,147,0.0],[1,1,0.0,0.004854369,0.002427184,412.0,1,1,0,1.0,151,148,1,1,0.1042124863,0.2113543724,0.1394611993,412.6198248824,1,0,0,0.9111921095,151,147,1.0],[1,1,0.0,0.004854369,0.004854369,412.0,1,1,0,1.0,152,149,1,0,0.1440579096,0.0,0.2699703608,412.0225403534,0,1,0,1.0,152,149,0.0],[1,2,0.998000884,0.08496732,0.039215686,76.5,1,5,128,1.0,154,151,1,2,0.5291115657,0.3918592487,0.0159001338,76.6042269133,1,5,128,1.0,153,151,0.0],[1,5,0.943203745,0.036455412,0.0,356.6,1,6,48,0.8,159,156,1,4,0.9209883536,0.209605125,0.2216618228,356.513113366,1,5,47,0.9493434454,158,156,1.0],[1,1,0.0,0.002645503,0.002645503,378.0,1,4,0,1.0,160,157,0,0,0.3035361238,0.0,0.349303509,378.2233915209,0,3,0,0.9663520897,160,156,0.0],[1,1,0.0,0.004938272,0.004938272,405.0,0,2,7,1.0,15,15,1,1,0.26209503,0.0,0.1184360449,404.8024606627,0,1,6,1.0,14,15,0.0],[1,3,0.935862393,0.037351443,0.016977929,392.6666667,0,3,8,1.0,163,160,0,2,0.8884918374,0.0,0.3448579497,392.5333544173,0,3,7,0.982467897,163,160,1.0],[1,1,0.0,0.005328597,0.001776199,563.0,1,5,5,1.0,164,161,0,0,0.0,0.0,0.0090839309,562.9881723695,0,4,5,0.950269842,164,160,0.0],[1,1,0.0,0.037974684,0.0,79.0,1,1,13,1.0,165,162,0,0,0.0,0.0,0.1825076481,79.3481879359,1,1,12,1.0,165,162,0.0],[1,1,0.0,0.013333333,0.0,75.0,1,5,2,1.0,166,163,0,1,0.0,0.1328890884,0.1723416815,74.9300865505,1,5,2,1.0,166,162,0.0],[1,1,0.0,0.007692308,0.007692308,130.0,1,4,9,1.0,167,164,0,0,0.0,0.1085917054,0.0238679615,129.9710243036,1,4,8,0.922395093,167,164,1.0],[2,43,0.999465695,0.088657282,0.076881429,171.8139535,0,8,3412,0.720930233,43,43,2,43,1.0,0.3216019563,0.2604514154,171.3227685095,0,7,3412,0.9775703321,42,42,0.0],[1,1,0.0,0.009433962,0.003773585,530.0,1,2,17,1.0,168,4,1,1,0.1469746933,0.0,0.0444370202,530.0747893589,0,2,17,1.0,167,3,0.0],[1,1,0.0,0.084337349,0.0,83.0,1,6,18,1.0,169,165,1,0,0.0,0.1172613573,0.0992052779,83.1831203105,1,5,18,1.0,169,164,0.0],[1,1,0.0,0.018518519,0.018518519,54.0,0,3,18,1.0,170,166,0,0,0.4341215437,0.2836447838,0.0952373232,53.7761804219,0,2,17,1.0,170,166,0.0],[1,1,0.0,0.002793296,0.002793296,358.0,0,6,18,1.0,171,167,1,0,0.2866774402,0.1079085096,0.3483821438,357.9084017625,0,6,17,1.0,171,166,0.0],[1,1,0.0,0.002793296,0.002793296,358.0,0,6,0,1.0,172,168,1,1,0.1363470113,0.0,0.3133044875,357.7247239759,0,5,0,0.9128434084,172,168,0.0],[1,5,0.755221006,0.096357227,0.007638073,340.4,1,7,137,0.4,48,47,0,4,1.0,0.0244751793,0.1178747518,340.6859108957,1,6,137,0.1846950596,48,46,1.0],[1,1,0.0,0.004854369,0.002427184,412.0,0,5,0,1.0,49,48,1,0,0.0,0.0,0.364953046,412.1793118917,0,4,0,0.96075028,48,48,0.0],[1,2,0.811278124,0.005617978,0.005617978,356.0,1,6,46,1.0,174,170,1,1,1.0,0.0022047041,0.071886251,355.3215867567,0,6,46,1.0,174,170,1.0],[1,1,0.0,0.002824859,0.002824859,354.0,1,6,0,1.0,175,171,0,1,0.0,0.0,0.4094634961,353.7415527339,0,5,0,1.0,175,170,1.0],[1,2,0.99107606,0.009779951,0.001222494,409.0,0,7,39,1.0,177,173,0,2,1.0,0.0695350922,0.3823138763,409.1548852084,0,7,39,1.0,177,172,1.0],[1,1,0.0,0.012820513,0.0,390.0,0,6,12,1.0,178,174,1,1,0.0589849132,0.369114017,0.2399970655,389.6926776368,0,5,11,1.0,177,173,0.0],[1,3,0.886530029,0.081669691,0.009981851,367.3333333,1,7,26,1.0,181,177,0,2,1.0,0.0,0.1092542053,367.2529737583,0,7,26,0.6184875228,181,176,1.0],[1,3,0.997508525,0.042893188,0.030277544,396.3333333,1,4,135,0.333333333,184,180,0,3,0.9543473172,0.3883193324,0.0215517247,396.664204619,1,3,135,0.3158266451,183,179,1.0],[1,1,0.0,0.002386635,0.002386635,419.0,0,5,12,1.0,185,181,0,1,0.0,0.0,0.0525876544,419.0886360405,0,5,12,1.0,184,181,0.0],[1,1,0.0,0.004651163,0.0,215.0,0,7,64,1.0,186,182,0,0,0.0,0.2242511469,0.1147010166,214.8556750489,0,7,63,1.0,186,182,1.0],[1,1,0.0,0.005309735,0.0,565.0,1,6,33,1.0,187,183,0,1,0.0,0.0879235475,0.3423353196,565.2946924219,1,5,32,0.8110307961,186,183,0.0],[1,1,0.0,0.080091533,0.025171625,437.0,0,3,19,1.0,188,184,1,0,0.4731019774,0.6272633864,0.1655100441,437.0002841854,0,3,19,1.0,187,183,1.0],[1,1,0.0,0.00228833,0.00228833,437.0,1,3,2,1.0,189,185,0,1,0.0,0.0,0.2438491552,436.9085437662,1,2,2,1.0,189,185,0.0],[1,8,0.755089642,0.067294282,0.005578801,358.5,1,7,188,0.875,197,193,0,8,0.6026918383,0.0,0.2898652678,357.8588138621,0,7,188,1.0,197,193,1.0],[1,1,0.0,0.003384095,0.003384095,591.0,0,6,0,1.0,198,194,1,0,0.3366367111,0.1285461563,0.0254449285,591.0628446347,0,5,0,0.8911112602,197,194,0.0],[1,1,0.0,0.0,0.005479452,365.0,0,6,0,1.0,199,195,1,0,0.0,0.3614285062,0.0602689557,364.7796974599,0,5,0,0.6181881071,198,194,0.0],[1,1,0.0,0.003384095,0.003384095,591.0,0,6,4,1.0,200,196,0,0,0.2145216022,0.0,0.2186142081,591.0859438835,0,5,3,1.0,200,195,0.0],[1,1,0.0,0.00228833,0.00228833,437.0,1,3,4,1.0,201,197,1,1,0.3328534957,0.2591581743,0.2376471262,437.0470396117,0,2,4,1.0,201,196,0.0],[1,2,0.998635964,0.072289157,0.020080321,124.5,1,1,8,0.5,203,199,1,2,1.0,0.0,0.1991904334,124.553302138,0,1,8,0.3241364882,203,198,1.0],[1,1,0.0,0.041942605,0.01986755,453.0,1,6,5,1.0,204,200,1,0,0.3589863502,0.0,0.6132957987,453.0378369083,0,6,4,1.0,204,200,0.0],[1,1,0.0,0.018823529,0.011764706,425.0,1,7,5,1.0,205,201,0,1,0.2721701562,0.292209423,0.2330438217,425.0773115576,1,6,4,1.0,204,200,0.0],[1,1,0.0,0.006734007,0.001683502,594.0,1,6,2,1.0,206,202,1,1,0.0,0.2367706079,0.1467717096,594.5007856095,0,6,1,0.9576190177,206,202,1.0],[1,4,0.858842848,0.022584693,0.005018821,199.25,1,7,186,0.75,210,206,0,4,0.4341332957,0.0,0.4427189377,198.7959277116,0,7,186,0.7721386594,210,205,1.0],[1,1,0.0,0.006622517,0.008830022,453.0,0,6,2,1.0,211,207,1,1,0.0,0.3582081659,0.0775517326,452.9684727824,0,5,1,1.0,210,206,1.0],[1,1,0.0,0.011013216,0.00660793,454.0,0,6,0,1.0,212,208,1,1,0.0,0.105076911,0.057427674,453.7583763465,0,6,0,1.0,212,207,0.0],[1,2,0.453716339,0.062874251,0.031437126,334.0,0,6,74,1.0,214,210,0,1,0.5787194748,0.0300577442,0.0208359906,334.4087784002,0,5,74,1.0,213,209,1.0],[1,1,0.0,0.008791209,0.002197802,455.0,1,6,0,1.0,215,211,1,1,0.0,0.0,0.4209099368,454.8966692203,0,5,0,1.0,214,210,0.0],[1,1,0.0,0.010899183,0.005449591,367.0,0,6,7,1.0,216,212,1,1,0.0,0.0,0.0326819095,367.0705606533,0,5,6,1.0,215,211,0.0],[1,4,0.0,0.0,0.0,0.0,0,5,296,0.25,220,216,0,3,0.2349111566,0.0,0.0912883871,0.2896386773,0,4,296,0.6142070537,220,216,0.0],[1,1,0.0,0.0,0.0,0.0,0,5,74,1.0,221,217,1,0,0.5288926172,0.2824199181,0.2983011014,0.0669707765,0,5,74,0.5464921751,221,216,0.0],[1,31,0.626947944,0.06020668,0.010184214,215.3870968,1,8,1164,0.419354839,252,248,1,31,0.7433766668,0.0,0.244488198,215.6270347203,0,8,1163,0.3018268625,252,248,1.0],[1,1,0.0,0.002695418,0.0,371.0,0,6,0,1.0,253,249,1,0,0.2108274494,0.0,0.2681916791,371.2585939017,0,5,0,1.0,252,249,0.0],[1,1,0.0,0.003717472,0.001858736,538.0,0,5,0,1.0,254,250,1,0,0.0,0.0,0.0125021188,537.9923907511,0,4,0,0.961080256,254,249,1.0],[1,1,0.0,0.023012552,0.0,478.0,1,6,0,1.0,255,251,0,0,0.1984408341,0.0,0.0986725403,478.2438207751,0,6,0,1.0,255,251,1.0],[1,1,0.0,0.02283105,0.0,219.0,0,7,1,1.0,256,252,1,1,0.1608327259,0.0389920339,0.1914895768,219.0070507311,0,6,0,0.9888593983,256,251,1.0],[1,1,0.0,0.002415459,0.002415459,414.0,1,7,2,1.0,257,253,1,1,0.0060065402,0.2221580719,0.1084123897,414.1301982826,1,7,1,1.0,256,253,0.0],[1,3,0.90667914,0.155202822,0.02292769,378.0,1,6,17,1.0,260,256,0,2,0.7951152791,0.0,0.0413159468,378.1077861415,1,6,17,1.0,259,256,1.0],[1,1,0.0,0.001597444,0.023961661,626.0,1,6,3,1.0,261,257,0,0,0.0131142156,0.0,0.0387508048,626.2790133404,1,5,3,1.0,261,257,1.0],[1,1,0.0,0.002695418,0.002695418,371.0,1,6,3,1.0,262,258,1,1,0.0,0.0929077661,0.0489049844,371.1498917004,1,6,2,0.8984162947,262,257,0.0],[1,1,0.0,0.004405286,0.0,454.0,0,2,0,1.0,263,259,0,0,0.0368789395,0.0,0.0249184527,453.8839999245,0,2,0,1.0,263,259,1.0],[1,1,0.0,0.003717472,0.003717472,538.0,0,5,3,1.0,264,260,1,1,0.1128027593,0.0,0.0553121494,537.8970826644,0,4,2,0.9015519452,263,260,0.0],[1,1,0.0,0.026506024,0.024096386,415.0,0,7,1,1.0,265,261,1,0,0.259578614,0.0707396127,0.2313080014,414.8854736013,0,7,0,1.0,265,260,0.0],[1,1,0.0,0.015873016,0.015873016,63.0,0,5,3,1.0,266,262,0,0,0.0,0.0,0.3271868258,62.9714868458,0,5,3,0.9774696467,265,262,0.0],[1,1,0.0,0.093023256,0.0,215.0,0,5,1,1.0,267,263,1,1,0.0,0.4379902751,0.3643639432,215.0183816141,0,5,1,1.0,266,262,1.0],[1,3,0.890517856,0.011363636,0.022727273,322.6666667,0,6,9,0.666666667,270,266,1,3,1.0,0.0,0.293375407,322.6056470827,0,6,8,0.3796419265,269,265,1.0],[1,1,0.0,0.222222222,0.0,18.0,0,6,4,1.0,271,267,0,1,0.070398375,0.0,0.2834236558,17.8494835382,0,6,4,0.8176556998,270,266,1.0],[1,4,0.234462727,0.062130178,0.019526627,422.5,0,7,5,0.75,275,271,1,4,0.5865208508,0.0,0.1558177137,422.4718645127,0,6,5,0.7645915251,274,271,0.0],[1,3,0.770219962,0.064944134,0.016759777,477.3333333,0,5,0,0.333333333,278,274,0,3,1.0,0.0,0.4660338594,476.9418966266,0,4,0,0.2588902473,277,273,1.0],[1,2,0.918295834,0.006993007,0.006993007,214.5,0,5,6,1.0,280,276,0,2,0.8684572762,0.0,0.0984048899,214.3959394126,0,5,6,1.0,280,276,0.0],[1,2,0.995727452,0.008108108,0.003603604,555.0,0,6,4,1.0,282,278,0,2,1.0,0.0720551277,0.3780703646,554.8497367157,0,5,3,0.9563932771,281,278,0.0],[1,1,0.0,0.011235955,0.007490637,534.0,1,8,5,1.0,283,279,0,0,0.0,0.0,0.0986383622,533.758365392,0,7,5,0.768478195,282,279,0.0],[1,5,0.573020611,0.093023256,0.009767442,430.0,1,6,16,0.6,288,284,1,5,0.3852996533,0.4730680765,0.3856803868,430.1513079178,0,5,16,1.0,287,283,1.0],[1,1,0.0,0.001782531,0.001782531,561.0,0,5,2,1.0,289,285,1,1,0.3829051224,0.0,0.1153213896,561.4343035841,0,5,1,1.0,289,284,1.0],[1,1,0.0,0.005194805,0.0,385.0,1,6,0,1.0,290,286,0,1,0.0,0.0,0.0786056806,385.1411129038,1,6,0,0.7860736369,290,286,0.0],[1,8,0.755957559,0.06466031,0.007747318,419.5,1,7,13,0.75,298,294,0,7,1.0,0.1412947917,0.6198236811,419.6263543627,0,7,12,0.7215192661,298,294,1.0],[1,1,0.0,0.026785714,0.008928571,112.0,0,6,0,1.0,299,295,1,0,0.3801063692,0.5970188136,0.305671237,112.2714924977,0,6,0,0.859475974,298,294,0.0],[1,1,0.0,0.065916399,0.02733119,622.0,1,2,1,1.0,300,296,0,0,0.1556307721,0.2111915692,0.0570590967,622.2178034235,1,2,0,0.550039278,299,295,1.0],[1,2,0.998635964,0.079847909,0.007604563,131.5,1,1,11,1.0,302,298,1,2,0.8297365504,0.231850036,0.5624535671,131.2593412817,1,1,11,0.9507777561,301,297,0.0],[1,2,0.291818257,0.031835206,0.004681648,534.0,1,7,6,1.0,304,300,1,1,0.1974392644,0.0,0.0551871135,534.1825441229,1,7,5,0.8447597136,304,299,0.0],[1,3,0.68589275,0.023622047,0.003028468,550.3333333,1,7,1,0.666666667,307,303,0,2,0.8023099876,0.0,0.1537253803,550.1843972765,0,6,0,0.4649985155,307,302,1.0],[1,1,0.0,0.008982036,0.002994012,668.0,0,6,0,1.0,308,304,1,1,0.0,0.0864606054,0.1190732946,668.0225433135,0,5,0,1.0,307,303,0.0],[1,1,0.0,0.00212766,0.00212766,470.0,1,3,8,1.0,309,305,1,1,0.0503756935,0.3968318915,0.0862094949,470.0531905402,1,2,7,1.0,309,304,1.0],[1,1,0.0,0.002994012,0.002994012,668.0,0,6,0,1.0,310,306,1,0,0.0,0.0,0.2167555491,668.2100404989,0,5,0,1.0,310,306,0.0],[1,1,0.0,0.002375297,0.002375297,421.0,0,7,0,1.0,311,307,0,1,0.1120689716,0.0,0.112238145,420.6472094737,0,6,0,0.9022254174,311,307,0.0],[1,2,0.958711883,0.013400335,0.004187605,597.0,1,5,0,1.0,313,309,0,2,1.0,0.014927779,0.0407367327,596.5529144063,1,5,0,0.7299348529,312,309,1.0],[1,1,0.0,0.0,0.001592357,628.0,0,2,0,1.0,314,310,0,0,0.0,0.0,0.1737734757,628.103471091,0,2,0,1.0,314,310,0.0],[1,1,0.0,0.013392857,0.004464286,224.0,0,5,1,1.0,315,311,1,1,0.1407128325,0.1289810824,0.4327595849,224.0018414355,0,5,0,0.841008015,315,311,0.0],[1,2,1.0,0.035326087,0.0,368.0,1,7,2,0.5,317,313,0,1,1.0,0.1899179147,0.4705029541,368.3956433481,1,6,2,0.3745788617,317,312,1.0],[1,2,0.88797632,0.028880866,0.003610108,554.0,1,7,0,1.0,319,315,1,2,0.7991020685,0.1148003142,0.2744404164,553.9714972792,0,7,0,0.5635308392,318,315,1.0],[1,1,0.0,0.096385542,0.012048193,664.0,0,2,0,1.0,320,316,1,1,0.456240237,0.0,0.081601615,664.0299171928,0,1,0,0.9785123873,319,316,1.0],[1,1,0.0,0.008982036,0.001497006,668.0,1,2,0,1.0,321,317,0,1,0.1416322422,0.0535553878,0.2293062644,667.887246821,0,2,0,1.0,321,316,0.0],[1,1,0.0,0.001474926,0.001474926,678.0,1,6,0,1.0,322,318,0,0,0.0,0.2219096934,0.0066262885,678.3907741277,1,5,0,1.0,321,318,0.0],[1,1,0.0,0.30044843,0.372197309,223.0,0,5,0,1.0,323,319,1,0,0.0,0.2460247949,0.4580110889,223.2742237391,0,4,0,1.0,322,318,1.0],[1,1,0.0,0.0,0.0,0.0,0,3,83,1.0,324,320,1,0,0.0767591113,0.1445761063,0.4387613544,0.2251830103,0,2,83,1.0,323,320,0.0],[1,1,0.0,0.049886621,0.011337868,441.0,0,7,1,1.0,325,321,1,1,0.0,0.0,0.2111877115,440.9787711628,0,7,1,0.6778565421,324,321,0.0],[1,5,0.524189002,0.09401366,0.049417437,497.8,0,7,4,1.0,330,326,0,4,0.6953772292,0.3493358726,0.0700400402,497.7442478777,0,6,4,0.7566064603,330,325,1.0],[1,1,0.0,0.002070393,0.002070393,483.0,1,7,0,1.0,331,327,0,0,0.0852628465,0.0,0.3156570427,482.6141410091,0,7,0,1.0,330,327,0.0],[1,4,0.823483334,0.015665796,0.003263708,383.0,1,7,16,1.0,335,331,1,4,0.9228963691,0.0,0.495834737,383.1995048434,0,6,15,0.8706199679,334,330,1.0],[1,1,0.0,0.007017544,0.005263158,570.0,0,5,0,1.0,336,332,0,0,0.3483103818,0.4033661059,0.4245214235,569.7099290242,0,4,0,0.6254996032,335,332,1.0],[1,2,0.998363673,0.045230263,0.006578947,608.0,1,7,2,1.0,338,334,0,2,1.0,0.2824266206,0.7434079322,607.6516963834,1,7,2,0.4017778875,338,334,1.0],[1,8,0.580565918,0.025872093,0.052906977,430.0,1,8,10,0.75,346,342,0,8,0.7070148547,0.0858272987,0.10052467,429.9087772626,0,8,10,0.9503867911,346,342,1.0],[1,1,0.0,0.005102041,0.005102041,196.0,1,1,0,1.0,347,343,1,1,0.1992623341,0.1853418946,0.3657943221,196.2281544306,1,0,0,1.0,346,343,0.0],[1,1,0.0,0.001472754,0.001472754,679.0,0,2,1,1.0,348,344,0,1,0.0,0.1799916236,0.016013645,679.0992014457,0,2,0,1.0,348,343,0.0],[1,1,0.0,0.045023697,0.0,422.0,0,6,1,1.0,349,345,1,0,0.1844784669,0.0,0.4239380518,421.7318061903,0,6,1,0.8797725978,348,344,0.0],[1,2,0.983939395,0.025931929,0.012155592,617.0,1,7,2,0.5,351,347,0,1,1.0,0.0,0.2325597752,617.0394683749,0,7,2,0.2288510525,351,347,1.0],[1,1,0.0,0.005390836,0.005390836,371.0,1,6,9,1.0,352,348,0,1,0.0711830103,0.0,0.3108580926,370.8477390364,1,6,8,0.8729367883,352,347,0.0],[1,1,0.0,0.1125,0.025,80.0,0,6,86,1.0,353,349,0,1,0.0,0.0412167213,0.2052816229,80.2249792341,0,5,85,1.0,353,349,0.0],[1,4,0.336742649,0.251001821,0.136247723,686.25,1,7,5,0.75,357,353,1,3,0.2002595682,0.0,0.0281959275,686.095940814,1,6,4,0.763543619,356,352,1.0],[1,1,0.0,0.004366812,0.0,687.0,0,2,0,1.0,358,354,0,1,0.3345634628,0.0,0.224103937,687.1802589564,0,1,0,1.0,358,354,1.0],[1,1,0.0,0.00174216,0.0,574.0,0,7,1,1.0,359,355,1,0,0.1002407551,0.0,0.3450071003,574.0507520633,0,7,0,0.8712601076,359,355,1.0],[1,1,0.0,0.004454343,0.002227171,898.0,0,6,1,1.0,360,356,0,0,0.3996553429,0.0,0.0268917675,897.7808038378,0,5,0,1.0,360,356,0.0],[1,1,0.0,0.001113586,0.001113586,898.0,1,6,0,1.0,361,357,0,1,0.1346253327,0.0080018134,0.8875836568,898.0617021037,0,5,0,1.0,361,356,0.0],[1,1,0.0,0.015942029,0.002898551,690.0,0,2,2,1.0,362,358,0,0,0.0,0.3396328826,0.0433696425,689.9900874569,0,2,1,0.9712422634,361,358,0.0],[1,1,0.0,0.03271028,0.002336449,428.0,1,6,3,1.0,363,359,0,1,0.2506244405,0.0,0.1799483025,428.0608667163,0,6,3,0.9310593802,362,358,1.0],[1,2,0.532835063,0.01983881,0.000619963,806.5,0,6,3,1.0,365,361,0,2,0.3886330208,0.0,0.0088941634,806.439064387,0,6,2,1.0,364,360,1.0],[1,1,0.0,0.010434783,0.006956522,575.0,0,7,3,1.0,366,362,1,1,0.0,0.0854532031,0.3964626292,575.0678234509,0,7,2,0.6969746368,366,362,0.0],[1,1,0.0,0.002024291,0.0,494.0,1,6,10,1.0,367,363,1,0,0.0,0.1886132719,0.1518513877,493.8645539278,1,6,10,1.0,366,363,0.0],[1,1,0.0,0.018145161,0.014112903,496.0,1,6,1,1.0,368,364,0,1,0.0,0.3202010455,0.1159288609,496.2218245301,1,5,0,1.0,367,364,0.0],[1,1,0.0,0.002176279,0.002176279,919.0,0,6,3,1.0,369,365,0,1,0.2058995827,0.4450852797,0.4310048737,918.8324883572,0,6,2,1.0,368,365,0.0],[1,1,0.0,0.005390836,0.005390836,371.0,0,6,7,1.0,370,366,0,0,0.2611943738,0.240298575,0.0119204484,370.7980592235,0,6,7,1.0,370,365,0.0],[1,2,0.849751137,0.049455984,0.007912957,505.5,1,6,20,1.0,372,368,0,1,0.8119156536,0.2338533207,0.2630662874,505.1729628108,1,5,20,0.8611247815,372,368,1.0],[1,1,0.0,0.117647059,0.039215686,204.0,0,1,10,1.0,373,369,1,1,0.0,0.3225545974,0.2032898793,203.9380769495,0,1,10,1.0,372,368,0.0],[1,2,1.0,0.029063509,0.018299247,464.5,0,7,24,1.0,375,371,1,1,0.9432414951,0.1651132974,0.2406491592,464.8755776381,0,6,24,1.0,375,371,0.0],[1,1,0.0,0.0,0.003490401,573.0,0,7,9,1.0,376,372,0,0,0.509327338,0.0,0.0528820954,572.8486462826,0,7,8,0.8925753599,375,372,0.0],[1,1,0.0,0.001067236,0.0,937.0,1,6,5,1.0,377,373,0,1,0.3811739033,0.0949046567,0.1769046842,936.872651427,0,6,4,1.0,376,373,0.0],[1,1,0.0,0.0,0.0,573.0,1,1,0,1.0,1,1,0,1,0.3619779327,0.0,0.2202914503,573.3562895619,0,0,0,0.6145892016,0,0,1.0],[1,1,0.0,0.070205479,0.015410959,584.0,0,1,0,1.0,2,2,0,0,0.7567896937,0.6475206357,0.1423277376,584.0088134117,0,0,0,1.0,2,2,0.0],[1,1,0.0,0.055,0.015,600.0,1,1,1,1.0,3,3,0,0,0.1115356817,0.3419071881,0.0774069646,600.0084773224,0,1,0,1.0,2,2,1.0],[1,1,0.0,0.019264448,0.028021016,571.0,1,7,5,1.0,378,374,0,0,0.0,0.1414097707,0.4064788777,571.2828064712,1,6,4,1.0,378,373,1.0],[1,1,0.0,0.005128205,0.003418803,585.0,1,5,8,1.0,379,375,0,0,0.2942724996,0.0,0.180853072,585.313363237,0,4,7,1.0,379,375,1.0],[1,1,0.0,0.012,0.002,500.0,0,6,14,1.0,380,376,0,1,0.0,0.1585272463,0.4147486544,499.7048247666,0,5,14,1.0,379,375,1.0],[1,14,0.841067823,0.134057971,0.031228433,414.0,1,7,270,0.928571429,394,390,0,13,1.0,0.3427409143,0.2565395863,414.3505234006,1,7,270,0.8654032725,394,390,1.0],[1,1,0.0,0.147826087,0.147826087,115.0,0,6,0,1.0,395,391,1,0,0.0,0.0,0.0277613761,114.8375793785,0,5,0,1.0,394,391,0.0],[1,1,0.0,0.00896861,0.006726457,446.0,1,6,0,1.0,396,392,0,0,0.0455143228,0.0,0.060179157,446.1261886146,1,5,0,1.0,396,392,1.0],[1,1,0.0,0.0,0.001733102,577.0,1,6,0,1.0,397,393,0,0,0.0,0.0,0.1404613239,577.0415253268,0,6,0,1.0,397,393,0.0],[1,1,0.0,0.005181347,0.0,579.0,0,6,0,1.0,398,394,1,1,0.0,0.0,0.0733784801,579.1798677184,0,5,0,1.0,397,393,0.0],[1,1,0.0,0.006504065,0.006504065,615.0,0,5,0,1.0,399,395,1,1,0.0,0.0414352248,0.352994095,615.2661596631,0,4,0,1.0,398,395,0.0],[1,2,0.650022422,0.01446281,0.004132231,484.0,1,6,0,1.0,401,397,0,2,0.700806381,0.3537022465,0.4418953295,483.9675222158,1,6,0,0.9760990764,401,397,0.0],[1,2,0.918295834,0.00254022,0.00254022,590.5,1,7,0,0.5,403,399,0,2,1.0,0.0,0.2322669338,590.8209632712,1,6,0,0.9771470348,402,398,0.0],[1,1,0.0,0.012396694,0.006198347,484.0,0,2,0,1.0,404,400,1,0,0.2004174081,0.0,0.623406616,483.8633352666,0,1,0,0.9075475362,404,399,1.0],[1,1,0.0,0.010327022,0.0,581.0,1,6,0,1.0,405,401,0,1,0.0130437553,0.0,0.0828844631,580.9493819279,0,6,0,1.0,404,401,1.0],[1,7,0.817785217,0.02205687,0.002125963,537.5714286,1,7,34,0.857142857,412,408,0,6,0.9216141949,0.0,0.2767463909,537.5797495428,0,6,34,1.0,412,407,1.0],[1,1,0.0,0.006423983,0.006423983,467.0,1,6,0,1.0,413,409,0,0,0.0629297219,0.0865569323,0.0170403905,466.8881340479,1,6,0,1.0,412,409,1.0],[1,2,0.995727452,0.007037298,0.002111189,710.5,1,6,0,1.0,415,411,0,1,0.7811196428,0.0,0.0581125425,710.4491215251,1,6,0,1.0,415,411,0.0],[1,1,0.0,0.001872659,0.001872659,534.0,0,8,29,1.0,416,412,1,0,0.1815264254,0.1180682012,0.2419604607,534.1553189241,0,7,28,0.7893040453,415,412,0.0],[1,1,0.0,0.002123142,0.002123142,471.0,0,6,1,1.0,417,413,0,1,0.0,0.2279057552,0.3473961275,471.2691579496,0,6,0,1.0,416,413,0.0],[1,1,0.0,0.001358696,0.001358696,736.0,1,2,1,1.0,418,414,0,1,0.0,0.8415118217,0.0977524819,735.9327515858,0,1,0,1.0,418,414,0.0],[1,2,0.749595257,0.010948905,0.001824818,548.0,0,6,1,1.0,420,416,0,2,1.0,0.0,0.3639342885,547.826891974,0,5,0,1.0,420,415,1.0],[1,1,0.0,0.160493827,0.024691358,81.0,1,5,115,1.0,421,417,0,0,0.1925575999,0.0,0.0998660971,81.0908295872,0,5,115,0.7517623025,420,417,0.0],[1,1,0.0,0.050847458,0.012711864,236.0,1,7,8,1.0,422,418,1,0,0.0,0.0,0.3415590397,236.0019555685,0,7,7,1.0,422,418,0.0],[1,5,0.806464891,0.02301496,0.036440353,521.4,0,7,39,0.8,427,423,1,4,0.9524145142,0.0,0.1168849804,521.1009737952,0,7,38,0.8254935337,426,422,1.0],[1,1,0.0,0.001059322,0.001059322,944.0,1,6,10,1.0,428,424,1,0,0.0,0.06374477,0.4485090025,944.3449021067,1,6,9,0.9440604315,427,424,0.0],[1,1,0.0,0.003225806,0.003225806,620.0,1,5,11,1.0,429,425,1,1,0.0,0.1916591205,0.0776506051,619.8713078793,0,5,10,0.5508727021,429,424,0.0],[1,1,0.0,0.002710027,0.002710027,369.0,1,7,11,1.0,430,426,1,1,0.0216546818,0.239211586,0.1381046661,369.0254220075,0,6,10,1.0,430,426,0.0],[1,6,0.849977407,0.005659556,0.002176752,382.8333333,1,8,253,0.833333333,436,432,0,5,1.0,0.0288952057,0.1655293601,382.8221462857,0,8,253,1.0,436,432,1.0],[1,1,0.0,0.012552301,0.0,239.0,1,7,11,1.0,437,433,0,0,0.0705743658,0.0,0.1140757339,238.9423830102,0,7,10,0.8258160303,437,433,1.0],[1,1,0.0,0.071428571,0.071428571,14.0,1,3,0,1.0,438,434,1,0,0.337058528,0.1610721608,0.536047353,14.1956262189,1,2,0,1.0,437,433,1.0],[1,1,0.0,0.048192771,0.012048193,83.0,1,5,12,1.0,50,49,1,0,0.1461564522,0.2355871516,0.0295050482,83.0490782624,0,5,11,1.0,50,49,0.0],[1,1,0.0,0.033112583,0.008278146,604.0,1,1,23,1.0,4,4,1,0,0.0,0.0,0.1267935263,604.2191896286,1,1,23,1.0,3,3,1.0],[1,1,0.0,0.002111932,0.002111932,947.0,0,6,0,1.0,439,435,0,0,0.0,0.1295758313,0.0759726195,946.8949816878,0,5,0,0.9180514201,438,434,0.0],[1,1,0.0,0.016304348,0.028985507,552.0,0,6,11,1.0,440,436,0,0,0.1841899658,0.3561382165,0.3536048582,552.0053631221,0,6,11,1.0,440,435,0.0],[1,2,0.918295834,0.002247191,0.002247191,667.5,1,6,19,1.0,442,438,1,1,1.0,0.0,0.0862603904,667.6741163492,1,6,18,1.0,442,437,1.0],[1,2,0.938315352,0.135770235,0.026109661,191.5,1,7,11,1.0,444,440,1,2,1.0,0.4281185078,0.1646124299,191.5832664911,0,6,11,1.0,443,439,1.0],[1,1,0.0,0.001872659,0.001872659,534.0,0,8,1,1.0,445,441,1,1,0.0,0.7261655548,0.3614639528,533.8163510365,0,7,1,1.0,444,441,0.0],[1,2,0.811278124,0.00308642,0.001028807,486.0,1,2,41,1.0,447,443,1,1,0.8683349787,0.0,0.4356410161,486.005703022,0,1,40,1.0,447,442,1.0],[1,5,0.665039645,0.17357513,0.009326425,386.0,1,7,52,0.8,452,448,0,4,0.5426382259,0.4044187897,0.3345374686,386.2688950604,1,7,51,1.0,452,447,1.0],[1,1,0.0,0.00257732,0.00257732,388.0,0,6,3,1.0,453,449,1,1,0.0,0.0,0.0250428323,388.2979054065,0,5,2,1.0,452,448,0.0],[1,1,0.0,0.004823151,0.001607717,622.0,0,5,3,1.0,454,450,0,0,0.1165512557,0.0,0.0297570638,621.7575602669,0,5,3,1.0,453,449,0.0],[1,4,0.61494778,0.086444008,0.061558612,381.75,0,6,47,1.0,458,454,0,3,0.5903123124,0.1911314446,0.0261510633,381.1380409136,0,6,47,0.7642297177,457,453,1.0],[1,1,0.0,0.005434783,0.005434783,552.0,0,6,0,1.0,459,455,0,1,0.0,0.0418992773,0.0289154387,551.9770440865,0,6,0,0.7971253586,459,455,1.0],[1,1,0.0,0.004070556,0.004070556,737.0,0,2,1,1.0,51,50,1,1,0.0093860424,0.0,0.0564732996,737.1920453513,0,1,1,0.9549072139,50,50,0.0],[1,1,0.0,0.001811594,0.001811594,552.0,0,6,0,1.0,460,456,1,1,0.0,0.1804333934,0.5548186405,551.8590171663,0,6,0,0.9789884838,459,456,1.0],[1,1,0.0,0.014613779,0.0,958.0,1,6,8,1.0,461,457,1,1,0.0,0.0,0.3410108784,958.3969687045,1,6,7,1.0,460,456,1.0],[1,3,0.0,0.005805515,0.07256894,229.6666667,1,1,8,0.666666667,7,7,1,2,0.0,0.344274392,0.347142593,229.2982857115,0,1,7,0.2922134083,6,7,1.0],[1,1,0.0,0.0375,0.0125,80.0,1,1,0,1.0,8,8,0,0,0.0,0.0,0.0521768067,79.8585160698,0,1,0,0.746787053,7,7,1.0],[1,1,0.0,0.024013722,0.005145798,583.0,1,1,3,1.0,9,9,1,0,0.0,0.085142259,0.2781075858,582.5518036522,1,0,3,0.8377757053,9,8,1.0],[1,1,0.0,0.005434783,0.005434783,552.0,0,6,10,1.0,462,458,1,1,0.1684352268,0.1885051282,0.0275011406,551.7952213252,0,5,10,0.7952298254,462,458,0.0],[1,9,0.872807253,0.045599363,0.004181601,558.0,1,8,145,1.0,471,467,1,8,0.7085904673,0.0,0.0139569454,558.2270694495,0,7,145,1.0,470,466,1.0],[1,1,0.0,0.015625,0.002604167,768.0,1,2,1,1.0,472,468,1,0,0.0,0.4466705384,0.0241498501,767.6612522937,1,1,1,1.0,472,467,0.0],[1,1,0.0,0.009584665,0.001597444,626.0,1,5,13,1.0,473,469,0,0,0.0,0.0,0.1287542541,626.6006745577,0,4,12,1.0,472,468,1.0],[1,4,0.784422747,0.064862104,0.018386108,489.5,0,7,18,0.75,477,473,1,4,1.0,0.0899295281,0.0080066698,489.4610004678,0,6,18,0.4842325894,476,472,1.0],[1,1,0.0,0.008756567,0.001751313,571.0,0,6,2,1.0,478,474,0,0,0.0,0.0122999398,0.1034568299,571.525905003,0,5,1,0.731892851,477,474,0.0],[1,1,0.0,0.007092199,0.0,141.0,1,6,0,1.0,479,475,1,0,0.1441517263,0.0044504316,0.1197678315,140.7057144919,1,5,0,1.0,479,475,0.0],[1,1,0.0,0.001041667,0.001041667,960.0,0,6,2,1.0,480,476,1,1,0.0,0.1069459992,0.3354684482,960.1675962149,0,5,2,1.0,480,475,0.0],[1,1,0.0,0.003783102,0.001261034,793.0,1,3,5,1.0,1,1,0,0,0.0739261467,0.0,0.1026126332,792.818852434,1,2,5,0.9797332664,1,0,0.0],[1,1,0.0,0.0,0.0,0.0,0,1,0,1.0,2,2,1,1,0.1124858839,0.0,0.1867324451,0.0388376174,0,1,0,0.9445728967,2,2,0.0],[1,1,0.0,1.91954023,0.0,87.0,1,1,0,1.0,8,2,1,0,0.0244106811,1.0,0.0421548427,86.6911885039,1,1,0,1.0,8,1,0.0],[1,1,0.0,0.001751313,0.0,571.0,1,7,6,1.0,4,4,0,0,0.0,0.2556109698,0.1960398318,571.3599856768,1,7,6,0.9459919707,3,4,0.0],[1,1,0.0,0.0,0.0,0.0,0,1,0,1.0,8,2,1,0,0.0803061294,0.091984565,0.2487771231,0.1204397101,0,0,0,0.8152047766,8,1,0.0],[1,1,0.0,1.746478873,0.0,213.0,1,1,0,1.0,3,3,1,0,0.0,1.0,0.3047237521,212.8522130641,1,1,0,1.0,2,3,0.0],[1,1,0.0,1.790697674,0.0,43.0,1,1,0,1.0,6,6,0,0,0.2729956788,1.0,0.2915355221,42.6597981402,1,0,0,1.0,5,6,0.0],[1,1,0.0,0.0,0.0,0.0,0,1,0,1.0,5,5,0,0,0.0,0.0,0.565372666,0.0981435972,0,0,0,1.0,5,4,0.0],[1,1,0.0,1.40070922,0.0,282.0,1,1,0,1.0,10,4,0,0,0.2891160117,1.0,0.0924555381,282.2821198564,0,1,0,0.7969499307,9,3,0.0],[1,1,0.0,0.0,0.0,0.0,0,1,0,1.0,10,4,0,0,0.1191056127,0.1294649209,0.6378361972,0.3635526033,0,1,0,0.6087015457,9,4,0.0],[2,8,0.725672436,0.064588689,0.018958869,389.0,1,8,61,0.75,59,58,2,8,0.7744663027,0.3380417945,0.0389829499,389.1332793568,0,7,61,0.9796571496,59,58,1.0],[1,1,0.0,0.0,0.001042753,959.0,0,6,5,1.0,60,58,1,0,0.0,0.0,0.4112613931,959.1046591311,0,6,5,1.0,60,57,0.0],[1,1,0.0,0.021276596,0.014184397,141.0,1,6,5,1.0,61,59,1,0,0.0,0.0,0.0677119554,140.863754839,0,6,5,0.9822025485,60,58,1.0],[1,2,1.0,0.006578947,0.0,456.0,0,6,0,0.5,63,61,1,1,1.0,0.3454202602,0.2761732463,455.8879126208,0,5,0,0.9092645143,62,61,0.0],[1,1,0.0,0.0,0.01426025,561.0,0,7,0,1.0,64,62,1,0,0.0,0.1457173101,0.2157829302,560.6104556738,0,6,0,0.5177259589,64,61,0.0],[1,1,0.0,0.001042753,0.001042753,959.0,1,6,1,1.0,65,63,1,0,0.0231160311,0.2079795029,0.2278416148,958.996335362,1,5,1,1.0,64,63,0.0],[1,1,0.0,0.001597444,0.001597444,626.0,1,5,7,1.0,66,64,0,0,0.0,0.0180064944,0.2163665151,625.9003329083,0,5,7,0.5154382004,66,63,0.0],[1,1,0.0,2.254520167,0.0,719.0,1,1,0,1.0,13,9,0,1,0.0,1.0,0.2769171445,719.4484811054,1,1,0,0.6803154264,13,8,0.0],[1,1,0.0,0.0,0.0,0.0,0,1,0,1.0,12,8,0,1,0.0,0.0,0.4127221661,0.2631860207,0,0,0,1.0,12,8,0.0],[1,1,0.0,0.093506494,0.020779221,385.0,1,8,27,1.0,11,7,0,1,0.4391563776,0.1669139513,0.0551829137,385.0801891868,1,8,26,1.0,10,6,0.0],[1,1,0.0,0.010384216,0.001038422,963.0,0,6,6,1.0,481,477,1,1,0.0,0.0,0.1142631608,962.4415117348,0,6,6,1.0,480,476,0.0],[1,1,0.0,0.047748977,0.061391542,733.0,1,1,0,1.0,14,10,0,0,0.0,0.369669898,0.0109951026,733.2666541285,0,0,0,1.0,13,10,0.0],[1,1,0.0,0.018614271,0.01344364,967.0,0,6,2,1.0,482,478,0,0,0.0017200809,0.0,0.0400231609,966.6026392506,1,6,2,0.969329633,482,478,0.0],[1,1,0.0,0.00482509,0.0,829.0,1,3,14,1.0,67,65,0,0,0.0,0.3150200616,0.0564246945,828.9654164295,0,2,13,0.6725611566,67,64,1.0],[1,5,0.318270789,0.29748685,0.02805377,342.2,1,8,625,1.0,5,5,0,4,0.4450238167,0.0396288754,0.0779239903,342.2599231485,1,7,625,1.0,4,4,1.0],[1,5,0.313992569,0.033826638,0.027484144,283.8,1,8,0,0.2,20,20,1,4,0.2249923471,0.0363755388,0.1298636731,284.1060784397,0,7,0,0.0511259781,19,19,1.0],[1,1,0.0,0.003690037,0.003690037,271.0,0,3,24,1.0,1,1,0,0,0.0346062197,0.0640738956,0.0008164731,271.3496853534,0,3,24,0.6775371735,0,0,0.0],[1,2,0.800392208,0.030368764,0.009761388,461.0,1,10,27,1.0,3,3,1,1,0.6282762866,0.4708172192,0.1647898223,461.3243867332,0,10,26,0.8630872357,3,3,1.0],[1,1,0.0,0.018518519,0.005555556,540.0,1,9,48,1.0,6,6,0,0,0.7492420954,0.4003307392,0.1975848275,539.8937924493,1,9,47,1.0,5,5,0.0],[1,2,0.970950594,0.014084507,0.013001083,461.5,1,10,8,0.5,5,5,1,1,0.5987616729,0.0,0.4072700868,461.6577243247,0,10,7,0.2145423483,5,5,1.0],[1,1,0.0,0.010277492,0.002055498,973.0,1,7,20,1.0,7,7,1,1,0.0,0.0,0.061813511,972.6088252452,1,7,20,1.0,6,6,1.0],[1,1,0.0,0.002409639,0.001204819,830.0,0,4,15,1.0,6,6,1,1,0.1254917652,0.0,0.2690675387,829.9593705632,0,4,15,1.0,5,6,0.0],[1,1,0.0,0.0,0.0,306.0,1,3,8,1.0,9,9,1,1,0.0,0.0,0.2007037906,305.6195757105,1,3,7,1.0,9,9,0.0],[1,1,0.0,0.00477707,0.0,628.0,1,7,8,1.0,8,8,0,0,0.1176176681,0.0,0.0151179848,627.8555963877,1,6,8,1.0,7,8,0.0],[1,1,0.0,0.0,0.043165468,139.0,1,8,8,1.0,11,11,1,1,0.1091446552,0.2473001072,0.0669118972,139.0303734848,0,8,8,0.3910323567,11,10,0.0],[1,1,0.0,0.120689655,0.14137931,290.0,1,8,8,1.0,10,10,0,1,0.1510555639,0.2157675601,0.0831706301,289.9679141693,1,7,7,0.8914208103,9,9,1.0],[1,1,0.0,0.001592357,0.001592357,628.0,1,7,1,1.0,68,66,1,1,0.0,0.21897962,0.3343568401,628.1004578082,0,7,0,1.0,68,65,0.0],[1,1,0.0,0.44,0.04,25.0,1,5,179,1.0,1,1,1,1,0.0281704925,0.3099786872,0.221098055,24.5482152453,1,5,178,1.0,1,0,1.0],[1,1,0.0,0.001206273,0.002412545,829.0,0,4,4,1.0,7,7,1,0,0.0,0.0,0.1010997524,828.7486713087,0,4,3,0.9613824036,6,6,0.0],[1,1,0.0,0.00792393,0.0,631.0,1,8,11,1.0,8,8,0,1,0.6107638143,0.1274913494,0.1797433259,630.9074810248,1,8,10,0.7566578484,7,8,0.0],[1,1,0.0,0.003496503,0.003496503,572.0,1,8,13,1.0,9,9,1,1,0.2969591693,0.5102328785,0.3710972119,572.3293154795,1,8,12,1.0,9,9,0.0],[1,1,0.0,0.001748252,0.001748252,572.0,0,8,0,1.0,10,10,0,1,0.0,0.0,0.3247574459,572.1414565388,0,8,0,1.0,10,9,0.0],[1,1,0.0,0.001748252,0.001748252,572.0,0,8,0,1.0,11,11,1,1,0.1165347372,0.1542453695,0.3232660103,572.3990009446,0,8,0,1.0,10,11,0.0],[1,2,0.625262405,0.030991736,0.002066116,484.0,1,8,82,1.0,484,480,0,2,0.940143826,0.22993935,0.4488986927,484.2034010839,1,8,81,0.8139334022,483,479,1.0],[1,1,0.0,0.326923077,0.365384615,52.0,0,4,192,1.0,17,13,0,0,0.0,0.0498734409,0.4110867544,51.874691101,0,3,191,0.8200708103,17,12,0.0],[1,1,0.0,1.132947977,0.0,173.0,0,1,0,1.0,25,21,1,1,0.2218752711,1.0,0.0157717527,172.8542415962,0,1,0,1.0,24,20,0.0],[1,1,0.0,0.889035667,0.342140026,757.0,0,9,62,1.0,15,11,1,0,0.0,0.8796490756,0.6965636916,757.1526035498,0,9,61,1.0,15,10,0.0],[1,1,0.0,0.0,0.0,0.0,1,1,0,1.0,25,21,1,0,0.0,0.0498522591,0.3580048116,0.1980356563,0,0,0,0.9706137667,24,21,0.0],[1,1,0.0,2.137420719,0.0,473.0,0,1,0,1.0,22,18,1,1,0.1032206897,1.0,0.109560064,472.9965179935,0,0,0,1.0,22,18,0.0],[1,2,0.650022422,1.06504065,0.130081301,123.0,0,6,77,1.0,20,16,1,2,0.4956846895,1.0,0.0228522664,123.1003407371,0,5,77,0.3272867943,19,15,0.0],[1,1,0.0,0.0,0.0,0.0,0,1,0,1.0,17,13,1,0,0.0127089506,0.1681533407,0.0790629478,0.1461455397,0,0,0,0.6290543952,16,12,0.0],[1,1,0.0,0.788571429,1.258571429,700.0,0,8,51,1.0,25,21,0,0,0.0,0.8435959257,1.4198505753,699.63093491,0,8,51,1.0,24,20,0.0],[1,1,0.0,1.018292683,0.583333333,492.0,0,10,62,1.0,22,18,1,0,0.0,0.8621958175,0.7080701045,492.2001882166,0,9,61,0.9722479354,21,18,0.0],[1,4,0.90010127,0.148648649,0.322072072,222.0,0,9,475,1.0,29,25,0,4,1.0,0.0,0.4598507178,221.6139739339,0,9,474,0.870329012,28,25,0.0],[1,1,0.0,0.0,0.0,0.0,1,1,0,1.0,20,16,1,1,0.0,0.2790059311,0.3680090163,0.3664690255,1,1,0,1.0,19,15,0.0],[1,4,0.891336829,0.646428571,0.655357143,420.0,0,10,314,0.75,50,46,0,4,0.5255772675,0.8510979905,0.8303221157,419.914624901,0,9,313,0.7360559134,50,45,0.0],[1,2,0.63185024,0.716049383,1.691358025,40.5,0,4,384,0.5,35,31,1,2,0.4358279971,0.9072037702,1.8162037088,40.7854851152,0,3,384,0.50298119,34,30,0.0],[1,2,0.672294817,0.038548753,0.038548753,220.5,0,8,257,1.0,33,29,0,1,0.7361848356,0.0,0.1116819466,220.7785190788,0,7,256,0.8277133098,33,29,0.0],[1,4,0.798774005,0.480429777,0.383729854,325.75,0,10,316,1.0,65,61,0,4,0.8241945367,0.245657966,0.3265256016,325.2609146702,0,9,316,1.0,64,61,0.0],[1,2,0.861381951,1.367647059,0.235294118,34.0,0,6,192,1.0,38,34,0,1,1.0,1.0,0.2898141027,33.9934572235,0,5,192,0.8644240582,37,34,0.0],[1,1,0.0,0.0,0.0,0.0,0,1,0,1.0,38,34,1,0,0.0583513643,0.0,0.3704976086,0.0572120599,0,1,0,1.0,37,34,0.0],[1,1,0.0,2.304347826,0.0,23.0,0,1,0,1.0,56,52,0,1,0.0182382672,1.0,0.3495190206,23.3319814979,0,0,0,0.7339798226,56,51,0.0],[1,1,0.0,0.555555556,0.592592593,27.0,0,6,192,1.0,46,42,1,1,0.0059122369,0.5721411154,0.8832510364,27.0254530526,0,6,192,1.0,46,42,0.0],[1,1,0.0,0.0,0.0,0.0,0,1,0,1.0,56,52,1,1,0.3561649041,0.0,0.0717569878,0.0082615177,0,0,0,1.0,55,51,0.0],[1,1,0.0,2.03030303,0.0,33.0,0,1,0,1.0,56,52,0,1,0.0,1.0,0.0343703205,33.0119663109,0,0,0,1.0,55,52,0.0],[1,1,0.0,0.219178082,0.232876712,73.0,0,4,192,1.0,77,73,0,0,0.2346423,0.060042149,0.5119678789,72.5653554724,0,3,191,1.0,76,73,0.0],[1,1,0.0,0.0,0.0,0.0,0,1,0,1.0,53,49,1,0,0.2044779599,0.0660930933,0.0889074324,0.1315929272,0,1,0,0.8985533054,53,49,0.0],[1,1,0.0,1.688888889,0.0,45.0,0,1,0,1.0,53,49,0,0,0.0,1.0,0.0725499241,44.8691508981,0,0,0,1.0,53,48,0.0],[1,1,0.0,0.0,0.0,0.0,0,1,0,1.0,53,49,0,1,0.0,0.0,0.2764454711,0.2321589324,0,0,0,1.0,53,49,0.0],[1,1,0.0,0.0,0.0,0.0,0,1,0,1.0,80,76,1,0,0.0,0.0,0.0537579899,0.0927127197,0,1,0,0.7656931941,79,76,0.0],[1,1,0.0,0.3125,0.125,32.0,0,6,239,1.0,80,76,1,1,0.0,0.344166637,0.7110842351,32.1954479903,0,5,239,0.9431782623,80,75,0.0],[1,1,0.0,0.0,0.0,0.0,0,1,0,1.0,31,27,1,1,0.0,0.0,0.3084889857,0.1339117897,0,1,0,1.0,31,26,0.0],[1,1,0.0,1.845188285,0.0,478.0,0,1,0,1.0,31,27,0,0,0.5811116253,1.0,0.2007851212,478.0826669554,0,0,0,1.0,30,27,0.0],[1,1,0.0,0.0,0.0,0.0,0,1,0,1.0,44,40,0,1,0.1589236064,0.0,0.189346374,0.0011035196,0,0,0,0.9907342363,43,40,0.0],[1,1,0.0,1.624505929,0.0,253.0,0,1,0,1.0,44,40,0,0,0.093999654,1.0,0.4958707896,252.7011702827,0,0,0,1.0,44,39,0.0],[1,9,0.808534457,0.193240265,0.114621602,151.2222222,0,11,1117,0.666666667,76,72,0,9,0.9243722529,0.0349140221,0.2341583881,151.0460869181,0,11,1116,0.9419581451,76,71,0.0],[1,1,0.0,0.45,0.433333333,60.0,0,6,120,1.0,46,42,0,0,0.0237770107,0.5499920321,0.1302314163,59.6905968307,0,6,120,1.0,45,42,0.0],[1,1,0.0,1.829787234,0.0,47.0,0,1,0,1.0,80,76,1,1,0.0627277021,1.0,0.2990246544,47.1940034467,0,0,0,1.0,80,76,0.0],[1,1,0.0,0.0,0.0,0.0,0,1,0,1.0,59,55,1,0,0.0,0.0939506595,0.0357528361,0.3882784489,0,1,0,0.9640378895,58,54,0.0],[1,1,0.0,2.268292683,0.0,41.0,0,1,0,1.0,61,57,0,0,0.4642157641,1.0,0.0217191378,41.0642701381,0,0,0,0.9624434853,60,57,0.0],[1,2,0.850207995,0.522727273,0.670454545,44.0,0,8,710,1.0,59,55,1,2,0.6030299857,0.364428451,0.8384714784,44.120559381,0,8,709,0.5012608777,58,54,0.0],[1,1,0.0,0.0,0.0,0.0,0,1,0,1.0,67,63,1,0,0.0849382843,0.4024780864,0.5898522614,0.1262068975,0,0,0,0.9524925768,66,63,0.0],[1,1,0.0,1.392156863,0.0,102.0,0,1,0,1.0,67,63,0,1,0.0238342723,1.0,0.0992474286,102.0732501716,0,0,0,0.6485722141,67,62,0.0],[1,4,0.612670734,0.52581262,0.509560229,261.5,0,7,259,0.75,42,38,0,3,0.9199160523,0.4189211606,0.8164900102,260.8898085972,0,7,259,0.4362217391,42,38,0.0],[1,1,0.0,0.264175258,0.194587629,776.0,0,1,0,1.0,61,57,1,0,0.0,0.3138203162,0.2162957319,775.8335642596,0,1,0,0.738285568,61,57,0.0],[1,11,0.658909633,0.066722736,0.056910569,324.2727273,0,11,665,0.727272727,91,87,1,11,0.8178204709,0.0,0.3946948072,324.2966356802,0,11,665,0.6236232522,90,86,0.0],[1,1,0.0,0.0,0.0,228.0,1,1,0,1.0,22,22,0,0,0.0,0.0816109335,0.2253809022,227.5950694605,1,0,0,0.5949919135,21,21,1.0],[1,1,0.0,0.0,0.0,292.0,1,1,0,1.0,21,21,0,0,0.0,0.1952706458,0.0474559469,291.6329929067,0,1,0,1.0,20,21,1.0],[1,1,0.0,0.004385965,0.004385965,228.0,1,1,0,1.0,23,23,0,0,0.0,0.3664545175,0.2631572621,228.3613457198,1,1,0,0.8618879011,23,23,0.0],[1,2,0.918295834,0.0,0.005802708,258.5,0,1,0,1.0,25,25,1,1,1.0,0.234811654,0.0801642766,258.7095904583,0,1,0,1.0,25,25,0.0],[1,6,0.975503759,0.004022989,0.004022989,290.0,0,11,279,1.0,7,7,0,6,0.5098617178,0.0,0.1819478634,290.1705832107,0,11,279,1.0,6,6,1.0],[1,21,0.774364197,0.037935323,0.030472637,306.2857143,1,12,1644,0.619047619,112,108,1,21,0.5741035718,0.2542251571,0.3759516175,306.3437697112,0,11,1644,0.6040467802,112,108,0.0],[1,1,0.0,0.010471204,0.008726003,573.0,1,8,11,1.0,12,12,1,0,0.0000924168,0.0789977331,0.3732999408,572.7837085779,1,8,11,0.8802423406,11,12,0.0],[1,1,0.0,0.034482759,0.012931034,232.0,1,1,4,1.0,26,26,0,0,0.0,0.0,0.1303927705,231.817749526,1,0,3,0.5914351786,25,26,0.0],[1,18,0.710736824,0.044518081,0.027949863,385.6111111,1,12,1088,0.611111111,130,126,0,17,0.9250960272,0.0579631715,0.1486897053,385.3161269617,1,12,1087,0.6219120335,130,125,0.0],[1,1,0.0,0.024577573,0.006144393,651.0,1,8,83,1.0,131,127,0,0,0.0,0.0,0.2089622237,651.4160407611,1,7,83,1.0,131,127,0.0],[1,1,0.0,0.008951407,0.008951407,782.0,1,8,72,1.0,132,128,0,1,0.0,0.7533759632,0.1137476427,782.017815827,0,7,71,0.8221069887,131,128,0.0],[1,1,0.0,0.004754358,0.0,631.0,1,9,24,1.0,27,27,1,1,0.2645831298,0.3744931582,0.0446259896,630.7193532442,1,9,23,0.8782608128,26,26,0.0],[1,1,0.0,0.0125,0.0125,80.0,1,7,140,1.0,133,129,1,1,0.0,0.0,0.178856505,80.2044349091,1,7,140,1.0,133,129,0.0],[1,1,0.0,0.010273973,0.0,584.0,1,9,16,1.0,28,28,1,1,0.0,0.1547804862,0.2086983294,584.0259400393,0,8,16,1.0,27,28,0.0],[1,1,0.0,0.007186858,0.004106776,974.0,1,9,37,1.0,8,8,0,0,0.240375877,0.0,0.1552644182,973.9086826981,0,9,37,0.73737329,8,8,1.0],[1,1,0.0,0.03030303,0.003367003,297.0,1,10,41,1.0,9,9,1,0,0.0,0.0,0.0971662276,297.5379329688,0,10,40,0.9823425551,9,8,1.0],[1,1,0.0,0.025641026,0.025641026,78.0,0,4,111,1.0,29,29,1,1,0.3045751533,0.0,0.2211342497,78.1263539892,0,4,111,0.8476590234,28,28,0.0],[2,5,0.01406041,0.303448276,0.278817734,203.0,1,1,42,0.6,34,34,1,4,0.2073769307,0.6339794817,0.6421264719,202.9223704617,0,0,42,0.1106768808,33,34,1.0],[1,1,0.0,0.002053388,0.002053388,974.0,0,9,6,1.0,485,481,1,1,0.1349195735,0.1189107588,0.1951411706,973.7894088291,0,9,6,1.0,485,481,0.0],[1,1,0.0,0.003367003,0.003367003,297.0,1,10,3,1.0,10,10,1,0,0.0359076834,0.0998831143,0.1079635378,297.0540796682,0,10,3,0.8658425151,10,9,0.0],[2,3,0.678243172,0.195789474,0.195789474,158.3333333,1,1,12,0.333333333,37,37,1,3,0.8205221347,0.0,0.1826109743,158.4755880499,1,1,11,0.2765556958,37,37,1.0],[1,1,0.0,0.005681818,0.002840909,352.0,1,10,48,1.0,38,36,1,0,0.0,0.0,0.397721335,351.5557355023,1,10,48,0.5559923721,38,36,0.0],[2,2,1.0,0.162790698,0.0,86.0,1,2,154,0.5,40,40,1,2,0.7288726915,0.000855229,0.3763496776,86.3534710575,0,2,153,0.8214734083,39,39,1.0],[1,1,0.0,0.0,0.0,73.0,0,1,0,1.0,41,38,0,1,0.2010085638,0.0848379772,0.0287647453,72.7253288286,0,0,0,0.5514155037,41,38,1.0],[1,1,0.0,0.01369863,0.01369863,73.0,1,1,0,1.0,42,39,0,1,0.0,0.5683219256,0.4170061983,72.6347691477,1,1,0,0.9500723693,41,38,0.0],[1,1,0.0,0.01369863,0.01369863,73.0,1,1,0,1.0,43,40,1,0,0.0,0.504949234,0.1809688099,72.8463651844,0,0,0,0.5205303758,42,39,0.0],[1,1,0.0,0.0,0.0,0.0,0,1,5,1.0,44,41,1,1,0.0285248915,0.0,0.1198996453,0.2635664553,0,1,5,1.0,43,40,0.0],[1,1,0.0,0.019607843,0.019607843,51.0,1,5,153,1.0,11,11,1,0,0.0746286635,0.3302314447,0.1441681392,51.2492233093,1,4,152,1.0,11,10,0.0],[1,2,0.0,0.0,0.0,39.0,0,1,7,1.0,46,43,0,2,0.263445085,0.3554890076,0.115026376,38.9738207242,0,1,6,0.936610711,45,43,1.0],[2,2,1.0,0.008928571,0.008928571,224.0,0,1,18,0.5,48,48,1,1,0.3300034752,0.021560554,0.3323415531,223.6771936895,0,1,18,0.5645940355,47,47,0.0],[1,1,0.0,0.074534161,0.00621118,322.0,0,1,13,1.0,49,45,1,1,0.0,0.0,0.0311274666,322.028466917,0,1,13,0.8445901939,49,45,0.0],[2,4,0.883565233,0.115021459,0.026609442,291.25,1,11,44,0.75,16,16,1,3,1.0,0.0,0.1996543591,291.3660252325,1,10,44,0.8072323619,15,15,1.0],[1,1,0.0,0.258666667,0.074666667,375.0,0,1,1,1.0,50,46,0,0,0.0,0.7904124421,0.086515144,375.1877228089,0,0,0,1.0,50,46,1.0],[1,1,0.0,0.010666667,0.010666667,375.0,1,1,0,1.0,51,47,1,0,0.0,0.1041721105,0.1702140297,375.3535103289,1,1,0,1.0,51,46,0.0],[1,2,0.685064776,0.176072235,0.040632054,443.0,1,7,185,1.0,18,17,0,2,0.869779485,0.2934748204,0.2851393539,443.0233503925,1,6,184,1.0,18,16,1.0],[1,2,0.938315352,0.038590604,0.013422819,298.0,1,11,294,1.0,20,19,0,2,0.9611797017,0.0,0.3527643567,297.836137339,1,10,294,0.8128496449,20,18,1.0],[1,1,0.0,0.015789474,0.002631579,380.0,0,1,1,1.0,52,48,0,1,0.0,0.0892151444,0.1762312351,380.0212113783,0,1,1,0.8120156276,51,47,0.0],[1,1,0.0,0.011029412,0.007352941,272.0,0,4,63,1.0,21,20,1,0,0.049614557,0.0052223486,0.0580510374,272.1468385064,0,4,63,0.6787489958,21,20,0.0],[1,1,0.0,0.026041667,0.002604167,384.0,0,1,0,1.0,53,49,1,0,0.0,0.4346320442,0.2419198967,383.7471869845,0,1,0,1.0,52,48,1.0],[1,1,0.0,0.017948718,0.0,390.0,1,1,0,1.0,54,50,1,1,0.1738065613,0.0,0.2685357062,389.7255948765,0,1,0,1.0,53,50,1.0],[1,1,0.0,0.020565553,0.020565553,389.0,0,1,0,1.0,55,51,1,1,0.0429161443,0.0,0.546285337,389.2477630744,0,1,0,1.0,55,51,1.0],[1,1,0.0,0.002570694,0.002570694,389.0,0,1,0,1.0,56,52,0,0,0.0,0.0,0.1520217119,388.7807919911,0,0,0,1.0,56,52,0.0],[1,1,0.0,0.038560411,0.0,389.0,0,1,0,1.0,57,53,0,0,0.0,0.1129519289,0.1051853191,388.8200976169,0,0,0,1.0,56,53,0.0],[1,1,0.0,0.012820513,0.012820513,78.0,0,1,6,1.0,58,54,1,0,0.0,0.0,0.0234291908,77.8726553196,0,1,5,0.8452280509,57,54,0.0],[1,1,0.0,0.001745201,0.001745201,573.0,1,8,38,1.0,22,21,0,0,0.2195518032,0.5242578282,0.3519514598,572.7989475758,0,8,37,0.9663276775,21,21,1.0],[2,2,1.0,0.518987342,0.034810127,316.0,1,2,12,0.5,24,24,1,2,1.0,0.7419351845,0.7312988956,316.0053891471,0,1,12,0.4993158578,23,24,1.0],[1,1,0.0,0.012765957,0.012765957,235.0,1,7,99,1.0,25,23,1,1,0.4986191342,0.0,0.1266584845,235.3762077397,1,7,99,1.0,24,23,0.0],[2,2,1.0,0.432098765,0.096296296,405.0,0,2,14,0.5,27,27,2,1,0.9664991572,0.3938898671,0.0860614678,404.6792123001,0,1,14,0.3153539983,26,27,0.0],[1,1,0.0,0.001206273,0.001206273,829.0,0,5,43,1.0,486,482,1,0,0.5760819212,0.0028098799,0.2879168719,829.2804785981,0,5,43,1.0,486,482,0.0],[2,2,1.0,0.508992806,0.050359712,556.0,0,2,16,0.5,29,29,2,1,0.8965353777,0.085728384,0.4926755484,556.2946488836,0,2,16,0.507603221,29,28,0.0],[2,2,1.0,0.0,0.009041591,553.0,1,2,16,0.5,31,31,2,2,1.0,0.3081969842,0.0763479035,553.1329760894,0,1,16,0.6521011456,31,31,0.0],[1,1,0.0,0.012658228,0.004219409,237.0,1,7,7,1.0,487,483,0,0,0.0,0.0251883549,0.2043747081,236.8908057046,0,6,7,1.0,487,482,0.0],[1,2,0.353359335,0.008316008,0.007276507,481.0,1,11,28,0.5,33,28,0,1,0.2793520547,0.1815425869,0.0803024952,480.8582723224,0,10,28,0.1653442919,32,28,1.0],[2,2,1.0,0.164948454,0.08419244,582.0,0,2,28,0.5,35,35,2,2,1.0,0.2492160861,0.058303073,582.0222787264,0,1,27,0.303622874,35,35,0.0],[2,2,1.0,0.090434783,0.111304348,575.0,1,2,28,0.5,37,37,2,2,0.8103117953,0.1268414881,0.223278406,574.8075797551,0,2,27,0.3336701029,37,37,0.0],[2,2,1.0,0.123310811,0.069256757,592.0,0,2,30,0.5,39,39,1,2,1.0,0.4465500503,0.3026880922,592.1782595799,0,1,30,0.7115145888,38,38,0.0],[2,2,1.0,0.305084746,0.100282486,708.0,1,2,30,0.5,41,41,1,1,1.0,0.1400741225,0.0491019068,708.167894183,1,2,30,0.53046313,40,41,0.0],[1,1,0.0,0.009041591,0.001808318,553.0,1,11,14,1.0,488,484,0,1,0.1494916311,0.4872913699,0.0721163524,553.533160384,0,10,14,0.8019321457,487,484,0.0],[1,1,0.0,0.001025641,0.0,975.0,1,10,29,1.0,42,33,1,1,0.0,0.4427928804,0.2506368948,975.1617864271,1,9,28,1.0,42,33,0.0],[2,2,1.0,0.043296089,0.009776536,716.0,0,2,38,0.5,44,44,2,1,1.0,0.0,0.1892347046,715.6129677176,0,2,38,0.6695577215,44,44,0.0],[1,1,0.0,0.008433735,0.001204819,830.0,0,6,11,1.0,59,55,1,1,0.0,0.0,0.3026812144,829.9257042074,0,5,11,1.0,58,55,0.0],[2,2,1.0,0.165172855,0.021766965,781.0,0,2,38,0.5,46,46,2,1,0.9428617785,0.6521603348,0.2699065025,780.956761708,0,1,37,0.6805742292,45,45,0.0],[2,2,1.0,0.197038724,0.030751708,878.0,0,2,42,0.5,48,48,1,2,1.0,0.0,0.2032355063,877.8424570557,0,1,42,0.6153662696,48,48,0.0],[2,2,1.0,0.005694761,0.004555809,878.0,1,2,42,0.5,50,50,2,2,1.0,0.0,0.1882956455,877.7335670091,0,1,41,0.199228932,49,49,0.0],[2,2,1.0,0.027428571,0.034285714,875.0,1,2,42,0.5,52,52,1,1,1.0,0.0,0.1710946681,875.0501743476,1,2,42,0.8066366873,51,51,0.0],[1,3,0.81365241,0.005610098,0.002337541,713.0,0,11,31,1.0,491,487,1,3,0.7684915983,0.0,0.0299958584,713.2793021717,0,11,30,1.0,490,487,0.0],[1,1,0.0,0.001026694,0.001026694,974.0,0,10,0,1.0,492,488,0,1,0.3160231561,0.3905502948,0.0839097747,973.9361350947,0,10,0,0.8974757213,491,487,0.0],[1,1,0.0,0.013189448,0.005995204,834.0,1,6,3,1.0,60,56,0,1,0.0,0.0656883291,0.0383303946,834.0717096281,0,5,3,1.0,59,55,0.0],[1,6,0.714692468,0.098327074,0.038238307,488.1666667,1,11,111,1.0,66,62,1,5,0.6894118858,0.2517553062,0.0969157062,488.1177163956,1,11,110,0.6685712736,66,61,1.0],[1,1,0.0,0.012658228,0.015189873,395.0,1,10,0,1.0,67,63,1,0,0.0,0.0,0.0440355481,395.1042880164,1,10,0,1.0,67,63,0.0],[1,1,0.0,0.001199041,0.001199041,834.0,0,6,0,1.0,68,64,0,0,0.0,0.0,0.0823252692,833.7867106669,0,6,0,1.0,67,64,0.0],[1,3,0.772566151,0.010204082,0.004081633,653.3333333,1,11,0,1.0,71,67,1,3,0.597472638,0.1116277597,0.2094236064,653.1195334683,1,11,0,0.6767346292,70,66,1.0],[1,1,0.0,0.001718213,0.001718213,582.0,0,9,1,1.0,493,489,0,0,0.3455469232,0.2764902284,0.0521110259,582.3138710807,0,8,1,1.0,493,489,0.0],[1,1,0.0,0.00407332,0.00203666,491.0,1,4,24,1.0,1,1,1,1,0.0295018143,0.0263727428,0.0058740416,490.8372816462,0,3,23,0.8666056831,0,0,0.0],[1,1,0.0,0.02800659,0.003294893,607.0,1,9,119,1.0,2,2,1,1,0.0973948931,0.029044856,0.3928432808,606.7410430425,1,9,118,1.0,2,1,1.0],[1,1,0.0,0.00203666,0.00203666,491.0,1,4,1,1.0,3,3,1,0,0.3693765272,0.3874315552,0.1889929183,490.8277836447,1,4,0,1.0,3,2,1.0],[1,1,0.0,0.063905325,0.014201183,845.0,1,7,6,1.0,4,4,0,0,0.1349567101,0.1343517348,0.1988770229,844.7088709948,0,7,5,0.6600291148,4,4,1.0],[1,3,0.985056822,0.003703704,0.001234568,540.0,1,13,149,1.0,7,7,1,3,1.0,0.1740288944,0.2443087859,540.246237955,1,13,149,1.0,7,7,1.0],[1,1,0.0,0.082851638,0.015414258,519.0,1,4,1,1.0,8,8,0,0,0.0,0.0,0.1299903811,518.5963307604,0,3,0,1.0,7,8,1.0],[1,1,0.0,0.059649123,0.001754386,570.0,1,12,2,1.0,9,9,0,0,0.0399704237,0.2630410718,0.2309372073,569.9944260938,0,12,2,0.909053774,9,9,1.0],[1,1,0.0,0.001015228,0.001015228,985.0,1,12,5,1.0,10,10,1,0,0.1196464041,0.0298399526,0.4121960088,984.8524084442,1,11,5,1.0,9,10,0.0],[1,2,0.14609425,0.038057743,0.024934383,381.0,0,9,26,1.0,13,13,0,1,0.2270165683,0.4368351799,0.2781951358,381.0463995915,0,8,26,1.0,13,13,1.0],[1,1,0.0,0.001677852,0.0,596.0,1,10,12,1.0,14,14,1,1,0.3479862459,0.0,0.2698951433,596.0072989866,0,10,12,0.8026780795,13,14,1.0],[1,1,0.0,0.004524887,0.004524887,221.0,1,3,185,1.0,15,15,1,1,0.0371304011,0.0,0.1973961524,221.2794394795,0,2,185,0.5829925584,14,14,1.0],[1,1,0.0,0.01059322,0.002118644,472.0,1,5,185,1.0,16,16,1,0,0.0274753045,0.0,0.4558465436,472.1829074129,1,4,185,0.8692822889,15,16,1.0],[1,1,0.0,0.225806452,0.0,31.0,0,6,90,1.0,17,17,0,1,0.0,0.3229372394,0.19518698,31.0154844387,0,5,89,1.0,17,17,1.0],[1,1,0.0,0.005063291,0.005063291,395.0,1,10,15,1.0,69,67,0,1,0.0956414316,0.1313344907,0.1488563782,394.9659749982,0,10,15,1.0,68,66,0.0],[1,1,0.0,0.0,0.003861004,518.0,1,5,10,1.0,11,11,1,1,0.2414558073,0.178860271,0.4705981513,517.8090001655,1,4,10,1.0,10,11,0.0],[1,1,0.0,0.002525253,0.002525253,396.0,1,6,44,1.0,12,12,0,1,0.3329755324,0.0,0.0161808014,395.8472085789,0,6,44,1.0,12,12,0.0],[1,1,0.0,0.001647446,0.001647446,607.0,1,10,20,1.0,53,39,1,0,0.3294639938,0.1048505937,0.1421665592,607.4072334321,1,10,20,1.0,53,38,0.0],[1,3,1.0,0.005501222,0.001833741,545.3333333,1,13,50,1.0,20,20,0,2,1.0,0.0457505051,0.1958143795,545.2240127363,1,13,50,1.0,19,20,0.0],[1,1,0.0,0.001015228,0.001015228,985.0,1,12,2,1.0,13,13,0,1,0.0,0.2135956216,0.2865572255,984.9842454792,0,12,1,1.0,13,13,0.0],[1,1,0.0,0.001428571,0.001428571,700.0,1,5,141,1.0,54,40,1,1,0.0,0.0,0.2184194388,700.5165480295,1,5,140,1.0,54,40,1.0],[1,1,0.0,0.003361345,0.005042017,595.0,1,11,18,1.0,14,14,0,0,0.2759160899,0.0,0.1428147613,595.0401433143,0,11,18,1.0,14,14,0.0],[1,1,0.0,0.001183432,0.001183432,845.0,0,7,26,1.0,21,21,0,1,0.0,0.0,0.0123558297,845.1439403513,0,6,26,0.4171525335,20,20,0.0],[1,1,0.0,0.001584786,0.001584786,631.0,1,9,81,1.0,55,41,1,1,0.0171962077,0.22119893,0.1174446183,631.3295536964,0,8,80,0.8496181033,55,40,0.0],[1,1,0.0,0.046052632,0.044407895,608.0,1,10,14,1.0,56,42,0,1,0.0,0.0,0.09996596,608.2076052762,1,9,14,1.0,56,41,1.0],[2,2,1.0,0.001172333,0.029308324,853.0,0,2,122,0.5,58,58,1,2,1.0,0.3408837822,0.0217711412,852.9949366827,0,1,121,0.3406639864,58,58,0.0],[1,1,0.0,0.007075472,0.003537736,848.0,1,7,8,1.0,15,15,0,1,0.0,0.0052109071,0.1085006599,848.4592072937,0,7,8,0.5494121552,14,14,1.0],[1,1,0.0,0.002380952,0.002380952,420.0,1,9,46,1.0,59,44,0,0,0.0,0.630108435,0.1242546329,419.8048449666,1,8,45,0.720644299,59,43,0.0],[1,3,0.94639463,0.002663825,0.001598295,625.6666667,1,12,115,1.0,62,47,1,2,1.0,0.0,0.0163195051,625.4789131115,1,12,114,1.0,62,47,1.0],[1,1,0.0,0.004285714,0.004285714,700.0,1,5,17,1.0,63,48,1,1,0.0,0.0,0.1846163598,700.2680692281,0,5,16,1.0,63,48,1.0],[1,1,0.0,0.0,0.002030457,985.0,0,12,0,1.0,64,49,1,1,0.0188981422,0.1416316459,0.1786088734,985.2050560753,0,11,0,0.9130887452,64,48,0.0],[1,1,0.0,0.007594937,0.007594937,395.0,1,10,31,1.0,65,50,1,1,0.0,0.0,0.1838880947,395.1682581702,1,10,31,1.0,65,49,1.0],[1,1,0.0,0.001177856,0.0,849.0,1,7,6,1.0,66,51,1,1,0.0,0.0,0.1159434447,849.25486285,1,7,6,1.0,66,51,0.0],[1,1,0.0,0.025641026,0.025641026,78.0,1,4,193,1.0,67,52,1,1,0.174519295,0.1019460272,0.0608875734,77.908467234,0,3,193,1.0,66,51,0.0],[1,1,0.0,0.012925969,0.010575793,851.0,1,7,0,1.0,72,68,0,1,0.2160471511,0.2673869728,0.1011867633,851.3351251278,1,6,0,1.0,71,67,1.0],[1,1,0.0,0.004115226,0.0,243.0,0,9,34,1.0,73,69,0,0,0.5042580874,0.0140535315,0.3736119484,243.0698465949,0,8,33,1.0,72,69,1.0],[1,1,0.0,0.002531646,0.002531646,395.0,1,10,1,1.0,68,53,0,0,0.0,0.1529247859,0.2848379753,395.0292110065,1,9,0,1.0,68,53,0.0],[1,1,0.0,0.002531646,0.002531646,395.0,1,10,0,1.0,69,54,1,0,0.0,0.1570140372,0.1197054596,394.6840712975,0,10,0,0.8019880063,68,54,0.0],[1,1,0.0,0.011647255,0.0,601.0,1,11,1,1.0,70,55,1,0,0.0158745418,0.0,0.1650736553,600.7633624383,0,11,1,1.0,70,55,0.0],[1,1,0.0,0.009433962,0.0,424.0,1,9,1,1.0,71,56,1,0,0.1932751678,0.0,0.2168273302,423.7283143392,1,9,1,0.9488891155,71,56,0.0],[1,2,0.503258335,0.036036036,0.004504505,222.0,1,11,107,1.0,73,58,0,1,0.1714098585,0.0,0.0486458025,221.9681027718,0,10,107,1.0,73,58,1.0],[1,1,0.0,0.005145798,0.005145798,583.0,1,2,165,1.0,74,1,1,1,0.0,0.0,0.7291350344,583.0543548198,0,1,165,0.6675799477,73,0,0.0],[1,1,0.0,0.02,0.04,50.0,1,6,76,1.0,75,59,0,1,0.0,0.0,0.1534569562,50.2661457609,1,6,76,1.0,75,59,1.0],[1,1,0.0,0.008196721,0.0,610.0,1,10,9,1.0,76,60,1,0,0.0,0.3363085128,0.3121911128,610.2308645859,1,10,8,0.4235983062,75,60,0.0],[1,1,0.0,0.025974026,0.0,77.0,1,7,208,1.0,77,61,0,1,0.3153972522,0.0,0.015492944,77.1812330963,1,6,207,1.0,77,60,1.0],[1,3,0.997683477,0.018132366,0.018132366,367.6666667,1,6,425,1.0,80,64,1,3,0.7327355462,0.0,0.4350614576,367.6414219361,0,6,425,1.0,79,63,0.0],[1,1,0.0,0.016877637,0.002109705,474.0,1,6,1,1.0,22,22,1,1,0.2010946595,0.2729183877,0.153620388,473.9756295645,1,5,1,1.0,21,21,1.0],[1,1,0.0,0.012987013,0.012987013,77.0,1,7,1,1.0,81,65,0,0,0.0,0.0471538231,0.0717973697,77.0843487861,0,6,0,0.9738013227,81,65,1.0],[1,1,0.0,0.007077856,0.001011122,989.0,1,12,3,1.0,82,66,0,1,0.2987746034,0.2131897151,0.1718776253,988.7346809971,0,11,2,1.0,81,65,0.0],[1,1,0.0,0.017291066,0.017291066,694.0,1,5,3,1.0,83,67,0,0,0.0,0.0,0.0961099699,693.832142951,1,5,3,1.0,82,66,0.0],[1,1,0.0,0.001015228,0.008121827,985.0,1,12,0,1.0,84,68,0,1,0.1116693999,0.2457240533,0.3377189415,984.7447610495,1,11,0,1.0,84,67,0.0],[2,2,1.0,0.003154574,0.0,317.0,1,3,132,0.5,17,17,1,2,0.8140864492,0.1573605014,0.5353828561,317.0042096955,0,3,132,0.3641542738,17,17,0.0],[1,1,0.0,0.0,0.003174603,630.0,1,10,14,1.0,18,17,1,1,0.0190756352,0.0,0.082055588,629.6569351843,0,10,14,0.6209911895,18,17,0.0],[1,1,0.0,0.002531646,0.002531646,395.0,1,10,7,1.0,85,69,0,1,0.2957276089,0.2625128297,0.0109334114,394.9782318275,0,9,6,1.0,84,68,1.0],[1,1,0.0,0.003430532,0.003430532,583.0,1,3,7,1.0,19,1,0,1,0.0,0.350012422,0.0736407582,583.1715373699,1,2,6,0.3851335989,19,0,0.0],[1,1,0.0,0.001587302,0.001587302,630.0,1,10,3,1.0,20,18,1,0,0.0,0.2087612647,0.3345469698,630.2480675622,1,9,3,0.4346884279,20,18,1.0],[1,2,1.0,0.002188184,0.002188184,457.0,1,9,66,1.0,22,20,0,1,1.0,0.3826756697,0.172151937,457.2515907689,1,8,65,0.9699854778,21,20,1.0],[1,1,0.0,0.008438819,0.016877637,474.0,1,7,10,1.0,23,21,1,1,0.0001699817,0.0,0.2200275335,474.4509544341,0,7,10,0.909467492,22,20,0.0],[1,1,0.0,0.008547009,0.001709402,585.0,1,9,60,1.0,86,70,1,1,0.0,0.143209071,0.1293837018,584.5902934057,1,8,59,1.0,86,69,1.0],[1,1,0.0,0.106382979,0.063829787,47.0,1,7,81,1.0,87,71,1,1,0.4558252707,0.0,0.0102973238,47.3985401007,1,6,81,0.9527798971,87,71,0.0],[1,1,0.0,0.007352941,0.007352941,272.0,1,4,81,1.0,88,72,0,1,0.4209755705,0.0317990254,0.2201108435,271.7287430614,1,3,81,1.0,88,72,0.0],[1,1,0.0,0.003412969,0.001706485,586.0,1,9,1,1.0,89,73,1,0,0.0,0.0325532934,0.293003052,585.9324428698,1,9,1,0.805462333,89,72,1.0],[1,1,0.0,0.003273322,0.0,611.0,1,10,14,1.0,90,74,0,1,0.0,0.0741448097,0.0807965067,611.1166898471,0,9,13,0.9413485848,90,73,0.0],[1,1,0.0,0.002525253,0.002525253,396.0,1,6,7,1.0,91,75,1,0,0.0,0.2609100821,0.2790907865,396.2308126638,1,6,6,1.0,90,75,0.0],[1,1,0.0,0.004700353,0.001175088,851.0,0,7,17,1.0,92,76,1,1,0.0,0.0,0.1542585996,851.0197092722,0,6,16,1.0,92,76,0.0],[1,4,0.53477311,0.14939897,0.033772181,436.75,1,12,49,1.0,96,80,1,4,0.9683074441,0.0,0.0804528803,437.1976353708,0,12,48,1.0,96,80,1.0],[1,2,0.41381685,0.025892857,0.016964286,560.0,1,11,2,1.0,98,82,0,1,0.4981439744,0.0,0.296203604,559.8617887828,0,11,2,1.0,97,81,0.0],[1,2,0.954434003,0.005159071,0.00171969,581.5,1,11,2,0.5,25,23,1,1,0.781260876,0.0,0.4600547766,581.9732841143,0,11,2,0.3010633958,25,23,0.0],[1,2,0.979868757,0.004110393,0.002935995,851.5,1,12,20,1.0,100,84,0,1,0.6869932775,0.2748264953,0.1250483703,851.0512005907,1,12,20,1.0,100,83,1.0],[1,1,0.0,0.004115226,0.004115226,243.0,0,9,22,1.0,494,490,1,0,0.1041212951,0.5395261797,0.2440219334,243.169990465,0,9,22,0.9194785963,494,490,0.0],[1,1,0.0,0.018583043,0.0,861.0,1,7,13,1.0,101,85,1,0,0.0,0.0880617501,0.3680493876,860.7693087742,1,7,13,0.9290057518,100,84,0.0],[1,1,0.0,0.1,0.025,40.0,1,7,135,1.0,26,24,1,1,0.0,0.3299482905,0.0328297218,39.895437173,0,6,135,1.0,25,24,1.0],[1,1,0.0,0.056386651,0.042577675,869.0,1,7,2,1.0,27,25,1,0,0.0,0.0526030246,0.2465847573,868.9975446476,1,6,1,1.0,27,25,0.0],[1,1,0.0,0.006734007,0.006734007,297.0,0,11,43,1.0,70,68,0,1,0.0,0.4404206303,0.3892666493,296.854160801,0,11,43,1.0,70,68,1.0],[1,1,0.0,0.0,0.0,108.0,0,1,0,1.0,23,23,0,0,0.0,0.0,0.0623510911,107.801303585,0,0,0,1.0,23,23,1.0],[1,4,0.837402807,0.08563135,0.000967586,516.75,0,12,157,1.0,27,27,1,3,0.7914792591,0.2286575314,0.2801801315,517.0852042066,0,12,156,1.0,27,27,1.0],[1,1,0.0,0.002247191,0.002247191,890.0,0,7,0,1.0,28,28,0,0,0.0,0.0,0.1993946067,890.309807584,0,6,0,0.4343788425,27,28,0.0],[1,1,0.0,0.02407932,0.015580737,706.0,0,10,35,1.0,102,86,0,0,0.3219630385,0.0,0.1488086747,706.1167324472,0,10,34,1.0,102,86,0.0],[1,1,0.0,0.001754386,0.001754386,570.0,0,13,78,1.0,71,69,1,1,0.5654593023,0.0518219444,0.2713060742,569.7641082532,0,13,78,1.0,71,69,1.0],[1,1,0.0,0.011925043,0.011925043,587.0,0,10,45,1.0,29,29,1,0,0.0,0.0,0.1464027754,587.0671581625,0,10,44,0.8758875848,28,29,1.0],[1,2,0.265615488,0.956651719,0.862481315,334.5,1,13,13,1.0,31,31,0,1,0.1920303496,1.0,0.8253415579,334.5230604019,0,13,13,0.4782745171,30,30,1.0],[1,1,0.0,0.021276596,0.021276596,94.0,0,8,0,1.0,32,32,0,0,0.0,0.0,0.1568229228,94.182310645,0,7,0,0.8796558771,32,31,1.0],[1,1,0.0,0.002531646,0.002531646,395.0,1,10,56,1.0,103,87,1,1,0.0,0.1965667802,0.1602401121,395.1013257978,0,9,55,0.9745131842,102,86,0.0],[1,1,0.0,0.010327022,0.0,581.0,0,13,10,1.0,495,491,0,0,0.1022680272,0.0,0.3261148061,580.9196015356,0,13,10,0.962616363,495,490,0.0],[1,1,0.0,0.074367089,0.023734177,632.0,1,10,68,1.0,28,26,1,1,0.0,0.0,0.0292406069,631.6569423473,0,10,68,1.0,27,26,1.0],[1,2,0.997502546,0.013313609,0.01183432,338.0,1,14,62,1.0,2,2,0,2,1.0,0.0,0.3267949979,338.3719094265,0,13,61,0.8406524593,2,1,0.0],[1,2,0.949452015,0.014127144,0.005045409,495.5,1,11,73,1.0,73,71,1,1,0.6875158529,0.1685607735,0.2123348695,495.5188110851,1,11,72,0.6230384959,72,71,1.0],[1,1,0.0,0.067323481,0.001642036,609.0,1,10,5,1.0,74,72,1,0,0.2018335422,0.0299211773,0.0293400772,609.0969140408,1,9,5,0.6322729033,73,71,1.0],[1,1,0.0,0.001652893,0.001652893,605.0,0,12,52,1.0,3,3,0,0,0.0,0.0,0.0607170587,604.8023750887,0,12,51,1.0,2,2,0.0],[1,1,0.0,0.015659955,0.007829978,894.0,1,8,52,1.0,4,4,1,0,0.0398923315,0.0,0.0128959668,894.1827442414,1,7,51,0.7798523814,4,3,1.0],[1,1,0.0,0.018518519,0.018518519,108.0,1,2,52,1.0,5,5,1,1,0.0,0.1923139866,0.2034770921,107.8149290546,0,1,51,0.7836436127,4,4,0.0],[1,1,0.0,0.003355705,0.004474273,894.0,1,8,0,1.0,6,6,1,1,0.0,0.4166655985,0.0460479671,894.2704276001,1,8,0,1.0,5,5,1.0],[1,1,0.0,0.053191489,0.042553191,94.0,0,9,9,1.0,7,7,0,1,0.0085457554,0.0,0.1270302462,94.0028063111,0,8,9,0.855456032,7,6,0.0],[1,1,0.0,0.0,0.0,34.0,0,1,0,1.0,75,73,1,0,0.3053849792,0.0,0.1216459181,33.8046036107,0,0,0,1.0,75,73,0.0],[1,3,0.893230719,0.018248175,0.009489051,456.6666667,0,11,172,1.0,78,76,0,3,0.8144132215,0.139748657,0.3250497999,456.6518509078,0,10,172,1.0,77,75,1.0],[1,1,0.0,0.004237288,0.001412429,708.0,1,10,85,1.0,29,27,1,1,0.0509529917,0.0,0.2117154634,708.1633451674,0,10,85,1.0,28,26,0.0],[1,1,0.0,0.065945946,0.0,925.0,1,8,34,1.0,8,8,0,0,0.0944324765,0.1372232254,0.2690002095,924.8760561397,0,7,33,1.0,8,7,1.0],[1,1,0.0,0.018987342,0.018987342,632.0,1,11,58,1.0,33,33,1,0,0.0,0.379774086,0.3098130013,631.9515276068,0,11,58,1.0,33,32,1.0],[1,1,0.0,0.003305785,0.003305785,605.0,1,12,34,1.0,34,34,1,0,0.2442835511,0.4271667475,0.8014046633,605.2875806909,0,12,33,0.8837744712,34,34,0.0],[1,3,0.334648976,0.018001241,0.009310987,537.0,1,14,80,1.0,11,11,0,2,0.2605187187,0.0,0.0843731382,537.3160219754,1,13,80,1.0,11,10,0.0],[1,1,0.0,0.012244898,0.0,245.0,1,9,122,1.0,35,35,1,0,0.0,0.2007002279,0.6405792762,245.0328046753,0,8,122,1.0,35,34,1.0],[1,1,0.0,0.017094017,0.006837607,585.0,1,14,2,1.0,36,36,1,0,0.0365524812,0.0,0.2264900152,584.7935053878,1,13,2,1.0,36,36,1.0],[1,1,0.0,0.005050505,0.005050505,396.0,1,11,48,1.0,30,28,1,0,0.0,0.2541022682,0.3782704292,396.2435068853,0,10,47,1.0,29,27,0.0],[1,1,0.0,0.244444444,0.066666667,90.0,1,5,148,1.0,31,29,1,1,0.1555148637,0.257474995,0.0909032194,90.1872355733,0,5,147,0.793119837,31,28,1.0],[1,3,0.43492625,0.206715635,0.036726128,635.3333333,1,8,170,1.0,81,79,1,3,0.921592484,0.0443844757,0.2051181194,635.8839023186,0,8,170,1.0,81,79,1.0],[1,1,0.0,0.085020243,0.008097166,988.0,1,8,0,1.0,32,30,1,1,0.0,0.0,0.2272509323,988.5444866634,0,8,0,1.0,31,30,1.0],[1,2,0.701206584,0.047619048,0.030753968,504.0,1,12,34,1.0,34,32,0,2,1.0,0.2915791185,0.406895323,503.9140166821,0,11,33,0.9083768875,33,31,1.0],[1,1,0.0,0.064089522,0.067141404,983.0,1,8,0,1.0,35,33,0,0,0.0,0.1863810181,0.3794118079,983.0848808592,1,8,0,0.4368537175,34,32,1.0],[1,1,0.0,0.005181347,0.012953368,386.0,1,11,0,1.0,36,34,1,1,0.0,0.0,0.442132274,386.0411551571,1,10,0,0.9433227786,36,34,0.0],[1,1,0.0,0.016080402,0.00201005,995.0,1,12,129,1.0,37,35,0,0,0.3196032737,0.0,0.148503067,995.0771974871,1,11,129,0.6139193394,37,34,1.0],[1,1,0.0,0.021105528,0.021105528,995.0,1,12,0,1.0,38,36,0,0,0.462460012,0.1488178071,0.440843706,994.7696319244,0,11,0,0.8985174262,38,36,0.0],[1,1,0.0,0.001709402,0.001709402,585.0,1,14,6,1.0,39,37,0,1,0.0,0.6810875953,0.232037271,584.6195913333,0,13,6,1.0,38,37,0.0],[1,1,0.0,0.001615509,0.001615509,619.0,1,11,8,1.0,40,38,1,1,0.0,0.0,0.1192734184,618.8034878892,0,10,8,1.0,39,37,1.0],[1,1,0.0,0.259259259,0.074074074,27.0,1,8,384,1.0,41,39,0,1,0.0,0.0141282993,0.2342897334,26.9012459149,0,7,383,1.0,40,39,1.0],[1,2,0.462749059,0.04368471,0.004748338,526.5,1,12,49,1.0,83,81,0,1,0.1254309047,0.2746685928,0.0949508019,526.4657960679,0,12,49,0.7717939731,82,80,1.0],[1,1,0.0,0.034428795,0.0,639.0,1,12,1,1.0,104,88,0,1,0.1472266793,0.0,0.059799342,638.8899185387,1,12,0,1.0,104,88,1.0],[1,2,1.0,0.007366483,0.004910988,814.5,1,13,50,1.0,106,90,0,2,0.8446829718,0.3403577651,0.0422110591,814.1513519623,1,13,50,0.4832250297,105,90,0.0],[1,1,0.0,0.117647059,0.015873016,1071.0,1,8,23,1.0,107,91,0,0,0.1077293492,0.0,0.3694625399,1070.9354035962,0,8,22,1.0,107,91,1.0],[1,1,0.0,0.001582278,0.001582278,632.0,1,11,5,1.0,108,92,1,1,0.0352445857,0.0,0.251493874,631.4607687877,1,11,5,1.0,107,91,1.0],[1,1,0.0,0.0128,0.0,625.0,1,11,19,1.0,109,93,0,1,0.0,0.0,0.2425794917,625.3263895405,1,10,19,1.0,109,93,1.0],[1,1,0.0,0.007731959,0.00257732,388.0,1,11,27,1.0,42,40,0,1,0.3287328013,0.0,0.142166804,388.4121854774,0,11,26,1.0,42,39,0.0],[1,1,0.0,0.003003003,0.001001001,999.0,1,12,5,1.0,37,37,1,0,0.4877895072,0.3406097283,0.0425235683,999.1056623099,0,12,4,0.9497692377,36,37,0.0],[1,1,0.0,0.010261194,0.009328358,1072.0,1,8,4,1.0,110,94,0,1,0.0,0.2740451022,0.0983806665,1072.0453262387,1,7,4,0.9449390695,109,93,1.0],[1,1,0.0,0.0046875,0.009375,640.0,1,12,6,1.0,43,41,1,0,0.1176024202,0.0,0.0483832432,639.9496347368,1,12,6,0.9064654989,42,40,1.0],[1,1,0.0,0.061026352,0.034674064,721.0,1,10,36,1.0,111,95,0,1,0.0,0.0,0.0218498843,720.9028472256,0,10,35,0.9860429276,111,95,1.0],[1,1,0.0,0.000932836,0.000932836,1072.0,1,8,2,1.0,12,12,0,0,0.2258602629,0.0,0.5005391047,1071.6187391574,0,7,1,1.0,11,11,1.0],[1,7,0.683185705,0.044656606,0.01262704,463.8571429,1,13,810,1.0,118,102,1,6,0.6386190026,0.0,0.2561900842,463.955249476,1,13,810,1.0,117,101,1.0],[1,1,0.0,0.008973081,0.004985045,1003.0,1,12,2,1.0,119,103,0,0,0.4001435109,0.0,0.0619767758,1003.0552328286,1,11,2,1.0,119,103,0.0],[1,1,0.0,0.001386963,0.001386963,721.0,0,10,1,1.0,120,104,0,1,0.2241191583,0.0,0.3466731856,721.2686449043,0,9,1,1.0,120,104,0.0],[1,1,0.0,0.002773925,0.002773925,721.0,0,10,0,1.0,121,105,0,0,0.0715117745,0.0637671185,0.3681003848,721.0641933691,0,9,0,0.4789678627,121,105,1.0],[1,1,0.0,0.013793103,0.013793103,145.0,1,12,0,1.0,44,42,0,1,0.334788573,0.0,0.037876056,144.8171748012,1,11,0,1.0,43,42,1.0],[1,1,0.0,0.00312989,0.00312989,639.0,1,12,1,1.0,45,43,1,0,0.0474017375,0.0,0.1538560246,639.1635219956,1,12,1,0.7018744529,45,43,0.0],[1,1,0.0,0.001385042,0.0,722.0,1,10,1,1.0,122,106,1,0,0.4034642594,0.0,0.1355567405,721.8645194455,1,10,1,0.8906860645,121,106,0.0],[1,1,0.0,0.00090009,0.00090009,1111.0,1,8,4,1.0,46,44,1,0,0.2647564221,0.1836049934,0.0528365644,1111.2918462249,1,8,4,0.9548774912,46,43,0.0],[1,1,0.0,0.034954407,0.001519757,658.0,1,12,3,1.0,123,107,0,0,0.0,0.0,0.1870344199,657.8311580456,0,12,2,1.0,123,107,1.0],[1,1,0.0,0.061674009,0.0,227.0,1,4,216,1.0,124,108,1,1,0.0,0.1135434483,0.162266455,226.9381802282,1,4,215,0.9403964069,124,108,1.0],[2,2,1.0,0.006309148,0.006309148,317.0,1,3,356,0.5,126,125,1,1,1.0,0.0,0.1491674974,316.9733328913,0,3,356,0.5879854593,125,124,0.0],[1,1,0.0,0.001798561,0.000899281,1112.0,1,8,0,1.0,47,45,0,1,0.0,0.0375659084,0.1352169122,1111.8929560906,0,8,0,0.9742708672,47,44,0.0],[1,1,0.0,0.005181347,0.012953368,386.0,1,11,6,1.0,48,46,0,1,0.0243051237,0.0,0.1373136354,386.1429942737,0,10,6,0.8325651701,47,45,1.0],[1,1,0.0,0.018838305,0.006279435,637.0,1,11,8,1.0,127,110,0,0,0.0,0.0,0.0559177819,637.4632407017,0,10,8,0.6888097195,126,110,0.0],[1,1,0.0,0.025618375,0.0,1132.0,1,8,2,1.0,128,111,0,0,0.0,0.2963362194,0.294551073,1131.9562089811,0,8,1,0.9944229182,127,111,0.0],[1,1,0.0,0.0,0.001712329,584.0,1,14,33,1.0,129,112,0,1,0.0,0.0,0.0487832293,583.6892418371,0,14,32,1.0,128,112,0.0],[1,1,0.0,0.018518519,0.018518519,108.0,0,2,78,1.0,38,38,0,1,0.0056687628,0.0794166848,0.0566059022,108.1446344103,0,2,78,1.0,38,38,0.0],[1,1,0.0,0.029824561,0.023684211,1140.0,1,8,6,1.0,49,47,0,0,0.2489307004,0.2725617553,0.2153841002,1139.8852265298,1,7,5,1.0,48,46,0.0],[1,1,0.0,0.104330709,0.008858268,1016.0,1,12,12,1.0,74,70,0,0,0.2021097617,0.0,0.6417630747,1016.032446188,1,11,12,1.0,73,70,1.0],[1,1,0.0,0.049679487,0.041666667,624.0,0,11,7,1.0,39,39,0,0,0.0,0.0471290169,0.137249626,623.935232694,0,11,6,1.0,38,39,0.0],[1,1,0.0,0.004784689,0.001594896,627.0,1,12,15,1.0,13,13,1,1,0.0,0.0,0.0781649415,626.8294516018,1,11,14,1.0,13,13,0.0],[1,1,0.0,0.0,0.0,1136.0,0,1,0,1.0,50,48,0,0,0.071210007,0.0,0.1407433615,1135.5502220924,0,0,0,1.0,49,47,0.0],[1,1,0.0,0.002631579,0.002631579,1140.0,1,8,2,1.0,51,49,1,1,0.2031699347,0.0,0.5558156109,1140.2399432964,1,7,2,0.5422736962,50,48,0.0],[1,2,1.0,0.01459854,0.0,68.5,1,11,41,1.0,76,72,1,2,1.0,0.0,0.3880434842,68.5690846897,0,11,41,1.0,75,72,0.0],[1,1,0.0,0.011494253,0.006896552,435.0,1,5,23,1.0,52,50,0,1,0.2872794805,0.0,0.3273549438,435.226605487,1,5,22,0.7216910273,51,50,1.0],[1,1,0.0,0.072881356,0.054237288,590.0,1,14,9,1.0,130,113,0,1,0.0,0.312898424,0.1294259146,590.2646919304,1,13,9,1.0,130,112,0.0],[1,1,0.0,0.037037037,0.074074074,54.0,1,6,175,1.0,131,114,1,1,0.0242776639,0.1525686569,0.1378420011,54.248083323,1,5,174,1.0,130,113,0.0],[1,1,0.0,0.000877193,0.000877193,1140.0,1,8,1,1.0,53,51,1,1,0.0,0.0180467829,0.2272032704,1140.2608518068,1,7,0,1.0,52,51,1.0],[1,1,0.0,0.00304414,0.00608828,657.0,1,12,11,1.0,132,115,0,0,0.0,0.0947305812,0.0385446939,656.9769774143,1,11,10,0.6672181111,131,115,0.0],[1,1,0.0,0.006079027,0.003039514,658.0,0,12,0,1.0,133,116,1,1,0.5781904498,0.3857801394,0.4119143504,658.097353141,0,12,0,0.5731934373,133,115,0.0],[1,1,0.0,0.632183908,0.689655172,87.0,0,9,50,1.0,14,14,1,0,0.0,0.7240573306,0.7544838985,87.2862783145,0,8,50,0.8907123642,13,14,1.0],[1,1,0.0,0.009668508,0.005524862,724.0,1,10,15,1.0,134,117,0,1,0.7137847835,0.0,0.0662658375,724.2997568564,0,9,15,0.6251271748,133,116,1.0],[1,1,0.0,1.322183099,1.322183099,1136.0,0,2,2,1.0,15,15,0,0,0.0,1.0,1.3822077907,1136.243550589,0,2,1,0.8770047113,14,15,1.0],[1,1,0.0,0.002964427,0.006916996,1012.0,0,12,4,1.0,77,73,1,0,0.3711283039,0.2104113246,0.2012375462,1012.2769824363,0,11,4,0.8666751921,76,72,1.0],[1,1,0.0,0.003367003,0.003367003,297.0,1,12,149,1.0,54,52,1,1,0.0,0.0,0.178493571,297.250762549,0,12,149,1.0,54,51,0.0],[1,1,0.0,0.017881706,0.013755158,727.0,1,10,0,1.0,55,53,1,0,0.0,0.0,0.187038327,726.7456773146,1,10,0,1.0,54,52,0.0],[1,1,0.0,0.054462935,0.048411498,661.0,1,12,1,1.0,56,54,1,1,0.0,0.0222889736,0.0989614278,660.9703559628,1,12,0,0.9570937728,55,54,1.0],[1,1,0.0,0.001512859,0.001512859,661.0,1,12,1,1.0,57,55,0,0,0.0144473947,0.0,0.0605143403,660.8581423965,1,12,0,1.0,57,55,0.0],[1,3,0.997683477,0.014360313,0.011749347,255.3333333,1,12,13,0.666666667,80,76,1,3,1.0,0.0,0.5246186165,255.2633578438,0,12,12,0.7499024596,79,75,1.0],[1,1,0.0,0.042857143,0.014285714,70.0,1,8,306,1.0,1,1,0,0,0.004466582,0.0,0.5586914717,70.292902517,1,8,305,0.8029621748,0,1,0.0],[1,1,0.0,0.012578616,0.0,636.0,1,12,7,1.0,58,56,0,1,0.054439982,0.0,0.1971758504,635.7399589849,0,12,6,0.5699868976,57,56,1.0],[1,1,0.0,0.010245902,0.0,488.0,1,11,87,1.0,59,57,0,0,0.0,0.196808675,0.2626978638,487.903277021,0,11,86,0.7385480414,58,56,0.0],[1,1,0.0,0.014285714,0.014285714,70.0,1,9,15,1.0,60,58,1,0,0.2117481905,0.0,0.1426568816,69.6779127307,1,9,15,1.0,59,57,0.0],[1,1,0.0,0.021341463,0.021341463,328.0,1,3,219,1.0,1,1,0,1,0.0,0.0,0.2286475108,328.0641304284,1,3,218,1.0,0,1,1.0],[1,1,0.0,0.008196721,0.008196721,488.0,1,12,18,1.0,2,2,0,1,0.0039569026,0.0151958668,0.1658908874,487.9114948362,0,12,17,0.8339218362,2,1,1.0],[1,3,0.345955766,0.202739726,0.123287671,243.3333333,1,14,53,1.0,5,5,1,2,0.6713554695,0.5131479863,0.1834075694,243.0523304611,1,14,53,0.8938710657,5,5,1.0],[1,1,0.0,0.00098912,0.001978239,1011.0,1,13,27,1.0,6,6,0,1,0.0,0.0,0.139959409,1010.6876942258,1,13,27,0.809312816,6,5,0.0],[1,1,0.0,0.002298851,0.002298851,435.0,1,6,29,1.0,7,7,0,0,0.0,0.0,0.0357729042,435.4399496612,0,5,28,1.0,7,6,0.0],[1,1,0.0,0.035874439,0.004484305,446.0,1,6,0,1.0,8,8,0,1,0.2493731674,0.0,0.2776122709,445.9063858448,0,6,0,1.0,7,8,1.0],[1,1,0.0,0.008163265,0.004081633,245.0,1,10,44,1.0,9,9,0,1,0.3118921483,0.087938111,0.2107109637,245.3776553635,1,10,43,1.0,8,8,0.0],[1,1,0.0,0.020547945,0.0,146.0,1,13,46,1.0,10,10,0,0,0.0982301299,0.0,0.0694484858,145.8386928033,1,12,46,0.7597718831,9,9,0.0],[1,1,0.0,0.009615385,0.009615385,624.0,1,12,33,1.0,11,11,0,0,0.0,0.0842319751,0.1993639336,624.0574891828,0,11,32,0.6768996882,11,11,1.0],[1,1,0.0,0.001602564,0.001602564,624.0,1,12,0,1.0,12,12,1,0,0.0,0.0,0.3369525342,624.0892280093,0,11,0,0.9460914954,12,12,0.0],[2,9,0.851601804,0.003438958,0.003438958,452.3333333,0,14,1034,0.888888889,21,21,1,9,0.9923776647,0.0672241549,0.0080747002,452.0152121537,0,13,1034,0.3322696784,20,20,0.0],[1,4,0.820111964,0.013859275,0.010127932,469.0,1,14,42,0.5,43,43,0,4,0.2152805763,0.2076316946,0.0709070153,468.4288183792,0,14,41,1.0,43,43,1.0],[1,3,0.864973521,0.001446132,0.002169197,461.0,1,14,0,0.333333333,46,46,0,2,0.9437487647,0.0250648993,0.5843026142,460.8051390271,0,14,0,0.7179971049,46,46,0.0],[1,1,0.0,0.0,0.001762115,1135.0,0,3,42,1.0,47,47,1,1,0.0874045507,0.0,0.105874903,1134.7220212942,0,2,41,0.9083906069,46,47,0.0],[1,1,0.0,0.00349345,0.00349345,1145.0,0,9,0,1.0,22,21,0,0,0.0037078195,0.0,0.2895955711,1145.1283545821,0,8,0,1.0,22,20,0.0],[1,1,0.0,0.000873362,0.000873362,1145.0,0,9,1,1.0,23,22,0,0,0.4181652278,0.0067839053,0.0039447033,1144.5344680377,0,8,0,0.9114312424,22,21,0.0],[1,1,0.0,0.016589862,0.07281106,1085.0,1,3,41,1.0,48,48,1,1,0.3678314253,0.0,0.0911068652,1085.4569385479,0,3,41,0.5912481946,47,48,1.0],[1,1,0.0,0.004056795,0.004056795,493.0,1,13,3,1.0,16,16,0,1,0.0765134425,0.0,0.0665452521,492.9551122701,1,12,2,1.0,15,15,0.0],[2,2,0.0,0.0,0.0,17.0,1,2,121,1.0,25,24,2,1,0.2467780593,0.6085982562,0.6041190872,17.0796973745,1,1,121,1.0,25,23,1.0],[1,1,0.0,0.0,0.002770083,1083.0,0,3,3,1.0,49,49,0,1,0.0,0.1919620672,0.3424576814,1083.3494707417,0,2,3,0.1460480258,49,48,0.0],[1,1,0.0,0.001572327,0.001572327,636.0,0,12,37,1.0,50,50,1,1,0.0,0.0,0.1937266356,635.7399996073,0,11,36,1.0,49,49,0.0],[1,1,0.0,0.001572327,0.001572327,636.0,0,13,2,1.0,26,24,1,0,0.0,0.0,0.0042577539,636.1197365154,0,13,2,0.8579901467,26,23,1.0],[1,1,0.0,0.009433962,0.009433962,106.0,1,2,300,1.0,27,25,1,0,0.0,0.1440406245,0.3437593316,106.1408074508,0,1,300,1.0,27,24,0.0],[1,2,0.804252236,0.064209275,0.003567182,420.5,1,11,166,1.0,29,27,1,1,0.4506576565,0.2002573544,0.0003003193,420.1308910031,0,10,165,1.0,29,26,1.0],[1,1,0.0,0.078397213,0.106271777,574.0,1,15,61,1.0,30,28,1,1,0.1091319389,0.0084807756,0.1837482956,574.1534566115,1,14,61,0.7092495098,29,28,1.0],[1,1,0.0,0.001569859,0.0,637.0,1,13,13,1.0,31,29,1,0,0.1374614417,0.0171945482,0.4772893315,636.9642983525,1,13,13,0.9167753885,30,28,0.0],[1,1,0.0,0.004076087,0.0,736.0,1,11,2,1.0,32,30,1,0,0.0,0.0,0.0555185528,736.2454918449,0,11,1,1.0,31,30,0.0],[1,5,0.771701245,0.022385673,0.085385353,625.4,1,14,151,0.8,5,5,0,5,0.7744162922,0.1617569879,0.3104602499,625.7724603987,0,13,150,0.6026256929,5,5,1.0],[1,1,0.0,0.020761246,0.039792388,578.0,1,4,261,1.0,6,1,1,0,0.0,0.0,0.1434089548,577.9017217095,1,4,261,0.9914278035,6,1,1.0],[1,2,0.0,0.000963391,0.000963391,519.0,1,13,53,1.0,34,32,1,1,0.1307850412,0.0984564943,0.1041847239,519.1874731343,0,13,52,0.5123328474,34,32,1.0],[1,1,0.0,0.003511853,0.002633889,1139.0,1,10,6,1.0,35,33,1,1,0.0,0.2913591744,0.117981873,1138.9335443464,1,9,5,0.4866790336,35,32,0.0],[1,1,0.0,0.0064,0.0032,625.0,1,12,50,1.0,36,34,0,1,0.0,0.1207265944,0.2369121552,624.9192131776,1,12,49,1.0,35,34,0.0],[1,1,0.0,0.063260341,0.02189781,411.0,1,7,43,1.0,37,35,0,0,0.0,0.0,0.1949881825,411.2716570711,0,7,42,1.0,37,35,0.0],[1,1,0.0,0.00243309,0.0,411.0,1,7,0,1.0,38,36,0,1,0.2140005034,0.0144156686,0.2540326677,410.6165718167,0,7,0,0.7892692911,37,35,0.0],[1,1,0.0,0.166666667,0.113636364,528.0,1,7,7,1.0,7,6,1,0,0.0,0.1483548522,0.274405471,528.366580887,1,6,7,0.771294515,7,6,1.0],[1,5,0.945943895,0.09518144,0.041046996,336.2,1,15,1040,1.0,12,11,0,5,0.8751929608,0.2315915984,0.2940121495,336.2905703648,1,15,1039,1.0,11,11,1.0],[1,3,0.94639463,0.009771987,0.003257329,204.6666667,1,9,617,1.0,41,39,0,2,0.9286203968,0.0,0.1912663873,205.1002518299,1,9,616,1.0,41,38,1.0],[2,3,0.878347105,0.019002375,0.002375297,280.6666667,1,14,98,0.666666667,44,43,1,2,0.7226512825,0.0,0.3688275788,280.7657280405,1,14,97,0.5720182017,44,42,1.0],[1,1,0.0,0.002331002,0.002331002,429.0,1,2,0,1.0,45,42,0,1,0.0,0.0,0.191445574,428.827511625,1,1,0,1.0,45,42,1.0],[1,1,0.0,0.02712161,0.025371829,1143.0,1,10,2,1.0,46,43,1,0,0.0460463947,0.0,0.0675212066,1142.4013182208,0,10,2,0.7402403851,46,42,1.0],[1,1,0.0,0.382352941,0.382352941,34.0,1,1,40,1.0,47,2,0,0,0.0,0.2940229045,0.4553496038,34.0203621391,0,0,40,0.9249704226,46,2,1.0],[1,1,0.0,0.020930233,0.009302326,430.0,1,2,1,1.0,48,44,0,1,0.0,0.5411478018,0.3483258744,429.7711942564,0,2,0,1.0,48,44,1.0],[1,1,0.0,1.833333333,0.25,12.0,1,7,504,1.0,13,12,1,1,0.0,1.0,0.0270849775,12.1508954718,0,7,504,1.0,13,12,1.0],[1,1,0.0,0.004378284,0.000875657,1142.0,1,10,1,1.0,49,45,1,1,0.0822971286,0.0604755516,0.0572803738,1142.0250756028,0,10,0,0.9940230277,48,45,0.0],[1,1,0.0,0.011314186,0.00435161,1149.0,1,10,0,1.0,50,46,0,1,0.0,0.0,0.004504398,1148.9762524162,1,10,0,0.7563774124,49,46,0.0],[1,2,0.672294817,0.019939577,0.00060423,827.5,1,14,8,1.0,52,48,1,2,0.5718815274,0.0,0.0313835228,827.5156268393,1,14,8,1.0,51,47,0.0],[1,1,0.0,0.064,0.004,250.0,1,11,56,1.0,14,13,1,0,0.0,0.3945524677,0.3500604388,249.8810244974,1,11,56,0.8976458775,13,13,1.0],[1,3,0.806853195,0.074175824,0.041895604,485.3333333,1,15,86,0.666666667,53,53,0,2,0.5053520864,0.2471390275,0.0985677356,484.8007486256,1,15,85,0.61539988,53,53,1.0],[1,6,0.775258887,0.032467532,0.002272727,513.3333333,1,15,173,0.833333333,58,54,0,6,0.7718593258,0.0,0.1233543857,513.0416264555,0,14,172,0.4950598114,58,54,1.0],[1,2,1.0,0.009205021,0.0041841,597.5,1,13,251,1.0,60,56,0,2,0.7786299224,0.2978877419,0.5825655472,597.8140511423,0,12,250,0.6836251915,59,55,1.0],[1,1,0.0,0.575342466,0.02739726,73.0,1,7,104,1.0,61,57,1,0,0.0,0.8031646597,0.0686790236,72.9988747242,1,6,104,1.0,61,56,0.0],[1,1,0.0,0.929577465,0.704225352,71.0,1,5,364,1.0,62,58,0,0,0.0,0.9624866371,0.6928243745,71.2018316085,0,4,364,0.744614089,61,58,1.0],[1,1,0.0,0.002624672,0.002624672,381.0,1,7,14,1.0,15,14,0,0,0.1557951756,0.3333139695,0.231265983,381.131091457,0,7,13,0.7116389668,14,14,0.0],[1,1,0.0,1.133333333,0.6,15.0,1,5,456,1.0,16,15,1,0,0.4675678723,1.0,0.9438339221,15.0179619002,0,5,456,0.7894896407,15,14,1.0],[1,1,0.0,0.005212858,0.006950478,1151.0,1,10,0,1.0,63,59,1,0,0.0,0.0,0.1154872549,1151.3346787136,0,10,0,1.0,62,58,1.0],[1,4,0.772946953,0.010946052,0.003518374,639.5,1,15,53,1.0,67,63,0,4,0.40312998,0.0586842303,0.2184528049,639.6869443878,1,14,53,0.6710381272,66,62,1.0],[1,1,0.0,0.00131406,0.00131406,761.0,1,13,4,1.0,68,64,1,0,0.2781948461,0.0435559406,0.2467706903,761.2986047282,1,13,3,0.9870291053,68,64,0.0],[1,2,0.994030211,0.011921459,0.003506311,713.0,1,15,2,1.0,70,66,1,2,0.7837904118,0.0,0.3574840852,712.3649580794,1,15,2,0.6191681832,70,65,0.0],[1,1,0.0,0.004587156,0.0,654.0,1,14,1,1.0,71,67,0,0,0.6599306942,0.0,0.2303890331,653.8049445925,0,13,0,1.0,71,67,1.0],[1,1,0.0,0.092105263,0.029605263,304.0,1,14,3,1.0,17,16,1,1,0.2575191049,0.0,0.0144484476,303.8878131738,1,14,3,1.0,17,16,1.0],[1,1,0.0,0.00764526,0.006116208,654.0,1,14,3,1.0,72,68,1,0,0.0,0.0562689078,0.1467580997,653.9397437749,1,14,2,0.9931575251,71,67,0.0],[1,1,0.0,0.03030303,0.094276094,297.0,1,14,6,1.0,18,17,0,0,0.0413327559,0.0,0.0204802532,297.4178537907,1,14,6,1.0,17,17,0.0],[1,1,0.0,0.050167224,0.050167224,299.0,1,14,0,1.0,19,18,1,1,0.4024942676,0.0662550829,0.3452417774,298.8728882587,0,13,0,0.7231543347,18,18,0.0],[1,4,1.0,0.011019284,0.019834711,453.75,1,10,764,1.0,23,22,1,4,0.5034882266,0.3056072443,0.0241015284,453.9978512149,1,10,763,1.0,23,22,1.0],[1,1,0.0,0.004340278,0.000868056,1152.0,1,10,10,1.0,54,54,1,1,0.1624311196,0.3125135417,0.034273454,1151.8224674361,1,9,9,0.6260577558,53,54,0.0],[1,1,0.0,0.002635046,0.002635046,759.0,1,13,11,1.0,24,23,0,1,0.1936635409,0.0,0.1879217309,758.4700701765,1,12,10,0.8373429838,23,22,0.0],[1,1,0.0,0.003344482,0.003344482,299.0,1,5,2,1.0,25,24,1,0,0.0,0.1513508262,0.1195121632,298.7726277118,1,4,2,0.9601605506,24,23,0.0],[1,2,0.836640742,0.005957837,0.00091659,1091.0,1,15,18,1.0,27,26,0,1,0.8303997728,0.06590219,0.4196198962,1090.9921826117,0,14,18,1.0,26,26,1.0],[1,1,0.0,0.013089005,0.010471204,382.0,1,7,13,1.0,73,69,1,0,0.0,0.4357644177,0.35876562,382.14446343,0,7,12,1.0,72,68,0.0],[1,1,0.0,0.002635046,0.001317523,759.0,1,13,1,1.0,74,70,1,0,0.0,0.0,0.3177240376,758.5876407464,1,13,0,0.7656933209,73,70,1.0],[1,1,0.0,0.007778738,0.004321521,1157.0,1,10,1,1.0,28,27,0,1,0.0,0.0,0.0361755089,1157.2118742981,0,10,1,1.0,27,27,0.0],[1,1,0.0,0.005842259,0.0,1027.0,1,14,2,1.0,75,71,1,1,0.0,0.2505977705,0.1353139174,1027.0757037816,0,13,1,0.9696954804,75,70,0.0],[1,1,0.0,0.000972763,0.0,1028.0,1,14,0,1.0,76,72,0,1,0.0,0.1042095193,0.1897915381,1028.4305916102,0,13,0,0.8615751886,75,71,0.0],[1,2,0.811278124,0.000835422,0.005847953,598.5,1,13,17,1.0,78,74,0,2,0.6537621697,0.0,0.1464346326,598.3889189324,0,12,17,0.6478118232,77,74,0.0],[1,5,0.886581086,0.041144201,0.019984326,510.4,1,15,79,0.8,83,79,1,5,0.7594550147,0.0659776437,0.2082201943,510.411553829,1,14,79,1.0,82,78,1.0],[1,2,1.0,0.003676471,0.0,272.0,1,13,0,0.5,85,81,1,1,1.0,0.0,0.0874343675,272.3219100461,1,13,0,0.5794024865,84,80,0.0],[1,1,0.0,0.0,0.0,0.0,1,8,407,1.0,86,82,0,1,0.0,0.0,0.1132224592,0.0908453684,1,8,407,1.0,85,82,0.0],[1,2,0.998000884,0.017216643,0.010043042,348.5,1,14,4,1.0,30,29,0,1,0.5000442343,0.0,0.0899656615,348.4747099377,0,13,3,1.0,29,28,0.0],[1,1,0.0,0.102409639,0.089500861,1162.0,1,10,7,1.0,87,83,1,1,0.1982008242,0.0491824045,0.0600460907,1161.9992114045,1,9,7,0.6459527546,87,83,1.0],[1,2,1.0,0.002089864,0.002089864,478.5,1,15,22,1.0,89,85,0,1,1.0,0.1562327082,0.23845524,478.5725117365,0,14,22,1.0,88,85,0.0],[1,1,0.0,0.00528169,0.022887324,568.0,1,15,53,1.0,17,17,1,1,0.0,0.0,0.6144877763,567.7468124281,0,14,53,1.0,17,16,0.0],[1,1,0.0,0.2,0.122580645,155.0,1,4,73,1.0,18,18,0,0,0.0,0.3142172049,0.2889640899,155.0280348131,0,4,72,0.9766194492,17,18,1.0],[1,1,0.0,0.052316891,0.004484305,669.0,1,14,4,1.0,90,86,1,1,0.0,0.0378158104,0.180520551,669.2387580417,0,13,3,1.0,89,85,1.0],[1,1,0.0,0.010558069,0.010558069,663.0,1,14,0,1.0,91,87,1,1,0.0,0.0526869139,0.2279240738,663.0029431543,1,13,0,1.0,90,87,0.0],[1,1,0.0,0.002320186,0.0,431.0,0,2,33,1.0,92,88,0,0,0.0292629467,0.0,0.1093462929,430.7701192597,0,2,32,0.4509124852,91,87,0.0],[1,3,0.787120357,0.00529661,0.003177966,629.3333333,1,15,57,1.0,95,91,0,2,0.9815512865,0.3812083684,0.1362427791,629.3015551223,1,15,56,0.7515926957,95,91,1.0],[2,10,0.737503509,0.078743961,0.03115942,414.0,1,15,254,0.7,105,103,2,9,0.6825821191,0.0,0.3253650023,413.9428542933,0,14,254,0.9743045707,104,103,1.0],[1,1,0.0,0.007832898,0.0,766.0,1,13,5,1.0,106,101,1,0,0.0,0.2286758693,0.2776141752,765.9067035425,0,12,5,0.8317659935,105,100,0.0],[1,1,0.0,0.000833333,0.000833333,1200.0,1,10,5,1.0,31,30,0,0,0.0,0.0,0.3827746401,1199.8220143218,0,10,4,0.7465637301,30,30,1.0],[1,6,0.782405757,0.04352605,0.016047483,758.1666667,1,15,115,0.833333333,37,36,0,5,0.9723522791,0.0,0.0690933238,758.3133486525,0,14,115,0.5141350835,36,36,1.0],[1,1,0.0,0.043437205,0.019830028,1059.0,1,14,1,1.0,107,102,0,0,0.0,0.0746967734,0.3143648071,1058.8088114101,1,14,1,1.0,107,101,0.0],[1,1,0.0,0.042212518,0.043668122,687.0,1,14,1,1.0,108,103,1,1,0.373000808,0.1793171395,0.0637777486,686.7821319896,0,14,1,1.0,107,102,1.0],[1,1,0.0,0.000943396,0.0,1060.0,1,14,0,1.0,109,104,1,1,0.0,0.0,0.2011082305,1059.9254323294,0,13,0,1.0,109,104,0.0],[1,1,0.0,0.055167055,0.0,1287.0,1,10,2,1.0,110,105,0,1,0.3000546957,0.3188252177,0.2776001026,1287.0972109113,0,9,2,0.8791652825,109,105,1.0],[1,1,0.0,0.001886792,0.001886792,1060.0,1,14,1,1.0,111,106,1,1,0.0667406603,0.2043001616,0.1991586915,1060.1089848285,1,13,0,1.0,110,105,0.0],[1,1,0.0,0.006235386,0.007014809,1283.0,1,10,1,1.0,38,37,0,1,0.1164207906,0.0,0.2720162162,1282.8329683392,0,9,0,1.0,38,37,1.0],[1,1,0.0,0.002332815,0.0,1286.0,1,10,2,1.0,112,107,1,0,0.140976898,0.0,0.1082282294,1286.5330045724,1,9,1,1.0,112,106,1.0],[1,1,0.0,0.003885004,0.000777001,1287.0,1,10,0,1.0,113,108,0,1,0.4942844034,0.1577967627,0.2054332366,1286.6505066012,0,10,0,0.8579965457,112,107,0.0],[1,1,0.0,0.00462963,0.002314815,432.0,1,2,21,1.0,114,109,1,0,0.2586453222,0.0710444675,0.4815468671,432.1678412183,0,1,21,1.0,113,108,0.0],[1,1,0.0,0.002617801,0.002617801,764.0,1,13,10,1.0,39,38,1,1,0.0,0.1572078449,0.3290107611,764.0846028621,1,13,10,1.0,39,37,0.0],[1,2,0.550984443,0.016940949,0.005808325,1033.0,1,14,25,1.0,116,111,1,2,0.6620655223,0.3698184127,0.2754598205,1032.9188292832,0,14,25,0.9241774258,116,110,0.0],[1,2,0.453716339,0.146014735,0.02277294,746.5,1,15,41,1.0,2,2,0,1,0.468278235,0.0,0.1443098522,746.6120704185,1,14,40,0.6448155117,1,1,1.0],[1,2,0.896038233,0.00298359,0.00497265,1005.5,1,15,1,1.0,118,113,1,2,0.8034501133,0.517114693,0.1488315879,1005.5738634981,1,15,0,0.7995546951,118,112,1.0],[1,1,0.0,0.00862069,0.002155172,464.0,1,15,38,1.0,3,3,1,0,0.2735844171,0.0,0.0677935644,463.8120652862,1,14,38,1.0,3,2,1.0],[1,1,0.0,0.004310345,0.004310345,464.0,1,15,0,1.0,4,4,0,0,0.121572958,0.4240992451,0.1985046616,464.1431095828,1,14,0,0.8383670564,3,4,1.0],[1,1,0.0,0.057692308,0.032051282,156.0,1,4,42,1.0,119,114,0,0,0.2288064341,0.2263788034,0.2488353568,155.7753288711,0,4,41,1.0,119,114,1.0],[1,4,0.850015877,0.047008547,0.015567766,819.0,1,16,52,1.0,123,118,0,3,0.887178378,0.0,0.0587260007,819.0339350046,0,15,51,1.0,122,117,1.0],[1,1,0.0,0.019230769,0.019230769,156.0,1,4,0,1.0,124,119,1,0,0.0,0.4313576768,0.1988239782,155.6824139281,0,4,0,1.0,123,119,1.0],[1,1,0.0,0.023454158,0.008528785,469.0,1,15,2,1.0,125,120,0,1,0.0883492868,0.0,0.1367654925,468.7875945534,0,15,2,0.5854599987,125,119,0.0],[1,5,0.7449403,0.015964523,0.003104213,451.0,1,17,706,1.0,44,43,0,4,0.9381391379,0.3043207726,0.1675243603,451.2753867248,0,17,706,0.9530243215,43,42,1.0],[1,1,0.0,0.001367989,0.001367989,731.0,1,15,1,1.0,126,121,1,0,0.0,0.0,0.0588777573,730.6115577118,1,15,1,1.0,126,120,0.0],[1,1,0.0,0.047106326,0.009421265,743.0,1,15,1,1.0,127,122,0,0,0.0,0.4466072773,0.0014301087,742.4730406209,1,14,1,0.9264829992,126,121,1.0],[1,1,0.0,0.0375,0.0,160.0,1,4,3,1.0,128,123,0,0,0.0,0.1023465162,0.1012795791,160.2414443498,1,3,2,0.998824996,127,123,1.0],[1,1,0.0,0.003754693,0.001251564,799.0,1,13,3,1.0,129,124,1,1,0.2913043163,0.1394848311,0.6159331701,799.4060594108,1,13,3,0.7385024945,129,124,1.0],[2,2,1.0,0.012345679,0.0,81.0,1,1,72,0.5,131,129,1,1,0.9972865888,0.4365868506,0.3283234386,80.7864140804,1,0,72,0.4893345298,130,129,0.0],[1,1,0.0,0.001886792,0.001886792,1060.0,1,14,25,1.0,45,44,1,1,0.0532205837,0.0,0.5123762389,1059.8274213157,1,13,25,0.9458944716,45,43,0.0],[2,2,1.0,0.024691358,0.024691358,81.0,1,1,2,0.5,133,131,2,2,0.934605217,0.0571008417,0.012322588,80.6697383627,1,0,2,1.0,133,131,0.0],[1,2,0.77170947,0.011111111,0.034188034,585.0,1,16,10,0.5,135,128,1,2,0.9647383396,0.0,0.0973806441,585.3301704562,0,16,10,0.6986806655,134,127,0.0],[1,1,0.0,0.008547009,0.008547009,117.0,1,2,37,1.0,46,45,1,1,0.0,0.0,0.8966676627,117.1295944097,1,2,37,1.0,45,44,0.0],[1,1,0.0,0.077220077,0.052767053,777.0,1,15,0,1.0,47,46,1,0,0.0287958283,0.0,0.0964675408,776.9467052102,1,15,0,1.0,46,45,1.0],[1,1,0.0,0.005148005,0.007722008,777.0,1,15,0,1.0,136,129,1,1,0.3277741415,0.0039597396,0.2856860942,777.2409647716,1,15,0,1.0,135,129,1.0],[1,1,0.0,0.005148005,0.005148005,777.0,1,15,0,1.0,48,47,1,0,0.0638772786,0.1928396872,0.3307338344,776.4664529614,0,14,0,1.0,48,46,1.0],[1,2,0.981940787,0.009313725,0.009313725,1020.0,1,16,11,1.0,2,2,0,2,0.4565953641,0.3567748156,0.1980537897,1019.936261439,0,15,11,1.0,2,2,1.0],[1,1,0.0,0.0125,0.00875,800.0,1,14,4,1.0,3,3,0,0,0.0,0.0,0.2586582973,799.8722112075,0,13,4,0.726208443,2,3,0.0],[1,1,0.0,0.280701754,0.169590643,171.0,1,4,5,1.0,19,19,0,0,0.0,0.0,0.2783998316,171.0935007868,1,4,4,0.8955394139,18,18,0.0],[1,2,0.672294817,0.00597177,0.003257329,921.0,1,16,15,1.0,138,131,1,2,0.5340047518,0.1904999423,0.1840761794,921.1464656682,1,16,14,1.0,138,130,0.0],[1,2,0.756833632,0.032679739,0.012254902,612.0,1,16,16,1.0,50,49,1,2,0.5371016646,0.1525218583,0.4496359495,611.4416828187,1,16,16,0.8291802785,49,48,0.0],[1,1,0.0,0.235294118,0.0,85.0,1,6,80,1.0,51,50,1,0,0.0,0.3344404709,0.3563476215,85.45533152,1,6,79,1.0,50,49,1.0],[1,2,0.346268574,0.063569682,0.002444988,818.0,1,17,8,1.0,53,52,0,1,0.0876572698,0.2455629062,0.1484628535,818.2625721285,0,16,7,1.0,52,51,1.0],[1,1,0.0,0.067677946,0.025670945,857.0,1,15,0,1.0,139,132,0,1,0.071398393,0.4953742737,0.007208134,857.0732902392,0,14,0,0.8830817259,139,131,1.0],[1,1,0.0,0.00132626,0.00132626,754.0,1,16,2,1.0,140,133,1,1,0.0,0.7595183122,0.3516644289,753.3948855911,0,16,1,1.0,139,132,0.0],[1,1,0.0,0.197674419,0.174418605,86.0,1,6,3,1.0,141,134,0,1,0.0,0.0,0.2796374946,85.845544893,0,6,3,1.0,140,133,1.0],[1,1,0.0,0.034883721,0.034883721,86.0,1,6,0,1.0,142,135,1,0,0.340904226,0.0,0.1486630611,86.1575266252,0,5,0,0.9501427899,141,135,0.0],[1,1,0.0,0.00132626,0.00132626,754.0,0,16,3,1.0,143,136,1,0,0.2197103414,0.0,0.3151687845,753.5541263454,0,16,2,1.0,142,136,0.0],[1,1,0.0,0.00132626,0.00132626,754.0,0,16,0,1.0,144,137,1,1,0.1314036484,0.0326073168,0.1173463077,753.4626105912,0,16,0,1.0,144,136,0.0],[1,1,0.0,0.363241679,0.222865412,691.0,1,13,17,1.0,145,138,0,0,0.0,0.5429733059,0.3168234496,691.2530121536,1,13,17,1.0,145,138,1.0],[1,5,0.870281809,0.020588235,0.002941176,816.0,1,17,40,1.0,8,8,0,4,0.5553340577,0.0,0.0029108518,816.0442616655,1,16,40,0.9615738521,7,8,1.0],[2,4,0.0,0.0,0.0,130.75,1,1,0,0.25,12,12,1,3,0.0,0.3852039503,0.2328669615,130.8517853805,1,0,0,0.5889341871,12,12,1.0],[1,1,0.0,0.014318011,0.0,1327.0,1,11,1,1.0,146,139,0,1,0.0,0.1977550768,0.4338919016,1327.040696513,1,11,0,1.0,146,139,0.0],[1,1,0.0,0.003012048,0.002259036,1328.0,1,11,0,1.0,147,140,0,1,0.0,0.005082215,0.1382348168,1327.9210154465,1,11,0,1.0,146,140,1.0],[1,1,0.0,0.003773585,0.003773585,265.0,1,1,0,1.0,13,12,0,1,0.0,0.0,0.2216589785,264.8970770644,1,0,0,0.7789137654,12,12,0.0],[1,2,1.0,0.001384083,0.001384083,722.5,1,17,3,1.0,55,54,0,2,1.0,0.0,0.2107600426,723.0427488419,0,17,2,1.0,55,54,0.0],[1,1,0.0,0.196153846,0.026923077,260.0,1,11,53,1.0,148,141,1,1,0.2847184391,0.0,0.3832928186,260.2576743474,0,11,52,1.0,147,141,1.0],[1,1,0.0,0.0,0.0,55.0,0,1,0,1.0,5,1,0,1,0.0,0.0,0.1562379543,54.851708833,0,1,0,1.0,4,1,0.0],[1,1,0.0,0.055555556,0.074074074,54.0,0,1,0,1.0,6,2,0,0,0.1050868817,0.2138595723,0.0600238469,54.1727241613,0,1,0,0.7093607294,5,1,1.0],[1,1,0.0,0.036363636,0.0,55.0,0,1,1,1.0,7,3,0,1,0.0,0.2744942958,0.1611002389,54.7721521857,0,0,0,0.9098181907,7,3,0.0],[1,1,0.0,0.004968944,0.001242236,805.0,1,14,6,1.0,149,142,0,0,0.0,0.0,0.0569858608,805.0009628,0,13,6,1.0,149,142,1.0],[1,1,0.0,0.061538462,0.184615385,65.0,1,10,155,1.0,150,143,0,0,0.0,0.0,0.1165149489,65.2474409774,0,9,154,1.0,149,142,1.0],[1,1,0.0,0.017156863,0.009803922,408.0,1,14,7,1.0,56,55,0,1,0.2361747722,0.0537971685,0.2430518353,408.0485976797,0,13,6,1.0,56,54,0.0],[1,1,0.0,0.007662835,0.003831418,261.0,1,11,4,1.0,151,144,0,1,0.0,0.0761311659,0.2416571634,260.9439961583,1,11,3,1.0,150,143,0.0],[1,1,0.0,0.004219409,0.004219409,474.0,1,16,7,1.0,152,145,1,1,0.0879664028,0.3455023683,0.1082260977,473.9642660428,1,15,7,1.0,152,145,1.0],[1,1,0.0,0.0,0.0,10.0,0,1,0,1.0,8,4,0,0,0.3119641782,0.0,0.1499348425,9.6272466291,0,0,0,1.0,8,4,0.0],[1,2,0.918295834,0.002823264,0.000564653,885.5,1,16,21,1.0,58,57,0,1,1.0,0.0,0.1940394563,885.2012932732,1,16,20,0.7689107225,57,56,0.0],[1,1,0.0,0.007633588,0.003816794,262.0,1,11,4,1.0,59,58,1,0,0.0720544005,0.4200608536,0.1221288699,262.3684277589,0,10,4,1.0,58,58,0.0],[1,1,0.0,0.002109705,0.002109705,474.0,1,16,4,1.0,60,59,0,0,0.0,0.0,0.4155503086,474.1874318054,0,16,3,0.6356894892,60,59,0.0],[1,1,0.0,0.140893471,0.013745704,291.0,1,11,0,1.0,61,60,0,1,0.0,0.3708572224,0.3130976591,290.655721894,0,11,0,1.0,61,59,1.0],[1,3,0.318636864,0.023267839,0.001034126,644.6666667,1,16,105,1.0,22,22,0,3,0.1635444463,0.0,0.1698622272,644.6147189037,1,15,105,0.9756970682,21,22,1.0],[1,1,0.0,0.006557377,0.0,305.0,1,15,75,1.0,2,2,0,0,0.0096707983,0.07815628,0.2796244645,305.3348709798,1,15,74,1.0,1,2,0.0],[1,1,0.0,0.01734104,0.015895954,692.0,1,13,3,1.0,62,61,0,1,0.0,0.0,0.3562876064,692.2064654461,1,12,3,0.8830191619,61,60,0.0],[1,1,0.0,0.006557377,0.006557377,305.0,1,15,0,1.0,3,3,0,1,0.0,0.0,0.0892351524,305.5474064438,1,14,0,1.0,3,3,0.0],[1,2,0.965636133,0.012987013,0.001236858,808.5,1,16,33,1.0,64,63,1,2,1.0,0.2295209987,0.046724583,808.8289760369,0,16,32,0.8899114129,64,62,1.0],[1,1,0.0,0.009276438,0.003710575,1078.0,1,16,5,1.0,14,13,0,0,0.1415465054,0.0752901887,0.2093084029,1078.1776453861,1,15,4,0.9977136591,14,13,0.0],[1,1,0.0,1.4,2.65,20.0,1,1,12,1.0,9,5,1,0,0.0,1.0,2.4511892874,19.7601027091,0,0,12,0.8224666759,9,4,1.0],[1,1,0.0,0.005787037,0.0,864.0,1,16,3,1.0,15,14,1,0,0.1846549236,0.0,0.2208004352,863.8272068203,0,15,2,1.0,15,14,0.0],[1,1,0.0,0.306818182,0.0,352.0,1,11,9,1.0,65,64,0,0,0.0,0.0249152011,0.3521989745,351.7724715852,0,10,8,1.0,65,63,1.0],[1,1,0.0,0.001506024,0.001506024,1328.0,1,12,23,1.0,10,5,1,1,0.0,0.0,0.0064347488,1328.1568001439,1,11,23,1.0,10,4,1.0],[1,1,0.0,0.001506024,0.0,1328.0,1,12,0,1.0,11,6,0,1,0.0758894777,0.0323255867,0.0291200161,1327.9996230179,1,11,0,0.6987703706,11,5,0.0],[1,2,0.985228136,0.00896861,0.006726457,223.0,1,10,148,0.5,13,8,1,1,0.714344701,0.0,0.0890164522,223.1021494452,0,10,148,0.468012979,13,7,1.0],[1,1,0.0,0.040540541,0.027027027,74.0,1,7,111,1.0,153,146,1,0,0.0,0.0,0.2644884189,73.943548185,0,7,111,1.0,152,145,1.0],[1,3,1.0,0.055555556,0.027777778,24.0,1,10,1159,1.0,16,11,0,3,1.0,0.4992045648,0.2569597055,23.953933472,1,10,1158,0.9128895954,16,10,0.0],[1,2,0.970950594,0.005020921,0.00334728,597.5,1,10,206,0.5,17,16,0,1,0.6899742724,0.468757924,0.218503911,597.0522841774,1,10,206,0.2333905412,16,16,0.0],[1,1,0.0,0.003636364,0.003636364,825.0,1,15,18,1.0,18,17,0,0,0.0,0.0727734983,0.1837427221,825.4082469042,0,15,18,0.5956669596,18,17,0.0],[1,1,0.0,0.001157407,0.001157407,864.0,1,16,11,1.0,19,18,1,1,0.0,0.0,0.1537745074,864.0283588187,0,15,11,0.8320957829,19,17,0.0],[1,1,0.0,0.00245098,0.00245098,408.0,1,15,25,1.0,17,12,1,0,0.1436873358,0.1732224341,0.2113513213,407.5114853738,1,14,24,0.6691435322,16,12,0.0],[1,1,0.0,0.001322751,0.001322751,756.0,1,16,19,1.0,154,147,1,0,0.1254667125,0.0,0.3216006441,756.1035633851,0,16,18,0.7351577875,153,146,0.0],[1,1,0.0,0.003278689,0.003278689,305.0,1,15,20,1.0,4,4,0,0,0.0402595859,0.0549182281,0.1297762286,305.1487148175,1,15,20,0.8843619562,4,3,0.0],[1,1,0.0,0.006928406,0.0,433.0,1,3,71,1.0,18,13,0,1,0.0,0.0,0.0515842288,432.7668700645,1,3,71,0.7646925712,18,12,0.0],[1,1,0.0,0.235294118,0.117647059,34.0,1,7,7,1.0,19,14,0,0,0.4845843889,0.5804278681,0.3493193864,34.4964281619,1,7,6,1.0,18,14,0.0],[1,1,0.0,0.008498584,0.002832861,353.0,1,11,16,1.0,66,65,0,1,0.1657724297,0.1679485225,0.2154502799,353.0624223822,1,11,16,1.0,66,65,0.0],[1,1,0.0,0.016949153,0.016949153,59.0,1,9,12,1.0,67,66,1,1,0.1700725828,0.0,0.0713491558,59.1856108767,0,8,12,1.0,66,66,0.0],[1,1,0.0,0.000927644,0.000927644,1078.0,1,16,20,1.0,68,67,0,0,0.0,0.0,0.1175250642,1077.795587687,0,15,19,0.4987123453,68,67,0.0],[1,1,0.0,0.013133208,0.003752345,533.0,1,7,86,1.0,69,68,1,0,0.0,0.308319865,0.1002898497,532.720879609,0,7,85,0.6939362719,68,67,1.0],[1,1,0.0,0.003636364,0.003636364,825.0,1,15,7,1.0,20,19,0,0,0.0180559274,0.1232778175,0.126604078,825.7383105787,1,15,6,1.0,19,19,0.0],[1,1,0.0,0.05,0.05,20.0,0,1,19,1.0,20,6,0,0,0.1697232375,0.0,0.3086694673,19.5857341534,0,1,19,0.9287832917,19,5,0.0],[1,1,0.0,0.25,0.2,20.0,1,1,0,1.0,21,7,0,1,0.0,0.0,0.0422595785,20.0672777785,1,0,0,1.0,20,6,1.0],[1,1,0.0,0.0,0.0,13.0,1,1,0,1.0,70,1,0,0,0.0,0.1851808403,0.2107632974,12.8054189069,1,1,0,1.0,69,0,1.0],[1,1,0.0,0.739130435,0.0,23.0,0,1,0,1.0,71,2,0,1,0.0,0.4250764639,0.039435477,22.9082349138,0,1,0,1.0,70,2,1.0],[1,1,0.0,0.1,0.1,20.0,0,2,1,1.0,72,3,0,1,0.2153502678,0.1881130509,0.3575323558,19.9783777996,0,1,0,0.8216197743,71,2,1.0],[1,1,0.0,0.043478261,0.043478261,23.0,0,1,3,1.0,73,4,0,0,0.0,0.2092141016,0.2645169829,23.134855687,0,1,2,0.7753452883,72,4,1.0],[1,1,0.0,0.005154639,0.00257732,388.0,1,9,17,1.0,5,5,0,0,0.0861052597,0.0958642335,0.1012621491,387.9732466223,0,9,16,1.0,4,5,0.0],[1,1,0.0,0.006060606,0.006060606,825.0,1,16,5,1.0,6,6,0,1,0.0,0.0,0.120180032,825.1278142546,1,15,4,1.0,5,6,1.0],[1,1,0.0,0.003745318,0.001872659,534.0,1,8,5,1.0,7,7,1,1,0.0,0.0096254198,0.0496733007,534.3324491402,0,8,5,0.8299608481,6,6,1.0],[1,1,0.0,0.001872659,0.001872659,534.0,1,8,0,1.0,155,148,1,1,0.076521057,0.3037748343,0.0444435509,534.2102813875,0,8,0,0.9486870078,155,147,1.0],[1,1,0.0,0.013301088,0.0,827.0,1,16,0,1.0,74,69,0,1,0.0,0.5453133739,0.3234357162,827.1790434684,1,15,0,0.9631085587,73,69,0.0],[1,1,0.0,0.024691358,0.024691358,81.0,1,10,429,1.0,21,20,1,1,0.2577347807,0.248115249,0.3063271734,81.1906981138,0,9,428,0.8734371115,20,19,0.0],[1,1,0.0,0.080760095,0.06175772,842.0,1,16,0,1.0,156,149,0,0,0.1575819397,0.1720162886,0.1078467753,842.2653897495,0,16,0,1.0,155,149,1.0],[1,1,0.0,0.064981949,0.003610108,277.0,1,2,40,1.0,157,150,1,1,0.1840756525,0.0,0.1259535636,277.1555799351,0,1,40,1.0,156,150,0.0],[1,1,0.0,0.002375297,0.002375297,842.0,1,16,1,1.0,75,70,0,1,0.0,0.0,0.2990819821,841.8523989155,0,15,1,1.0,74,70,0.0],[1,1,0.0,0.018450185,0.010147601,1084.0,1,16,6,1.0,76,71,1,1,0.0775036342,0.2887554133,0.0643109687,1083.8711206089,1,16,5,1.0,75,70,0.0],[1,1,0.0,0.003558719,0.002372479,843.0,1,16,0,1.0,77,72,1,0,0.0,0.0,0.0533584432,843.1996641362,0,15,0,1.0,76,72,0.0],[1,1,0.0,0.002767528,0.002767528,1084.0,1,16,0,1.0,23,23,1,0,0.0,0.0714776995,0.3705309209,1083.5636803291,0,15,0,0.3810610854,22,23,0.0],[1,1,0.0,0.001504891,0.003009782,1329.0,1,12,18,1.0,24,24,1,0,0.1900702411,0.1679210305,0.127110419,1329.104395518,1,12,17,1.0,24,23,0.0],[1,1,0.0,0.133333333,0.033333333,30.0,1,7,710,1.0,25,25,0,0,0.0,0.1359967657,0.1998942096,29.5254187995,0,6,710,0.9512241835,25,24,1.0],[1,1,0.0,0.009222661,0.002635046,759.0,1,16,8,1.0,26,26,1,0,0.2028464866,0.1268249187,0.0463136451,758.6943104162,0,15,8,1.0,25,26,1.0],[1,1,0.0,0.00245098,0.00245098,408.0,1,16,10,1.0,27,27,0,0,0.0,0.0,0.0223201921,408.1571038056,0,15,10,1.0,27,26,0.0],[1,1,0.0,1.62244898,0.204081633,196.0,1,6,133,1.0,28,28,1,1,0.3844210417,1.0,0.0683366119,196.0833765417,1,6,132,0.9922933218,27,28,1.0],[1,2,0.297472249,0.022900763,0.009329941,589.5,1,17,0,1.0,30,30,1,2,0.1939788125,0.0424972349,0.2383180553,589.6103881932,1,16,0,1.0,30,30,1.0],[1,2,0.297472249,0.009425878,0.023136247,583.5,1,17,0,0.5,159,152,1,1,0.7479457216,0.0,0.3949118498,583.3038977555,0,16,0,0.7049571289,159,151,1.0],[1,2,0.468995594,0.005602241,0.0,892.5,1,17,30,1.0,23,22,0,1,0.3986508222,0.0887972982,0.0881320337,892.529527876,0,16,29,0.8778848322,22,21,1.0],[1,1,0.0,0.004728132,0.001182033,846.0,1,16,1,1.0,31,31,1,0,0.0,0.0,0.0104856226,845.4524101802,1,16,1,0.5998595561,31,30,0.0],[1,1,0.0,0.00942285,0.0,849.0,1,16,0,1.0,160,153,0,1,0.0,0.0,0.1667149489,849.2640838137,1,16,0,1.0,160,153,1.0],[1,8,0.906405819,0.007593458,0.007009346,428.0,1,19,914,0.875,168,161,1,8,0.8927295547,0.0,0.1866068743,428.3349288901,0,19,914,1.0,168,161,1.0],[1,20,0.806234518,0.038242259,0.038242259,570.05,1,19,766,0.75,188,181,0,20,1.0,0.0,0.231032828,570.064630162,1,19,766,0.4982587473,187,180,1.0],[1,1,0.0,0.002635046,0.002635046,759.0,1,16,1,1.0,32,32,1,1,0.3346640264,0.3650262276,0.0103383136,758.8642688543,0,16,1,0.6904151986,32,32,0.0],[1,1,0.0,0.020928116,0.006369427,1099.0,1,16,2,1.0,33,33,1,0,0.0,0.0287806785,0.218647908,1098.9316317788,0,16,2,0.6981480235,33,32,1.0],[1,1,0.0,0.00209205,0.00209205,478.0,1,16,2,1.0,34,34,0,0,0.1214000412,0.1513429827,0.0120704134,478.621560041,0,15,1,0.8362570749,33,33,1.0],[1,1,0.0,0.003529412,0.002352941,850.0,1,16,2,1.0,35,35,0,1,0.1331858876,0.0,0.0674983816,850.1988192519,0,16,1,0.8982608551,35,35,0.0],[1,1,0.0,0.056818182,0.034090909,88.0,1,7,48,1.0,24,23,0,1,0.2420611642,0.5314352055,0.3320116432,87.8984294514,1,7,48,1.0,23,22,1.0],[1,1,0.0,0.069306931,0.01980198,202.0,1,6,4,1.0,36,36,1,0,0.0,0.0,0.0169773302,202.2722318705,1,6,4,0.9625455901,35,35,1.0],[1,1,0.0,0.023255814,0.046511628,86.0,1,8,1,1.0,37,37,0,0,0.0,0.2922560891,0.4151439382,86.1477724086,1,7,1,1.0,37,36,0.0],[1,7,0.666975457,0.051817289,0.014489194,581.7142857,0,18,486,1.0,94,89,1,6,0.6165039163,0.4573859214,0.1686873684,582.241692838,0,17,486,0.8644390053,93,88,0.0],[1,1,0.0,2.504464286,0.0,224.0,0,1,0,1.0,85,80,1,1,0.2335060549,1.0,0.5332730615,224.3687388731,0,0,0,1.0,85,80,0.0],[1,1,0.0,0.0,0.0,0.0,0,1,0,1.0,94,89,0,1,0.0646437322,0.0,0.6719377543,0.1523278383,0,0,0,0.8816341777,93,89,0.0],[1,1,0.0,1.842105263,0.0,76.0,0,1,0,1.0,94,89,0,1,0.177010631,1.0,0.2444496779,75.570033046,0,0,0,0.9698444924,93,88,0.0],[1,1,0.0,0.0,0.0,0.0,0,1,0,1.0,85,80,1,0,0.1636253486,0.0678996214,0.1843792009,0.5973560788,0,0,0,0.8890124811,84,80,0.0],[1,6,0.617713927,0.084228516,0.013427734,682.6666667,0,19,203,0.833333333,85,80,1,5,0.8924144694,0.0,0.1066270658,682.3214264961,0,18,203,0.9467746329,85,80,0.0],[1,1,0.0,0.018072289,0.0,166.0,0,2,0,1.0,95,90,1,0,0.0971653318,0.0,0.0009308977,165.9032397043,0,2,0,0.6356927801,95,89,0.0],[1,1,0.0,0.0,0.036585366,164.0,0,2,0,1.0,96,91,1,0,0.0,0.0357097597,0.0082676869,163.8873936795,0,2,0,1.0,96,90,0.0],[1,2,0.650022422,0.008421053,0.004210526,237.5,1,18,49,1.0,39,39,1,2,0.7256284431,0.0,0.3356181589,237.9200269302,0,18,48,0.8415945377,39,38,1.0],[1,1,0.0,0.00257732,0.00257732,388.0,1,10,8,1.0,40,40,1,0,0.0,0.0,0.0239756017,387.8488505959,1,10,7,0.9551768156,40,39,0.0],[1,1,0.0,0.001403509,0.001403509,1425.0,1,12,8,1.0,189,182,1,1,0.0625457348,0.1173702512,0.0249576461,1424.9830508698,0,12,7,1.0,188,182,0.0],[1,3,0.952684125,0.226415094,0.169811321,17.66666667,1,2,63,1.0,99,7,1,3,1.0,0.4393292385,0.032858206,17.995181208,0,1,63,1.0,98,6,0.0],[1,1,0.0,0.009150327,0.0,765.0,1,16,6,1.0,100,92,1,0,0.0,0.0881929786,0.3122975705,765.1566878975,0,15,6,1.0,100,92,0.0],[1,1,0.0,0.142857143,0.142857143,203.0,1,6,4,1.0,101,93,1,1,0.0999390435,0.0,0.418937638,202.9037500363,1,5,3,1.0,100,93,0.0],[1,1,0.0,0.010526316,0.002339181,855.0,1,16,5,1.0,102,94,1,0,0.083055375,0.0,0.3121694692,854.7786699662,0,16,5,0.850341972,101,94,0.0],[1,2,0.297472249,0.022765599,0.009274874,593.0,1,17,1,1.0,42,42,1,1,0.3366780819,0.571370889,0.4786111859,592.9485820094,0,16,0,0.9090707969,42,42,1.0],[1,2,0.297472249,0.009369676,0.022998296,587.0,1,17,2,0.5,104,96,1,2,0.3744002142,0.0072595614,0.4641133045,587.0388955731,0,17,1,0.2605477404,103,96,1.0],[1,2,0.609840305,0.022804054,0.01097973,592.0,1,17,0,0.5,106,98,0,1,0.3278297096,0.0,0.5004631137,592.2982812657,0,17,0,0.2060041991,106,97,1.0],[1,2,0.591672779,0.007021063,0.007021063,498.5,1,16,40,1.0,195,188,1,2,0.5848022177,0.0,0.1198216747,498.3984592201,1,16,40,0.6953820535,194,188,0.0],[1,4,0.668010747,0.144584648,0.03785489,475.5,1,17,17,0.75,193,186,1,4,0.6365948458,0.3033800539,0.0040049202,475.3776164245,1,16,16,1.0,192,185,0.0],[1,1,0.0,0.0,0.0,0.0,1,1,0,1.0,25,18,1,0,0.2677429162,0.2731173236,0.3257836103,0.0351230571,0,0,0,0.8008086391,24,18,0.0],[1,2,0.941664684,3.540540541,0.0,18.5,0,1,0,0.5,25,18,1,2,0.3056646601,1.0,0.0556400747,18.3810163101,0,1,0,0.3344683232,24,18,0.0],[1,1,0.0,0.0,0.0,0.0,1,1,0,1.0,25,18,1,0,0.1379596034,0.1056342358,0.1539952265,0.0469315289,1,1,0,1.0,24,18,0.0],[2,9,0.761075529,0.031338028,0.01971831,315.5555556,1,18,298,0.888888889,204,197,2,9,0.978078215,0.4316953311,0.0194082189,315.5124512083,1,17,298,0.6944894389,204,196,0.0],[1,1,0.0,0.008976661,0.028725314,557.0,1,16,11,1.0,107,99,1,0,0.0,0.0,0.2537834721,556.4191023426,0,15,10,1.0,107,99,1.0],[2,10,0.725405511,0.033937123,0.029148449,480.3,1,19,729,0.8,10,10,1,9,0.3738519614,0.2966354166,0.2168385891,480.7190208319,0,18,729,0.9024987552,9,9,1.0],[1,2,0.994030211,0.153846154,0.128205128,19.5,1,1,0,0.5,27,20,1,2,1.0,0.1603436378,0.1466050886,19.6700343005,0,0,0,0.3364424309,26,19,0.0],[1,2,0.574635698,0.564102564,0.564102564,19.5,0,1,0,0.5,29,22,1,2,0.7606330432,0.6760583043,0.7253587928,19.727927151,0,1,0,0.6549432666,29,21,0.0],[1,1,0.0,0.125,0.0625,32.0,1,1,0,1.0,30,23,1,1,0.1240994371,0.0,0.0518008202,32.0545777917,1,0,0,0.6505445714,30,22,0.0],[1,1,0.0,0.013513514,0.001801802,1110.0,1,17,0,1.0,25,24,1,1,0.0,0.2724498281,0.5775384264,1109.7014135905,1,16,0,1.0,24,24,0.0],[1,1,0.0,0.111111111,0.0,9.0,0,1,0,1.0,31,24,1,0,0.0002430254,0.0694006962,0.1733640306,8.9631113419,0,1,0,0.7886479608,31,24,0.0],[2,11,0.772061059,0.033242009,0.028310502,497.7272727,1,20,1706,0.727272727,215,210,1,10,0.8835137429,0.3644093133,0.2214934231,497.5607877513,0,19,1706,0.952346319,214,210,0.0],[1,1,0.0,0.0,0.00232288,861.0,1,17,12,1.0,216,205,0,0,0.1066036279,0.1896087009,0.01115455,860.6529027214,1,17,11,1.0,215,205,0.0],[1,3,0.835812745,0.013218099,0.009150991,655.6666667,1,19,24,0.666666667,219,208,0,2,0.431786791,0.2302400392,0.6290037517,655.8315377459,1,19,24,1.0,218,207,0.0],[1,6,0.594030273,0.02952603,0.018130018,643.5,1,17,209,0.666666667,113,105,1,5,0.8810650257,0.3863240571,0.097306769,643.2140408184,0,17,209,0.6515541103,113,105,0.0],[1,1,0.0,0.001231527,0.0,812.0,1,17,1,1.0,11,10,0,1,0.0,0.0,0.1382011336,812.193178716,1,16,1,1.0,10,10,1.0],[1,1,0.0,0.03125,0.03125,32.0,1,1,0,1.0,32,25,1,0,0.0,0.0836600452,0.1163519071,31.53496265,0,0,0,1.0,31,24,0.0],[1,1,0.0,0.001180638,0.001180638,847.0,1,17,2,1.0,114,106,1,0,0.506244725,0.1369150319,0.0080124886,846.8937832611,1,17,1,1.0,114,105,1.0],[1,1,0.0,0.001872659,0.001872659,534.0,1,8,14,1.0,115,107,1,1,0.1499135975,0.0,0.1424729601,534.2036777498,1,7,13,1.0,115,106,1.0],[1,1,0.0,0.001199041,0.001199041,834.0,1,17,3,1.0,116,108,1,0,0.0861043554,0.3039332101,0.1364009041,833.8293273503,0,17,2,0.4488055825,115,108,0.0],[1,1,0.0,0.017125838,0.000744602,1343.0,1,12,15,1.0,33,26,0,0,0.0,0.0975706426,0.0074776571,1342.9765328294,0,12,14,1.0,33,25,1.0],[2,30,0.815987948,0.088319542,0.031667728,418.9333333,1,20,4763,0.7,249,244,2,29,0.7408603205,0.2584623322,0.0875379341,418.853357009,1,19,4762,1.0,249,243,0.0],[2,11,0.84405648,0.031332655,0.016683622,446.8181818,1,19,1216,0.727272727,127,119,2,10,0.6400183819,0.0,0.0360445128,446.5269664139,1,18,1215,0.9947113425,126,118,0.0],[1,1,0.0,1.957303371,0.0,1335.0,1,1,0,1.0,135,131,0,1,0.0,1.0,0.29922364,1335.2982206509,1,1,0,1.0,135,131,0.0],[1,1,0.0,0.0,0.0,0.0,1,1,0,1.0,135,131,1,1,0.2805893631,0.1348103118,0.0514883873,0.2131866007,1,1,0,0.9347034692,135,131,0.0],[1,2,1.0,0.005540166,0.005540166,180.5,1,2,0,0.5,251,238,1,1,0.6785430635,0.0768793634,0.1569507397,180.348944844,0,2,0,0.9394868818,251,238,0.0],[2,6,0.445079874,0.113054341,0.021861337,533.6666667,1,19,163,0.833333333,31,31,2,5,0.3832660704,0.2230897173,0.0121046228,533.2447228271,1,18,163,0.9006499805,30,31,1.0],[1,1,0.0,0.001199041,0.001199041,834.0,1,17,0,1.0,32,30,1,1,0.0,0.1422089679,0.3064087521,834.0392167802,0,17,0,1.0,32,29,0.0],[1,1,0.0,0.05,0.05,20.0,0,3,11,1.0,34,8,1,1,0.0,0.2268126762,0.1399592012,20.0544531965,0,2,10,1.0,34,7,1.0],[2,4,0.893563293,0.021428571,0.019047619,210.0,1,7,318,0.5,131,123,1,4,0.4509567315,0.0,0.0182574827,210.041875487,1,7,318,0.5387156355,130,123,1.0],[1,3,0.852422965,0.008934708,0.004123711,970.0,1,18,27,0.333333333,138,134,1,2,1.0,0.0,0.1429679022,970.0425141654,0,17,27,0.5405749745,138,134,0.0],[1,1,0.0,0.023255814,0.023255814,86.0,1,8,17,1.0,252,239,0,1,0.2718428862,0.0,0.0385093646,85.6557397461,1,8,16,1.0,251,238,0.0],[2,2,1.0,0.009803922,0.009803922,102.0,1,5,6,0.5,254,249,1,2,0.6849911917,0.1730669121,0.2604341373,102.1658090485,1,4,6,0.77060667,253,248,0.0],[1,1,0.0,0.023781213,0.043995244,841.0,1,17,9,1.0,12,11,1,0,0.2637535076,0.0,0.2225219623,840.545085459,0,17,8,0.9656143398,11,10,1.0],[1,1,0.0,0.210843373,0.087349398,332.0,1,15,23,1.0,8,8,1,1,0.0785274887,0.2055312282,0.2530674073,332.3179795791,0,14,22,1.0,8,8,1.0],[1,1,0.0,0.085526316,0.111842105,152.0,1,14,24,1.0,255,241,0,1,0.0056348175,0.5325289071,0.2006429389,151.8126364344,1,13,24,0.7515867698,254,241,0.0],[1,1,0.0,0.007151371,0.011918951,839.0,1,17,2,1.0,256,242,1,0,0.6070723053,0.0,0.1951833798,839.5030100113,0,17,2,0.7927715294,255,241,1.0],[3,17,0.668147471,0.078567749,0.027434312,456.7058824,1,19,1143,0.529411765,155,151,3,16,0.4879386162,0.9602961962,0.0402024688,456.7301605049,1,19,1142,0.435292362,154,151,0.0],[1,1,0.0,0.002242152,0.0,1338.0,0,1,0,1.0,156,148,0,1,0.0,0.0,0.1226727386,1338.3566994957,0,1,0,0.9285572093,155,148,0.0],[1,27,0.809883441,0.05840708,0.051712197,481.2962963,1,20,2007,0.814814815,283,269,0,26,0.8502284651,0.0,0.2324832807,481.6681491501,1,19,2006,0.5727477715,282,268,0.0],[2,24,0.812655488,0.080294593,0.081552003,463.9166667,1,20,2328,0.666666667,180,175,1,24,0.5816890297,0.0192914744,0.1334096308,464.2354269029,1,19,2327,0.4149136105,180,174,0.0],[1,15,0.746358596,0.023342355,0.024018945,591.2,1,19,588,0.866666667,195,185,1,14,0.7022307598,0.0,0.1161287855,590.8785651256,0,18,588,0.8043189695,194,185,0.0],[1,11,0.888032777,0.020166074,0.01107157,229.9090909,1,20,1891,0.909090909,214,204,0,10,0.2664293411,0.0,0.2748679843,229.5032553345,1,19,1890,0.9522105529,213,204,0.0],[1,7,0.74804514,0.007224423,0.013749709,613.0,1,19,182,0.857142857,202,192,1,7,0.1364698143,0.0,0.3912813989,613.04798422,1,18,181,0.1960015317,202,191,0.0],[1,1,0.0,0.034482759,0.022988506,87.0,1,8,21,1.0,203,193,1,1,0.4070640912,0.0,0.4290212125,86.7906252333,1,8,20,0.7210178736,203,193,0.0],[1,1,0.0,0.002444988,0.002444988,409.0,1,16,17,1.0,132,121,0,1,0.0,0.0223687867,0.2347739725,408.7633239409,1,16,16,1.0,132,120,0.0],[1,2,0.88546529,0.07278481,0.080168776,474.0,1,12,179,1.0,216,206,1,2,0.68148949,0.0994971188,0.0287210644,473.6520216697,0,12,178,1.0,216,206,0.0],[1,1,0.0,0.055288462,0.028846154,416.0,1,17,1,1.0,13,12,1,1,0.0944366788,0.3549789807,0.1929289651,416.1339943541,0,17,0,1.0,13,12,0.0],[1,1,0.0,0.006696429,0.000744048,1344.0,1,13,8,1.0,14,13,1,0,0.0,0.0,0.1128838156,1343.6514288827,0,13,8,1.0,14,13,1.0],[1,1,0.0,0.007226739,0.003613369,1107.0,1,17,15,1.0,33,31,1,0,0.0,0.0,0.0394858785,1107.0114959302,0,16,14,0.9540630679,33,30,0.0],[1,1,0.0,0.00744879,0.001862197,537.0,1,10,12,1.0,34,32,0,1,0.0,0.3222738617,0.0975707705,536.6608762555,1,9,12,0.6054723157,33,31,0.0],[1,1,0.0,0.005154639,0.005154639,388.0,1,11,20,1.0,35,33,0,0,0.3359620387,0.659765973,0.0275077575,387.9184062284,0,10,20,0.7138584187,34,33,1.0],[1,1,0.0,0.062801932,0.019323671,207.0,1,9,15,1.0,36,34,1,0,0.0,0.0,0.169028623,207.3744003565,0,8,15,0.5533815151,35,34,1.0],[1,1,0.0,0.009489917,0.007117438,843.0,1,17,2,1.0,284,270,0,0,0.6117100318,0.1166848534,0.3670812894,843.0741741929,1,16,2,0.9025156731,284,270,1.0],[1,1,0.0,0.012150668,0.006075334,823.0,0,17,16,1.0,217,207,0,1,0.0,0.0,0.1600040604,823.2723986992,0,16,16,0.7644446902,216,207,0.0],[1,1,0.0,0.014723926,0.019631902,815.0,0,17,16,1.0,218,208,0,0,0.0337948288,0.0,0.1722825613,814.7180311678,0,17,15,1.0,218,207,0.0],[1,1,0.0,0.026699029,0.014563107,824.0,0,17,16,1.0,219,209,0,0,0.0,0.2880174549,0.0199015662,824.237800337,0,17,16,1.0,219,209,0.0],[1,10,0.802045651,0.02917232,0.024084125,589.6,1,19,394,0.8,229,219,1,10,0.7550313464,0.0,0.4311129306,590.0540915485,0,18,394,0.336855564,228,219,0.0],[1,1,0.0,0.009070295,0.006802721,441.0,1,3,9,1.0,37,35,1,0,0.2083239871,0.2414849328,0.0247061398,441.1637588439,1,2,8,1.0,37,35,1.0],[1,1,0.0,0.041176471,0.011764706,340.0,1,15,5,1.0,9,9,0,0,0.5777340375,0.2606483887,0.0313619628,339.6543056213,0,14,5,0.9294680039,9,9,0.0],[2,23,0.803651859,0.021800281,0.01607394,432.7826087,1,20,1635,0.695652174,252,247,1,22,0.9577323158,0.0,0.4179533493,433.3813560969,0,19,1634,0.7365832711,251,247,0.0],[1,1,0.0,0.081490105,0.052386496,859.0,0,17,20,1.0,253,242,0,1,0.0,0.1033254462,0.1454224108,859.0168117813,0,17,20,1.0,253,242,0.0],[1,1,0.0,0.012048193,0.0,83.0,1,12,20,1.0,15,14,1,0,0.2647609267,0.0,0.4163444851,82.9813585489,0,11,20,1.0,15,13,1.0],[1,1,0.0,0.012048193,0.012048193,83.0,1,12,0,1.0,16,15,0,1,0.0,0.0,0.0965003295,83.378646953,0,11,0,1.0,15,15,1.0],[1,1,0.0,0.063337393,0.040194884,821.0,1,17,19,1.0,133,122,0,1,0.0149810999,0.0,0.3491958943,821.3618970818,0,17,18,0.9923932922,132,122,1.0],[1,1,0.0,0.2,0.1,10.0,0,1,0,1.0,35,27,1,1,0.3257531451,0.0838514261,0.3298067807,10.118797338,0,1,0,1.0,35,27,0.0],[1,1,0.0,0.05,0.05,20.0,0,4,37,1.0,36,9,1,1,0.0409058604,0.0,0.2850658322,20.3163921123,0,3,36,1.0,36,8,0.0],[1,1,0.0,0.05,0.05,20.0,1,4,37,1.0,37,10,0,1,0.0,0.0,0.4083363813,20.2245461146,1,3,36,1.0,36,10,0.0],[1,1,0.0,0.05,0.05,20.0,1,4,37,1.0,38,11,0,0,0.0,0.273647866,0.1620952859,19.7923274988,0,3,37,1.0,38,11,0.0],[1,1,0.0,0.177083333,0.166666667,96.0,1,3,0,1.0,1,1,0,0,0.1358603994,0.2094260391,0.117998862,95.8854475163,0,2,0,1.0,0,0,0.0],[1,8,0.831614349,0.008572493,0.006895266,670.75,1,19,615,0.875,9,9,0,8,1.0,0.0,0.0624324499,671.2735338291,0,19,614,0.9774837708,9,9,0.0],[1,1,0.0,0.090909091,0.0,11.0,0,1,0,1.0,39,28,0,0,0.3313869203,0.0425528792,0.0591554376,10.9273707809,0,1,0,1.0,38,28,0.0],[1,2,0.503258335,0.170212766,0.021276596,23.5,1,1,0,0.5,41,30,0,2,0.3245658121,0.3090148642,0.0834004717,23.0659536158,1,0,0,0.3972361222,40,30,0.0],[1,1,0.0,0.0,1.071428571,14.0,1,2,25,1.0,134,8,1,1,0.0,0.0912313243,0.9365732246,13.7437320312,0,1,25,1.0,133,8,0.0],[1,2,0.977417818,0.00274223,0.005027422,1094.0,1,18,14,1.0,18,17,0,1,0.8074556005,0.0,0.2368311855,1094.0414707747,1,17,13,1.0,18,16,1.0],[1,1,0.0,0.027777778,0.0,36.0,1,1,0,1.0,42,31,0,0,0.0,0.0,0.3098896753,35.7183986863,0,0,0,1.0,42,30,0.0],[1,1,0.0,0.001219512,0.002439024,820.0,1,18,5,1.0,19,18,1,1,0.0,0.0,0.1844998565,819.9347319417,0,17,5,1.0,19,18,1.0],[3,3,0.630929754,0.009118541,0.0,219.3333333,0,8,913,0.666666667,287,285,3,2,0.4342166777,0.054133296,0.311747195,219.1218459856,0,8,912,0.6831227361,286,285,0.0],[1,1,0.0,0.0,0.0,10.0,0,3,69,1.0,288,5,0,1,0.0,0.7038338079,0.0229498929,9.5333956908,0,2,69,1.0,288,5,0.0],[1,1,0.0,0.007017544,0.011695906,855.0,1,18,83,1.0,289,272,0,1,0.4392118913,0.0,0.163932285,854.9814683678,1,18,82,0.8692595766,288,271,0.0],[1,1,0.0,0.001219512,0.001219512,820.0,1,18,0,1.0,20,19,0,1,0.0,0.0,0.0827119572,819.8692263573,0,18,0,1.0,19,19,0.0],[1,1,0.0,0.086092715,0.112582781,151.0,1,15,144,1.0,290,273,1,0,0.3951916686,0.0,0.0323236366,151.1163284769,1,14,144,0.794205884,290,272,0.0],[1,1,0.0,0.007540057,0.003770028,1061.0,1,18,93,1.0,291,274,0,0,0.1833674076,0.2287917876,0.2424201339,1060.781171835,1,18,92,0.7880555567,291,274,0.0],[1,1,0.0,0.007532957,0.001883239,531.0,1,10,171,1.0,292,275,0,0,0.1436937429,0.0,0.2895243618,531.2714466203,1,10,171,1.0,292,274,0.0],[1,1,0.0,0.005167959,0.005167959,387.0,1,11,151,1.0,293,276,1,0,0.0,0.0,0.1880453458,387.2121978513,0,11,151,1.0,292,275,0.0],[1,1,0.0,0.012195122,0.0,82.0,1,12,486,1.0,294,277,1,0,0.0,0.0600259893,0.0988329355,81.9107284455,1,11,485,1.0,294,276,0.0],[1,1,0.0,0.00132626,0.00132626,754.0,0,18,83,1.0,295,278,1,0,0.3540524017,0.0,0.1793368483,753.7806107752,0,18,83,0.5805630028,294,278,0.0],[1,2,0.99323382,0.026824034,0.006437768,466.0,1,18,170,1.0,11,11,0,1,0.8807308876,0.1731232593,0.2575210913,465.7704591776,1,17,169,1.0,11,11,0.0],[1,1,0.0,0.002707581,0.000902527,1108.0,1,18,10,1.0,296,279,0,0,0.0,0.2586075164,0.0252303626,1107.7567554203,1,18,9,0.5423352995,295,278,0.0],[1,1,0.0,0.004728132,0.002364066,846.0,1,18,3,1.0,297,280,0,1,0.2799483284,0.1275859398,0.456782587,845.9435088907,0,18,3,0.6144981119,297,280,0.0],[1,1,0.0,0.002369668,0.004739336,844.0,0,18,0,1.0,298,281,1,0,0.0,0.0,0.3379453602,844.5282870697,0,18,0,1.0,297,281,1.0],[1,1,0.0,0.025,0.025,40.0,1,9,96,1.0,299,282,1,1,0.1019451512,0.3371395255,0.1789091776,40.2158695579,0,9,95,0.783836679,299,282,0.0],[1,1,0.0,0.006578947,0.006578947,152.0,1,15,12,1.0,300,283,1,0,0.0,0.2002204318,0.0829213439,151.6954048733,0,14,12,0.9524997714,299,283,0.0],[1,1,0.0,0.005865103,0.002932551,341.0,1,15,8,1.0,301,284,1,1,0.5832204858,0.0,0.0962314588,341.1294927966,0,15,8,0.7825232604,300,283,1.0],[1,1,0.0,0.001199041,0.001199041,834.0,0,18,18,1.0,12,12,1,0,0.0501803153,0.0,0.4276515175,833.9468862737,0,18,17,0.9745141735,11,11,0.0],[1,1,0.0,0.002398082,0.002398082,834.0,1,18,0,1.0,13,13,1,0,0.0680457525,0.5103951702,0.2522664692,834.1615930125,0,18,0,1.0,13,13,0.0],[1,2,0.018847175,0.228301887,0.830188679,530.0,1,20,38,1.0,44,44,1,1,0.0737037892,0.4338635234,1.0005475942,530.1685953758,1,20,37,0.7680601911,43,43,1.0],[1,1,0.0,0.0,1.071428571,14.0,0,3,41,1.0,268,2,1,1,0.0,0.0,0.6716947388,14.421686696,0,2,41,1.0,267,1,0.0],[1,14,0.260322074,0.048508946,0.126441352,538.9285714,0,21,870,0.714285714,267,256,1,13,0.0231590097,0.0036520297,0.1531165486,538.8671058313,0,20,869,0.3153035643,266,256,0.0],[1,1,0.0,0.002267574,0.002267574,441.0,1,3,11,1.0,38,36,0,1,0.0,0.1191614286,0.5796389947,441.2539182637,1,2,11,0.8250156038,38,35,0.0],[1,1,0.0,0.013392857,0.011904762,1344.0,1,1,0,1.0,269,257,0,0,0.1693621619,0.2522172162,0.0637621724,1343.8328676936,0,0,0,1.0,268,257,0.0],[1,1,0.0,0.016949153,0.008474576,118.0,1,7,29,1.0,14,14,1,1,0.0,0.0,0.1596321306,117.9683567847,1,7,29,0.8106778291,14,13,0.0],[1,1,0.0,0.101851852,0.009259259,432.0,1,17,14,1.0,302,285,1,0,0.2340108366,0.0,0.3188062023,432.2401856855,1,17,13,1.0,301,284,1.0],[1,1,0.0,0.105515588,0.009592326,417.0,1,17,101,1.0,303,286,1,1,0.0,0.2852723485,0.0073286763,416.6433383495,0,16,100,0.7225791485,302,286,0.0],[1,2,1.0,0.05,0.016666667,60.0,1,8,726,1.0,11,11,0,2,0.837024596,0.0,0.2277926534,59.9669407468,0,7,725,1.0,10,11,1.0],[1,1,0.0,0.001846722,0.001846722,1083.0,1,5,40,1.0,304,287,1,0,0.5696259628,0.0101216834,0.0835943338,1083.6393199265,0,5,40,1.0,304,287,0.0],[2,4,1.0,0.005738881,0.005738881,174.25,1,5,132,0.75,48,48,1,3,0.9292789945,0.110012668,0.1996136003,174.1484595089,1,4,131,0.5685474737,47,48,1.0],[1,1,0.0,0.001445087,0.001445087,692.0,1,8,41,1.0,305,288,0,0,0.0748559317,0.0810918158,0.1125589435,691.846807077,1,7,41,1.0,304,287,0.0],[1,1,0.0,0.056818182,0.034090909,88.0,1,8,89,1.0,306,289,0,1,0.1200456058,0.066745817,0.1511228714,88.3882982133,0,7,88,1.0,305,289,0.0],[2,3,0.995854938,0.015080113,0.027332705,353.6666667,1,9,107,0.666666667,137,128,1,3,1.0,0.0,0.4068622107,353.3508106642,1,8,107,1.0,137,128,1.0],[1,1,0.0,0.0125,0.0125,80.0,1,9,45,1.0,39,37,1,0,0.0108593533,0.0708856879,0.2762858096,80.168365711,0,9,44,1.0,39,37,1.0],[1,1,0.0,0.002232143,0.000744048,1344.0,1,14,12,1.0,40,38,0,1,0.0,0.0799096559,0.2497661637,1343.980250918,0,14,11,0.6002304578,40,38,0.0],[1,2,1.0,0.001191185,0.001191185,839.5,1,20,19,1.0,139,126,1,1,1.0,0.0,0.0096382201,839.752205357,0,19,19,1.0,139,126,0.0],[1,1,0.0,0.2,0.066666667,15.0,0,3,17,1.0,140,9,1,0,0.0,0.0,0.0833426494,14.9699094121,0,2,16,0.9951664368,140,8,1.0],[3,21,0.800379136,0.009292352,0.005616257,466.3333333,0,20,2739,0.714285714,290,286,3,20,1.0,0.2298203607,0.2953889353,466.4208489002,0,20,2738,0.8201516957,290,285,0.0],[1,1,0.0,0.017814727,0.0,842.0,1,18,12,1.0,307,290,0,1,0.3747726284,0.0,0.2387629901,842.3508877021,1,17,11,1.0,307,290,0.0],[1,1,0.0,0.018610422,0.0,806.0,1,18,111,1.0,308,291,1,0,0.0,0.1592346239,0.2216158736,805.6593084102,0,18,111,0.749361815,308,290,0.0],[1,1,0.0,0.004618938,0.002309469,433.0,1,17,18,1.0,309,292,0,1,0.0,0.0,0.1270639785,433.252849284,0,16,17,1.0,308,291,0.0],[1,1,0.0,0.004784689,0.002392344,418.0,1,17,119,1.0,310,293,0,0,0.0,0.0,0.2335724474,418.1936455972,1,17,118,0.9237632032,310,293,0.0],[3,30,0.451826458,0.06146654,0.094710415,385.0333333,1,21,3805,0.7,320,316,2,30,0.3632890701,0.0836291871,0.0067923498,385.5243264722,1,20,3804,0.8875944785,319,316,0.0],[1,2,0.738284866,0.008121827,0.004060914,985.0,1,19,96,0.5,322,304,0,1,0.8852734523,0.2073142342,0.2825627198,984.2843341951,0,19,96,0.5405810317,321,304,0.0],[1,1,0.0,0.002366864,0.0,845.0,1,18,13,1.0,311,294,0,1,0.2354724295,0.0,0.2175732709,844.7284748117,1,17,12,0.849814972,311,294,0.0],[1,2,0.992111692,0.048830112,0.053407935,983.0,1,19,87,1.0,324,306,1,1,1.0,0.0,0.4242039913,982.5374587062,0,18,87,1.0,324,306,0.0],[2,11,0.905515581,0.014105986,0.010293557,476.9090909,0,20,776,0.727272727,335,327,1,11,0.7317719377,0.1438359856,0.0861576863,476.9697415614,0,20,775,0.7724469533,334,327,0.0],[1,3,0.579380164,0.093619972,0.0,480.6666667,1,14,596,0.666666667,143,129,1,3,0.7978218465,0.2412008669,0.0897720516,480.50082616,1,13,595,0.8084263461,143,128,1.0],[1,1,0.0,0.036599764,0.034238489,847.0,1,18,5,1.0,312,295,1,0,0.4041272266,0.1118935595,0.3311005091,847.0435463544,0,17,4,0.9948871882,311,295,1.0],[1,1,0.0,0.004819277,0.004819277,830.0,1,18,29,1.0,43,32,1,0,0.546721162,0.2743968744,0.2482449689,829.9737068352,0,18,28,1.0,43,31,0.0],[2,40,0.759072533,0.072615296,0.09166428,349.1,0,21,7152,0.75,375,367,2,39,0.3132982358,0.0,0.2448531539,348.505344242,0,20,7152,0.9718011734,375,366,0.0],[2,38,0.769776151,0.091828682,0.072745534,366.8157895,1,21,6565,0.763157895,413,405,2,37,0.9850517745,0.4902220761,0.0720497093,366.8201689538,0,20,6564,0.8114336431,413,405,0.0],[1,1,0.0,0.5,0.0,26.0,1,7,197,1.0,12,12,0,0,0.0,0.6016417893,0.193911425,25.8228468698,1,6,197,0.9750242679,12,11,0.0],[2,36,0.796343141,0.042985029,0.098317642,359.9444444,0,21,7435,0.694444444,449,441,1,36,1.0,0.4124916179,0.3231304158,359.6393255184,0,21,7435,0.6585348551,449,440,0.0],[2,33,0.816160319,0.095681562,0.04183252,403.4848485,1,21,6840,0.727272727,482,474,2,33,0.6684879006,0.0821305688,0.0225761152,403.8805615928,0,20,6839,0.881310173,481,473,0.0],[2,33,0.816160319,0.043215145,0.098843975,390.5757576,0,21,6840,0.727272727,515,507,2,32,0.5768183632,0.3813550751,0.1692291694,390.390253301,0,21,6840,0.7503127878,515,507,0.0],[2,33,0.816160319,0.095681562,0.04183252,403.4848485,0,21,6840,0.727272727,548,540,1,32,1.0,0.0,0.0369301055,403.5391082465,0,21,6840,0.8553228796,548,539,0.0],[1,1,0.0,0.5,0.0,26.0,0,7,660,1.0,549,520,0,0,0.0,0.425051663,0.1234282859,26.0144701172,0,7,659,0.8635575018,548,520,0.0],[1,1,0.0,0.022304833,0.0,1076.0,1,18,136,1.0,313,296,0,0,0.2839151278,0.2289002382,0.0786725768,1076.174564151,1,17,135,1.0,313,295,0.0],[1,1,0.0,0.021371327,0.0,1123.0,1,18,43,1.0,314,297,0,0,0.0884786011,0.7041351242,0.2614000311,1123.1130241529,1,18,43,1.0,313,296,0.0],[1,1,0.0,0.009234828,0.0,758.0,1,18,130,1.0,550,521,0,0,0.0,0.381995402,0.1167046308,758.0644710508,1,18,129,1.0,549,521,0.0],[1,1,0.0,0.004705882,0.001176471,850.0,1,18,22,1.0,144,130,1,1,0.0843035099,0.0,0.0329694875,850.2923623193,1,18,22,0.7217716097,143,130,1.0],[1,7,0.56092722,0.027104137,0.034058488,801.1428571,0,20,681,0.857142857,557,528,0,6,0.2125026903,0.383279803,0.2093946334,800.7974557805,0,20,680,0.6849850534,556,527,0.0],[1,1,0.0,0.014362657,0.019748654,557.0,0,10,87,1.0,558,529,1,1,0.0,0.0,0.0039146448,557.0790809781,0,10,87,1.0,558,528,0.0],[1,2,0.66319684,0.013820336,0.000493583,1013.0,0,19,152,0.5,560,531,1,2,0.5246204881,0.2986128823,0.3047647264,1013.4483971055,0,18,152,0.3270376199,559,531,0.0],[1,3,0.940001721,0.069233617,0.025175861,900.3333333,1,20,239,0.666666667,563,534,1,2,0.9781149123,0.0267091079,0.1833385638,900.5102191163,1,19,238,1.0,562,534,0.0],[1,1,0.0,0.001490313,0.000745156,1342.0,0,1,0,1.0,564,535,1,1,0.1129014861,0.0117437855,0.090577482,1342.0227361505,0,0,0,1.0,563,535,0.0],[1,1,0.0,0.000728863,0.000728863,1372.0,1,14,35,1.0,145,131,1,1,0.0,0.0,0.0038273104,1372.1127213025,0,13,34,1.0,145,130,0.0],[1,1,0.0,0.001448226,0.00724113,1381.0,0,14,82,1.0,565,536,0,0,0.0,0.0,0.2666078169,1381.311730116,0,13,82,0.9058429043,565,535,0.0],[1,1,0.0,0.0,0.11627907,43.0,1,2,37,1.0,566,537,0,0,0.0,0.0279884281,0.1185960396,42.9126818065,0,1,37,0.7334431576,566,536,0.0],[1,1,0.0,0.277777778,0.111111111,18.0,1,8,98,1.0,567,538,1,0,0.3048632757,0.0,0.3122448489,17.6837489543,0,8,97,0.5462068861,566,538,0.0],[1,3,0.903213977,0.004267425,0.0056899,468.6666667,0,18,829,1.0,570,541,0,2,0.879750456,0.0,0.072609835,468.9454810731,0,17,829,0.9959689939,570,540,0.0],[2,38,0.907421027,0.019176598,0.007475623,242.8947368,1,21,3580,0.842105263,352,345,1,38,0.8590396187,0.0589088973,0.4765039908,243.0524227406,0,20,3580,0.5792622514,351,344,1.0],[1,1,0.0,0.073153899,0.000690131,1449.0,0,14,86,1.0,571,542,0,1,0.0,0.0279482863,0.1219553653,1449.1942095041,0,14,86,1.0,570,541,0.0],[1,8,0.685327593,0.016038882,0.012879708,514.375,1,21,1281,1.0,579,550,1,7,0.3035185619,0.0,0.2228402447,514.3485827894,1,21,1281,1.0,579,549,0.0],[1,16,0.760777157,0.018308351,0.017665953,583.75,1,20,2098,0.75,595,566,0,15,0.8649577557,0.0,0.1026526178,584.0657530723,0,20,2097,1.0,595,565,0.0],[2,38,0.914054199,0.018813158,0.006772737,244.7894737,0,21,9020,0.763157895,633,625,1,38,0.8610745138,0.1548437099,0.0495532525,244.909481725,0,21,9019,0.9931409465,632,624,0.0],[1,1,0.0,0.002366864,0.003550296,845.0,1,18,83,1.0,634,602,1,1,0.0,0.0,0.0160054844,844.8421984064,0,18,82,0.7168133693,633,601,0.0],[1,1,0.0,0.00239521,0.001197605,835.0,1,19,3,1.0,1,1,0,0,0.0378795094,0.0,0.0688861618,835.0283401226,0,18,3,0.7832990576,0,1,0.0],[1,2,0.371232327,0.007692308,0.00887574,845.0,1,19,3,1.0,3,3,0,1,0.0,0.0,0.0515768506,844.7616236881,1,19,2,1.0,2,2,1.0],[1,1,0.0,0.001182033,0.001182033,846.0,1,19,3,1.0,4,4,1,1,0.2555784951,0.0,0.2218386311,846.0510759563,0,18,2,0.8584100478,4,4,0.0],[2,2,1.0,0.086956522,0.065217391,46.0,1,5,6,0.5,6,6,1,2,0.8752537351,0.0,0.2734696301,45.7565376637,0,5,6,0.7671019229,6,6,0.0],[2,18,0.826204968,0.046387252,0.067452521,509.0,1,21,3118,0.777777778,652,644,1,18,0.5833769096,0.0,0.0070275168,509.3276898294,0,21,3117,0.8406086391,651,643,0.0],[1,1,0.0,0.002923977,0.0,342.0,1,15,104,1.0,653,620,0,1,0.0770252056,0.2962095859,0.3053882881,341.7148542268,1,14,103,0.9139755959,653,619,0.0],[1,8,0.879713208,0.003620565,0.004344678,690.5,1,21,677,0.875,14,13,0,8,0.5515072058,0.3057069393,0.4129508287,690.6643592792,1,21,677,0.8232813312,13,12,0.0],[1,2,0.314068187,0.06304648,0.075011505,1086.5,1,15,208,1.0,655,622,1,1,0.1460170293,0.0,0.3510083071,1086.6162150004,1,15,208,1.0,654,622,0.0],[1,1,0.0,1.25,0.7,40.0,0,4,6,1.0,49,48,0,0,0.0,1.0,0.82714154,39.7830626105,0,3,5,0.8271627536,48,47,1.0],[1,1,0.0,0.0,0.0,0.0,0,9,6,1.0,50,49,0,0,0.0,0.0447813263,0.0309035235,0.2744146034,0,9,6,1.0,50,49,0.0],[1,1,0.0,0.001457726,0.001457726,1372.0,1,15,11,1.0,44,33,0,1,0.0,0.0,0.0161338423,1372.0958888757,1,15,10,1.0,44,33,0.0],[1,12,0.766854763,0.022901961,0.031529412,531.25,0,22,1385,0.666666667,667,634,0,12,0.8102652966,0.0,0.1139499024,531.4383016641,0,22,1384,0.7717290929,666,634,0.0],[1,1,0.0,0.004660453,0.002663116,1502.0,1,15,93,1.0,668,635,1,0,0.1173980464,0.3131692759,0.4389713587,1502.0961827958,0,15,93,0.5109283908,668,634,0.0],[1,2,0.517961871,0.062992126,0.062992126,444.5,1,20,17,1.0,52,51,1,2,0.7409060221,0.0282037492,0.2857339499,444.2291343441,0,20,16,0.7919410979,52,50,1.0],[1,6,0.781190777,0.007042254,0.017354125,662.6666667,1,21,167,1.0,46,44,0,5,0.479382609,0.1186993041,0.228941055,663.3957724889,0,20,166,1.0,45,43,1.0],[1,1,0.0,0.0,0.0,0.0,1,12,11,1.0,47,45,0,0,0.2810190685,0.2127321645,0.4181885997,0.0969211185,0,12,10,1.0,47,44,0.0],[2,41,0.800417597,0.028489306,0.020120044,288.5121951,0,22,10034,0.731707317,709,701,2,41,0.7248938083,0.0,0.0546596378,288.0710331691,0,22,10034,0.7209195636,709,700,0.0],[1,1,0.0,0.155797101,0.072463768,552.0,1,3,805,1.0,146,2,0,0,0.0,0.4578665459,0.0026672981,551.9634009379,1,3,804,0.9755934932,146,2,0.0],[1,1,0.0,0.616438356,0.479452055,73.0,1,10,12,1.0,147,132,1,0,0.3643740598,1.0,0.8054161781,73.3225455985,0,9,11,0.9133562852,146,131,1.0],[1,1,0.0,0.013513514,0.0,74.0,1,11,0,1.0,15,14,1,0,0.0,0.0,0.179006619,74.1721772703,1,11,0,1.0,14,13,1.0],[1,1,0.0,0.03024911,0.0,562.0,1,17,12,1.0,16,15,1,1,0.1964513803,0.2129785559,0.3173005097,561.9745017891,1,17,12,0.76662478,15,15,0.0],[1,1,0.0,0.010416667,0.010416667,96.0,1,3,0,1.0,15,15,0,1,0.2059353806,0.0,0.3000337454,95.9603308541,0,2,0,1.0,14,15,0.0],[1,1,0.0,0.002915452,0.0,343.0,1,16,13,1.0,13,13,1,1,0.1718166842,0.2865897028,0.193417102,343.3202793915,0,16,12,1.0,12,13,1.0],[1,2,0.794490107,0.064422519,0.005803831,861.5,1,21,8,0.5,49,47,0,2,0.986617271,0.1133774242,0.0564220298,861.6479287994,0,21,7,0.4653386569,49,46,1.0],[1,1,0.0,0.006097561,0.042682927,492.0,1,10,114,1.0,353,333,0,0,0.0,0.0,0.0628432942,491.8317126704,0,10,113,1.0,352,333,0.0],[1,7,0.846075574,0.016013384,0.001434034,597.7142857,1,21,144,0.571428571,23,22,1,7,1.0,0.3049730252,0.1320383634,597.5881826683,1,21,143,0.7206464986,22,21,1.0],[2,14,0.754187029,0.043114543,0.016087516,555.0,0,22,3107,0.785714286,723,687,1,13,1.0,0.1040070194,0.3671480781,554.8337931989,0,22,3107,0.5165894587,723,687,0.0],[1,1,0.0,0.010064702,0.0,1391.0,1,15,0,1.0,45,34,0,1,0.0,0.0,0.4028644669,1391.3545857812,1,15,0,0.8041346629,45,33,1.0],[3,22,0.815714726,0.058696694,0.034379492,379.4545455,0,22,4898,0.863636364,745,737,2,22,0.7651724967,0.0741439128,0.1873277377,380.0293783212,0,21,4898,0.7984283315,745,736,0.0],[1,1,0.0,0.876777251,1.725118483,211.0,1,17,3,1.0,53,52,1,1,0.0,0.5346588046,1.9500931275,210.9308262989,1,17,2,1.0,53,52,1.0],[1,1,0.0,0.004514673,0.0,443.0,1,5,16,1.0,24,23,0,0,0.0,0.0054667319,0.0809086395,442.8786521689,1,5,16,1.0,24,22,0.0],[1,1,0.0,0.002257336,0.002257336,443.0,1,5,0,1.0,25,24,1,0,0.0,0.0835262911,0.1555422008,442.8900348545,0,4,0,1.0,25,23,0.0],[1,5,0.699936181,0.014051522,0.022638564,512.4,1,22,112,1.0,30,29,1,4,0.7923019353,0.0508065329,0.4299075901,512.7663808212,0,21,111,0.8606247831,29,29,1.0],[2,7,0.970835763,0.003658537,0.003658537,351.4285714,1,21,241,0.714285714,360,353,2,7,0.8535849679,0.0,0.2377101291,351.5838119077,1,21,240,0.5238829996,360,353,1.0],[1,1,0.0,0.002247191,0.004494382,445.0,1,7,116,1.0,361,340,1,1,0.0,0.0,0.2637838602,445.1105224616,1,6,115,1.0,361,340,0.0],[1,1,0.0,0.045454545,0.009090909,110.0,1,5,0,1.0,362,341,1,0,0.7174110786,0.0,0.2368566615,110.3608300788,0,4,0,0.7788102799,362,340,0.0],[1,1,0.0,0.000718907,0.000718907,1391.0,0,15,4,1.0,31,30,0,0,0.3467689814,0.0,0.6016483975,1391.0933030849,0,14,4,1.0,31,30,0.0],[2,9,0.650241612,0.086558045,0.070773931,218.2222222,0,19,2117,0.555555556,24,24,1,9,0.5169518837,0.0962255193,0.2247880047,218.1738455051,0,18,2117,0.4280346851,24,24,0.0],[1,1,0.0,0.071428571,0.071428571,14.0,0,10,745,1.0,46,42,0,1,0.0,0.0,0.0395215334,14.2588606302,0,10,744,0.7130175833,46,42,0.0],[1,2,0.813914894,0.425968109,0.085421412,439.0,0,19,281,1.0,26,22,0,1,0.8624510837,0.5566058845,0.0483893572,439.161203528,0,19,280,0.7469329824,25,21,0.0],[1,19,0.617359125,0.108257606,0.07915185,399.6315789,0,21,3658,0.842105263,46,42,0,18,0.8841139905,0.0,0.1575472533,399.5594039783,0,21,3658,0.8707234844,45,41,0.0],[1,7,0.403875599,0.172955975,0.429245283,363.4285714,0,21,1782,1.0,54,50,1,7,0.0,0.3108817591,0.9615378821,363.3628667154,0,21,1782,0.6959659347,53,49,0.0],[1,1,0.0,0.155797101,0.072463768,552.0,0,5,830,1.0,70,1,1,0,0.5247252228,0.0,0.4842953322,551.8084908383,0,4,830,1.0,69,0,0.0],[1,1,0.0,0.116504854,0.077669903,103.0,0,8,275,1.0,69,65,0,1,0.1502256009,0.2993953025,0.4204839605,102.8815408348,0,8,274,0.6262477415,68,65,0.0],[1,4,0.743305647,0.104462475,0.034482759,246.5,0,19,1371,1.0,58,54,1,3,0.2976395459,0.0,0.0420484975,246.6064163115,0,19,1370,1.0,58,54,0.0],[1,10,0.815130257,0.056622851,0.039433771,98.9,0,20,4381,1.0,69,65,1,10,1.0,0.0,0.135198161,98.6161203388,0,20,4380,0.8341361754,69,64,0.0],[1,1,0.0,0.0,0.0,0.0,0,10,127,1.0,54,50,0,0,0.0,0.0,0.0846838821,0.2419712819,0,10,126,0.7362424658,53,49,0.0],[1,2,0.453716339,0.114285714,0.485714286,17.5,0,5,251,1.0,72,2,0,2,0.4971194477,0.3129280458,0.4645313992,17.2207312968,0,5,250,1.0,72,2,0.0],[1,1,0.0,0.00462963,0.002314815,864.0,1,19,133,1.0,73,66,0,1,0.0,0.0,0.1376815092,864.1242880455,1,19,133,0.7041280296,72,66,0.0],[1,1,0.0,0.038167939,0.164122137,262.0,0,3,0,1.0,74,67,1,0,0.0,0.1237377296,0.0748738305,261.8739611624,0,2,0,0.8754402102,73,67,0.0],[1,1,0.0,0.0,0.011538462,260.0,0,3,0,1.0,75,68,0,1,0.3329954083,0.0992433106,0.3501189084,260.0415862755,0,3,0,1.0,75,68,0.0],[1,1,0.0,0.035410765,0.015580737,1412.0,1,15,4,1.0,363,342,0,0,0.14474971,0.6622589935,0.0025930058,1412.2597906253,0,14,4,0.8618106809,363,342,0.0],[2,12,0.946606327,0.042738971,0.143841912,181.3333333,1,22,286,0.916666667,43,43,1,11,0.6979399547,0.0,0.243941878,181.4504185783,0,22,286,0.5511415247,43,43,1.0],[1,4,0.951986362,0.0070205,0.00758214,890.25,1,20,21,1.0,47,45,0,4,1.0,0.016229736,0.0288790873,890.0231431691,0,20,21,0.3881943388,46,44,0.0],[1,2,0.983129336,0.278529981,0.088974855,517.0,1,19,26,1.0,365,344,0,2,1.0,0.3294892569,0.2529099685,516.8101412145,1,18,26,1.0,365,343,1.0],[1,1,0.0,0.015625,0.0,64.0,1,13,0,1.0,366,345,1,1,0.2565602342,0.1428099037,0.2087227267,64.0537029148,0,12,0,0.8126197304,366,345,1.0],[1,2,0.983793995,0.094845361,0.297938144,485.0,1,19,0,1.0,368,347,1,2,0.9675375238,0.0,0.0412267234,484.7870829857,1,18,0,1.0,368,347,1.0],[1,4,0.610137959,0.069811321,0.080503145,397.5,1,21,27,1.0,51,49,1,3,0.53350925,0.0705711124,0.4277749308,397.5693415242,1,20,27,1.0,50,48,1.0],[1,1,0.0,0.013342697,0.0,1424.0,1,15,1,1.0,46,35,1,0,0.0,0.3122045234,0.0012047988,1424.2296342415,1,15,0,1.0,46,34,1.0],[1,1,0.0,0.000702247,0.000702247,1424.0,1,15,0,1.0,47,36,1,1,0.0,0.0,0.2111787446,1423.9969127628,0,14,0,1.0,47,35,0.0],[1,1,0.0,0.001404494,0.001404494,1424.0,1,15,0,1.0,48,37,0,0,0.1937392111,0.0,0.1721189529,1423.7116898211,0,14,0,1.0,48,36,0.0],[1,1,0.0,0.001404494,0.000702247,1424.0,1,15,2,1.0,369,348,1,0,0.0423071504,0.0165968737,0.2783752133,1423.7589465581,0,15,2,1.0,369,348,0.0],[1,1,0.0,0.000702247,0.000702247,1424.0,1,15,0,1.0,370,349,0,1,0.2107149428,0.0,0.3683975208,1423.7276079168,1,14,0,0.9511498181,369,348,0.0],[2,7,0.970835763,0.003639304,0.003639304,353.2857143,1,21,76,0.428571429,377,370,2,7,0.9782229371,0.0677505714,0.1115250511,353.3802530191,0,20,76,0.4959874131,376,370,1.0],[1,1,0.0,0.004807692,0.004807692,208.0,1,17,7,1.0,148,133,0,0,0.3531902204,0.3699641291,0.0218780747,207.8719591148,1,17,6,1.0,147,132,1.0],[1,2,0.811278124,0.116303219,0.116303219,481.5,1,19,8,1.0,55,54,0,1,1.0,0.0,0.2375300951,481.3399315483,1,19,7,1.0,55,54,1.0],[1,1,0.0,0.875,2.25,24.0,1,6,31,1.0,56,55,1,1,0.0815064322,1.0,2.4203492077,24.5188861487,1,5,30,1.0,56,54,1.0],[1,1,0.0,0.00204499,0.00204499,489.0,1,18,20,1.0,57,56,0,1,0.194862465,0.0,0.1951278764,488.7599481088,1,18,19,0.8009501726,56,56,0.0],[1,1,0.0,0.482758621,0.379310345,29.0,1,11,20,1.0,58,57,1,0,0.2839776045,0.6357092138,0.8273253739,28.8455600731,1,11,20,1.0,58,56,1.0],[2,3,0.770097148,0.115808824,0.045955882,181.3333333,1,6,42,0.333333333,54,54,1,3,0.3916060409,0.0,0.1301413454,181.148668765,1,6,42,0.5795122537,53,53,1.0],[2,28,0.78574578,0.092774531,0.138913071,287.1785714,0,22,6767,0.678571429,773,763,2,27,0.7634648504,0.1291409743,0.0412685523,287.2362817708,0,22,6767,0.6134664022,772,762,0.0],[2,29,0.797363531,0.092212075,0.129756469,271.862069,0,22,7654,0.793103448,802,792,2,29,0.7726145542,0.0,0.2110632393,272.0213587129,0,21,7653,0.9187633238,802,791,0.0],[1,1,0.0,0.590909091,0.772727273,22.0,1,5,39,1.0,59,58,1,0,0.0,0.5262459336,1.0165911171,22.0053088047,1,4,38,0.7137458516,59,58,1.0],[1,1,0.0,1.073684211,2.673684211,190.0,1,13,23,1.0,60,59,1,1,0.1119960121,0.7937323728,2.8026165693,189.9857459659,0,12,23,0.9531155936,60,58,1.0],[1,1,0.0,0.071428571,0.019480519,154.0,1,16,25,1.0,55,52,0,1,0.0,0.2083738005,0.0739077962,154.3217666897,1,16,24,0.6849597471,54,52,1.0],[1,1,0.0,0.006666667,0.002222222,900.0,1,19,10,1.0,56,53,1,1,0.0,0.137462461,0.1392531409,899.8064513287,1,19,10,1.0,55,53,1.0],[1,1,0.0,0.003329634,0.0,901.0,1,19,0,1.0,57,54,0,0,0.0763112743,0.0154283177,0.2028929911,901.167183899,1,19,0,0.9616064694,57,53,0.0],[1,1,0.0,0.004830918,0.004830918,207.0,1,10,114,1.0,378,356,0,0,0.0739524972,0.0,0.0699945104,207.4143696532,0,9,114,0.9211389947,377,355,0.0],[1,1,0.0,0.078125,0.036458333,192.0,1,13,2,1.0,50,48,0,1,0.0510286678,0.0,0.1845525458,192.1843628533,1,12,1,0.7484299867,50,47,1.0],[1,1,0.0,0.12755102,0.102040816,196.0,1,13,0,1.0,51,49,1,1,0.0,0.0,0.2324121127,195.8460928662,0,13,0,1.0,51,48,1.0],[1,1,0.0,0.047619048,0.00952381,210.0,1,10,0,1.0,52,50,1,0,0.0,0.0,0.3115337448,209.7535634835,1,9,0,0.8547679171,51,50,1.0],[1,1,0.0,0.001403509,0.000701754,1425.0,1,15,14,1.0,49,38,1,0,0.0,0.0,0.2000289368,1424.9573555193,1,15,13,1.0,49,37,0.0],[1,1,0.0,0.0,0.003337041,899.0,1,19,0,1.0,58,55,0,1,0.0,0.0,0.1928888006,898.743638919,1,18,0,0.7772694258,58,55,0.0],[1,6,0.673814072,0.012204424,0.001906941,437.0,1,16,482,0.833333333,64,61,1,5,0.3590596137,0.0,0.3796022211,436.5490814159,1,16,481,0.8148813633,64,60,1.0],[1,1,0.0,0.006493506,0.006493506,154.0,1,16,3,1.0,65,62,1,1,0.0,0.4363719548,0.3097382841,154.6430190861,0,16,3,0.4536225199,65,61,0.0],[1,1,0.0,0.005154639,0.025773196,194.0,1,13,3,1.0,53,51,1,1,0.1807537416,0.3219826332,0.0801037011,193.9440571948,1,12,3,0.7811110338,52,50,1.0],[1,1,0.0,0.006493506,0.006493506,154.0,1,17,1,1.0,54,52,0,1,0.0,0.2441869321,0.1056576876,153.9480026309,0,17,0,1.0,53,51,1.0],[1,4,0.700129116,0.008264463,0.0,574.75,1,21,68,1.0,58,56,1,3,0.8420881951,0.1337571466,0.3895105418,574.6521862182,0,21,68,1.0,57,55,1.0],[1,1,0.0,0.1875,0.0,16.0,1,5,102,1.0,66,1,1,0,0.2903203299,0.659843407,0.345527427,15.7967929614,0,5,102,0.5665568366,66,1,0.0],[1,4,0.238136895,0.185658153,0.215373281,1018.0,1,21,75,1.0,62,60,1,4,0.0,0.0,0.1904354319,1018.0985702256,1,20,74,0.7865700531,61,59,1.0],[1,1,0.0,0.233695652,0.032608696,184.0,1,7,28,1.0,63,61,1,1,0.1318576457,0.2010127572,0.4543573384,184.1297338227,0,7,28,1.0,62,60,1.0],[1,1,0.0,0.305263158,0.642105263,95.0,1,6,39,1.0,61,60,0,0,0.101202972,0.1842886054,0.6146915924,94.7623736265,0,6,39,1.0,60,60,0.0],[1,2,0.995727452,0.00656168,0.004811899,1143.0,1,20,8,0.5,68,64,1,2,0.4178378381,0.1541817113,0.0176455256,1143.136269192,1,20,7,0.2333070404,67,63,0.0],[1,1,0.0,0.036968577,0.036968577,541.0,1,12,41,1.0,69,65,1,0,0.0,0.0,0.4301605372,541.1719375849,0,12,41,1.0,69,65,0.0],[1,1,0.0,0.002086231,0.001390821,1438.0,1,15,2,1.0,70,66,1,1,0.1431617302,0.0865738514,0.3158499221,1437.7499284246,0,15,2,0.8614268343,69,65,0.0],[1,1,0.0,0.000922509,0.000922509,1084.0,1,8,58,1.0,14,14,1,0,0.0,0.0,0.0454924371,1084.4191103646,0,8,57,0.9465695768,14,14,0.0],[2,19,0.447377955,0.12086316,0.157900197,507.3157895,0,21,3810,0.894736842,821,782,1,19,0.4660937561,0.1904281359,0.1737389782,507.5407294665,0,20,3810,1.0,821,782,0.0],[2,23,0.506395831,0.114865405,0.129962457,544.3043478,0,21,4666,0.739130435,844,805,1,22,0.7359191423,0.0,0.1161350024,543.7978512063,0,20,4665,0.3652290078,843,805,0.0],[1,1,0.0,0.003546099,0.0,846.0,1,19,10,1.0,71,67,0,1,0.0800195723,0.0,0.0072644775,846.2677118211,0,19,9,0.8833664982,70,66,1.0],[1,1,0.0,0.00529661,0.0,944.0,1,19,10,1.0,72,68,0,1,0.005069528,0.0502446881,0.1338085165,944.124432852,0,18,10,1.0,71,68,0.0],[1,1,0.0,0.001388889,0.0,1440.0,1,15,5,1.0,73,69,1,0,0.290436281,0.1277591792,0.350644407,1439.8215903249,0,14,5,1.0,73,69,0.0],[1,1,0.0,0.005328597,0.001776199,563.0,1,18,51,1.0,62,61,1,0,0.1466645003,0.107336704,0.0080277888,563.0725911668,0,17,50,0.7131122367,61,60,1.0],[2,5,0.413063773,0.285460993,0.596631206,225.6,1,20,163,0.8,67,67,1,5,0.7002246919,0.1428368427,0.9657263194,225.3364108702,0,20,162,1.0,67,67,1.0],[1,1,0.0,0.001176471,0.0,850.0,1,19,11,1.0,68,66,0,0,0.1993267334,0.0,0.1773624615,849.8985830915,0,18,10,0.9452457643,67,65,0.0],[1,2,1.0,0.006688963,0.0,897.0,1,20,12,1.0,70,68,0,2,0.8427236036,0.0966914699,0.1173904913,897.0812915211,0,20,12,0.7675821029,70,68,0.0],[1,1,0.0,0.002083333,0.002083333,1440.0,1,15,7,1.0,74,70,0,0,0.2655906415,0.0936798471,0.3509350537,1439.6984665852,1,14,6,1.0,74,70,0.0],[1,3,0.953632054,0.040057225,0.004768717,699.0,1,19,104,1.0,77,73,1,2,0.8149553173,0.0,0.4057172059,698.7425315154,1,19,103,0.9275285044,76,73,1.0],[1,1,0.0,0.003161222,0.0,949.0,1,19,3,1.0,379,357,1,0,0.0,0.2235359536,0.0615983697,949.3378494236,1,18,2,0.9657877032,378,356,1.0],[1,1,0.0,0.001182033,0.003546099,846.0,1,19,3,1.0,78,74,0,1,0.0,0.2537281858,0.1407754564,845.9218734898,1,19,3,1.0,78,73,0.0],[1,1,0.0,0.002743484,0.000685871,1458.0,1,15,1,1.0,79,75,0,1,0.0,0.2333598707,0.0017118841,1457.7627524496,0,14,1,1.0,78,75,0.0],[1,1,0.0,0.010309278,0.010309278,194.0,1,13,28,1.0,845,800,0,1,0.0,0.2274724637,0.0971673056,194.0340921253,1,12,28,1.0,844,799,0.0],[1,1,0.0,0.001370802,0.000685401,1459.0,1,15,1,1.0,64,62,0,0,0.0,0.0,0.074675963,1458.9201922332,0,15,1,1.0,64,61,0.0],[2,9,0.761165966,0.125591757,0.017265386,399.0,1,21,174,0.888888889,388,381,1,9,0.8995334207,0.1712148894,0.0669711141,399.4480278397,0,20,174,0.7439646805,387,380,1.0],[1,1,0.0,0.011560694,0.007707129,519.0,1,18,1,1.0,71,69,0,0,0.0535964639,0.3741560491,0.118805044,518.8394052023,1,17,0,0.7835761242,71,69,1.0],[1,1,0.0,0.019883041,0.016374269,855.0,1,19,10,1.0,389,366,1,0,0.0,0.1743429824,0.3316478238,855.2981555605,1,19,10,1.0,389,366,0.0],[1,1,0.0,0.057109557,0.018648019,858.0,1,19,3,1.0,80,76,0,0,0.0,0.0,0.0413110347,858.0996092989,1,19,2,1.0,80,75,0.0],[1,3,0.748039931,0.041207197,0.030760302,574.3333333,1,21,77,1.0,74,72,1,2,0.7019531001,0.0,0.0412091966,574.573848315,0,20,76,0.934908806,74,71,1.0],[1,1,0.0,0.000921659,0.0,1085.0,1,9,16,1.0,65,63,1,1,0.0285411257,0.0103967285,0.2937609772,1085.0834209975,0,9,15,1.0,64,63,1.0],[1,1,0.0,0.07674685,0.013745704,873.0,1,19,0,1.0,75,73,0,1,0.0,0.0269739228,0.1849968889,873.0057014236,1,19,0,0.7122684554,74,73,1.0],[2,3,0.546294702,0.01980198,0.001980198,336.6666667,1,15,179,0.666666667,83,82,2,2,0.3977996766,0.1298412025,0.5052070091,336.7664424811,0,14,179,0.5875261467,83,81,1.0],[1,1,0.0,0.008139535,0.004651163,860.0,1,19,0,1.0,84,79,0,0,0.0810810231,0.1025333221,0.2387365861,860.2131130352,1,19,0,0.7563647888,84,79,1.0],[1,1,0.0,0.029850746,0.012629162,871.0,1,19,0,1.0,85,80,1,0,0.0,0.0,0.0184435802,870.9567080881,0,19,0,1.0,84,79,1.0],[1,1,0.0,1.138888889,1.361111111,108.0,1,9,5,1.0,76,74,1,1,0.0,0.982323646,0.9748502447,107.7388061071,0,9,4,0.7241530192,76,74,1.0],[1,1,0.0,0.734693878,0.755102041,147.0,1,18,25,1.0,77,75,0,0,0.1790784154,0.8197921696,0.9912804303,147.0877043876,0,17,25,1.0,76,75,1.0],[1,2,0.0,0.000954198,0.000954198,524.0,1,19,2,1.0,79,77,1,1,0.0993466228,0.0931255004,0.0089939924,524.2314320932,0,19,2,0.5577190643,79,77,1.0],[1,2,0.0,0.0,0.0,0.0,1,11,152,0.5,81,79,1,2,0.0,0.0,0.287661111,0.520343664,0,11,152,0.5847347404,80,79,0.0],[1,1,0.0,0.006888634,0.002296211,871.0,1,19,2,1.0,86,81,1,0,0.0,0.0238007932,0.6830120988,870.8739871351,0,18,1,0.9173298338,86,80,0.0],[1,1,0.0,0.031782066,0.021566402,881.0,1,19,0,1.0,82,80,0,0,0.0,0.0,0.0815661228,881.4991335103,0,18,0,1.0,81,79,1.0],[1,1,0.0,0.001135074,0.001135074,881.0,1,19,0,1.0,83,81,1,0,0.0,0.0,0.883364716,881.4066828334,0,18,0,1.0,82,80,1.0],[1,4,0.890319531,0.007909046,0.007909046,505.75,1,19,105,0.75,90,85,1,4,0.7786734025,0.0,0.1545779316,505.9786163191,0,19,104,0.8675175192,90,84,1.0],[1,1,0.0,1.221153846,2.221153846,104.0,1,7,81,1.0,84,82,0,1,0.0,1.0,2.3146677859,104.0124726351,1,6,80,1.0,84,82,1.0],[1,2,0.516421632,0.093200469,0.185814771,853.0,1,19,15,1.0,67,65,0,1,0.0,0.2132527894,0.0385970099,852.9448789236,0,18,14,1.0,66,65,1.0],[1,1,0.0,0.121019108,0.006369427,157.0,1,18,9,1.0,91,86,0,1,0.0,0.0594451146,0.119387973,156.8935303739,0,18,8,1.0,91,85,1.0],[1,1,0.0,0.027472527,0.027472527,182.0,1,19,22,1.0,92,87,1,1,0.0,0.0,0.1633828193,182.1881910818,1,19,21,1.0,91,87,0.0],[1,3,0.960229718,0.001488095,0.000992063,672.0,1,21,32,1.0,95,90,1,3,1.0,0.2529237182,0.198352862,672.1319111696,1,21,32,1.0,94,90,1.0],[1,3,0.332896486,0.027610619,0.003539823,941.6666667,1,21,84,1.0,17,17,0,2,0.125512612,0.044993127,0.116495548,941.4441523269,1,20,84,1.0,16,17,1.0],[1,1,0.0,0.0625,0.0125,160.0,1,18,1,1.0,85,83,0,0,0.0,0.131585806,0.2360540308,160.1486412597,0,17,1,0.7808357868,84,83,1.0],[1,1,0.0,0.348214286,0.169642857,112.0,1,8,6,1.0,96,91,0,1,0.0,0.4373758625,0.4316816187,111.7816918212,0,8,5,0.9675036546,95,90,1.0],[1,1,0.0,0.015544041,0.005181347,772.0,1,19,4,1.0,97,92,1,1,0.0,0.0536601145,0.0099615418,771.985707311,0,19,3,0.9068228445,96,92,1.0],[1,1,0.0,0.026315789,0.0,38.0,1,13,15,1.0,68,66,0,1,0.3042246083,0.1897822392,0.0745975761,38.0152887373,0,13,14,1.0,67,66,1.0],[1,1,0.0,0.001445087,0.001445087,692.0,1,11,45,1.0,86,84,1,1,0.1759719245,0.4457512713,0.0792191336,691.8740384534,0,11,44,0.8182916672,85,83,1.0],[1,1,0.0,1.583333333,4.297619048,84.0,1,10,47,1.0,69,67,0,1,0.1061913552,1.0,4.4873339886,84.2898547784,1,10,46,0.9148215209,69,66,1.0],[1,1,0.0,0.001295337,0.001295337,772.0,1,19,1,1.0,87,85,0,1,0.0024714712,0.3971977689,0.0925629874,771.7922419208,1,19,1,1.0,86,84,0.0],[1,1,0.0,0.004791239,0.003422313,1461.0,1,16,4,1.0,88,86,0,1,0.3696191672,0.0,0.0830789654,1460.7252279134,0,16,4,1.0,88,86,0.0],[1,1,0.0,0.001069519,0.001069519,935.0,1,19,5,1.0,89,87,1,1,0.4241021168,0.2715836412,0.3532536516,935.2020546849,1,19,5,1.0,89,86,1.0],[1,1,0.0,0.001135074,0.001135074,881.0,1,19,15,1.0,390,367,0,1,0.0923588927,0.0,0.1416597314,881.022898091,1,19,14,1.0,389,366,0.0],[1,1,0.0,0.003696858,0.003696858,541.0,1,13,21,1.0,90,88,1,0,0.0,0.0,0.0866268244,540.965641877,1,13,20,1.0,89,87,1.0],[1,1,0.0,0.043209877,0.0,162.0,1,18,8,1.0,70,68,1,0,0.2578127273,0.2300076469,0.0897786694,161.9564795298,1,18,8,1.0,69,68,1.0],[2,28,0.93445891,0.021663301,0.029373967,194.5357143,1,22,974,0.785714286,118,118,1,27,1.0,0.3266843813,0.0739710948,194.8664719104,0,22,974,0.566431694,118,118,1.0],[1,1,0.0,0.027027027,0.027027027,37.0,1,13,0,1.0,119,116,0,0,0.0122391952,0.4096135471,0.3333156806,37.067183905,1,12,0,1.0,119,115,0.0],[1,1,0.0,0.0625,0.0625,16.0,1,5,43,1.0,391,6,0,1,0.0,0.0979581555,0.5229930773,15.7666556708,1,4,42,1.0,391,5,1.0],[1,1,0.0,0.000868056,0.000868056,1152.0,1,9,10,1.0,120,117,0,0,0.0,0.0063091579,0.3493998281,1151.7846338822,0,9,10,1.0,119,116,0.0],[2,3,0.997519476,0.010833333,0.005,400.0,1,19,5,0.666666667,123,123,1,2,1.0,0.0,0.1712830739,399.9654048187,1,18,5,1.0,123,123,1.0],[1,1,0.0,0.002587322,0.001293661,773.0,1,19,0,1.0,124,120,1,1,0.0,0.0,0.3622484638,772.6716050675,1,18,0,1.0,124,120,0.0],[1,1,0.0,0.023364486,0.0,214.0,1,19,0,1.0,71,69,1,0,0.0,0.0,0.0650857306,213.669006635,1,19,0,0.900715587,70,68,0.0],[1,1,0.0,0.006486486,0.021621622,925.0,1,19,0,1.0,125,121,0,0,0.0253074336,0.0095446365,0.0127799342,925.0706382025,0,19,0,0.7864170598,124,120,1.0],[1,1,0.0,0.01920439,0.03223594,1458.0,1,16,6,1.0,72,70,0,1,0.0,0.0,0.3163450341,1457.9615615559,1,15,5,0.4275545462,72,69,1.0],[1,1,0.0,0.004608295,0.082949309,217.0,1,13,0,1.0,126,122,0,0,0.0,0.1297621857,0.442270444,217.122039401,0,13,0,1.0,125,121,0.0],[1,1,0.0,0.0,0.024271845,206.0,1,17,1,1.0,127,123,1,1,0.5135363776,0.0,0.0086145803,206.5190049237,0,17,1,0.5012072211,127,122,0.0],[1,1,0.0,0.004032258,0.358870968,744.0,1,19,1,1.0,128,124,0,1,0.1287024472,0.0,0.0259998216,744.1784689222,0,18,1,1.0,127,123,0.0],[1,1,0.0,0.003239741,0.0,926.0,1,19,1,1.0,129,125,0,0,0.0,0.2488539497,0.2029122876,925.9297823064,0,19,0,1.0,128,124,0.0],[1,1,0.0,0.0,0.050111359,898.0,1,19,0,1.0,130,126,0,0,0.3868679181,0.0,0.0008325111,898.1045508426,0,19,0,0.9412302972,130,126,0.0],[2,2,1.0,0.112903226,0.233870968,124.0,1,4,4,0.5,132,132,1,1,1.0,0.1644813436,0.2380425309,124.6136739367,0,3,4,0.4587926205,131,131,1.0],[1,2,0.823811633,0.010033445,0.024526198,448.5,1,20,3,1.0,134,129,0,1,0.3352518782,0.2893577007,0.2478784891,448.7098929471,1,20,3,1.0,133,129,1.0],[2,2,1.0,0.016,0.008,125.0,1,4,0,0.5,136,136,2,1,0.9575798986,0.1127561838,0.2174430909,125.0110857338,1,3,0,0.449708218,135,135,0.0],[1,1,0.0,0.002306805,0.00461361,867.0,1,19,2,1.0,73,71,1,1,0.0,0.3354867995,0.0846695307,867.0093726777,0,19,1,0.8167935373,73,71,0.0],[1,1,0.0,0.010951403,0.01026694,1461.0,1,16,2,1.0,74,72,1,1,0.0,0.0746475241,0.0252291796,1461.073695721,1,16,1,0.7190681325,73,72,1.0],[2,34,0.711849476,0.137551466,0.17376691,350.0294118,0,22,9397,0.647058824,879,867,2,34,0.5980057531,0.7029564671,0.0053959464,350.0476581107,0,21,9396,0.6692290278,879,866,0.0],[2,12,0.653301449,0.42680093,0.477149497,107.5833333,0,20,3645,1.0,891,849,2,11,0.3614420952,0.6374844608,0.5681644597,107.5255315592,0,20,3644,1.0,890,848,0.0],[1,1,0.0,0.00177305,0.00177305,564.0,1,18,12,1.0,137,131,1,1,0.0,0.1770663939,0.2501021638,563.8700120247,1,17,11,0.9444639949,136,131,0.0],[1,2,1.0,0.000847817,0.000847817,1179.5,1,20,1,1.0,139,133,0,1,1.0,0.0,0.6191702526,1179.1893095507,1,20,0,1.0,139,132,1.0],[1,1,0.0,0.053097345,0.017699115,113.0,1,8,2,1.0,140,134,1,0,0.1981570395,0.2827396223,0.3684899357,113.2131400351,0,7,1,0.6714004376,140,133,1.0],[1,2,0.315056945,0.044962531,0.006244796,1201.0,1,20,0,0.5,99,94,1,1,0.0178354837,0.1186358711,0.423998907,1200.6597924264,0,19,0,0.6131076061,99,93,1.0],[2,3,1.0,0.004580153,0.004580153,218.3333333,1,10,51,0.666666667,102,101,2,2,1.0,0.0,0.03669615,218.5518350737,0,10,51,0.8131096188,101,101,0.0],[1,2,0.503258335,0.020462633,0.003558719,562.0,1,21,4,1.0,142,136,0,2,0.8221891454,0.1681168489,0.262558081,561.1981842705,1,21,4,1.0,142,135,1.0],[1,1,0.0,0.001111111,0.001111111,900.0,1,19,1,1.0,392,368,0,1,0.0,0.0,0.0430798141,900.6172529516,0,19,1,1.0,391,367,0.0],[1,1,0.0,0.055474453,0.157664234,685.0,1,19,2,1.0,143,137,0,0,0.0,0.2005522707,0.2833096102,685.3819521407,1,18,2,1.0,142,136,1.0],[1,1,0.0,0.030487805,0.006097561,164.0,1,18,2,1.0,144,138,1,1,0.1987757869,0.221457948,0.3559557057,163.7446334372,1,17,2,1.0,144,137,1.0],[1,1,0.0,0.03617945,0.023154848,691.0,1,19,0,1.0,145,139,0,1,0.3662245731,0.460650535,0.5264265528,691.1395757845,0,18,0,0.843431728,144,139,1.0],[1,1,0.0,0.011049724,0.005524862,181.0,1,7,5,1.0,146,140,1,0,0.5151718572,0.4135431188,0.3713842132,180.6253834093,1,7,4,1.0,145,140,1.0],[1,9,1.0,0.002750611,0.0,363.5555556,1,18,873,0.666666667,155,149,1,9,1.0,0.1856078995,0.3054395331,363.5387216121,0,17,873,0.7336847724,154,148,0.0],[1,1,0.0,0.001111111,0.001111111,900.0,1,19,1,1.0,156,150,1,1,0.0709076675,0.0,0.0431133032,899.8226802208,1,18,1,0.9719926384,155,149,1.0],[1,1,0.0,0.024454726,0.005287508,1513.0,1,16,3,1.0,157,151,1,1,0.2830484882,0.0065993879,0.1707655693,1512.9872292225,1,16,3,1.0,156,151,1.0],[1,1,0.0,0.004385965,0.004385965,228.0,1,6,1,1.0,892,843,1,0,0.1296141151,0.0,0.1759641678,227.9693381718,1,5,1,0.4724656507,892,843,1.0],[1,1,0.0,0.047619048,0.011904762,168.0,1,18,3,1.0,158,152,0,0,0.1349528428,0.2150140832,0.1649164765,167.5765995557,0,18,2,0.530955324,157,151,1.0],[1,1,0.0,0.003676471,0.0,544.0,1,13,2,1.0,159,153,1,1,0.0,0.0,0.3707521689,544.0041675199,0,12,2,1.0,158,152,0.0],[1,1,0.0,0.093457944,0.093457944,107.0,1,9,8,1.0,160,154,0,0,0.0712688866,0.4560996484,0.0720854616,106.966751921,1,9,8,1.0,159,153,0.0],[2,2,1.0,0.185185185,0.02962963,135.0,1,4,14,0.5,162,162,1,1,0.6990280065,0.4683269513,0.2283853604,135.0060197566,1,3,14,0.423163102,161,162,1.0],[1,1,0.0,0.001152074,0.0,868.0,1,19,8,1.0,103,97,1,1,0.327752965,0.0,0.2276169543,868.0166822278,0,18,7,0.7761488332,102,97,0.0],[1,1,0.0,0.004347826,0.005797101,690.0,1,19,8,1.0,163,156,0,1,0.4287947107,0.3116230038,0.2537786351,690.1210933465,1,19,7,0.7679035709,162,155,0.0],[1,1,0.0,0.021596859,0.002617801,1528.0,1,16,8,1.0,104,98,1,0,0.0,0.0,0.4532866488,1528.1853192379,1,15,7,0.9628896957,103,98,1.0],[1,1,0.0,0.183333333,0.016666667,120.0,1,9,5,1.0,105,99,0,1,0.0080307468,0.0,0.0419055446,119.8504806018,1,8,5,1.0,104,99,1.0],[2,2,0.272970858,0.057630736,0.010672359,468.5,1,19,21,1.0,107,102,2,2,0.1400926079,0.0332393446,0.150349315,468.3119952423,0,19,21,0.9450928398,107,101,1.0],[1,7,0.660439276,0.01754386,0.001349528,635.1428571,1,21,43,0.857142857,170,163,0,7,0.5353162104,0.0232631256,0.0355657285,635.2724781195,1,20,42,0.6393422691,170,162,1.0],[1,1,0.0,0.001962067,0.001962067,1529.0,1,16,0,1.0,171,164,0,0,0.2125526646,0.0,0.0201118798,1529.1925362889,1,16,0,0.8093417805,171,163,0.0],[1,1,0.0,0.000654022,0.000654022,1529.0,1,16,0,1.0,393,369,0,1,0.0508080003,0.0174058513,0.3430974571,1529.1640055463,1,16,0,0.8008312084,392,369,0.0],[1,5,0.621657878,0.003691085,0.070130608,704.4,1,21,28,0.6,176,169,1,5,1.0,0.3537595213,0.5396666781,704.2093051521,1,20,28,0.5763149273,175,168,1.0],[1,1,0.0,0.000651466,0.000651466,1535.0,1,16,0,1.0,394,370,0,1,0.0,0.4579639368,0.0453723917,1535.2740625762,0,16,0,1.0,394,370,1.0],[1,1,0.0,0.000651466,0.000651466,1535.0,1,16,0,1.0,177,170,0,1,0.2762070003,0.0,0.4229835724,1534.9776726895,0,15,0,0.8210986417,176,170,0.0],[1,1,0.0,0.005701254,0.002280502,877.0,1,19,1,1.0,178,171,0,0,0.0,0.0,0.1094437131,876.8852365943,1,19,1,0.8169680551,177,170,0.0],[1,1,0.0,0.005555556,0.011111111,180.0,1,19,14,1.0,179,172,1,1,0.3391773409,0.2910539758,0.1455564336,180.1960265329,1,18,13,1.0,178,171,0.0],[1,1,0.0,0.005524862,0.0,181.0,0,19,0,1.0,180,173,0,1,0.0,0.0,0.0058108336,180.5629889454,0,18,0,1.0,180,172,0.0],[1,2,0.966618633,0.006160164,0.008213552,974.0,1,20,0,1.0,182,175,1,1,0.5052489172,0.0,0.5135866449,973.7838601017,1,20,0,1.0,181,174,1.0],[1,1,0.0,0.011904762,0.011904762,168.0,1,18,7,1.0,183,176,0,0,0.1166801344,0.0,0.1401890798,167.818201633,1,18,7,1.0,182,176,0.0],[1,1,0.0,0.001108647,0.001108647,902.0,0,19,1,1.0,395,371,1,1,0.1964044606,0.0002991586,0.6911043307,901.4772303865,0,18,1,1.0,394,370,1.0],[1,1,0.0,0.012953368,0.007772021,1544.0,1,16,1,1.0,893,844,1,0,0.2464232759,0.0,0.0806367001,1544.2155219161,1,16,0,0.8894563503,893,843,0.0],[1,1,0.0,0.012953368,0.007772021,1544.0,1,16,1,1.0,894,845,1,1,0.2025674328,0.051294118,0.2571488834,1544.1774016983,0,15,1,0.9203608106,893,844,1.0],[1,1,0.0,0.001138952,0.0,878.0,1,19,1,1.0,75,73,1,1,0.0,0.2536369102,0.2481542128,877.90638832,0,19,1,1.0,74,72,0.0],[1,1,0.0,0.001138952,0.0,878.0,1,19,2,1.0,76,74,1,1,0.5550341504,0.0,0.2601179873,877.6968695747,1,18,2,1.0,75,74,0.0],[1,1,0.0,0.000868056,0.000868056,1152.0,1,9,26,1.0,396,372,0,1,0.0272386429,0.0922255089,0.289593113,1151.9494731713,1,8,26,0.9627402091,395,372,0.0],[1,1,0.0,0.000868056,0.000868056,1152.0,1,9,16,1.0,397,373,0,1,0.0194074786,0.0,0.2986543612,1152.048449334,0,8,15,0.9826784346,396,373,0.0],[1,1,0.0,0.001108647,0.001108647,902.0,1,19,1,1.0,398,374,1,0,0.0,0.2268875979,0.0034582869,902.253322957,0,18,1,1.0,398,374,0.0],[1,1,0.0,0.001138952,0.001138952,878.0,1,19,1,1.0,77,75,1,0,0.3259276222,0.0143562433,0.170006615,877.8199452965,0,18,0,1.0,76,75,1.0],[1,1,0.0,0.001138952,0.001138952,878.0,1,19,3,1.0,78,76,0,0,0.0,0.1541292692,0.09455421,878.2189842564,1,18,3,1.0,78,76,0.0],[1,1,0.0,0.004464286,0.004464286,224.0,1,19,13,1.0,184,177,1,0,0.0,0.0133166723,0.2325470716,224.0663134898,0,19,12,0.8479383276,184,176,1.0],[1,1,0.0,0.004464286,0.004464286,224.0,1,19,16,1.0,185,178,1,0,0.0929770157,0.0,0.118012892,223.9767040453,0,18,15,1.0,184,177,0.0],[1,2,0.918295834,0.001855288,0.0,808.5,1,14,732,1.0,2,2,1,1,0.6282962283,0.0,0.3836925397,808.6449394285,1,13,732,0.9361677801,2,1,0.0],[1,2,0.995727452,0.00760095,0.004750594,1052.5,1,21,540,1.0,4,4,1,2,1.0,0.0,0.1568673784,1052.2331212995,1,21,540,0.7461206192,4,4,0.0],[1,1,0.0,0.001943005,0.0,1544.0,1,17,4,1.0,5,5,0,0,0.0,0.0,0.2122541335,1544.0490695315,1,17,4,0.7209501934,5,4,0.0],[1,1,0.0,0.001295337,0.0,1544.0,1,17,5,1.0,6,6,1,1,0.0986061607,0.006867059,0.1586309687,1543.5444611183,1,17,4,1.0,6,6,0.0],[3,31,0.651737215,0.048268297,0.041686256,411.6774194,0,23,9235,0.709677419,925,919,2,31,0.806908807,0.0,0.3716694683,411.7118812963,0,22,9235,0.5345587877,925,918,0.0],[1,1,0.0,0.004444444,0.0,225.0,1,19,19,1.0,186,179,1,1,0.0,0.4277416554,0.127941567,225.0214785031,1,18,19,1.0,185,178,0.0],[1,1,0.0,0.004444444,0.0,225.0,1,19,3,1.0,187,180,1,0,0.0,0.0,0.293729929,224.6383280399,0,18,2,0.749360696,186,179,0.0],[2,7,0.969509056,0.036831483,0.014631685,283.1428571,1,19,2130,0.857142857,932,918,2,7,0.7349494368,0.1850806045,0.0459036192,283.2922264861,0,19,2129,0.7420197707,931,918,0.0],[3,52,0.739279416,0.183476904,0.208912704,283.5192308,0,23,15836,0.75,984,978,3,52,0.7306901765,0.1568881634,0.1228936757,283.559286844,0,23,15836,0.9977657011,983,977,0.0],[1,1,0.0,0.02685422,0.007672634,1564.0,1,17,12,1.0,985,928,0,1,0.2360273669,0.0,0.4940299739,1563.5288025144,1,17,11,0.9033189985,984,928,0.0],[1,1,0.0,0.02685422,0.007672634,1564.0,1,17,7,1.0,986,929,0,0,0.0,0.220750162,0.4860066272,1564.1689342474,0,17,6,1.0,985,928,1.0],[1,1,0.0,0.012048193,0.012048193,83.0,1,10,27,1.0,79,77,1,1,0.0,0.0,0.176431093,82.6882036457,1,10,26,1.0,79,76,0.0],[1,1,0.0,0.012048193,0.012048193,83.0,1,10,34,1.0,80,78,0,1,0.1847856695,0.059541536,0.608681142,83.2019797053,0,10,34,1.0,79,77,0.0],[1,1,0.0,0.092307692,0.061538462,65.0,1,11,27,1.0,108,101,0,0,0.0,0.024157938,0.1620928179,65.1419323295,1,10,27,0.9908005533,107,101,1.0],[1,1,0.0,0.092307692,0.061538462,65.0,1,11,97,1.0,109,102,1,1,0.0,0.0,0.3596860596,64.7968975896,0,11,96,0.9058011724,108,101,0.0],[1,1,0.0,0.055851064,0.007978723,376.0,1,13,49,1.0,76,69,0,0,0.2430329678,0.0,0.0312801082,376.0934838418,1,13,48,1.0,75,68,0.0],[1,1,0.0,0.025641026,0.025641026,39.0,1,6,86,1.0,999,939,1,0,0.294283783,0.0031129494,0.105397141,39.2027764745,1,6,85,0.978506236,999,939,0.0],[2,12,0.840475125,0.14965035,0.074325674,417.0833333,1,22,497,0.833333333,999,984,2,12,0.8073091588,0.5375105845,0.0374312657,416.9756716058,0,22,497,0.5579806855,999,983,0.0],[1,10,0.604896649,0.118993135,0.131197559,262.2,1,19,795,0.7,1010,950,1,10,0.7460000954,0.4948432115,0.4070223522,262.1874412632,1,19,794,1.0,1009,949,0.0],[1,14,0.472951851,0.568633221,0.086950125,485.5,1,23,584,0.928571429,1026,966,0,13,0.2451677894,0.6400961432,0.0241094856,485.2288468253,0,23,583,0.9334409069,1026,965,0.0],[1,10,0.802935763,0.156128025,0.096799375,128.1,1,20,570,0.8,1038,978,0,10,1.0,0.0,0.2135063965,128.2146621391,0,19,569,1.0,1037,977,0.0],[1,1,0.0,0.0,0.0,0.0,1,1,0,1.0,1026,966,0,0,0.0,0.0892768246,0.0406355885,0.1113898249,1,0,0,1.0,1025,966,0.0],[1,2,0.89049164,0.24,0.28,12.5,1,12,174,1.0,1038,978,1,1,1.0,0.2840939823,0.0403689255,12.381360242,0,11,174,1.0,1038,978,0.0],[1,1,0.0,1.886925795,0.0,283.0,1,1,0,1.0,1026,966,1,1,0.0,1.0,0.4908894832,282.4722907124,1,0,0,1.0,1026,965,0.0],[1,1,0.0,0.130434783,0.130434783,23.0,1,6,93,1.0,1010,950,0,0,0.1960775469,0.1311696552,0.0660673607,22.7378703297,0,6,92,1.0,1009,949,0.0],[1,1,0.0,0.002392344,0.002392344,418.0,1,19,286,1.0,188,181,1,0,0.0875006077,0.2929652656,0.1460981459,418.0257168359,1,18,286,0.7727388254,188,180,0.0],[1,1,0.0,0.001138952,0.001138952,878.0,1,19,18,1.0,189,182,0,0,0.0,0.0,0.2356789641,877.6459146242,0,18,18,0.6894095055,188,182,0.0],[1,1,0.0,0.001138952,0.001138952,878.0,1,19,15,1.0,190,183,0,0,0.1507824663,0.0235409846,0.3711492274,877.7263193926,1,19,14,1.0,189,182,1.0],[1,1,0.0,0.00624025,0.00624025,641.0,1,20,18,1.0,191,184,0,1,0.0,0.0,0.1718649228,641.4730654929,0,20,18,0.9517526023,191,183,0.0],[1,1,0.0,0.01242236,0.007763975,644.0,1,20,17,1.0,192,185,0,1,0.0,0.0,0.0574920104,643.9032053033,0,20,17,1.0,191,185,1.0],[1,4,0.878160419,0.009642655,0.00907544,440.75,1,20,1241,1.0,10,10,0,4,0.8763122728,0.1507107617,0.3820785361,440.2941963827,0,19,1241,1.0,9,9,0.0],[1,1,0.0,0.001560062,0.00624025,641.0,0,20,1,1.0,193,186,0,0,0.1005898068,0.1842345327,0.046771236,640.6171326894,0,20,1,0.8252303564,192,185,1.0],[1,1,0.0,0.003916449,0.0,766.0,1,20,273,1.0,11,11,1,0,0.0,0.2345577886,0.0613538352,765.9183505562,1,20,272,0.7293832293,11,10,0.0],[1,2,1.0,0.001689189,0.001689189,592.0,1,21,564,1.0,111,104,1,2,1.0,0.0,0.4012191611,591.7349451592,1,20,564,0.4883039156,111,104,0.0],[1,1,0.0,0.028235294,0.044705882,850.0,1,20,275,1.0,12,12,1,0,0.0,0.4142018047,0.0110332538,849.7363412267,1,20,274,0.9159400477,11,12,0.0],[1,1,0.0,0.003870968,0.0,775.0,1,20,35,1.0,194,187,1,1,0.2476349469,0.0,0.0104928935,775.1865161851,1,19,35,0.9201881081,193,186,0.0],[1,1,0.0,0.003870968,0.0,775.0,1,20,35,1.0,195,188,0,1,0.0,0.0,0.6340271546,775.290314018,0,20,35,0.7848826162,195,187,1.0],[1,1,0.0,0.003752345,0.003752345,533.0,1,14,364,1.0,13,13,0,0,0.0,0.0627028234,0.2119376376,533.1526687935,1,14,363,1.0,13,13,0.0],[1,1,0.0,0.025498891,0.024390244,902.0,1,20,19,1.0,81,79,0,1,0.0706022856,0.0,0.1085398575,901.6585587428,0,19,19,0.8532665802,81,78,0.0],[1,1,0.0,0.025498891,0.024390244,902.0,1,20,22,1.0,82,80,1,1,0.1499513223,0.1020328192,0.1302303549,902.1226228423,1,19,21,1.0,81,79,0.0],[1,1,0.0,0.003676471,0.003676471,544.0,1,14,31,1.0,14,14,0,1,0.0,0.206764615,0.3147354308,543.6840337158,0,14,30,0.4606068089,14,14,0.0],[1,1,0.0,0.003676471,0.003676471,544.0,1,14,33,1.0,15,15,1,0,0.0114514462,0.0,0.2969054112,543.8996033981,0,13,32,1.0,14,15,0.0],[1,1,0.0,0.000639386,0.000639386,1564.0,1,17,13,1.0,399,375,1,0,0.0885962641,0.1960601296,0.0463876707,1563.9095152334,0,16,12,1.0,398,374,0.0],[1,1,0.0,0.000639386,0.000639386,1564.0,1,17,25,1.0,400,376,0,1,0.0847134517,0.0,0.065263985,1564.0261921841,1,17,24,1.0,399,376,0.0],[1,1,0.0,0.012077295,0.002415459,414.0,1,19,25,1.0,401,377,0,0,0.0534012133,0.0593157711,0.0870845621,413.8228457934,1,19,25,1.0,400,377,0.0],[1,1,0.0,0.012077295,0.002415459,414.0,1,19,25,1.0,402,378,1,0,0.0,0.2302067272,0.0646043913,414.1201148666,1,19,25,1.0,402,378,0.0],[1,1,0.0,0.009708738,0.004854369,206.0,1,17,38,1.0,112,105,0,0,0.0290967019,0.5998564887,0.1790554869,206.0897888815,0,17,38,1.0,112,104,0.0],[1,1,0.0,0.009708738,0.004854369,206.0,1,17,39,1.0,113,106,1,1,0.0,0.065577192,0.2294206613,206.0886711536,1,17,39,1.0,112,106,0.0],[1,1,0.0,0.001305483,0.001305483,766.0,0,20,280,1.0,403,379,0,0,0.0,0.2407868586,0.1182211998,765.7730554196,0,19,280,0.9976101813,402,378,0.0],[1,1,0.0,0.003120125,0.003120125,641.0,1,20,7,1.0,18,18,0,1,0.0,0.3353518259,0.193709052,640.5671074459,0,20,7,1.0,18,18,1.0],[1,1,0.0,0.003120125,0.003120125,641.0,1,20,26,1.0,19,19,1,1,0.0,0.0,0.2409969606,640.7783213205,0,19,25,1.0,18,18,0.0],[1,1,0.0,0.007772021,0.0,772.0,1,20,281,1.0,114,107,0,1,0.0,0.2923808931,0.1810502325,772.2631789123,1,19,280,0.9249689423,114,107,0.0],[1,1,0.0,0.004415011,0.0,906.0,1,20,5,1.0,115,108,1,0,0.0,0.0,0.2716239607,905.6625527516,0,20,4,1.0,115,107,0.0],[1,1,0.0,0.004415011,0.0,906.0,1,20,26,1.0,116,109,0,1,0.0,0.0,0.1126277966,906.1401762099,0,20,25,1.0,116,108,0.0],[1,1,0.0,0.002493766,0.002493766,802.0,1,20,287,1.0,20,20,0,0,0.0,0.0,0.232406317,802.0315035437,1,20,286,0.9581492493,20,20,0.0],[1,1,0.0,0.001138952,0.001138952,878.0,1,19,9,1.0,83,81,1,1,0.0,0.0570140451,0.1320724541,878.1538624359,1,18,8,1.0,83,81,0.0],[1,1,0.0,0.001138952,0.001138952,878.0,1,19,27,1.0,84,82,0,1,0.4541003306,0.0,0.0842809122,877.7991359336,1,19,27,0.894019775,83,81,0.0],[1,1,0.0,0.006377551,0.0,1568.0,1,17,1,1.0,117,110,1,1,0.201990272,0.0,0.1395533259,1568.304003501,0,16,1,0.9272490027,116,109,0.0],[1,1,0.0,0.006377551,0.0,1568.0,1,17,26,1.0,118,111,0,1,0.0,0.1818861697,0.4634586901,1567.6193838507,1,16,25,1.0,118,110,0.0],[1,2,0.954434003,0.005651998,0.000807428,1238.5,1,21,54,1.0,120,113,0,1,1.0,0.0,0.1190360159,1238.2078885686,0,21,54,1.0,119,113,0.0],[1,2,0.954434003,0.005651998,0.000807428,1238.5,1,21,2,1.0,122,115,0,1,0.6631142014,0.0901724285,0.2259215965,1238.6509056089,1,21,1,1.0,122,115,1.0],[1,13,0.752704688,0.046661775,0.028466618,524.2307692,1,23,510,0.923076923,1051,991,1,12,0.9633499495,0.0,0.0652603751,524.266709801,0,23,509,1.0,1051,991,0.0],[1,1,0.0,0.03030303,0.0,66.0,1,13,115,1.0,1052,992,0,1,0.3853654774,0.206816347,0.2028706379,66.1536959685,0,12,114,1.0,1051,992,0.0],[1,1,0.0,0.03030303,0.0,66.0,1,13,44,1.0,1053,993,0,0,0.2784641923,0.0,0.3350661845,65.8486906359,0,13,44,1.0,1052,992,0.0],[1,1,0.0,0.007954545,0.0,880.0,1,19,31,1.0,85,83,0,1,0.0,0.0,0.6034120817,880.0417769257,1,18,30,1.0,84,83,0.0],[1,1,0.0,0.015610652,0.001836547,1089.0,1,19,295,1.0,77,70,1,0,0.0,0.3794391339,0.0410337691,1088.7392839348,0,18,294,0.7970753429,76,70,0.0],[1,1,0.0,0.001102536,0.001102536,907.0,0,20,30,1.0,78,71,0,0,0.0,0.0785030021,0.1960854063,906.7995129855,0,20,30,1.0,78,70,0.0],[1,1,0.0,0.006818182,0.004545455,880.0,1,19,31,1.0,123,116,0,1,0.1967746573,0.0,0.1038654021,880.0933296683,0,18,30,0.9369617024,122,116,0.0],[1,1,0.0,0.006833713,0.004555809,878.0,1,19,4,1.0,124,117,0,1,0.0,0.0,0.1805784585,878.2577498423,1,19,4,1.0,123,117,0.0],[1,1,0.0,0.014423077,0.004807692,208.0,1,17,8,1.0,86,84,1,0,0.0,0.0,0.4144592046,207.8827120705,0,16,7,0.8301756761,85,84,1.0],[1,1,0.0,0.0,0.004830918,207.0,1,17,0,1.0,87,85,0,0,0.2627141438,0.0,0.2272177342,206.8532153796,1,16,0,0.7423917116,86,85,0.0],[1,2,0.779349837,0.020304569,0.012690355,197.0,1,19,63,1.0,126,119,1,2,0.9940344195,0.4983292267,0.062889027,197.1599369949,0,18,63,1.0,125,118,0.0],[1,2,0.779349837,0.020304569,0.012690355,197.0,1,19,89,1.0,128,121,1,1,0.7111224981,0.0,0.1200491825,197.1885958277,0,18,89,0.6879437181,128,120,0.0],[1,1,0.0,0.003420753,0.004561003,877.0,1,19,5,1.0,129,122,1,1,0.0,0.0,0.0405559131,877.3586752958,0,18,4,1.0,129,122,0.0],[1,1,0.0,0.003412969,0.004550626,879.0,1,19,36,1.0,130,123,1,1,0.0873537899,0.0,0.2386431978,879.0023020672,0,18,36,1.0,129,123,0.0],[1,1,0.0,0.005524862,0.005524862,181.0,1,19,37,1.0,88,86,0,0,0.077496024,0.0,0.0807616634,180.8621413729,1,18,37,0.9341293586,87,86,0.0],[1,1,0.0,0.006593407,0.002197802,910.0,1,20,10,1.0,131,124,0,0,0.0,0.0,0.1992786062,909.6264590638,0,19,10,1.0,130,124,0.0],[1,1,0.0,0.006593407,0.002197802,910.0,1,20,37,1.0,132,125,1,0,0.0458543129,0.0,0.1163942262,910.2212674222,0,19,37,0.9603964068,132,125,0.0],[1,1,0.0,0.0,0.00811359,493.0,1,13,47,1.0,133,126,0,1,0.0430118096,0.2608031809,0.3545359456,493.2410247803,1,13,47,1.0,132,126,0.0],[1,1,0.0,0.0,0.00811359,493.0,1,13,104,1.0,134,127,1,1,0.1948774635,0.2035888746,0.0903714303,493.4982858692,0,12,104,1.0,134,127,0.0],[1,2,1.0,0.002125399,0.002125399,470.5,1,21,23,1.0,136,129,0,1,0.9330400799,0.0,0.1778869495,470.176525657,0,20,22,1.0,136,129,0.0],[1,2,1.0,0.002125399,0.002125399,470.5,1,21,99,1.0,138,131,0,1,1.0,0.1670539125,0.4015365424,470.3829412525,0,21,98,0.8361389864,138,131,0.0],[1,22,0.760259939,0.007133498,0.004804193,312.2272727,1,22,922,0.681818182,160,153,1,21,0.9440721472,0.0,0.096088881,312.0959638731,0,22,922,0.6207457325,159,152,1.0],[1,22,0.760259939,0.007131422,0.004802794,312.3181818,1,22,2107,0.636363636,182,175,1,21,0.9798622476,0.0,0.0557044509,312.1136396316,0,22,2106,0.8601167378,182,175,0.0],[1,1,0.0,0.006024096,0.006024096,166.0,1,18,0,1.0,89,87,0,0,0.0,0.0112309483,0.0623137579,165.5355572178,0,18,0,0.83144504,88,86,0.0],[1,1,0.0,0.006024096,0.006024096,166.0,1,18,47,1.0,90,88,0,0,0.0,0.2639161356,0.0506780051,166.0179472495,1,18,47,0.9174311262,89,87,0.0],[1,1,0.0,0.011325028,0.0,883.0,1,19,1,1.0,183,176,1,1,0.2341842922,0.0381354941,0.2728877684,883.2001764224,1,19,0,1.0,182,176,1.0],[1,1,0.0,0.011299435,0.0,885.0,1,19,42,1.0,184,177,0,1,0.4181477778,0.4751864214,0.0469345144,885.1423888631,0,18,42,1.0,183,176,0.0],[1,1,0.0,0.001132503,0.001132503,883.0,1,19,1,1.0,196,189,0,0,0.0,0.1843757831,0.0911936503,883.0121834079,0,19,0,0.9890328414,196,188,0.0],[1,1,0.0,0.001129944,0.001129944,885.0,1,19,43,1.0,197,190,0,0,0.0,0.0,0.2613301326,884.6401851614,0,19,43,1.0,196,189,0.0],[1,2,0.811278124,0.0,0.005184705,771.5,1,22,28,1.0,186,179,0,2,0.7191859849,0.2749844339,0.1626130046,771.8147737324,0,21,28,0.8840953106,186,179,0.0],[1,1,0.0,0.0,0.066666667,15.0,1,6,60,1.0,1,1,1,1,0.1318388696,0.2115023016,0.1546781497,14.9680938187,1,5,60,1.0,0,1,0.0],[1,1,0.0,0.0,0.066666667,15.0,1,6,131,1.0,2,2,0,1,0.0,0.0,0.1493985415,14.7313310714,1,5,131,0.64093789,2,2,0.0],[1,1,0.0,0.025412961,0.001270648,787.0,1,20,8,1.0,187,180,0,0,0.4680032783,0.060710105,0.4040273199,786.7432847043,0,20,8,1.0,186,180,1.0],[1,1,0.0,0.025412961,0.001270648,787.0,1,20,62,1.0,188,181,0,0,0.0,0.0,0.0516556416,786.9630446929,0,19,61,0.9499986658,187,181,0.0],[1,1,0.0,0.126506024,0.096385542,166.0,1,18,9,1.0,189,182,0,0,0.0720048715,0.1654159109,0.4636098666,166.0860630015,1,18,9,1.0,189,181,0.0],[1,1,0.0,0.126506024,0.096385542,166.0,1,18,56,1.0,190,183,0,1,0.5215457161,0.2364814148,0.1218905447,165.8087568777,1,18,55,1.0,190,182,0.0],[1,9,0.866107761,0.008624148,0.008624148,554.0,1,22,322,0.888888889,199,192,0,8,0.9652034093,0.0155690476,0.1127981171,554.1535680597,0,22,322,1.0,198,191,1.0],[1,1,0.0,0.127272727,0.145454545,110.0,1,8,63,1.0,198,191,1,0,0.1483174223,0.5168392383,0.3325999043,109.9568470308,1,8,62,0.8670916769,198,191,1.0],[1,1,0.0,0.001836547,0.001836547,1089.0,1,19,316,1.0,200,193,0,1,0.3634446375,0.0,0.5273722016,1089.2672952093,1,19,316,0.9113736087,200,192,0.0],[1,2,0.468995594,0.0,0.004051864,1234.0,1,21,6,0.5,202,195,1,1,0.296243396,0.0,0.134233647,1234.1711456628,0,20,6,0.0733003953,202,194,0.0],[1,2,0.468995594,0.0,0.004042037,1237.0,1,21,106,1.0,204,197,0,1,0.3631677682,0.2141943334,0.2750168993,1237.0078115562,0,20,105,0.5651357067,204,197,0.0],[1,1,0.0,0.00456621,0.00456621,219.0,1,13,15,1.0,91,89,1,1,0.1827057609,0.0,0.2074373517,218.7774757618,0,12,15,0.8761427945,91,88,0.0],[1,2,0.157906374,0.058360656,0.055737705,762.5,1,22,7,1.0,206,199,1,1,0.6578741979,0.0839974082,0.0104598505,762.2808951059,1,22,6,1.0,206,199,1.0],[2,7,0.780368658,0.043265876,0.010932775,614.1428571,1,22,171,0.857142857,98,98,1,7,0.6503135802,0.0935321795,0.0466855415,613.9378994406,0,21,171,0.3366150853,97,98,1.0],[1,1,0.0,0.013452915,0.0,446.0,1,7,71,1.0,3,3,1,1,0.0,0.0,0.4614781122,445.7058157557,1,7,70,1.0,3,2,0.0],[1,1,0.0,0.000628931,0.0,1590.0,1,18,1,1.0,4,4,0,0,0.2779000335,0.0,0.2287979034,1589.8987273395,1,18,1,0.4427016322,3,3,1.0],[1,1,0.0,0.004048583,0.004048583,494.0,1,14,17,1.0,5,5,1,1,0.1477912239,0.0,0.1926001319,493.6698888875,1,14,17,1.0,5,5,0.0],[1,1,0.0,0.021978022,0.0,182.0,1,20,59,1.0,6,6,0,1,0.0083976616,0.2121165799,0.0254279587,182.0007151518,1,20,59,1.0,5,6,0.0],[1,1,0.0,0.021978022,0.0,182.0,1,20,3,1.0,7,7,1,1,0.0,0.0,0.2194986963,182.2303010036,0,19,3,0.6953267109,6,7,1.0],[1,1,0.0,0.004559271,0.003039514,658.0,1,20,3,1.0,99,96,0,1,0.0,0.2007986112,0.4542302656,657.926178615,0,20,3,0.84272294,98,95,1.0],[1,3,0.943188781,0.0,0.006578947,557.3333333,1,21,27,0.666666667,209,202,1,2,0.8743979817,0.0,0.2594056939,557.2802908224,1,21,26,0.4789909129,209,201,0.0],[1,1,0.0,0.02173913,0.010869565,184.0,1,20,2,1.0,210,203,0,1,0.0405343398,0.3857041711,0.381407551,184.0452267965,0,20,2,0.8861349285,209,202,0.0],[1,1,0.0,0.02173913,0.010869565,184.0,1,20,61,1.0,211,204,1,1,0.0,0.0,0.1983826588,183.6839749241,1,20,61,0.7180772561,211,203,0.0],[2,2,1.0,0.02238806,0.029850746,134.0,1,5,132,0.5,101,101,2,1,1.0,0.3065527905,0.0554023748,133.9453881354,1,5,132,0.8068168545,101,101,1.0],[2,2,1.0,0.02238806,0.029850746,134.0,1,5,146,0.5,103,103,2,1,1.0,0.0,0.1219111872,133.9704457434,1,4,146,0.3136326165,102,103,0.0],[1,1,0.0,0.024498886,0.0,898.0,1,20,1,1.0,8,8,0,1,0.0,0.2338152477,0.156963868,898.449379247,1,20,0,1.0,7,7,1.0],[1,2,0.877962001,0.014723204,0.007067138,849.0,1,18,130,1.0,215,208,0,1,0.707257943,0.0,0.5473647407,848.4628958067,0,18,129,1.0,214,207,0.0],[1,2,0.877962001,0.014543339,0.006980803,859.5,1,18,17,1.0,213,206,1,2,1.0,0.0190647993,0.4040991422,859.7098039488,0,18,17,0.8090015295,213,206,0.0],[1,4,0.970322725,0.004560261,0.008469055,383.75,1,22,333,0.75,223,216,0,3,1.0,0.0176731007,0.0130059278,383.7349815881,0,21,333,0.8219632099,222,216,0.0],[1,4,0.970322725,0.00461437,0.008569545,379.25,1,22,31,1.0,219,212,1,4,0.8907293403,0.038500888,0.0128317022,379.4773751565,0,21,31,1.0,219,211,0.0],[1,1,0.0,0.003754693,0.000625782,1598.0,1,18,0,1.0,224,217,1,0,0.0,0.2144387694,0.0813132234,1598.1484776534,1,17,0,1.0,223,217,0.0],[1,1,0.0,0.003804692,0.000634115,1577.0,1,18,62,1.0,225,218,0,0,0.1995496166,0.3188688793,0.0427303895,1576.8713868869,1,18,61,1.0,225,217,0.0],[1,1,0.0,0.019017433,0.034865293,631.0,1,20,64,1.0,227,220,1,0,0.0693542473,0.2656345187,0.0501671003,630.9383322801,0,19,64,1.0,226,220,0.0],[1,1,0.0,0.018518519,0.033950617,648.0,1,20,4,1.0,226,219,1,0,0.1714368775,0.0,0.4791381427,647.9442044223,0,20,4,1.0,225,218,0.0],[1,1,0.0,1.125,0.725,40.0,1,2,404,1.0,104,1,0,1,0.0,1.0,0.9122105805,40.1826955772,0,2,403,1.0,103,1,0.0],[1,1,0.0,0.002444988,0.0,818.0,1,20,8,1.0,228,221,0,0,0.3830202273,0.0,0.5483555597,818.610339342,0,20,8,1.0,228,220,1.0],[1,1,0.0,0.026315789,0.026315789,38.0,1,14,24,1.0,9,9,1,1,0.0,0.3334371555,0.092203121,37.9993272344,0,13,24,0.8467407134,9,8,1.0],[1,1,0.0,0.026315789,0.026315789,38.0,1,14,78,1.0,10,10,0,1,0.0900176639,0.2219649454,0.127080713,38.054821545,1,13,77,1.0,9,10,0.0],[1,1,0.0,0.112359551,0.035481963,1691.0,0,19,8,1.0,1,1,1,0,0.0677864079,0.0,0.2431716559,1690.8668215464,0,19,8,0.5634636562,0,0,0.0],[1,3,0.595905918,0.004539952,0.00090799,1101.333333,1,23,28,1.0,231,224,1,2,0.7930896032,0.6201459713,0.0409065566,1101.5057707109,0,23,27,1.0,231,224,0.0],[1,3,0.595905918,0.004585754,0.000917151,1090.333333,1,23,230,1.0,234,227,1,2,0.8540338012,0.0919578021,0.17752928,1090.4511707549,0,22,230,1.0,233,226,0.0],[1,7,0.893703898,0.023004326,0.026740071,726.5714286,1,25,177,1.0,8,8,1,7,1.0,0.0663397924,0.0351571056,727.0302596261,1,25,176,1.0,8,7,0.0],[1,3,0.561824902,0.03496082,0.022905365,553.0,0,22,100,1.0,11,11,1,3,0.7113338936,0.2551020568,0.2394188231,553.3540337302,0,21,99,0.6585440141,11,10,0.0],[1,3,0.451120228,0.016845329,0.04849413,653.0,0,23,114,1.0,14,14,1,2,0.404267414,0.0877552288,0.0212489253,652.9648989761,0,23,113,0.8159936071,13,13,0.0],[1,2,0.182138465,0.027514659,0.037889039,1108.5,0,19,60,1.0,16,16,0,2,0.3359365672,0.0,0.6622507228,1108.2740796234,0,19,59,0.805111841,16,15,0.0],[1,3,0.429214516,0.004645761,0.06329849,574.0,1,24,44,1.0,19,19,1,2,0.4714747166,0.0,0.0591962774,574.3568521308,0,23,44,1.0,19,19,0.0],[1,4,0.908962882,0.034336783,0.031514581,531.5,1,24,115,1.0,23,23,1,3,1.0,0.4334023921,0.1507224421,531.6184364086,1,24,115,0.8867880853,22,22,0.0],[1,4,0.6158204,0.055555556,0.04962963,337.5,1,23,274,1.0,27,27,0,4,0.8623341152,0.2111941251,0.2800707398,337.4738186555,0,22,273,1.0,27,27,0.0],[1,4,0.787277528,0.058114507,0.037451571,580.75,1,23,133,1.0,31,31,0,3,0.5774286771,0.0,0.1141430703,580.683908468,0,23,133,1.0,31,31,0.0],[1,2,0.998635964,0.003628447,0.013062409,689.0,1,13,68,0.5,200,193,1,2,1.0,0.0,0.0601451022,689.5676143396,1,13,67,0.6127450275,200,193,0.0],[1,2,0.20307393,0.039448967,0.0,798.5,0,23,36,1.0,33,33,0,1,0.1690160446,0.0,0.3926963672,798.5141261848,0,23,36,0.5764075019,32,32,0.0],[1,2,0.0,0.006169031,0.000616903,810.5,1,19,3,1.0,202,195,0,2,0.1648428268,0.0743705101,0.1945289737,810.7978139815,0,19,2,1.0,201,194,1.0],[1,3,0.647399701,0.016702586,0.008081897,618.6666667,0,22,96,1.0,36,36,0,2,0.6281814222,0.1052311468,0.044171626,618.7361978847,0,22,96,0.7462632037,35,36,0.0],[1,1,0.0,0.238383838,0.002020202,495.0,0,11,85,1.0,37,37,0,0,0.2713898959,0.0377593951,0.1201105985,494.8216355111,0,11,85,0.9509653603,36,37,0.0],[1,9,0.866389698,0.012713936,0.0200489,227.2222222,0,22,615,0.666666667,46,46,1,8,1.0,0.2746394426,0.4927548093,227.0476730475,0,21,615,0.7864232367,46,46,0.0],[1,1,0.0,0.09375,0.09375,32.0,0,6,36,1.0,47,47,0,0,0.0,0.2352056437,0.1806076509,31.9347508465,0,5,36,0.8909806232,47,46,0.0],[1,1,0.0,0.015384615,0.0,910.0,1,21,14,1.0,203,196,1,1,0.036397743,0.0,0.1823422463,910.3012604906,0,20,13,1.0,202,196,0.0],[1,3,0.287503235,0.03670186,0.032679739,663.0,1,23,158,1.0,50,50,0,2,0.4426033181,0.6717996475,0.0125138366,662.9056583098,1,22,158,1.0,50,50,0.0],[1,2,0.863120569,0.004887586,0.008797654,511.5,0,18,137,1.0,52,52,1,2,0.9273347607,0.0,0.2433871624,511.6879081246,0,17,136,0.7911593254,52,51,0.0],[1,1,0.0,0.002386635,0.002386635,419.0,1,19,15,1.0,204,197,1,0,0.0,0.0611831002,0.0159451524,419.3244504728,0,18,15,1.0,204,197,0.0],[1,1,0.0,0.001031992,0.0,969.0,1,21,22,1.0,53,53,1,0,0.0,0.0,0.2278171815,969.247982506,0,21,21,0.9717815707,52,53,0.0],[1,1,0.0,0.014,0.004,500.0,1,11,86,1.0,54,54,1,1,0.380079983,0.2202512842,0.1706426211,500.1305772618,1,10,85,0.9651227289,54,53,0.0],[1,1,0.0,0.000591366,0.000591366,1691.0,0,19,15,1.0,55,55,1,1,0.0700983112,0.0,0.2083564655,1691.0931675808,0,19,14,0.7417050031,55,54,0.0],[1,1,0.0,0.011299435,0.005649718,531.0,0,15,53,1.0,56,56,0,1,0.2649651984,0.5416953428,0.2028950136,531.1316364875,0,15,53,1.0,55,56,0.0],[1,1,0.0,0.015025042,0.136894825,599.0,1,21,14,1.0,205,198,0,1,0.0,0.0,0.2617257049,599.2140281498,0,20,13,0.9784110497,204,198,0.0],[1,4,0.923527595,0.016779606,0.022910616,774.75,1,25,129,1.0,209,202,0,4,0.610189053,0.0095718842,0.0335210615,774.5142866017,0,24,129,0.9779324456,208,201,1.0],[1,1,0.0,0.004923077,0.005538462,1625.0,1,19,0,1.0,210,203,1,0,0.0561344839,0.0,0.2045316806,1625.3604943559,0,18,0,1.0,209,203,1.0],[1,1,0.0,0.057142857,0.028571429,35.0,1,6,0,1.0,211,204,1,1,0.2660885129,0.0,0.5878725328,34.6636700437,1,5,0,0.6147499595,210,204,1.0],[1,2,0.918295834,0.032983508,0.016491754,333.5,1,5,1547,1.0,407,6,0,2,0.8121154278,0.0,0.1227657218,333.5534459147,0,5,1546,0.6064503024,407,6,0.0],[1,2,0.918295834,0.032983508,0.016491754,333.5,1,5,1286,1.0,405,4,0,1,0.6227452568,0.0,0.0012886523,333.3890766277,0,5,1285,0.909933966,405,3,1.0],[1,2,0.877962001,0.035982009,0.019490255,333.5,1,5,1547,1.0,409,8,1,1,0.6830539913,0.4498167243,0.2739696356,333.8280950756,1,5,1546,1.0,408,8,0.0],[1,3,0.719879969,0.009692132,0.000570125,1169.333333,1,23,61,1.0,59,59,1,2,1.0,0.0689051477,0.2564970652,1169.4157767565,0,22,61,0.8972609983,59,58,0.0],[1,7,0.570925134,0.009308774,0.005545653,721.2857143,1,24,319,0.857142857,66,66,0,7,0.1194387708,0.0,0.0902897958,721.0896365999,1,23,318,0.8796444926,66,66,0.0],[1,1,0.0,0.005882353,0.009803922,510.0,0,11,87,1.0,67,67,1,0,0.0137518961,0.156265197,0.1341482567,510.0995283729,0,10,86,0.8111648303,67,66,0.0],[1,1,0.0,0.011787819,0.013752456,509.0,1,11,87,1.0,68,68,1,0,0.0,0.113740353,0.0334328808,508.6813317513,0,11,87,0.9320835345,67,68,0.0],[1,3,0.920619836,0.002150538,0.001075269,620.0,1,23,102,1.0,214,207,1,2,0.7814415653,0.0186262052,0.1160103331,619.9108004494,0,22,101,1.0,214,206,1.0],[1,1,0.0,0.001123596,0.001123596,890.0,0,21,0,1.0,216,209,1,1,0.0,0.0,0.3052003576,890.0721615184,0,20,0,1.0,216,209,0.0],[1,1,0.0,0.001123596,0.001123596,890.0,1,21,0,1.0,215,208,0,0,0.2859579527,0.0,0.3325355468,890.2666276441,0,21,0,1.0,214,208,0.0],[1,1,0.0,0.210526316,0.49122807,57.0,1,13,29,1.0,217,210,0,1,0.0,0.3194310364,0.4910892265,57.1492263981,1,12,28,1.0,217,209,1.0],[1,1,0.0,0.020134228,0.015100671,596.0,1,21,2,1.0,218,211,0,1,0.0,0.142682985,0.0132727171,595.9568246861,1,21,2,0.9134447975,218,210,0.0],[1,1,0.0,0.025698324,0.039106145,895.0,1,21,0,1.0,219,212,1,1,0.0,0.3570139127,0.1879036153,894.9081771729,1,20,0,0.7970333486,218,211,1.0],[1,1,0.0,0.260869565,0.52173913,23.0,1,11,79,1.0,220,213,0,0,0.2044948762,0.291816946,0.5544900819,23.171197094,1,10,79,0.8735746486,220,213,1.0],[1,1,0.0,0.028571429,0.028571429,35.0,1,6,2,1.0,221,214,0,1,0.14627093,0.0,0.1284677329,34.7389969757,1,5,1,0.8684666372,220,213,1.0],[1,12,0.798559462,0.013511741,0.009969828,635.25,0,24,515,0.916666667,80,80,1,11,0.5471801443,0.0,0.0291814139,635.1644680969,0,23,514,1.0,79,79,0.0],[1,2,0.918295834,0.005545287,0.0,1352.5,1,23,43,1.0,82,82,0,1,1.0,0.0,0.048610096,1352.6277530163,1,22,43,1.0,81,82,0.0],[1,1,0.0,0.009917355,0.27107438,605.0,1,12,89,1.0,83,83,0,1,0.0,0.22971493,0.4690425166,604.8275826129,0,12,89,0.9740267071,82,83,0.0],[1,1,0.0,0.001295337,0.001295337,772.0,0,21,335,1.0,410,380,0,0,0.3595707068,0.0,0.1707780622,771.9371988506,0,20,334,0.7219564695,409,379,0.0],[1,1,0.0,0.009917355,0.27107438,605.0,0,12,89,1.0,84,84,0,0,0.0,0.0,0.239729301,604.6424305084,0,11,89,0.2733664758,83,84,0.0],[1,1,0.0,0.001101322,0.001101322,908.0,0,21,80,1.0,411,381,0,1,0.3719694898,0.08234271,0.1192701591,907.8267408925,0,20,80,1.0,410,380,0.0],[1,3,0.588093032,0.07664112,0.003332223,1000.333333,1,21,199,0.666666667,87,87,1,3,0.9803335448,0.0,0.371555986,1000.3233029094,0,20,199,0.1408119845,87,86,0.0],[1,6,0.756168734,0.055696203,0.02721519,526.6666667,1,23,343,0.833333333,95,95,1,6,1.0,0.0,0.2773043415,526.5435702153,1,22,342,1.0,95,94,0.0],[1,1,0.0,0.005263158,0.015789474,190.0,1,21,20,1.0,89,89,1,0,0.0,0.0,0.339707527,190.1075141686,1,21,19,0.8830435263,88,89,0.0],[1,1,0.0,0.001155402,0.001155402,1731.0,1,19,19,1.0,89,89,0,1,0.1335134133,0.1852134654,0.2971557605,1731.0016248767,1,19,19,1.0,89,89,0.0],[2,3,0.906153829,0.013346044,0.021925643,349.6666667,1,21,54,0.666666667,224,224,2,2,0.8616846847,0.0,0.0657377449,349.656169518,0,20,54,0.7370807428,224,224,0.0],[1,5,0.608835758,0.026010655,0.011595111,638.2,0,24,139,1.0,100,100,0,5,0.932137844,0.3487331313,0.0343502124,638.0964947867,0,24,138,1.0,100,100,0.0],[1,1,0.0,0.086549708,0.052631579,855.0,1,21,25,1.0,101,101,0,1,0.0,0.1799377651,0.2355983968,854.9129829538,1,21,25,0.8924649479,100,100,0.0],[1,8,0.900190472,0.023450282,0.035811671,687.625,0,24,395,0.875,109,109,1,7,1.0,0.5334641673,0.1653649291,687.7361789667,0,23,394,0.741271459,109,109,0.0],[1,1,0.0,0.00792752,0.004530011,883.0,1,21,26,1.0,110,110,0,0,0.3052093837,0.0,0.3563521553,883.2836267245,0,20,26,0.9123759595,109,110,0.0],[1,1,0.0,0.005,0.0,200.0,0,21,21,1.0,111,111,0,1,0.0,0.0241355566,0.0554627315,200.151168507,0,20,20,0.6471750969,110,110,0.0],[2,9,0.837282775,0.027545762,0.035365203,625.2222222,0,24,430,0.777777778,120,120,2,8,0.964252423,0.1640531757,0.0272490578,624.9169845191,0,24,430,0.4896668593,119,120,0.0],[1,1,0.0,0.0,0.0,18.0,0,2,0,1.0,129,126,0,0,0.0980937241,0.0726469596,0.1178662636,18.064437149,0,2,0,0.8620616067,128,126,0.0],[2,8,0.832885124,0.013710879,0.029210134,419.375,0,25,2108,1.0,129,128,1,7,0.8603753267,0.2462245062,0.4364139552,419.2780512144,0,25,2108,0.6624756469,129,127,0.0],[3,18,0.83375338,0.022640234,0.033566118,493.2222222,0,26,2538,0.888888889,147,147,3,17,0.5839411896,0.1861059344,0.0647296911,493.0583797203,0,26,2537,1.0,147,147,0.0],[1,1,0.0,0.002826456,0.000565291,1769.0,1,19,20,1.0,148,142,1,0,0.0,0.0100952856,0.1956004271,1769.0014486439,0,18,19,0.5771704673,148,142,0.0],[1,1,0.0,0.002901915,0.000580383,1723.0,1,19,20,1.0,149,143,1,0,0.0,0.0,0.09394087,1722.9445734041,1,19,20,1.0,149,142,0.0],[1,8,0.87583021,0.005134788,0.000770218,486.875,0,24,319,1.0,157,151,1,8,0.749070739,0.0,0.279871089,486.4450491744,0,24,319,0.8132637173,157,151,0.0],[1,1,0.0,0.004307692,0.008,1625.0,1,19,6,1.0,235,228,1,1,0.0,0.0,0.0133395041,1625.7466716723,1,18,5,1.0,234,228,0.0],[1,2,0.898058793,0.00987013,0.008311688,962.5,1,21,55,1.0,159,153,1,1,0.8663854517,0.0120277175,0.2558050944,962.9459528296,1,20,54,0.8523566712,158,153,0.0],[1,3,0.742591846,0.012606274,0.002638522,1137.0,0,23,140,1.0,162,156,0,3,0.7071094026,0.0,0.2872045619,1137.2143877243,0,22,140,1.0,162,156,0.0],[1,1,0.0,0.011261261,0.011261261,888.0,1,21,27,1.0,163,157,0,1,0.0,0.2371088731,0.5115615735,888.4946002429,1,20,26,0.7772821997,163,157,0.0],[1,2,0.485460761,0.005081301,0.014227642,492.0,1,20,170,1.0,165,159,1,1,0.390466578,0.0,0.003138061,491.7034903548,0,20,170,0.8581072877,164,159,0.0],[1,1,0.0,0.019047619,0.002380952,420.0,1,20,3,1.0,166,160,0,1,0.0,0.0232247035,0.3053829686,420.0862165963,1,20,2,1.0,165,160,0.0],[1,1,0.0,0.012048193,0.012048193,166.0,1,19,35,1.0,236,229,0,0,0.0,0.0,0.098996273,165.6011094635,1,19,35,1.0,236,228,0.0],[1,1,0.0,0.012048193,0.012048193,166.0,1,19,92,1.0,237,230,0,0,0.0,0.3730459838,0.0577669415,165.5343828144,1,18,92,1.0,236,230,0.0],[1,1,0.0,0.001226994,0.002453988,815.0,1,21,13,1.0,238,231,0,0,0.1413612705,0.3389448795,0.1421375733,815.0934736321,0,21,13,1.0,238,231,0.0],[1,4,0.811035078,0.00572337,0.00572337,786.25,0,24,125,1.0,170,164,1,4,0.6177698148,0.0481996991,0.0199765119,786.2289960768,0,23,125,0.8521058544,169,164,0.0],[1,4,0.811035078,0.005519779,0.005519779,815.25,0,24,125,1.0,174,168,1,4,0.8184659228,0.0,0.0623982608,815.2956797079,0,23,125,0.9821176804,174,167,0.0],[2,27,0.816012754,0.049357727,0.029972752,475.7407407,0,25,2467,0.814814815,201,197,2,27,1.0,0.0,0.4360543986,475.4787793672,0,24,2467,0.7228612915,200,197,0.0],[1,5,0.740766409,0.019864088,0.009409305,765.2,0,24,261,1.0,206,199,0,5,1.0,0.0,0.0282015337,764.7426161396,0,23,260,0.9142521484,205,198,0.0],[1,12,0.742504806,0.00722301,0.003482523,646.0833333,1,24,599,0.916666667,218,211,0,11,0.7588947099,0.1568474851,0.0079737224,646.2786664033,0,24,598,0.7927196462,218,210,0.0],[1,11,0.801567809,0.025648213,0.027470217,648.6363636,0,24,514,1.0,229,222,0,11,0.9148404178,0.028917547,0.1108545484,648.5920084296,0,23,513,0.5457712267,228,221,0.0],[1,8,0.661024745,0.004049239,0.011337868,771.75,1,24,422,0.875,237,230,0,8,0.8573458995,0.2792070736,0.42841818,771.8468741371,0,23,422,0.8587376977,236,229,0.0],[1,1,0.0,0.004032258,0.012096774,496.0,0,11,97,1.0,238,231,0,0,0.0,0.2771618745,0.1711137961,496.0542384061,0,11,96,0.8722746762,237,230,0.0],[1,2,0.924133542,0.009110629,0.015184382,1152.5,1,21,125,1.0,240,233,0,1,1.0,0.0,0.2767708898,1152.1684070382,0,20,125,0.8507979443,239,232,0.0],[1,1,0.0,0.009090909,0.004545455,220.0,1,14,105,1.0,239,232,0,1,0.2116409109,0.1607795622,0.0942473491,219.3626692011,1,13,104,0.8536566938,239,231,0.0],[1,1,0.0,0.001117318,0.001117318,895.0,1,21,13,1.0,225,217,1,1,0.0,0.0,0.0484527507,894.6600028181,1,21,13,1.0,225,217,0.0],[1,6,0.697726188,0.646055437,0.604477612,469.0,0,24,2560,1.0,429,395,1,5,1.0,0.6013719084,0.3694268936,469.328790914,0,24,2559,1.0,429,394,0.0],[2,12,0.614774028,0.508086253,0.507637017,185.5,0,23,3724,0.5,423,409,1,12,0.4933605566,0.4259756457,0.5216808575,185.8732849827,0,23,3724,0.7148936991,423,408,0.0],[1,1,0.0,0.0,0.0,0.0,0,13,337,1.0,447,413,1,1,0.2512711779,0.0,0.0083529748,0.0180550971,0,13,337,1.0,446,412,0.0],[1,10,0.630290687,0.323625654,0.523887435,305.6,0,24,4008,1.0,460,426,1,9,0.3182553416,0.399837214,0.7569112669,305.3093350364,0,24,4007,0.9807388236,460,426,0.0],[1,3,0.315312202,0.176817289,0.198428291,169.6666667,0,21,787,1.0,450,416,0,2,0.3224432935,0.0,0.3319303038,169.7355895355,0,20,787,0.9880834352,450,415,0.0],[2,4,0.55143677,0.044499382,0.035846724,202.25,0,16,2609,1.0,474,448,2,4,0.7783961883,0.0,0.2238731473,202.4028490259,0,16,2608,0.8856373926,474,448,0.0],[1,17,0.652060451,0.284951552,0.264188254,297.4705882,0,24,6633,0.941176471,447,413,1,16,0.6723138587,0.0066110998,0.7659673159,297.5833562144,0,23,6633,1.0,446,412,0.0],[1,10,0.681801575,0.765158807,1.073147257,103.9,0,21,4960,1.0,470,436,1,9,1.0,0.6182656991,1.0185922442,104.1206160604,0,20,4960,0.7428283788,470,436,0.0],[1,2,0.950672093,0.221283784,0.116554054,296.0,0,7,1484,1.0,477,12,0,2,0.941907035,0.0,0.1936382531,295.9555314021,0,6,1483,0.8680621033,476,12,0.0],[1,1,0.0,0.084337349,0.048192771,83.0,0,3,876,1.0,477,12,1,0,0.0,0.0,0.2594735196,82.7116888166,0,3,876,1.0,477,11,0.0],[1,2,0.177389453,0.929824561,0.385964912,28.5,0,6,609,1.0,479,8,0,2,0.0090888932,0.7898164559,0.2528926828,29.0416304973,0,6,608,0.9779444914,478,7,0.0],[1,1,0.0,3.185185185,0.0,27.0,1,1,0,1.0,51,2,1,0,0.0,1.0,0.2157534585,27.0420446944,1,0,0,0.9564986548,50,2,0.0],[1,1,0.0,0.0,0.0,0.0,1,1,0,1.0,51,2,1,1,0.0,0.1138740779,0.2902736944,0.2957180774,1,1,0,0.8401394962,51,2,0.0],[1,2,0.923119984,0.936170213,0.510638298,23.5,1,2,0,0.5,53,40,1,1,0.9244135754,0.7147564239,0.602547177,23.5771236636,0,1,0,0.63305162,53,40,0.0],[2,3,1.0,0.040540541,0.0,24.66666667,0,2,0,0.333333333,56,45,2,2,1.0,0.0,0.0636968762,24.4458267222,0,1,0,0.0,56,44,0.0],[1,1,0.0,0.038461538,0.115384615,26.0,1,1,0,1.0,57,4,0,0,0.0,0.0,0.0446489243,26.1460574674,0,1,0,0.7509134631,57,3,0.0],[1,1,0.0,0.001117318,0.001117318,895.0,1,21,1,1.0,226,218,1,1,0.0,0.2594359958,0.4283962838,894.805453502,0,21,1,1.0,225,217,0.0],[2,2,0.0,0.023026316,0.925438596,456.0,1,21,0,1.0,228,228,2,1,0.1233075206,0.2841670026,1.0981329823,455.7112415112,1,21,0,1.0,227,228,1.0],[1,1,0.0,0.001937984,0.001937984,516.0,1,2,0,1.0,240,6,1,0,0.0,0.2699672618,0.2139231579,515.5100382206,1,2,0,1.0,240,6,0.0],[1,1,0.0,0.001937984,0.001937984,516.0,1,2,1,1.0,229,10,0,0,0.2222044482,0.0,0.0787653786,515.7806675025,1,1,0,1.0,228,10,0.0],[1,2,0.977417818,0.003180915,0.003578529,1257.5,1,23,26,1.0,242,234,1,1,1.0,0.0,0.4023815304,1257.3086261096,1,22,25,1.0,241,234,1.0],[1,1,0.0,0.024390244,0.073170732,164.0,1,6,54,1.0,230,220,0,0,0.0,0.0,0.1238621291,163.7976738521,0,5,53,1.0,229,219,1.0],[1,1,0.0,0.342342342,0.324324324,111.0,1,9,43,1.0,231,221,0,1,0.2734402543,0.3213357603,0.7974792839,110.8643989673,1,8,42,1.0,230,220,1.0],[1,2,0.650022422,0.043997017,0.000745712,670.5,1,21,10,1.0,233,223,1,1,0.8063058746,0.0,0.3931833134,670.3467874732,0,21,9,1.0,232,222,1.0],[1,1,0.0,0.089552239,0.149253731,201.0,1,18,62,1.0,234,224,0,0,0.194778507,0.1510089414,0.1026613417,200.8128919112,0,18,61,0.7037774627,233,223,0.0],[1,4,0.928819384,0.139306736,0.018312623,382.25,1,21,112,0.5,19,19,0,3,0.7561967046,0.2770412292,0.2436479036,382.2113321216,0,20,111,0.7934946335,18,18,1.0],[1,1,0.0,0.001091703,0.0,916.0,1,21,0,1.0,20,20,1,0,0.0976368533,0.0320337609,0.1698120259,916.4585961234,0,20,0,1.0,20,19,0.0],[1,1,0.0,0.007641921,0.001091703,916.0,1,21,0,1.0,21,21,0,1,0.4581647943,0.1953612251,0.096090042,916.1254559631,0,20,0,1.0,21,20,1.0],[3,29,0.847648368,0.048910594,0.027498122,458.9655172,1,26,1464,0.793103448,271,269,2,28,1.0,0.0,0.1476114798,458.9080343436,0,25,1464,0.5738747913,270,269,1.0],[1,1,0.0,0.000586854,0.000586854,1704.0,1,19,0,1.0,272,261,1,1,0.0,0.0,0.0844371383,1704.0615185064,0,18,0,1.0,271,260,0.0],[1,1,0.0,0.0,0.0,541.0,0,3,2,1.0,241,4,0,1,0.1730725853,0.0,0.0651306537,541.0116153455,0,3,1,1.0,240,3,0.0],[1,10,0.43652701,0.05792014,0.216542343,455.8,1,25,1008,0.9,251,243,1,10,0.8639872133,0.1744631221,0.2985342059,455.4012683365,1,24,1007,1.0,250,242,0.0],[1,1,0.0,0.555555556,0.047619048,63.0,1,14,205,1.0,252,244,0,1,0.0,0.3768675094,0.1497539533,63.2716317465,1,13,204,1.0,251,244,0.0],[3,9,0.719843243,0.049029368,0.025385764,446.4444444,1,24,1227,0.888888889,261,261,2,8,1.0,0.0,0.0266159349,446.3436814266,1,23,1226,0.7689460029,261,261,0.0],[1,7,0.439004964,0.025908901,0.037400752,683.7142857,0,24,385,1.0,268,258,0,6,0.387499742,0.1428497933,0.2365857167,683.7960316002,0,23,385,0.5487126865,268,258,0.0],[1,3,0.982141033,0.004358655,0.004358655,535.3333333,0,22,171,1.0,271,261,1,3,1.0,0.0912236595,0.0898359792,535.5688779868,0,21,171,0.9297349068,270,261,0.0],[1,1,0.0,0.022522523,0.0,222.0,1,14,42,1.0,273,262,1,1,0.5035555706,0.0,0.0880108148,221.9244101366,1,13,41,0.7515600197,272,262,1.0],[1,1,0.0,0.022421525,0.0,223.0,1,14,111,1.0,274,263,1,1,0.2244935485,0.2055227216,0.3013086043,223.0804561402,1,13,110,1.0,273,263,0.0],[1,1,0.0,0.065989848,0.010152284,197.0,1,21,1,1.0,275,264,1,0,0.4315228395,0.1137764818,0.0131042083,196.9694196492,1,21,0,1.0,275,263,1.0],[1,1,0.0,0.026967529,0.025866813,1817.0,1,19,35,1.0,272,262,1,0,0.110194077,0.0,0.168364539,1816.903711321,1,18,35,1.0,271,262,0.0],[1,1,0.0,0.015086207,0.002155172,464.0,0,11,106,1.0,273,263,0,0,0.0,0.0,0.5434022076,463.5658880846,0,11,106,0.8622717757,272,263,0.0],[2,2,0.69621226,0.008650519,0.000576701,867.0,1,19,288,1.0,277,268,2,1,0.8976048489,0.0,0.1782252967,867.0468510815,0,19,288,1.0,276,268,1.0],[1,1,0.0,0.002352941,0.002352941,850.0,1,21,2,1.0,278,266,0,0,0.0090969495,0.0,0.0892079961,850.1736327647,1,21,1,0.5507674675,278,265,0.0],[1,2,0.728656167,0.022008253,0.005043558,1090.5,1,19,3,1.0,280,268,0,2,0.5926089202,0.0,0.1563925817,1090.2596664712,0,19,2,0.946792449,280,267,1.0],[1,1,0.0,0.008250825,0.0,606.0,1,12,107,1.0,274,264,1,1,0.0,0.0072907084,0.0831783413,605.726257697,0,11,107,1.0,273,263,0.0],[1,1,0.0,0.001150086,0.000575043,1739.0,1,19,0,1.0,281,269,1,0,0.0218675448,0.0,0.2679173531,1738.95652374,0,19,0,0.8188098403,280,268,0.0],[1,1,0.0,0.001266624,0.000633312,1579.0,1,19,98,1.0,282,270,0,0,0.0,0.0857693504,0.2355815818,1578.8186047101,1,19,97,0.9354577039,282,270,0.0],[1,3,0.932788378,0.008636644,0.008019741,540.3333333,1,23,7,0.666666667,237,227,1,3,0.9532308599,0.2307285762,0.4596765524,540.3648046953,0,22,6,0.6305491058,236,226,1.0],[1,3,0.569340953,0.023809524,0.043290043,154.0,1,21,47,1.0,240,230,1,2,0.4362761186,0.2886644517,0.0247348062,153.8584976307,0,21,46,0.6466276795,240,230,1.0],[2,5,0.791644181,0.020937188,0.038218677,601.8,1,23,9,0.4,245,245,1,4,0.8217950346,0.0,0.2515359815,601.8841061471,0,22,9,0.8678021557,245,245,1.0],[2,2,0.574635698,0.01519337,0.01519337,362.0,1,21,2,1.0,247,247,1,2,0.4335044275,0.1451761174,0.3444232348,362.114300042,1,20,1,1.0,246,247,0.0],[1,2,0.954434003,0.023856859,0.007952286,251.5,1,20,26,1.0,276,266,1,2,1.0,0.0,0.0051265229,251.5108612461,0,19,26,1.0,276,265,1.0],[1,2,0.650022422,0.000720461,0.042507205,694.0,1,21,3,1.0,481,441,1,1,0.7469934944,0.0,0.2794689612,694.014571763,0,21,3,0.873233861,480,441,0.0],[1,1,0.0,0.008078477,0.013848817,1733.0,1,19,3,1.0,283,271,1,0,0.0,0.1848584548,0.0608877577,1733.352230034,0,19,2,0.9534153102,283,271,0.0],[1,1,0.0,0.001706485,0.011945392,586.0,1,7,5,1.0,284,2,1,0,0.0,0.0,0.0652466437,586.3937031517,1,7,4,0.8381363182,283,2,0.0],[1,1,0.0,0.001724138,0.012068966,580.0,1,7,710,1.0,285,3,1,0,0.2386443566,0.1560062999,0.3186352194,579.8880280329,1,7,710,0.4564547534,285,2,0.0],[1,1,0.0,0.001724138,0.012068966,580.0,1,7,710,1.0,286,4,0,1,0.1190723732,0.0,0.081500419,579.9086801787,0,6,709,1.0,286,4,0.0],[1,1,0.0,0.001901141,0.001901141,526.0,1,3,2,1.0,287,9,1,0,0.0,0.1948800059,0.0906468846,526.2744016608,0,3,1,0.6599152702,286,9,0.0],[1,5,0.785854971,0.004680617,0.004129956,726.4,1,21,397,0.8,281,271,1,4,0.5409104446,0.0,0.2021674664,726.429740981,1,20,396,0.1838553981,280,270,0.0],[1,1,0.0,0.017204301,0.017204301,465.0,0,11,110,1.0,282,272,1,1,0.0,0.1431070515,0.0760115538,464.8625635746,0,11,110,0.8361661477,282,272,0.0],[2,3,0.621821403,0.013234841,0.001231148,1083.0,1,23,91,1.0,285,280,2,3,0.598059684,0.0,0.265599413,1082.6960549039,1,22,90,1.0,284,280,0.0],[1,2,1.0,0.004672897,0.004672897,214.0,1,23,136,1.0,287,276,1,2,1.0,0.1638041795,0.1503319509,214.0203525828,1,22,136,1.0,286,276,0.0],[2,3,0.549345097,0.002339181,0.012475634,855.0,0,24,117,1.0,290,285,2,3,0.444345707,0.4557826212,0.1495167894,854.859729445,0,23,117,0.9285929885,289,284,0.0],[1,1,0.0,0.021680217,0.0,369.0,0,14,52,1.0,291,279,0,1,0.4431977251,0.0238214463,0.0471252668,368.62739216,0,13,51,1.0,290,278,0.0],[2,10,0.846877983,0.019408503,0.021441774,541.0,1,25,699,0.9,301,296,2,10,0.2989785131,0.0109499027,0.0900850366,540.9615769204,1,24,699,0.8970661747,301,295,0.0],[1,2,0.721928095,0.00376506,0.00376506,664.0,0,22,157,1.0,303,289,0,2,1.0,0.6436108465,0.0301113867,664.0323385601,0,22,157,1.0,302,288,0.0],[1,2,0.522559375,0.006833713,0.000911162,1097.5,0,22,92,1.0,305,291,1,1,0.5601714131,0.1127341661,0.0936617605,1097.3976520282,0,22,92,0.8740134964,304,291,0.0],[1,1,0.0,0.0,0.002638522,379.0,0,14,52,1.0,306,292,0,0,0.0,0.539670023,0.1529643735,379.465245704,0,13,51,0.5385129092,305,291,0.0],[1,3,0.69136983,0.003877125,0.002684163,1117.666667,0,24,198,1.0,309,295,1,3,0.8782863203,0.0,0.2543744263,1118.0940137167,0,23,198,1.0,308,295,0.0],[1,1,0.0,0.002164502,0.008658009,462.0,1,11,111,1.0,310,296,0,1,0.0,0.135598335,0.4174418943,461.6858584186,0,10,111,1.0,310,296,0.0],[2,2,1.0,0.003144654,0.003144654,318.0,0,12,226,0.5,312,307,1,2,0.8360223998,0.1925939835,0.5882614123,317.5733390354,0,12,225,0.0,311,307,0.0],[1,1,0.0,0.002320186,0.002320186,431.0,1,9,6,1.0,313,298,0,1,0.3154417183,0.0,0.053323588,431.2157695149,0,8,5,1.0,313,297,0.0],[1,1,0.0,0.002320186,0.002320186,431.0,1,9,182,1.0,314,299,0,1,0.3867133706,0.0,0.2704058136,430.7042652303,1,8,182,0.9108460606,314,298,0.0],[1,1,0.0,0.012048193,0.0,166.0,0,7,116,1.0,315,300,0,0,0.0,0.1314514132,0.0185222297,165.763109392,0,7,116,0.9301194496,315,299,0.0],[1,1,0.0,0.025462963,0.023148148,432.0,1,9,182,1.0,316,301,0,1,0.0,0.0283517324,0.7391957258,431.9487747305,0,9,181,1.0,316,301,0.0],[2,7,0.662681519,0.007537131,0.026823321,644.4285714,0,24,24,0.857142857,294,287,1,6,0.5692450699,0.0,0.1426015977,644.52236784,0,24,23,1.0,294,287,1.0],[1,1,0.0,0.014388489,0.007194245,139.0,1,1,0,1.0,295,13,1,1,0.1145124832,0.0581754718,0.0140924395,138.9707249353,0,1,0,1.0,294,12,0.0],[2,9,0.66469228,0.022222222,0.009677419,620.0,1,24,309,0.555555556,256,256,1,9,1.0,0.0,0.0655173318,620.2099356938,1,24,309,0.6315740722,256,255,1.0],[1,1,0.0,0.002301496,0.000575374,1738.0,1,19,0,1.0,296,276,1,0,0.1383992012,0.0,0.3668853253,1737.6946036621,1,18,0,1.0,296,275,0.0],[1,1,0.0,0.001748252,0.006993007,572.0,1,21,0,1.0,257,243,1,1,0.0056755752,0.0956534447,0.0081762225,572.181915271,0,20,0,1.0,256,242,0.0],[1,1,0.0,0.029239766,0.070175439,171.0,1,19,4,1.0,258,244,1,1,0.0,0.0,0.2294442836,170.7003901803,1,18,4,1.0,257,244,1.0],[1,1,0.0,0.018181818,0.013636364,220.0,1,14,63,1.0,317,302,0,1,0.0059484238,0.0,0.2403055568,220.0272519719,0,14,63,1.0,317,301,0.0],[1,1,0.0,0.035250464,0.012987013,539.0,1,15,80,1.0,318,303,1,0,0.0,0.0,0.0839928783,538.3211625156,0,14,79,0.9079617699,318,303,0.0],[1,1,0.0,0.017344173,0.0,1845.0,0,19,42,1.0,319,304,0,1,0.3515007392,0.0,0.147677321,1844.6215642004,0,19,41,1.0,318,303,0.0],[1,1,0.0,0.003773585,0.0,530.0,1,3,3,1.0,297,14,1,0,0.0,0.7053736143,0.1747689117,529.758580194,1,3,3,0.9570986012,296,13,0.0],[1,1,0.0,0.004319654,0.004319654,463.0,1,8,5,1.0,320,305,1,1,0.0,0.1759542783,0.0214789938,463.1598920639,0,8,4,1.0,320,304,0.0],[1,1,0.0,0.059770115,0.032183908,435.0,1,9,7,1.0,298,277,1,0,0.2310583979,0.159999845,0.0520063212,435.1495280109,1,9,7,0.8503016581,297,277,0.0],[1,1,0.0,0.002298851,0.002298851,435.0,1,9,0,1.0,321,306,1,0,0.0,0.0,0.21494886,434.6922062276,0,8,0,1.0,320,305,1.0],[1,1,0.0,0.002325581,0.002325581,430.0,1,9,189,1.0,322,307,0,1,0.0,0.0615211353,0.0707018514,430.0932750103,0,9,189,0.913424936,322,307,0.0],[1,1,0.0,1.1875,0.5,32.0,1,7,12,1.0,323,1,1,1,0.1811815863,1.0,0.0972466044,31.7942151,1,7,12,0.9938344726,322,1,1.0],[1,1,0.0,1.25,0.53125,32.0,0,7,310,1.0,346,2,1,1,0.0,1.0,0.5735764351,32.4307018711,0,7,310,0.8886263738,346,1,0.0],[3,22,0.791155306,0.045751634,0.053414469,403.3636364,0,25,2450,0.772727273,345,344,2,22,0.7715558908,0.0,0.3759797093,403.6168008694,0,24,2450,0.766793766,344,344,0.0],[1,1,0.0,0.001063264,0.0,1881.0,0,19,47,1.0,347,325,1,0,0.1964105142,0.166727721,0.3511697284,1880.912049369,0,18,46,1.0,346,324,0.0],[1,1,0.0,0.013662638,0.0,1903.0,0,19,47,1.0,348,326,0,1,0.602891142,0.5200611894,0.0561142127,1903.3454312486,0,19,46,1.0,348,326,0.0],[1,1,0.0,0.048387097,0.012544803,558.0,0,15,85,1.0,349,327,0,0,0.0,0.0664475293,0.2877021159,557.6620101778,0,14,85,1.0,349,326,0.0],[1,1,0.0,0.003766478,0.001883239,531.0,1,3,4,1.0,299,15,0,1,0.0,0.0,0.2940954913,531.0274924517,1,3,3,0.9582044927,299,14,1.0],[1,1,0.0,0.045563549,0.01558753,834.0,1,21,7,1.0,300,278,0,1,0.0,0.0,0.3397104911,833.955010696,0,20,6,1.0,300,277,1.0],[4,63,0.99530485,0.0000619,0.003964321,256.2539683,1,26,3520,0.603174603,363,363,3,63,1.0,0.0,0.1789826959,256.7099083708,0,25,3520,0.8366383531,362,363,0.0],[1,1,0.0,0.008665511,0.005199307,577.0,1,21,51,1.0,350,328,0,1,0.0,0.2238061354,0.3619787154,576.852595958,1,20,50,0.8535376981,350,327,0.0],[1,1,0.0,0.002099738,0.001049869,1905.0,1,19,48,1.0,351,329,0,1,0.0,0.4389388273,0.6438878064,1904.8191359422,1,19,47,0.94180443,350,329,0.0],[1,1,0.0,0.003149606,0.000524934,1905.0,0,19,48,1.0,352,330,0,0,0.0,0.0,0.1341289613,1904.8947571371,0,19,48,1.0,351,330,0.0],[2,2,1.0,0.180981595,0.165644172,326.0,1,12,0,0.5,354,346,1,2,0.4826524365,0.0388150195,0.0981219639,326.1116566763,1,11,0,0.6401183212,354,345,1.0],[1,1,0.0,0.0041841,0.0,1912.0,0,19,48,1.0,355,332,0,0,0.0,0.3695818254,0.1628733122,1911.6229044851,0,18,48,1.0,355,331,0.0],[2,3,0.94639463,0.001488834,0.000496278,671.6666667,1,22,190,1.0,358,350,2,2,0.7604771578,0.139470952,0.3515555216,672.121776246,0,21,189,1.0,357,349,0.0],[3,9,0.851601804,0.003707627,0.003707627,419.5555556,0,25,9,0.111111111,9,9,2,9,1.0,0.0374255522,0.0159308021,419.8056984474,0,24,8,0.3480507737,8,8,0.0],[1,1,0.0,0.017571059,0.002583979,1935.0,1,20,49,1.0,359,335,1,1,0.0,0.0,0.5365455384,1934.9392860272,1,20,48,0.6446078752,358,335,0.0],[2,2,1.0,0.0,0.00990099,101.0,0,9,602,0.5,366,358,2,2,1.0,0.1516855796,0.5115539529,100.8128762991,0,8,602,0.2510558408,365,357,0.0],[1,1,0.0,0.0,0.007518797,133.0,0,7,116,1.0,368,340,0,0,0.0520613497,0.1591406389,0.2056187638,133.0901309217,0,6,116,0.9186663834,368,340,0.0],[1,1,0.0,0.0,0.007518797,133.0,0,7,116,1.0,368,20,0,1,0.0,0.0,0.2045590823,132.5706310369,0,6,115,0.6897480056,367,20,0.0],[1,46,0.694432338,0.003785011,0.005374716,287.173913,0,26,5511,0.630434783,414,386,1,46,0.5464763395,0.3440802729,0.1886975486,287.0499735852,0,25,5510,0.6038450655,414,385,0.0],[2,5,0.477016433,0.0906298,0.086789555,260.4,0,21,660,0.6,364,356,2,4,0.4302606556,0.0,0.0336519897,260.4555583191,0,20,660,0.5945694462,363,355,0.0],[1,2,0.985228136,0.004451039,0.005934718,337.0,0,4,25,1.0,417,22,0,1,0.6324876846,0.1526520893,0.0649706394,337.1465234295,0,3,24,0.8895314174,416,22,0.0],[1,1,0.0,0.027777778,0.055555556,36.0,0,7,125,1.0,422,3,0,1,0.0,0.0139781193,0.3395766802,36.261796808,0,6,125,0.8810760682,422,2,0.0],[1,1,0.0,0.0,0.047619048,21.0,0,7,122,1.0,415,387,0,1,0.0,0.2676534689,0.2091613599,20.9153926164,0,7,121,0.7464966804,415,387,0.0],[1,1,0.0,0.0,0.012195122,82.0,0,4,895,1.0,421,10,1,1,0.204406601,0.0636521265,0.1349138678,81.5790740875,0,4,894,1.0,421,10,0.0],[1,1,0.0,0.001709402,0.003418803,585.0,0,7,720,1.0,419,8,1,1,0.0,0.0,0.3608987511,584.9250219327,0,6,719,1.0,418,7,0.0],[1,1,0.0,0.0,0.03030303,33.0,0,3,0,1.0,419,8,1,0,0.0,0.0,0.1629700817,32.3412185022,0,3,0,0.8111731331,418,8,0.0],[1,1,0.0,0.0,0.025641026,39.0,0,4,452,1.0,421,10,1,1,0.0,0.2817026595,0.0644452853,38.7025620777,0,4,452,0.805988945,421,9,0.0],[1,2,0.721928095,0.002842928,0.000710732,703.5,1,23,2,0.5,365,332,1,1,0.3500275061,0.1565065391,0.4147870793,703.6009378185,0,22,1,0.1286312436,364,331,0.0],[1,2,0.918295834,0.003050847,0.001016949,1475.0,1,24,105,1.0,424,389,0,1,0.6496932384,0.0,0.0621358434,1474.7275113011,1,23,105,0.8668569808,424,389,0.0],[1,2,0.086312457,0.127241963,0.12250423,1477.5,0,24,105,1.0,426,391,0,2,0.0227080449,0.2467824161,0.568847262,1477.6112851357,0,23,104,0.9108007643,426,391,0.0],[1,1,0.0,0.018276762,0.0,383.0,0,14,61,1.0,427,392,1,1,0.2135069826,0.0115812036,0.1468588678,382.8225533276,0,14,60,1.0,426,392,0.0],[1,1,0.0,0.015544041,0.002590674,386.0,0,14,61,1.0,428,393,0,0,0.3388267991,0.0,0.1574063623,386.0157333272,0,14,61,1.0,428,392,0.0],[1,1,0.0,0.00309119,0.002060793,1941.0,0,20,49,1.0,429,394,1,1,0.0083951039,0.0,0.0439713166,1941.4852782508,0,19,48,0.9636689814,429,393,0.0],[1,1,0.0,0.002898551,0.002898551,690.0,1,12,2,1.0,366,333,0,1,0.3305487827,0.0,0.2398695815,690.0134688479,1,11,1,0.7786006728,365,332,0.0],[1,1,0.0,0.000575705,0.000575705,1737.0,1,20,1,1.0,367,334,1,1,0.0,0.0,0.1514244672,1737.2691140158,0,19,1,0.7923750056,367,334,0.0],[1,1,0.0,0.079340546,0.078825348,1941.0,0,20,50,1.0,430,395,0,0,0.0632701284,0.3050423175,0.0509625747,1941.0955352631,0,19,49,0.6442166694,429,394,0.0],[2,15,0.393310719,0.153014988,0.154932032,382.5333333,1,25,36,0.4,382,370,2,14,0.3155628931,0.6105146074,0.4076828534,382.1102431053,0,24,36,0.2563753201,381,370,1.0],[1,2,0.391243564,0.011185682,0.003355705,447.0,1,23,5,1.0,23,23,0,2,0.0,0.0576875291,0.1688472386,447.0389916881,0,22,5,1.0,22,22,1.0],[1,2,0.391243564,0.010570825,0.003171247,473.0,1,23,242,1.0,25,25,0,1,0.7100268678,0.0,0.0340922339,473.4538722014,0,22,242,1.0,24,25,0.0],[1,1,0.0,0.005226481,0.00174216,574.0,1,21,1,1.0,431,396,0,1,0.2291977239,0.2685771327,0.1362155741,573.8582049011,1,21,0,0.9010958326,431,395,0.0],[2,18,0.382931681,0.118767359,0.11704801,420.0555556,0,25,1627,0.777777778,449,436,1,17,0.0903659125,0.1500808066,0.41468008,420.0895769714,0,25,1627,0.7407776986,449,435,0.0],[1,1,0.0,0.019675926,0.005208333,1728.0,1,20,2,1.0,450,410,1,0,0.0564488693,0.1619317881,0.4930470969,1727.9213095378,0,20,2,1.0,450,409,1.0],[1,1,0.0,0.001157407,0.001157407,1728.0,1,20,0,1.0,451,411,0,1,0.0,0.0754273774,0.1672476401,1727.9957916258,0,20,0,1.0,450,410,1.0],[1,1,0.0,0.001156738,0.000578369,1729.0,1,20,1,1.0,452,412,0,0,0.0,0.3623689341,0.1387524581,1728.8908121639,1,19,0,0.912640707,452,412,0.0],[1,1,0.0,0.012195122,0.012195122,82.0,1,4,8,1.0,383,9,1,1,0.0,0.0,0.24410129,82.1188328279,1,3,7,0.5879313632,383,8,1.0],[1,1,0.0,0.012048193,0.012048193,83.0,1,4,902,1.0,384,10,0,1,0.0,0.0,0.321260331,82.8877066339,0,4,901,0.9802030669,383,9,0.0],[1,1,0.0,0.012048193,0.012048193,83.0,1,4,902,1.0,385,11,1,0,0.0,0.6386342092,0.225391278,83.1311981601,0,3,902,0.8663744755,385,11,0.0],[1,1,0.0,0.003811944,0.001270648,787.0,1,21,132,1.0,386,345,0,1,0.1208653277,0.0,0.2001917922,786.7313817491,1,20,131,1.0,385,344,0.0],[2,3,0.884614874,0.002968338,0.002638522,1010.666667,1,20,174,1.0,455,442,1,2,1.0,0.0946091775,0.0550411064,1010.4451061357,1,20,174,0.7370345707,454,442,0.0],[1,1,0.0,0.029411765,0.005882353,170.0,1,2,5,1.0,387,27,0,1,0.0310941799,0.1549696059,0.0344361904,170.1763350047,1,2,4,0.6979825987,387,26,0.0],[2,5,0.970195503,0.00841622,0.006885998,261.4,1,13,30,0.2,392,377,1,5,0.7285867263,0.0,0.0654393247,261.2991873169,0,12,29,0.1739334869,392,376,1.0],[1,1,0.0,0.025243832,0.015490534,1743.0,1,20,3,1.0,456,415,1,0,0.0,0.1658462086,0.4505048862,1743.2831372305,1,19,3,1.0,455,414,1.0],[1,1,0.0,0.002873563,0.005172414,1740.0,1,20,0,1.0,393,349,0,0,0.0864345998,0.0,0.4990949867,1740.092396061,1,20,0,0.6674541628,393,348,1.0],[1,2,0.918295834,0.003401361,0.017006803,294.0,1,21,16,1.0,260,246,1,2,1.0,0.2246032352,0.1884541943,294.1193997655,1,20,16,0.9142151488,260,246,1.0],[1,1,0.0,0.001722158,0.000574053,1742.0,0,20,1,1.0,482,442,0,0,0.0578417847,0.0,0.054365412,1742.214548239,0,19,0,1.0,482,441,0.0],[2,4,0.952819531,0.00221914,0.00221914,901.25,1,24,17,1.0,82,79,1,4,0.8727704794,0.0,0.2573380375,901.4716894321,1,24,16,0.9658077144,81,79,0.0],[2,2,0.870864469,0.021321962,0.004264392,469.0,0,21,87,1.0,458,445,1,2,0.5180016104,0.0,0.1780081924,468.9813843513,0,21,86,1.0,458,444,0.0],[2,7,0.887776321,0.014380992,0.015839933,685.4285714,0,25,641,0.857142857,465,452,1,7,1.0,0.0,0.3871948763,685.6358843432,0,25,640,0.7627084521,465,452,0.0],[3,12,0.525720509,0.017523168,0.01095198,494.5833333,0,26,1733,0.75,477,474,2,11,0.867475898,0.1604336922,0.1924504698,494.4274229115,0,26,1732,0.3931196771,476,474,0.0],[2,2,0.836640742,0.010615711,0.005307856,471.0,1,21,89,1.0,479,465,2,2,1.0,0.0,0.0716918618,471.2158369504,1,20,88,1.0,478,464,0.0],[2,2,0.899743759,0.011652542,0.008474576,472.0,0,21,89,1.0,481,467,1,2,0.8736196625,0.0,0.1986947009,472.2041563857,0,21,88,0.7876405459,480,466,0.0],[1,1,0.0,0.074074074,0.0,405.0,0,14,72,1.0,482,433,0,0,0.2140675668,0.0735536252,0.0876046433,405.0874528782,0,14,71,0.9541049235,482,433,0.0],[2,2,0.995727452,0.006355932,0.007415254,472.0,0,21,91,1.0,484,470,2,1,1.0,0.0,0.154158682,471.8462517735,0,21,90,1.0,483,469,0.0],[1,1,0.0,0.004938272,0.004938272,405.0,0,14,73,1.0,485,435,1,0,0.0,0.186625369,0.4318827567,404.7218109925,0,13,72,0.9809062983,484,435,0.0],[1,1,0.0,0.001166861,0.002333722,857.0,1,22,3,1.0,486,436,0,1,0.0,0.0,0.2808591247,856.9945516487,1,21,3,0.5805326972,485,435,0.0],[1,1,0.0,0.003444317,0.002870264,1742.0,1,20,5,1.0,487,437,0,0,0.1369674879,0.3662861788,0.1095765482,1741.7709781499,0,19,4,0.788849223,486,436,0.0],[1,1,0.0,0.004338395,0.004338395,461.0,1,12,134,1.0,488,438,1,0,0.0,0.0,0.084698698,461.4155728208,0,11,134,0.9004685868,487,438,0.0],[1,1,0.0,0.003064351,0.002553626,1958.0,1,20,63,1.0,489,439,1,1,0.0,0.0,0.0895141546,1958.1606975329,1,19,62,1.0,489,438,0.0],[1,1,0.0,0.007532957,0.003766478,531.0,1,3,6,1.0,490,37,0,0,0.0475408045,0.0,0.1493737028,531.0722839515,1,3,6,1.0,489,36,1.0],[1,1,0.0,0.012962963,0.003703704,540.0,1,19,16,1.0,261,247,0,0,0.3252426668,0.0,0.3356270991,539.9678924362,1,19,15,1.0,261,246,0.0],[1,1,0.0,0.005181347,0.010362694,386.0,1,21,16,1.0,262,248,0,0,0.5632994002,0.0,0.090372364,386.4217791405,0,21,16,1.0,262,247,1.0],[2,4,0.952819531,0.005714286,0.004081633,612.5,0,25,318,1.0,494,480,1,4,1.0,0.2683194617,0.6602624875,612.4214484293,0,25,317,1.0,493,480,0.0],[1,1,0.0,0.007246377,0.013457557,966.0,1,22,71,1.0,495,443,0,1,0.0448472776,0.2913491351,0.0369983812,966.1852116864,1,21,70,1.0,495,443,0.0],[1,7,0.974497831,0.006305833,0.005780347,271.8571429,1,24,109,0.285714286,269,255,0,6,0.8358161023,0.4287533984,0.2340939926,271.6877041539,1,24,108,0.4265606798,268,254,1.0],[2,6,0.622924138,0.015771526,0.015771526,782.0,0,25,514,0.833333333,501,487,1,6,0.9898168144,0.3571493618,0.055275029,781.8645953206,0,24,514,0.811976528,500,486,0.0],[1,2,0.918295834,0.000429,0.006006006,1165.5,0,25,131,1.0,503,449,0,2,0.9562780236,0.0,0.2841586015,1165.2768655605,0,24,131,0.657567449,503,448,0.0],[2,2,1.0,0.001310616,0.001310616,763.0,1,22,107,1.0,505,491,1,1,0.8006945693,0.0,0.3527979191,763.4001555525,0,21,106,0.8958297571,505,491,0.0],[1,1,0.0,0.001883239,0.001883239,531.0,1,3,3,1.0,270,15,0,1,0.0497935013,0.0675955312,0.2196698002,530.8280191591,0,2,3,1.0,270,14,0.0],[1,1,0.0,0.14973262,0.0,187.0,1,19,1,1.0,271,256,0,0,0.3338127767,0.1278579065,0.0526195817,186.9502663141,1,18,1,1.0,270,256,1.0],[1,6,0.45446988,0.018013381,0.065362841,323.8333333,1,26,68,0.833333333,277,262,1,6,0.4036141047,0.0,0.1901830326,323.4854659165,1,26,68,1.0,277,262,1.0],[2,3,0.826713267,0.009360374,0.014040562,641.0,1,20,34,1.0,280,280,2,2,0.446281761,0.0,0.3447218256,640.8502743357,1,19,33,1.0,280,279,1.0],[1,1,0.0,0.066666667,0.066666667,15.0,0,4,0,1.0,281,265,1,1,0.5044420586,0.0,0.0003683043,15.1032334227,0,4,0,1.0,280,265,0.0],[1,1,0.0,0.133097762,0.048292108,849.0,1,21,6,1.0,282,266,0,1,0.1331451559,0.59459685,0.2588946371,849.3020848487,1,21,6,1.0,281,266,1.0],[1,1,0.0,0.001222494,0.017114914,818.0,1,22,2,1.0,283,267,1,1,0.0,0.3242029244,0.0585618788,818.0780258767,1,21,1,0.7346531539,283,267,1.0],[1,1,0.0,0.015424165,0.0,389.0,1,21,2,1.0,105,99,1,0,0.0,0.0890292349,0.0628689705,389.1018507678,1,21,2,1.0,105,99,1.0],[1,1,0.0,0.039408867,0.004926108,203.0,1,18,2,1.0,284,268,0,0,0.1009021784,0.2790656462,0.1178837798,202.7834155851,0,18,1,1.0,284,268,0.0],[1,1,0.0,0.001851852,0.001851852,540.0,1,19,8,1.0,285,269,0,0,0.0,0.0,0.5882642218,540.0244280356,0,19,7,1.0,285,269,0.0],[1,1,0.0,0.090697674,0.153488372,430.0,1,8,8,1.0,286,270,1,1,0.0,0.0,0.352658091,430.1761874883,1,7,7,1.0,286,269,1.0],[1,1,0.0,0.001026694,0.0,1948.0,1,20,73,1.0,506,451,0,1,0.0,0.0,0.1020392204,1948.1618566164,1,20,72,1.0,505,450,0.0],[2,14,0.718668302,0.015777018,0.016434394,543.2857143,0,25,1406,0.928571429,520,506,2,13,0.9627456093,0.0396632256,0.5906997509,543.0611644446,0,25,1405,1.0,519,506,0.0],[1,1,0.0,0.002597403,0.002597403,385.0,0,21,75,1.0,521,464,1,1,0.0,0.0,0.2205165843,385.0448697543,0,20,75,0.4592704926,521,463,0.0],[2,16,0.70747225,0.038211029,0.039947894,431.8125,0,26,1509,0.875,537,523,1,16,0.7588557972,0.0,0.1841749546,431.7336502635,0,26,1508,0.6493879129,537,522,0.0],[1,5,0.726957522,0.004634398,0.003089598,388.4,1,24,60,0.8,291,275,0,4,0.8424950759,0.0,0.1261544529,388.6349558469,1,23,59,0.7666311965,290,275,1.0],[1,2,0.168660931,0.014194139,0.004120879,1092.0,1,20,4,1.0,484,444,0,2,0.1646891117,0.4434350577,0.0445239549,1092.1744813753,0,20,4,1.0,483,443,1.0],[1,6,0.843575928,0.007712604,0.007509641,821.1666667,1,25,643,0.833333333,543,484,0,6,0.7322841548,0.0,0.2508224323,821.174056143,0,24,643,0.6999857569,543,484,0.0],[1,5,0.916969468,0.00297619,0.004807692,873.6,1,25,536,0.8,548,489,0,4,0.9439268889,0.2986636616,0.2901790696,873.7065170411,0,24,535,1.0,548,488,0.0],[3,28,0.709864883,0.150139276,0.11996286,384.6428571,1,27,418,0.428571429,576,573,2,28,0.8198554594,0.1021218964,0.0667252807,385.2686870821,0,26,418,0.2027472097,575,572,1.0],[1,1,0.0,0.062586926,0.013908206,719.0,1,13,158,1.0,26,26,0,1,0.4263264236,0.1194468973,0.1712507206,719.0299491087,0,12,158,1.0,25,26,0.0],[1,1,0.0,0.062937063,0.013986014,715.0,1,13,752,1.0,27,27,1,0,0.2505298975,0.0,0.2157013721,714.9162831894,1,12,752,0.7638676765,26,27,0.0],[1,1,0.0,0.017281106,0.001152074,868.0,1,21,0,1.0,292,276,1,0,0.0,0.0,0.2055628043,868.0238545166,0,20,0,1.0,291,276,1.0],[1,3,0.772506886,0.014625229,0.007312614,547.0,1,23,3,0.666666667,295,279,1,2,0.8095948544,0.0,0.0388658798,547.3682212006,0,23,2,0.3205840647,294,279,1.0],[1,1,0.0,0.001101322,0.002202643,908.0,1,22,140,1.0,577,515,1,0,0.4269721547,0.0081535448,0.3034035529,908.0213085097,1,21,140,0.8662645176,577,514,0.0],[2,5,0.726041307,0.005634559,0.000268312,745.4,1,25,12,0.4,300,300,1,5,0.4886026406,0.3288387844,0.1727317696,745.4327944469,1,25,11,0.2467083356,300,299,1.0],[1,1,0.0,0.0,0.0,0.0,1,12,91,1.0,301,284,0,0,0.2020677553,0.0,0.02305428,0.1797149874,1,11,91,1.0,301,283,0.0],[1,2,0.591672779,0.006518905,0.002607562,767.0,1,24,4,1.0,303,286,0,2,0.4518571811,0.1086824969,0.1444081447,766.9432206591,1,24,4,0.5972284968,302,285,1.0],[1,1,0.0,0.007731959,0.00257732,388.0,1,21,5,1.0,578,516,0,1,0.0525660174,0.0,0.4858664528,388.5529631292,1,20,4,1.0,577,516,1.0],[1,1,0.0,0.002262443,0.015837104,442.0,1,8,6,1.0,485,445,0,0,0.0,0.2204915652,0.0715214781,441.8344932961,0,7,6,0.8652135231,484,444,0.0],[2,18,0.668000657,0.056773036,0.037037037,433.5,1,25,169,0.388888889,123,122,2,17,0.7473306564,0.1400829516,0.1564068145,433.4305790535,1,24,169,1.0,123,121,1.0],[1,1,0.0,0.001626016,0.001626016,615.0,0,13,0,1.0,124,113,0,0,0.0,0.3868814664,0.0647071846,614.8946658415,0,13,0,1.0,123,112,0.0],[1,1,0.0,0.014492754,0.014492754,69.0,1,1,0,1.0,125,11,0,1,0.0,0.0,0.158020783,69.4607410936,1,1,0,1.0,124,11,0.0],[1,1,0.0,0.004424779,0.004424779,226.0,1,14,0,1.0,126,114,1,1,0.1931421382,0.1664705236,0.2311477736,226.107772216,1,13,0,0.9618070348,125,113,0.0],[1,1,0.0,0.004424779,0.004424779,226.0,1,14,0,1.0,127,115,0,1,0.0492133928,0.0,0.0828900006,225.9941191473,1,13,0,1.0,127,115,0.0],[1,2,0.997108517,0.019375673,0.065662002,464.5,1,23,3,1.0,305,288,0,2,0.8885907382,0.1299599439,0.1067794937,464.4622349486,1,23,3,1.0,304,287,1.0],[1,1,0.0,0.002169197,0.002169197,461.0,1,12,6,1.0,579,517,0,1,0.0,0.0,0.0635799553,460.9445480758,1,11,5,0.9512252879,579,516,0.0],[1,1,0.0,0.001101322,0.001101322,908.0,0,22,143,1.0,28,28,1,1,0.3149228627,0.0898583745,0.0113757475,908.0522274438,0,22,143,0.8622557957,28,28,0.0],[1,1,0.0,0.001295337,0.001295337,772.0,0,22,398,1.0,29,29,1,1,0.0,0.0953312601,0.3115574815,771.9166840801,0,22,398,0.9572854636,28,29,0.0],[1,1,0.0,0.001141553,0.0,876.0,1,21,1,1.0,580,518,0,0,0.0,0.2639896964,0.2635833696,875.7938521629,0,20,1,1.0,579,518,0.0],[1,1,0.0,0.059233449,0.06271777,287.0,1,1,1,1.0,128,12,1,1,0.0,0.0625024931,0.0729614451,286.8430814791,1,0,1,0.7689182291,128,11,1.0],[1,1,0.0,0.004830918,0.002415459,414.0,1,15,1,1.0,129,116,0,1,0.0,0.0,0.1460602079,414.2964946554,0,15,1,1.0,128,115,0.0],[1,1,0.0,0.010721248,0.006335283,2052.0,1,20,1,1.0,486,446,1,0,0.0510627208,0.0985029378,0.1994783809,2052.4949220468,1,19,1,0.6718393369,485,445,0.0],[2,3,0.310447188,0.065060241,0.110843373,138.3333333,1,8,72,0.666666667,308,308,1,3,0.190783782,0.1215727971,0.1075841377,137.9196777357,1,7,71,0.4963954849,307,308,1.0],[1,1,0.0,0.002283105,0.001141553,876.0,1,21,1,1.0,581,519,0,0,0.0,0.0149983197,0.0209515236,876.2779624739,1,21,0,1.0,581,519,0.0],[1,3,0.873479028,0.001612903,0.008064516,413.3333333,1,24,31,1.0,311,293,0,3,0.937797386,0.0,0.2248430692,413.6463434266,1,24,30,0.928408685,311,292,1.0],[1,5,0.945460543,0.016541353,0.051879699,266.0,1,24,60,1.0,316,298,0,4,1.0,0.0509556488,0.0318599975,266.2718646751,0,23,60,1.0,315,297,1.0],[1,1,0.0,0.001149425,0.001149425,870.0,1,21,0,1.0,30,30,1,1,0.0,0.0909459663,0.2782734579,870.0603933422,0,21,0,1.0,30,29,0.0],[1,2,0.918295834,0.005449591,0.002724796,367.0,1,21,12,1.0,583,521,0,2,1.0,0.0,0.1442951785,366.7261359143,0,20,12,0.5570352856,582,520,1.0],[1,1,0.0,0.001049318,0.001049318,953.0,1,22,0,1.0,584,522,1,1,0.1228358433,0.2963657223,0.0232469048,953.0965604563,1,22,0,0.9867784087,584,521,1.0],[1,2,0.959686894,0.055220017,0.003451251,579.5,1,24,35,1.0,395,351,1,2,0.5698479331,0.0,0.371437577,579.5911025904,1,23,35,1.0,394,351,1.0],[1,2,0.347816914,0.0,0.059050064,389.5,1,24,6,1.0,318,300,1,1,0.2084146219,0.2026575672,0.17238617,389.654155903,1,23,5,1.0,318,299,0.0],[1,1,0.0,0.138211382,0.35501355,369.0,1,15,6,1.0,83,75,1,1,0.0,0.525927303,0.4304155641,369.146919727,1,15,5,1.0,82,75,1.0],[1,1,0.0,0.005434783,0.010869565,368.0,1,15,0,1.0,84,76,1,1,0.0,0.0,0.1841732841,367.8885571165,1,15,0,0.8404628484,83,76,1.0],[1,1,0.0,0.131284916,0.189944134,358.0,1,15,0,1.0,86,78,0,0,0.0,0.7947296319,0.0475498548,357.73981001,1,15,0,1.0,86,78,1.0],[1,1,0.0,0.04359673,0.040871935,367.0,1,15,0,1.0,85,77,1,1,0.0846809591,0.2195470539,0.1228673993,367.0571841391,0,14,0,0.9986938754,85,77,1.0],[1,1,0.0,0.181564246,0.150837989,358.0,1,15,0,1.0,87,79,1,0,0.2767626307,0.2917764787,0.080354451,358.2553118692,0,14,0,1.0,86,79,1.0],[1,1,0.0,0.08988764,0.078651685,356.0,1,15,0,1.0,88,80,1,1,0.0,0.5900683371,0.2120933848,355.981288247,0,15,0,0.8348774279,88,79,1.0],[1,1,0.0,0.092696629,0.005617978,356.0,1,15,0,1.0,89,81,1,0,0.0773422331,0.1238007782,0.1603681915,356.0061903375,0,14,0,0.9247344821,88,81,0.0],[1,1,0.0,0.002808989,0.002808989,356.0,0,15,0,1.0,90,82,1,1,0.0989180005,0.2697089508,0.5897836667,355.8733277655,0,14,0,0.8911822613,89,81,0.0],[1,1,0.0,0.008403361,0.00280112,357.0,1,15,0,1.0,91,83,0,0,0.0460810731,0.0,0.197060063,356.7565529831,0,14,0,1.0,90,83,0.0],[1,1,0.0,0.00280112,0.00280112,357.0,1,15,0,1.0,92,84,0,0,0.7290078904,0.0,0.0782804253,357.0206523691,0,15,0,0.9905978397,92,83,0.0],[2,11,0.828393185,0.011953274,0.029611519,334.6363636,1,25,86,0.909090909,329,329,1,11,1.0,0.0,0.559829305,334.5505631101,0,24,85,0.9948599603,329,328,1.0],[1,2,0.918295834,0.001512859,0.00075643,661.0,1,24,10,1.0,331,312,0,2,1.0,0.0,0.1038405564,661.3188537412,0,24,10,0.9565409066,330,311,0.0],[1,3,0.619446159,0.07491082,0.048751486,280.3333333,1,23,28,0.666666667,334,315,0,2,0.6707720222,0.0,0.2324269909,280.4627426619,0,23,27,0.7983604227,333,315,1.0],[1,1,0.0,0.003012048,0.003012048,332.0,1,8,45,1.0,335,316,0,0,0.0,0.0,0.673211793,331.7138000616,0,7,45,1.0,335,316,0.0],[1,4,0.678389825,0.006257822,0.010429704,599.25,1,25,19,0.75,339,320,0,4,0.5550680475,0.0,0.1717925429,599.2661170034,0,25,19,0.5735586031,339,319,1.0],[1,1,0.0,0.045454545,0.060606061,66.0,1,1,3,1.0,340,321,0,0,0.1054814165,0.1946177229,0.0914471172,65.900641473,0,0,2,0.8894014385,339,320,0.0],[1,1,0.0,0.00877193,0.00877193,114.0,1,9,19,1.0,341,322,0,0,0.0984835935,0.0376621691,0.0280353253,114.3730971489,1,8,19,1.0,340,322,0.0],[1,2,0.391243564,0.005654281,0.004846527,619.0,1,23,4,0.5,586,524,1,1,0.2975461656,0.6057597238,0.3110875032,619.5006923104,0,22,4,0.3230935064,586,524,1.0],[2,12,0.895329738,0.043936731,0.007029877,569.0,1,26,138,0.833333333,598,583,1,11,0.7739589778,0.0,0.0296906069,568.8578760105,0,26,138,0.5415839181,597,583,1.0],[1,1,0.0,0.0,0.005235602,382.0,1,21,3,1.0,396,352,0,0,0.1399617614,0.0975691647,0.2613944533,381.6170239876,0,21,2,1.0,395,351,0.0],[2,3,0.665495034,0.176236045,0.196969697,418.0,1,22,79,1.0,399,384,1,2,0.9130402388,0.0,0.2445345602,418.1840525289,0,22,79,1.0,398,383,1.0],[1,2,0.408706175,0.046321526,0.802452316,367.0,1,23,13,1.0,343,324,1,1,0.4721134488,0.1279731808,0.6349871056,367.4788919738,1,22,12,1.0,342,323,1.0],[1,1,0.0,0.002239642,0.002239642,893.0,1,21,3,1.0,344,325,0,0,0.093746736,0.1335378651,0.3427789218,893.4958470116,1,21,2,0.8010535584,344,324,0.0],[1,4,0.760589714,0.040719196,0.011369646,945.5,1,25,10,0.75,602,539,1,4,0.7979203763,0.250660087,0.2205083869,945.1247590942,0,24,9,1.0,602,538,1.0],[1,1,0.0,0.000969932,0.000969932,2062.0,1,20,0,1.0,400,354,0,1,0.0,0.0,0.264729991,2061.8485090888,0,20,0,1.0,399,354,0.0],[1,1,0.0,0.002617801,0.002617801,382.0,1,21,6,1.0,603,540,1,1,0.0,0.0,0.5524389357,382.0576986898,0,20,5,0.6879461465,602,540,0.0],[2,4,0.426406635,0.151577858,0.009829281,483.25,1,23,51,0.75,607,592,1,4,0.4513957745,0.2268892705,0.1834631605,483.6439290714,0,23,51,0.6120297311,607,591,1.0],[1,1,0.0,0.0625,0.004464286,224.0,1,18,12,1.0,401,355,1,1,0.0,0.0663065961,0.4296386528,223.9457666647,1,18,12,0.8596650195,400,354,1.0],[2,10,0.675630372,0.027579332,0.048845323,601.9,1,25,91,0.9,411,396,2,9,0.7897687235,0.1637693234,0.0701570849,601.9060350218,1,25,90,0.6871318132,411,395,1.0],[1,1,0.0,0.001626016,0.001626016,615.0,1,14,28,1.0,1,1,1,1,0.0,0.2271393356,0.0422386806,615.3714497324,0,13,27,1.0,0,1,0.0],[1,3,0.495745997,0.069050555,0.013563502,811.0,1,25,12,0.666666667,347,328,1,2,0.6741973241,0.073826678,0.1785283971,810.6762973532,0,25,12,0.6116419789,346,328,1.0],[1,1,0.0,0.008200675,0.012059817,2073.0,1,20,0,1.0,348,329,0,1,0.0,0.0,0.0946746883,2073.0204189085,1,19,0,1.0,348,328,1.0],[1,1,0.0,0.009478673,0.0,211.0,1,20,28,1.0,1054,994,1,1,0.0,0.0,0.0133029861,211.1120879168,0,20,28,1.0,1054,994,1.0],[1,1,0.0,0.000482393,0.000482393,2073.0,1,20,1,1.0,349,330,1,0,0.3242767293,0.1687377475,0.2143584771,2073.4427791751,0,19,0,0.9734053955,349,329,0.0],[1,1,0.0,0.004509583,0.002254791,887.0,1,21,5,1.0,608,544,0,1,0.0,0.6450826668,0.0525410003,887.06166952,0,21,5,1.0,607,544,0.0],[1,1,0.0,0.005208333,0.005208333,384.0,1,21,6,1.0,487,447,0,0,0.2320700763,0.5216647342,0.3491215856,383.5219200224,1,21,6,0.2375316621,486,446,0.0],[1,1,0.0,0.009009009,0.005630631,888.0,1,21,1,1.0,609,545,1,0,0.0,0.526471423,0.0226435432,887.8046388985,1,21,0,1.0,609,544,0.0],[1,1,0.0,0.036585366,0.0,164.0,1,2,7,1.0,610,50,0,1,0.250748559,0.0,0.0043048068,163.6141658537,0,2,7,0.8932036396,609,50,1.0],[1,1,0.0,0.006134969,0.006134969,163.0,1,2,0,1.0,611,51,0,0,0.0150783839,0.2235486326,0.1099585312,162.4544418081,0,1,0,0.8197292121,610,51,0.0],[1,1,0.0,0.110584518,0.011058452,633.0,1,4,7,1.0,612,52,1,0,0.0,0.0971378229,0.1001971556,633.356068708,0,4,6,0.7289490949,611,51,1.0],[1,1,0.0,0.015151515,0.0,132.0,1,2,4,1.0,350,331,0,1,0.0,0.0,0.1005930973,131.823568937,0,2,4,0.8688077736,349,331,1.0],[2,3,0.895754138,0.011080332,0.003693444,361.0,1,22,26,1.0,3,3,2,3,0.9681106803,0.0,0.4525446346,360.6399243646,1,21,25,0.9757673842,2,2,1.0],[1,1,0.0,0.030674847,0.030674847,163.0,1,2,4,1.0,613,53,1,1,0.0,0.4946301893,0.1483092071,163.1886578074,0,2,4,0.9368802031,613,52,0.0],[1,1,0.0,0.031007752,0.0,645.0,1,5,1,1.0,351,20,0,1,0.1009557102,0.3770265004,0.2895811089,644.9491985358,1,4,1,0.7037073531,350,19,1.0],[1,4,0.847751097,0.012576356,0.000718649,695.75,1,26,109,1.0,133,120,0,3,0.925454493,0.3706219923,0.0824248194,695.3961281875,0,26,109,1.0,133,119,1.0],[1,1,0.0,0.011363636,0.003246753,616.0,1,22,11,1.0,1,1,0,0,0.2249377035,0.4131887477,0.0345677127,615.6617077664,1,22,10,1.0,1,1,1.0],[1,1,0.0,0.008116883,0.008116883,616.0,1,22,0,1.0,2,2,0,0,0.0,0.0,0.1844484275,615.7933693903,1,21,0,1.0,1,2,0.0],[1,1,0.0,0.014134276,0.007067138,283.0,1,1,38,1.0,134,121,1,1,0.0919595608,0.2836286292,0.2046624729,282.8707499618,1,1,38,1.0,133,121,0.0],[1,1,0.0,0.00974026,0.00974026,616.0,0,22,2,1.0,3,3,1,0,0.0,0.0,0.0640423091,615.8666686744,0,22,2,1.0,2,2,0.0],[1,1,0.0,0.004424779,0.0,226.0,1,21,24,1.0,135,122,0,1,0.0,0.5141761884,0.4344591316,226.4900925692,0,21,23,1.0,134,122,0.0],[1,1,0.0,0.006896552,0.006896552,145.0,1,2,39,1.0,614,546,0,1,0.0,0.0,0.1615775002,145.0454608046,1,1,38,0.7964007339,613,545,0.0],[1,1,0.0,0.001550388,0.001550388,645.0,1,5,3,1.0,136,13,0,1,0.0,0.4393150714,0.0985103883,645.3401727337,1,5,3,0.9704927141,135,13,1.0],[1,1,0.0,0.001550388,0.001550388,645.0,1,5,0,1.0,137,14,1,0,0.3919426835,0.082699305,0.3081406446,645.0524743858,1,4,0,0.7681824048,136,14,1.0],[1,1,0.0,0.078014184,0.0,141.0,1,3,5,1.0,138,123,1,1,0.0,0.0097748505,0.0945622683,140.6160499749,0,3,5,0.9020050848,138,123,1.0],[1,1,0.0,0.018181818,0.018181818,55.0,1,14,70,1.0,615,547,1,1,0.1733652193,0.2104741352,0.2545937466,55.1367644018,1,14,69,1.0,614,546,1.0],[2,4,0.682697146,0.024404416,0.036025567,430.25,1,22,62,1.0,142,141,1,4,0.7162473706,0.0,0.0812469523,430.2549496209,1,21,61,0.9503524542,141,141,1.0],[1,1,0.0,0.008333333,0.008333333,120.0,1,10,3,1.0,143,126,1,0,0.0,0.0,0.3204409879,119.8226461906,0,9,2,1.0,143,125,0.0],[1,1,0.0,0.033444816,0.017837235,897.0,1,21,1,1.0,352,332,0,1,0.0,0.0,0.2384736454,897.0350002314,1,20,0,0.7951580939,352,331,1.0],[1,2,0.904381458,0.019292605,0.000803859,1244.0,1,20,5,1.0,145,128,0,2,0.8125159473,0.0663533421,0.1568504671,1244.1861937399,0,20,4,0.8229022672,145,128,0.0],[1,2,0.757878463,0.0304,0.0208,312.5,1,21,2,1.0,147,130,1,2,0.6688962559,0.0,0.0784728948,312.529865417,0,20,2,1.0,147,129,1.0],[2,3,0.791956488,0.041748206,0.016960209,511.0,1,24,10,1.0,414,399,1,3,0.7481370347,0.4941508376,0.0943908035,510.9601369796,1,24,10,0.931639027,413,399,1.0],[1,1,0.0,0.006060606,0.006060606,165.0,0,5,23,1.0,488,21,0,0,0.0189756797,0.0,0.1657668348,165.063001581,0,5,23,1.0,488,21,0.0],[1,1,0.0,0.004347826,0.004347826,230.0,1,21,0,1.0,148,131,0,0,0.2866856751,0.0949467433,0.1738464932,229.9481590072,1,21,0,1.0,147,130,0.0],[1,1,0.0,0.052631579,0.0,57.0,1,1,15,1.0,415,36,0,1,0.0,0.0319378982,0.1316851541,56.5850452231,0,0,15,0.8230738293,414,36,0.0],[1,1,0.0,0.010752688,0.003584229,279.0,1,19,16,1.0,149,132,0,1,0.0,0.0,0.2490740009,278.9732744509,0,19,16,1.0,149,132,1.0],[1,1,0.0,0.001547988,0.001547988,646.0,1,5,1,1.0,616,54,0,1,0.0690881484,0.440847365,0.1206791911,646.0221956314,1,5,0,1.0,615,53,0.0],[1,1,0.0,0.037220844,0.012406948,403.0,1,22,1,1.0,416,365,1,1,0.0,0.1782909465,0.0924303322,402.8562035698,0,22,0,0.9091114173,416,364,0.0],[1,1,0.0,0.00618238,0.00309119,647.0,1,5,0,1.0,417,37,0,0,0.0,0.0,0.155260637,646.6163448678,1,4,0,1.0,417,37,0.0],[1,1,0.0,0.0,0.021978022,637.0,1,5,0,1.0,418,38,1,0,0.1823826245,0.0,0.0793753803,636.660501451,0,5,0,1.0,418,37,0.0],[1,1,0.0,0.003139717,0.003139717,637.0,1,6,0,1.0,10,2,1,1,0.3199118721,0.0138647686,0.0720536678,636.9843209925,0,6,0,1.0,9,2,0.0],[1,1,0.0,0.398550725,0.137681159,138.0,1,10,2,1.0,419,366,1,1,0.1796522096,0.0381948569,0.229403434,138.0847561798,1,9,2,0.9331267013,419,365,1.0],[1,1,0.0,0.006289308,0.006289308,636.0,1,6,0,1.0,420,39,1,0,0.3812263277,0.0,0.2151897091,636.3498591254,0,6,0,0.5937589598,419,39,1.0],[1,1,0.0,0.0,0.0,9.0,1,1,0,1.0,58,43,0,0,0.0,0.1763388923,0.1824025865,9.1241283017,1,0,0,0.4855287228,58,42,1.0],[1,1,0.0,0.003128259,0.006256517,959.0,1,22,16,1.0,617,548,1,1,0.4091070164,0.0,0.1105753204,958.7933787562,1,21,16,0.8043661349,617,548,1.0],[1,1,0.0,0.002227171,0.001113586,898.0,1,21,2,1.0,421,367,1,0,0.3793031508,0.2121662738,0.006828324,897.8739204711,1,20,1,1.0,421,367,0.0],[1,1,0.0,0.001623377,0.001623377,616.0,1,22,4,1.0,353,333,0,0,0.2099790699,0.1790340225,0.1541757348,616.3743074326,0,22,3,1.0,352,332,0.0],[1,1,0.0,0.125,0.0,32.0,1,7,40,1.0,489,448,0,1,0.4378463433,0.4670843887,0.4195080017,31.4764039015,1,6,39,0.5062034996,489,448,0.0],[1,1,0.0,0.002057613,0.002057613,486.0,1,21,2,1.0,422,368,0,1,0.0887624076,0.0,0.206303977,486.2762153566,1,21,1,0.7936931799,421,368,1.0],[1,1,0.0,0.051724138,0.036945813,406.0,1,22,2,1.0,618,549,1,0,0.0,0.011167706,0.0155607189,406.4478285946,0,22,1,0.9867049315,617,549,1.0],[2,4,0.634799637,0.031908832,0.011965812,438.75,1,22,12,0.75,153,152,2,3,0.4830640187,0.4098802695,0.1426032114,438.6408717051,0,22,11,0.7438984992,152,152,1.0],[1,1,0.0,0.024449878,0.014669927,409.0,1,22,0,1.0,619,550,1,0,0.6108338362,0.0,0.0108582254,409.1001491298,0,22,0,0.7759893682,619,550,0.0],[1,1,0.0,0.004702194,0.0,638.0,1,6,2,1.0,620,55,0,1,0.0,0.0871463902,0.0594426107,637.76194662,1,5,2,0.8690425115,619,54,0.0],[1,1,0.0,0.007092199,0.007092199,282.0,1,2,2,1.0,621,56,0,1,0.0,0.0951702425,0.1669759501,282.6108949847,0,1,1,1.0,620,56,0.0],[1,2,0.918295834,0.005449591,0.002724796,183.5,1,18,21,1.0,355,335,0,1,1.0,0.2010465381,0.1942005411,183.7633750867,1,18,21,0.6949664338,355,334,1.0],[1,1,0.0,0.001564945,0.0,639.0,1,6,3,1.0,423,40,1,1,0.3602686039,0.0,0.0930543519,639.0736099512,0,6,3,1.0,423,39,0.0],[1,1,0.0,0.008103728,0.006482982,617.0,1,22,5,1.0,356,336,1,1,0.0,0.1463700403,0.3251631749,616.9781361457,1,22,5,1.0,356,336,1.0],[1,1,0.0,0.003125,0.001041667,960.0,1,22,6,1.0,357,337,0,0,0.2609244546,0.0,0.2251590999,959.6488972209,1,22,6,0.8880033069,357,336,0.0],[1,1,0.0,0.0,0.006944444,144.0,1,3,10,1.0,424,369,0,0,0.1690510267,0.0,0.1873988815,143.9638564523,1,3,9,1.0,423,369,0.0],[1,2,0.99022469,0.063965885,0.02771855,234.5,1,2,10,1.0,155,20,1,1,0.7398820784,0.1382341986,0.1044768274,234.1229225359,1,2,9,0.5834169289,155,19,1.0],[1,1,0.0,0.006968641,0.003484321,287.0,1,2,0,1.0,156,21,1,1,0.0,0.0027076657,0.1065441345,286.7925476694,1,1,0,1.0,156,20,0.0],[1,1,0.0,0.017421603,0.013937282,287.0,1,2,0,1.0,157,22,1,1,0.0403640067,0.3900467939,0.5907578919,287.2374993156,1,2,0,1.0,157,21,0.0],[1,1,0.0,0.132450331,0.026490066,151.0,1,3,4,1.0,358,338,1,0,0.0,0.0,0.1473301806,150.700473116,0,2,4,1.0,358,337,1.0],[1,1,0.0,0.04587156,0.013761468,654.0,1,6,3,1.0,425,41,1,1,0.0,0.12379429,0.1805209536,653.9499785902,1,5,3,1.0,424,41,0.0],[1,1,0.0,0.028571429,0.003296703,910.0,1,22,6,1.0,11,8,0,1,0.1477763174,0.230738117,0.1663092014,910.2043198602,0,22,6,1.0,10,7,1.0],[1,1,0.0,0.042654028,0.028436019,211.0,1,20,20,1.0,426,370,0,1,0.0,0.0,0.0671748541,210.9715534925,0,19,20,0.983274507,425,370,0.0],[1,2,1.0,0.003184713,0.0,314.0,1,21,17,1.0,159,136,0,2,1.0,0.0,0.176267347,314.2003490126,1,20,16,1.0,158,135,0.0],[1,1,0.0,0.213333333,0.113333333,150.0,1,3,2,1.0,160,137,1,1,0.0,0.0,0.2747033391,150.0036738494,1,2,1,0.5471863632,160,137,0.0],[2,8,0.687587463,0.034413766,0.011204482,624.75,1,27,165,0.875,434,419,1,8,0.4952737945,0.1142464476,0.2199780406,624.7264340451,1,27,165,0.6440708488,433,419,1.0],[1,1,0.0,0.002962963,0.002962963,675.0,1,22,0,1.0,435,377,0,0,0.0,0.0,0.1362642271,674.856804095,0,22,0,1.0,434,377,1.0],[1,1,0.0,0.041666667,0.0,288.0,1,19,10,1.0,436,378,1,0,0.032493613,0.1946324505,0.2446199993,288.3445080455,1,19,10,1.0,435,377,1.0],[2,3,0.380003339,0.017021277,0.014468085,391.6666667,1,22,62,1.0,439,424,1,3,0.1527845948,0.0,0.0304549609,391.9577571645,1,22,62,0.9186968044,439,423,1.0],[1,1,0.0,0.003472222,0.003472222,288.0,1,19,0,1.0,440,381,0,0,0.0,0.1681178882,0.1404707656,287.5300049783,1,18,0,1.0,439,381,1.0],[1,1,0.0,0.013937282,0.013937282,287.0,1,3,2,1.0,1,1,1,1,0.1956207128,0.2040987757,0.0032361383,287.271408724,1,3,1,0.9981412726,1,0,0.0],[2,3,0.380003339,0.014492754,0.017050298,391.0,1,22,6,0.333333333,492,472,2,2,0.0,0.080331745,0.1831350236,390.7911083609,0,21,6,0.0284525477,491,472,1.0],[1,1,0.0,0.04516129,0.019354839,155.0,1,3,4,1.0,359,339,1,1,0.3728310945,0.0906231728,0.0650011217,155.1229887351,0,2,4,1.0,359,339,1.0],[1,1,0.0,0.001014199,0.001014199,986.0,1,22,2,1.0,441,382,1,1,0.0,0.0,0.2591028209,986.0981691351,0,21,1,0.7179639954,441,382,1.0],[2,3,0.313666843,0.022108844,0.018707483,392.0,1,22,0,0.333333333,444,429,1,2,0.1647110445,0.0097436211,0.1200921481,392.0985974033,0,22,0,1.0,443,428,1.0],[1,1,0.0,0.031578947,0.012030075,665.0,1,6,4,1.0,622,57,0,0,0.0,0.1835707892,0.0941334897,664.9450157379,0,6,3,0.7516642746,621,56,1.0],[2,17,0.679472064,0.108933129,0.019397652,576.1764706,1,29,367,0.823529412,639,624,1,17,0.568403761,0.0833079619,0.272906171,576.2403253813,1,29,366,0.6856696151,638,624,1.0],[1,2,0.569961376,0.039294306,0.002405774,623.5,1,22,8,1.0,641,567,0,1,0.4875013077,0.0315436226,0.2876181469,623.1772723686,0,21,8,0.7838928058,640,566,1.0],[1,1,0.0,0.037037037,0.037037037,27.0,1,7,0,1.0,493,451,0,1,0.0,0.0065965462,0.0179905316,26.7307547535,1,6,0,0.7056393463,492,451,0.0],[1,1,0.0,0.006160164,0.0,487.0,1,21,16,1.0,360,340,1,0,0.1925485366,0.3621173984,0.0422305132,486.7937423931,1,21,16,1.0,359,340,0.0],[1,4,0.688139584,0.02247191,0.004494382,333.75,1,26,122,1.0,645,571,0,3,0.8397977744,0.1799400445,0.3069191155,333.7959155604,0,26,122,1.0,645,570,1.0],[2,10,0.761024475,0.013781698,0.006615215,544.2,1,26,172,0.6,21,20,1,9,0.6143102388,0.118641569,0.0469847668,543.9338095241,1,25,171,0.6639253444,20,20,1.0],[2,9,0.552052726,0.124817251,0.088267544,608.0,1,25,130,0.555555556,453,438,2,9,0.7137678857,0.0,0.2534997315,608.0370445641,1,25,129,0.8075772393,453,438,1.0],[1,1,0.0,0.002066116,0.002066116,484.0,1,12,5,1.0,646,572,1,0,0.3798189788,0.1037136049,0.3577244231,484.23396494,0,11,4,0.9782339829,645,571,1.0],[1,1,0.0,0.010989011,0.005494505,182.0,1,19,5,1.0,647,573,0,0,0.0,0.0,0.5048292641,182.0631156363,1,19,5,1.0,646,573,1.0],[1,1,0.0,0.042857143,0.028571429,70.0,1,17,48,1.0,22,17,1,1,0.1814650811,0.0866687959,0.6768888227,69.832706395,0,16,47,1.0,21,17,1.0],[1,1,0.0,0.004677268,0.005612722,2138.0,1,20,3,1.0,494,452,1,1,0.0326465676,0.2860474297,0.2431235243,2138.1385118804,1,20,3,0.6286793761,493,452,0.0],[2,2,1.0,0.014285714,0.014285714,350.0,1,12,10,0.5,455,440,2,2,1.0,0.0363898179,0.146619471,350.1669066361,1,11,9,0.3664122302,455,439,1.0],[2,2,1.0,0.002857143,0.002857143,350.0,1,12,0,0.5,457,442,2,2,0.8513439221,0.0,0.2190788769,350.1141479945,1,12,0,0.0050476139,457,442,0.0],[1,1,0.0,0.00203252,0.004065041,492.0,1,22,8,1.0,648,574,0,0,0.0,0.3608526221,0.2438271122,491.946548341,1,21,8,0.6119679287,647,573,0.0],[1,3,0.577849258,0.028445006,0.020859671,527.3333333,1,25,56,1.0,460,396,0,3,0.4156128582,0.3806513951,0.1548264406,527.6771991174,1,24,56,0.8980506437,459,396,1.0],[1,1,0.0,0.683333333,0.0,60.0,1,7,28,1.0,649,575,1,0,0.0,0.8600879103,0.3634845312,59.8772714759,1,6,28,0.896943031,649,574,1.0],[1,2,0.934068055,0.027173913,0.0,368.0,1,23,79,1.0,651,577,1,2,0.6829278956,0.147543657,0.230564216,368.0150795921,1,22,78,1.0,650,576,1.0],[1,1,0.0,0.03125,0.40625,32.0,1,7,106,1.0,59,12,1,1,0.0,0.0,0.669172894,31.6991708737,1,6,105,1.0,59,11,0.0],[1,1,0.0,0.001430615,0.001430615,699.0,1,22,2,1.0,495,453,1,0,0.0,0.26121894,0.0009130336,698.8604291811,0,22,2,0.8756141308,494,452,0.0],[1,5,0.798596889,0.011819333,0.007176024,473.8,1,25,43,1.0,656,582,1,4,1.0,0.2159024092,0.2268394039,473.9742187708,1,25,42,0.9711417742,656,581,1.0],[2,3,0.873908094,0.079207921,0.007920792,168.3333333,1,9,39,0.333333333,659,644,2,3,0.9259507269,0.336765438,0.1788485813,168.2825152301,0,8,38,0.2960849273,658,643,1.0],[1,1,0.0,0.009615385,0.009615385,104.0,1,14,39,1.0,496,454,0,1,0.0,0.2906900124,0.017640146,104.1992181461,1,13,38,1.0,496,454,0.0],[1,1,0.0,0.011111111,0.011111111,90.0,1,14,603,1.0,497,455,0,0,0.0,0.0,0.3348383352,90.2168753038,1,13,603,1.0,496,455,0.0],[1,1,0.0,0.011111111,0.011111111,90.0,1,14,603,1.0,498,456,1,1,0.1763624591,0.0,0.353155529,89.8163779921,1,13,603,1.0,498,456,0.0],[1,1,0.0,0.001101322,0.001101322,908.0,0,22,219,1.0,499,457,0,0,0.0,0.1738152654,0.2286502558,908.2445768541,0,21,218,0.9518479635,499,457,0.0],[1,1,0.0,0.001295337,0.001295337,772.0,0,22,474,1.0,500,458,1,0,0.2125085693,0.0,0.0750915429,772.224541856,0,22,473,1.0,499,457,0.0],[1,1,0.0,0.005882353,0.005882353,170.0,0,5,19,1.0,501,23,1,1,0.2319481288,0.0,0.0182722588,169.8785771477,0,4,19,1.0,500,23,0.0],[1,1,0.0,0.131111111,0.02,450.0,1,9,5,1.0,361,341,0,1,0.5047746118,0.1115533854,0.0564051864,450.1935472893,1,9,4,0.8497293871,361,341,1.0],[2,8,0.720757354,0.031986532,0.073112073,519.75,1,24,282,0.75,468,453,1,7,0.7692903011,0.0,0.0577053133,520.2804442354,0,23,281,0.0,467,453,1.0],[1,1,0.0,0.002849003,0.002849003,702.0,1,23,6,1.0,11,11,1,1,0.0628854676,0.4107310021,0.3434444199,701.8399937604,1,22,5,1.0,11,10,0.0],[1,1,0.0,0.002403846,0.002403846,416.0,1,22,11,1.0,502,459,0,1,0.1422562885,0.0,0.0570653591,415.9946118261,1,22,11,1.0,501,459,0.0],[1,1,0.0,0.002304147,0.002304147,434.0,1,9,115,1.0,503,460,1,0,0.4012116062,0.029121167,0.0586858471,433.8564960461,0,9,115,0.6837287224,502,460,0.0],[1,1,0.0,0.015434986,0.016838167,2138.0,1,20,5,1.0,660,585,1,1,0.0,0.0,0.1395196628,2138.1445380672,1,20,4,1.0,659,584,1.0],[1,1,0.0,0.0,0.0,16.0,1,1,0,1.0,475,54,0,1,0.0,0.0713888522,0.161867871,15.6835659946,0,1,0,1.0,475,54,1.0],[2,6,0.148260447,0.011752137,0.102029915,312.0,1,25,68,0.833333333,474,459,1,5,0.6499092447,0.0,0.1159189023,311.8482873264,0,25,68,1.0,473,459,1.0],[1,5,0.739299695,0.006974507,0.038480038,831.6,1,26,57,1.0,480,411,0,4,0.6849638471,0.0,0.3413343428,831.3401849775,1,25,56,0.9151716085,479,411,1.0],[1,1,0.0,0.007459207,0.0004662,2145.0,1,20,1,1.0,661,586,1,0,0.0,0.0,0.1414611088,2145.2957564466,0,19,0,1.0,661,586,1.0],[1,1,0.0,0.012185834,0.000761615,1313.0,1,20,496,1.0,662,587,1,1,0.0,0.4089048458,0.5125292677,1313.2265234227,1,20,495,1.0,661,586,0.0],[1,1,0.0,0.010069226,0.000629327,1589.0,1,20,227,1.0,663,588,0,0,0.3165529755,0.0,0.0306493965,1589.0794035218,0,19,226,0.6164894319,662,587,0.0],[1,1,0.0,0.063953488,0.011627907,172.0,1,5,8,1.0,481,55,0,0,0.0,0.0580731442,0.1211626081,172.3177930414,1,4,7,0.9430621596,480,55,1.0],[1,1,0.0,0.000468384,0.007494145,2135.0,1,20,1,1.0,664,589,1,1,0.0,0.1872086529,0.1086673802,2134.8602409223,0,19,0,1.0,664,589,1.0],[1,1,0.0,0.011147236,0.000464468,2153.0,1,20,0,1.0,665,590,0,0,0.3345299134,0.2345806926,0.0913212251,2152.8059886032,0,20,0,0.6434637969,665,589,1.0],[1,1,0.0,0.00076746,0.012279355,1303.0,1,20,497,1.0,666,591,0,0,0.0929001888,0.0190236534,0.169937649,1303.4393805618,1,20,496,1.0,665,591,0.0],[1,1,0.0,0.018168055,0.000757002,1321.0,1,20,497,1.0,667,592,1,0,0.0,0.0688693783,0.1099398499,1321.1493884774,0,20,497,1.0,667,591,0.0],[1,1,0.0,0.000633312,0.010132996,1579.0,1,20,228,1.0,668,593,0,0,0.0433533526,0.0,0.331893437,1578.8350429204,0,20,227,0.7805069435,667,592,0.0],[1,1,0.0,0.015028178,0.000626174,1597.0,1,20,228,1.0,669,594,1,1,0.0,0.2978674031,0.2275976936,1596.8474968507,0,19,228,0.6155944546,668,593,0.0],[1,1,0.0,0.005813953,0.005813953,172.0,1,5,5,1.0,504,24,0,1,0.0,0.0676624434,0.009352924,172.2870058704,1,5,5,0.7538196311,503,23,1.0],[1,1,0.0,0.005813953,0.005813953,172.0,0,6,7,1.0,31,1,1,1,0.0,0.3258571494,0.1396317205,172.0787817104,0,5,7,0.9415599014,31,1,0.0],[1,1,0.0,0.02,0.36,50.0,1,7,29,1.0,362,342,1,1,0.0,0.1019141713,0.0269542599,49.7660307655,0,6,29,0.9062832919,362,342,0.0],[1,1,0.0,0.004694836,0.004694836,213.0,1,20,43,1.0,363,343,0,1,0.0,0.4198022271,0.4097885654,212.9428543073,1,19,43,0.7596237739,363,342,0.0],[2,3,0.960229718,0.004177109,0.004177109,399.0,1,24,84,1.0,62,46,1,2,0.7888737751,0.0,0.2165996721,399.2868004381,0,24,84,1.0,61,46,0.0],[1,1,0.0,0.000464468,0.000464468,2153.0,1,20,21,1.0,670,595,1,1,0.0,0.5411199178,0.1986955063,2153.2052684675,0,19,20,0.6193804987,670,594,0.0],[1,2,0.956073359,3.553191489,0.0,23.5,0,2,900,1.0,64,47,0,2,1.0,1.0,0.0082299948,23.2632046843,0,1,900,0.9190390839,64,47,0.0],[1,2,0.0,0.0,0.0,0.0,0,2,0,0.5,66,49,0,2,0.2755143979,0.0,0.0839883135,0.1528380807,0,2,0,0.5960290063,66,48,0.0],[1,1,0.0,0.006622517,0.0,453.0,1,9,30,1.0,12,12,0,1,0.0,0.3344939189,0.192326343,452.8837012568,1,9,29,1.0,11,12,1.0],[1,1,0.0,0.047169811,0.009433962,106.0,1,14,25,1.0,485,415,1,0,0.0,0.1589993714,0.5154775504,105.829832893,1,14,25,0.8037162322,484,414,1.0],[1,1,0.0,0.375,0.0,112.0,1,1,25,1.0,482,412,1,1,0.0,0.1886646027,0.4660635058,112.1913300507,0,1,25,0.9002071509,482,412,1.0],[1,1,0.0,0.000928936,0.000928936,2153.0,1,20,2,1.0,485,415,1,1,0.0,0.0,0.0988732719,2152.3705311256,1,20,2,1.0,484,414,1.0],[1,1,0.0,0.004807692,0.014423077,416.0,1,22,27,1.0,483,413,0,1,0.0,0.1092750917,0.3671437393,415.878740457,1,21,26,0.8574817369,483,412,1.0],[1,1,0.0,0.019230769,0.006410256,156.0,1,3,54,1.0,489,419,0,1,0.0,0.3935263228,0.0562392012,156.0860142674,1,2,54,1.0,488,418,1.0],[1,1,0.0,0.001103753,0.205298013,906.0,1,22,25,1.0,489,419,0,0,0.3611259935,0.0,0.1403211962,905.8818947995,1,22,24,0.6827698709,489,418,1.0],[1,1,0.0,0.0,0.0,127.0,1,1,0,1.0,490,56,0,1,0.188511621,0.0,0.5687181,127.0620626019,1,1,0,0.8138679955,489,56,1.0],[1,1,0.0,0.028571429,0.007142857,140.0,1,10,66,1.0,489,419,0,0,0.1969501137,0.0,0.1744298206,140.338454524,1,9,66,0.711464504,488,419,1.0],[1,1,0.0,0.027322404,0.005464481,183.0,1,19,35,1.0,489,419,1,0,0.0,0.0,0.2917066217,182.8345139704,1,18,34,0.8507445418,489,418,1.0],[1,1,0.0,0.006079027,0.015197568,329.0,1,9,97,1.0,13,13,1,1,0.0,0.0431748746,0.2505053782,329.0766042779,1,8,97,1.0,13,13,1.0],[1,4,0.579081557,0.014839491,0.003028468,825.5,1,27,16,1.0,508,464,0,3,0.6899015494,0.2143774401,0.2016668289,825.8808473051,0,27,16,0.9527332259,508,464,1.0],[1,1,0.0,0.511627907,0.023255814,43.0,1,15,31,1.0,364,344,1,0,0.1205432233,0.5159580785,0.4835994593,43.1600748974,0,15,30,0.9758825657,364,343,1.0],[1,1,0.0,0.0,0.0,27.0,1,1,0,1.0,93,1,0,1,0.3571979863,0.0,0.3315533905,26.8830679995,0,1,0,0.8167000671,93,0,1.0],[1,1,0.0,0.002403846,0.002403846,416.0,1,22,1,1.0,161,138,1,0,0.2155647527,0.5454282487,0.0954934577,415.6059392283,0,22,1,1.0,161,138,1.0],[2,2,1.0,0.010380623,0.010380623,289.0,1,13,78,0.5,2,2,2,2,1.0,0.0,0.120471977,288.7976309191,0,13,77,0.5893135139,1,2,1.0],[1,1,0.0,0.061538462,0.007692308,130.0,1,2,9,1.0,3,2,0,1,0.0,0.2139598335,0.3371435957,130.1317462565,0,1,9,0.8233185283,2,1,1.0],[1,1,0.0,0.016786571,0.014388489,417.0,1,23,7,1.0,2,2,0,1,0.1876399446,0.2494534902,0.1594081172,417.0326753635,0,22,6,1.0,1,1,1.0],[1,1,0.0,0.008810573,0.005506608,908.0,1,23,9,1.0,3,3,1,1,0.0,0.1277265348,0.1344650274,908.2172697188,1,23,8,1.0,3,2,0.0],[3,4,0.907613995,0.06549785,0.021171022,755.75,1,25,199,0.75,368,368,3,3,0.834581553,0.2167973935,0.0206842939,755.1114077204,0,25,199,0.6722720998,367,367,1.0],[2,3,0.94639463,0.00872093,0.002906977,229.3333333,1,14,39,0.666666667,511,491,2,3,1.0,0.0615764134,0.2068493072,229.7036341183,1,13,39,1.0,510,491,1.0],[1,2,1.0,0.04,0.0,100.0,1,13,174,1.0,2,2,0,1,0.9886052158,0.0,0.3796278143,100.0236194663,1,13,173,0.7109010464,1,1,1.0],[1,1,0.0,0.005119454,0.003412969,586.0,1,8,124,1.0,23,1,0,1,0.0,0.1821674827,0.2167835821,586.379913322,0,8,124,0.8639246109,23,0,0.0],[1,1,0.0,0.000925497,0.000462749,2161.0,1,21,2,1.0,3,3,1,1,0.0,0.3456014367,0.2321954378,2161.0898381289,0,21,2,0.7072983617,2,3,0.0],[1,1,0.0,0.013333333,0.013333333,75.0,1,8,13,1.0,4,4,1,1,0.179892718,0.0,0.0585827341,75.6149019134,1,8,12,0.9822988682,4,4,1.0],[2,2,0.650022422,0.013958126,0.015952144,501.5,0,26,207,1.0,71,53,1,1,0.3411357908,0.2648178748,0.3639521593,501.9303901277,0,25,207,0.4866654716,70,52,0.0],[1,1,0.0,0.017182131,0.010309278,291.0,0,14,56,1.0,69,51,1,0,0.2071313938,0.2669309638,0.2140795915,291.2697451016,0,14,56,0.9220705437,68,50,0.0],[2,2,0.845350937,0.010752688,0.004032258,372.0,0,16,105,1.0,68,52,1,1,0.6463086497,0.0,0.3243823518,371.6508454328,0,15,104,0.825315299,68,52,0.0],[2,7,0.628634559,0.038345659,0.018625034,521.5714286,0,28,373,1.0,78,61,1,7,0.58361589,0.0,0.1937251397,521.6352115784,0,27,373,1.0,77,61,0.0],[4,11,0.655125041,0.112817797,0.112288136,171.6363636,0,26,780,0.909090909,89,84,3,10,0.6187713929,0.0827803357,0.0940807916,171.4372766397,0,25,779,1.0,88,84,0.0],[1,2,0.0,0.0,0.0,0.0,0,22,1564,1.0,91,68,0,2,0.0405724091,0.1672449901,0.2465298526,0.3330247313,0,21,1564,1.0,90,68,0.0],[1,1,0.0,0.0,0.0,0.0,0,9,0,1.0,92,69,1,0,0.2441562797,0.0,0.3532824047,0.05173934,0,8,0,0.6035315353,92,68,0.0],[4,21,0.829654704,21.0,13495.0,0.0,0,32,1507,0.80952381,113,108,3,20,1.0,1.0,13494.9265357314,0.396696078,0,31,1506,0.8181562773,112,108,0.0],[1,1,0.0,0.007692308,0.007692308,130.0,1,3,7,1.0,4,3,1,0,0.0,0.0,0.4797238712,129.7939191079,1,3,7,1.0,4,2,0.0],[2,2,0.863120569,0.06557377,0.049180328,30.5,1,2,0,0.5,115,92,1,1,0.581024149,0.0,0.3317416889,30.6776373631,0,1,0,0.0831083391,115,91,0.0],[1,1,0.0,0.038461538,0.038461538,26.0,0,1,0,1.0,116,6,0,1,0.0,0.0,0.0556309245,26.0140242548,0,0,0,1.0,116,5,0.0],[1,1,0.0,0.028571429,0.028571429,35.0,1,2,0,1.0,117,88,1,1,0.3324412001,0.0,0.0518543114,35.0011800461,1,2,0,1.0,117,88,0.0],[2,3,0.789690082,0.103896104,0.051948052,25.66666667,0,2,0,0.333333333,120,97,2,3,0.9356820743,0.1773542311,0.246027255,26.4358539209,0,1,0,0.3200611052,119,96,0.0],[1,1,0.0,0.476190476,0.0,21.0,0,2,0,1.0,121,91,0,0,0.0,0.2263844997,0.162321799,20.8747394239,0,2,0,1.0,121,91,0.0],[1,1,0.0,0.037037037,0.037037037,27.0,0,3,16,1.0,24,1,0,1,0.0,0.0,0.4936450672,27.227263947,0,2,16,0.7465918679,23,1,0.0],[1,1,0.0,0.031007752,0.03875969,129.0,1,3,3,1.0,5,4,0,1,0.0,0.0,0.5230549652,129.2694488868,0,2,3,0.9117792405,4,4,1.0],[1,1,0.0,0.740740741,0.481481481,27.0,0,2,0,1.0,122,92,0,0,0.2300920156,0.9128502507,0.5658374388,27.1570083041,0,2,0,1.0,121,92,0.0],[1,1,0.0,0.000996016,0.000996016,1004.0,1,23,69,1.0,5,5,1,1,0.3259893312,0.0052418103,0.5184532459,1003.6006343285,1,23,69,0.7769284014,5,4,1.0],[1,1,0.0,0.0,0.0,9.0,0,2,0,1.0,512,467,0,1,0.0,0.0,0.1962874689,8.8099664058,0,2,0,0.5733995039,511,467,0.0],[2,12,0.393931241,0.023182297,0.036880927,237.25,1,30,281,0.916666667,17,17,2,11,0.4602936843,0.0,0.0699849599,237.5556559161,1,30,281,0.7360166359,16,16,1.0],[1,1,0.0,0.083333333,0.037037037,432.0,1,25,0,1.0,369,347,0,0,0.0,0.0,0.0514467559,432.2261087625,1,25,0,0.7437678116,369,347,1.0],[1,1,0.0,0.0,0.043062201,418.0,1,25,0,1.0,370,348,0,0,0.4463154433,0.5094674994,0.1579818294,418.0013505488,0,25,0,0.8282285361,370,348,0.0],[1,1,0.0,0.003533569,0.003533569,283.0,1,2,94,1.0,18,12,0,1,0.1513105135,0.0,0.153159598,283.0003731741,1,1,93,0.9515648496,17,11,0.0],[1,1,0.0,0.000995025,0.0,1005.0,1,24,2,1.0,19,13,1,0,0.1110921702,0.3011874066,0.0844418237,1005.2551710996,1,23,2,0.8409941931,19,13,1.0],[1,3,0.656704548,0.01332445,0.00266489,500.3333333,1,26,3,0.333333333,22,16,1,3,1.0,0.0064404245,0.1424369194,500.1831441032,0,25,3,0.4854395354,22,16,1.0],[2,7,0.811836497,0.016869728,0.03030303,457.2857143,1,27,174,1.0,38,38,2,6,0.9615116821,0.433333915,0.1445124348,457.231174112,1,27,174,1.0,38,37,1.0],[1,2,0.789749254,0.375,0.1,40.0,0,2,0,0.5,124,94,0,1,0.9350564776,0.7225429154,0.535959101,40.4009796597,0,2,0,0.5048969683,124,94,0.0],[1,1,0.0,0.03125,0.03125,32.0,1,7,63,1.0,125,15,0,1,0.385205421,0.2946217378,0.0679497861,32.281150439,0,7,62,0.8791203781,124,15,0.0],[1,5,0.924421109,0.002756892,0.002255639,798.0,1,27,89,0.8,517,472,0,4,0.7079513278,0.0,0.024635149,798.285532464,1,27,89,0.2580593873,516,471,0.0],[1,1,0.0,0.002777778,0.001388889,720.0,1,14,301,1.0,518,473,1,0,0.0,0.0104359387,0.3412002771,720.1123896447,0,14,301,0.6158155529,517,473,0.0],[1,1,0.0,0.264705882,0.088235294,34.0,1,11,170,1.0,519,474,0,1,0.1434135018,0.2469944258,0.0920969095,34.0940923012,0,10,170,1.0,518,473,0.0],[1,1,0.0,0.000925497,0.000925497,2161.0,1,21,2,1.0,520,475,0,1,0.3007365294,0.0,0.1300484068,2160.9132005623,0,21,2,1.0,520,475,0.0],[2,2,0.938315352,0.090517241,0.043103448,116.0,1,3,13,1.0,24,24,1,1,1.0,0.0193637201,0.0866638551,116.1838855729,0,3,12,1.0,24,24,1.0],[1,1,0.0,0.003030303,0.006060606,990.0,1,24,5,1.0,521,476,0,0,0.0,0.1229171729,0.1236069977,990.1474943771,1,24,4,0.890240368,520,476,1.0],[1,1,0.0,0.020134228,0.013422819,447.0,1,1,6,1.0,39,4,1,1,0.1414851623,0.0,0.173158278,447.2164404538,1,1,6,1.0,39,3,1.0],[2,3,0.982141033,0.008905852,0.008905852,524.0,1,24,49,0.666666667,373,372,1,3,1.0,0.4536264941,0.1756888906,523.8715864821,0,23,48,0.5196733176,372,371,0.0],[1,1,0.0,0.0,0.0,27.0,0,3,32,1.0,25,2,1,1,0.0,0.4897707876,0.0669607764,26.9870666123,0,3,31,1.0,24,1,0.0],[1,1,0.0,0.00204499,0.00204499,489.0,1,24,7,1.0,6,6,1,0,0.0995484561,0.0459825467,0.2019907373,489.0358755502,1,24,7,0.9815306179,6,5,1.0],[1,1,0.0,0.454545455,0.181818182,11.0,1,2,0,1.0,523,478,0,1,0.0,0.7078866649,0.0578012506,11.1311559088,1,1,0,1.0,522,477,0.0],[1,1,0.0,0.454545455,0.181818182,11.0,1,2,99,1.0,522,477,0,1,0.0,0.2778780659,0.0423261256,11.1181525967,0,1,99,1.0,522,477,1.0],[1,2,0.999966618,1.060606061,0.424242424,49.5,1,9,783,1.0,525,10,1,2,1.0,1.0,0.5399629672,49.6568951936,0,9,782,0.9953153356,524,10,0.0],[1,1,0.0,0.03125,0.03125,32.0,0,7,485,1.0,526,11,0,1,0.1239225753,0.0090991325,0.0279669389,32.1456344564,0,6,485,0.7051126225,525,11,0.0],[1,1,0.0,0.015625,0.015625,128.0,1,3,6,1.0,25,8,1,1,0.0,0.0,0.2014717431,128.7118963907,1,3,5,1.0,25,7,0.0],[1,1,0.0,0.097345133,0.008849558,113.0,1,9,10,1.0,527,479,0,1,0.0,0.0,0.096970368,112.6814645218,1,8,10,1.0,527,478,1.0],[1,1,0.0,0.011627907,0.011627907,172.0,1,6,50,1.0,528,26,1,1,0.0,0.0,0.1286294572,171.970826292,1,5,50,1.0,528,26,0.0],[2,4,0.825011211,0.007243461,0.002414487,621.25,1,25,36,0.5,29,29,1,4,0.9532870006,0.0,0.2092321481,621.0713150937,1,25,36,0.6009328782,29,28,1.0],[1,1,0.0,0.080246914,0.0,162.0,1,5,17,1.0,374,351,1,0,0.0,0.1398472346,0.0027478427,162.0338673013,1,5,16,0.8305152412,374,351,1.0],[1,1,0.0,0.000462749,0.000462749,2161.0,1,22,15,1.0,30,21,1,1,0.358788546,0.7452561314,0.1744101111,2160.9949093888,1,21,14,0.5704982024,30,21,0.0],[1,1,0.0,0.009345794,0.0,214.0,1,21,52,1.0,7,7,0,0,0.0,0.2398456985,0.1045299838,213.8300110723,0,21,51,1.0,7,6,0.0],[1,1,0.0,0.004651163,0.0,215.0,1,21,0,1.0,8,8,0,0,0.0,0.1982809645,0.3457472717,215.105093224,0,20,0,0.7446071822,8,7,0.0],[1,1,0.0,0.004651163,0.004651163,215.0,1,22,7,1.0,4,4,0,1,0.0,0.0414123785,0.3022977798,215.13855609,1,21,6,0.9937061829,3,3,0.0],[1,1,0.0,0.000462749,0.000462749,2161.0,1,22,9,1.0,529,480,0,1,0.0,0.2622580631,0.4348102132,2160.8410318785,0,21,8,0.7685005751,529,479,0.0],[1,1,0.0,0.029484029,0.034398034,407.0,1,17,27,1.0,530,481,1,1,0.4008948187,0.0286811376,0.0345569844,406.746517161,1,17,27,1.0,530,481,1.0],[1,1,0.0,0.001503759,0.001503759,665.0,1,6,107,1.0,162,23,1,0,0.1373608942,0.0,0.0702687732,664.8633155302,0,5,106,1.0,162,23,0.0],[1,1,0.0,0.0,0.000938086,1066.0,1,15,104,1.0,14,14,1,0,0.0174129932,0.043955034,0.0037506284,1065.9403952747,0,15,104,0.8200223678,13,13,0.0],[2,2,1.0,0.007575758,0.03030303,132.0,1,7,330,0.5,532,509,2,2,1.0,0.0,0.0347900089,132.0245424588,0,6,330,0.6308780798,532,508,1.0],[1,1,0.0,0.026262626,0.002020202,495.0,1,16,169,1.0,31,22,1,0,0.2985292401,0.0812387784,0.3094270812,495.3075556165,0,16,168,0.4363585276,31,21,1.0],[1,1,0.0,0.023904382,0.001992032,502.0,1,16,378,1.0,32,23,0,0,0.0,0.0,0.0587892597,501.7060479302,0,15,377,1.0,31,22,0.0],[1,1,0.0,0.020833333,0.001096491,912.0,1,24,26,1.0,33,24,1,0,0.0,0.2225661437,0.1731912299,912.1197905061,1,24,26,1.0,33,24,1.0],[1,1,0.0,0.090909091,0.060606061,33.0,1,8,39,1.0,50,1,0,0,0.0,0.0,0.0644504956,33.0145005388,1,8,39,1.0,50,0,1.0],[1,2,0.0,0.0,0.0,61.5,1,1,0,0.5,49,18,1,1,0.4079447614,0.0,0.0630176918,60.9430938093,0,0,0,0.6522022189,49,17,1.0],[2,14,0.586405004,0.051572327,0.090775681,340.7142857,1,28,609,0.785714286,47,47,2,13,0.3358732797,0.4684864151,0.2883834694,340.735918794,1,27,608,0.6098372774,46,46,1.0],[3,49,1.0,0.003833816,0.003833816,260.8367347,1,30,4520,0.693877551,74,69,2,49,1.0,0.1581186617,0.4024381045,260.6072650641,1,30,4520,0.8559490724,74,69,0.0],[1,2,1.0,0.003184713,0.003184713,314.0,1,13,6,0.5,6,6,0,1,0.6863082467,0.2326105273,0.0519353265,314.2751129825,0,12,6,0.387538117,5,5,0.0],[1,1,0.0,0.002392344,0.002392344,418.0,1,26,3,1.0,7,7,0,0,0.0,0.3623095423,0.7903812964,418.3644151037,1,25,3,1.0,6,6,1.0],[1,1,0.0,0.922374429,0.02283105,219.0,1,17,5,1.0,375,352,0,1,0.0,0.8162369106,0.0950396569,219.1532160895,0,16,4,1.0,375,352,1.0],[2,11,0.830696754,0.020689655,0.021165279,382.2727273,1,29,98,0.454545455,61,60,1,10,1.0,0.5382007397,0.0192826843,382.0384423702,1,29,97,0.5912881378,60,59,1.0],[1,2,0.987137774,0.166666667,0.217948718,39.0,0,2,0,0.5,127,96,0,1,0.563959125,0.6487857022,0.0754345787,39.1218245638,0,1,0,0.3049768401,126,95,0.0],[1,1,0.0,0.076923077,0.0,39.0,0,2,0,1.0,128,97,0,1,0.3866515524,0.0,0.1852447073,38.7344126269,0,2,0,1.0,128,96,0.0],[1,1,0.0,0.035294118,0.035294118,85.0,1,1,14,1.0,62,21,1,0,0.0,0.1993190369,0.5317481349,85.3171140605,1,0,13,0.6549135978,61,20,0.0],[1,1,0.0,0.136363636,0.0,44.0,0,2,0,1.0,129,98,0,1,0.2799214341,0.1746161527,0.2417500274,43.7770523488,0,1,0,1.0,128,98,0.0],[2,2,0.650022422,0.135135135,0.027027027,37.0,0,2,0,0.5,131,107,1,1,0.4210476471,0.6274252444,0.5865954417,37.3394201757,0,1,0,0.298821592,130,107,0.0],[2,2,0.591672779,0.003448276,0.002586207,580.0,1,24,70,1.0,377,376,2,2,0.316052255,0.3172411283,0.0963062264,580.2658718245,1,23,69,0.8243324075,376,376,1.0],[1,1,0.0,0.002808989,0.002808989,712.0,1,24,1,1.0,533,483,0,1,0.0,0.0,0.3514295826,711.8602693558,0,24,0,0.8819281014,533,483,0.0],[2,3,0.785407017,0.04966443,0.001342282,248.3333333,1,16,149,0.666666667,11,11,1,2,0.7103658022,0.0,0.0793361247,248.2678197465,1,16,148,0.0324256654,10,10,0.0],[1,1,0.0,0.001584786,0.001584786,631.0,1,24,342,1.0,63,41,1,1,0.2107255741,0.1303638102,0.1204538295,631.2986098144,0,24,342,0.8386891596,62,40,0.0],[1,1,0.0,0.011764706,0.011764706,85.0,1,2,28,1.0,671,61,1,0,0.0,0.3021919649,0.2513093092,84.8382589333,1,1,28,1.0,671,61,0.0],[1,1,0.0,0.000923788,0.000923788,2165.0,1,22,23,1.0,534,484,0,1,0.1306617438,0.0,0.0058180258,2165.1088709367,1,22,22,1.0,533,484,1.0],[1,1,0.0,0.000461894,0.000461894,2165.0,1,22,1,1.0,535,485,0,0,0.0,0.0,0.1305632794,2164.9728728572,1,22,0,0.9566741423,535,484,0.0],[1,1,0.0,0.009174312,0.004587156,218.0,1,17,21,1.0,536,486,0,0,0.0446866816,0.0,0.0577413122,218.013147953,0,16,21,1.0,536,485,0.0],[1,1,0.0,0.074074074,0.074074074,27.0,1,3,27,1.0,75,4,1,0,0.0,0.0,0.0429251106,27.0671126416,1,3,27,0.6432361562,74,4,0.0],[1,1,0.0,0.111111111,0.111111111,27.0,1,3,97,1.0,76,5,0,1,0.0,0.0,0.0462751496,27.3468556349,1,2,97,1.0,76,4,0.0],[1,1,0.0,0.000625782,0.0,1598.0,1,22,350,1.0,132,100,1,1,0.1504722642,0.3958927503,0.2203104758,1597.335689807,1,22,350,1.0,131,99,0.0],[1,1,0.0,1.33442623,0.0,305.0,1,1,0,1.0,539,2,0,0,0.0821101054,1.0,0.2637331148,305.1140333319,0,0,0,1.0,539,2,0.0],[1,1,0.0,0.105691057,0.008130081,123.0,1,13,365,1.0,537,487,1,0,0.0,0.367212793,0.367826965,123.0955637068,0,13,364,0.5735076724,537,486,0.0],[1,1,0.0,0.0,0.0,0.0,1,1,0,1.0,539,2,1,1,0.611596135,0.0,0.0485361676,0.3135255,0,1,0,1.0,539,2,0.0],[2,2,0.121159309,0.982142857,0.003246753,308.0,1,13,22,1.0,541,491,1,2,0.0,1.0,0.3299362051,307.7840230994,0,12,22,1.0,541,491,1.0],[1,1,0.0,0.016666667,0.008333333,120.0,1,14,29,1.0,542,489,1,0,0.0,0.0,0.1087086131,119.8410506086,0,13,29,1.0,541,489,1.0],[1,1,0.0,0.016393443,0.008196721,122.0,1,14,357,1.0,543,490,1,1,0.2523620046,0.0049708678,0.1475837097,121.8215784378,0,14,357,1.0,542,490,0.0],[1,1,0.0,0.001270648,0.001270648,787.0,1,24,365,1.0,544,491,0,1,0.0,0.0,0.1105696355,786.7473535803,0,23,364,0.9303267009,543,491,0.0],[1,4,0.852884751,0.023498695,0.016971279,766.0,1,28,1410,0.75,548,495,1,3,1.0,0.0,0.2598606521,765.9317543574,1,27,1410,0.8494318458,548,494,0.0],[1,4,0.704835169,0.015043345,0.010963794,980.5,1,28,42,1.0,552,499,1,3,0.6233644251,0.2539996358,0.1960184172,980.5220705405,1,28,41,0.8771389225,552,499,1.0],[1,1,0.0,0.002386635,0.002386635,419.0,1,24,351,1.0,553,500,1,1,0.3259442902,0.3306434814,0.2484618183,418.7252144839,1,23,350,0.9765614374,553,500,0.0],[1,1,0.0,0.002012072,0.001006036,994.0,1,24,22,1.0,554,501,1,0,0.0,0.0,0.0089268617,993.8599050228,0,23,21,1.0,553,500,0.0],[1,1,0.0,0.005747126,0.005747126,174.0,0,7,34,1.0,555,28,1,0,0.0,0.0,0.0413374875,173.9005051182,0,7,33,1.0,555,28,0.0],[1,1,0.0,0.00110011,0.00110011,909.0,0,24,351,1.0,556,502,1,0,0.0,0.3023709338,0.150042796,909.1411814516,0,23,350,0.9542991908,556,502,0.0],[1,1,0.0,0.002386635,0.002386635,419.0,1,24,351,1.0,64,42,1,0,0.1009386556,0.2209075485,0.2196537003,419.0841023187,1,23,351,0.8596120114,63,42,0.0],[1,1,0.0,0.001404494,0.001404494,712.0,1,24,0,1.0,65,43,0,1,0.162772719,0.215812204,0.1325869952,711.8252635783,1,24,0,0.6446580888,65,42,1.0],[1,2,0.845350937,0.003671072,0.000367107,1362.0,1,22,29,1.0,67,45,1,2,0.8162525891,0.1009675299,0.179029043,1362.0022601886,1,21,29,1.0,67,45,1.0],[1,1,0.0,0.027412281,0.027412281,912.0,1,24,0,1.0,68,46,0,1,0.1530830774,0.0,0.0446051747,912.0456871032,1,24,0,0.7752030459,67,46,1.0],[1,1,0.0,0.013793103,0.013793103,435.0,1,11,30,1.0,69,47,1,0,0.2235680433,0.3118890361,0.0625404579,434.8649830838,0,10,29,0.5906686993,69,47,0.0],[1,1,0.0,0.013953488,0.013953488,430.0,1,11,432,1.0,70,48,1,0,0.0,0.3647474713,0.117362141,429.6524735621,0,10,431,1.0,70,47,0.0],[2,8,0.795895353,0.080952381,0.023809524,393.75,1,27,794,0.875,170,169,1,8,0.6714750472,0.2625766173,0.2300395459,393.6363639058,0,26,794,0.6736100392,170,168,1.0],[1,1,0.0,0.054794521,0.0456621,219.0,1,24,32,1.0,71,49,0,0,0.0,0.4754938742,0.0092198409,218.4941106433,0,24,31,0.9457917292,70,48,1.0],[1,1,0.0,0.000461681,0.000461681,2166.0,1,22,3,1.0,72,50,1,1,0.0580113973,0.1657831937,0.0769907247,2166.0338788667,1,21,3,1.0,72,50,0.0],[2,7,0.803756276,0.006194856,0.004317627,761.0,1,27,134,0.571428571,79,78,1,7,0.8417293691,0.4609900346,0.0208114697,760.5480683639,1,26,133,0.6199641271,79,78,1.0],[1,1,0.0,0.00621118,0.01863354,161.0,1,6,32,1.0,378,354,1,0,0.1205777499,0.0,0.0011791708,160.977749593,0,5,31,0.9103773508,378,354,0.0],[1,1,0.0,0.01242236,0.01242236,161.0,1,6,0,1.0,379,355,0,1,0.0248952227,0.269028219,0.3663870029,161.0797835526,0,5,0,0.6656238849,379,354,0.0],[1,1,0.0,0.062068966,0.062068966,145.0,1,14,4,1.0,12,10,1,1,0.0427098719,0.3608339051,0.0946461223,145.3127050694,1,14,4,0.921637925,11,9,0.0],[1,1,0.0,0.0,0.0,40.0,1,1,0,1.0,171,143,1,0,0.0,0.0,0.1015363193,40.0867019289,0,1,0,0.6905188345,171,143,1.0],[1,1,0.0,0.048780488,0.024390244,41.0,1,1,1,1.0,172,144,0,1,0.0,0.6397310386,0.1094824237,40.6709258387,0,0,0,0.9254754793,171,144,0.0],[1,1,0.0,0.000921659,0.0,2170.0,1,22,3,1.0,557,503,0,1,0.1134033336,0.0,0.0138730661,2170.2218352531,1,22,2,1.0,557,502,0.0],[1,1,0.0,0.009022556,0.007518797,665.0,1,7,30,1.0,80,23,1,0,0.2668819399,0.7209621171,0.2150379075,664.7324056167,0,6,29,1.0,80,22,1.0],[2,50,0.860120826,0.02470787,0.014008166,284.12,1,31,1668,0.34,130,129,2,50,0.7724227166,0.0,0.3485178658,284.5141758322,1,31,1667,0.4254550993,129,129,1.0],[1,1,0.0,0.002222222,0.002222222,450.0,1,13,4,1.0,1,1,0,1,0.3343963341,0.172348019,0.1594649222,449.9547377765,1,12,3,1.0,0,1,1.0],[2,2,0.479832024,0.018181818,0.04040404,247.5,1,26,8,0.5,132,131,1,1,0.8344109326,0.0,0.1957018891,247.5518325631,0,26,8,0.1506580826,131,131,0.0],[1,2,0.811278124,0.008163265,0.0,245.0,1,26,14,1.0,673,597,1,2,0.5406105144,0.0,0.0146660712,244.8523404873,1,25,14,1.0,673,597,1.0],[1,1,0.0,0.002232143,0.002232143,448.0,1,2,35,1.0,40,5,1,1,0.0,0.3856286802,0.0884546304,447.587197547,1,2,35,1.0,40,5,0.0],[2,2,0.977942631,0.05160239,0.041825095,920.5,1,15,38,1.0,381,380,1,1,0.8678648526,0.089535528,0.2970157726,920.7539315173,0,14,38,0.9539458129,381,379,1.0],[1,1,0.0,0.016431925,0.007042254,426.0,1,26,12,1.0,8,8,0,1,0.0,0.0,0.4447794482,425.7309622293,0,25,12,1.0,8,7,0.0],[1,1,0.0,0.002347418,0.002347418,426.0,0,26,0,1.0,9,9,0,0,0.0,0.3447324613,0.2071553682,425.8604040644,0,25,0,1.0,8,8,1.0],[2,22,0.633141823,0.082758621,0.053549696,336.1363636,1,32,693,0.409090909,154,153,1,22,0.6472629727,0.0,0.1599200928,336.1900727427,1,32,692,0.3808901209,154,153,1.0],[2,3,1.0,0.00974026,0.00974026,102.6666667,1,8,231,0.666666667,157,156,1,3,1.0,0.0033086427,0.0561799065,102.1225954684,0,7,231,0.8462159417,156,155,1.0],[2,2,0.503258335,0.0,0.015100671,298.0,1,7,48,1.0,159,41,1,2,0.2508380757,0.1746962749,0.2351216134,297.8779198233,0,6,48,1.0,158,40,0.0],[1,1,0.0,0.006993007,0.006993007,143.0,1,3,4,1.0,160,118,0,1,0.0,0.5223925607,0.1361537408,142.9473299136,0,2,4,1.0,160,118,0.0],[1,1,0.0,0.008955224,0.008955224,670.0,1,8,9,1.0,10,1,1,0,0.2403013681,0.0,0.0605570947,669.7211922018,0,8,9,1.0,10,1,0.0],[1,1,0.0,0.010186757,0.000848896,1178.0,1,15,21,1.0,11,10,0,0,0.0,0.2280612841,0.1485006747,1178.2094231966,0,14,20,1.0,10,10,0.0],[1,1,0.0,0.475,0.025,40.0,0,3,149,1.0,77,6,0,0,0.0,0.3471758757,0.1277680008,39.5657423486,0,2,149,1.0,76,5,0.0],[1,1,0.0,0.475,0.025,40.0,0,3,52,1.0,78,7,1,1,0.1823473379,0.1336610484,0.3135725535,40.4424412071,0,3,52,1.0,77,6,0.0],[1,1,0.0,0.011764706,0.011764706,85.0,1,1,80,1.0,161,41,0,0,0.2025319547,0.0,0.1412842651,85.006551592,0,0,79,1.0,161,41,0.0],[1,3,0.822823734,0.022222222,0.012037037,360.0,1,25,94,0.666666667,175,147,0,3,1.0,0.0,0.0364981822,360.4125468457,0,24,93,0.8239515776,174,147,1.0],[1,7,0.745942572,0.062921348,0.00061287,699.2857143,1,30,245,0.714285714,388,363,0,7,0.8822722168,0.0588547072,0.4472166962,699.3684616672,1,29,245,0.8545342663,387,362,1.0],[2,4,0.344600993,0.040169133,0.0,236.5,1,7,36,0.5,392,28,2,3,0.0,0.0,0.2819034131,236.736174351,0,7,36,0.0171910509,391,28,1.0],[1,1,0.0,0.034682081,0.005780347,173.0,1,7,24,1.0,162,119,0,1,0.0,0.0,0.3312743527,173.1501445488,1,6,24,1.0,162,118,0.0],[1,1,0.0,0.006493506,0.006493506,154.0,1,1,5,1.0,393,364,1,1,0.0,0.0,0.3112596987,153.887469601,1,1,5,1.0,392,364,0.0],[1,1,0.0,0.010121457,0.01417004,494.0,1,3,8,1.0,394,2,0,1,0.0,0.0,0.1694783874,494.2278746085,1,2,7,0.8084977381,394,1,1.0],[1,1,0.0,0.108108108,0.189189189,37.0,0,3,24,1.0,79,8,1,1,0.0,0.5149445732,0.2511347778,37.2091777644,0,2,23,1.0,78,7,0.0],[1,1,0.0,0.000446429,0.000446429,2240.0,1,22,13,1.0,558,504,1,1,0.0,0.0,0.1869439658,2240.2797403105,1,22,13,0.7622099406,557,504,0.0],[1,1,0.0,0.002262443,0.002262443,442.0,1,4,37,1.0,559,29,1,1,0.0,0.0,0.0752560472,442.1963912497,1,4,37,0.6512775552,558,29,1.0],[1,1,0.0,0.000446429,0.000446429,2240.0,1,22,2,1.0,133,101,1,0,0.1773072745,0.0,0.4054056724,2239.4981606281,0,22,2,0.8822400131,133,101,0.0],[1,1,0.0,0.001216545,0.001216545,822.0,1,24,18,1.0,560,505,0,1,0.1433145192,0.043353749,0.1121847575,821.7303048306,0,23,17,0.637076807,559,505,1.0],[1,1,0.0,0.006134969,0.006134969,163.0,1,6,70,1.0,395,365,1,0,0.0,0.0,0.40170946,162.7323381478,1,6,70,0.8572662163,394,365,0.0],[2,2,0.918295834,0.0124533,0.00249066,401.5,1,24,102,1.0,164,162,2,1,1.0,0.0,0.1798290731,401.6181994754,1,24,102,0.6681434174,164,161,0.0],[1,1,0.0,0.074074074,0.074074074,54.0,1,16,73,1.0,41,36,0,1,0.0,0.1665735073,0.5188079255,54.116005129,1,16,73,0.7475925334,40,35,1.0],[1,1,0.0,0.003992016,0.0,1002.0,1,24,44,1.0,42,37,0,1,0.1500250697,0.0,0.3652416695,1002.0420497419,1,23,44,0.8553833028,42,36,1.0],[1,1,0.0,0.000446429,0.000446429,2240.0,1,22,7,1.0,43,38,1,0,0.1929562117,0.3432327797,0.0269867694,2239.9904531502,1,21,6,0.9049047797,43,37,0.0],[1,1,0.0,0.000998004,0.000998004,1002.0,1,24,0,1.0,44,39,0,0,0.0,0.0266070269,0.5224878859,1001.8307528439,0,23,0,1.0,44,39,0.0],[1,1,0.0,1.792225821,0.000462749,2161.0,0,22,207,1.0,134,102,1,0,0.0,1.0,0.1512876265,2160.6605405221,0,22,207,0.7563633815,133,101,0.0],[1,1,0.0,0.004587156,0.004587156,436.0,1,11,75,1.0,561,506,1,1,0.26521196,0.0,0.097535536,436.2849510424,0,11,75,1.0,561,506,0.0],[1,1,0.0,0.008896797,0.003558719,562.0,1,17,46,1.0,562,507,1,0,0.1007914071,0.0,0.4671902362,562.5790738771,1,17,46,1.0,561,507,1.0],[1,1,0.0,0.007042254,0.004694836,426.0,1,26,26,1.0,4,3,0,1,0.0,0.0,0.142607798,426.075734372,0,26,26,0.5683147056,3,3,1.0],[1,1,0.0,0.001784917,0.000892459,2241.0,1,22,5,1.0,45,40,0,0,0.0074139511,0.4454459255,0.0883358998,2241.1179010156,1,21,4,0.9359750914,44,39,0.0],[1,1,0.0,0.002386635,0.002386635,419.0,1,24,441,1.0,46,41,1,1,0.0091642822,0.0,0.0594103028,418.9286272485,0,23,441,0.981085554,46,41,0.0],[1,1,0.0,0.000997009,0.0,1003.0,1,24,6,1.0,47,42,1,1,0.0,0.0,0.0568747264,1002.5549473306,0,23,5,1.0,47,41,0.0],[1,1,0.0,0.068235294,0.002352941,850.0,1,25,15,1.0,1,1,0,0,0.0,0.1423189734,0.1617889239,849.8608259395,1,25,14,1.0,1,1,1.0],[2,5,0.710973013,0.084363781,0.004786598,1002.8,1,30,112,1.0,6,6,1,5,0.8151055155,0.0,0.0380259983,1002.73239104,1,29,112,0.657727138,5,6,1.0],[1,1,0.0,0.021145374,0.014977974,2270.0,1,23,1,1.0,7,6,1,1,0.0,0.0,0.4632025824,2269.6900503332,1,23,1,0.922643699,6,5,0.0],[2,2,0.503258335,0.00374376,0.0,1202.0,1,23,36,1.0,177,176,1,2,0.239660552,0.2665994068,0.5061816634,1201.9322287784,1,22,36,1.0,176,175,1.0],[1,1,0.0,0.000880282,0.000440141,2272.0,1,23,3,1.0,165,121,0,1,0.4188742798,0.0,0.0163526433,2271.8743222581,0,22,2,0.7623769806,164,120,0.0],[1,1,0.0,0.027777778,0.013888889,72.0,1,18,92,1.0,178,149,0,0,0.0,0.0901503038,0.5315281744,72.1403910504,1,18,92,1.0,177,148,1.0],[1,1,0.0,0.012941176,0.008235294,850.0,1,26,6,1.0,563,508,1,1,0.0,0.0,0.1035630617,850.3206708829,1,26,6,0.8388623062,563,508,0.0],[1,1,0.0,0.001248439,0.00062422,1602.0,1,23,457,1.0,564,509,1,0,0.0,0.2956415589,0.5017548427,1602.3519921385,1,23,456,1.0,563,509,0.0],[1,1,0.0,0.00062422,0.00062422,1602.0,1,23,457,1.0,565,510,1,1,0.2149051706,0.4844433497,0.0243094573,1602.0393589705,0,22,457,0.8545185802,565,509,0.0],[1,1,0.0,0.00062422,0.00062422,1602.0,1,23,457,1.0,566,511,1,1,0.0,0.0,0.3548543923,1601.8192992492,0,23,456,0.7341407201,566,511,0.0],[1,1,0.0,0.000997009,0.000997009,1003.0,1,24,20,1.0,567,512,1,1,0.0,0.1729081084,0.4055993149,1003.2684000114,0,23,20,1.0,567,511,1.0],[1,1,0.0,0.033936652,0.033936652,442.0,1,5,35,1.0,12,2,1,0,0.1800137628,0.0604251535,0.0686794132,442.0057164922,1,5,35,0.9117604651,11,2,0.0],[1,1,0.0,0.090332805,0.064976228,631.0,1,13,20,1.0,10,9,1,0,0.0,0.0,0.0106306404,630.4141502206,1,13,20,0.6218539401,9,8,0.0],[1,1,0.0,0.008741259,0.0,2288.0,1,23,16,1.0,8,7,1,0,0.0,0.0,0.2383404926,2287.8298246518,1,22,15,1.0,7,7,1.0],[1,1,0.0,0.125,0.0,48.0,1,19,107,1.0,10,9,0,0,0.0,0.1932381446,0.2270868007,48.4655813977,0,19,107,0.9006462102,10,8,0.0],[3,4,0.881558727,0.016840417,0.004009623,311.75,1,29,196,1.0,16,16,2,4,0.8691866223,0.0,0.0044282172,311.4128488583,0,29,196,1.0,15,15,1.0],[1,1,0.0,0.072625698,0.266294227,537.0,1,9,210,1.0,568,13,0,0,0.0638252948,0.339977285,0.5327524127,537.4430865861,0,9,210,0.6381093454,568,13,1.0],[1,1,0.0,0.001176471,0.001176471,850.0,1,26,19,1.0,569,513,1,1,0.1885528554,0.0,0.0018705033,850.3872965401,0,26,19,1.0,568,512,1.0],[1,1,0.0,0.111111111,0.111111111,18.0,1,6,112,1.0,570,514,1,1,0.1239319741,0.0,0.0256695934,18.1130563353,0,6,112,0.9322157984,569,513,1.0],[1,1,0.0,0.005943536,0.0,673.0,1,8,75,1.0,179,29,0,0,0.0,0.0,0.1593821473,672.649808991,1,8,75,0.9089424975,178,28,0.0],[1,1,0.0,0.000874126,0.000874126,2288.0,1,23,8,1.0,135,103,1,0,0.0,0.0,0.629087576,2287.8739126467,0,23,7,0.9199305805,134,102,0.0],[1,1,0.0,0.011709602,0.011709602,427.0,1,27,5,1.0,180,150,0,1,0.0,0.5924396642,0.1896493481,427.1865597247,0,26,4,0.7406205129,180,149,0.0],[1,1,0.0,0.000437063,0.000437063,2288.0,1,23,1,1.0,396,366,1,1,0.3451495974,0.0,0.0425041106,2288.3172768906,0,22,0,1.0,396,365,0.0],[1,1,0.0,0.04505632,0.003754693,799.0,1,26,29,1.0,17,12,1,1,0.1802096777,0.0,0.0653144862,798.6763593784,0,25,28,0.9760246653,16,11,1.0],[1,1,0.0,0.023952096,0.0,167.0,1,22,487,1.0,571,515,1,1,0.0396007463,0.0,0.2802169901,166.6719933551,1,21,486,0.8253530788,570,515,0.0],[1,1,0.0,0.005780347,0.005780347,173.0,1,8,66,1.0,13,11,1,0,0.0,0.0,0.4967631725,173.0521764058,0,7,66,0.773799741,12,10,1.0],[1,1,0.0,0.060386473,0.019323671,414.0,1,19,90,1.0,572,516,1,1,0.2869854396,0.0,0.0513080202,413.9468412063,0,19,90,0.7453143569,571,516,1.0],[1,1,0.0,0.0,0.022929936,785.0,1,26,4,1.0,573,517,1,0,0.1113084561,0.516790208,0.4527167173,785.1424337329,0,25,3,0.4831789571,573,516,0.0],[1,1,0.0,0.166666667,0.016666667,60.0,1,16,47,1.0,574,518,0,0,0.0,0.4851152346,0.0967994743,60.032901561,1,15,46,0.9734154614,574,518,0.0],[2,2,1.0,0.003236246,0.003236246,309.0,1,15,256,0.5,576,549,1,1,0.8577220468,0.0,0.1265346394,309.0624323717,1,15,256,0.5709602979,576,549,1.0],[1,1,0.0,0.000437063,0.000437063,2288.0,1,23,5,1.0,397,367,1,1,0.2599876387,0.2153979698,0.2876045183,2288.0532340815,1,23,4,0.7671498866,397,366,0.0],[3,5,0.677740395,0.024343215,0.000964088,829.8,1,31,93,1.0,185,184,3,4,0.6909517769,0.0,0.1028362925,829.9511307255,0,30,92,1.0,185,183,1.0],[3,3,0.185863216,0.005277973,0.041520056,947.3333333,1,23,23,0.666666667,400,399,2,3,0.3598576642,0.3188172026,0.0094420481,947.3577994003,0,22,22,1.0,399,399,1.0],[1,1,0.0,0.01216545,0.00729927,411.0,1,6,0,1.0,401,4,1,1,0.0,0.0,0.1089489757,410.7420924344,1,5,0,1.0,401,4,1.0],[1,1,0.0,0.004504505,0.004504505,222.0,1,20,5,1.0,402,369,1,1,0.0,0.2483922157,0.2635065318,222.5993226463,1,19,5,1.0,401,368,1.0],[1,2,1.0,0.000793336,0.0,1260.5,1,29,133,1.0,15,13,1,1,0.7333588284,0.099094247,0.3260318884,1260.427896789,0,28,132,0.9583796812,14,13,0.0],[1,1,0.0,0.189944134,0.016759777,179.0,1,6,60,1.0,403,370,0,1,0.2770780591,0.1680755228,0.3660658249,178.950429682,1,5,59,0.8902977883,403,370,1.0],[2,2,0.591672779,0.001233046,0.001644061,1216.5,1,24,6,1.0,405,400,1,1,0.7563820977,0.1924298043,0.127439927,1216.4274662185,0,24,6,0.9140810247,405,399,0.0],[2,15,0.78239414,0.028753994,0.030151757,333.8666667,1,31,1270,0.4,180,178,1,14,0.5349553165,0.0,0.0737541331,333.6212766021,1,30,1270,0.3976709911,179,177,1.0],[1,1,0.0,0.005586592,0.005586592,179.0,1,6,3,1.0,406,372,1,0,0.0512811657,0.0,0.0266711628,178.5714021586,1,5,2,0.5618418714,405,372,0.0],[1,1,0.0,0.007352941,0.0,136.0,1,8,6,1.0,577,31,1,1,0.0,0.0,0.2435142182,136.1598515593,0,7,5,0.8221668708,576,30,0.0],[1,1,0.0,0.000435161,0.000435161,2298.0,1,25,7,1.0,5,4,1,0,0.0,0.0,0.0723468922,2297.8563010677,0,24,7,0.9064301775,4,3,1.0],[1,1,0.0,0.006666667,0.006666667,150.0,1,9,10,1.0,578,520,0,1,0.0,0.0,0.4779655076,150.0993925718,1,9,10,1.0,577,519,1.0],[1,1,0.0,0.00110011,0.00110011,909.0,1,26,505,1.0,579,521,0,1,0.0,0.0977035619,0.0535029226,908.9371849221,0,25,504,0.7201398814,579,520,0.0],[1,1,0.0,0.017964072,0.0,334.0,1,13,144,1.0,580,522,1,1,0.2848436145,0.3084840354,0.0697959288,333.9225031188,0,12,143,0.5256806534,580,522,1.0],[2,2,1.0,0.003154574,0.003154574,317.0,1,15,1080,0.5,582,555,1,2,1.0,0.1447967535,0.0575694393,316.8320109087,0,14,1079,1.0,582,554,0.0],[1,5,0.922851905,0.012851685,0.006599514,575.8,1,25,545,0.6,10,9,1,4,0.8577023785,0.0966338529,0.4527585199,575.7959940578,0,24,545,0.8737502666,10,9,1.0],[1,1,0.0,0.005988024,0.003992016,1002.0,1,25,23,1.0,16,14,1,1,0.3295617482,0.261934601,0.1467459222,1001.8377184628,1,24,23,1.0,16,14,0.0],[1,1,0.0,0.003322259,0.003322259,301.0,1,23,23,1.0,11,10,1,0,0.1497463004,0.1793519294,0.0092873828,300.7076164697,0,23,23,1.0,10,10,1.0],[1,1,0.0,0.004385965,0.004385965,228.0,1,25,23,1.0,1,1,0,0,0.1748683982,0.1085586532,0.0661380094,227.5331945196,1,24,22,1.0,0,0,0.0],[1,1,0.0,0.001584786,0.001584786,631.0,1,25,518,1.0,2,2,0,0,0.0,0.181325006,0.3980279754,630.8983282152,0,24,518,0.9401549783,1,2,0.0],[1,1,0.0,0.002991027,0.0,1003.0,1,26,6,1.0,3,3,0,0,0.4297820555,0.0,0.5490083117,1003.0589611348,1,25,6,1.0,2,2,0.0],[1,2,0.970950594,0.002435065,0.001623377,616.0,1,28,10,1.0,18,16,0,2,1.0,0.1291286091,0.1975434771,616.2165591182,0,27,9,1.0,17,15,1.0],[1,1,0.0,0.008695652,0.008695652,115.0,0,11,165,1.0,583,524,1,0,0.0,0.0,0.0352080134,114.9920851552,0,10,164,0.8847363927,583,524,0.0],[1,2,0.845350937,0.004061738,0.004874086,615.5,1,28,2,0.5,585,526,1,2,1.0,0.0,0.224784091,615.8731320065,1,27,1,0.0,585,526,0.0],[1,1,0.0,0.004985045,0.004985045,1003.0,0,26,0,1.0,586,527,0,1,0.0273918536,0.223032859,0.1243813452,1002.5843272085,0,26,0,0.9251929575,586,526,0.0],[1,1,0.0,0.048,0.0,125.0,1,2,211,1.0,4,1,1,0,0.2434925501,0.0,0.2195588589,124.9532031581,1,2,211,0.6455066075,4,1,1.0],[1,1,0.0,0.002538071,0.0,788.0,1,26,543,1.0,5,4,1,1,0.0,0.0304147685,0.0589244781,787.8714263978,1,26,542,1.0,4,3,0.0],[1,1,0.0,0.001996008,0.002994012,1002.0,1,26,3,1.0,6,5,1,1,0.246134846,0.3845675127,0.7482741139,1002.2007548438,0,25,3,1.0,6,5,0.0],[1,1,0.0,0.008955224,0.008955224,335.0,1,4,40,1.0,186,31,0,1,0.0,0.4166501429,0.1996133969,335.0460195758,0,3,40,1.0,186,30,1.0],[1,1,0.0,0.008256881,0.001834862,1090.0,1,18,29,1.0,587,528,0,0,0.4593166796,0.0,0.0722727666,1089.7856291956,1,18,29,1.0,586,528,0.0],[1,1,0.0,0.001176471,0.001176471,850.0,1,26,63,1.0,588,529,1,1,0.0,0.0,0.2917188715,850.0017984459,0,26,62,0.8848848495,588,529,1.0],[1,1,0.0,0.007407407,0.007407407,135.0,1,14,175,1.0,589,530,0,0,0.2966145356,0.0,0.4936638961,134.5745874355,1,14,174,1.0,588,530,1.0],[1,1,0.0,0.026315789,0.026315789,38.0,1,2,142,1.0,590,33,1,0,0.0,0.1606514156,0.3519081229,37.9831514,1,1,142,1.0,589,33,0.0],[1,1,0.0,0.04109589,0.04109589,146.0,1,15,175,1.0,7,6,1,1,0.4676244609,0.2017027913,0.0679573484,146.2048888374,0,15,174,1.0,6,6,1.0],[1,1,0.0,0.000997009,0.0,1003.0,1,26,9,1.0,8,7,1,0,0.0,0.0,0.0366561966,1003.1767286791,0,26,8,0.9181241997,7,6,0.0],[1,1,0.0,0.015673981,0.0,638.0,1,14,44,1.0,12,11,1,0,0.0,0.1530428106,0.2419840586,638.2228608388,0,13,43,1.0,11,11,1.0],[1,1,0.0,0.012077295,0.002415459,414.0,1,7,52,1.0,13,1,0,1,0.0976542878,0.0,0.2925700648,413.8629221887,1,6,52,0.8571989566,12,1,0.0],[1,2,0.918295834,0.000928505,0.00185701,538.5,1,31,16,1.0,15,13,0,1,0.7557672985,0.0,0.5184953256,538.5462783914,1,30,15,0.8373154145,14,12,0.0],[1,1,0.0,0.004705882,0.002352941,850.0,1,28,1,1.0,9,8,0,1,0.0,0.0,0.142959974,850.007098826,0,27,1,0.9929983198,9,8,1.0],[1,1,0.0,0.004395604,0.002197802,910.0,1,28,540,1.0,10,9,0,0,0.1223002777,0.0,0.3069466052,910.0528326925,0,28,540,0.3655078223,9,9,0.0],[1,1,0.0,0.001098901,0.001098901,910.0,1,28,540,1.0,11,10,1,0,0.0,0.2194108553,0.0173929669,909.938072416,0,27,540,0.9299429114,10,9,0.0],[1,1,0.0,0.022321429,0.0,224.0,1,21,54,1.0,12,11,1,0,0.2639920142,0.0,0.2910080363,224.2305076336,1,21,53,0.6820670561,12,10,0.0],[1,1,0.0,0.002325581,0.002325581,430.0,1,28,48,1.0,13,12,0,0,0.2143504695,0.0,0.5958677851,429.8340722061,0,28,48,1.0,12,12,1.0],[1,1,0.0,0.004702194,0.004702194,638.0,1,14,5,1.0,591,531,0,0,0.0,0.0,0.376418174,637.8699560745,0,14,5,1.0,591,531,1.0],[2,2,0.845350937,0.00524109,0.006289308,477.0,1,19,179,1.0,408,403,2,2,0.8943972419,0.1179623601,0.3157580596,476.9878595354,0,18,178,1.0,407,403,0.0],[1,1,0.0,0.01734104,0.040462428,173.0,1,8,62,1.0,592,532,1,0,0.211845514,0.218990755,0.3083178814,173.0147774229,1,7,62,1.0,592,531,1.0],[1,1,0.0,0.016666667,0.016666667,60.0,1,14,182,1.0,593,533,0,0,0.1715088924,0.1090871408,0.2920718549,60.5030423946,0,13,182,0.4986319992,593,532,0.0],[1,1,0.0,0.004385965,0.0,228.0,1,11,37,1.0,594,534,0,0,0.1770973265,0.0,0.0439746378,228.1273245977,0,11,37,0.9272309003,593,533,1.0],[1,1,0.0,0.005747126,0.005747126,174.0,0,7,192,1.0,595,34,0,1,0.0,0.2069026687,0.422816146,173.5145642,0,6,191,1.0,594,33,0.0],[1,1,0.0,0.022857143,0.011428571,175.0,1,8,557,1.0,596,535,1,1,0.0193156384,0.1341462872,0.2265969312,175.0167011283,0,7,556,1.0,596,534,0.0],[1,1,0.0,0.022222222,0.022222222,90.0,1,17,927,1.0,597,536,1,0,0.021066907,0.0,0.1169799574,89.9426034012,1,16,926,1.0,596,535,0.0],[1,1,0.0,0.004347826,0.0,230.0,1,11,552,1.0,598,537,1,1,0.1041398513,0.0,0.287076791,230.0041373783,0,10,552,0.798591129,598,537,0.0],[1,1,0.0,0.004160888,0.002773925,721.0,1,18,564,1.0,599,538,0,1,0.0,0.0288504949,0.1955171237,721.3297886191,0,17,563,0.5859667983,598,537,0.0],[1,1,0.0,0.001098901,0.001098901,910.0,0,28,543,1.0,600,539,1,0,0.0,0.1208596572,0.6562341565,910.2551925004,0,28,543,0.8497262777,599,538,0.0],[1,1,0.0,0.001176471,0.001176471,850.0,1,28,7,1.0,14,13,0,0,0.2205336206,0.2063598188,0.3306152276,850.6074544541,1,28,6,1.0,13,13,0.0],[1,1,0.0,0.000997009,0.000997009,1003.0,1,26,10,1.0,15,14,0,1,0.0801145296,0.0,0.0850605005,1002.6918273886,1,25,9,1.0,14,13,0.0],[2,4,0.916725357,0.005434783,0.007164032,1012.0,1,26,240,1.0,412,407,2,3,0.8269688727,0.0,0.0042294786,1011.6981784042,1,25,239,1.0,412,406,1.0],[1,1,0.0,0.066666667,0.006666667,150.0,1,15,12,1.0,413,377,1,0,0.0,0.0,0.1071551475,150.4700693527,0,15,11,0.848887291,412,377,1.0],[1,1,0.0,0.005813953,0.005813953,172.0,1,1,135,1.0,414,32,0,0,0.0230979639,0.1850964235,0.0502506721,171.8663840121,0,0,134,0.7059443453,413,31,1.0],[1,1,0.0,0.023148148,0.0,432.0,1,28,7,1.0,415,378,1,0,0.0,0.0,0.0248937359,431.5715656749,0,28,6,1.0,414,377,1.0],[1,2,0.896755016,0.019966722,0.144758735,300.5,1,29,158,1.0,417,380,1,1,0.6356108627,0.0143131352,0.2631318087,300.8347639202,0,28,157,1.0,416,379,1.0],[1,1,0.0,0.010139417,0.006337136,789.0,1,26,563,1.0,601,540,0,1,0.0698013466,0.0,0.0289377774,789.0866511869,0,25,562,0.9943864637,601,540,0.0],[1,1,0.0,0.015695067,0.098654709,446.0,1,16,44,1.0,16,15,1,1,0.0887904369,0.164762139,0.1372508162,445.8990019082,0,16,43,0.6126407585,15,15,1.0],[1,1,0.0,0.005747126,0.005747126,174.0,0,7,7,1.0,602,35,0,0,0.0583609913,0.2838664344,0.34658177,173.6518922178,0,7,7,1.0,601,34,0.0],[1,1,0.0,0.00177305,0.00177305,564.0,1,19,45,1.0,17,16,0,0,0.0,0.0,0.2645543363,563.8964918223,0,19,45,1.0,17,16,0.0],[1,1,0.0,0.0,0.0,8.0,0,1,0,1.0,15,1,1,1,0.0,0.0,0.0424414537,8.3816963975,0,0,0,1.0,14,1,0.0],[1,1,0.0,0.055130168,0.018376723,653.0,1,14,11,1.0,418,381,0,1,0.0,0.0,0.0231747644,653.2792888203,1,14,10,1.0,417,381,1.0],[1,1,0.0,0.029411765,0.014705882,68.0,1,18,185,1.0,18,17,1,0,0.0,0.1261358587,0.0788516504,68.0617651873,0,18,184,1.0,18,16,1.0],[2,3,1.0,0.003663004,0.003663004,273.0,1,24,1738,0.666666667,605,578,2,3,1.0,0.5434301049,0.0222289074,272.6948115866,1,23,1737,0.2638110926,605,577,0.0],[1,2,0.591672779,0.003113325,0.00124533,803.0,1,22,18,0.5,20,19,1,1,0.8569165091,0.0,0.6303066133,802.6915467002,1,21,18,0.4431671818,19,18,0.0],[1,1,0.0,0.002242152,0.002242152,446.0,0,17,9,1.0,2,2,0,1,0.105516623,0.54304103,0.0450703622,445.9552027039,0,17,9,0.8747291095,2,2,0.0],[1,1,0.0,0.154929577,0.014084507,71.0,1,19,5,1.0,16,15,1,1,0.0,0.26119087,0.1162795133,71.0068710908,1,18,5,0.8637432709,15,15,1.0],[1,1,0.0,0.002242152,0.002242152,446.0,1,18,1,1.0,17,16,1,0,0.0,0.0,0.103663068,446.2633167845,1,17,0,1.0,16,16,0.0],[1,1,0.0,0.002347418,0.002347418,426.0,1,28,12,1.0,21,20,1,0,0.0051872996,0.1680637495,0.4279862474,426.6724914205,0,28,12,0.9050403378,20,20,0.0],[1,1,0.0,0.005181347,0.0,193.0,1,3,67,1.0,16,2,0,1,0.0,0.2928729186,0.2295325197,192.8963002693,1,3,66,0.9475990967,15,2,1.0],[1,1,0.0,0.003821656,0.003821656,785.0,1,27,80,1.0,17,14,1,0,0.0,0.0,0.2190683163,784.6711771111,0,26,80,0.8117606872,17,14,1.0],[2,2,0.302173618,0.059936909,0.086750789,317.0,1,15,43,1.0,23,22,2,2,0.4119375536,0.0,0.0677266869,316.4200698299,0,15,43,0.9810601545,23,22,1.0],[1,1,0.0,0.018018018,0.006756757,444.0,1,5,68,1.0,181,50,1,1,0.2032511155,0.1446990813,0.1265435341,443.9149847107,0,4,67,0.8812700862,181,50,0.0],[3,23,0.720695958,0.027912878,0.021357581,411.2173913,1,35,1937,0.913043478,204,202,3,23,0.2295410396,0.0,0.0536090669,411.2039301278,1,35,1937,1.0,204,201,1.0],[1,1,0.0,0.0,0.0,163.0,1,1,0,1.0,606,14,0,0,0.2455653978,0.336143394,0.2649122558,162.6829531582,1,1,0,1.0,605,14,1.0],[1,1,0.0,0.00143472,0.00143472,697.0,1,8,21,1.0,205,56,0,1,0.2242832435,0.2007014843,0.3495126912,696.8390202322,0,7,20,1.0,205,56,0.0],[1,1,0.0,0.483870968,0.086021505,93.0,1,4,199,1.0,607,37,0,0,0.1424469496,0.3872712501,0.1909973625,93.4007679739,1,3,199,0.7562779089,607,37,1.0],[2,5,0.858169997,0.065934066,0.050824176,145.6,1,29,633,1.0,22,21,2,4,0.5745523827,0.0,0.0619709383,145.4559411944,1,29,632,1.0,22,20,1.0],[1,1,0.0,0.409722222,0.097222222,144.0,1,15,12,1.0,18,17,0,0,0.0,0.4386521116,0.0407001741,143.9045684369,1,15,12,0.9048646879,18,16,1.0],[2,3,0.441551671,0.003201281,0.00280112,833.0,1,25,949,0.666666667,610,582,2,3,0.4214437771,0.0,0.0190440721,833.0483980268,0,25,949,0.7900032077,610,582,0.0],[1,1,0.0,0.847457627,0.474576271,59.0,1,3,41,1.0,23,4,1,1,0.3803123384,1.0,0.4255630517,58.957664005,0,2,41,1.0,23,3,0.0],[2,2,0.472189385,0.342105263,0.309210526,152.0,1,1,190,1.0,420,415,2,1,0.2996560609,0.2926245336,0.3358981781,151.6443480289,0,1,190,1.0,419,414,1.0],[1,1,0.0,0.00477327,0.002386635,419.0,1,8,16,1.0,421,5,1,0,0.047098525,0.0,0.0753206791,419.3253984006,1,7,15,1.0,421,5,1.0],[1,3,0.962947016,0.002300613,0.001022495,1304.0,1,27,36,0.666666667,424,385,1,3,1.0,0.2476475826,0.2537951717,1303.7886252606,0,26,36,0.6327878709,423,384,1.0],[2,2,0.295181743,0.089965398,0.242214533,289.0,1,15,20,1.0,25,24,1,2,0.3159057001,0.0,0.2161836311,288.9939979261,1,15,20,1.0,24,23,1.0],[1,1,0.0,0.004514673,0.003386005,886.0,1,28,587,1.0,611,545,1,1,0.0320468952,0.0,0.4077162926,885.9268490299,1,28,586,0.8397708788,611,544,0.0],[1,1,0.0,0.00347373,0.0,2303.0,1,25,27,1.0,19,18,0,1,0.0,0.0372189025,0.1457294817,2303.2347775655,1,24,27,1.0,19,17,0.0],[1,1,0.0,0.025641026,0.025641026,39.0,1,3,251,1.0,26,2,0,1,0.0,0.0,0.0122261283,38.9646158167,1,2,250,1.0,26,2,1.0],[3,3,0.544568448,0.002908184,0.0,802.3333333,1,25,360,1.0,190,188,3,2,0.9180781202,0.0,0.5896401247,802.4979935416,0,24,359,0.8940122822,189,187,1.0],[1,1,0.0,0.035211268,0.0,142.0,1,8,51,1.0,187,32,0,1,0.0,0.0276861743,0.3802966204,142.0871947954,1,8,50,1.0,186,32,1.0],[1,1,0.0,0.058823529,0.029411765,34.0,1,9,297,1.0,27,1,1,1,0.3504021028,0.4927575912,0.288009319,34.377860623,1,9,297,1.0,26,1,1.0],[1,2,0.791858353,0.027980535,0.023114355,411.0,1,27,348,1.0,25,20,1,1,0.6713051138,0.0,0.3160463959,410.7615335245,0,26,348,1.0,24,20,1.0],[1,1,0.0,0.028571429,0.028571429,35.0,1,13,0,1.0,26,21,0,1,0.0,0.0,0.0037306826,34.6402871131,0,13,0,1.0,25,21,1.0],[1,1,0.0,0.001176471,0.001176471,850.0,1,28,54,1.0,27,22,0,0,0.0,0.0,0.1322297459,850.2769751769,1,27,53,1.0,26,21,0.0],[2,2,0.960118663,0.043715847,0.007650273,457.5,1,27,53,1.0,29,28,1,2,0.6255909776,0.0,0.2128976783,457.1458427399,0,27,53,0.7196323728,29,28,0.0],[1,1,0.0,0.004746835,0.001582278,632.0,1,27,620,1.0,612,546,0,1,0.2896359751,0.0,0.259575657,631.7362180242,1,26,619,0.8171110982,612,545,0.0],[1,1,0.0,0.014184397,0.0,423.0,1,27,619,1.0,613,547,1,0,0.0723976693,0.1645933394,0.2177221754,422.9802535799,0,27,619,1.0,612,546,0.0],[1,1,0.0,0.002364066,0.002364066,423.0,1,27,619,1.0,614,548,0,0,0.0,0.2933601032,0.3018569646,423.1133018142,1,26,619,0.9419919335,614,547,0.0],[1,7,0.935043866,0.007909046,0.007909046,289.0,1,31,4456,0.571428571,621,555,1,7,1.0,0.4719372738,0.3202883369,289.26031681,1,31,4456,0.4403795207,621,555,0.0],[1,1,0.0,0.025641026,0.025641026,39.0,1,4,9,1.0,622,39,0,1,0.2003029905,0.0517429649,0.0161030172,38.5569149476,1,4,8,1.0,622,38,0.0],[1,1,0.0,0.005603985,0.001867995,1606.0,1,25,621,1.0,623,556,0,1,0.0,0.2714901562,0.5864288519,1606.3645321045,1,24,620,1.0,622,555,0.0],[1,1,0.0,0.054644809,0.003642987,549.0,1,10,60,1.0,624,15,1,1,0.2527709235,0.2407512481,0.0882770682,549.2909192223,1,10,60,1.0,623,15,0.0],[1,1,0.0,0.00143472,0.00143472,697.0,1,8,59,1.0,674,62,0,0,0.0,0.2968097543,0.0728569479,696.8676624019,1,8,59,0.9792914395,673,62,1.0],[2,2,0.970950594,0.006677796,0.001669449,299.5,1,28,131,1.0,426,420,1,2,1.0,0.0,0.5800066709,299.4499305585,1,27,131,0.9952521655,426,420,0.0],[1,2,0.996791632,0.005832037,0.0,1286.0,1,30,73,1.0,428,388,1,2,1.0,0.2873779619,0.3595122189,1285.8955613024,1,30,72,1.0,427,388,1.0],[1,1,0.0,0.027338129,0.014388489,695.0,1,8,4,1.0,191,34,1,1,0.5272635952,0.2381003603,0.2631379509,695.0515047446,1,8,3,1.0,191,34,0.0],[1,1,0.0,0.002252252,0.0,444.0,1,6,66,1.0,192,35,1,1,0.3592214725,0.4779044509,0.1652572349,443.5017282287,1,6,65,1.0,191,34,0.0],[1,1,0.0,0.016431925,0.016431925,426.0,1,28,5,1.0,193,155,1,1,0.0,0.0,0.0167268546,425.8807842468,0,27,5,0.6442566012,193,154,0.0],[1,1,0.0,0.038681948,0.022922636,698.0,1,8,1,1.0,194,36,0,0,0.0,0.2221895404,0.3281782172,697.8235697637,1,8,1,1.0,194,35,0.0],[1,1,0.0,0.006476684,0.000431779,2316.0,1,25,4,1.0,429,389,0,1,0.3055534008,0.0,0.3719135071,2316.0820423839,0,24,3,1.0,428,389,1.0],[1,1,0.0,0.002350176,0.001175088,851.0,1,28,14,1.0,195,156,0,0,0.0,0.0,0.2853732414,851.0433068533,1,28,13,0.9412034774,194,156,1.0],[1,2,0.918295834,0.010791367,0.0,556.0,1,29,129,1.0,29,24,1,1,0.8128169024,0.1373758675,0.2256769675,555.93589203,0,28,128,1.0,28,23,1.0],[1,2,1.0,0.011363636,0.011363636,264.0,1,5,169,1.0,197,38,0,1,1.0,0.0,0.3014005738,263.9608227951,1,5,169,1.0,196,37,0.0],[1,1,0.0,0.003884333,0.000863185,2317.0,1,25,7,1.0,430,390,1,1,0.1972662025,0.1766337711,0.0681690021,2317.1508282878,1,25,6,1.0,430,389,1.0],[1,1,0.0,0.017777778,0.0,225.0,1,24,146,1.0,198,157,1,0,0.2239845138,0.0,0.6059636566,225.4093764642,0,23,145,1.0,197,157,0.0],[1,1,0.0,0.007633588,0.001526718,655.0,1,14,82,1.0,625,557,0,1,0.2572922457,0.1175273932,0.5614413946,655.0552170308,1,14,81,1.0,625,556,0.0],[1,1,0.0,0.004444444,0.004444444,225.0,1,25,1,1.0,30,25,0,1,0.7671371509,0.1989637917,0.0368003529,224.9975099264,0,25,1,1.0,29,24,1.0],[1,1,0.0,0.326086957,0.02173913,46.0,0,4,212,1.0,626,1,1,0,0.2548148698,0.3369981065,0.2655011952,46.093574513,0,3,211,0.9764954108,626,0,0.0],[2,5,0.818556309,0.012403101,0.003410853,645.0,1,25,602,0.8,203,200,1,5,0.6247641853,0.0872921002,0.0652703753,644.5042978706,0,24,601,0.6204000464,202,199,1.0],[1,1,0.0,0.000431406,0.000431406,2318.0,1,26,3,1.0,31,26,1,0,0.0,0.156958975,0.1822355407,2317.8965366329,0,26,2,1.0,31,26,0.0],[1,1,0.0,0.005555556,0.005555556,180.0,1,8,79,1.0,32,3,0,1,0.0,0.0,0.3923969767,180.0499671773,1,8,78,1.0,32,3,0.0],[1,1,0.0,0.033707865,0.003745318,267.0,1,17,20,1.0,431,391,1,1,0.234387983,0.0,0.459218468,266.9187754705,1,17,20,1.0,430,391,1.0],[1,1,0.0,0.008928571,0.0,224.0,1,22,103,1.0,30,24,0,1,0.0,0.0,0.3572924355,224.109679444,0,21,102,1.0,30,24,0.0],[2,3,0.652281581,0.06147541,0.045081967,244.0,1,28,151,0.666666667,434,428,2,3,1.0,0.1840995304,0.0458254596,244.3172448035,0,27,150,0.4312866073,433,428,0.0],[1,1,0.0,0.0,0.00143472,697.0,1,8,17,1.0,204,41,1,0,0.0,0.0,0.1495724174,696.5259920583,0,8,17,0.9639836165,204,41,0.0],[1,3,0.724834092,0.004376368,0.001750547,761.6666667,1,31,115,1.0,437,396,1,2,0.5595105966,0.0833130635,0.0407644743,761.3031570079,1,30,114,0.9465201292,436,395,1.0],[1,1,0.0,0.076923077,0.538461538,13.0,1,11,286,1.0,33,27,1,0,0.2886152216,0.0,0.6289867404,12.7221144272,0,10,286,0.600960973,32,27,0.0],[1,1,0.0,0.000622278,0.0,1607.0,1,26,648,1.0,627,558,0,0,0.0,0.0,0.1202904558,1606.6162175455,0,25,648,1.0,627,558,0.0],[1,1,0.0,0.00344679,0.000861698,2321.0,1,26,13,1.0,628,559,1,1,0.0,0.0,0.1639277063,2321.3347069526,1,25,13,1.0,628,559,0.0],[1,1,0.0,0.148514851,0.069306931,101.0,1,5,91,1.0,34,4,0,1,0.0,0.0,0.2304305251,101.1556368361,0,4,90,0.7334200114,33,4,1.0],[1,1,0.0,0.057142857,0.085714286,35.0,1,20,90,1.0,35,28,1,0,0.2010612577,0.0,0.0649967882,34.7712811141,1,19,90,1.0,34,27,0.0],[1,1,0.0,0.02970297,0.02970297,101.0,1,5,3,1.0,36,5,1,1,0.1910307917,0.0,0.1875987795,100.986759863,0,4,2,1.0,35,5,0.0],[1,2,1.0,0.000638978,0.000638978,1565.0,1,31,30,1.0,38,30,1,2,1.0,0.3025882428,0.0201260405,1565.7607838927,1,30,30,0.8641615299,37,30,0.0],[1,1,0.0,0.105263158,0.052631579,38.0,1,20,674,1.0,39,31,1,1,0.0,0.1451831998,0.1195069193,38.3452712669,0,19,673,1.0,38,31,0.0],[1,1,0.0,0.002486016,0.001243008,1609.0,1,26,660,1.0,40,32,1,0,0.0,0.0,0.1349806645,1608.9991469165,0,26,659,0.8842321492,39,31,0.0],[1,1,0.0,0.028571429,0.028571429,35.0,1,14,44,1.0,41,33,0,1,0.0,0.0,0.0846482089,35.2333446182,0,14,44,0.72743429,41,32,0.0],[1,1,0.0,0.333333333,0.2,15.0,1,15,299,1.0,42,34,1,1,0.003263632,0.4819907556,0.0780150406,15.0795484649,1,14,299,0.729824413,42,33,1.0],[1,1,0.0,0.016241299,0.002320186,431.0,1,28,14,1.0,43,35,1,1,0.0,0.0,0.1241132159,430.8072914857,1,28,13,1.0,42,35,0.0],[1,1,0.0,0.139072848,0.132450331,151.0,1,10,158,1.0,44,36,1,1,0.1972268087,0.0,0.0176629496,150.8501209982,0,9,158,0.7177256423,43,35,1.0],[1,1,0.0,0.026506024,0.021686747,415.0,1,20,181,1.0,45,37,0,1,0.1599928136,0.0,0.1733640556,415.3646552624,1,19,181,1.0,45,36,1.0],[1,1,0.0,0.000849618,0.003398471,1177.0,1,16,262,1.0,46,38,1,1,0.0596722128,0.0,0.0093954595,1176.777556848,0,16,261,1.0,46,37,0.0],[1,1,0.0,0.025,0.0,40.0,1,4,41,1.0,47,6,0,1,0.2731924918,0.0,0.0437278934,39.7822392495,1,4,40,1.0,47,6,1.0],[1,1,0.0,0.0,0.025641026,39.0,1,4,0,1.0,48,7,1,0,0.096089515,0.0855935574,0.1900453717,38.7277269921,1,3,0,1.0,47,6,0.0],[1,2,0.970950594,0.00195122,0.002926829,512.5,1,29,135,1.0,50,40,1,2,1.0,0.0466647321,0.4964084509,512.5701014885,1,28,134,1.0,50,40,0.0],[1,2,0.811278124,0.001769912,0.005309735,565.0,1,29,1344,1.0,52,42,1,2,1.0,0.068177359,0.1613097672,564.6547360264,0,29,1344,1.0,51,42,0.0],[1,1,0.0,0.001098901,0.001098901,910.0,0,28,665,1.0,629,560,1,0,0.0,0.4251023251,0.2928714628,910.1741402582,0,27,664,1.0,629,559,0.0],[1,1,0.0,0.005555556,0.005555556,180.0,0,8,24,1.0,630,40,0,0,0.0,0.0,0.6978484971,179.9111880193,0,7,24,1.0,630,40,0.0],[1,1,0.0,0.318471338,0.27388535,157.0,1,6,174,1.0,53,43,0,0,0.0,0.386173938,0.645254127,157.4251955198,0,5,173,1.0,52,43,1.0],[1,1,0.0,0.103896104,0.071428571,154.0,1,12,88,1.0,54,44,0,0,0.2043296204,0.3362031362,0.3155311103,154.0325643598,1,12,87,1.0,53,44,1.0],[1,1,0.0,0.052631579,0.052631579,76.0,1,11,307,1.0,55,45,1,1,0.5652743928,0.0747865333,0.3452525995,75.8972274598,0,11,306,0.9621992711,54,44,0.0],[1,1,0.0,0.147727273,0.125,176.0,1,17,3,1.0,56,46,0,1,0.0253228356,0.4738226233,0.9056436354,175.7812599328,0,17,3,1.0,56,46,1.0],[1,1,0.0,0.000915751,0.000915751,1092.0,1,19,90,1.0,438,397,1,1,0.1329127667,0.0803553786,0.4692619738,1092.2336764861,0,19,90,0.9807329411,438,397,0.0],[1,1,0.0,0.066298343,0.0,181.0,1,17,2,1.0,439,398,0,1,0.0,0.1381914416,0.2549050933,181.4387585744,1,16,1,0.6034594731,438,398,1.0],[1,1,0.0,0.059148936,0.03787234,2350.0,1,26,12,1.0,57,47,1,0,0.3163174958,0.0,0.2689086543,2349.8974045593,1,26,11,0.9386652412,57,47,1.0],[1,1,0.0,0.048109966,0.017182131,582.0,1,20,125,1.0,19,17,0,1,0.0,0.2578555551,0.0832195689,581.8943240841,0,20,124,0.5692782753,19,16,1.0],[1,1,0.0,0.02064027,0.00631845,2374.0,1,26,6,1.0,58,48,1,0,0.0,0.4559164477,0.256459178,2373.6553139612,0,26,6,1.0,58,48,1.0],[1,1,0.0,0.018390805,0.004597701,435.0,1,28,16,1.0,440,399,0,0,0.0,0.1943713511,0.0526726262,435.1087934531,1,27,16,1.0,440,399,0.0],[2,3,0.689900611,0.084210526,0.004511278,221.6666667,1,29,58,1.0,61,58,2,2,0.7491545749,0.0,0.1931952906,221.5510169413,1,28,58,0.9267324692,60,58,1.0],[3,5,0.646524985,0.008359693,0.001807501,885.2,1,31,115,1.0,35,35,3,4,0.402918718,0.5529809484,0.1883993671,885.1299078387,1,31,115,1.0,34,34,0.0],[2,18,0.832761058,0.008436182,0.008436182,355.6111111,1,33,1584,0.722222222,648,618,1,17,0.7475332456,0.0,0.1398955821,355.5736310062,0,32,1584,0.7128089456,647,618,1.0],[1,3,0.847384675,0.018937987,0.000371333,897.6666667,1,31,24,0.666666667,651,575,1,2,1.0,0.0,0.1798721839,897.6328689687,0,31,23,1.0,650,575,1.0],[2,4,0.952819531,0.016985138,0.016985138,117.75,1,12,257,0.75,655,625,1,4,0.7516634993,0.0,0.2541369617,118.1065724678,1,12,256,0.9295401354,655,624,1.0],[1,1,0.0,0.006622517,0.006622517,151.0,1,11,0,1.0,20,18,0,0,0.0768682338,0.2151927234,0.1894302014,150.8520641162,0,10,0,0.8246372042,20,17,0.0],[1,1,0.0,0.006756757,0.009009009,444.0,1,7,2,1.0,62,10,0,1,0.3939890465,0.0,0.1549730937,443.9805119513,1,7,1,1.0,62,10,0.0],[1,1,0.0,0.00172117,0.005163511,581.0,1,20,5,1.0,63,50,1,0,0.2220698889,0.0,0.1327537321,581.2781244086,0,20,4,1.0,62,50,0.0],[1,1,0.0,0.074235808,0.052401747,229.0,1,25,46,1.0,21,19,1,1,0.1374635705,0.8499251007,0.23076061,229.8901705663,1,25,46,1.0,20,18,0.0],[1,1,0.0,0.001153403,0.001153403,867.0,1,28,4,1.0,64,51,1,1,0.3289922719,0.1576964413,0.0186445716,866.7898952614,1,27,4,0.7396756293,64,51,0.0],[1,1,0.0,0.391304348,0.152173913,46.0,0,4,432,1.0,656,2,0,0,0.0,0.4154100905,0.0179963856,46.5716050956,0,4,432,1.0,655,1,0.0],[1,1,0.0,0.03493266,0.034511785,2376.0,1,26,7,1.0,675,598,0,1,0.0,0.6848149518,0.0290259412,2375.9611754499,1,25,7,0.8190378929,675,597,0.0],[1,1,0.0,0.009661836,0.012077295,414.0,1,20,25,1.0,676,599,1,0,0.1345717347,0.0,0.2644365301,413.7853265732,1,19,24,0.5951146388,675,599,1.0],[1,1,0.0,0.00990099,0.00990099,101.0,1,5,29,1.0,65,11,0,0,0.1216770163,0.3232803914,0.0728568112,100.6801755065,0,5,28,0.9247088905,64,10,0.0],[1,1,0.0,0.000420875,0.000420875,2376.0,1,26,1,1.0,66,52,1,0,0.1310609384,0.0,0.2948526935,2375.6481448183,1,25,0,1.0,65,52,0.0],[1,1,0.0,0.318996416,0.043010753,558.0,1,18,128,1.0,677,600,0,0,0.0,0.1256578083,0.0971857504,558.4097010769,1,17,128,0.8288988537,677,599,1.0],[1,10,0.87182573,0.036956522,0.038586957,184.0,1,33,1674,0.8,76,62,0,9,1.0,0.0,0.0607531237,183.7993068605,0,32,1674,0.6872377249,75,62,1.0],[1,1,0.0,0.016949153,0.016949153,59.0,1,15,0,1.0,77,63,1,0,0.3325685204,0.4550301568,0.1430767617,59.1186368309,0,15,0,1.0,76,63,1.0],[2,6,0.61640524,0.065487572,0.038240918,348.6666667,1,29,151,1.0,41,39,2,5,0.7680167698,0.2108870121,0.2350394046,348.8648932539,1,28,151,0.8668830609,41,38,1.0],[1,3,0.544533579,0.2,0.136363636,73.33333333,1,5,451,1.0,44,10,1,2,0.1154662937,0.0458627771,0.028828292,73.2150615779,0,4,451,1.0,44,10,0.0],[3,50,0.959367411,0.006745363,0.012928612,249.06,1,34,3342,0.64,94,92,3,50,1.0,0.3971111294,0.3182322241,248.8951503687,0,34,3342,0.5716762621,93,92,1.0],[1,6,0.995226686,0.0,0.006526253,561.8333333,1,27,0,0.166666667,662,582,0,6,1.0,0.0,0.2991686548,561.6656968807,1,26,0,0.0,661,581,0.0],[1,1,0.0,0.004634994,0.0,863.0,1,28,1,1.0,441,400,0,0,0.0619670588,0.2732782311,0.0352302598,862.6634790275,1,27,0,1.0,441,400,0.0],[1,1,0.0,0.016722408,0.013377926,299.0,1,14,1,1.0,78,64,1,1,0.2963060598,0.0,0.2081996923,299.2746568912,1,13,0,0.8067511067,78,63,0.0],[1,1,0.0,0.0,0.013333333,75.0,1,12,1,1.0,79,65,0,1,0.2154108635,0.0041459743,0.0671557497,75.0728593922,1,12,1,0.6684477169,79,65,0.0],[1,1,0.0,0.001158749,0.001158749,863.0,1,28,1,1.0,95,79,1,0,0.0,0.0,0.0929666798,862.9928437775,1,28,0,1.0,95,79,0.0],[1,1,0.0,0.001262626,0.001262626,2376.0,1,26,5,1.0,663,583,0,0,0.4413766257,0.3147508073,0.395386718,2376.3145523437,1,26,5,0.7670650769,662,582,1.0],[1,1,0.0,0.001228501,0.001228501,814.0,1,28,13,1.0,80,66,0,0,0.0933191863,0.0423416165,0.0485925464,813.9155493848,0,28,13,1.0,80,65,0.0],[1,1,0.0,0.002212389,0.002212389,452.0,1,28,5,1.0,664,584,1,0,0.0,0.0,0.3215967851,452.2015694832,1,28,5,1.0,663,584,0.0],[1,1,0.0,0.009302326,0.009302326,430.0,1,12,774,1.0,665,585,0,0,0.0,0.0,0.0871037209,429.9788451848,0,11,773,1.0,665,584,0.0],[1,1,0.0,0.005970149,0.005970149,335.0,1,6,15,1.0,81,12,1,0,0.0,0.0,0.0859938747,335.3450090394,1,5,15,0.9496972751,81,12,0.0],[1,1,0.0,0.128571429,0.128571429,70.0,1,19,6,1.0,96,80,1,0,0.3089655591,0.0,0.0018349234,70.0309171356,1,18,6,1.0,96,80,1.0],[1,1,0.0,0.102040816,0.081632653,49.0,1,20,6,1.0,97,81,0,0,0.0817051874,0.2449992415,0.0874948258,49.1269435845,1,19,5,1.0,96,80,1.0],[1,1,0.0,0.234042553,0.127659574,188.0,1,8,8,1.0,442,401,1,1,0.0,0.2364534394,0.3986548512,187.6993549549,0,7,8,1.0,441,401,1.0],[1,1,0.0,0.006493506,0.006493506,154.0,1,12,9,1.0,82,67,1,0,0.0,0.0,0.5546851076,153.8893040318,0,12,9,1.0,82,67,1.0],[1,1,0.0,0.017582418,0.002197802,455.0,1,28,5,1.0,443,402,1,1,0.1752105078,0.0,0.0665729637,454.9174346604,1,27,5,0.6868796022,443,401,0.0],[2,2,0.612196127,0.081196581,0.054700855,585.0,1,28,53,1.0,206,203,1,1,0.2807060665,0.1488305229,0.202251139,584.9420749809,1,28,52,1.0,206,202,1.0],[1,1,0.0,0.008492569,0.002123142,471.0,1,28,0,1.0,207,162,1,1,0.0845724551,0.0,0.6462202144,471.2374023052,0,27,0,1.0,206,161,0.0],[1,1,0.0,0.062222222,0.075555556,225.0,1,26,11,1.0,98,82,0,1,0.0,0.0,0.1395430994,224.8773592348,1,25,11,0.904502001,98,81,1.0],[1,1,0.0,0.060344828,0.060344828,116.0,1,12,11,1.0,99,83,0,1,0.0413331698,0.2282676641,0.4115507044,115.7293832453,1,11,11,0.9847396815,99,83,0.0],[1,1,0.0,0.001262095,0.000420698,2377.0,1,26,9,1.0,83,68,0,0,0.0,0.2460165275,0.19928446,2377.0279860616,0,26,8,0.7494939775,83,68,1.0],[1,1,0.0,0.003649635,0.003649635,548.0,1,12,13,1.0,84,1,0,0,0.0730633973,0.0,0.031050654,548.2307067175,0,12,13,0.9525584522,84,0,1.0],[1,1,0.0,0.003448276,0.003448276,580.0,1,12,1310,1.0,85,2,1,0,0.0,0.079813397,0.2232621675,579.8110443774,1,11,1309,1.0,84,1,0.0],[1,1,0.0,0.002110595,0.010975095,2369.0,1,26,2,1.0,86,69,0,1,0.1839737439,0.1255126206,0.1870845663,2368.7900498029,1,26,1,1.0,85,69,0.0],[1,2,0.32984607,0.037815126,0.008403361,357.0,1,24,24,1.0,88,71,0,2,0.9506679409,0.0730154734,0.1703049984,357.1541072472,1,24,23,0.8299506608,87,70,1.0],[1,1,0.0,0.000422119,0.000422119,2369.0,1,26,1,1.0,89,72,0,0,0.2825641702,0.0,0.0484706967,2369.1910631396,0,25,1,1.0,89,72,0.0],[1,1,0.0,0.000621504,0.000621504,1609.0,1,26,704,1.0,90,73,0,1,0.0,0.1571705309,0.0587489203,1608.917475336,1,25,703,0.7873218614,89,73,0.0],[1,1,0.0,0.45,0.2,20.0,1,7,16,1.0,100,84,0,0,0.0,0.0,0.1596729345,20.1056290292,1,7,16,0.7596835586,100,83,1.0],[1,1,0.0,0.00421763,0.000421763,2371.0,1,26,2,1.0,91,74,1,1,0.0,0.072264669,0.3412887611,2370.9110330031,1,25,2,1.0,90,74,1.0],[1,1,0.0,0.0,0.001688476,2369.0,1,26,0,1.0,92,75,0,1,0.0185282209,0.0,0.250347339,2368.9403770432,0,25,0,0.8132670971,91,74,0.0],[1,1,0.0,0.0,0.000621891,1608.0,1,26,706,1.0,93,76,1,0,0.0246498214,0.3765579735,0.122427864,1608.3985319561,1,26,706,1.0,92,75,0.0],[1,1,0.0,0.001266357,0.001266357,2369.0,1,26,0,1.0,94,77,0,1,0.0,0.0,0.0258028087,2368.878551216,0,25,0,1.0,93,77,0.0],[1,1,0.0,0.001865672,0.001865672,1608.0,1,26,706,1.0,95,78,1,0,0.022827314,0.1045815279,0.2844751948,1608.2847461532,0,26,705,1.0,95,78,0.0],[1,1,0.0,0.12716763,0.121387283,173.0,1,9,18,1.0,101,85,1,1,0.0,0.272026747,0.414247515,173.226814556,0,8,17,0.8111036156,100,84,0.0],[1,1,0.0,0.0,0.013615734,661.0,1,15,3,1.0,102,86,1,1,0.0,0.1241313737,0.1602322394,661.195994791,0,14,2,1.0,102,85,0.0],[1,1,0.0,0.006908463,0.006908463,579.0,1,20,18,1.0,666,586,0,0,0.0,0.0,0.0352213852,578.9331203944,0,20,18,0.7894975716,665,585,0.0],[1,1,0.0,0.023809524,0.011904762,84.0,1,6,20,1.0,667,16,0,1,0.0,0.3936203837,0.3242430454,83.9869596071,1,6,20,0.9335585828,667,16,0.0],[1,1,0.0,0.235294118,0.529411765,17.0,1,7,4,1.0,668,587,1,1,0.0709143545,0.3363656272,0.5606127347,17.3336064807,1,7,4,1.0,667,586,1.0],[1,2,0.918295834,0.001251564,0.001251564,1198.5,1,30,1430,1.0,97,80,0,1,0.698768976,0.0,0.0208461624,1198.7907075822,0,30,1429,1.0,96,79,0.0],[1,1,0.0,0.45,0.2,20.0,1,7,2,1.0,669,588,1,1,0.0,0.4669055007,0.268590761,19.6604987418,0,6,1,1.0,669,588,0.0],[1,1,0.0,0.014285714,0.014285714,70.0,1,19,16,1.0,670,589,0,0,0.0,0.2717597017,0.1349255109,69.7768599694,0,19,15,0.7012249461,669,589,0.0],[1,1,0.0,0.002967359,0.003956479,1011.0,1,27,27,1.0,22,20,1,1,0.1021548783,0.4954800028,0.1344220888,1011.2489494664,1,26,26,0.9729333948,21,20,0.0],[1,1,0.0,0.002336449,0.025700935,856.0,1,28,25,1.0,98,81,0,1,0.1508878106,0.0,0.3300428226,855.9395071345,0,28,24,1.0,98,80,1.0],[1,1,0.0,0.006042296,0.004531722,662.0,1,15,13,1.0,671,590,0,1,0.1323525237,0.0,0.1495624361,661.9476388586,1,15,13,1.0,670,590,1.0],[1,1,0.0,0.000988142,0.0,1012.0,1,27,5,1.0,444,403,1,1,0.0,0.0,0.114496408,1011.422331216,1,27,5,0.5292898427,443,403,0.0],[1,1,0.0,0.010542169,0.001506024,664.0,1,16,14,1.0,1,1,0,0,0.0,0.0799923112,0.1372709005,663.6391081113,0,15,13,0.9571058214,0,1,0.0],[1,1,0.0,0.004664179,0.027985075,1072.0,1,19,46,1.0,678,601,1,0,0.0,0.2431176474,0.4179448758,1071.6245207934,1,18,45,0.3262746204,677,601,0.0],[1,1,0.0,0.001168224,0.001168224,856.0,1,28,20,1.0,679,602,1,0,0.178598606,0.1113329348,0.488755752,855.9431278888,0,28,20,0.9777073947,679,601,0.0],[1,1,0.0,0.005827506,0.003496503,858.0,1,28,0,1.0,680,603,1,0,0.0,0.0,0.0530533919,858.1764821061,1,28,0,1.0,680,603,0.0],[1,1,0.0,0.002252252,0.002252252,444.0,1,5,173,1.0,681,63,1,1,0.0,0.0,0.0967746603,444.4739062841,0,4,173,0.8794883311,680,62,0.0],[1,1,0.0,0.013986014,0.013986014,858.0,1,28,0,1.0,682,604,0,1,0.0,0.0,0.3752528414,858.284922255,0,27,0,0.6113318667,682,604,1.0],[1,1,0.0,0.005827506,0.005827506,858.0,1,29,1,1.0,20,19,1,1,0.0,0.0,0.3140679485,857.789104099,0,29,0,1.0,19,19,1.0],[1,1,0.0,0.082474227,0.005154639,194.0,1,18,48,1.0,683,605,1,1,0.5396241334,0.0,0.1330838512,193.9985033069,1,18,47,0.9265330707,683,605,1.0],[1,1,0.0,0.0155902,0.0,449.0,1,5,2,1.0,684,64,0,0,0.3370232884,0.1017319468,0.2311901869,448.8602313434,0,5,1,1.0,683,64,0.0],[1,1,0.0,0.002110595,0.002110595,2369.0,1,26,36,1.0,23,21,1,1,0.293677711,0.4485459599,0.3504566916,2369.5717277501,0,26,36,1.0,23,20,0.0],[1,1,0.0,0.000422119,0.000422119,2369.0,1,26,0,1.0,99,82,0,0,0.2393655161,0.0,0.1063757387,2369.0099953092,0,26,0,0.7819944566,99,82,1.0],[1,1,0.0,0.003236246,0.003236246,309.0,1,16,63,1.0,100,13,1,1,0.1363122522,0.0,0.0554795326,308.7071645932,1,16,62,0.9498432273,100,12,1.0],[1,1,0.0,0.000422119,0.000422119,2369.0,1,26,0,1.0,101,83,1,0,0.0541781113,0.1409061323,0.1666544653,2369.1851820346,0,26,0,0.9782750013,101,82,0.0],[1,1,0.0,0.019855596,0.025270758,554.0,1,18,58,1.0,21,20,1,0,0.0,0.0,0.1253872476,554.2660043338,1,18,58,1.0,21,19,1.0],[1,6,1.0,0.002083333,0.002083333,480.0,1,26,283,0.833333333,27,26,0,6,0.9062410654,0.0,0.3993831406,479.8141221008,0,26,283,0.6308144466,27,25,0.0],[1,1,0.0,0.001724138,0.0,580.0,1,21,0,1.0,28,27,0,1,0.0,0.0,0.0301588187,579.804780511,1,21,0,1.0,27,27,0.0],[1,1,0.0,0.0,0.004514673,443.0,1,8,67,1.0,29,1,1,1,0.0343803003,0.0144344725,0.2505731186,443.2712591767,0,7,66,1.0,28,0,0.0],[1,1,0.0,0.038028169,0.023943662,710.0,1,8,51,1.0,685,65,0,1,0.1106457454,0.0028649789,0.2138850321,709.8731106521,1,8,50,0.8228681558,685,65,1.0],[1,1,0.0,0.006741573,0.0,445.0,1,9,1,1.0,2,1,1,1,0.0,0.5587416613,0.0471401776,444.7441303741,1,8,0,1.0,2,0,0.0],[2,3,0.960229718,0.007458048,0.000310752,1072.666667,1,26,68,1.0,688,673,2,3,1.0,0.0,0.3113107879,1072.8009585126,1,26,68,0.9376123552,687,673,1.0],[1,1,0.0,0.076923077,0.04029304,273.0,1,19,62,1.0,3,2,1,0,0.1909436042,0.262710499,0.2628381052,273.9092564532,1,19,62,1.0,3,1,1.0],[1,1,0.0,0.005319149,0.005319149,188.0,1,9,57,1.0,4,3,1,0,0.0,0.0,0.6067695452,188.1558941985,1,9,56,0.925829816,4,2,0.0],[2,2,1.0,0.001829826,0.0,546.5,1,17,95,1.0,31,29,1,1,1.0,0.0,0.3669544334,546.3499067582,0,16,95,1.0,30,28,1.0],[1,1,0.0,0.007881773,0.0,1015.0,1,27,35,1.0,102,84,1,0,0.3931687482,0.0,0.2406296424,1015.0299474194,1,26,34,0.8349445722,101,83,0.0],[2,2,0.297472249,0.012195122,0.0,1558.0,1,26,12,0.5,690,675,2,1,0.1437272051,0.0,0.0617722245,1558.2538169612,1,25,12,0.6227249187,690,674,1.0],[1,1,0.0,0.004664179,0.004664179,1072.0,1,19,9,1.0,103,85,1,1,0.09289844,0.1404325922,0.0285349046,1072.3222719622,0,18,9,1.0,102,84,1.0],[1,1,0.0,0.003003003,0.003003003,333.0,1,15,19,1.0,104,86,1,1,0.0,0.0,0.0157723498,333.2346178312,1,15,18,0.9999955973,104,86,0.0],[2,5,0.855212256,0.030332922,0.012330456,811.0,1,29,178,1.0,695,680,2,4,0.8102112069,0.2428757089,0.4134146553,810.6684256955,0,29,178,1.0,694,680,1.0],[1,1,0.0,0.008888889,0.008888889,225.0,1,26,71,1.0,24,22,1,0,0.3371347852,0.0794517351,0.0838333154,225.0286473495,0,26,71,1.0,24,21,0.0],[1,1,0.0,0.000417014,0.0,2398.0,1,26,0,1.0,25,23,1,0,0.0,0.3634555574,0.1063003564,2397.8011847078,0,25,0,0.6519556445,25,23,1.0],[1,1,0.0,0.017751479,0.0,338.0,1,15,5,1.0,105,87,1,0,0.1291873258,0.0,0.2724735085,337.8340572397,0,14,5,0.8298682722,105,87,0.0],[1,1,0.0,0.001165501,0.001165501,858.0,1,29,37,1.0,106,88,1,0,0.2287473758,0.0,0.0737902237,858.0782098843,1,29,36,1.0,105,87,1.0],[1,1,0.0,0.004424779,0.0,226.0,1,26,6,1.0,26,24,1,0,0.0,0.0,0.2656814614,225.8298892217,1,26,6,0.9931071874,26,24,0.0],[1,1,0.0,0.004405286,0.0,227.0,1,26,0,1.0,27,25,0,0,0.0,0.1548238302,0.4153972745,226.8216255554,1,25,0,0.9397227149,26,24,0.0],[1,1,0.0,0.014652015,0.014652015,273.0,1,20,26,1.0,107,89,1,1,0.0,0.1536727321,0.1884435581,272.743728766,1,19,26,1.0,106,88,0.0],[1,1,0.0,0.068027211,0.020408163,147.0,1,17,88,1.0,108,90,1,1,0.2291201476,0.143605432,0.0159736831,147.3042281641,0,16,88,0.85763453,108,89,1.0],[2,4,0.975106032,0.004635762,0.004635762,377.5,1,29,246,1.0,112,107,2,3,0.9759774098,0.0,0.0866294369,377.0032943114,1,28,245,0.9112849125,112,107,1.0],[1,1,0.0,0.003753128,0.001251043,2398.0,1,27,17,1.0,5,4,1,0,0.1379076493,0.0,0.1490901528,2397.930876107,0,27,16,0.8224043326,5,4,0.0],[1,1,0.0,0.016949153,0.016949153,413.0,1,21,101,1.0,113,94,1,0,0.0,0.6983508145,0.1105840392,413.0587211039,1,20,101,0.9297587848,112,93,1.0],[1,1,0.0,0.0,0.0,37.0,1,1,0,1.0,6,1,1,0,0.0,0.6029040893,0.1821302223,37.0193630168,1,1,0,0.5492131055,5,0,1.0],[1,3,0.547121171,0.023890785,0.014139444,683.6666667,1,29,231,1.0,698,613,0,2,0.4586843814,0.118809535,0.4607546103,683.5788392388,0,29,230,0.8066794521,697,612,1.0],[2,9,0.77161451,0.011840062,0.003881988,572.4444444,1,28,550,0.888888889,40,38,2,8,0.8140696431,0.0,0.0020633652,572.6932918606,0,28,550,0.814318318,39,37,1.0],[1,1,0.0,0.00174216,0.00174216,574.0,1,18,5,1.0,699,614,1,1,0.0,0.4524525445,0.8572748453,574.1716724977,0,18,5,0.6682616849,698,614,0.0],[1,1,0.0,0.090517241,0.017241379,232.0,1,23,103,1.0,7,5,0,0,0.0777085203,0.2250581781,0.066741058,232.2543016818,1,23,102,1.0,7,4,1.0],[1,1,0.0,0.035242291,0.0,227.0,1,27,103,1.0,114,95,0,1,0.0,0.1174767531,0.0382156215,226.9712304537,0,26,103,1.0,114,94,1.0],[1,1,0.0,0.000928505,0.000928505,1077.0,1,19,2,1.0,115,96,1,0,0.0,0.0384811657,0.2175125616,1077.2129856929,0,18,1,1.0,115,96,0.0],[1,1,0.0,0.012820513,0.004273504,234.0,1,23,0,1.0,1057,997,1,0,0.0,0.1084936909,0.3867676227,234.1590082714,1,22,0,1.0,1057,997,0.0],[1,1,0.0,0.002497918,0.001665279,2402.0,1,27,1,1.0,1057,997,1,1,0.3674575931,0.0,0.0159723147,2401.5940797175,1,27,0,1.0,1057,996,1.0],[1,1,0.0,0.043659044,0.008316008,481.0,1,28,5,1.0,1057,997,1,1,0.0,0.0344013493,0.3161603784,481.1568531766,0,28,5,1.0,1057,997,0.0],[1,1,0.0,0.011981567,0.000921659,1085.0,1,19,1,1.0,116,97,1,1,0.1365272705,0.1442615977,0.1327531316,1085.0437644454,1,19,1,1.0,115,97,1.0],[2,2,0.286396957,0.020618557,0.008836524,339.5,1,20,193,1.0,29,29,2,1,0.6711338181,0.3853149288,0.0796111257,339.1146422883,0,19,193,1.0,29,29,1.0],[1,1,0.0,0.013157895,0.006578947,152.0,1,3,5,1.0,700,615,1,0,0.5812060269,0.0,0.1185000584,152.0236807118,1,3,4,0.7681222464,699,615,1.0],[1,1,0.0,0.013333333,0.006666667,150.0,1,16,106,1.0,701,616,0,1,0.1031372207,0.0,0.4869631798,150.4082780417,0,15,106,1.0,700,615,1.0],[1,1,0.0,0.031746032,0.007936508,126.0,1,16,808,1.0,702,617,0,1,0.0,0.1878546666,0.240235343,126.1141882797,0,15,808,1.0,701,616,0.0],[1,1,0.0,0.015332198,0.001703578,587.0,1,21,24,1.0,703,618,0,1,0.0,0.0,0.35323262,586.7012005329,0,20,23,1.0,702,617,0.0],[1,1,0.0,0.019963702,0.005444646,551.0,1,21,803,1.0,704,619,0,1,0.2582075271,0.0,0.2478928494,551.666312072,0,20,802,0.5706899246,704,619,0.0],[2,2,0.811278124,0.001971609,0.001182965,1268.0,1,27,48,1.0,706,691,1,2,1.0,0.0,0.3443422823,1268.4336806906,0,26,47,1.0,705,691,0.0],[1,1,0.0,0.003401361,0.00170068,588.0,1,21,0,1.0,707,621,0,1,0.0,0.0,0.3896281825,587.9340106903,0,20,0,1.0,707,621,1.0],[1,2,0.749595257,0.009658247,0.000742942,673.0,1,31,24,1.0,709,623,0,2,0.6679460189,0.0,0.2209771612,673.0094403871,1,30,24,0.7633002747,709,623,1.0],[1,1,0.0,0.004499438,0.002249719,889.0,1,28,795,1.0,710,624,1,0,0.0,0.0,0.2920368029,889.1073997584,1,28,795,0.8223107989,710,624,0.0],[1,1,0.0,0.0,0.005119454,586.0,1,21,0,1.0,711,625,0,1,0.4927845736,0.0390314252,0.1712247204,586.0727183618,0,20,0,0.94590386,710,625,0.0],[1,2,0.940285959,0.009960159,0.003984064,502.0,1,26,1663,1.0,713,627,1,1,0.8543815329,0.1682304625,0.2534056318,502.1904809881,1,25,1663,1.0,713,626,0.0],[1,6,0.995226686,0.0,0.007735584,474.0,1,27,5058,0.5,719,633,1,6,0.6276554995,0.0,0.2365800125,474.1247288394,0,27,5057,0.2054144048,718,632,0.0],[1,1,0.0,0.005405405,0.005405405,185.0,1,24,106,1.0,720,634,1,1,0.1710892401,0.3728866336,0.0508147022,184.846432513,1,23,105,1.0,720,633,1.0],[1,1,0.0,0.00177305,0.00177305,564.0,1,24,818,1.0,721,635,0,0,0.0,0.1249605669,0.1394299536,564.5955820318,1,24,817,0.9598617204,720,635,0.0],[1,1,0.0,0.000832639,0.000832639,2402.0,1,27,0,1.0,103,87,1,0,0.0,0.0,0.5525090506,2401.7844802936,1,26,0,1.0,102,86,0.0],[1,1,0.0,0.005263158,0.005263158,190.0,1,11,116,1.0,8,2,0,0,0.1695548028,0.039737823,0.2039760334,189.7177108635,0,11,115,1.0,7,1,0.0],[1,1,0.0,0.001098901,0.001098901,910.0,1,30,794,1.0,9,6,1,1,0.095463534,0.1391036202,0.0713661701,909.5806460188,0,30,794,0.9835770035,8,5,0.0],[1,1,0.0,0.005555556,0.005555556,180.0,0,9,129,1.0,10,3,0,0,0.0201146823,0.0,0.6866028814,180.2082764433,0,8,129,1.0,10,2,0.0],[1,1,0.0,0.001098901,0.001098901,910.0,0,30,794,1.0,11,7,1,1,0.1794536608,0.4431461066,0.2399296367,909.6120291932,0,30,793,1.0,10,6,0.0],[1,1,0.0,0.005555556,0.005555556,180.0,0,10,1,1.0,41,7,1,1,0.0,0.2621981582,0.28018223,179.5857643907,0,9,1,1.0,40,7,0.0],[1,1,0.0,0.021333333,0.005333333,750.0,1,9,5,1.0,722,72,0,0,0.0,0.0,0.0874960361,749.7185777348,1,9,5,0.714206622,722,71,1.0],[2,3,0.0,0.005376344,0.005376344,62.0,1,9,181,0.666666667,737,86,1,3,0.0,0.0,0.1076213549,62.1344083472,0,8,180,1.0,736,86,1.0],[1,2,0.0,0.0,0.0,87.0,1,1,0,0.5,734,80,1,1,0.2287513076,0.0,0.3544553482,87.0740772334,0,0,0,0.4685492449,733,79,1.0],[2,10,0.632413288,0.041284404,0.017889908,436.0,1,32,914,0.8,732,717,1,9,0.6954971749,0.0,0.3362749226,435.4658409146,0,31,914,0.9726693985,731,717,1.0],[3,15,0.550244305,0.01695279,0.038841202,310.6666667,1,32,0,0.2,752,740,2,14,0.6016220704,0.0346802887,0.0967543272,311.0724515028,0,32,0,0.4223250759,752,739,1.0],[1,1,0.0,0.011682243,0.011682243,428.0,1,9,43,1.0,42,2,1,0,0.0,0.0189854624,0.0750567124,427.9249345221,1,9,43,0.6598250396,41,1,1.0],[1,1,0.0,0.012820513,0.008547009,234.0,1,23,5,1.0,753,644,1,1,0.1674290883,0.3689794034,0.4271263015,233.7906645386,0,22,5,0.6010649605,752,644,1.0],[1,1,0.0,0.012820513,0.008547009,234.0,1,23,5,1.0,754,645,0,1,0.0,0.0,0.2245636311,234.4120360472,0,22,5,1.0,753,645,0.0],[1,1,0.0,0.095,0.0125,800.0,1,9,1,1.0,755,93,0,1,0.0,0.0,0.0515398874,799.793620206,1,9,1,0.8910080699,754,92,1.0],[1,1,0.0,0.596439169,1.376854599,337.0,1,18,6,1.0,117,98,1,0,0.0,0.2449623875,1.5928088034,337.0578211934,0,17,5,1.0,117,97,1.0],[1,1,0.0,0.066473988,0.040462428,346.0,1,7,7,1.0,756,94,0,1,0.0,0.0,0.2003946651,345.756869396,1,7,7,1.0,755,93,0.0],[1,1,0.0,0.066473988,0.040462428,346.0,1,7,103,1.0,757,95,1,0,0.387710154,0.0435917868,0.0148501762,346.1543292375,0,6,102,1.0,756,95,0.0],[1,1,0.0,0.005494505,0.005494505,182.0,1,10,807,1.0,12,8,1,1,0.0,0.0388446111,0.372592562,181.9521515153,0,9,806,0.9725538785,11,8,0.0],[1,1,0.0,0.0,0.00234192,427.0,1,9,3,1.0,104,3,1,0,0.0,0.2996495698,0.0248724874,427.0264305948,1,9,2,1.0,104,3,0.0],[1,1,0.0,0.00041632,0.00041632,2402.0,1,27,6,1.0,13,9,1,0,0.044123875,0.0,0.2644875834,2401.8694517182,0,26,6,0.9169819076,13,9,0.0],[1,1,0.0,0.00041632,0.00041632,2402.0,1,27,5,1.0,14,10,0,1,0.0825360198,0.1361305109,0.176341821,2401.7705351974,0,27,5,1.0,14,10,0.0],[1,1,0.0,0.011152416,0.001239157,807.0,1,9,4,1.0,758,96,0,0,0.0,0.0479830217,0.0054265453,807.2642345982,1,9,3,0.8306467889,758,96,0.0],[1,1,0.0,0.012,0.001333333,750.0,1,9,45,1.0,759,97,1,0,0.0,0.0,0.0938155675,749.5435916528,1,8,44,0.7647413089,759,96,0.0],[1,1,0.0,0.004599816,0.0,1087.0,1,19,8,1.0,760,646,0,0,0.0,0.0525240145,0.0588708398,1086.786606063,1,19,7,1.0,760,645,0.0],[1,1,0.0,0.004599816,0.0,1087.0,1,19,9,1.0,761,647,0,0,0.0240274478,0.0,0.2357497167,1087.5296117376,0,18,9,1.0,760,647,0.0],[1,1,0.0,0.007874016,0.005905512,1016.0,1,27,81,1.0,445,404,0,1,0.0,0.3140414505,0.3480479542,1015.6627541549,0,27,80,0.6480191865,444,404,0.0],[1,1,0.0,0.007874016,0.005905512,1016.0,1,27,46,1.0,446,405,0,0,0.0,0.0,0.1018607493,1015.9899280273,1,27,45,1.0,445,405,0.0],[1,1,0.0,0.016438356,0.001826484,1095.0,1,19,4,1.0,43,33,1,1,0.0,0.0,0.0485426939,1094.920275881,1,18,3,0.6947701416,42,32,1.0],[1,1,0.0,0.01025641,0.01025641,195.0,1,4,14,1.0,44,8,1,0,0.0,0.0,0.0184644946,194.6412288818,0,3,14,0.8022956363,43,7,1.0],[1,1,0.0,0.013289037,0.016611296,301.0,1,24,116,1.0,105,88,1,0,0.0,0.2234483438,0.2949245526,301.0036471776,1,23,116,0.5567928578,105,88,0.0],[1,1,0.0,0.026970954,0.026970954,482.0,1,28,10,1.0,106,89,0,1,0.0,0.0288905417,0.5764788533,481.8882307545,0,27,10,0.9461531935,106,89,1.0],[1,1,0.0,0.006896552,0.008866995,1015.0,1,27,3,1.0,107,90,0,1,0.4331848971,0.1586960838,0.3004415614,1015.0623499229,0,26,3,1.0,106,89,1.0],[1,1,0.0,0.279279279,0.0,111.0,1,2,310,1.0,762,98,0,0,0.0778755859,0.4036501904,0.334506748,111.3300884113,0,2,310,0.8600621138,761,97,1.0],[2,2,0.650022422,0.009560229,0.001912046,523.0,1,25,12,1.0,764,747,1,2,0.7311983003,0.0,0.0098813479,522.7901000322,0,24,12,0.6144198338,763,747,1.0],[2,4,0.684497797,0.041401274,0.022292994,78.5,1,9,27,0.5,782,116,1,3,0.7078181563,0.0249007851,0.2182288379,78.4407762511,0,9,26,0.6146798414,782,115,1.0],[2,8,0.746675758,0.040582267,0.025143361,566.75,1,32,281,0.375,772,755,1,8,0.6646578648,0.3071120312,0.3201227873,566.4750053362,1,31,280,0.2417939236,771,754,1.0],[1,5,0.0,0.0,0.0,8.4,1,4,36,0.4,777,106,0,4,0.1968786097,0.1492889277,0.4228211118,8.781281144,0,3,35,0.3021258812,776,105,1.0],[1,1,0.0,0.0,0.0,56.0,1,1,0,1.0,782,110,0,0,0.0,0.0,0.3591627938,56.2541335391,1,0,0,0.554226795,782,110,1.0],[1,1,0.0,0.004484305,0.004484305,669.0,1,16,15,1.0,108,91,0,0,0.0,0.0,0.0050745442,668.7396133736,1,16,14,0.9375879895,107,91,0.0],[1,1,0.0,0.021367521,0.021367521,234.0,1,23,1,1.0,109,92,1,0,0.0,0.1064624593,0.2158228043,234.2684905976,0,22,0,1.0,109,92,0.0],[1,1,0.0,0.005119454,0.005119454,586.0,1,21,11,1.0,783,655,0,1,0.0,0.0458681111,0.2811433587,585.612677266,1,20,10,1.0,783,655,0.0],[1,1,0.0,0.005208333,0.005208333,576.0,1,21,1,1.0,784,656,1,0,0.0,0.0611451212,0.2275552874,576.3104274559,1,21,0,0.8594962427,783,656,1.0],[1,2,0.985228136,0.009749304,0.0,359.0,1,30,3,1.0,46,35,1,2,1.0,0.005703106,0.010266748,359.1412056973,0,29,2,1.0,46,35,0.0],[1,1,0.0,0.007352941,0.0,816.0,1,9,2,1.0,785,111,0,1,0.1096439557,0.0,0.0344045786,815.9914009358,1,8,1,0.8284910765,784,111,0.0],[1,1,0.0,0.00795756,0.0,754.0,1,9,51,1.0,786,112,1,0,0.0717126115,0.0614691848,0.2169320811,753.7769502878,0,8,50,1.0,786,112,0.0],[1,2,0.091837166,0.068027211,0.00040016,1249.5,1,27,12,1.0,791,661,1,2,0.0,0.2235429507,0.0082878552,1249.6653135528,1,27,12,0.9115165653,791,661,0.0],[1,1,0.0,0.0,0.0,0.0,1,1,0,1.0,791,661,0,0,0.0,0.051390459,0.4585881783,0.140656122,0,0,0,1.0,791,661,0.0],[1,1,0.0,6.0,0.0,4.0,1,1,0,1.0,791,661,1,0,0.2704784638,1.0,0.0994342313,4.4146704175,1,1,0,1.0,791,661,0.0],[1,1,0.0,0.0,0.0,0.0,1,1,0,1.0,791,661,0,0,0.0,0.0,0.5673021318,0.0295317419,0,1,0,0.4893807597,790,660,0.0],[1,3,0.390340664,0.077476038,0.000399361,834.6666667,1,27,2,1.0,794,664,1,2,0.6336038686,0.0,0.0186702876,834.7521664821,1,27,1,0.5138321869,793,664,1.0],[1,1,0.0,0.00990099,0.00990099,101.0,1,6,119,1.0,795,113,0,1,0.0,0.0,0.0743035918,100.7790589091,1,6,118,0.6662989266,795,113,0.0],[1,1,0.0,0.00990099,0.00990099,101.0,1,6,148,1.0,796,114,1,1,0.0,0.0,0.1443090498,100.4165202704,1,5,148,1.0,795,113,0.0],[2,3,0.9364171,0.00862069,0.011699507,541.3333333,1,29,20,1.0,112,106,2,3,1.0,0.0,0.2206119289,541.3936800116,1,29,19,0.9068141083,112,106,1.0],[1,1,0.0,0.003174603,0.003174603,315.0,1,18,0,1.0,113,13,1,0,0.0083397383,0.0,0.3538950618,314.5974433724,1,17,0,1.0,112,13,1.0],[1,1,0.0,0.078947368,0.035087719,114.0,1,3,2,1.0,114,14,1,0,0.0,0.1656152636,0.1398056731,113.9747596356,1,2,2,0.9814037562,114,14,0.0],[1,1,0.0,0.022680412,0.006185567,485.0,1,28,16,1.0,47,36,0,0,0.1362110078,0.5260584598,0.1892632642,484.9087012793,0,27,15,0.7527520471,47,36,0.0],[1,1,0.0,0.022633745,0.00617284,486.0,1,28,1,1.0,48,37,0,1,0.7519315937,0.1544197886,0.1576370879,486.3973675045,0,28,0,0.8812916566,47,36,0.0],[1,1,0.0,0.003472222,0.003472222,864.0,1,30,13,1.0,115,95,0,1,0.0,0.4750392305,0.0737360076,864.0456005816,0,30,12,1.0,114,94,1.0],[1,1,0.0,0.003472222,0.003472222,864.0,1,30,34,1.0,116,96,0,1,0.4261285764,0.0713401539,0.0703496863,864.015964519,0,29,34,0.7639908468,115,95,0.0],[1,1,0.0,0.044843049,0.035874439,669.0,1,16,4,1.0,117,97,0,0,0.0,0.0,0.4971649406,668.8675926837,0,15,3,0.3773097509,116,96,1.0],[1,1,0.0,0.001706485,0.001706485,586.0,1,21,16,1.0,797,665,1,1,0.0,0.0,0.1537534979,585.4942217622,0,20,15,0.7900884954,797,664,0.0],[1,1,0.0,0.001736111,0.001736111,576.0,1,21,5,1.0,798,666,0,1,0.0,0.3050487637,0.3319746388,575.955204658,1,21,5,0.7093986189,797,665,0.0],[1,1,0.0,0.030150754,0.0,199.0,1,18,75,1.0,799,667,0,0,0.0786548854,0.0,0.206972301,199.2745928024,1,18,74,0.9412764236,798,666,0.0],[1,1,0.0,0.030150754,0.0,199.0,1,18,123,1.0,800,668,0,1,0.0,0.0975579998,0.1527321101,198.8564596935,1,17,122,0.9196247174,800,667,0.0],[1,4,0.976760476,0.001785714,0.009375,560.0,1,23,132,1.0,804,672,1,4,1.0,0.0,0.5231527484,560.2367381743,1,23,131,0.8091819052,804,672,1.0],[1,6,0.921352102,0.002064288,0.007077558,565.1666667,1,27,295,1.0,810,678,0,5,0.7746876266,0.285995132,0.0649521605,565.0942103579,0,26,295,1.0,810,678,0.0],[2,8,0.700779914,0.03029853,0.006534977,841.625,1,34,113,0.875,818,800,2,8,0.852276801,0.0521701589,0.0930429127,841.8117315916,1,33,112,0.9827236747,818,799,1.0],[1,1,0.0,0.005555556,0.005555556,180.0,0,10,147,1.0,15,4,0,1,0.2839362939,0.0,0.4299204452,179.8252460062,0,10,147,0.7398573097,14,4,0.0],[1,1,0.0,0.019347037,0.00362757,827.0,1,9,6,1.0,819,117,1,0,0.1806983614,0.337534325,0.4511426598,826.9866052806,1,9,6,1.0,819,117,1.0],[2,3,0.579318705,0.040345821,0.050432277,231.3333333,1,29,35,1.0,120,114,2,3,0.6054843127,0.0478106634,0.0207683418,231.1265671073,1,28,34,0.9734684546,120,113,1.0],[1,1,0.0,0.022772277,0.015841584,1010.0,1,27,6,1.0,121,100,0,1,0.0852802797,0.098788941,0.061509045,1010.2677947654,0,27,5,1.0,121,99,1.0],[1,1,0.0,0.0,0.195121951,41.0,1,2,8,1.0,122,16,0,1,0.3162585004,0.0,0.0361921653,41.2821969155,0,1,8,0.9702134603,121,16,0.0],[1,1,0.0,0.007858546,0.000982318,1018.0,1,27,92,1.0,123,101,0,1,0.3260069942,0.0491758331,0.2820152704,1018.072643495,0,27,91,0.6389828476,122,101,0.0],[1,1,0.0,0.007905138,0.000988142,1012.0,1,27,0,1.0,124,102,1,0,0.0369000486,0.0090214886,0.2377507022,1012.3572648535,0,27,0,1.0,123,102,1.0],[1,1,0.0,0.004405286,0.004405286,227.0,1,27,126,1.0,820,685,1,1,0.0,0.0461416332,0.0288580909,227.3056366979,1,27,125,0.8374653565,819,685,0.0],[1,1,0.0,0.004444444,0.004444444,225.0,1,27,2,1.0,821,686,1,0,0.0,0.0637651168,0.1099150159,225.2326855641,1,27,1,1.0,820,685,1.0],[2,2,0.204668734,0.318912237,0.529048208,404.5,1,22,18,1.0,119,102,1,1,0.0,0.4905457713,0.4329708792,404.4936781577,1,21,18,0.6605416529,118,102,1.0],[2,11,0.823327787,0.017894737,0.011578947,345.4545455,1,34,271,0.818181818,832,814,2,10,1.0,0.0,0.0667559824,345.1269371051,1,34,270,1.0,832,813,1.0],[2,3,1.0,0.004918033,0.004918033,203.3333333,1,30,129,1.0,122,116,2,2,1.0,0.0,0.211025096,203.5461241181,0,29,129,1.0,121,115,0.0],[1,3,0.892008211,0.00719055,0.00719055,649.0,1,31,11,0.666666667,125,104,0,2,0.6080000082,0.063210887,0.0229719408,649.1407977146,1,30,11,0.9664303094,124,103,1.0],[1,1,0.0,0.000414079,0.000414079,2415.0,1,27,6,1.0,833,693,0,0,0.3325989671,0.1000435223,0.5345750943,2415.0214541143,1,27,5,0.9914416981,832,693,1.0],[1,1,0.0,0.009852217,0.001970443,1015.0,1,27,3,1.0,126,105,0,0,0.0,0.0,0.329915351,1014.4973116141,0,27,2,0.9092869673,125,104,0.0],[2,12,0.576514862,0.021861618,0.013071895,369.75,1,34,309,0.666666667,845,827,1,12,0.655347742,0.0,0.1720337879,370.1605376475,0,34,308,0.8989554393,845,827,1.0],[1,1,0.0,0.0,0.0,22.0,1,1,0,1.0,846,128,1,0,0.0382349805,0.0,0.0610665817,21.9238211049,0,1,0,1.0,845,128,0.0],[3,5,0.561909193,0.016453831,0.001227898,814.4,1,27,7,0.8,851,833,3,4,0.4769574203,0.0,0.1231946647,814.1589296934,1,26,6,0.5517363362,851,832,1.0],[1,1,0.0,0.001663894,0.001663894,601.0,1,5,0,1.0,852,130,0,1,0.0,0.0,0.0133371229,600.9115178146,1,4,0,1.0,852,130,1.0],[1,1,0.0,0.018987342,0.015822785,316.0,1,18,1,1.0,125,17,1,0,0.0320969036,0.0,0.3992715122,316.0980219377,1,18,1,1.0,124,16,1.0],[1,1,0.0,0.022364217,0.015974441,313.0,1,18,34,1.0,126,18,1,1,0.1424767932,0.0,0.3219118953,313.3562297881,0,17,34,1.0,125,17,0.0],[1,1,0.0,0.006329114,0.006329114,316.0,1,18,0,1.0,127,19,0,0,0.0,0.0,0.2172853416,315.8025211488,0,17,0,1.0,127,18,0.0],[1,1,0.0,0.001663894,0.001663894,601.0,1,5,1,1.0,853,131,0,0,0.2712454837,0.1667716461,0.0184196884,601.0009828822,1,4,1,1.0,852,131,0.0],[2,2,0.757878463,0.014253563,0.009752438,666.5,1,28,134,1.0,129,123,1,1,1.0,0.1031554645,0.5056735834,666.5773125572,0,27,133,0.7354013076,128,123,0.0],[1,1,0.0,0.009493671,0.009493671,316.0,1,18,1,1.0,130,21,0,0,0.0,0.6560230748,0.4146864585,316.1464619394,0,17,0,0.8377514745,130,20,1.0],[2,2,0.64293835,0.036912752,0.0,745.0,1,28,21,1.0,855,836,2,2,0.5668212718,0.0,0.4083859825,744.7157684876,1,27,21,1.0,854,835,1.0],[2,6,0.702015602,0.019538606,0.000706215,708.0,1,32,41,0.833333333,861,842,2,6,0.445389648,0.010044293,0.0891429765,708.152018484,0,32,41,0.4265904611,861,841,1.0],[2,3,0.567897867,0.042744063,0.002638522,631.6666667,1,20,23,1.0,864,845,1,2,0.8744010719,0.2119059406,0.3155175511,631.6103780933,1,19,23,0.9506393217,863,845,1.0],[1,1,0.0,0.090909091,0.027272727,330.0,1,1,13,1.0,865,708,1,1,0.3104716914,0.0,0.4041304684,330.1519705114,1,1,13,1.0,865,708,1.0],[1,1,0.0,0.002207506,0.0,453.0,1,10,16,1.0,879,2,1,0,0.0,0.0,0.0295639975,453.4974318587,0,10,16,0.8563761863,879,2,1.0],[2,13,0.689767673,0.053151286,0.006461051,631.0,1,35,405,0.769230769,878,859,1,12,0.3479450017,0.0,0.2037738666,631.1039787487,0,35,405,0.9218853465,878,858,1.0],[2,3,0.799980022,0.047101449,0.010144928,460.0,1,32,55,0.666666667,129,123,2,2,0.7757893712,0.0,0.1786437571,460.4861603167,0,31,54,0.6971174521,129,123,1.0],[1,1,0.0,0.04040404,0.02020202,99.0,1,2,37,1.0,130,108,1,1,0.189410975,0.0,0.2008847012,99.1594748236,1,2,37,1.0,129,108,1.0],[1,1,0.0,0.04040404,0.02020202,99.0,1,2,0,1.0,131,109,1,0,0.0,0.3635610542,0.2546156872,99.0380814765,1,2,0,0.9699152467,130,109,0.0],[2,7,0.83121671,0.032575622,0.026132092,798.1428571,1,33,390,0.857142857,453,447,1,6,0.2850735389,0.456370224,0.0209715492,797.8151237165,1,33,389,1.0,452,447,1.0],[2,6,0.815138934,0.027332705,0.015080113,884.1666667,1,33,742,1.0,460,454,2,5,0.7931091079,0.0736650218,0.488673029,883.9953400172,0,32,741,0.9994823741,460,454,0.0],[1,1,0.0,0.269503546,0.468085106,141.0,1,2,199,1.0,460,39,1,0,0.2872238411,0.0765750312,0.6328795976,140.9901731045,0,2,199,0.9001165394,460,38,0.0],[1,1,0.0,0.006741573,0.006741573,445.0,1,11,26,1.0,131,22,0,0,0.0,0.0,0.4069988109,444.9425442541,1,11,26,1.0,131,22,1.0],[1,1,0.0,0.037956204,0.0,685.0,1,16,37,1.0,132,110,0,1,0.0,0.1160954286,0.1570576814,685.0799261006,1,16,37,0.861980487,132,109,1.0],[1,1,0.0,0.00862069,0.002873563,348.0,1,7,30,1.0,133,17,0,0,0.7631004566,0.3853273154,0.1429380006,347.6975793576,0,6,30,1.0,132,16,1.0],[1,1,0.0,0.00862069,0.002873563,348.0,1,7,155,1.0,134,18,1,0,0.1324176469,0.1475900465,0.1198471408,348.0086678027,0,6,154,1.0,133,18,0.0],[1,1,0.0,0.057142857,0.028571429,35.0,1,9,45,1.0,135,2,1,1,0.049484412,0.0,0.146523165,34.7116931258,0,8,45,0.9791028387,134,1,1.0],[1,1,0.0,0.090909091,0.090909091,11.0,1,4,527,1.0,136,111,1,0,0.0,0.0,0.4824198147,11.0288036134,0,4,526,0.9299700153,135,111,0.0],[1,1,0.0,0.090909091,0.090909091,11.0,1,4,565,1.0,137,112,1,1,0.0253195181,0.0,0.170056579,11.0288517204,0,4,565,0.629643047,137,112,0.0],[1,1,0.0,0.006968641,0.006968641,287.0,1,6,59,1.0,138,113,0,1,0.0972581502,0.0440310615,0.3463731667,287.3699106302,0,5,59,0.8053660755,137,112,0.0],[1,1,0.0,0.006968641,0.006968641,287.0,1,6,161,1.0,139,114,1,0,0.0,0.0237056511,0.0528878833,287.0621701232,1,6,161,0.876187769,138,113,0.0],[1,1,0.0,0.000400802,0.000400802,2495.0,1,27,5,1.0,140,115,1,1,0.2130210384,0.0,0.3676298303,2495.3997679217,0,27,5,0.9351239536,139,115,0.0],[1,1,0.0,0.000411015,0.000411015,2433.0,1,27,55,1.0,141,116,1,1,0.0059021291,0.0,0.1425771929,2432.3143396118,0,27,55,0.6812417671,141,116,0.0],[1,1,0.0,0.006369427,0.006369427,157.0,1,8,60,1.0,142,117,0,0,0.1326669662,0.0,0.3196677172,156.9706130879,0,7,59,1.0,141,116,0.0],[1,1,0.0,0.014072848,0.012417219,1208.0,1,19,10,1.0,143,118,1,1,0.0,0.0,0.1831154293,1207.8537972772,1,19,9,0.6503985605,142,118,0.0],[2,3,0.812040681,0.004107543,0.001120239,892.6666667,1,27,83,1.0,146,139,1,2,1.0,0.3458025612,0.042128026,892.3841772801,0,26,82,1.0,145,139,0.0],[1,1,0.0,0.036585366,0.012195122,82.0,1,18,167,1.0,132,104,0,0,0.5332010649,0.0,0.1801609387,82.3543010594,0,17,167,0.7920251788,131,104,0.0],[1,1,0.0,0.002217295,0.006651885,451.0,1,10,36,1.0,133,4,0,1,0.0,0.0,0.3302430964,451.0243415558,0,9,35,0.8716833805,132,4,0.0],[1,1,0.0,0.002212389,0.004424779,452.0,1,10,20,1.0,134,5,0,0,0.1169496066,0.0,0.6338537728,451.8825572326,1,9,20,0.6713448832,134,5,0.0],[1,1,0.0,0.00234192,0.004683841,427.0,1,10,177,1.0,135,6,0,0,0.0,0.0,0.525600304,427.1314419659,1,9,177,0.9276721754,134,5,0.0],[2,2,0.961236605,0.002360578,0.001475361,1694.5,1,27,23,1.0,209,206,2,2,1.0,0.0,0.0747697179,1694.8467464269,0,27,23,0.6272204181,209,205,1.0],[2,2,0.961236605,0.00250941,0.001568381,1594.0,1,27,163,1.0,211,208,2,2,0.5939225915,0.5472767436,0.3100141735,1594.2783826883,1,27,163,1.0,210,207,0.0],[1,1,0.0,0.002247191,0.002247191,890.0,1,10,1,1.0,16,5,0,0,0.0,0.4801097557,0.2226944685,890.2503527282,0,10,1,0.8584129658,15,5,0.0],[1,1,0.0,0.010224949,0.00204499,489.0,1,29,22,1.0,17,11,0,0,0.0,0.0959014937,0.1371509459,489.0388089536,0,29,22,0.914670511,17,11,0.0],[1,1,0.0,0.010309278,0.002061856,485.0,1,29,66,1.0,18,12,1,0,0.051398239,0.0,0.1612550381,485.2557621353,1,29,66,1.0,18,12,0.0],[1,1,0.0,0.00265252,0.00265252,754.0,1,10,102,1.0,19,6,0,0,0.0,0.0054244027,0.3251039676,753.6265104611,0,9,102,1.0,18,5,0.0],[2,2,0.118557857,0.455696203,0.412658228,395.0,1,19,48,1.0,21,14,2,1,0.0,0.4726367984,0.2873669968,395.0150403491,0,19,47,1.0,20,14,1.0],[1,1,0.0,0.004559271,0.004559271,658.0,1,6,31,1.0,22,7,0,0,0.1052331796,0.0,0.1532585582,657.6353484731,1,6,31,1.0,22,6,0.0],[1,1,0.0,0.039473684,0.039473684,152.0,1,3,64,1.0,461,416,1,0,0.3469802848,0.0172828907,0.342307187,151.5183049033,1,3,63,1.0,460,415,0.0],[1,1,0.0,0.037313433,0.007462687,134.0,1,6,64,1.0,23,8,0,0,0.2176981915,0.0,0.1015867675,134.1546426586,1,6,63,1.0,22,7,0.0],[1,1,0.0,0.02238806,0.007462687,134.0,1,6,109,1.0,24,9,0,1,0.0617916119,0.0,0.1311232449,134.4948479386,0,5,109,0.6553905758,24,8,0.0],[1,1,0.0,0.016260163,0.0,492.0,1,29,1,1.0,25,14,1,1,0.0,0.082354997,0.4511474287,491.8215699871,1,28,1,0.7619174022,25,14,1.0],[1,1,0.0,0.016393443,0.0,488.0,1,29,67,1.0,26,15,0,0,0.1886690836,0.0,0.1441239973,488.0040087904,0,28,67,1.0,26,14,0.0],[1,1,0.0,0.006651885,0.006651885,451.0,1,6,121,1.0,27,10,0,1,0.0,0.465072986,0.1392044499,450.9042551286,0,6,121,0.7781119665,26,10,0.0],[1,1,0.0,0.004407051,0.008012821,2496.0,1,27,4,1.0,28,16,0,0,0.0,0.1005061698,0.2768876236,2495.9941123123,0,26,4,0.8948072978,28,16,1.0],[1,1,0.0,0.004524887,0.008227067,2431.0,1,27,66,1.0,29,17,1,1,0.0,0.0,0.1438453701,2431.2637556129,0,27,66,1.0,28,17,0.0],[1,1,0.0,0.00234192,0.00234192,427.0,1,11,182,1.0,213,3,0,0,0.1245889211,0.0608512813,0.2817345084,426.9817716162,0,11,182,0.9872901712,213,3,0.0],[1,1,0.0,0.002183406,0.002183406,458.0,1,11,3,1.0,213,3,0,0,0.0,0.0,0.0901803954,457.9681110708,0,10,2,1.0,212,3,0.0],[1,1,0.0,0.000801282,0.000801282,2496.0,1,27,0,1.0,30,18,1,0,0.1077487137,0.004437497,0.0961411344,2496.0327755645,0,27,0,0.9120345871,30,18,0.0],[1,1,0.0,0.000822707,0.000822707,2431.0,1,27,66,1.0,31,19,0,1,0.2270515483,0.4971295421,0.0761932688,2431.0115363656,1,26,66,0.9302101536,31,19,0.0],[1,1,0.0,0.039473684,0.039473684,152.0,1,4,72,1.0,32,20,1,1,0.0,0.2630751138,0.1237805115,151.9797956534,0,4,72,1.0,31,19,0.0],[1,1,0.0,0.0,0.0,21.0,1,1,0,1.0,214,2,0,1,0.0,0.0,0.0361881315,20.6203107256,0,0,0,1.0,213,1,1.0],[1,1,0.0,0.0,0.0,21.0,1,1,0,1.0,215,3,1,0,0.0,0.2524980669,0.2277692862,20.94416614,0,0,0,1.0,215,2,0.0],[1,1,0.0,0.228070175,0.0,57.0,1,22,164,1.0,30,27,0,1,0.0,0.0,0.2704080887,57.2329795827,0,21,164,0.7671746284,30,26,0.0],[1,1,0.0,0.038076152,0.02004008,499.0,1,29,11,1.0,147,120,1,1,0.0,0.4506798745,0.6054340273,499.1569309189,1,28,11,0.9413996984,147,120,1.0],[1,1,0.0,0.066666667,0.026666667,75.0,1,19,34,1.0,217,166,0,1,0.4460750572,0.0,0.0664260346,74.9339773198,0,19,34,1.0,216,166,0.0],[1,1,0.0,0.068493151,0.02739726,73.0,1,19,175,1.0,217,166,1,1,0.1303112389,0.0,0.4141652202,73.2777211605,1,19,174,1.0,216,165,0.0],[1,1,0.0,0.031034483,0.020689655,290.0,1,6,181,1.0,219,168,0,0,0.1805977462,0.0,0.1273686906,289.987329178,1,5,180,0.825348398,218,167,0.0],[1,1,0.0,0.031034483,0.020689655,290.0,1,6,20,1.0,219,168,1,1,0.0,0.0,0.2041383553,290.2116166594,0,5,19,0.3365161418,219,167,0.0],[1,2,0.468995594,0.015793849,0.000831255,601.5,1,31,53,1.0,137,106,0,1,0.7031618425,0.0,0.063272721,601.1769789172,1,30,53,1.0,136,106,0.0],[1,1,0.0,0.000800641,0.0,2498.0,1,27,10,1.0,138,107,0,0,0.0,0.199197205,0.3722658427,2497.9503452203,1,27,10,1.0,138,107,0.0],[1,1,0.0,0.00040032,0.00040032,2498.0,1,28,0,1.0,1,1,0,1,0.0409175065,0.0302633343,0.2582740014,2498.2244035142,0,27,0,1.0,0,1,0.0],[1,1,0.0,0.002,0.0,500.0,1,29,6,1.0,148,121,0,1,0.0461020673,0.0065625142,0.9272130681,500.1813953711,0,28,6,0.5879974345,147,120,0.0],[1,1,0.0,0.004003203,0.003602882,2498.0,1,28,5,1.0,149,122,0,1,0.0,0.0,0.0511677753,2497.4980426959,0,28,5,1.0,149,121,1.0],[1,1,0.0,0.004113534,0.00370218,2431.0,1,28,81,1.0,150,123,0,0,0.0302954147,0.0,0.0226550027,2431.080554903,0,28,80,1.0,149,122,0.0],[1,1,0.0,0.005208333,0.005208333,192.0,1,7,405,1.0,152,22,1,1,0.0,0.0958866583,0.1413668195,191.4319963725,0,6,405,0.8099662861,151,22,0.0],[1,1,0.0,0.005208333,0.005208333,192.0,1,7,314,1.0,151,21,0,1,0.0,0.5463554786,0.1623967856,191.5919741323,1,7,313,1.0,151,21,1.0],[1,1,0.0,0.042283298,0.0,473.0,1,11,23,1.0,153,4,1,0,0.0,0.0,0.3995130341,473.0654075896,1,10,22,0.9882243741,152,3,1.0],[1,1,0.0,0.000621891,0.000621891,1608.0,1,28,885,1.0,154,124,0,1,0.0,0.0557984797,0.2283138296,1607.5838815428,1,28,885,1.0,154,124,0.0],[1,1,0.0,0.00040032,0.00040032,2498.0,1,28,10,1.0,156,126,1,0,0.2305047918,0.0,0.3425086714,2497.9123556765,0,28,10,0.8173557088,155,126,0.0],[1,1,0.0,0.000411353,0.000411353,2431.0,1,28,91,1.0,155,125,1,1,0.0,0.0,0.0133136511,2430.8631425132,0,28,91,0.7947707715,154,125,0.0],[1,1,0.0,0.005172414,0.001724138,580.0,1,21,78,1.0,157,127,0,1,0.0,0.0,0.1278298521,580.9935946983,1,21,78,0.9372733018,157,126,0.0],[1,1,0.0,0.005093379,0.001697793,589.0,1,21,99,1.0,158,128,0,1,0.3698501333,0.2561474968,0.1005192352,588.8596538967,0,20,98,1.0,158,127,0.0],[1,1,0.0,0.003598561,0.00119952,2501.0,1,28,10,1.0,159,129,0,0,0.0,0.4109552375,0.0569380074,2501.1380282416,1,28,9,0.9086126197,159,129,0.0],[1,1,0.0,0.003697617,0.001232539,2434.0,1,28,101,1.0,160,130,1,1,0.0,0.0,0.3922185648,2434.2620302589,1,28,100,0.6609004947,160,130,0.0],[1,1,0.0,0.017241379,0.017241379,58.0,1,6,85,1.0,220,45,1,1,0.0868021019,0.2220435702,0.2749210163,58.3146727269,1,6,85,1.0,219,45,0.0],[1,1,0.0,0.019230769,0.019230769,52.0,1,6,208,1.0,221,46,1,1,0.0,0.0,0.0567743818,52.0072980821,0,6,208,1.0,220,46,0.0],[1,1,0.0,0.024390244,0.06504065,123.0,1,2,42,1.0,161,23,0,0,0.0,0.0,0.135589063,123.048641938,0,1,42,0.8196425796,160,23,1.0],[1,1,0.0,0.025641026,0.05982906,117.0,1,4,278,1.0,162,24,1,1,0.0901901003,0.1123223991,0.0145904553,116.9275568536,1,3,278,0.7347799865,162,24,0.0],[1,1,0.0,0.003816794,0.003816794,262.0,1,20,52,1.0,223,170,0,1,0.2155127387,0.0,0.2758226074,262.2530387389,0,20,52,0.9842573664,222,169,0.0],[1,1,0.0,0.003816794,0.003816794,262.0,1,20,146,1.0,223,170,1,1,0.0195678844,0.0470267082,0.0995296326,262.5103463997,0,20,146,1.0,222,169,0.0],[1,1,0.0,0.020134228,0.0,2533.0,1,28,2,1.0,224,171,1,1,0.0457776592,0.0,0.0400554164,2533.2851898375,0,27,2,1.0,223,171,1.0],[1,1,0.0,0.029126214,0.0,103.0,1,7,93,1.0,33,11,1,1,0.1936437456,0.2441151416,0.0089917776,103.1635087783,0,6,92,1.0,33,10,1.0],[1,1,0.0,0.029126214,0.0,103.0,1,7,241,1.0,34,12,1,1,0.1876832492,0.0,0.1445108648,103.2671718017,1,6,241,0.8655502527,34,11,0.0],[1,1,0.0,0.030769231,0.0,195.0,1,10,65,1.0,163,131,0,0,0.6534611962,0.0167705975,0.0340675894,194.5562021187,0,9,65,1.0,163,131,0.0],[1,1,0.0,0.031413613,0.0,191.0,1,10,204,1.0,164,132,1,1,0.0,0.0,0.1653515088,191.129779789,0,9,204,1.0,163,131,0.0],[1,1,0.0,0.025316456,0.012658228,158.0,1,8,50,1.0,165,133,1,0,0.0,0.0,0.4958574882,157.9216746714,0,7,50,1.0,165,133,1.0],[1,1,0.0,0.035363458,0.031434185,1018.0,1,28,82,1.0,35,21,0,0,0.0,0.0,0.3336266976,1017.5609203281,1,28,82,0.653973787,34,21,1.0],[1,1,0.0,0.041338583,0.040354331,1016.0,1,28,181,1.0,36,22,1,1,0.0825624347,0.0,0.1077674982,1015.9410756169,0,27,181,0.8590005366,36,22,0.0],[1,1,0.0,0.084507042,0.028169014,142.0,1,9,221,1.0,37,13,1,1,0.0,0.0,0.1346204008,142.0392592284,1,8,221,1.0,36,12,1.0],[2,2,1.0,0.085106383,0.028368794,141.0,1,9,1135,1.0,39,37,2,1,1.0,0.5417516607,0.1346742516,141.1324910101,0,8,1134,0.8574131247,38,36,0.0],[1,1,0.0,0.020428016,0.000972763,1028.0,1,28,181,1.0,41,25,1,0,0.3135791649,0.0,0.2871198819,1027.6329814303,1,27,181,0.7949902467,40,25,0.0],[1,1,0.0,0.02038835,0.000970874,1030.0,1,28,0,1.0,40,24,0,0,0.0761967519,0.0,0.114032609,1029.9932790491,0,27,0,0.9895030903,40,24,0.0],[1,1,0.0,0.022584693,0.001254705,797.0,1,28,915,1.0,42,26,1,0,0.1937382871,0.0876554025,0.1539184626,797.2816793518,1,27,915,1.0,42,25,0.0],[1,1,0.0,0.06779661,0.0,59.0,1,23,34,1.0,43,27,0,0,0.1818011309,0.0,0.2934052208,59.0017484623,0,23,33,1.0,43,26,1.0],[1,1,0.0,0.078431373,0.0,51.0,1,23,207,1.0,44,28,0,1,0.0,0.0,0.3170890336,51.240489084,1,23,206,0.7940461399,43,27,0.0],[1,1,0.0,0.038961039,0.012987013,231.0,1,28,82,1.0,45,29,0,0,0.1220716053,0.0,0.2239596678,230.8926678211,1,28,82,0.9501076046,45,28,1.0],[1,1,0.0,0.038626609,0.012875536,233.0,1,28,213,1.0,46,30,0,0,0.0847304095,0.0909859465,0.0442030646,232.8557662445,0,28,212,1.0,45,29,0.0],[1,1,0.0,0.022075055,0.0,453.0,1,11,56,1.0,47,15,1,1,0.4306964214,0.4398469533,0.2881644022,452.8080984009,0,10,55,1.0,47,14,1.0],[1,1,0.0,0.022075055,0.0,453.0,1,11,153,1.0,48,16,0,1,0.210388568,0.0,0.0776063441,453.0139760294,0,10,152,1.0,47,16,0.0],[1,1,0.0,0.005263158,0.005263158,190.0,0,10,58,1.0,49,17,1,0,0.05579611,0.052833092,0.5467858865,190.0054999553,0,10,58,1.0,48,17,0.0],[1,1,0.0,0.005555556,0.005555556,180.0,0,10,236,1.0,50,18,0,0,0.0,0.1655836558,0.0460406199,179.7036834024,0,9,236,0.6303276637,50,18,0.0],[1,1,0.0,0.001098901,0.001098901,910.0,0,30,901,1.0,51,31,1,1,0.0,0.0,0.2468770909,909.7238486605,0,30,901,1.0,50,30,0.0],[1,1,0.0,0.005263158,0.005263158,190.0,0,10,0,1.0,52,19,1,1,0.0244666751,0.4066196987,0.4343215125,190.0802203393,0,10,0,1.0,52,18,0.0],[1,1,0.0,0.001805054,0.001805054,554.0,1,21,912,1.0,880,720,1,0,0.1241766151,0.0,0.0506159695,553.6524839389,1,20,911,1.0,879,720,0.0],[1,1,0.0,0.001459854,0.001459854,685.0,1,16,60,1.0,139,108,1,1,0.0,0.0824847439,0.3372263933,684.948626644,1,15,59,1.0,139,108,0.0],[1,1,0.0,0.008595989,0.00286533,349.0,1,7,215,1.0,166,25,1,1,0.1985108618,0.0,0.0593717205,349.3016341555,0,7,214,0.7325515495,165,24,0.0],[1,1,0.0,0.008595989,0.00286533,349.0,1,7,60,1.0,167,26,1,1,0.0,0.0,0.1409954358,348.9711599382,1,6,59,1.0,167,26,0.0],[1,1,0.0,0.000394789,0.000394789,2533.0,1,28,15,1.0,169,135,0,1,0.0,0.0,0.0847865196,2533.0936411888,0,28,14,0.9296090482,168,134,0.0],[1,1,0.0,0.000410846,0.000410846,2434.0,1,28,118,1.0,168,134,0,0,0.0,0.0396132963,0.0547500353,2433.7437907579,0,27,117,0.8551738995,168,134,0.0],[1,1,0.0,0.0,0.000971817,1029.0,1,28,11,1.0,170,136,0,1,0.0571561173,0.0,0.0728504946,1029.1739807068,1,28,11,0.6197219707,169,136,0.0],[1,1,0.0,0.0,0.00097371,1027.0,1,28,192,1.0,171,137,1,1,0.0261767227,0.0,0.4035358533,1027.2531951793,1,28,192,1.0,170,136,0.0],[1,1,0.0,0.005235602,0.005235602,191.0,1,10,216,1.0,173,139,0,1,0.0380495804,0.5340355563,0.0507049194,190.9099549557,1,10,215,0.8265302701,172,138,0.0],[1,1,0.0,0.005128205,0.005128205,195.0,1,10,12,1.0,172,138,0,1,0.0,0.0,0.0413880912,194.6392191204,1,10,11,0.8456430575,172,138,0.0],[2,2,0.999411065,0.103806228,0.017301038,144.5,1,5,200,0.5,882,862,1,2,0.9466373958,0.0489460204,0.0154253628,144.1389367199,0,5,199,0.4616587036,882,862,1.0],[1,1,0.0,0.003278689,0.003278689,305.0,1,11,0,1.0,174,5,1,1,0.0,0.1774800634,0.2731882091,305.1766888182,1,10,0,1.0,173,4,0.0],[1,1,0.0,0.001253133,0.0,798.0,1,28,941,1.0,175,140,0,1,0.195371537,0.1999301811,0.0678821796,798.288333612,1,27,940,1.0,174,139,0.0],[1,1,0.0,0.000972763,0.0,1028.0,1,28,207,1.0,176,141,1,0,0.2727913497,0.0,0.442322502,1027.8239312802,0,27,207,1.0,176,140,0.0],[1,1,0.0,0.000970874,0.0,1030.0,1,28,15,1.0,177,142,0,1,0.0,0.0,0.2062297778,1030.0541929997,0,28,15,1.0,177,142,0.0],[1,1,0.0,0.131578947,0.078947368,38.0,1,2,0,1.0,179,4,1,0,0.2800287106,0.1138929326,0.0824930849,38.0689139413,1,1,0,1.0,178,4,0.0],[1,1,0.0,0.131578947,0.078947368,38.0,1,2,138,1.0,178,3,0,1,0.0,0.0525928834,0.5577525278,38.0109307348,1,2,137,0.6398945197,178,2,0.0],[2,5,0.936490658,0.028473504,0.002109148,758.6,1,32,315,1.0,184,173,1,4,1.0,0.0,0.0000416803,758.770334463,1,31,315,0.9619658498,183,172,1.0],[1,1,0.0,0.002430134,0.002430134,823.0,1,28,246,1.0,186,147,0,1,0.2801168898,0.0,0.1134780447,822.9704095324,1,27,245,0.9557003228,185,146,0.0],[1,1,0.0,0.002364066,0.002364066,423.0,1,28,939,1.0,185,146,0,1,0.0,0.063976105,0.3777706883,422.8634522099,1,28,938,0.8697951865,185,145,0.0],[1,1,0.0,0.002125399,0.002125399,941.0,1,28,69,1.0,187,148,1,1,0.2964028891,0.1345780863,0.3864874757,940.7500921586,0,28,69,0.7171188545,186,148,0.0],[1,1,0.0,0.023178808,0.013245033,302.0,1,24,260,1.0,189,150,1,0,0.0,0.0,0.5041345818,302.0176577582,0,24,260,1.0,188,149,0.0],[1,1,0.0,0.023411371,0.013377926,299.0,1,24,133,1.0,188,149,1,1,0.0328087594,0.3569104096,0.020368733,299.3957003264,1,23,132,1.0,188,149,0.0],[1,1,0.0,0.004395604,0.0,455.0,1,11,41,1.0,190,29,0,1,0.0,0.1624792318,0.1198153194,454.8676503576,0,11,40,1.0,189,29,0.0],[1,2,1.0,0.001766784,0.001766784,566.0,1,31,214,0.5,192,152,1,1,1.0,0.0,0.2405489184,566.0724166825,0,30,214,0.7187313887,191,152,1.0],[1,1,0.0,0.066666667,0.026666667,75.0,1,19,248,1.0,194,154,0,0,0.0,0.0,0.3717858399,75.1087058786,0,19,247,0.7481692584,194,154,0.0],[1,1,0.0,0.058823529,0.014705882,68.0,1,19,1027,1.0,195,155,0,1,0.0,0.0,0.1036281218,67.8674477103,1,18,1026,1.0,194,155,0.0],[1,1,0.0,0.051948052,0.012987013,77.0,1,19,73,1.0,193,153,0,1,0.2436675378,0.0,0.4225090363,76.6399699591,0,19,72,1.0,192,153,1.0],[1,1,0.0,0.117647059,0.117647059,34.0,1,9,626,1.0,196,3,0,0,0.3877788216,0.4735422615,0.3184692739,34.1497619701,0,8,625,0.6941258547,196,2,0.0],[1,1,0.0,0.117647059,0.147058824,34.0,1,9,94,1.0,197,4,1,0,0.0,0.0,0.0646821657,34.4953021949,0,9,93,1.0,196,4,0.0],[1,2,0.970950594,0.001746725,0.002620087,572.5,1,28,260,1.0,199,157,1,1,1.0,0.0899769654,0.1828794752,572.4142418927,0,27,259,0.933651312,199,157,0.0],[1,2,0.970950594,0.001749781,0.002624672,571.5,1,28,478,1.0,201,159,1,1,1.0,0.0,0.3560576594,571.3632041864,1,27,477,1.0,201,159,0.0],[1,1,0.0,0.0,0.004237288,472.0,1,11,60,1.0,202,6,0,0,0.0,0.0,0.108972895,472.2329981681,1,10,60,1.0,201,5,0.0],[1,1,0.0,0.022058824,0.0,136.0,1,7,194,1.0,203,30,0,1,0.0,0.0,0.1349100978,136.0451746024,1,6,194,0.962446116,202,30,0.0],[1,1,0.0,0.022058824,0.0,136.0,1,7,85,1.0,204,31,0,0,0.1381312825,0.2705109903,0.017911255,135.8429598053,1,7,84,1.0,204,31,0.0],[1,1,0.0,0.003184713,0.0,314.0,1,6,16,1.0,205,160,1,1,0.0,0.0,0.4176763082,313.929983402,0,5,16,1.0,205,160,0.0],[1,1,0.0,0.003436426,0.0,291.0,1,6,258,1.0,206,161,1,1,0.1733720949,0.2611051779,0.2549165219,290.8770108085,0,6,258,1.0,205,160,0.0],[1,1,0.0,0.018987342,0.012658228,158.0,1,8,160,1.0,207,162,0,0,0.0,0.0,0.1812072107,157.8918861408,0,8,160,0.9292549382,207,162,0.0],[1,1,0.0,0.018867925,0.012578616,159.0,1,8,46,1.0,208,163,1,0,0.1208269855,0.0,0.133844617,158.7113027944,0,8,46,0.7611543337,207,162,1.0],[1,1,0.0,0.001126126,0.001126126,888.0,1,30,4,1.0,209,164,0,0,0.0,0.0704750047,0.0473648863,888.1463161798,0,30,3,0.9787023289,209,164,1.0],[1,1,0.0,0.001157407,0.001157407,864.0,1,30,173,1.0,210,165,1,0,0.0,0.0,0.0967007736,864.0195141729,0,29,172,0.5441404767,210,165,0.0],[1,1,0.0,0.058411215,0.01635514,428.0,1,21,258,1.0,211,166,0,0,0.0,0.2705734794,0.3656571628,428.3294359345,1,21,258,1.0,210,165,0.0],[1,1,0.0,0.07816092,0.016091954,435.0,1,21,157,1.0,212,167,1,1,0.0,0.4637193685,0.1540491629,435.0936591417,1,21,157,0.5957212465,211,166,1.0],[1,1,0.0,0.020467836,0.025341131,1026.0,1,28,226,1.0,213,168,0,0,0.3286849708,0.0400477015,0.3670127192,1026.2022088476,0,28,225,1.0,213,167,0.0],[1,1,0.0,0.020428016,0.025291829,1028.0,1,28,3,1.0,214,169,0,1,0.0,0.3473133407,0.0428848435,1028.0712715042,1,27,3,1.0,213,168,1.0],[1,1,0.0,0.007423118,0.005302227,943.0,1,28,7,1.0,215,170,0,0,0.3264618614,0.1162747144,0.051439122,942.9850297922,0,27,6,1.0,215,170,0.0],[1,1,0.0,0.008484848,0.006060606,825.0,1,28,253,1.0,216,171,1,1,0.3531204452,0.0803481277,0.1990354332,825.1814535199,0,28,252,0.8320803575,215,171,0.0],[1,1,0.0,0.002364066,0.002364066,423.0,1,28,946,1.0,217,172,0,1,0.0,0.0,0.1379058453,422.8137433753,1,28,946,0.9886483751,216,171,0.0],[1,1,0.0,0.007086614,0.004330709,2540.0,1,28,17,1.0,218,173,0,1,0.0,0.5558336946,0.115655493,2540.1885300269,0,27,17,0.5048424241,218,172,1.0],[1,1,0.0,0.00738613,0.004924087,2437.0,1,28,153,1.0,219,174,0,1,0.0,0.0,0.2379250268,2436.9272816914,0,27,153,1.0,218,173,0.0],[1,1,0.0,0.001970055,0.004334121,2538.0,1,28,0,1.0,462,417,1,1,0.0,0.1215549766,0.242119767,2537.7626597447,0,27,0,1.0,462,417,1.0],[1,1,0.0,0.002053388,0.004517454,2435.0,1,28,153,1.0,463,418,1,1,0.0058496949,0.0,0.0223361595,2435.0052470529,1,28,153,0.908060732,463,418,0.0],[1,1,0.0,0.015748031,0.013498313,889.0,1,30,1,1.0,221,176,0,1,0.0,0.1452961053,0.3218433816,888.8073263495,0,29,0,1.0,221,176,0.0],[1,1,0.0,0.016184971,0.013872832,865.0,1,30,174,1.0,220,175,1,1,0.0268472059,0.0,0.3463731032,864.9590292624,0,30,174,0.8563269044,219,174,0.0],[1,1,0.0,0.0,0.0,0.0,1,17,259,1.0,222,177,0,0,0.0,0.1801066222,0.012736649,0.1944038468,0,16,259,0.7989608151,221,177,0.0],[1,1,0.0,0.0,0.0,0.0,1,17,285,1.0,223,178,1,1,0.055054485,0.169072508,0.1520309472,0.3994266043,0,17,285,1.0,223,178,0.0],[1,1,0.0,0.012437811,0.008291874,1206.0,1,19,94,1.0,224,179,1,1,0.2140147764,0.0,0.3061783539,1206.0221614529,0,19,94,1.0,224,178,0.0],[1,1,0.0,0.013863216,0.009242144,1082.0,1,19,157,1.0,225,180,1,1,0.3644838424,0.2427624071,0.3755897527,1082.4230027277,0,19,156,0.4887995779,225,180,0.0],[1,1,0.0,0.101123596,0.026217228,267.0,1,26,78,1.0,226,181,0,0,0.0,0.0,0.2140843588,266.7666816074,0,25,77,1.0,225,181,1.0],[1,1,0.0,0.11637931,0.030172414,232.0,1,26,172,1.0,227,182,1,0,0.1154730668,0.3961476813,0.4088476864,231.8825141225,1,26,172,0.9109151254,226,181,0.0],[1,1,0.0,0.01945683,0.0,2467.0,1,28,156,1.0,228,183,1,0,0.3588558001,0.1187662292,0.1415335991,2467.1455750783,0,28,155,1.0,228,182,0.0],[1,1,0.0,0.018677043,0.0,2570.0,1,28,3,1.0,229,184,0,0,0.0,0.5561310689,0.1992643757,2569.8777724679,1,28,3,0.7820531352,228,184,1.0],[1,1,0.0,0.003496503,0.0,2574.0,1,28,0,1.0,230,185,0,0,0.0080187556,0.1297656014,0.1868988072,2573.5633397986,0,28,0,0.6486942186,229,184,1.0],[1,1,0.0,0.00364225,0.0,2471.0,1,28,156,1.0,231,186,0,1,0.0,0.12857027,0.1104874574,2471.1601649073,1,28,156,0.9129883258,230,186,0.0],[1,1,0.0,0.000809389,0.000809389,2471.0,1,28,156,1.0,232,187,0,0,0.0,0.4638347488,0.0466010379,2470.9021157781,1,27,155,0.8723570045,232,187,0.0],[1,1,0.0,0.000777001,0.000777001,2574.0,1,28,0,1.0,233,188,0,1,0.0,0.0,0.2249407819,2573.9999287728,1,27,0,1.0,233,188,0.0],[1,2,1.0,0.001490313,0.001490313,671.0,1,29,8,1.0,235,190,0,2,1.0,0.0716682746,0.1301374152,671.2738053637,1,29,8,0.8963799532,235,189,0.0],[1,2,1.0,0.001518603,0.001518603,658.5,1,29,492,1.0,237,192,0,1,1.0,0.0,0.2274222287,658.2895823255,0,29,491,1.0,236,192,0.0],[1,1,0.0,0.048697622,0.055492639,883.0,1,11,93,1.0,238,32,1,1,0.0,0.0276038704,0.0094402914,882.9724725119,0,11,93,0.860170404,237,32,0.0],[1,1,0.0,0.006329114,0.006329114,158.0,1,8,164,1.0,226,173,1,0,0.247288745,0.1496382944,0.2477076702,158.2807607798,0,8,163,1.0,225,172,0.0],[1,1,0.0,0.006289308,0.006289308,159.0,1,8,4,1.0,225,172,1,0,0.0,0.3130065222,0.1449942177,159.1155507604,0,8,4,0.8925346774,225,171,0.0],[1,1,0.0,0.002265006,0.002265006,883.0,1,11,0,1.0,239,33,1,1,0.0,0.4732043872,0.2161943591,882.6567004708,0,11,0,1.0,238,33,1.0],[1,4,0.540264701,0.010762332,0.019282511,557.5,1,32,136,1.0,83,68,1,4,0.6729456819,0.0,0.0774519709,557.3244232012,1,32,136,1.0,82,68,1.0],[1,4,0.540264701,0.01082544,0.01939558,554.25,1,32,992,1.0,87,72,0,3,0.4520742096,0.0,0.1988970456,553.820880018,0,32,991,1.0,87,71,0.0],[1,2,0.997772472,0.037249284,0.014326648,349.0,1,30,441,1.0,89,74,1,2,0.9819659194,0.0,0.1828693079,348.8510871785,0,30,440,0.7129539346,89,73,0.0],[1,2,0.997772472,0.036619718,0.014084507,355.0,1,30,234,1.0,91,76,0,1,0.9012850513,0.0,0.1800171866,354.8570250182,0,29,234,1.0,91,76,1.0],[1,1,0.0,0.001517451,0.0,659.0,1,7,104,1.0,92,5,0,0,0.0,0.0368293891,0.4543555788,659.3499798799,1,6,103,1.0,91,5,0.0],[1,1,0.0,0.005062305,0.007398754,2568.0,1,28,12,1.0,240,193,0,0,0.0,0.2111679631,0.1526233109,2567.6255226328,1,28,12,0.7692121476,239,192,1.0],[1,1,0.0,0.005273834,0.007707911,2465.0,1,28,168,1.0,241,194,0,0,0.0,0.3783927279,0.2972373646,2464.921266054,0,28,167,0.9169058211,240,194,0.0],[1,1,0.0,0.005813953,0.005813953,172.0,1,10,143,1.0,242,195,0,1,0.0,0.0354011453,0.2302226767,172.1345933609,1,9,142,1.0,242,194,0.0],[1,2,0.985228136,0.009641873,0.0,363.0,1,30,342,1.0,244,197,1,2,0.4841369916,0.0,0.4250451954,363.1148808389,1,30,342,1.0,243,197,0.0],[1,1,0.0,0.001557632,0.001557632,2568.0,1,28,2,1.0,245,198,0,0,0.1881924044,0.3640564192,0.2126227307,2568.2186347806,1,27,2,0.7922965072,245,198,1.0],[1,1,0.0,0.001622718,0.001622718,2465.0,1,28,170,1.0,246,199,0,1,0.0,0.0,0.307267931,2465.7252722213,0,28,170,0.8306278631,245,199,0.0],[1,1,0.0,0.045112782,0.036090226,665.0,1,16,211,1.0,247,200,1,0,0.0,0.1075756261,0.380905368,665.0671035815,1,15,211,1.0,246,200,0.0],[2,2,0.811278124,0.017307692,0.013461538,520.0,1,17,42,1.0,249,235,2,2,0.7793803924,0.0,0.0925253965,519.7150344502,1,16,41,1.0,248,235,1.0],[2,2,0.787126586,0.019704433,0.013793103,507.5,1,17,483,1.0,251,237,2,1,0.8709782442,0.0,0.2028817347,507.0199667571,0,16,482,1.0,250,237,0.0],[1,1,0.0,0.036585366,0.004065041,246.0,1,24,26,1.0,93,77,1,0,0.0,0.188386533,0.0644603103,246.2214118756,1,23,25,0.9514143661,93,77,0.0],[1,1,0.0,0.037974684,0.004219409,237.0,1,24,177,1.0,94,78,1,0,0.1453247515,0.4109597876,0.0090362075,237.0770216879,0,23,176,1.0,94,77,0.0],[1,1,0.0,0.043269231,0.004807692,208.0,1,24,982,1.0,95,79,0,1,0.163053371,0.0,0.2385430782,207.7989693709,0,24,981,0.368307259,94,78,0.0],[1,1,0.0,0.015831135,0.01055409,758.0,1,11,213,1.0,253,37,0,1,0.0,0.1468009594,0.2444376173,757.7932657118,0,11,212,0.7658975637,252,37,0.0],[1,1,0.0,0.013528749,0.009019166,887.0,1,11,18,1.0,252,36,0,1,0.0,0.0
[truncated: 255,609 more chars]
