# Supplementary material for: KCO: Balancing class distribution in just-in-time software defect prediction using kernel crossover oversampling
Source: PLoS One. 2024 Apr 11;19(4):e0299585. doi: 10.1371/journal.pone.0299585 (PMC11008885; doi:10.1371/journal.pone.0299585)
Supplement: S1 Datasets — (ZIP) [file pone.0299585.s001.zip › Datasets/bugzilla_0.5.json]

{"columns":["ns","nf","entropy","la","ld","lt","fix","ndev","pd","npt","exp","sexp","ns_jitter","nf_jitter","entropy_jitter","la_jitter","ld_jitter","lt_jitter","fix_jitter","ndev_jitter","pd_jitter","npt_jitter","exp_jitter","sexp_jitter","bug"],"index":[0,1,2,3,4,5,6,7,8,9,10,11,12,13,14,15,16,17,18,19,20,21,22,23,24,25,26,27,28,29,30,31,32,33,34,35,36,37,38,39,40,41,42,43,44,45,46,47,48,49,50,51,52,53,54,55,56,57,58,59,60,61,62,63,64,65,66,67,68,69,70,71,72,73,74,75,76,77,78,79,80,81,82,83,84,85,86,87,88,89,90,91,92,93,94,95,96,97,98,99,100,101,102,103,104,105,106,107,108,109,110,111,112,113,114,115,116,117,118,119,120,121,122,123,124,125,126,127,128,129,130,131,132,133,134,135,136,137,138,139,140,141,142,143,144,145,146,147,148,149,150,151,152,153,154,155,156,157,158,159,160,161,162,163,164,165,166,167,168,169,170,171,172,173,174,175,176,177,178,179,180,181,182,183,184,185,186,187,188,189,190,191,192,193,194,195,196,197,198,199,200,201,202,203,204,205,206,207,208,209,210,211,212,213,214,215,216,217,218,219,220,221,222,223,224,225,226,227,228,229,230,231,232,233,234,235,236,237,238,239,240,241,242,243,244,245,246,247,248,249,250,251,252,253,254,255,256,257,258,259,260,261,262,263,264,265,266,267,268,269,270,271,272,273,274,275,276,277,278,279,280,281,282,283,284,285,286,287,288,289,290,291,292,293,294,295,296,297,298,299,300,301,302,303,304,305,306,307,308,309,310,311,312,313,314,315,316,317,318,319,320,321,322,323,324,325,326,327,328,329,330,331,332,333,334,335,336,337,338,339,340,341,342,343,344,345,346,347,348,349,350,351,352,353,354,355,356,357,358,359,360,361,362,363,364,365,366,367,368,369,370,371,372,373,374,375,376,377,378,379,380,381,382,383,384,385,386,387,388,389,390,391,392,393,394,395,396,397,398,399,400,401,402,403,404,405,406,407,408,409,410,411,412,413,414,415,416,417,418,419,420,421,422,423,424,425,426,427,428,429,430,431,432,433,434,435,436,437,438,439,440,441,442,443,444,445,446,447,448,449,450,451,452,453,454,455,456,457,458,459,460,461,462,463,464,465,466,467,468,469,470,471,472,473,474,475,476,477,478,479,480,481,482,483,484,485,486,487,488,489,490,491,492,493,494,495,496,497,498,499,500,501,502,503,504,505,506,507,508,509,510,511,512,513,514,515,516,517,518,519,520,521,522,523,524,525,526,527,528,529,530,531,532,533,534,535,536,537,538,539,540,541,542,543,544,545,546,547,548,549,550,551,552,553,554,555,556,557,558,559,560,561,562,563,564,565,566,567,568,569,570,571,572,573,574,575,576,577,578,579,580,581,582,583,584,585,586,587,588,589,590,591,592,593,594,595,596,597,598,599,600,601,602,603,604,605,606,607,608,609,610,611,612,613,614,615,616,617,618,619,620,621,622,623,624,625,626,627,628,629,630,631,632,633,634,635,636,637,638,639,640,641,642,643,644,645,646,647,648,649,650,651,652,653,654,655,656,657,658,659,660,661,662,663,664,665,666,667,668,669,670,671,672,673,674,675,676,677,678,679,680,681,682,683,684,685,686,687,688,689,690,691,692,693,694,695,696,697,698,699,700,701,702,703,704,705,706,707,708,709,710,711,712,713,714,715,716,717,718,719,720,721,722,723,724,725,726,727,728,729,730,731,732,733,734,735,736,737,738,739,740,741,742,743,744,745,746,747,748,749,750,751,752,753,754,755,756,757,758,759,760,761,762,763,764,765,766,767,768,769,770,771,772,773,774,775,776,777,778,779,780,781,782,783,784,785,786,787,788,789,790,791,792,793,794,795,796,797,798,799,800,801,802,803,804,805,806,807,808,809,810,811,812,813,814,815,816,817,818,819,820,821,822,823,824,825,826,827,828,829,830,831,832,833,834,835,836,837,838,839,840,841,842,843,844,845,846,847,848,849,850,851,852,853,854,855,856,857,858,859,860,861,862,863,864,865,866,867,868,869,870,871,872,873,874,875,876,877,878,879,880,881,882,883,884,885,886,887,888,889,890,891,892,893,894,895,896,897,898,899,900,901,902,903,904,905,906,907,908,909,910,911,912,913,914,915,916,917,918,919,920,921,922,923,924,925,926,927,928,929,930,931,932,933,934,935,936,937,938,939,940,941,942,943,944,945,946,947,948,949,950,951,952,953,954,955,956,957,958,959,960,961,962,963,964,965,966,967,968,969,970,971,972,973,974,975,976,977,978,979,980,981,982,983,984,985,986,987,988,989,990,991,992,993,994,995,996,997,998,999,1000,1001,1002,1003,1004,1005,1006,1007,1008,1009,1010,1011,1012,1013,1014,1015,1016,1017,1018,1019,1020,1021,1022,1023,1024,1025,1026,1027,1028,1029,1030,1031,1032,1033,1034,1035,1036,1037,1038,1039,1040,1041,1042,1043,1044,1045,1046,1047,1048,1049,1050,1051,1052,1053,1054,1055,1056,1057,1058,1059,1060,1061,1062,1063,1064,1065,1066,1067,1068,1069,1070,1071,1072,1073,1074,1075,1076,1077,1078,1079,1080,1081,1082,1083,1084,1085,1086,1087,1088,1089,1090,1091,1092,1093,1094,1095,1096,1097,1098,1099,1100,1101,1102,1103,1104,1105,1106,1107,1108,1109,1110,1111,1112,1113,1114,1115,1116,1117,1118,1119,1120,1121,1122,1123,1124,1125,1126,1127,1128,1129,1130,1131,1132,1133,1134,1135,1136,1137,1138,1139,1140,1141,1142,1143,1144,1145,1146,1147,1148,1149,1150,1151,1152,1153,1154,1155,1156,1157,1158,1159,1160,1161,1162,1163,1164,1165,1166,1167,1168,1169,1170,1171,1172,1173,1174,1175,1176,1177,1178,1179,1180,1181,1182,1183,1184,1185,1186,1187,1188,1189,1190,1191,1192,1193,1194,1195,1196,1197,1198,1199,1200,1201,1202,1203,1204,1205,1206,1207,1208,1209,1210,1211,1212,1213,1214,1215,1216,1217,1218,1219,1220,1221,1222,1223,1224,1225,1226,1227,1228,1229,1230,1231,1232,1233,1234,1235,1236,1237,1238,1239,1240,1241,1242,1243,1244,1245,1246,1247,1248,1249,1250,1251,1252,1253,1254,1255,1256,1257,1258,1259,1260,1261,1262,1263,1264,1265,1266,1267,1268,1269,1270,1271,1272,1273,1274,1275,1276,1277,1278,1279,1280,1281,1282,1283,1284,1285,1286,1287,1288,1289,1290,1291,1292,1293,1294,1295,1296,1297,1298,1299,1300,1301,1302,1303,1304,1305,1306,1307,1308,1309,1310,1311,1312,1313,1314,1315,1316,1317,1318,1319,1320,1321,1322,1323,1324,1325,1326,1327,1328,1329,1330,1331,1332,1333,1334,1335,1336,1337,1338,1339,1340,1341,1342,1343,1344,1345,1346,1347,1348,1349,1350,1351,1352,1353,1354,1355,1356,1357,1358,1359,1360,1361,1362,1363,1364,1365,1366,1367,1368,1369,1370,1371,1372,1373,1374,1375,1376,1377,1378,1379,1380,1381,1382,1383,1384,1385,1386,1387,1388,1389,1390,1391,1392,1393,1394,1395,1396,1397,1398,1399,1400,1401,1402,1403,1404,1405,1406,1407,1408,1409,1410,1411,1412,1413,1414,1415,1416,1417,1418,1419,1420,1421,1422,1423,1424,1425,1426,1427,1428,1429,1430,1431,1432,1433,1434,1435,1436,1437,1438,1439,1440,1441,1442,1443,1444,1445,1446,1447,1448,1449,1450,1451,1452,1453,1454,1455,1456,1457,1458,1459,1460,1461,1462,1463,1464,1465,1466,1467,1468,1469,1470,1471,1472,1473,1474,1475,1476,1477,1478,1479,1480,1481,1482,1483,1484,1485,1486,1487,1488,1489,1490,1491,1492,1493,1494,1495,1496,1497,1498,1499,1500,1501,1502,1503,1504,1505,1506,1507,1508,1509,1510,1511,1512,1513,1514,1515,1516,1517,1518,1519,1520,1521,1522,1523,1524,1525,1526,1527,1528,1529,1530,1531,1532,1533,1534,1535,1536,1537,1538,1539,1540,1541,1542,1543,1544,1545,1546,1547,1548,1549,1550,1551,1552,1553,1554,1555,1556,1557,1558,1559,1560,1561,1562,1563,1564,1565,1566,1567,1568,1569,1570,1571,1572,1573,1574,1575,1576,1577,1578,1579,1580,1581,1582,1583,1584,1585,1586,1587,1588,1589,1590,1591,1592,1593,1594,1595,1596,1597,1598,1599,1600,1601,1602,1603,1604,1605,1606,1607,1608,1609,1610,1611,1612,1613,1614,1615,1616,1617,1618,1619,1620,1621,1622,1623,1624,1625,1626,1627,1628,1629,1630,1631,1632,1633,1634,1635,1636,1637,1638,1639,1640,1641,1642,1643,1644,1645,1646,1647,1648,1649,1650,1651,1652,1653,1654,1655,1656,1657,1658,1659,1660,1661,1662,1663,1664,1665,1666,1667,1668,1669,1670,1671,1672,1673,1674,1675,1676,1677,1678,1679,1680,1681,1682,1683,1684,1685,1686,1687,1688,1689,1690,1691,1692,1693,1694,1695,1696,1697,1698,1699,1700,1701,1702,1703,1704,1705,1706,1707,1708,1709,1710,1711,1712,1713,1714,1715,1716,1717,1718,1719,1720,1721,1722,1723,1724,1725,1726,1727,1728,1729,1730,1731,1732,1733,1734,1735,1736,1737,1738,1739,1740,1741,1742,1743,1744,1745,1746,1747,1748,1749,1750,1751,1752,1753,1754,1755,1756,1757,1758,1759,1760,1761,1762,1763,1764,1765,1766,1767,1768,1769,1770,1771,1772,1773,1774,1775,1776,1777,1778,1779,1780,1781,1782,1783,1784,1785,1786,1787,1788,1789,1790,1791,1792,1793,1794,1795,1796,1797,1798,1799,1800,1801,1802,1803,1804,1805,1806,1807,1808,1809,1810,1811,1812,1813,1814,1815,1816,1817,1818,1819,1820,1821,1822,1823,1824,1825,1826,1827,1828,1829,1830,1831,1832,1833,1834,1835,1836,1837,1838,1839,1840,1841,1842,1843,1844,1845,1846,1847,1848,1849,1850,1851,1852,1853,1854,1855,1856,1857,1858,1859,1860,1861,1862,1863,1864,1865,1866,1867,1868,1869,1870,1871,1872,1873,1874,1875,1876,1877,1878,1879,1880,1881,1882,1883,1884,1885,1886,1887,1888,1889,1890,1891,1892,1893,1894,1895,1896,1897,1898,1899,1900,1901,1902,1903,1904,1905,1906,1907,1908,1909,1910,1911,1912,1913,1914,1915,1916,1917,1918,1919,1920,1921,1922,1923,1924,1925,1926,1927,1928,1929,1930,1931,1932,1933,1934,1935,1936,1937,1938,1939,1940,1941,1942,1943,1944,1945,1946,1947,1948,1949,1950,1951,1952,1953,1954,1955,1956,1957,1958,1959,1960,1961,1962,1963,1964,1965,1966,1967,1968,1969,1970,1971,1972,1973,1974,1975,1976,1977,1978,1979,1980,1981,1982,1983,1984,1985,1986,1987,1988,1989,1990,1991,1992,1993,1994,1995,1996,1997,1998,1999,2000,2001,2002,2003,2004,2005,2006,2007,2008,2009,2010,2011,2012,2013,2014,2015,2016,2017,2018,2019,2020,2021,2022,2023,2024,2025,2026,2027,2028,2029,2030,2031,2032,2033,2034,2035,2036,2037,2038,2039,2040,2041,2042,2043,2044,2045,2046,2047,2048,2049,2050,2051,2052,2053,2054,2055,2056,2057,2058,2059,2060,2061,2062,2063,2064,2065,2066,2067,2068,2069,2070,2071,2072,2073,2074,2075,2076,2077,2078,2079,2080,2081,2082,2083,2084,2085,2086,2087,2088,2089,2090,2091,2092,2093,2094,2095,2096,2097,2098,2099,2100,2101,2102,2103,2104,2105,2106,2107,2108,2109,2110,2111,2112,2113,2114,2115,2116,2117,2118,2119,2120,2121,2122,2123,2124,2125,2126,2127,2128,2129,2130,2131,2132,2133,2134,2135,2136,2137,2138,2139,2140,2141,2142,2143,2144,2145,2146,2147,2148,2149,2150,2151,2152,2153,2154,2155,2156,2157,2158,2159,2160,2161,2162,2163,2164,2165,2166,2167,2168,2169,2170,2171,2172,2173,2174,2175,2176,2177,2178,2179,2180,2181,2182,2183,2184,2185,2186,2187,2188,2189,2190,2191,2192,2193,2194,2195,2196,2197,2198,2199,2200,2201,2202,2203,2204,2205,2206,2207,2208,2209,2210,2211,2212,2213,2214,2215,2216,2217,2218,2219,2220,2221,2222,2223,2224,2225,2226,2227,2228,2229,2230,2231,2232,2233,2234,2235,2236,2237,2238,2239,2240,2241,2242,2243,2244,2245,2246,2247,2248,2249,2250,2251,2252,2253,2254,2255,2256,2257,2258,2259,2260,2261,2262,2263,2264,2265,2266,2267,2268,2269,2270,2271,2272,2273,2274,2275,2276,2277,2278,2279,2280,2281,2282,2283,2284,2285,2286,2287,2288,2289,2290,2291,2292,2293,2294,2295,2296,2297,2298,2299,2300,2301,2302,2303,2304,2305,2306,2307,2308,2309,2310,2311,2312,2313,2314,2315,2316,2317,2318,2319,2320,2321,2322,2323,2324,2325,2326,2327,2328,2329,2330,2331,2332,2333,2334,2335,2336,2337,2338,2339,2340,2341,2342,2343,2344,2345,2346,2347,2348,2349,2350,2351,2352,2353,2354,2355,2356,2357,2358,2359,2360,2361,2362,2363,2364,2365,2366,2367,2368,2369,2370,2371,2372,2373,2374,2375,2376,2377,2378,2379,2380,2381,2382,2383,2384,2385,2386,2387,2388,2389,2390,2391,2392,2393,2394,2395,2396,2397,2398,2399,2400,2401,2402,2403,2404,2405,2406,2407,2408,2409,2410,2411,2412,2413,2414,2415,2416,2417,2418,2419,2420,2421,2422,2423,2424,2425,2426,2427,2428,2429,2430,2431,2432,2433,2434,2435,2436,2437,2438,2439,2440,2441,2442,2443,2444,2445,2446,2447,2448,2449,2450,2451,2452,2453,2454,2455,2456,2457,2458,2459,2460,2461,2462,2463,2464,2465,2466,2467,2468,2469,2470,2471,2472,2473,2474,2475,2476,2477,2478,2479,2480,2481,2482,2483,2484,2485,2486,2487,2488,2489,2490,2491,2492,2493,2494,2495,2496,2497,2498,2499,2500,2501,2502,2503,2504,2505,2506,2507,2508,2509,2510,2511,2512,2513,2514,2515,2516,2517,2518,2519,2520,2521,2522,2523,2524,2525,2526,2527,2528,2529,2530,2531,2532,2533,2534,2535,2536,2537,2538,2539,2540,2541,2542,2543,2544,2545,2546,2547,2548,2549,2550,2551,2552,2553,2554,2555,2556,2557,2558,2559,2560,2561,2562,2563,2564,2565,2566,2567,2568,2569,2570,2571,2572,2573,2574,2575,2576,2577,2578,2579,2580,2581,2582,2583,2584,2585,2586,2587,2588,2589,2590,2591,2592,2593,2594,2595,2596,2597,2598,2599,2600,2601,2602,2603,2604,2605,2606,2607,2608,2609,2610,2611,2612,2613,2614,2615,2616,2617,2618,2619,2620,2621,2622,2623,2624,2625,2626,2627,2628,2629,2630,2631,2632,2633,2634,2635,2636,2637,2638,2639,2640,2641,2642,2643,2644,2645,2646,2647,2648,2649,2650,2651,2652,2653,2654,2655,2656,2657,2658,2659,2660,2661,2662,2663,2664,2665,2666,2667,2668,2669,2670,2671,2672,2673,2674,2675,2676,2677,2678,2679,2680,2681,2682,2683,2684,2685,2686,2687,2688,2689,2690,2691,2692,2693,2694,2695,2696,2697,2698,2699,2700,2701,2702,2703,2704,2705,2706,2707,2708,2709,2710,2711,2712,2713,2714,2715,2716,2717,2718,2719,2720,2721,2722,2723,2724,2725,2726,2727,2728,2729,2730,2731,2732,2733,2734,2735,2736,2737,2738,2739,2740,2741,2742,2743,2744,2745,2746,2747,2748,2749,2750,2751,2752,2753,2754,2755,2756,2757,2758,2759,2760,2761,2762,2763,2764,2765,2766,2767,2768,2769,2770,2771,2772,2773,2774,2775,2776,2777,2778,2779,2780,2781,2782,2783,2784,2785,2786,2787,2788,2789,2790,2791,2792,2793,2794,2795,2796,2797,2798,2799,2800,2801,2802,2803,2804,2805,2806,2807,2808,2809,2810,2811,2812,2813,2814,2815,2816,2817,2818,2819,2820,2821,2822,2823,2824,2825,2826,2827,2828,2829,2830,2831,2832,2833,2834,2835,2836,2837,2838,2839,2840,2841,2842,2843,2844,2845,2846,2847,2848,2849,2850,2851,2852,2853,2854,2855,2856,2857,2858,2859,2860,2861,2862,2863,2864,2865,2866,2867,2868,2869,2870,2871,2872,2873,2874,2875,2876,2877,2878,2879,2880,2881,2882,2883,2884,2885,2886,2887,2888,2889,2890,2891,2892,2893,2894,2895,2896,2897,2898,2899,2900,2901,2902,2903,2904,2905,2906,2907,2908,2909,2910,2911,2912,2913,2914,2915,2916,2917,2918,2919,2920,2921,2922,2923,2924,2925,2926,2927,2928,2929,2930,2931,2932,2933,2934,2935,2936,2937,2938,2939,2940,2941,2942,2943,2944,2945,2946,2947,2948,2949,2950,2951,2952,2953,2954,2955,2956,2957,2958,2959,2960,2961,2962,2963,2964,2965,2966,2967,2968,2969,2970,2971,2972,2973,2974,2975,2976,2977,2978,2979,2980,2981,2982,2983,2984,2985,2986,2987,2988,2989,2990,2991,2992,2993,2994,2995,2996,2997,2998,2999,3000,3001,3002,3003,3004,3005,3006,3007,3008,3009,3010,3011,3012,3013,3014,3015,3016,3017,3018,3019,3020,3021,3022,3023,3024,3025,3026,3027,3028,3029,3030,3031,3032,3033,3034,3035,3036,3037,3038,3039,3040,3041,3042,3043,3044,3045,3046,3047,3048,3049,3050,3051,3052,3053,3054,3055,3056,3057,3058,3059,3060,3061,3062,3063,3064,3065,3066,3067,3068,3069,3070,3071,3072,3073,3074,3075,3076,3077,3078,3079,3080,3081,3082,3083,3084,3085,3086,3087,3088,3089,3090,3091,3092,3093,3094,3095,3096,3097,3098,3099,3100,3101,3102,3103,3104,3105,3106,3107,3108,3109,3110,3111,3112,3113,3114,3115,3116,3117,3118,3119,3120,3121,3122,3123,3124,3125,3126,3127,3128,3129,3130,3131,3132,3133,3134,3135,3136,3137,3138,3139,3140,3141,3142,3143,3144,3145,3146,3147,3148,3149,3150,3151,3152,3153,3154,3155,3156,3157,3158,3159,3160,3161,3162,3163,3164,3165,3166,3167,3168,3169,3170,3171,3172,3173,3174,3175,3176,3177,3178,3179,3180,3181,3182,3183,3184,3185,3186,3187,3188,3189,3190,3191,3192,3193,3194,3195,3196,3197,3198,3199,3200,3201,3202,3203,3204,3205,3206,3207,3208,3209,3210,3211,3212,3213,3214,3215,3216,3217,3218,3219,3220,3221,3222,3223,3224,3225,3226,3227,3228,3229,3230,3231,3232,3233,3234,3235,3236,3237,3238,3239,3240,3241,3242,3243,3244,3245,3246,3247,3248,3249,3250,3251,3252,3253,3254,3255,3256,3257,3258,3259,3260,3261,3262,3263,3264,3265,3266,3267,3268,3269,3270,3271,3272,3273,3274,3275,3276,3277,3278,3279,3280,3281,3282,3283,3284,3285,3286,3287,3288,3289,3290,3291,3292,3293,3294,3295,3296,3297,3298,3299,3300,3301,3302,3303,3304,3305,3306,3307,3308,3309,3310,3311,3312,3313,3314,3315,3316,3317,3318,3319,3320,3321,3322,3323,3324,3325,3326,3327,3328,3329,3330,3331,3332,3333,3334,3335,3336,3337,3338,3339,3340,3341,3342,3343,3344,3345,3346,3347,3348,3349,3350,3351,3352,3353,3354,3355,3356,3357,3358,3359,3360,3361,3362,3363,3364,3365,3366,3367,3368,3369,3370,3371,3372,3373,3374,3375,3376,3377,3378,3379,3380,3381,3382,3383,3384,3385,3386,3387,3388,3389,3390,3391,3392,3393,3394,3395,3396,3397,3398,3399,3400,3401,3402,3403,3404,3405,3406,3407,3408,3409,3410,3411,3412,3413,3414,3415,3416,3417,3418,3419,3420,3421,3422,3423,3424,3425,3426,3427,3428,3429,3430,3431,3432,3433,3434,3435,3436,3437,3438,3439,3440,3441,3442,3443,3444,3445,3446,3447,3448,3449,3450,3451,3452,3453,3454,3455,3456,3457,3458,3459,3460,3461,3462,3463,3464,3465,3466,3467,3468,3469,3470,3471,3472,3473,3474,3475,3476,3477,3478,3479,3480,3481,3482,3483,3484,3485,3486,3487,3488,3489,3490,3491,3492,3493,3494,3495,3496,3497,3498,3499,3500,3501,3502,3503,3504,3505,3506,3507,3508,3509,3510,3511,3512,3513,3514,3515,3516,3517,3518,3519,3520,3521,3522,3523,3524,3525,3526,3527,3528,3529,3530,3531,3532,3533,3534,3535,3536,3537,3538,3539,3540,3541,3542,3543,3544,3545,3546,3547,3548,3549,3550,3551,3552,3553,3554,3555,3556,3557,3558,3559,3560,3561,3562,3563,3564,3565,3566,3567,3568,3569,3570,3571,3572,3573,3574,3575,3576,3577,3578,3579,3580,3581,3582,3583,3584,3585,3586,3587,3588,3589,3590,3591,3592,3593,3594,3595,3596,3597,3598,3599,3600,3601,3602,3603,3604,3605,3606,3607,3608,3609,3610,3611,3612,3613,3614,3615,3616,3617,3618,3619,3620,3621,3622,3623,3624,3625,3626,3627,3628,3629,3630,3631,3632,3633,3634,3635,3636,3637,3638,3639,3640,3641,3642,3643,3644,3645,3646,3647,3648,3649,3650,3651,3652,3653,3654,3655,3656,3657,3658,3659,3660,3661,3662,3663,3664,3665,3666,3667,3668,3669,3670,3671,3672,3673,3674,3675,3676,3677,3678,3679,3680,3681,3682,3683,3684,3685,3686,3687,3688,3689,3690,3691,3692,3693,3694,3695,3696,3697,3698,3699,3700,3701,3702,3703,3704,3705,3706,3707,3708,3709,3710,3711,3712,3713,3714,3715,3716,3717,3718,3719,3720,3721,3722,3723,3724,3725,3726,3727,3728,3729,3730,3731,3732,3733,3734,3735,3736,3737,3738,3739,3740,3741,3742,3743,3744,3745,3746,3747,3748,3749,3750,3751,3752,3753,3754,3755,3756,3757,3758,3759,3760,3761,3762,3763,3764,3765,3766,3767,3768,3769,3770,3771,3772,3773,3774,3775,3776,3777,3778,3779,3780,3781,3782,3783,3784,3785,3786,3787,3788,3789,3790,3791,3792,3793,3794,3795,3796,3797,3798,3799,3800,3801,3802,3803,3804,3805,3806,3807,3808,3809,3810,3811,3812,3813,3814,3815,3816,3817,3818,3819,3820,3821,3822,3823,3824,3825,3826,3827,3828,3829,3830,3831,3832,3833,3834,3835,3836,3837,3838,3839,3840,3841,3842,3843,3844,3845,3846,3847,3848,3849,3850,3851,3852,3853,3854,3855,3856,3857,3858,3859,3860,3861,3862,3863,3864,3865,3866,3867,3868,3869,3870,3871,3872,3873,3874,3875,3876,3877,3878,3879,3880,3881,3882,3883,3884,3885,3886,3887,3888,3889,3890,3891,3892,3893,3894,3895,3896,3897,3898,3899,3900,3901,3902,3903,3904,3905,3906,3907,3908,3909,3910,3911,3912,3913,3914,3915,3916,3917,3918,3919,3920,3921,3922,3923,3924,3925,3926,3927,3928,3929,3930,3931,3932,3933,3934,3935,3936,3937,3938,3939,3940,3941,3942,3943,3944,3945,3946,3947,3948,3949,3950,3951,3952,3953,3954,3955,3956,3957,3958,3959,3960,3961,3962,3963,3964,3965,3966,3967,3968,3969,3970,3971,3972,3973,3974,3975,3976,3977,3978,3979,3980,3981,3982,3983,3984,3985,3986,3987,3988,3989,3990,3991,3992,3993,3994,3995,3996,3997,3998,3999,4000,4001,4002,4003,4004,4005,4006,4007,4008,4009,4010,4011,4012,4013,4014,4015,4016,4017,4018,4019,4020,4021,4022,4023,4024,4025,4026,4027,4028,4029,4030,4031,4032,4033,4034,4035,4036,4037,4038,4039,4040,4041,4042,4043,4044,4045,4046,4047,4048,4049,4050,4051,4052,4053,4054,4055,4056,4057,4058,4059,4060,4061,4062,4063,4064,4065,4066,4067,4068,4069,4070,4071,4072,4073,4074,4075,4076,4077,4078,4079,4080,4081,4082,4083,4084,4085,4086,4087,4088,4089,4090,4091,4092,4093,4094,4095,4096,4097,4098,4099,4100,4101,4102,4103,4104,4105,4106,4107,4108,4109,4110,4111,4112,4113,4114,4115,4116,4117,4118,4119,4120,4121,4122,4123,4124,4125,4126,4127,4128,4129,4130,4131,4132,4133,4134,4135,4136,4137,4138,4139,4140,4141,4142,4143,4144,4145,4146,4147,4148,4149,4150,4151,4152,4153,4154,4155,4156,4157,4158,4159,4160,4161,4162,4163,4164,4165,4166,4167,4168,4169,4170,4171,4172,4173,4174,4175,4176,4177,4178,4179,4180,4181,4182,4183,4184,4185,4186,4187,4188,4189,4190,4191,4192,4193,4194,4195,4196,4197,4198,4199,4200,4201,4202,4203,4204,4205,4206,4207,4208,4209,4210,4211,4212,4213,4214,4215,4216,4217,4218,4219,4220,4221,4222,4223,4224,4225,4226,4227,4228,4229,4230,4231,4232,4233,4234,4235,4236,4237,4238,4239,4240,4241,4242,4243,4244,4245,4246,4247,4248,4249,4250,4251,4252,4253,4254,4255,4256,4257,4258,4259,4260,4261,4262,4263,4264,4265,4266,4267,4268,4269,4270,4271,4272,4273,4274,4275,4276,4277,4278,4279,4280,4281,4282,4283,4284,4285,4286,4287,4288,4289,4290,4291,4292,4293,4294,4295,4296,4297,4298,4299,4300,4301,4302,4303,4304,4305,4306,4307,4308,4309,4310,4311,4312,4313,4314,4315,4316,4317,4318,4319,4320,4321,4322,4323,4324,4325,4326,4327,4328,4329,4330,4331,4332,4333,4334,4335,4336,4337,4338,4339,4340,4341,4342,4343,4344,4345,4346,4347,4348,4349,4350,4351,4352,4353,4354,4355,4356,4357,4358,4359,4360,4361,4362,4363,4364,4365,4366,4367,4368,4369,4370,4371,4372,4373,4374,4375,4376,4377,4378,4379,4380,4381,4382,4383,4384,4385,4386,4387,4388,4389,4390,4391,4392,4393,4394,4395,4396,4397,4398,4399,4400,4401,4402,4403,4404,4405,4406,4407,4408,4409,4410,4411,4412,4413,4414,4415,4416,4417,4418,4419,4420,4421,4422,4423,4424,4425,4426,4427,4428,4429,4430,4431,4432,4433,4434,4435,4436,4437,4438,4439,4440,4441,4442,4443,4444,4445,4446,4447,4448,4449,4450,4451,4452,4453,4454,4455,4456,4457,4458,4459,4460,4461,4462,4463,4464,4465,4466,4467,4468,4469,4470,4471,4472,4473,4474,4475,4476,4477,4478,4479,4480,4481,4482,4483,4484,4485,4486,4487,4488,4489,4490,4491,4492,4493,4494,4495,4496,4497,4498,4499,4500,4501,4502,4503,4504,4505,4506,4507,4508,4509,4510,4511,4512,4513,4514,4515,4516,4517,4518,4519,4520,4521,4522,4523,4524,4525,4526,4527,4528,4529,4530,4531,4532,4533,4534,4535,4536,4537,4538,4539,4540,4541,4542,4543,4544,4545,4546,4547,4548,4549,4550,4551,4552,4553,4554,4555,4556,4557,4558,4559,4560,4561,4562,4563,4564,4565,4566,4567,4568,4569,4570,4571,4572,4573,4574,4575,4576,4577,4578,4579,4580,4581,4582,4583,4584,4585,4586,4587,4588,4589,4590,4591,4592,4593,4594,4595,4596,4597,4598,4599,4600,4601,4602,4603,4604,4605,4606,4607,4608,4609,4610,4611,4612,4613,4614,4615,4616,4617,4618,4619],"data":[[1,3,0.0,0.0,0.0,79.33333333,1,1,0,0.333333333,6,6,0,2,0.0397504033,0.039768402,0.576674721,79.2269304223,0,1,0,0.6503826307,6,5,1.0],[1,2,0.0,0.0,0.0,48.5,1,1,0,0.5,6,6,0,2,0.0,0.0496004057,0.005367449,48.2558913712,1,1,0,0.137221685,5,6,0.0],[1,5,0.0,0.0,0.0,83.0,1,1,0,0.2,14,14,1,4,0.546278923,0.9206952639,1.4605499841,82.7343125124,0,0,0,0.8752368392,14,13,1.0],[1,1,0.0,0.0,0.0,406.0,1,1,0,1.0,1,1,0,1,0.0,0.0,0.7587534168,405.7432206979,1,0,0,1.0,0,0,1.0],[1,3,0.0,0.0,0.0,44.66666667,1,1,0,0.333333333,9,9,0,2,0.0026596848,0.1334896947,0.4323100799,44.1163255328,0,0,0,0.3804444748,9,8,1.0],[1,1,0.0,0.042553191,0.085106383,47.0,1,1,0,1.0,15,15,0,0,0.07790796,0.1478513547,0.3208051614,47.4772799923,1,1,0,1.0,14,15,0.0],[1,1,0.0,0.028985507,0.002415459,414.0,0,1,0,1.0,16,16,1,1,0.0,0.0224788737,0.8125149286,414.0361789196,0,0,0,1.0,15,14,1.0],[1,1,0.0,0.147435897,0.147435897,156.0,1,1,1,1.0,17,17,1,0,0.0429707221,0.2767557477,0.1943948642,155.8316843721,1,0,1,1.0,16,16,1.0],[1,1,0.0,0.006493506,0.006493506,154.0,0,1,1,1.0,19,19,1,1,0.0,0.5325923269,1.1672425352,153.6801774812,0,0,1,1.0,18,19,0.0],[1,1,0.0,0.006410256,0.006410256,156.0,0,1,0,1.0,18,18,0,1,0.6997689253,0.0,0.2299187728,156.3817371729,0,1,0,0.8861839855,17,18,0.0],[1,4,0.45960672,0.054862843,0.057356608,200.5,1,1,3,1.0,23,23,0,3,0.6252389474,0.0,0.0142473683,200.3473513596,0,1,2,0.5329059966,23,23,0.0],[1,1,0.0,0.0,0.02173913,46.0,0,1,2,1.0,24,24,1,1,0.6898061691,0.0,0.5127766718,46.0712865482,0,0,2,0.7462979926,24,23,0.0],[1,1,0.0,0.010309278,0.010309278,194.0,1,1,1,1.0,25,25,0,1,0.113174494,0.0,0.2706721566,193.7238722783,0,1,0,0.8330587586,24,24,0.0],[1,3,0.787120357,0.005093379,0.049235993,196.3333333,0,1,3,0.333333333,28,28,0,2,0.4705969451,0.2330670806,0.1193510702,196.1643543723,0,1,3,0.4395771373,27,28,0.0],[1,1,0.0,0.043478261,0.035805627,391.0,1,1,3,1.0,29,29,0,1,0.0,0.2064238924,0.0018585571,390.9014377329,1,1,2,0.2426624184,29,29,0.0],[1,1,0.0,0.006410256,0.006410256,156.0,1,1,4,1.0,30,30,0,1,0.1453670909,0.0,0.0619995474,156.4284745184,0,1,4,0.6718689769,30,30,0.0],[1,1,0.0,0.0,0.0,51.0,0,1,0,1.0,31,31,0,0,0.3178197869,0.4961090788,0.3285373277,51.242909859,0,1,0,0.5137866018,31,30,0.0],[1,3,0.0,0.018604651,0.004651163,71.66666667,0,1,4,0.666666667,34,34,0,3,0.0,0.2518103962,0.5808114549,71.6980564737,0,1,4,1.0,34,34,0.0],[1,1,0.0,0.002557545,0.002557545,391.0,1,1,1,1.0,35,35,1,0,0.0,0.0,0.2738260835,389.9625045403,0,0,0,1.0,34,34,0.0],[1,1,0.0,0.365853659,0.024390244,41.0,0,1,0,1.0,36,36,2,1,0.0,0.4664831891,0.2209771533,40.8187415689,0,0,0,0.4088170981,35,36,0.0],[1,1,0.0,0.006410256,0.006410256,156.0,1,1,1,1.0,37,37,0,0,0.0,0.0,0.4290933607,155.9954266703,0,0,0,0.0,36,36,0.0],[1,3,0.829243901,0.036697248,0.02293578,72.66666667,1,1,15,1.0,40,40,0,2,1.0,0.6066206853,0.3730110267,73.6572934282,0,0,15,1.0,39,39,0.0],[1,2,0.811278124,0.010889292,0.003629764,275.5,1,1,1,1.0,42,42,0,1,0.7921679732,0.5802174204,0.2635903895,275.4101649875,1,1,1,0.696351702,42,41,0.0],[1,1,0.0,0.015306122,0.005102041,196.0,1,1,7,1.0,43,43,0,0,0.0,0.3330657114,0.7413657074,195.7200188022,0,0,7,1.0,42,43,0.0],[1,20,0.734560032,0.553303965,0.514096916,113.5,0,1,236,0.6,63,63,0,20,0.709075015,0.985904924,1.1155009344,113.4867908462,0,1,236,0.7264203919,64,63,1.0],[1,1,0.0,0.003533569,0.003533569,283.0,0,1,0,1.0,64,64,1,1,0.0,0.0,0.1076121402,282.627918335,0,1,0,0.9894240678,64,64,1.0],[1,1,0.0,0.005050505,0.005050505,198.0,1,1,1,1.0,65,65,0,1,0.3063411715,0.0,0.7397732599,197.7617718791,0,1,1,0.9561949127,65,64,0.0],[1,1,0.0,0.003533569,0.003533569,283.0,1,1,1,1.0,66,66,1,0,0.0,0.0,0.1927252546,282.3957259565,1,1,1,1.0,65,65,1.0],[1,3,0.965633607,0.010043042,0.00286944,232.3333333,0,1,11,0.666666667,69,69,0,2,0.1661185593,0.0,0.6157285897,231.8406318658,0,1,10,1.0,68,69,0.0],[1,1,0.0,0.003521127,0.003521127,284.0,0,1,0,1.0,70,70,1,1,0.4721037077,0.483188644,0.3160113624,284.4753958073,0,1,0,0.5902775689,69,70,0.0],[1,1,0.0,0.022556391,0.007518797,133.0,0,1,0,1.0,71,71,0,1,0.0,0.0,0.6322444433,133.2393031709,0,1,0,1.0,70,71,0.0],[1,1,0.0,0.103448276,0.0,58.0,0,1,4,1.0,72,72,0,0,0.565956342,0.0957301659,0.4247291942,58.481767765,0,1,3,1.0,71,72,1.0],[1,1,0.0,0.003521127,0.003521127,284.0,0,1,0,1.0,73,73,0,1,0.0230185006,0.0,0.2665927274,284.0983377361,0,2,0,1.0,72,72,0.0],[1,1,0.0,0.003521127,0.003521127,284.0,0,1,0,1.0,74,74,0,1,0.3952921607,0.0,0.9602207495,284.0663058452,0,1,0,0.5671991828,73,73,0.0],[1,1,0.0,0.020979021,0.0,286.0,0,1,0,1.0,75,75,1,1,0.0,0.8136975541,0.2550498739,285.7248015076,0,1,0,0.0,75,74,1.0],[1,1,0.0,0.005780347,0.0,173.0,1,1,6,1.0,76,76,0,0,0.1688012662,0.0,0.8633261016,172.7753773142,0,0,6,1.0,76,75,0.0],[1,1,0.0,0.009975062,0.009975062,401.0,1,1,9,1.0,77,77,0,1,0.0,0.0,0.3303610334,401.1502310127,1,1,9,1.0,77,76,0.0],[1,1,0.0,0.058823529,0.024509804,408.0,0,1,5,1.0,78,78,0,1,0.3296273672,0.0,0.382880517,409.0755686284,0,1,5,0.2042789557,77,78,1.0],[1,3,0.0,0.004310345,0.0,77.33333333,0,1,14,0.666666667,81,81,2,2,0.0,0.2277887001,0.0754345577,76.3451893234,0,0,15,0.2626902876,81,80,1.0],[1,2,1.0,0.031982942,0.002132196,234.5,1,1,32,1.0,83,83,1,2,0.9867341177,0.0578334687,0.4462718985,235.2309299536,0,0,32,1.0,83,83,1.0],[1,1,0.0,0.031468531,0.013986014,286.0,1,1,24,1.0,84,84,0,1,0.1350096091,0.0,0.4766401966,286.1880029432,0,1,23,1.0,83,83,0.0],[1,1,0.0,0.0,0.068181818,44.0,0,1,28,1.0,85,85,0,0,0.4953473424,0.0,0.558600996,43.8119220245,0,1,27,1.0,85,84,0.0],[1,3,0.0,0.029411765,0.0,45.33333333,0,1,120,0.666666667,88,88,0,2,1.0,0.57258075,0.3933508016,44.8750810115,0,0,120,1.0,87,87,0.0],[1,1,0.0,0.0,0.011428571,175.0,0,1,15,1.0,89,89,1,0,0.0,0.0,0.540829974,175.4917728913,0,1,15,0.5343827123,89,89,0.0],[1,2,0.0,0.0025,0.0,200.0,1,2,4,1.0,2,2,1,1,0.0,0.0,0.7857498444,199.8706793709,1,2,4,0.5507112627,2,2,1.0],[1,1,0.0,0.004464286,0.004464286,224.0,0,1,0,1.0,3,3,0,0,0.0,0.0,0.4661080716,223.8711739647,0,1,0,1.0,2,2,0.0],[1,1,0.0,0.0,0.0,66.0,1,1,0,1.0,90,90,1,1,0.4000987933,0.5975511079,0.1722091893,66.0255867526,1,0,0,0.5092868994,90,90,1.0],[1,1,0.0,0.088235294,0.044117647,68.0,0,1,0,1.0,91,91,1,0,0.0,0.0,0.5485217719,67.4356432378,0,1,0,1.0,91,90,0.0],[1,1,0.0,0.005681818,0.005681818,176.0,1,2,3,1.0,4,4,1,0,0.2016799445,0.0,0.5291609406,175.4937968726,1,1,3,1.0,4,4,1.0],[1,1,0.0,0.493865031,0.036809816,326.0,1,1,8,1.0,5,5,1,1,0.2535080267,0.5533857963,0.0731349649,325.8509823922,0,0,8,0.6460281161,5,4,1.0],[1,1,0.0,0.0,0.0,51.0,0,1,0,1.0,6,6,0,1,0.0,0.0,0.5039869403,51.5304191933,0,1,1,0.6056979861,5,5,1.0],[1,1,0.0,0.089855072,0.026086957,345.0,1,1,1,1.0,7,7,0,0,0.0,0.6904675511,0.1287297708,345.3518114231,0,0,1,0.576902414,7,6,1.0],[1,1,0.0,0.078431373,0.098039216,51.0,0,1,1,1.0,8,8,2,1,0.0,0.0778802542,0.4175041557,50.4327472927,0,0,0,0.9569799093,8,7,1.0],[1,1,0.0,0.00867052,0.002890173,346.0,1,1,0,1.0,9,9,1,1,1.0,0.2427362156,0.2187460136,346.0837637947,0,0,0,0.6943576661,9,8,0.0],[1,1,0.0,0.010416667,0.0,288.0,1,1,27,1.0,92,92,0,0,0.0,0.3081751715,0.2810046131,287.0720350331,0,1,27,0.6730284528,91,92,1.0],[1,2,0.918295834,0.0175,0.005,200.0,1,2,26,1.0,94,94,0,2,0.486136783,0.0,0.5279821448,200.407733782,1,2,26,0.1484552984,94,93,1.0],[1,2,0.998181915,1.608695652,0.0,80.5,0,1,0,0.5,29,29,1,2,0.7914553348,1.0,0.6692745372,80.2385518993,0,1,0,0.5932718267,28,27,0.0],[1,1,0.0,0.0,0.0,0.0,0,1,0,1.0,26,26,1,0,0.0,0.0,0.0631371783,0.1803918133,0,0,0,0.8287308402,25,26,0.0],[1,1,0.0,2.070175439,0.0,57.0,0,1,0,1.0,9,9,1,1,0.0,1.0,0.1412277833,56.977748081,0,0,0,0.9598146045,8,8,0.0],[1,1,0.0,0.0,0.0,0.0,0,1,0,1.0,29,29,1,0,0.0,0.0,0.550829213,0.3836833879,0,0,0,1.0,29,29,0.0],[1,1,0.0,0.0,0.0,0.0,0,1,0,1.0,6,6,1,0,0.7538584215,0.2892796571,0.2892343262,0.0758665844,0,1,0,0.7334180378,5,6,0.0],[1,1,0.0,0.0,0.0,0.0,1,1,0,1.0,17,17,0,0,0.3341179339,0.0,0.8291785763,0.5143104911,0,0,0,1.0,16,16,0.0],[1,2,0.927338928,0.322147651,0.157718121,149.0,0,2,132,1.0,22,22,0,2,0.69130974,0.9000367597,0.6984008891,148.8239470511,0,1,132,1.0,22,22,0.0],[1,5,0.852959238,0.400337838,0.224662162,118.4,0,2,158,0.8,15,15,0,4,1.0,0.0,0.6466462203,118.5089330847,0,2,158,0.6972498304,14,15,0.0],[1,1,0.0,0.0,0.0,0.0,0,1,0,1.0,22,22,0,1,0.0,0.2588526225,0.1327542478,0.2313125135,0,0,0,1.0,21,21,0.0],[1,2,0.896434996,1.325925926,0.0,135.0,0,1,0,0.5,22,22,0,2,0.8126116557,0.6681358561,0.5156567768,135.2324167063,0,1,0,0.543881524,21,22,0.0],[1,1,0.0,0.0,0.0,0.0,0,1,0,1.0,15,15,0,1,0.0384747076,0.0,0.0199061499,0.3158558432,0,0,0,1.0,14,15,0.0],[1,6,0.880348582,0.150980392,0.094117647,85.0,0,3,306,0.833333333,35,35,0,6,1.0,0.8241618743,0.4027574722,85.1511290381,0,2,306,0.0838089737,36,35,0.0],[1,1,0.0,0.0,0.0,0.0,1,1,0,1.0,24,24,0,1,0.2749394696,0.0,0.1089127162,0.81363952,1,0,0,0.6290284004,23,23,0.0],[1,2,1.0,0.064516129,0.064516129,31.0,0,2,70,1.0,9,9,0,2,1.0,0.0,0.1859465203,31.5934391076,0,2,70,1.0,9,9,0.0],[1,1,0.0,0.777777778,0.333333333,81.0,0,2,74,1.0,16,16,1,1,0.0435284186,0.9875936686,0.2877675782,81.4015928951,0,1,74,1.0,15,16,0.0],[1,1,0.0,1.413934426,0.0,244.0,0,1,0,1.0,26,26,0,0,0.0,1.0,0.3081192539,244.5975556297,0,1,0,1.0,26,25,0.0],[1,3,0.839600875,0.190789474,0.11622807,304.0,0,2,75,1.0,3,3,0,3,0.3716007998,0.8316464302,0.4861107591,303.7944728588,0,1,75,0.8832805878,1,3,0.0],[1,1,0.0,0.403314917,0.38121547,181.0,0,3,23,1.0,24,24,1,1,0.9414596416,0.1952486288,0.3260643064,181.1144352576,0,2,23,1.0,22,23,0.0],[1,2,0.994030211,0.231578947,0.231578947,47.5,0,2,130,1.0,6,6,1,1,0.7919915467,0.0,0.5572221314,48.0018381308,0,1,129,1.0,6,6,0.0],[1,17,0.76601784,0.122364803,0.108615949,128.3529412,1,3,812,0.588235294,111,111,1,17,0.822736961,0.5337798684,0.0789835667,128.3357935344,0,3,812,1.0,110,111,1.0],[1,1,0.0,0.04368932,0.029126214,206.0,0,2,2,1.0,112,112,0,1,0.4316012491,0.0,0.3190715388,205.7916489424,0,1,2,0.2909250927,112,112,1.0],[1,17,0.765512607,0.112656467,0.127955494,126.8823529,1,3,66,0.117647059,129,129,0,15,0.7482946506,0.0,0.44139094,127.0088015769,1,2,66,0.4726100597,128,128,1.0],[1,1,0.0,0.002873563,0.002873563,348.0,1,3,1,1.0,130,130,0,0,0.0,0.2198922672,0.5353614458,347.8613417704,1,2,2,1.0,130,130,0.0],[1,2,0.988699408,0.019067797,0.014830508,236.0,0,2,71,1.0,132,132,1,2,0.8935702198,0.6248377087,0.079609905,235.0835534758,0,2,70,1.0,131,132,1.0],[1,1,0.0,0.005681818,0.005681818,176.0,1,3,13,1.0,133,133,0,2,0.082306644,0.413541044,0.5270266093,176.4135788972,0,3,13,0.4864158259,131,132,0.0],[1,1,0.0,0.02970297,0.0,202.0,0,2,19,1.0,134,134,0,0,0.2170631789,0.4431238644,0.0346203248,201.9825546096,0,2,19,1.0,135,134,0.0],[1,1,0.0,0.012195122,0.004878049,410.0,1,2,20,1.0,135,135,1,1,0.0,0.0668309798,0.6710770723,410.1010846346,0,2,20,1.0,134,134,0.0],[1,1,0.0,0.002439024,0.002439024,410.0,1,2,5,1.0,136,136,1,1,0.0,0.0,0.7191336154,410.3582053467,1,2,5,1.0,135,135,0.0],[1,16,0.838065176,0.643862392,0.422986708,159.875,0,3,969,0.6875,51,51,1,16,0.4497278908,0.0,0.5081897708,159.2429912582,0,3,969,0.8868483758,50,50,0.0],[1,15,0.594695377,0.761747733,0.596042869,80.86666667,0,3,861,0.533333333,66,66,1,15,0.6884328976,1.0,0.7916576573,81.3480694502,0,3,861,0.8474369782,66,65,0.0],[1,1,0.0,0.002439024,0.002439024,410.0,1,2,1,1.0,137,137,0,0,0.7669616922,0.899752207,1.2135106495,410.4409691927,1,2,0,1.0,136,136,0.0],[1,2,0.99107606,0.011844332,0.003384095,295.5,0,3,73,1.0,139,139,0,1,1.0,0.6898503664,0.2548551592,295.722902459,0,2,72,1.0,139,138,1.0],[1,2,0.811278124,0.013157895,0.007894737,190.0,1,2,93,1.0,141,141,0,2,1.0,0.3927851502,0.6937023677,189.9873883282,1,1,92,0.8433529772,140,141,0.0],[1,2,0.764204507,0.021563342,0.002695418,185.5,0,3,43,1.0,143,143,0,1,1.0,0.0,0.5887324656,185.1403141624,0,3,43,1.0,142,142,0.0],[1,2,0.993170925,0.200294551,0.011782032,339.5,0,3,6,1.0,145,145,0,2,1.0,0.4512759646,0.6908364339,338.8664242963,0,3,5,1.0,145,145,1.0],[1,1,0.0,0.004291845,0.004291845,233.0,0,3,1,1.0,146,146,0,0,0.4723385382,0.0,0.3528553709,232.3451890568,0,2,0,0.3360422283,146,145,0.0],[1,2,0.918295834,0.004405286,0.0,340.5,0,3,1,1.0,148,148,0,2,1.0,0.0,0.2573454393,340.7479382971,0,4,1,1.0,148,147,0.0],[1,1,0.0,0.008928571,0.006696429,448.0,0,2,0,1.0,149,149,1,0,0.1286062497,0.0028381046,1.0024221785,447.5516056607,0,1,0,0.7711503452,148,148,0.0],[1,1,0.0,0.006666667,0.0,450.0,0,2,6,1.0,150,150,0,0,0.0,0.0,0.5430171833,450.5191755866,0,2,5,0.7658292206,150,149,0.0],[1,1,0.0,0.014705882,0.014705882,68.0,1,1,99,1.0,151,151,0,0,0.0,0.8404440982,0.3714545247,67.6129146093,0,0,98,1.0,151,151,0.0],[1,1,0.0,0.057142857,0.014285714,70.0,0,1,0,1.0,152,152,0,0,0.110619062,0.0213307885,0.261035957,70.6059167202,0,1,0,1.0,152,151,0.0],[1,1,0.0,0.363636364,0.136363636,22.0,0,2,154,1.0,91,91,1,0,0.9931878826,0.4702729213,0.0993451805,22.0531245402,0,1,154,0.7131871908,90,90,0.0],[1,1,0.0,0.153846154,0.0,13.0,0,2,154,1.0,83,83,1,0,0.7650564631,0.0,0.3256640835,12.3950838768,0,1,153,1.0,83,82,0.0],[1,1,0.0,0.22265625,0.04296875,256.0,0,2,134,1.0,85,85,0,1,0.0,0.3304287307,0.0509504732,255.5916183484,0,2,133,1.0,84,84,0.0],[1,1,0.0,0.211764706,0.176470588,85.0,0,2,154,1.0,85,85,0,0,0.0,0.5648534565,0.5888003104,85.4170228408,0,1,153,1.0,84,84,0.0],[1,1,0.0,0.071428571,0.0,28.0,0,2,0,1.0,92,92,0,0,0.4179192464,0.0,0.3844341123,27.3517094508,0,1,0,0.5881633886,92,91,0.0],[1,1,0.0,0.320954907,0.214854111,377.0,0,3,101,1.0,86,86,1,0,0.2047281624,0.0,0.0052485571,377.1567793587,0,2,101,1.0,85,85,0.0],[1,16,0.681955816,0.120644436,0.062570251,166.8125,0,3,1431,0.6875,82,82,0,15,0.803115888,0.0,0.3472066551,166.665311222,0,3,1431,0.5489001056,81,81,0.0],[1,1,0.0,0.08,0.0,25.0,0,2,147,1.0,88,88,1,0,0.0,0.0,0.2018779292,25.0246288106,0,2,147,0.25130212,87,87,0.0],[1,1,0.0,0.005714286,0.0,350.0,0,3,92,1.0,88,88,0,0,0.1149882772,0.3401021575,0.3233224319,348.4918489245,0,3,91,0.9998358462,87,88,0.0],[1,1,0.0,0.045454545,0.0,44.0,0,2,154,1.0,90,90,1,1,0.0,0.7482842817,0.7986990408,43.2675241529,0,2,154,0.2828062521,90,89,0.0],[1,1,0.0,0.033898305,0.0,59.0,0,2,149,1.0,90,90,0,1,0.0,0.0,1.3175967544,59.4420071741,0,1,148,0.955273655,90,88,0.0],[1,1,0.0,0.028169014,0.014084507,71.0,0,1,1,1.0,153,153,0,0,0.0,0.0,0.9076229164,70.2220791762,0,1,0,0.4624782843,153,153,1.0],[1,11,0.847998396,0.130317717,0.015078083,168.8181818,0,3,601,0.636363636,164,164,0,11,0.2529696238,0.6180334687,0.4457633259,169.4929023117,0,2,600,0.6899030006,164,163,1.0],[1,1,0.0,0.004739336,0.004739336,211.0,1,2,0,1.0,165,165,0,0,0.0,1.0,0.0871911326,211.546577008,1,1,0,1.0,164,165,0.0],[1,1,0.0,0.010928962,0.010928962,183.0,0,2,12,1.0,166,166,0,1,0.0,0.0,0.057479724,183.2572516436,0,1,12,0.7732987509,166,165,0.0],[1,1,0.0,0.004210526,0.002105263,475.0,1,2,0,1.0,167,167,0,0,0.0,0.0681792156,0.2181955401,475.0733816406,0,1,0,0.8159434771,167,166,0.0],[1,1,0.0,0.17721519,0.012658228,79.0,1,1,1,1.0,168,168,0,0,0.8616482577,0.1438501673,0.0781548007,78.8421966548,1,1,0,1.0,167,168,0.0],[1,1,0.0,0.006779661,0.006779661,295.0,0,2,2,1.0,169,169,0,0,0.2261106257,0.3683129603,0.1753451827,295.186898425,0,2,2,0.6727844673,169,170,1.0],[1,1,0.0,0.019830028,0.0,353.0,0,3,73,1.0,170,170,0,0,0.065921621,0.0,0.9962527665,352.9850209652,0,3,73,1.0,170,169,1.0],[1,2,0.976020648,0.034615385,0.007692308,260.0,0,2,10,1.0,172,172,0,2,0.5557127274,0.0,0.2324786163,259.968636631,0,1,10,1.0,171,172,1.0],[1,1,0.0,0.003703704,0.0,270.0,0,3,7,1.0,173,173,1,0,0.2009039161,0.0,0.392356063,269.1353396784,0,1,6,0.7096335197,173,173,1.0],[1,1,0.0,0.004524887,0.0,221.0,0,2,1,1.0,174,174,0,0,0.0,0.496414463,0.2337920104,221.3581641393,0,2,0,0.9947155485,174,174,1.0],[1,1,0.0,0.00210084,0.0,476.0,0,2,7,1.0,175,175,1,1,0.0,0.2908588917,0.0338200083,476.6822844539,0,2,6,1.0,174,174,1.0],[1,1,0.0,0.23880597,0.0,67.0,0,2,75,1.0,176,176,0,1,0.0,0.0,0.9335437258,67.0051359311,0,2,74,1.0,175,176,1.0],[1,4,0.780639062,0.006849315,0.004109589,182.5,0,3,10,1.0,180,180,0,4,1.0,0.481123451,0.4460672103,182.8411366316,0,3,9,1.0,179,179,1.0],[1,1,0.0,0.003333333,0.003333333,300.0,0,2,8,1.0,181,181,1,1,0.0485100802,0.0,0.7892131344,300.015604096,0,1,7,0.7922075086,181,181,0.0],[1,1,0.0,0.003333333,0.003333333,300.0,0,2,0,1.0,182,182,1,1,0.7571868598,0.5229586395,0.0972968843,299.8081360303,1,1,0,0.0,183,182,0.0],[1,1,0.0,0.005434783,0.005434783,184.0,1,2,21,1.0,183,183,1,1,0.5822769306,0.6558743807,0.1328492596,183.5118177148,1,3,20,1.0,182,183,0.0],[1,1,0.0,0.004210526,0.006315789,475.0,0,2,22,1.0,184,184,0,0,0.4910441775,0.0,0.1263078542,474.6413869551,0,1,21,0.8510423294,184,183,0.0],[1,1,0.0,0.004201681,0.00210084,476.0,1,2,0,1.0,185,185,1,0,0.2057490126,0.0,0.6721177819,476.7286820578,1,1,0,1.0,185,184,0.0],[1,2,0.954434003,0.028688525,0.004098361,244.0,1,2,27,1.0,187,187,1,2,1.0,0.9238076683,0.190719508,243.7650830968,1,2,27,0.6664055563,186,187,1.0],[1,1,0.0,0.322580645,0.032258065,62.0,0,2,103,1.0,188,188,0,1,0.4726640359,0.0,0.1009972047,61.3680931765,0,2,103,0.5503870712,187,187,1.0],[1,1,0.0,0.260273973,0.01369863,73.0,0,2,2,1.0,189,189,1,1,0.3902438388,0.6995260936,0.6637681711,72.7351506055,0,2,2,0.7455826115,189,188,0.0],[1,1,0.0,1.275,1.55,40.0,1,3,116,1.0,190,190,1,0,0.259440213,0.4729702754,1.5577713209,41.3201251649,1,2,115,0.9172826245,189,190,1.0],[1,1,0.0,0.081081081,0.189189189,37.0,1,3,0,1.0,191,191,1,1,0.11722493,0.0,0.717385323,37.787889936,1,3,0,1.0,190,190,1.0],[1,1,0.0,0.08,0.04,75.0,0,2,0,1.0,192,192,0,0,0.0,0.2943156074,0.2713343859,75.5091746281,0,1,0,1.0,192,192,1.0],[1,2,0.961236605,0.098901099,0.008241758,182.0,1,2,45,1.0,194,194,0,2,0.8832730333,0.0,0.178119748,181.7117649693,2,1,43,1.0,193,194,1.0],[1,11,0.9071452,0.077908765,0.030240902,177.3636364,1,2,565,0.636363636,205,205,2,11,0.9009552169,0.0438974133,0.4768601883,177.3474965098,0,1,564,1.0,205,205,1.0],[1,2,1.0,0.06741573,0.02247191,178.0,1,3,41,1.0,207,207,1,2,0.8430619748,0.1496028272,0.007143872,178.7183941651,1,2,40,0.8276853286,206,207,0.0],[1,1,0.0,0.025316456,0.025316456,79.0,0,1,42,1.0,208,208,0,1,0.0,0.5473933996,0.7269175962,79.1267909033,0,0,41,0.62612446,208,206,0.0],[1,3,0.0,0.002421308,0.002421308,137.6666667,0,3,0,0.666666667,211,211,1,2,0.0,0.0,0.7162643192,137.8346689705,0,2,0,0.5159885815,211,210,1.0],[1,1,0.0,0.05,0.05,20.0,0,3,116,1.0,1,1,1,1,0.0,0.0,0.0385293674,19.0545902819,0,2,116,1.0,1,1,0.0],[1,25,0.748275087,0.109917102,0.076757753,130.28,0,4,2487,0.64,26,26,1,24,1.0,0.1892130466,0.4847585039,130.7402171071,1,3,2486,0.2356075734,26,25,0.0],[1,1,0.0,0.364942529,0.002873563,348.0,1,4,8,1.0,212,212,1,1,0.5014567063,0.2117862672,0.5043519597,347.7143631841,1,4,8,1.0,211,212,1.0],[1,1,0.0,0.002873563,0.002873563,348.0,0,4,3,1.0,213,213,0,1,0.0,0.0374716623,0.6977763253,348.0536400529,0,4,3,0.9527008164,212,213,0.0],[1,1,0.0,0.003389831,0.003389831,295.0,1,3,11,1.0,214,214,1,1,0.0,0.0,0.1188066104,295.2575711942,0,2,11,1.0,214,214,0.0],[1,3,0.649923701,0.065897858,0.00247117,404.6666667,0,4,25,0.666666667,217,217,0,3,0.268937702,0.0,0.8126902137,404.9351975634,0,3,24,0.974424277,216,216,1.0],[1,1,0.0,0.024128686,0.00536193,373.0,0,4,1,1.0,218,218,1,0,0.0523569296,0.3363187588,0.9699948487,373.3664168318,0,4,1,1.0,217,218,1.0],[1,1,0.0,0.002688172,0.005376344,372.0,1,4,0,1.0,219,219,0,1,0.0,1.0,0.211997063,372.8455853855,0,3,0,1.0,218,219,0.0],[1,1,0.0,0.020833333,0.004166667,240.0,1,3,13,1.0,220,220,0,0,0.5524092082,0.0,0.4882779255,238.8528320907,0,2,12,1.0,220,219,0.0],[1,1,0.0,0.218390805,0.007662835,261.0,0,3,1,1.0,221,221,1,1,0.1251295878,0.228600369,0.0983321046,261.157567947,0,3,1,1.0,221,220,1.0],[1,1,0.0,0.037313433,0.003731343,268.0,1,3,0,1.0,222,222,1,0,0.2036271307,0.0,0.003639964,268.1891065044,1,3,0,0.66364975,221,222,1.0],[1,3,0.123604988,0.029577465,0.016901408,236.6666667,0,4,6,1.0,225,225,1,2,0.0,0.0,0.0636957207,236.7338192631,0,2,5,0.8447945168,224,225,1.0],[1,2,0.0,0.0,0.0,38.5,1,1,0,0.5,229,229,0,2,0.0,0.8388317106,0.3802251568,38.5063913719,1,1,0,1.0,229,229,1.0],[1,2,0.863120569,0.133116883,0.003246753,308.0,1,3,27,1.0,227,227,1,0,1.0,0.7562495781,0.4052780931,307.9564961163,0,3,26,0.7048225647,226,226,1.0],[1,1,0.0,0.01061008,0.0,377.0,1,4,14,1.0,230,230,0,0,0.0,0.8990611264,0.0537021624,377.8651422304,0,3,14,1.0,229,229,1.0],[1,1,0.0,0.006153846,0.030769231,325.0,1,3,2,1.0,231,231,1,1,0.0,0.0,0.8121499323,325.2688783456,0,2,1,0.596869983,230,230,1.0],[1,1,0.0,0.03125,0.0,64.0,0,1,9,1.0,232,232,1,1,0.0,0.0,0.2273585254,63.6119913593,0,0,8,0.3571311809,232,232,0.0],[1,2,0.996791632,0.032828283,0.005050505,198.0,1,3,106,1.0,234,234,1,2,0.8024830436,0.0,0.6545334687,196.7368410012,1,3,105,1.0,233,233,1.0],[1,3,0.767531278,0.036199095,0.018099548,294.6666667,1,4,82,1.0,237,237,1,3,0.0,0.0,1.0187942113,294.8411439879,0,4,83,0.8285653657,236,236,0.0],[1,1,0.0,0.003496503,0.003496503,286.0,1,3,19,1.0,238,238,0,0,0.1901450979,0.4607631826,0.9611713126,285.3411799502,0,3,18,1.0,237,237,1.0],[1,1,0.0,0.027491409,0.003436426,291.0,1,3,0,1.0,239,239,1,0,0.5561657258,0.3353069974,0.5800467309,291.9371811428,0,3,0,0.2168174862,238,238,1.0],[1,1,0.0,0.001901141,0.001901141,526.0,0,3,36,1.0,240,240,0,0,0.4445819555,0.0,0.361400893,526.7198097624,0,2,35,1.0,239,239,0.0],[1,1,0.0,0.0,0.0,52.0,1,1,0,1.0,243,243,0,0,0.5543170628,0.0,0.2080328788,51.6177502667,0,0,0,1.0,243,242,0.0],[1,1,0.0,0.0,0.0,47.0,1,1,0,1.0,243,243,0,1,0.0,0.0,0.2752463057,47.0117234509,0,0,0,0.8144400101,242,242,0.0],[1,1,0.0,0.044117647,0.0,68.0,1,1,48,1.0,243,243,1,0,0.2941724138,0.0,0.3125475015,68.153163021,1,0,48,1.0,242,242,0.0],[1,1,0.0,0.003076923,0.003076923,325.0,0,4,0,1.0,2,2,1,1,0.0,0.0831781405,0.6187608513,324.4758777192,0,3,0,0.8678863877,1,2,0.0],[1,1,0.0,0.003076923,0.003076923,325.0,0,4,9,1.0,1,1,0,1,0.6200881312,0.5393746857,0.3800684994,325.0182965626,0,4,9,1.0,1,0,0.0],[1,1,0.0,0.041450777,0.03626943,193.0,1,4,54,1.0,1,1,0,1,0.1884938169,0.0,0.2954329804,193.486576893,1,3,54,1.0,0,2,0.0],[1,2,0.627430335,0.108585859,0.068181818,198.0,1,5,149,1.0,3,3,0,1,0.0,0.0525385243,0.461562858,197.538987425,1,5,148,1.0,3,3,1.0],[1,2,0.445693178,0.143236074,0.114058355,188.5,0,4,8,1.0,5,5,0,2,0.818200056,0.0,0.9105761037,187.8199201246,0,4,8,1.0,5,5,1.0],[1,2,0.684038436,0.021786492,0.002178649,459.0,1,5,15,1.0,4,4,1,2,0.7031034002,0.0,0.25080029,459.0849063448,1,5,15,0.4529136588,3,4,0.0],[1,1,0.0,0.002631579,0.002631579,380.0,0,5,0,1.0,5,5,1,0,0.3677474107,0.0024008394,0.0762220718,379.7101676925,0,5,0,1.0,5,4,0.0],[1,1,0.0,0.018416206,0.009208103,543.0,0,4,0,1.0,6,6,1,1,0.7799430949,0.0,0.8335963517,542.5993652014,0,4,0,0.812933745,5,5,1.0],[1,1,0.0,0.18877551,0.18877551,196.0,1,5,2,1.0,7,7,1,1,0.0,1.0,0.7155794072,195.4044872206,1,4,2,0.8135629959,7,6,1.0],[1,1,0.0,0.071428571,0.071428571,196.0,1,5,0,1.0,8,8,0,1,0.0,0.2144402665,0.0922451227,196.9061351906,0,5,0,1.0,9,7,0.0],[1,1,0.0,0.041666667,0.0,72.0,1,4,14,1.0,9,9,2,1,0.0,0.0585455195,0.1103072926,72.2305181859,1,4,14,1.0,9,9,1.0],[1,2,0.954434003,0.010958904,0.0,365.0,0,5,6,1.0,11,11,1,1,1.0,0.0,0.5963920811,364.728626254,0,5,6,0.7862870951,11,11,1.0],[1,2,0.266764988,0.09703504,0.080862534,185.5,0,4,52,1.0,13,13,0,1,0.0120052591,0.0,0.4161552909,185.9885280482,0,4,51,0.6162576916,13,12,1.0],[1,2,0.89049164,0.084375,0.0375,160.0,1,4,116,1.0,15,15,0,2,0.6645763957,0.8872997606,0.618954598,159.8001522546,0,3,116,0.7921308969,15,14,1.0],[1,1,0.0,0.001834862,0.001834862,545.0,0,4,3,1.0,16,16,0,0,0.1492122838,0.0371716797,0.6478161174,544.5144649641,0,3,3,0.6452885598,16,15,0.0],[1,1,0.0,0.045454545,0.045454545,22.0,1,4,0,1.0,17,17,2,1,0.1357882493,0.0,0.8164604921,22.6653153378,0,4,0,0.5807219064,17,16,0.0],[1,4,0.77268308,0.024161074,0.025503356,186.25,0,5,148,1.0,21,21,1,3,0.0,0.3534691668,0.4343970583,186.6420821817,0,4,147,1.0,20,20,1.0],[1,3,0.782304601,0.049586777,0.044077135,121.0,0,4,0,0.333333333,24,24,0,2,1.0,0.2252886677,0.03191695,121.7218165588,0,3,1,0.5605402083,23,24,1.0],[1,1,0.0,0.028169014,0.014084507,71.0,0,4,62,1.0,6,6,1,0,0.0,0.0,0.2515647678,70.5080485371,0,5,61,0.2765674505,5,5,1.0],[1,1,0.0,0.0,0.028818444,347.0,0,5,9,1.0,7,7,0,0,0.0,0.2791737719,0.6574083751,346.7814663121,0,4,8,0.5360826174,7,7,0.0],[1,4,0.865674672,0.048165138,0.052752294,109.0,1,5,13,0.5,11,11,1,4,1.0,0.0,0.4397419123,108.8134294346,0,4,13,1.0,11,10,1.0],[1,1,0.0,0.006024096,0.003012048,332.0,0,4,5,1.0,25,25,1,1,0.0914645196,0.4636074685,0.2752788008,332.0557031825,0,4,4,1.0,25,25,0.0],[1,2,0.141440543,0.156521739,0.060869565,230.0,0,5,175,1.0,27,27,1,2,0.2844928113,0.0,0.0222129474,228.5849488057,0,5,175,1.0,27,28,1.0],[1,1,0.0,0.012658228,0.012658228,79.0,0,4,0,1.0,28,28,1,0,0.1390348667,0.9993061867,0.0848325557,79.3307383376,0,3,0,0.283720456,28,28,0.0],[1,1,0.0,0.018041237,0.0,388.0,0,5,0,1.0,29,29,0,1,0.0,0.4157959101,0.2144702119,388.5533025657,0,4,0,1.0,28,28,0.0],[1,1,0.0,0.142857143,0.214285714,14.0,0,2,46,1.0,30,30,1,0,0.2501917049,0.6762396285,0.0428432036,13.8977723266,0,2,46,1.0,30,29,1.0],[1,1,0.0,0.071428571,0.071428571,14.0,1,2,0,1.0,31,31,0,1,0.0291161687,0.0,0.0459927537,14.498396968,1,1,0,0.7607201,31,32,0.0],[1,1,0.0,0.01497006,0.005988024,334.0,0,4,12,1.0,32,32,1,0,0.0,0.0,0.1336732288,334.1508982393,0,3,10,0.8700845488,31,32,0.0],[1,1,0.0,0.0,0.015625,320.0,1,4,24,1.0,33,33,1,0,0.0119649885,0.0835860849,0.1874200463,319.2739190135,1,4,23,1.0,33,33,0.0],[1,2,0.422000517,0.046758767,0.027630181,470.5,1,5,26,1.0,35,35,1,1,0.105295499,0.2640672286,0.0470624656,470.8424953961,1,4,26,0.8981629552,34,34,1.0],[1,4,0.900168996,0.100534759,0.034224599,233.75,1,5,281,1.0,39,39,0,4,1.0,0.2693035956,0.026317393,233.5086684795,0,5,280,1.0,39,39,1.0],[1,1,0.0,0.003311258,0.003311258,302.0,1,4,0,1.0,40,40,1,1,0.4201451628,0.4677706267,0.0089806648,302.3666872921,2,3,0,1.0,40,39,0.0],[1,3,0.709253633,0.253424658,0.03652968,292.0,1,5,24,1.0,43,43,1,3,0.3946988738,0.0,0.0785645833,291.9470311643,0,6,24,0.6366411217,42,42,1.0],[1,2,0.0,0.0,0.0,69.5,1,1,0,0.5,45,45,1,2,0.2473648178,0.7890010806,0.2006362418,69.9455375176,1,0,0,0.3903711086,44,45,1.0],[1,1,0.0,0.04950495,0.00990099,101.0,0,1,0,1.0,46,46,0,0,0.5193100362,0.0,0.553070582,101.5280360547,0,1,0,1.0,45,45,0.0],[1,2,0.985228136,0.08,0.013333333,75.0,1,1,0,1.0,48,48,1,1,0.6354544795,0.0,0.0467831766,75.445510481,1,0,0,0.7155011045,47,48,1.0],[1,1,0.0,0.011494253,0.017241379,348.0,1,5,0,1.0,49,49,1,0,0.0,0.0,0.2961895437,348.1589310928,0,5,0,0.9027389569,49,48,1.0],[1,1,0.0,0.071428571,0.008928571,112.0,0,1,0,1.0,50,50,0,0,0.5148981886,0.0,0.2784753482,112.0310225926,0,1,0,0.7120294336,49,49,0.0],[1,1,0.0,0.026785714,0.008928571,112.0,0,1,0,1.0,51,51,0,1,0.0,0.1977114103,0.4768098393,111.8126771616,0,2,0,1.0,51,50,0.0],[1,1,0.0,0.193548387,0.0,93.0,0,4,82,1.0,52,52,0,1,0.202068501,0.7712491023,0.171545361,93.7801531229,0,3,82,0.99254769,51,52,0.0],[1,1,0.0,0.102040816,0.0,49.0,0,2,44,1.0,53,53,1,1,0.0,0.1239091908,0.3207108635,49.1826654424,0,1,44,1.0,51,54,0.0],[1,1,0.0,0.018716578,0.0,374.0,0,4,17,1.0,54,54,1,0,0.0,0.0,0.4300105805,374.0049168121,0,4,16,1.0,54,54,0.0],[1,2,1.0,0.005347594,0.005347594,187.0,0,4,145,1.0,56,56,1,2,1.0,0.6874725592,0.9477493255,186.6060021086,0,3,145,1.0,56,55,0.0],[1,2,0.985228136,0.037996546,0.010362694,289.5,1,5,21,1.0,58,58,0,2,0.1579186355,0.0,0.3943276347,289.9348285217,0,4,20,1.0,58,58,1.0],[1,1,0.0,0.003649635,0.001824818,548.0,0,4,21,1.0,59,59,0,0,0.5288448959,0.0,0.4503726207,547.37103259,0,4,20,1.0,59,57,0.0],[1,4,0.821858147,0.012345679,0.014660494,324.0,1,6,78,1.0,15,15,0,3,1.0,0.7022863251,0.400392166,324.0489517386,0,5,78,1.0,15,15,1.0],[1,3,0.782990571,0.014527845,0.043583535,137.6666667,0,5,245,1.0,18,18,0,3,1.0,0.4392676731,0.8102029856,137.4107286747,0,5,244,0.7487196259,17,17,1.0],[1,1,0.0,0.02189781,0.0,548.0,0,5,0,1.0,60,60,1,1,0.0,0.258266849,0.1177850263,547.9964964957,0,4,0,0.8652366096,59,60,0.0],[1,1,0.0,0.031746032,0.015873016,63.0,0,3,41,1.0,61,61,1,0,0.0221009523,0.0,0.5525690742,61.7653302174,1,2,41,0.3806570717,60,60,0.0],[1,2,0.510787823,0.08490566,0.018867925,212.0,1,6,68,1.0,2,2,1,2,0.9801826681,0.4477389841,0.1682333614,212.3988015596,1,5,67,0.8162391571,2,2,1.0],[1,1,0.0,0.097605893,0.119705341,543.0,1,5,15,1.0,19,19,1,2,0.0,0.0,1.3279578035,543.6359672764,1,5,15,0.0079231846,18,18,1.0],[1,1,0.0,0.12987013,0.051948052,77.0,1,5,56,1.0,62,62,0,0,0.0,0.0,0.4255696241,77.1401225978,1,4,56,0.246813445,62,62,1.0],[1,1,0.0,0.014354067,0.014354067,209.0,0,6,10,1.0,20,20,1,1,0.0790561523,0.4860085857,0.0925261469,208.8815560702,0,6,9,0.6061457955,19,20,1.0],[1,4,0.968130014,0.003097893,0.003717472,403.5,0,6,96,0.75,24,24,0,4,1.0,0.5446427984,0.3767234018,403.8297929263,0,6,95,1.0,24,24,1.0],[1,1,0.0,0.004672897,0.009345794,214.0,0,6,10,1.0,25,25,0,0,0.0,0.0,0.6080889111,214.1712948315,0,6,9,1.0,25,25,1.0],[1,1,0.0,0.0,0.0,72.0,0,1,0,1.0,26,26,1,2,0.4105285424,0.0,0.0654770265,71.929045999,0,1,0,1.0,25,26,0.0],[1,1,0.0,0.027777778,0.027777778,72.0,0,2,1,1.0,63,63,0,1,1.0,0.3423130287,0.2122749303,72.1070772458,0,2,0,1.0,63,63,0.0],[1,1,0.0,0.004784689,0.004784689,209.0,1,6,18,1.0,64,64,1,0,0.1433665162,0.0,0.6484828379,208.9691041285,1,6,18,1.0,64,64,0.0],[1,1,0.0,0.001845018,0.001845018,542.0,1,5,25,1.0,65,65,0,1,0.0,0.0,0.4088310345,541.9754942447,0,5,24,1.0,65,64,0.0],[1,1,0.0,0.001845018,0.001845018,542.0,1,5,1,1.0,66,66,0,1,0.3708074692,0.0,0.2109123134,542.7689389741,0,4,0,1.0,66,65,1.0],[1,1,0.0,0.045454545,0.0,66.0,0,4,43,1.0,3,3,1,1,0.0,0.0,0.1514447054,65.8819895977,0,3,43,0.923104949,3,3,0.0],[1,2,0.297472249,0.200310559,0.00621118,322.0,1,7,95,1.0,5,5,2,2,0.3954815169,0.5304860224,0.1896429239,321.8988274539,1,7,94,1.0,4,4,1.0],[1,1,0.0,0.018475751,0.009237875,433.0,1,6,0,1.0,6,6,1,0,0.0,0.3351425276,0.5942680087,433.3378779686,0,5,0,1.0,5,6,1.0],[1,1,0.0,0.029279279,0.002252252,444.0,1,6,0,1.0,7,7,1,0,0.0,0.3682977084,0.3680822997,444.0888150398,0,5,0,1.0,7,6,0.0],[1,1,0.0,0.001845018,0.001845018,542.0,1,5,3,1.0,67,67,0,1,0.595471701,0.0,0.2617020815,543.2097248971,2,5,3,0.7779847186,66,66,0.0],[1,1,0.0,0.215799615,0.005780347,519.0,0,6,1,1.0,8,8,1,0,0.0,0.0443553519,0.0943707439,518.0767497134,0,5,0,0.9634836918,6,8,1.0],[1,1,0.0,0.009578544,0.0,522.0,0,6,0,1.0,9,9,0,0,0.0,0.0,0.485199321,521.9282486946,0,6,0,1.0,9,9,0.0],[1,1,0.0,0.005736138,0.001912046,523.0,0,6,0,1.0,10,10,0,1,0.3386851715,0.0,0.362433112,522.8489157928,0,6,0,0.8009890372,9,10,0.0],[1,1,0.0,0.074074074,0.037037037,27.0,1,4,332,1.0,68,68,0,0,0.0,0.2451600518,0.1736269676,26.5892441856,0,4,332,1.0,68,68,0.0],[1,4,0.840241012,0.037214886,0.010804322,208.25,1,5,296,0.75,72,72,2,3,0.9689405961,0.0,0.3859419792,208.3479095888,1,4,296,1.0,71,72,1.0],[1,2,0.881290899,0.009102731,0.00390117,384.5,1,6,53,1.0,74,74,1,2,0.7106323068,0.7079911741,0.1100660999,384.2750859146,1,5,53,0.8349970635,73,73,1.0],[1,1,0.0,0.001912046,0.001912046,523.0,0,6,20,1.0,11,11,1,0,0.0,0.0,0.065122341,523.381556949,0,5,20,0.791531542,10,10,1.0],[1,1,0.0,0.001912046,0.001912046,523.0,1,6,1,1.0,12,12,0,0,0.7445339372,0.0,0.7988898819,523.2110118296,0,5,0,0.5231892294,11,11,1.0],[1,1,0.0,0.010869565,0.0,92.0,0,5,9,1.0,76,76,1,1,0.0,0.620174398,0.3830033096,92.8148282588,0,3,9,1.0,75,75,0.0],[1,1,0.0,0.002659574,0.002659574,376.0,0,4,3,1.0,75,75,0,0,0.0,0.0,0.0106542535,375.9043652957,0,4,3,1.0,75,75,1.0],[1,1,0.0,0.111111111,0.088888889,45.0,1,1,92,1.0,77,77,0,1,0.1566104137,0.2196065329,0.3791720429,45.0807870265,1,0,91,1.0,76,77,1.0],[1,1,0.0,0.001912046,0.001912046,523.0,0,6,2,1.0,13,13,1,0,0.0,0.0,0.3932417581,523.790202263,0,5,2,1.0,13,13,0.0],[1,1,0.0,0.003003003,0.0,333.0,0,5,53,1.0,78,78,0,1,0.0,0.0,0.4641563305,332.7795883838,1,5,52,1.0,77,77,0.0],[1,1,0.0,0.00310559,0.00310559,322.0,0,5,0,1.0,80,80,0,0,0.5601774246,0.0,0.6652943823,321.9253930171,0,4,0,1.0,79,80,0.0],[1,1,0.0,0.00310559,0.00310559,322.0,0,5,12,1.0,79,79,1,0,0.2772140374,0.0,0.2965837176,322.3052934896,0,4,12,1.0,78,78,0.0],[1,1,0.0,0.008928571,0.008928571,112.0,0,1,104,1.0,81,81,1,1,0.0,0.0062511639,0.2018744639,112.0205050928,0,1,103,0.8160659457,82,81,0.0],[1,1,0.0,0.027989822,0.022900763,393.0,1,6,17,1.0,82,82,0,1,0.0,0.3528836175,0.6852026446,392.7865588379,0,5,16,0.7140417717,81,81,0.0],[1,1,0.0,0.314814815,0.055555556,54.0,1,2,17,1.0,14,14,0,1,0.0,0.3600962788,0.3074083567,53.3941622781,0,2,16,0.9380214269,13,13,1.0],[1,2,0.721928095,0.012396694,0.008264463,121.0,0,6,74,1.0,84,84,1,2,0.4648744353,0.0,0.4830218593,120.2478992985,0,5,73,1.0,83,83,0.0],[1,3,0.982141033,0.005529226,0.005529226,422.0,1,5,128,1.0,87,87,1,2,1.0,0.9303854534,0.7208421909,420.9633760698,1,4,128,1.0,86,86,1.0],[1,1,0.0,0.001845018,0.001845018,542.0,0,5,2,1.0,88,88,0,0,1.0,0.0,0.5038390715,541.8760918699,0,4,1,1.0,87,87,0.0],[1,1,0.0,0.0,0.0,529.0,1,1,0,1.0,89,1,1,1,0.0633974859,0.0,0.0671850319,529.4354621966,0,0,0,0.7681111185,89,1,1.0],[1,1,0.0,0.003780718,0.003780718,529.0,1,1,1,1.0,90,2,0,1,0.0,0.4500041255,0.8322721451,528.7309590929,1,0,1,0.8158269901,91,0,1.0],[1,5,0.921329965,0.013793103,0.005747126,174.0,1,5,489,0.8,95,93,1,4,1.0,0.2186427483,0.5127853723,174.0322783562,1,5,488,1.0,94,92,1.0],[1,4,0.938693532,0.003814714,0.003814714,458.75,1,7,44,1.0,99,97,1,3,1.0,0.1482577753,0.7486781224,458.4376885661,1,7,43,1.0,99,96,0.0],[1,1,0.0,0.022641509,0.016981132,530.0,1,1,1,1.0,100,3,1,0,0.0,0.0,0.3300733653,530.2051580945,1,1,1,0.3970897464,98,2,1.0],[1,2,0.918295834,0.020618557,0.010309278,48.5,1,5,161,1.0,102,99,1,1,0.3013728585,0.7251567362,0.5117348326,48.3268524336,1,3,161,1.0,102,99,0.0],[1,3,0.895640306,0.014728682,0.005426357,430.0,1,7,20,0.666666667,105,102,1,2,0.9674000238,0.0,1.1780956786,430.2790701056,0,7,19,0.4336963428,104,102,1.0],[1,2,1.0,0.011820331,0.007092199,211.5,1,4,44,1.0,107,104,1,1,0.4579994376,0.0,0.23616887,211.576801153,1,4,44,0.243825329,106,104,1.0],[1,1,0.0,0.002666667,0.002666667,375.0,1,4,2,1.0,108,105,0,1,0.0,0.0,0.1533791597,374.439591006,0,4,1,1.0,108,104,0.0],[1,1,0.0,0.007532957,0.003766478,531.0,1,7,2,1.0,109,106,0,0,0.2274802749,0.0,0.5720078494,529.71304471,1,6,1,0.7336205777,108,105,0.0],[1,1,0.0,0.013157895,0.013157895,76.0,0,2,209,1.0,110,107,1,0,0.3226813752,0.0571620582,0.2615604415,75.3492588321,1,1,209,0.4810549775,110,107,0.0],[1,2,1.0,0.013888889,0.013888889,72.0,1,2,161,1.0,112,109,0,1,0.1953437608,0.0,0.1395477066,71.7082361449,0,0,161,1.0,112,108,0.0],[1,10,0.810774399,0.037962963,0.007407407,216.0,1,6,167,0.7,122,119,0,9,0.894800441,0.0,0.112374,215.9427982033,1,6,166,0.5190302642,122,118,1.0],[1,1,0.0,0.0,0.0,77.0,1,1,0,1.0,123,120,0,1,0.0,0.3171390452,0.1033344854,76.9768078503,0,1,0,0.7765391223,122,120,1.0],[1,1,0.0,0.001838235,0.001838235,544.0,0,5,0,1.0,124,121,0,0,0.2718680434,0.1563799703,0.3152260966,543.5932741684,0,4,0,1.0,124,121,0.0],[1,1,0.0,0.003676471,0.003676471,544.0,1,5,1,1.0,125,122,0,0,0.0,1.0,0.0327725799,544.0659605678,1,5,1,1.0,125,122,0.0],[1,2,0.976020648,0.041450777,0.004145078,482.5,0,6,15,1.0,127,124,0,2,1.0,0.0,0.4781933233,482.2877179288,0,6,14,1.0,125,124,0.0],[1,1,0.0,0.001782531,0.001782531,561.0,1,5,0,1.0,128,125,0,0,0.0,0.1303202489,0.2291208567,561.5112060544,0,5,0,0.4304215607,127,125,1.0],[1,4,0.670804341,0.075799087,0.012785388,273.75,1,5,143,0.75,132,129,0,3,1.0,0.6419826696,0.3756997843,274.2254532326,0,4,142,0.6424348765,131,129,1.0],[1,1,0.0,0.003565062,0.0,561.0,0,5,0,1.0,133,130,0,1,0.0,0.0,0.0223046977,560.3393696715,0,4,0,0.0,132,130,0.0],[1,1,0.0,0.005338078,0.003558719,562.0,0,5,0,1.0,134,131,1,1,0.0,0.0,0.0069288531,561.5560653608,0,5,0,0.9502191061,133,131,1.0],[1,1,0.0,0.0,0.001782531,561.0,1,5,0,1.0,135,132,1,0,0.6957894188,0.0,0.1415919363,560.9261743677,1,5,0,0.7646443951,135,131,0.0],[1,3,0.864973521,0.009345794,0.009345794,178.3333333,1,5,3,0.333333333,138,135,0,2,1.0,0.1651720756,0.2336825818,178.6770962372,0,5,2,0.0,137,134,0.0],[1,1,0.0,0.023076923,0.0,130.0,1,4,0,1.0,139,136,1,1,0.0,1.0,0.4212902181,129.9153499463,0,3,0,0.6337376253,139,135,1.0],[1,1,0.0,0.0,0.0,398.0,1,1,0,1.0,140,137,0,0,0.8938759791,0.0,0.8103643842,398.6224471617,0,1,1,1.0,139,136,1.0],[1,1,0.0,0.356968215,0.26405868,409.0,1,1,0,1.0,141,138,0,0,0.0793508499,0.2684187093,0.6295414775,408.5202375579,0,0,0,1.0,141,138,1.0],[1,6,0.034465627,0.338352941,0.037176471,354.1666667,1,7,14,0.5,147,144,1,5,0.4160844723,0.4041618133,0.3524466304,353.7575735431,0,6,14,0.6058622224,147,144,1.0],[1,1,0.0,0.014925373,0.0,67.0,1,1,1,1.0,148,145,0,0,0.0,0.0,0.1134677553,67.4161443188,0,1,1,0.5709252377,148,144,0.0],[1,1,0.0,0.001782531,0.001782531,561.0,0,5,3,1.0,149,146,1,1,0.0,0.6069516215,0.4451305931,560.2359477703,0,5,3,1.0,148,146,0.0],[1,1,0.0,0.01946472,0.01459854,411.0,1,1,2,1.0,150,147,0,1,0.0,0.0,0.0945356151,411.235951234,1,0,1,0.825455364,149,147,0.0],[1,1,0.0,0.004854369,0.002427184,412.0,1,1,0,1.0,151,148,0,0,0.8991053933,0.0,0.5185987901,411.9828997914,1,0,0,0.6751960875,151,147,1.0],[1,1,0.0,0.004854369,0.004854369,412.0,1,1,0,1.0,152,149,0,0,0.3052540225,0.0,0.6232835765,412.3371816307,1,1,0,0.0,151,149,0.0],[1,2,0.998000884,0.08496732,0.039215686,76.5,1,5,128,1.0,154,151,0,2,0.3674774413,0.0,0.7619611309,76.8556151899,0,5,129,1.0,154,150,0.0],[1,5,0.943203745,0.036455412,0.0,356.6,1,6,48,0.8,159,156,0,5,1.0,0.7209667346,1.0908069129,356.339379643,0,6,47,1.0,159,156,1.0],[1,1,0.0,0.002645503,0.002645503,378.0,1,4,0,1.0,160,157,0,1,0.0,0.0,0.2108426467,377.6815065643,1,3,0,1.0,159,156,0.0],[1,1,0.0,0.004938272,0.004938272,405.0,0,2,7,1.0,15,15,1,0,0.6374223568,0.0,0.2841479458,404.8537530706,0,2,6,0.8211591629,14,14,0.0],[1,3,0.935862393,0.037351443,0.016977929,392.6666667,0,3,8,1.0,163,160,0,3,1.0,0.0,0.0448063821,392.5627063074,0,3,7,1.0,162,159,1.0],[1,1,0.0,0.005328597,0.001776199,563.0,1,5,5,1.0,164,161,1,0,0.0,0.0,0.0177072848,563.2213817552,0,5,5,1.0,163,161,0.0],[1,1,0.0,0.037974684,0.0,79.0,1,1,13,1.0,165,162,0,0,0.0,0.0,0.5195845233,78.8033435425,0,1,12,0.0,165,162,0.0],[1,1,0.0,0.013333333,0.0,75.0,1,5,2,1.0,166,163,1,0,0.0,0.1506463333,0.011302303,74.8493890822,1,4,3,1.0,166,162,0.0],[1,1,0.0,0.007692308,0.007692308,130.0,1,4,9,1.0,167,164,0,1,0.0,0.0,0.5026628153,129.7358977372,0,4,8,1.0,167,163,1.0],[2,43,0.999465695,0.088657282,0.076881429,171.8139535,0,8,3412,0.720930233,43,43,1,42,0.9691320793,0.2540329588,0.4124262129,171.9088975994,0,8,3412,0.1534923453,43,42,0.0],[1,1,0.0,0.009433962,0.003773585,530.0,1,2,17,1.0,168,4,0,0,0.0,0.0,0.0135394164,529.8066784511,2,1,17,1.0,167,4,0.0],[1,1,0.0,0.084337349,0.0,83.0,1,6,18,1.0,169,165,0,1,0.0,0.0,0.3719818898,82.9505010284,1,6,17,0.0142564127,169,165,0.0],[1,1,0.0,0.018518519,0.018518519,54.0,0,3,18,1.0,170,166,1,1,0.0,0.7820627766,0.5345871918,53.6199163999,0,3,18,0.2551693727,170,165,0.0],[1,1,0.0,0.002793296,0.002793296,358.0,0,6,18,1.0,171,167,0,1,0.0,0.0,0.073461826,358.0494724484,0,6,17,0.3831768206,171,166,0.0],[1,1,0.0,0.002793296,0.002793296,358.0,0,6,0,1.0,172,168,1,0,0.1634338352,0.0,0.042770323,358.510787303,0,5,0,1.0,172,168,0.0],[1,5,0.755221006,0.096357227,0.007638073,340.4,1,7,137,0.4,48,47,1,4,0.8497475866,0.003815236,0.8475531831,340.1890035946,1,7,137,0.0662689858,48,46,1.0],[1,1,0.0,0.004854369,0.002427184,412.0,0,5,0,1.0,49,48,0,2,0.3420988913,0.0,0.1640282955,411.6086330535,0,5,0,1.0,49,48,0.0],[1,2,0.811278124,0.005617978,0.005617978,356.0,1,6,46,1.0,174,170,1,2,0.9450066142,0.5395992127,0.6361279805,355.9662613809,1,5,45,0.6314362368,173,170,1.0],[1,1,0.0,0.002824859,0.002824859,354.0,1,6,0,1.0,175,171,1,1,0.0,0.0,0.5019902456,354.4546390137,0,5,0,0.7005334683,175,171,1.0],[1,2,0.99107606,0.009779951,0.001222494,409.0,0,7,39,1.0,177,173,1,1,1.0,0.0,0.2298466835,408.4282691651,0,7,39,0.2779268797,177,173,1.0],[1,1,0.0,0.012820513,0.0,390.0,0,6,12,1.0,178,174,0,1,0.0,0.1247228008,0.3610474198,389.9089257056,0,5,12,1.0,178,174,0.0],[1,3,0.886530029,0.081669691,0.009981851,367.3333333,1,7,26,1.0,181,177,0,3,0.0,0.0,0.0266081427,366.5787673613,1,6,26,0.904886893,181,176,1.0],[1,3,0.997508525,0.042893188,0.030277544,396.3333333,1,4,135,0.333333333,184,180,1,3,1.0,0.0,0.3510726461,395.8268652553,0,3,135,0.752847884,185,180,1.0],[1,1,0.0,0.002386635,0.002386635,419.0,0,5,12,1.0,185,181,0,0,0.0689183317,0.0,0.0690759828,419.5854892605,0,4,11,1.0,184,180,0.0],[1,1,0.0,0.004651163,0.0,215.0,0,7,64,1.0,186,182,1,1,0.0,0.0,0.6152619789,214.7718521969,0,6,63,0.6339005438,186,180,1.0],[1,1,0.0,0.005309735,0.0,565.0,1,6,33,1.0,187,183,1,1,0.2539409191,0.3252723205,0.7806916751,565.2239649179,0,5,33,1.0,186,183,0.0],[1,1,0.0,0.080091533,0.025171625,437.0,0,3,19,1.0,188,184,1,0,0.0,0.179430536,0.3113119803,437.5587908187,0,3,18,1.0,187,184,1.0],[1,1,0.0,0.00228833,0.00228833,437.0,1,3,2,1.0,189,185,1,1,0.3209583287,0.8026622156,0.5117572538,436.7009161218,1,3,2,1.0,189,185,0.0],[1,8,0.755089642,0.067294282,0.005578801,358.5,1,7,188,0.875,197,193,1,8,1.0,0.6022359375,0.2050004439,358.463138917,0,6,188,0.6553418751,197,192,1.0],[1,1,0.0,0.003384095,0.003384095,591.0,0,6,0,1.0,198,194,1,1,0.0,1.0,0.4707397407,590.5656335445,0,6,0,1.0,197,194,0.0],[1,1,0.0,0.0,0.005479452,365.0,0,6,0,1.0,199,195,0,0,0.1389246359,0.0707064516,0.5206478667,365.5830583394,0,7,0,0.7962636815,200,195,0.0],[1,1,0.0,0.003384095,0.003384095,591.0,0,6,4,1.0,200,196,1,1,0.0,0.143048044,0.4062054057,590.93923376,0,6,4,1.0,199,196,0.0],[1,1,0.0,0.00228833,0.00228833,437.0,1,3,4,1.0,201,197,0,0,0.8483094609,0.2028202453,0.1602449524,437.5727015818,1,3,3,0.827676678,200,198,0.0],[1,2,0.998635964,0.072289157,0.020080321,124.5,1,1,8,0.5,203,199,1,1,1.0,0.2011262123,0.8644019081,124.3098307518,0,1,8,0.907546491,202,199,1.0],[1,1,0.0,0.041942605,0.01986755,453.0,1,6,5,1.0,204,200,1,0,0.0,0.2666646998,0.5119012925,452.3768695523,1,5,4,1.0,202,199,0.0],[1,1,0.0,0.018823529,0.011764706,425.0,1,7,5,1.0,205,201,1,2,0.0,0.520523467,0.6235050111,424.7242919627,1,7,4,0.5740687674,204,200,0.0],[1,1,0.0,0.006734007,0.001683502,594.0,1,6,2,1.0,206,202,0,0,0.0241207869,0.7060375996,0.3731541698,594.6476821843,1,5,2,0.7629102165,206,201,1.0],[1,4,0.858842848,0.022584693,0.005018821,199.25,1,7,186,0.75,210,206,0,4,1.0,0.428898738,0.5177801177,199.2000658035,1,7,186,1.0,210,204,1.0],[1,1,0.0,0.006622517,0.008830022,453.0,0,6,2,1.0,211,207,1,0,0.606863052,0.8041674348,0.1401861594,452.9454064921,0,5,2,1.0,210,206,1.0],[1,1,0.0,0.011013216,0.00660793,454.0,0,6,0,1.0,212,208,0,1,0.1297164933,0.5560783003,0.1167423204,453.9420601727,0,6,0,0.9611328586,211,207,0.0],[1,2,0.453716339,0.062874251,0.031437126,334.0,0,6,74,1.0,214,210,1,2,0.0405485802,0.0,0.4404783637,334.0500447602,0,6,73,0.0,214,209,1.0],[1,1,0.0,0.008791209,0.002197802,455.0,1,6,0,1.0,215,211,1,0,0.0,0.0,0.4894094467,455.2460241837,0,5,0,1.0,215,210,0.0],[1,1,0.0,0.010899183,0.005449591,367.0,0,6,7,1.0,216,212,0,1,0.700260168,0.5205660503,0.2497194829,365.8722672219,0,5,7,1.0,215,211,0.0],[1,4,0.0,0.0,0.0,0.0,0,5,296,0.25,220,216,0,3,0.7024594008,0.5256799717,0.5099224632,0.391395081,0,5,296,0.0,219,216,0.0],[1,1,0.0,0.0,0.0,0.0,0,5,74,1.0,221,217,1,0,0.0,0.0,0.4322530617,0.2447268198,0,5,74,0.3540838576,220,217,0.0],[1,31,0.626947944,0.06020668,0.010184214,215.3870968,1,8,1164,0.419354839,252,248,1,31,0.8545494501,0.0,0.16986302,214.7294172757,1,8,1164,0.0741374719,250,247,1.0],[1,1,0.0,0.002695418,0.0,371.0,0,6,0,1.0,253,249,1,0,0.5761517254,0.0,0.4823664361,370.1806052571,0,6,0,1.0,253,249,0.0],[1,1,0.0,0.003717472,0.001858736,538.0,0,5,0,1.0,254,250,1,0,0.4331735462,0.0,0.2723157261,538.1670078271,0,5,0,1.0,253,249,1.0],[1,1,0.0,0.023012552,0.0,478.0,1,6,0,1.0,255,251,1,0,0.5235675342,0.0,0.2442686378,478.3049103131,1,6,0,0.9676249553,254,250,1.0],[1,1,0.0,0.02283105,0.0,219.0,0,7,1,1.0,256,252,0,0,0.0,0.8099792783,0.3637869835,218.2930115454,0,6,0,0.3929862091,256,251,1.0],[1,1,0.0,0.002415459,0.002415459,414.0,1,7,2,1.0,257,253,1,1,0.0,0.6197697168,0.3253218395,413.8907775755,1,6,1,0.9562855269,257,253,0.0],[1,3,0.90667914,0.155202822,0.02292769,378.0,1,6,17,1.0,260,256,1,3,0.8150129348,0.2752493005,0.2801562591,378.5480110555,0,6,16,1.0,260,255,1.0],[1,1,0.0,0.001597444,0.023961661,626.0,1,6,3,1.0,261,257,0,0,1.0,0.2526561806,0.7788048044,625.3094832328,0,5,1,0.8308156502,261,257,1.0],[1,1,0.0,0.002695418,0.002695418,371.0,1,6,3,1.0,262,258,0,1,0.0,0.1984217719,0.0600184938,370.5813538466,1,6,3,0.3157311179,261,258,0.0],[1,1,0.0,0.004405286,0.0,454.0,0,2,0,1.0,263,259,1,0,0.0,0.0,0.5654647374,454.6707350865,0,2,0,1.0,263,259,1.0],[1,1,0.0,0.003717472,0.003717472,538.0,0,5,3,1.0,264,260,0,0,0.4936104548,0.2808370562,0.7303683522,538.2428312563,0,4,2,1.0,263,258,0.0],[1,1,0.0,0.026506024,0.024096386,415.0,0,7,1,1.0,265,261,1,1,0.3870713326,0.1559516466,0.1251642217,415.31467055,0,7,1,1.0,265,260,0.0],[1,1,0.0,0.015873016,0.015873016,63.0,0,5,3,1.0,266,262,1,0,0.5701878331,0.4803144893,0.3928797496,62.429830656,0,4,3,0.0,265,261,0.0],[1,1,0.0,0.093023256,0.0,215.0,0,5,1,1.0,267,263,1,1,0.5304312926,0.122081982,0.2936879989,215.4074172089,0,5,0,1.0,266,262,1.0],[1,3,0.890517856,0.011363636,0.022727273,322.6666667,0,6,9,0.666666667,270,266,0,3,0.2148829547,0.0,0.7941632955,323.0473097389,0,5,8,0.2684501671,270,266,1.0],[1,1,0.0,0.222222222,0.0,18.0,0,6,4,1.0,271,267,1,0,0.0,0.0,0.1402125491,18.4591681781,1,6,3,1.0,270,266,1.0],[1,4,0.234462727,0.062130178,0.019526627,422.5,0,7,5,0.75,275,271,0,4,0.0,0.0,0.0216437392,422.6186574215,1,6,5,1.0,274,271,0.0],[1,3,0.770219962,0.064944134,0.016759777,477.3333333,0,5,0,0.333333333,278,274,0,3,0.3543639371,0.0,0.1832218779,476.8086337953,0,4,0,0.0,277,273,1.0],[1,2,0.918295834,0.006993007,0.006993007,214.5,0,5,6,1.0,280,276,1,2,1.0,0.0,0.4270745343,215.0184516774,0,4,5,1.0,280,276,0.0],[1,2,0.995727452,0.008108108,0.003603604,555.0,0,6,4,1.0,282,278,0,2,1.0,0.333078324,0.3463187371,554.1040335211,0,6,5,1.0,281,278,0.0],[1,1,0.0,0.011235955,0.007490637,534.0,1,8,5,1.0,283,279,0,0,0.3949333497,0.0346340554,0.1270257378,533.7773397975,1,8,5,0.4373384993,282,279,0.0],[1,5,0.573020611,0.093023256,0.009767442,430.0,1,6,16,0.6,288,284,0,4,0.1020144158,0.0,0.5355607121,430.0779878309,1,4,15,0.0,288,283,1.0],[1,1,0.0,0.001782531,0.001782531,561.0,0,5,2,1.0,289,285,1,0,0.0,0.0,0.548109977,561.2806988519,0,5,1,0.2490695197,288,284,1.0],[1,1,0.0,0.005194805,0.0,385.0,1,6,0,1.0,290,286,2,1,0.0174665814,0.0,0.1205444749,384.2857705548,1,5,0,0.94261359,290,285,0.0],[1,8,0.755957559,0.06466031,0.007747318,419.5,1,7,13,0.75,298,294,1,7,0.045917501,0.0,0.4111654358,419.4551509954,0,6,12,0.8124252982,297,293,1.0],[1,1,0.0,0.026785714,0.008928571,112.0,0,6,0,1.0,299,295,0,1,0.0,1.0,0.0349752098,111.8518198169,0,5,0,0.4575216997,297,294,0.0],[1,1,0.0,0.065916399,0.02733119,622.0,1,2,1,1.0,300,296,0,1,0.0,0.0,0.394138677,621.8822965942,0,2,1,0.9407322475,299,295,1.0],[1,2,0.998635964,0.079847909,0.007604563,131.5,1,1,11,1.0,302,298,0,1,1.0,0.0,0.1135321939,131.9947486123,1,1,10,0.3288968467,302,298,0.0],[1,2,0.291818257,0.031835206,0.004681648,534.0,1,7,6,1.0,304,300,0,1,0.9054026721,0.3344701478,0.2804541384,534.1751606625,0,7,6,1.0,302,299,0.0],[1,3,0.68589275,0.023622047,0.003028468,550.3333333,1,7,1,0.666666667,307,303,0,2,0.8436299056,0.0,0.2866489855,550.0342982017,1,6,0,1.0,307,303,1.0],[1,1,0.0,0.008982036,0.002994012,668.0,0,6,0,1.0,308,304,0,0,0.0,0.0,0.2708653629,668.0687986054,0,4,0,1.0,308,303,0.0],[1,1,0.0,0.00212766,0.00212766,470.0,1,3,8,1.0,309,305,0,1,0.2620186906,0.0,0.2028469677,470.6858380452,0,3,7,0.2578318326,307,305,1.0],[1,1,0.0,0.002994012,0.002994012,668.0,0,6,0,1.0,310,306,1,2,0.0209749083,0.0,1.5284497499,668.2795177115,1,6,0,0.1069048602,309,305,0.0],[1,1,0.0,0.002375297,0.002375297,421.0,0,7,0,1.0,311,307,0,0,0.7858739211,0.538120787,0.5998078927,421.0903710145,0,6,0,1.0,312,306,0.0],[1,2,0.958711883,0.013400335,0.004187605,597.0,1,5,0,1.0,313,309,1,2,1.0,0.2250052875,0.1637722507,596.1939351119,1,5,0,0.803252691,313,309,1.0],[1,1,0.0,0.0,0.001592357,628.0,0,2,0,1.0,314,310,1,0,0.3707457543,0.4576902638,0.1573239007,627.8340035043,0,1,0,0.3919552271,314,308,0.0],[1,1,0.0,0.013392857,0.004464286,224.0,0,5,1,1.0,315,311,1,1,0.0,0.0,0.0707402001,224.536669371,0,4,1,0.8146659885,315,311,0.0],[1,2,1.0,0.035326087,0.0,368.0,1,7,2,0.5,317,313,0,2,1.0,0.1470603721,0.7054635037,368.6759170778,0,7,2,0.0,316,312,1.0],[1,2,0.88797632,0.028880866,0.003610108,554.0,1,7,0,1.0,319,315,0,1,0.9080189901,0.3443184375,0.3067030229,554.2127128494,1,7,0,1.0,319,315,1.0],[1,1,0.0,0.096385542,0.012048193,664.0,0,2,0,1.0,320,316,0,0,0.8401528143,0.1656265199,0.5082317545,664.1198295294,0,1,0,1.0,320,316,1.0],[1,1,0.0,0.008982036,0.001497006,668.0,1,2,0,1.0,321,317,1,0,0.0,0.0,0.0725515776,668.6317859931,0,1,0,1.0,320,317,0.0],[1,1,0.0,0.001474926,0.001474926,678.0,1,6,0,1.0,322,318,0,2,0.4298166918,0.0,0.9112019667,677.944142626,0,6,0,0.2863199051,321,317,0.0],[1,1,0.0,0.30044843,0.372197309,223.0,0,5,0,1.0,323,319,0,0,0.082183711,1.0,0.5707199373,223.1030270573,0,5,0,1.0,323,318,1.0],[1,1,0.0,0.0,0.0,0.0,0,3,83,1.0,324,320,0,0,0.0,0.0583216314,0.1770573001,0.2073711017,0,3,83,0.7260677276,323,320,0.0],[1,1,0.0,0.049886621,0.011337868,441.0,0,7,1,1.0,325,321,0,0,1.0,0.6029501703,0.4971633587,440.8740078017,0,6,1,0.498754912,325,321,0.0],[1,5,0.524189002,0.09401366,0.049417437,497.8,0,7,4,1.0,330,326,0,5,0.0,0.2035293808,0.3018200535,496.9402100669,0,8,2,1.0,329,326,1.0],[1,1,0.0,0.002070393,0.002070393,483.0,1,7,0,1.0,331,327,1,0,0.0,0.2910968881,0.3898979838,483.8721738737,0,6,0,0.5987338502,331,327,0.0],[1,4,0.823483334,0.015665796,0.003263708,383.0,1,7,16,1.0,335,331,1,3,0.3134360428,0.4401009447,0.0663385003,383.4072080829,1,6,16,1.0,334,331,1.0],[1,1,0.0,0.007017544,0.005263158,570.0,0,5,0,1.0,336,332,1,0,0.4618110526,0.2411393925,0.5091817963,570.7288689993,0,4,0,0.0,335,332,1.0],[1,2,0.998363673,0.045230263,0.006578947,608.0,1,7,2,1.0,338,334,0,2,0.5145911903,0.0851638305,0.5163667488,608.3953575067,0,6,2,1.0,337,333,1.0],[1,8,0.580565918,0.025872093,0.052906977,430.0,1,8,10,0.75,346,342,2,7,1.0,1.0,0.4102781183,429.8094844296,0,7,9,0.3193149368,346,341,1.0],[1,1,0.0,0.005102041,0.005102041,196.0,1,1,0,1.0,347,343,1,1,0.0,0.0,0.582336416,195.9446807141,1,1,0,1.0,348,343,0.0],[1,1,0.0,0.001472754,0.001472754,679.0,0,2,1,1.0,348,344,0,0,0.4423640327,0.0498036041,0.1046293475,679.7380150637,0,1,1,1.0,348,343,0.0],[1,1,0.0,0.045023697,0.0,422.0,0,6,1,1.0,349,345,1,1,0.4347356649,0.0,0.252485546,421.7941216913,0,6,0,1.0,349,345,0.0],[1,2,0.983939395,0.025931929,0.012155592,617.0,1,7,2,0.5,351,347,1,1,0.0139857389,0.0,0.3166413524,617.1151341311,0,7,1,0.2437012421,351,347,1.0],[1,1,0.0,0.005390836,0.005390836,371.0,1,6,9,1.0,352,348,0,0,0.6336816612,0.3059225641,0.073507091,370.801309039,1,5,9,1.0,352,348,0.0],[1,1,0.0,0.1125,0.025,80.0,0,6,86,1.0,353,349,1,1,0.0,0.8149174558,0.4437070085,80.9139812371,0,6,85,0.0434191126,352,349,0.0],[1,4,0.336742649,0.251001821,0.136247723,686.25,1,7,5,0.75,357,353,0,3,0.0,1.0,0.8939872907,686.1060580649,0,7,4,1.0,356,353,1.0],[1,1,0.0,0.004366812,0.0,687.0,0,2,0,1.0,358,354,0,1,0.0,0.3797346344,0.4253726338,686.7031602247,1,1,0,0.7142696498,358,354,1.0],[1,1,0.0,0.00174216,0.0,574.0,0,7,1,1.0,359,355,0,0,0.0014233375,0.0,0.0696073833,573.5290108183,0,6,0,1.0,358,354,1.0],[1,1,0.0,0.004454343,0.002227171,898.0,0,6,1,1.0,360,356,1,0,0.0,0.0379757364,0.1799307251,898.081414075,0,6,1,0.5585463992,359,356,0.0],[1,1,0.0,0.001113586,0.001113586,898.0,1,6,0,1.0,361,357,0,1,0.0,0.7305083567,0.4394933212,897.8100301963,0,5,0,1.0,360,357,0.0],[1,1,0.0,0.015942029,0.002898551,690.0,0,2,2,1.0,362,358,1,1,0.0,0.0511396934,0.5806053238,689.9397756448,0,0,1,1.0,362,357,0.0],[1,1,0.0,0.03271028,0.002336449,428.0,1,6,3,1.0,363,359,1,1,0.0688888562,0.678445114,0.108204645,428.1531807293,1,5,2,1.0,363,358,1.0],[1,2,0.532835063,0.01983881,0.000619963,806.5,0,6,3,1.0,365,361,0,2,1.0,0.6524403058,0.3090342311,806.8566055565,0,5,3,0.9358831788,365,361,1.0],[1,1,0.0,0.010434783,0.006956522,575.0,0,7,3,1.0,366,362,1,1,0.0,0.7026205158,0.0808861299,575.4218843372,0,7,2,0.5045902272,366,362,0.0],[1,1,0.0,0.002024291,0.0,494.0,1,6,10,1.0,367,363,0,0,0.0,0.0,0.5361613735,494.1793334743,0,5,10,1.0,366,362,0.0],[1,1,0.0,0.018145161,0.014112903,496.0,1,6,1,1.0,368,364,0,0,0.7359351971,0.2162257921,0.2010918771,496.6341683696,1,6,1,0.628057986,367,364,0.0],[1,1,0.0,0.002176279,0.002176279,919.0,0,6,3,1.0,369,365,0,1,0.2517642207,0.0,0.0814072331,919.947383594,1,5,2,1.0,368,365,0.0],[1,1,0.0,0.005390836,0.005390836,371.0,0,6,7,1.0,370,366,0,1,0.8416414855,0.3487286978,0.6922129405,372.0171538788,0,6,6,0.5977001143,369,365,0.0],[1,2,0.849751137,0.049455984,0.007912957,505.5,1,6,20,1.0,372,368,0,1,0.0,0.0,0.3038897417,505.4703970887,0,5,20,0.8246318379,372,368,1.0],[1,1,0.0,0.117647059,0.039215686,204.0,0,1,10,1.0,373,369,0,0,0.0,0.4523153152,0.2452664297,203.8095866218,0,1,10,0.4454860409,372,369,0.0],[1,2,1.0,0.029063509,0.018299247,464.5,0,7,24,1.0,375,371,0,2,1.0,0.3189973759,0.5878563205,464.1297887905,0,6,23,1.0,374,370,0.0],[1,1,0.0,0.0,0.003490401,573.0,0,7,9,1.0,376,372,0,1,0.7032534996,0.2353589608,0.3530856499,573.2875262197,0,6,8,0.9948200591,376,371,0.0],[1,1,0.0,0.001067236,0.0,937.0,1,6,5,1.0,377,373,1,1,0.3572635462,0.2184979435,0.5566617249,937.2636359542,0,5,4,0.195852444,376,373,0.0],[1,1,0.0,0.0,0.0,573.0,1,1,0,1.0,1,1,0,1,0.0793655585,0.0,0.0068584304,573.018592966,1,1,0,1.0,1,1,1.0],[1,1,0.0,0.070205479,0.015410959,584.0,0,1,0,1.0,2,2,0,1,0.3599571815,0.8246171101,0.0881471574,584.2028123992,1,1,0,1.0,2,2,0.0],[1,1,0.0,0.055,0.015,600.0,1,1,1,1.0,3,3,1,0,0.7118635494,0.1159900025,0.069215964,599.5644478426,1,1,0,1.0,2,4,1.0],[1,1,0.0,0.019264448,0.028021016,571.0,1,7,5,1.0,378,374,0,1,0.0,0.0,0.1190320865,570.5695365173,1,6,4,0.8474643334,377,373,1.0],[1,1,0.0,0.005128205,0.003418803,585.0,1,5,8,1.0,379,375,0,1,0.0,0.2860579463,0.2922100236,585.2232097452,2,6,7,1.0,379,375,1.0],[1,1,0.0,0.012,0.002,500.0,0,6,14,1.0,380,376,0,0,0.0,0.0,0.5059757198,499.7413158866,0,6,14,0.2173819689,378,375,1.0],[1,14,0.841067823,0.134057971,0.031228433,414.0,1,7,270,0.928571429,394,390,0,13,0.462958532,0.2902284949,0.4604409035,413.5676401566,0,6,269,1.0,393,390,1.0],[1,1,0.0,0.147826087,0.147826087,115.0,0,6,0,1.0,395,391,0,1,0.1138923117,0.7687637482,0.1177406814,115.1487517891,0,5,0,0.0,394,392,0.0],[1,1,0.0,0.00896861,0.006726457,446.0,1,6,0,1.0,396,392,1,0,0.0,0.0,0.83409058,447.1790367221,0,5,0,1.0,395,391,1.0],[1,1,0.0,0.0,0.001733102,577.0,1,6,0,1.0,397,393,0,1,0.0,0.8023526096,0.2194123525,577.2536715614,1,5,0,0.4234121608,396,392,0.0],[1,1,0.0,0.005181347,0.0,579.0,0,6,0,1.0,398,394,1,0,0.6903626881,0.0,0.5535303964,578.7080431333,0,6,0,1.0,398,393,0.0],[1,1,0.0,0.006504065,0.006504065,615.0,0,5,0,1.0,399,395,1,0,0.0,0.5687265257,0.0305312563,615.9629726024,0,4,0,1.0,399,394,0.0],[1,2,0.650022422,0.01446281,0.004132231,484.0,1,6,0,1.0,401,397,1,2,0.3014585397,0.0,0.0114731374,483.353155464,0,6,0,0.9724466747,400,397,0.0],[1,2,0.918295834,0.00254022,0.00254022,590.5,1,7,0,0.5,403,399,0,1,1.0,0.6079060368,0.3305609231,589.9277582127,0,6,0,0.0,403,398,0.0],[1,1,0.0,0.012396694,0.006198347,484.0,0,2,0,1.0,404,400,1,1,0.0,0.0,0.4228538147,483.4070381495,0,2,0,1.0,404,399,1.0],[1,1,0.0,0.010327022,0.0,581.0,1,6,0,1.0,405,401,0,0,0.6364694507,0.0425531377,0.4931523502,580.8616237436,1,5,0,1.0,404,400,1.0],[1,7,0.817785217,0.02205687,0.002125963,537.5714286,1,7,34,0.857142857,412,408,1,6,0.8157028914,0.4545803368,0.1088221969,537.6231112546,1,7,33,0.0963155435,411,407,1.0],[1,1,0.0,0.006423983,0.006423983,467.0,1,6,0,1.0,413,409,0,1,0.0,0.0,0.3587784863,467.8421464302,1,6,0,0.2392992595,413,409,1.0],[1,2,0.995727452,0.007037298,0.002111189,710.5,1,6,0,1.0,415,411,0,2,1.0,0.4476867995,0.308001607,710.3009349628,1,5,0,1.0,415,411,0.0],[1,1,0.0,0.001872659,0.001872659,534.0,0,8,29,1.0,416,412,0,0,0.0418652212,0.0,0.1062560371,534.2833848546,0,8,28,1.0,415,411,0.0],[1,1,0.0,0.002123142,0.002123142,471.0,0,6,1,1.0,417,413,0,0,0.0,0.6571069309,0.3720057876,470.8178872276,0,7,0,1.0,416,413,0.0],[1,1,0.0,0.001358696,0.001358696,736.0,1,2,1,1.0,418,414,0,0,0.0,0.9672760133,0.5720972022,736.8740694443,1,2,0,0.4925711232,418,413,0.0],[1,2,0.749595257,0.010948905,0.001824818,548.0,0,6,1,1.0,420,416,2,2,1.0,0.6161516849,0.3626153014,547.5076374321,0,5,0,0.5364336243,420,414,1.0],[1,1,0.0,0.160493827,0.024691358,81.0,1,5,115,1.0,421,417,0,0,0.0,0.0478546012,0.1652878455,81.2743968386,0,4,114,0.4117194607,421,416,0.0],[1,1,0.0,0.050847458,0.012711864,236.0,1,7,8,1.0,422,418,0,0,0.0725404966,0.3349687429,0.3058713741,236.4469543317,0,7,8,1.0,422,418,0.0],[1,5,0.806464891,0.02301496,0.036440353,521.4,0,7,39,0.8,427,423,1,4,1.0,0.09839181,0.7815196283,521.638139035,0,5,38,0.0,426,423,1.0],[1,1,0.0,0.001059322,0.001059322,944.0,1,6,10,1.0,428,424,1,0,0.0,0.0,0.6127577976,944.0684090257,1,5,11,0.8295014968,427,423,0.0],[1,1,0.0,0.003225806,0.003225806,620.0,1,5,11,1.0,429,425,0,0,0.0,0.3711900414,0.1389215769,619.815808338,1,4,11,1.0,428,425,0.0],[1,1,0.0,0.002710027,0.002710027,369.0,1,7,11,1.0,430,426,1,1,0.0,0.4683378664,0.2815782486,369.1767622959,0,6,9,0.9292118642,429,426,0.0],[1,6,0.849977407,0.005659556,0.002176752,382.8333333,1,8,253,0.833333333,436,432,0,5,0.4947776197,0.2609334612,0.6476020966,383.8725062577,1,8,252,0.9922565136,435,432,1.0],[1,1,0.0,0.012552301,0.0,239.0,1,7,11,1.0,437,433,1,1,0.003936801,0.2888845642,0.1874104115,238.0228626125,0,6,11,1.0,436,432,1.0],[1,1,0.0,0.071428571,0.071428571,14.0,1,3,0,1.0,438,434,1,1,0.4955662101,0.0,1.1027733295,14.403873094,1,2,0,0.5255326533,438,433,1.0],[1,1,0.0,0.048192771,0.012048193,83.0,1,5,12,1.0,50,49,1,0,0.4062410977,0.2986468336,0.658938663,83.2526150055,1,4,12,0.6552920816,49,48,0.0],[1,1,0.0,0.033112583,0.008278146,604.0,1,1,23,1.0,4,4,0,0,0.0715192028,0.0,0.0577208753,604.1004712602,0,1,22,1.0,3,3,1.0],[1,1,0.0,0.002111932,0.002111932,947.0,0,6,0,1.0,439,435,1,1,0.0,1.0,0.0334211169,946.9650088371,0,6,0,0.8713307384,439,434,0.0],[1,1,0.0,0.016304348,0.028985507,552.0,0,6,11,1.0,440,436,1,1,0.0,0.0552805114,0.2623161001,552.1024744173,0,6,10,1.0,440,436,0.0],[1,2,0.918295834,0.002247191,0.002247191,667.5,1,6,19,1.0,442,438,1,2,0.6738709129,0.0,1.1724240505,668.1777162582,0,5,19,0.7847856332,442,438,1.0],[1,2,0.938315352,0.135770235,0.026109661,191.5,1,7,11,1.0,444,440,0,1,1.0,0.0,0.6770656946,192.0855214631,0,7,11,1.0,444,438,1.0],[1,1,0.0,0.001872659,0.001872659,534.0,0,8,1,1.0,445,441,1,1,0.13286945,0.2293098047,0.4092160019,533.8354344563,0,9,1,1.0,443,440,0.0],[1,2,0.811278124,0.00308642,0.001028807,486.0,1,2,41,1.0,447,443,1,2,1.0,0.194275195,0.2472391872,486.3122754714,0,1,41,0.7403428199,447,443,1.0],[1,5,0.665039645,0.17357513,0.009326425,386.0,1,7,52,0.8,452,448,1,5,0.7776182731,0.5592326984,0.1407922354,386.3337322659,1,7,52,0.2717924522,452,447,1.0],[1,1,0.0,0.00257732,0.00257732,388.0,0,6,3,1.0,453,449,0,0,0.0,0.4515350998,0.4547125861,387.3566572997,0,6,4,1.0,452,448,0.0],[1,1,0.0,0.004823151,0.001607717,622.0,0,5,3,1.0,454,450,0,1,0.0265012166,0.5400762709,0.5542332802,621.1098183609,0,4,2,1.0,453,449,0.0],[1,4,0.61494778,0.086444008,0.061558612,381.75,0,6,47,1.0,458,454,0,3,0.8106766943,0.0,0.7165260752,382.0844862265,0,5,46,0.9708539017,458,454,1.0],[1,1,0.0,0.005434783,0.005434783,552.0,0,6,0,1.0,459,455,2,1,0.0,0.397294295,0.5454736637,552.6481839913,0,5,0,1.0,458,454,1.0],[1,1,0.0,0.004070556,0.004070556,737.0,0,2,1,1.0,51,50,0,1,0.0,0.0,0.5194399691,737.458716008,0,1,1,0.8591658948,50,50,0.0],[1,1,0.0,0.001811594,0.001811594,552.0,0,6,0,1.0,460,456,0,1,0.0,0.0,0.0057000496,552.0955315714,0,6,0,0.8801374369,459,456,1.0],[1,1,0.0,0.014613779,0.0,958.0,1,6,8,1.0,461,457,0,0,0.663177729,0.1196656769,0.6738961594,957.8240929358,2,5,8,1.0,461,456,1.0],[1,3,0.0,0.005805515,0.07256894,229.6666667,1,1,8,0.666666667,7,7,0,2,0.1057376897,0.0,0.6346716048,230.0983786699,0,1,8,0.4492904056,6,6,1.0],[1,1,0.0,0.0375,0.0125,80.0,1,1,0,1.0,8,8,0,1,0.2809082116,0.8265582158,0.0048031259,79.6987480293,1,0,0,0.3596274615,7,8,1.0],[1,1,0.0,0.024013722,0.005145798,583.0,1,1,3,1.0,9,9,1,0,0.2549862112,0.0,0.2376385903,582.940680367,1,1,3,0.0,9,9,1.0],[1,1,0.0,0.005434783,0.005434783,552.0,0,6,10,1.0,462,458,0,0,0.171091062,0.0,0.4364314355,551.5083830653,0,6,9,1.0,461,457,0.0],[1,9,0.872807253,0.045599363,0.004181601,558.0,1,8,145,1.0,471,467,0,9,0.8477853326,0.0,0.7280831649,556.2943065243,0,8,144,0.895268157,471,467,1.0],[1,1,0.0,0.015625,0.002604167,768.0,1,2,1,1.0,472,468,1,1,0.0,0.4036992059,0.9593275238,767.3559380328,0,2,1,0.5996431674,471,467,0.0],[1,1,0.0,0.009584665,0.001597444,626.0,1,5,13,1.0,473,469,1,1,0.0,0.2857068685,0.1883003889,625.8573812791,0,4,12,1.0,473,468,1.0],[1,4,0.784422747,0.064862104,0.018386108,489.5,0,7,18,0.75,477,473,0,4,1.0,1.0,0.0918082838,490.1594845261,0,5,18,1.0,477,472,1.0],[1,1,0.0,0.008756567,0.001751313,571.0,0,6,2,1.0,478,474,1,0,0.0,0.4166933847,0.732094275,570.4296052579,0,6,1,1.0,477,473,0.0],[1,1,0.0,0.007092199,0.0,141.0,1,6,0,1.0,479,475,1,0,0.0,0.0,0.1568798708,140.7786774309,1,5,0,1.0,478,474,0.0],[1,1,0.0,0.001041667,0.001041667,960.0,0,6,2,1.0,480,476,0,0,0.0,0.0,0.4527470029,960.1549093886,0,6,2,1.0,479,476,0.0],[1,1,0.0,0.003783102,0.001261034,793.0,1,3,5,1.0,1,1,1,1,0.6711118936,1.0,0.5216086011,792.8717621343,0,3,4,0.8877839581,1,1,0.0],[1,1,0.0,0.0,0.0,0.0,0,1,0,1.0,2,2,0,0,1.0,0.5162038194,0.08545845,0.6690900127,0,1,0,1.0,2,1,0.0],[1,1,0.0,1.91954023,0.0,87.0,1,1,0,1.0,8,2,0,0,0.221427804,1.0,0.0354377992,87.3285340069,1,0,0,0.9780129714,8,2,0.0],[1,1,0.0,0.001751313,0.0,571.0,1,7,6,1.0,4,4,1,1,0.6227399029,0.0423614421,0.5802325191,571.1125821959,1,7,6,0.912124625,4,4,0.0],[1,1,0.0,0.0,0.0,0.0,0,1,0,1.0,8,2,0,1,1.0,0.0,1.1211154513,0.3003914844,0,0,0,0.1330588603,8,1,0.0],[1,1,0.0,1.746478873,0.0,213.0,1,1,0,1.0,3,3,0,0,0.0,1.0,0.1366252187,213.2931153493,1,1,0,0.9177919502,2,3,0.0],[1,1,0.0,1.790697674,0.0,43.0,1,1,0,1.0,6,6,0,0,0.5686218293,1.0,0.0995690907,42.5177573507,0,1,0,1.0,6,6,0.0],[1,1,0.0,0.0,0.0,0.0,0,1,0,1.0,5,5,1,0,0.3458738953,0.0,0.2401828442,0.3239028871,1,1,0,0.4022929597,4,4,0.0],[1,1,0.0,1.40070922,0.0,282.0,1,1,0,1.0,10,4,1,1,0.0970081495,1.0,0.29895522,281.832286068,0,0,0,1.0,10,3,0.0],[1,1,0.0,0.0,0.0,0.0,0,1,0,1.0,10,4,0,1,0.5326950236,0.0,0.8701382217,0.1615594913,0,1,0,1.0,9,3,0.0],[2,8,0.725672436,0.064588689,0.018958869,389.0,1,8,61,0.75,59,58,1,8,1.0,0.0,0.2508417915,388.6076842301,0,7,61,0.7909452511,58,57,1.0],[1,1,0.0,0.0,0.001042753,959.0,0,6,5,1.0,60,58,1,2,0.4196066334,0.3056278614,0.6693940585,959.5588998812,0,6,4,0.2363341116,60,58,0.0],[1,1,0.0,0.021276596,0.014184397,141.0,1,6,5,1.0,61,59,0,0,0.0,0.4328559151,0.3908947464,141.1428827412,1,5,4,0.3757686537,61,58,1.0],[1,2,1.0,0.006578947,0.0,456.0,0,6,0,0.5,63,61,0,2,1.0,0.0,0.0696529372,456.3388465489,0,5,0,0.4270214307,63,61,0.0],[1,1,0.0,0.0,0.01426025,561.0,0,7,0,1.0,64,62,1,1,0.6126118292,1.0,0.3988358371,562.0000399121,0,6,0,0.7426575721,63,61,0.0],[1,1,0.0,0.001042753,0.001042753,959.0,1,6,1,1.0,65,63,0,0,0.0,0.0,0.3566061016,959.9361515704,1,5,0,0.9034883234,64,62,0.0],[1,1,0.0,0.001597444,0.001597444,626.0,1,5,7,1.0,66,64,1,0,0.0,0.3065411316,0.6575368076,626.2285403636,0,4,7,0.8815023848,66,64,0.0],[1,1,0.0,2.254520167,0.0,719.0,1,1,0,1.0,13,9,1,0,0.0,1.0,0.963931352,719.1101868897,0,1,0,1.0,13,8,0.0],[1,1,0.0,0.0,0.0,0.0,0,1,0,1.0,12,8,1,1,0.4389978297,0.1479404565,0.2219836261,0.0984664475,0,1,0,0.7297370791,12,8,0.0],[1,1,0.0,0.093506494,0.020779221,385.0,1,8,27,1.0,11,7,1,0,0.407709966,0.1704971092,0.111124617,385.0791060632,1,7,27,0.9643372269,10,7,0.0],[1,1,0.0,0.010384216,0.001038422,963.0,0,6,6,1.0,481,477,1,1,0.3882996024,0.8526144133,0.2944604938,963.746158417,0,6,5,0.9986595322,480,476,0.0],[1,1,0.0,0.047748977,0.061391542,733.0,1,1,0,1.0,14,10,0,1,0.0,0.7710705774,0.492645771,733.035390505,1,0,1,0.9263294957,14,9,0.0],[1,1,0.0,0.018614271,0.01344364,967.0,0,6,2,1.0,482,478,1,1,0.0552244367,1.0,0.0918534138,967.1928252958,0,6,2,1.0,482,479,0.0],[1,1,0.0,0.00482509,0.0,829.0,1,3,14,1.0,67,65,0,0,0.0,0.0,0.0976240581,828.4109665302,0,3,13,0.8731974748,67,65,1.0],[1,5,0.318270789,0.29748685,0.02805377,342.2,1,8,625,1.0,5,5,1,4,0.7939396248,0.0,0.9554705575,340.9777428782,0,7,624,1.0,4,4,1.0],[1,5,0.313992569,0.033826638,0.027484144,283.8,1,8,0,0.2,20,20,1,5,0.3693973582,0.3480098121,0.8744396551,284.995647089,1,8,0,0.0,20,19,1.0],[1,1,0.0,0.003690037,0.003690037,271.0,0,3,24,1.0,1,1,0,0,0.0,1.0,0.3799491564,270.9706785311,0,2,24,1.0,1,1,0.0],[1,2,0.800392208,0.030368764,0.009761388,461.0,1,10,27,1.0,3,3,0,2,0.3079824389,0.0,0.4778657646,460.823488718,1,10,27,1.0,2,3,1.0],[1,1,0.0,0.018518519,0.005555556,540.0,1,9,48,1.0,6,6,1,0,0.6318535434,0.7532194837,0.9792441755,539.5752469011,1,9,47,1.0,6,4,0.0],[1,2,0.970950594,0.014084507,0.013001083,461.5,1,10,8,0.5,5,5,0,2,0.529283129,0.0,0.3797518275,462.1181170273,1,9,8,0.0007439561,5,5,1.0],[1,1,0.0,0.010277492,0.002055498,973.0,1,7,20,1.0,7,7,0,1,0.0,0.0,0.1987109396,972.5857174156,1,6,20,0.9091574295,6,7,1.0],[1,1,0.0,0.002409639,0.001204819,830.0,0,4,15,1.0,6,6,0,1,0.0,0.0,0.105654811,829.8852424082,0,3,14,1.0,5,5,0.0],[1,1,0.0,0.0,0.0,306.0,1,3,8,1.0,9,9,1,0,0.3672770656,0.3394167027,0.0964437482,305.5310642881,0,1,7,1.0,9,8,0.0],[1,1,0.0,0.00477707,0.0,628.0,1,7,8,1.0,8,8,1,1,0.0,0.3753867724,1.1351023399,627.9084346892,0,6,7,1.0,8,8,0.0],[1,1,0.0,0.0,0.043165468,139.0,1,8,8,1.0,11,11,1,1,0.0,0.1705658377,0.3682513708,139.3538617482,0,7,7,1.0,11,11,0.0],[1,1,0.0,0.120689655,0.14137931,290.0,1,8,8,1.0,10,10,1,0,0.5189471767,0.7887362441,0.7313475322,290.017291031,1,8,8,0.3105653114,9,10,1.0],[1,1,0.0,0.001592357,0.001592357,628.0,1,7,1,1.0,68,66,0,0,0.2455165589,0.0732257591,0.6931787951,628.3806278449,1,6,0,1.0,69,66,0.0],[1,1,0.0,0.44,0.04,25.0,1,5,179,1.0,1,1,1,0,0.5656962592,0.7022143341,0.2020803841,24.715851836,1,5,179,0.2907256125,1,1,1.0],[1,1,0.0,0.001206273,0.002412545,829.0,0,4,4,1.0,7,7,0,2,0.1992697531,0.3704593997,0.4218471889,830.2951896484,0,4,3,0.2610320431,7,7,0.0],[1,1,0.0,0.00792393,0.0,631.0,1,8,11,1.0,8,8,0,0,0.0,0.0,0.3154188204,630.7422656047,1,8,10,1.0,8,7,0.0],[1,1,0.0,0.003496503,0.003496503,572.0,1,8,13,1.0,9,9,1,1,0.0,0.0665084861,0.0347956518,572.2334074141,1,8,14,0.0049501814,8,8,0.0],[1,1,0.0,0.001748252,0.001748252,572.0,0,8,0,1.0,10,10,0,1,0.8115135303,0.3611101384,0.073700448,572.6288755038,0,8,0,0.3785000213,9,10,0.0],[1,1,0.0,0.001748252,0.001748252,572.0,0,8,0,1.0,11,11,1,1,1.0,0.3274970643,0.7904723165,572.5990127069,0,8,1,0.7161592031,11,11,0.0],[1,2,0.625262405,0.030991736,0.002066116,484.0,1,8,82,1.0,484,480,0,2,0.0,0.0,0.0881753575,483.9802287988,1,7,81,0.0,483,480,1.0],[1,1,0.0,0.326923077,0.365384615,52.0,0,4,192,1.0,17,13,0,1,0.0,0.346026031,0.8162418945,52.6207466865,1,3,191,0.7740492831,16,13,0.0],[1,1,0.0,1.132947977,0.0,173.0,0,1,0,1.0,25,21,1,0,0.4683100611,1.0,0.7943448738,172.2602675505,0,2,1,1.0,25,20,0.0],[1,1,0.0,0.889035667,0.342140026,757.0,0,9,62,1.0,15,11,1,0,0.1815282634,1.0,0.2068332043,756.7779351169,0,9,61,1.0,14,10,0.0],[1,1,0.0,0.0,0.0,0.0,1,1,0,1.0,25,21,0,1,0.0,0.5721713805,0.0547822976,0.7268557116,0,1,0,1.0,24,21,0.0],[1,1,0.0,2.137420719,0.0,473.0,0,1,0,1.0,22,18,1,1,0.4893284448,1.0,0.69554415,472.0739136096,1,1,0,0.8550929111,22,17,0.0],[1,2,0.650022422,1.06504065,0.130081301,123.0,0,6,77,1.0,20,16,0,1,1.0,1.0,0.1264710044,122.8526853136,0,6,77,0.5681478568,20,15,0.0],[1,1,0.0,0.0,0.0,0.0,0,1,0,1.0,17,13,1,1,0.1835634612,0.0,0.0034917487,0.4839073201,0,1,0,0.705580822,16,12,0.0],[1,1,0.0,0.788571429,1.258571429,700.0,0,8,51,1.0,25,21,0,1,0.0,0.5684579193,0.0331495923,700.6156380102,0,8,51,0.3527849464,24,21,0.0],[1,1,0.0,1.018292683,0.583333333,492.0,0,10,62,1.0,22,18,0,0,0.0,1.0,1.2548662111,492.368418607,0,9,62,0.9065557457,22,18,0.0],[1,4,0.90010127,0.148648649,0.322072072,222.0,0,9,475,1.0,29,25,0,4,1.0,1.0,0.4335300565,221.9418502156,0,8,474,0.1231001948,29,25,0.0],[1,1,0.0,0.0,0.0,0.0,1,1,0,1.0,20,16,1,0,0.0,0.1735918958,0.1664537747,0.0910421415,1,1,0,1.0,20,15,0.0],[1,4,0.891336829,0.646428571,0.655357143,420.0,0,10,314,0.75,50,46,0,4,0.6137594526,0.8946279131,0.9426556527,419.873298193,0,9,314,0.6436569436,49,45,0.0],[1,2,0.63185024,0.716049383,1.691358025,40.5,0,4,384,0.5,35,31,1,1,0.3969863456,0.3448250468,0.5205009142,41.2056501614,0,2,384,0.3012960467,34,31,0.0],[1,2,0.672294817,0.038548753,0.038548753,220.5,0,8,257,1.0,33,29,1,1,0.7271224387,0.4467141792,0.4995228223,220.3607145611,0,8,256,0.5996641707,32,28,0.0],[1,4,0.798774005,0.480429777,0.383729854,325.75,0,10,316,1.0,65,61,1,3,0.6292953358,0.8266584428,0.8508903422,326.5564507606,0,10,315,0.6067367377,65,60,0.0],[1,2,0.861381951,1.367647059,0.235294118,34.0,0,6,192,1.0,38,34,1,2,1.0,1.0,0.9849270158,33.9497585076,0,5,192,1.0,37,33,0.0],[1,1,0.0,0.0,0.0,0.0,0,1,0,1.0,38,34,0,1,0.0117387574,0.0,0.2321301357,0.6163481026,0,1,0,1.0,38,34,0.0],[1,1,0.0,2.304347826,0.0,23.0,0,1,0,1.0,56,52,0,1,0.6890814932,1.0,0.3187631404,22.8022964985,0,1,0,1.0,55,51,0.0],[1,1,0.0,0.555555556,0.592592593,27.0,0,6,192,1.0,46,42,1,0,0.0,0.0161719584,0.1305188458,26.7210003373,0,6,191,0.0787945874,45,41,0.0],[1,1,0.0,0.0,0.0,0.0,0,1,0,1.0,56,52,1,0,0.4044549835,0.0,0.3136676699,0.4299661404,0,1,0,0.8413792032,56,52,0.0],[1,1,0.0,2.03030303,0.0,33.0,0,1,0,1.0,56,52,0,0,0.2571198193,1.0,0.0319155045,32.79013629,0,1,0,0.7191962895,56,51,0.0],[1,1,0.0,0.219178082,0.232876712,73.0,0,4,192,1.0,77,73,2,1,0.106041745,0.0,0.015955678,73.0523945517,0,4,192,1.0,76,72,0.0],[1,1,0.0,0.0,0.0,0.0,0,1,0,1.0,53,49,0,1,0.6408477892,0.3517522217,0.6637263607,0.3674848623,0,1,0,1.0,53,49,0.0],[1,1,0.0,1.688888889,0.0,45.0,0,1,0,1.0,53,49,2,1,0.8070585619,1.0,1.4173637646,45.2684685819,0,1,0,0.7892886865,53,48,0.0],[1,1,0.0,0.0,0.0,0.0,0,1,0,1.0,53,49,1,0,0.0,0.6868670433,1.1715592818,0.2512048832,0,1,0,1.0,53,48,0.0],[1,1,0.0,0.0,0.0,0.0,0,1,0,1.0,80,76,1,1,0.0,0.6632031457,1.1426170656,1.3284730338,0,0,0,1.0,79,77,0.0],[1,1,0.0,0.3125,0.125,32.0,0,6,239,1.0,80,76,0,1,0.0287447787,0.0,0.7710694624,32.5353298032,0,6,239,0.7489234903,80,75,0.0],[1,1,0.0,0.0,0.0,0.0,0,1,0,1.0,31,27,1,0,0.0,0.5470371545,0.3750618843,1.1487400966,0,0,0,0.1845881231,29,27,0.0],[1,1,0.0,1.845188285,0.0,478.0,0,1,0,1.0,31,27,1,1,0.0949907628,1.0,0.4748438275,477.8660173701,0,1,1,1.0,30,26,0.0],[1,1,0.0,0.0,0.0,0.0,0,1,0,1.0,44,40,0,1,0.0,0.0,0.3444189105,0.1450151517,0,0,0,0.9195589288,44,39,0.0],[1,1,0.0,1.624505929,0.0,253.0,0,1,0,1.0,44,40,1,0,0.0,1.0,0.1609209954,253.1375061542,0,0,0,0.1374005608,44,39,0.0],[1,9,0.808534457,0.193240265,0.114621602,151.2222222,0,11,1117,0.666666667,76,72,0,9,0.8538552086,0.0,0.1812825347,150.8596595259,0,10,1116,1.0,75,72,0.0],[1,1,0.0,0.45,0.433333333,60.0,0,6,120,1.0,46,42,1,0,0.4130591997,0.6500704364,0.7176016946,60.2261293822,0,6,119,1.0,45,41,0.0],[1,1,0.0,1.829787234,0.0,47.0,0,1,0,1.0,80,76,0,0,0.0,1.0,0.7355814706,46.9703869163,0,1,0,1.0,80,75,0.0],[1,1,0.0,0.0,0.0,0.0,0,1,0,1.0,59,55,0,1,0.0,0.0,0.062302767,0.1317598251,0,0,0,0.7403572451,59,55,0.0],[1,1,0.0,2.268292683,0.0,41.0,0,1,0,1.0,61,57,0,1,0.0,1.0,0.0616194221,40.9109139077,0,0,0,1.0,60,56,0.0],[1,2,0.850207995,0.522727273,0.670454545,44.0,0,8,710,1.0,59,55,0,1,0.703384835,0.8225624791,0.3382344163,44.51276914,0,8,710,1.0,59,54,0.0],[1,1,0.0,0.0,0.0,0.0,0,1,0,1.0,67,63,0,0,0.0,0.0593392322,0.3299426988,0.6805676807,0,1,0,1.0,67,63,0.0],[1,1,0.0,1.392156863,0.0,102.0,0,1,0,1.0,67,63,0,1,0.2572727468,0.7726483032,0.6373314131,101.3653053541,0,1,0,0.5454183285,67,62,0.0],[1,4,0.612670734,0.52581262,0.509560229,261.5,0,7,259,0.75,42,38,0,3,0.8136063468,0.0,0.1417728117,261.8747815544,0,7,258,0.5243830082,42,37,0.0],[1,1,0.0,0.264175258,0.194587629,776.0,0,1,0,1.0,61,57,1,1,0.0,0.0,0.0660380607,776.0843670299,0,0,0,1.0,60,56,0.0],[1,11,0.658909633,0.066722736,0.056910569,324.2727273,0,11,665,0.727272727,91,87,1,10,0.5134763512,0.1462505947,0.179563759,324.3551462908,0,10,665,0.0768706438,91,87,0.0],[1,1,0.0,0.0,0.0,228.0,1,1,0,1.0,22,22,1,1,0.0,0.0,0.2880383897,228.6160841553,0,2,0,0.3975366822,21,22,1.0],[1,1,0.0,0.0,0.0,292.0,1,1,0,1.0,21,21,0,1,0.377301066,0.8422908261,0.0900254478,291.2949834672,1,0,0,0.2015113278,21,21,1.0],[1,1,0.0,0.004385965,0.004385965,228.0,1,1,0,1.0,23,23,1,0,0.4416396714,1.0,0.2536493412,227.9762847798,0,0,0,0.6673279895,22,23,0.0],[1,2,0.918295834,0.0,0.005802708,258.5,0,1,0,1.0,25,25,1,1,1.0,0.1522615882,0.0182592539,258.2569613833,0,0,0,1.0,24,24,0.0],[1,6,0.975503759,0.004022989,0.004022989,290.0,0,11,279,1.0,7,7,0,5,1.0,0.0,0.6289951634,289.6108381275,0,11,278,0.335189946,7,7,1.0],[1,21,0.774364197,0.037935323,0.030472637,306.2857143,1,12,1644,0.619047619,112,108,1,20,0.2268208139,0.0,0.0719556258,307.0715199475,1,12,1644,0.0,112,108,0.0],[1,1,0.0,0.010471204,0.008726003,573.0,1,8,11,1.0,12,12,0,0,0.7031580411,0.0577276612,0.0873645796,573.0884892342,0,8,11,0.4881923299,12,11,0.0],[1,1,0.0,0.034482759,0.012931034,232.0,1,1,4,1.0,26,26,0,0,0.0,0.0,0.9384859406,232.2192737815,1,1,3,0.4763810401,25,25,0.0],[1,18,0.710736824,0.044518081,0.027949863,385.6111111,1,12,1088,0.611111111,130,126,0,17,0.8743137962,0.0,0.2037026842,386.0902173088,0,11,1088,0.8086226843,129,126,0.0],[1,1,0.0,0.024577573,0.006144393,651.0,1,8,83,1.0,131,127,1,0,0.1686697568,0.0,0.8161872942,651.3395113024,0,8,82,0.9127890211,130,126,0.0],[1,1,0.0,0.008951407,0.008951407,782.0,1,8,72,1.0,132,128,1,1,0.2301512759,0.0430117104,0.5014141849,783.2945752389,1,8,72,0.9168221287,131,128,0.0],[1,1,0.0,0.004754358,0.0,631.0,1,9,24,1.0,27,27,1,0,0.0,0.0,0.2686753609,630.6379228494,0,8,23,1.0,26,27,0.0],[1,1,0.0,0.0125,0.0125,80.0,1,7,140,1.0,133,129,1,0,0.0,0.0439546148,1.3105472114,80.2107147409,1,6,139,1.0,132,128,0.0],[1,1,0.0,0.010273973,0.0,584.0,1,9,16,1.0,28,28,0,1,0.0,0.0,0.3324394421,584.0902560099,1,8,16,1.0,27,28,0.0],[1,1,0.0,0.007186858,0.004106776,974.0,1,9,37,1.0,8,8,0,0,0.0,0.2483541563,0.0514269648,972.8132962416,1,8,36,1.0,6,7,1.0],[1,1,0.0,0.03030303,0.003367003,297.0,1,10,41,1.0,9,9,0,0,0.0,0.5276372733,0.4821245378,297.0202459296,1,10,40,0.5124478206,8,8,1.0],[1,1,0.0,0.025641026,0.025641026,78.0,0,4,111,1.0,29,29,0,0,0.0,0.8241534713,0.0754192974,78.1992550841,0,4,110,0.767796949,29,29,0.0],[2,5,0.01406041,0.303448276,0.278817734,203.0,1,1,42,0.6,34,34,2,5,0.4694248022,0.3774686771,0.7148791126,202.9107434936,1,1,41,0.7795144154,33,34,1.0],[1,1,0.0,0.002053388,0.002053388,974.0,0,9,6,1.0,485,481,1,1,0.0,0.0,0.3031287576,973.9518050412,0,9,6,1.0,485,480,0.0],[1,1,0.0,0.003367003,0.003367003,297.0,1,10,3,1.0,10,10,0,0,0.0,0.0,0.3038370607,296.972154034,1,10,3,1.0,10,10,0.0],[2,3,0.678243172,0.195789474,0.195789474,158.3333333,1,1,12,0.333333333,37,37,1,2,1.0,0.0,0.3357746324,158.2730063437,1,0,11,0.6779196087,38,36,1.0],[1,1,0.0,0.005681818,0.002840909,352.0,1,10,48,1.0,38,36,0,1,0.0,0.0,0.1976530772,351.5982613601,1,9,48,1.0,38,35,0.0],[2,2,1.0,0.162790698,0.0,86.0,1,2,154,0.5,40,40,1,2,1.0,1.0,0.0436910928,86.1985343872,1,1,154,0.0,40,39,1.0],[1,1,0.0,0.0,0.0,73.0,0,1,0,1.0,41,38,1,0,0.0970914952,0.0,0.7265745846,73.535580664,0,1,0,0.3828928649,41,38,1.0],[1,1,0.0,0.01369863,0.01369863,73.0,1,1,0,1.0,42,39,0,0,0.2261108502,0.0,0.3548627413,72.4038542884,1,0,0,1.0,41,39,0.0],[1,1,0.0,0.01369863,0.01369863,73.0,1,1,0,1.0,43,40,1,1,0.4306017352,0.5950028618,0.8603842303,73.0527733951,1,1,0,1.0,42,40,0.0],[1,1,0.0,0.0,0.0,0.0,0,1,5,1.0,44,41,1,1,0.0,0.0,0.5960650931,0.335319818,0,0,5,1.0,44,40,0.0],[1,1,0.0,0.019607843,0.019607843,51.0,1,5,153,1.0,11,11,1,0,0.5748281585,0.2709915024,0.7389066571,50.2111332537,1,4,152,0.6036833823,9,10,0.0],[1,2,0.0,0.0,0.0,39.0,0,1,7,1.0,46,43,0,1,0.0,0.0,0.2601801895,38.5279968329,0,1,6,1.0,46,43,1.0],[2,2,1.0,0.008928571,0.008928571,224.0,0,1,18,0.5,48,48,1,1,1.0,0.5704668316,0.1157944,222.9294493917,0,0,18,0.4545441342,48,48,0.0],[1,1,0.0,0.074534161,0.00621118,322.0,0,1,13,1.0,49,45,1,1,0.481373712,0.0,0.5282189012,320.6504688144,0,2,13,1.0,49,45,0.0],[2,4,0.883565233,0.115021459,0.026609442,291.25,1,11,44,0.75,16,16,1,3,1.0,0.2208052468,0.1733870142,291.3011519848,1,10,44,0.7595440429,15,16,1.0],[1,1,0.0,0.258666667,0.074666667,375.0,0,1,1,1.0,50,46,1,1,0.0,0.4836307387,0.0084215648,375.5470362744,0,0,1,1.0,49,47,1.0],[1,1,0.0,0.010666667,0.010666667,375.0,1,1,0,1.0,51,47,0,1,0.0,0.0,0.7012991768,374.7147539951,0,0,0,0.6514542779,50,46,0.0],[1,2,0.685064776,0.176072235,0.040632054,443.0,1,7,185,1.0,18,17,1,1,0.5244980256,0.0,0.3217075676,443.7086331589,1,6,185,0.4919062512,18,17,1.0],[1,2,0.938315352,0.038590604,0.013422819,298.0,1,11,294,1.0,20,19,0,1,1.0,0.0,1.1885676805,298.0891676254,1,10,294,0.7811390452,19,19,1.0],[1,1,0.0,0.015789474,0.002631579,380.0,0,1,1,1.0,52,48,0,1,0.3180240084,0.9531669486,0.5031453786,380.2947397168,0,1,0,1.0,52,48,0.0],[1,1,0.0,0.011029412,0.007352941,272.0,0,4,63,1.0,21,20,0,0,0.1579164827,0.0,1.2939530779,271.7657524761,0,4,62,0.9998357316,20,20,0.0],[1,1,0.0,0.026041667,0.002604167,384.0,0,1,0,1.0,53,49,0,0,0.0,0.0,0.339688326,384.6364202481,0,1,0,0.8361631896,53,48,1.0],[1,1,0.0,0.017948718,0.0,390.0,1,1,0,1.0,54,50,0,1,0.0,0.2825883495,0.2604150612,390.1788024352,1,1,0,1.0,53,49,1.0],[1,1,0.0,0.020565553,0.020565553,389.0,0,1,0,1.0,55,51,1,1,0.4622521403,0.0,0.5056188072,388.783091614,0,1,0,0.8337068673,54,50,1.0],[1,1,0.0,0.002570694,0.002570694,389.0,0,1,0,1.0,56,52,1,0,0.0,0.0,0.7354414823,389.7699866673,0,0,0,1.0,56,52,0.0],[1,1,0.0,0.038560411,0.0,389.0,0,1,0,1.0,57,53,0,0,0.4531765564,0.0,0.1906221129,388.6750217876,0,0,0,1.0,57,52,0.0],[1,1,0.0,0.012820513,0.012820513,78.0,0,1,6,1.0,58,54,0,1,0.8468467922,0.0,0.3028510779,77.4820442635,0,1,6,1.0,58,54,0.0],[1,1,0.0,0.001745201,0.001745201,573.0,1,8,38,1.0,22,21,1,0,0.9904521861,0.4894934092,0.7792400409,573.6086370712,1,8,37,0.9928260664,21,21,1.0],[2,2,1.0,0.518987342,0.034810127,316.0,1,2,12,0.5,24,24,0,2,0.8212870669,0.3777855795,0.0726169846,315.9232125226,1,2,11,0.8448119991,25,24,1.0],[1,1,0.0,0.012765957,0.012765957,235.0,1,7,99,1.0,25,23,1,0,0.1326059029,0.0,0.3928831377,234.7708956373,0,7,99,1.0,24,21,0.0],[2,2,1.0,0.432098765,0.096296296,405.0,0,2,14,0.5,27,27,2,2,0.8231106163,0.5619314237,0.426168995,404.8317791902,0,1,13,0.362617404,26,26,0.0],[1,1,0.0,0.001206273,0.001206273,829.0,0,5,43,1.0,486,482,1,1,1.0,0.0,1.3237641128,829.3025604038,0,6,43,0.975869961,485,482,0.0],[2,2,1.0,0.508992806,0.050359712,556.0,0,2,16,0.5,29,29,2,1,1.0,0.712221086,0.2140837264,555.6180285067,0,2,14,0.7663366461,29,27,0.0],[2,2,1.0,0.0,0.009041591,553.0,1,2,16,0.5,31,31,1,1,0.287708817,0.1440265411,0.2024378623,552.7251584591,0,2,15,0.0,31,30,0.0],[1,1,0.0,0.012658228,0.004219409,237.0,1,7,7,1.0,487,483,1,0,0.258583229,0.0,0.2437895726,237.3478230611,0,6,7,1.0,487,484,0.0],[1,2,0.353359335,0.008316008,0.007276507,481.0,1,11,28,0.5,33,28,0,1,0.6707867457,0.0,0.2023984093,481.383784839,1,11,26,0.8578964111,33,28,1.0],[2,2,1.0,0.164948454,0.08419244,582.0,0,2,28,0.5,35,35,1,1,1.0,0.4478240594,0.0187019155,582.4024286509,0,1,28,0.0,34,34,0.0],[2,2,1.0,0.090434783,0.111304348,575.0,1,2,28,0.5,37,37,2,1,1.0,0.5407491735,1.0817156623,575.7589883943,1,1,28,0.838019113,36,36,0.0],[2,2,1.0,0.123310811,0.069256757,592.0,0,2,30,0.5,39,39,2,2,0.8917450122,0.1197984677,0.6792930256,592.2998599155,0,1,29,0.330612263,38,38,0.0],[2,2,1.0,0.305084746,0.100282486,708.0,1,2,30,0.5,41,41,2,1,0.4117253212,0.388851959,0.472414953,707.0234458003,1,1,31,0.0202288513,41,41,0.0],[1,1,0.0,0.009041591,0.001808318,553.0,1,11,14,1.0,488,484,1,2,0.0,0.0,0.8490375891,552.4678045535,1,11,12,0.7644703351,488,483,0.0],[1,1,0.0,0.001025641,0.0,975.0,1,10,29,1.0,42,33,1,1,0.4072110553,0.0,0.6638696195,974.7288105349,0,9,28,1.0,42,33,0.0],[2,2,1.0,0.043296089,0.009776536,716.0,0,2,38,0.5,44,44,2,2,1.0,0.0,0.1591322346,715.5267394174,0,1,38,0.8544433406,43,43,0.0],[1,1,0.0,0.008433735,0.001204819,830.0,0,6,11,1.0,59,55,0,0,0.4949536064,0.0,1.1925253498,829.9847222182,0,6,11,0.4573512017,58,54,0.0],[2,2,1.0,0.165172855,0.021766965,781.0,0,2,38,0.5,46,46,2,2,0.3665503489,0.1959558234,0.5017070997,781.225018571,0,2,38,0.50755626,45,46,0.0],[2,2,1.0,0.197038724,0.030751708,878.0,0,2,42,0.5,48,48,2,2,0.6421152047,0.0,0.1264470525,877.4833643075,0,1,42,0.5715493582,47,47,0.0],[2,2,1.0,0.005694761,0.004555809,878.0,1,2,42,0.5,50,50,2,1,1.0,0.6083271766,0.213745562,877.9474562691,0,2,41,0.8082862292,49,49,0.0],[2,2,1.0,0.027428571,0.034285714,875.0,1,2,42,0.5,52,52,1,2,0.2238294383,0.0,0.159225602,874.9809286014,1,2,41,0.0,51,52,0.0],[1,3,0.81365241,0.005610098,0.002337541,713.0,0,11,31,1.0,491,487,1,3,0.6348459763,0.0540995059,0.0433169193,712.6039682048,0,11,31,0.5984756022,490,487,0.0],[1,1,0.0,0.001026694,0.001026694,974.0,0,10,0,1.0,492,488,0,0,0.0,0.0,0.1289255559,974.4686139061,0,10,0,0.7938632535,491,488,0.0],[1,1,0.0,0.013189448,0.005995204,834.0,1,6,3,1.0,60,56,1,1,0.8772719272,0.0,0.1964396196,833.8754409381,0,5,3,0.9729392869,60,56,0.0],[1,6,0.714692468,0.098327074,0.038238307,488.1666667,1,11,111,1.0,66,62,0,6,1.0,0.5299947002,0.4930583653,488.3557886111,1,11,110,1.0,66,61,1.0],[1,1,0.0,0.012658228,0.015189873,395.0,1,10,0,1.0,67,63,1,0,0.0,0.7957659198,0.4139495647,395.2446212565,1,10,0,0.5859528924,66,62,0.0],[1,1,0.0,0.001199041,0.001199041,834.0,0,6,0,1.0,68,64,1,1,0.213921839,0.0,0.6440961517,834.1085760312,0,6,0,1.0,68,64,0.0],[1,3,0.772566151,0.010204082,0.004081633,653.3333333,1,11,0,1.0,71,67,1,3,1.0,0.0,0.1610460819,653.2613658822,0,11,0,1.0,71,67,1.0],[1,1,0.0,0.001718213,0.001718213,582.0,0,9,1,1.0,493,489,0,0,0.0724978268,0.0902334673,0.0210059826,582.1707626147,0,10,1,1.0,493,488,0.0],[1,1,0.0,0.00407332,0.00203666,491.0,1,4,24,1.0,1,1,0,1,0.5682551503,0.3605764878,0.9842667551,490.7944637586,0,4,23,1.0,0,0,0.0],[1,1,0.0,0.02800659,0.003294893,607.0,1,9,119,1.0,2,2,1,1,0.1940497771,0.8598377874,0.5828692743,607.4823295663,0,9,118,1.0,1,1,1.0],[1,1,0.0,0.00203666,0.00203666,491.0,1,4,1,1.0,3,3,0,0,0.0,0.0,0.1657766035,491.3147984829,1,4,1,1.0,3,2,1.0],[1,1,0.0,0.063905325,0.014201183,845.0,1,7,6,1.0,4,4,0,0,0.0,0.0,0.3022661288,844.748647287,0,6,6,0.9157530452,3,3,1.0],[1,3,0.985056822,0.003703704,0.001234568,540.0,1,13,149,1.0,7,7,1,2,0.5261691787,0.5693752214,0.3941512029,540.3854768431,1,13,149,0.816645329,7,6,1.0],[1,1,0.0,0.082851638,0.015414258,519.0,1,4,1,1.0,8,8,1,0,0.0,0.0,0.3013401161,519.0448379551,1,3,0,1.0,7,7,1.0],[1,1,0.0,0.059649123,0.001754386,570.0,1,12,2,1.0,9,9,1,0,0.0,0.0,0.3407686813,569.6140064164,2,12,2,1.0,9,8,1.0],[1,1,0.0,0.001015228,0.001015228,985.0,1,12,5,1.0,10,10,1,1,0.0,0.0,0.2834561137,985.1899110295,0,12,4,1.0,9,9,0.0],[1,2,0.14609425,0.038057743,0.024934383,381.0,0,9,26,1.0,13,13,0,1,0.3290480575,0.3553143484,0.5452872134,381.4352032228,0,9,26,0.9986816936,12,13,1.0],[1,1,0.0,0.001677852,0.0,596.0,1,10,12,1.0,14,14,1,1,0.2915278538,0.0,0.7504976704,596.419316887,0,9,11,1.0,14,13,1.0],[1,1,0.0,0.004524887,0.004524887,221.0,1,3,185,1.0,15,15,0,0,0.9275432476,0.1756957678,0.1903697578,220.7941600146,0,2,185,1.0,15,14,1.0],[1,1,0.0,0.01059322,0.002118644,472.0,1,5,185,1.0,16,16,1,1,0.0,0.5905572685,0.0130087041,472.2093430597,0,4,184,1.0,16,16,1.0],[1,1,0.0,0.225806452,0.0,31.0,0,6,90,1.0,17,17,1,2,0.0462981962,0.0,0.5923190471,31.0860909366,0,5,89,1.0,16,16,1.0],[1,1,0.0,0.005063291,0.005063291,395.0,1,10,15,1.0,69,67,0,0,0.0,0.1280216059,0.2182773474,395.7518546224,1,9,14,0.0,68,67,0.0],[1,1,0.0,0.0,0.003861004,518.0,1,5,10,1.0,11,11,1,0,0.0,0.0,0.2329439272,517.0986092805,2,5,10,0.8091016206,10,10,0.0],[1,1,0.0,0.002525253,0.002525253,396.0,1,6,44,1.0,12,12,1,1,0.0,0.0,0.0904499067,396.1288134642,0,5,43,0.6841445391,12,12,0.0],[1,1,0.0,0.001647446,0.001647446,607.0,1,10,20,1.0,53,39,2,0,0.3231745671,0.0,0.2064053201,607.7912520861,1,9,19,0.6951977439,52,38,0.0],[1,3,1.0,0.005501222,0.001833741,545.3333333,1,13,50,1.0,20,20,1,3,1.0,0.0530383547,0.2062973629,544.9520280382,1,12,49,1.0,19,20,0.0],[1,1,0.0,0.001015228,0.001015228,985.0,1,12,2,1.0,13,13,0,1,0.0,0.0,0.5132402173,985.0027760585,1,11,2,1.0,13,12,0.0],[1,1,0.0,0.001428571,0.001428571,700.0,1,5,141,1.0,54,40,0,1,0.1567015325,0.1338746633,0.9660777638,700.3260544705,1,5,140,1.0,53,39,1.0],[1,1,0.0,0.003361345,0.005042017,595.0,1,11,18,1.0,14,14,1,1,0.0,0.0,0.3390592205,594.9003343102,1,11,18,0.6636228017,13,14,0.0],[1,1,0.0,0.001183432,0.001183432,845.0,0,7,26,1.0,21,21,1,0,0.0,0.0,0.3136182862,845.6988081531,0,7,25,0.6177762593,20,21,0.0],[1,1,0.0,0.001584786,0.001584786,631.0,1,9,81,1.0,55,41,1,1,0.0,0.4194963659,0.7777787426,630.0566443078,0,8,80,1.0,55,40,0.0],[1,1,0.0,0.046052632,0.044407895,608.0,1,10,14,1.0,56,42,1,1,0.2369392392,0.0394257677,0.3574822505,606.9709616268,0,9,13,0.8310383203,55,41,1.0],[2,2,1.0,0.001172333,0.029308324,853.0,0,2,122,0.5,58,58,1,2,1.0,0.4332668446,0.2315907874,853.7008806069,0,1,121,0.5930342265,58,57,0.0],[1,1,0.0,0.007075472,0.003537736,848.0,1,7,8,1.0,15,15,0,1,0.533283755,0.7182943571,0.018291375,848.3599033223,1,6,8,1.0,15,15,1.0],[1,1,0.0,0.002380952,0.002380952,420.0,1,9,46,1.0,59,44,1,1,0.7611298119,0.8188015208,0.1814674733,419.9559777073,0,9,46,1.0,59,44,0.0],[1,3,0.94639463,0.002663825,0.001598295,625.6666667,1,12,115,1.0,62,47,0,3,0.0972229144,0.2886324729,0.5885395982,624.3046787509,0,11,114,1.0,61,47,1.0],[1,1,0.0,0.004285714,0.004285714,700.0,1,5,17,1.0,63,48,1,0,0.0253932869,0.0,0.8523155681,699.760858638,0,4,17,0.6443566808,63,47,1.0],[1,1,0.0,0.0,0.002030457,985.0,0,12,0,1.0,64,49,2,0,0.0166754322,0.0,1.2115724864,984.9811922783,0,11,1,1.0,64,48,0.0],[1,1,0.0,0.007594937,0.007594937,395.0,1,10,31,1.0,65,50,1,1,0.1062594308,0.0166743887,1.1441665287,394.7512256873,1,10,31,1.0,65,50,1.0],[1,1,0.0,0.001177856,0.0,849.0,1,7,6,1.0,66,51,1,1,0.0,0.0,0.4888291495,848.3711416782,1,6,6,0.3532073855,66,51,0.0],[1,1,0.0,0.025641026,0.025641026,78.0,1,4,193,1.0,67,52,0,0,0.893317434,0.268563304,0.4098109969,77.0624654196,0,3,193,0.1895553631,67,52,0.0],[1,1,0.0,0.012925969,0.010575793,851.0,1,7,0,1.0,72,68,1,1,0.0,0.0806403418,0.6260512301,850.7076897697,1,6,0,1.0,71,68,1.0],[1,1,0.0,0.004115226,0.0,243.0,0,9,34,1.0,73,69,0,0,0.3869952111,0.0,1.0800269705,243.312678574,0,8,34,0.5974771306,72,69,1.0],[1,1,0.0,0.002531646,0.002531646,395.0,1,10,1,1.0,68,53,1,0,0.5815471005,0.4563923221,1.0901143992,395.2783842275,1,9,1,1.0,68,53,0.0],[1,1,0.0,0.002531646,0.002531646,395.0,1,10,0,1.0,69,54,0,0,0.279305586,0.7376004339,0.3565370338,395.0040008249,0,9,0,1.0,69,53,0.0],[1,1,0.0,0.011647255,0.0,601.0,1,11,1,1.0,70,55,0,0,0.0,0.0,0.4893810383,601.6690745229,1,11,1,0.9543095925,70,55,0.0],[1,1,0.0,0.009433962,0.0,424.0,1,9,1,1.0,71,56,0,1,0.6443084498,0.0930210074,0.1395172909,424.5662449878,0,9,1,1.0,70,55,0.0],[1,2,0.503258335,0.036036036,0.004504505,222.0,1,11,107,1.0,73,58,1,1,0.4905718067,0.9757891568,0.3014694661,221.7994226026,1,10,106,1.0,73,58,1.0],[1,1,0.0,0.005145798,0.005145798,583.0,1,2,165,1.0,74,1,1,0,0.2632020695,0.0,0.4572594195,583.4313212912,2,1,165,0.4352678117,74,1,0.0],[1,1,0.0,0.02,0.04,50.0,1,6,76,1.0,75,59,0,0,0.6408707365,0.199076117,0.7640539584,49.5494350904,0,6,75,0.859020632,74,59,1.0],[1,1,0.0,0.008196721,0.0,610.0,1,10,9,1.0,76,60,1,1,0.0531169252,0.1264415307,0.0116508823,610.6029657667,1,9,8,1.0,76,60,0.0],[1,1,0.0,0.025974026,0.0,77.0,1,7,208,1.0,77,61,1,1,0.0,0.0,0.2451247266,77.5144723929,0,7,207,0.8353564166,77,60,1.0],[1,3,0.997683477,0.018132366,0.018132366,367.6666667,1,6,425,1.0,80,64,1,3,0.0557800003,0.0,0.084255876,367.3633533325,0,5,424,0.9510939794,79,63,0.0],[1,1,0.0,0.016877637,0.002109705,474.0,1,6,1,1.0,22,22,1,0,0.095121733,0.0,0.8214527677,473.3995836557,1,5,0,1.0,22,22,1.0],[1,1,0.0,0.012987013,0.012987013,77.0,1,7,1,1.0,81,65,0,1,0.0,0.0,0.8282480788,76.6799595932,1,6,0,1.0,80,65,1.0],[1,1,0.0,0.007077856,0.001011122,989.0,1,12,3,1.0,82,66,0,0,0.1020426426,0.6798731342,0.1394702799,988.7297466541,0,11,1,1.0,81,65,0.0],[1,1,0.0,0.017291066,0.017291066,694.0,1,5,3,1.0,83,67,0,0,0.504183626,0.7076449323,1.0558892339,693.1694181978,0,5,3,1.0,84,66,0.0],[1,1,0.0,0.001015228,0.008121827,985.0,1,12,0,1.0,84,68,0,0,0.0,0.4146973246,1.2712145366,985.1955697862,1,11,0,1.0,83,67,0.0],[2,2,1.0,0.003154574,0.0,317.0,1,3,132,0.5,17,17,2,1,1.0,0.0,0.141479356,316.9824403954,2,2,131,0.7447087233,16,17,0.0],[1,1,0.0,0.0,0.003174603,630.0,1,10,14,1.0,18,17,0,0,0.0,0.0,0.1152427594,629.5031227754,1,9,12,0.5374069461,18,16,0.0],[1,1,0.0,0.002531646,0.002531646,395.0,1,10,7,1.0,85,69,2,0,0.0,0.0,0.4131568701,394.512799062,0,9,6,1.0,85,68,1.0],[1,1,0.0,0.003430532,0.003430532,583.0,1,3,7,1.0,19,1,0,0,0.0,0.2747520425,0.140666021,582.4539704445,1,3,6,0.8076214462,18,0,0.0],[1,1,0.0,0.001587302,0.001587302,630.0,1,10,3,1.0,20,18,0,1,0.0,0.1197691058,0.8893576723,630.0433241695,1,10,4,0.4739796084,20,17,1.0],[1,2,1.0,0.002188184,0.002188184,457.0,1,9,66,1.0,22,20,0,2,1.0,0.0,0.6028392852,456.711648254,0,8,65,1.0,21,20,1.0],[1,1,0.0,0.008438819,0.016877637,474.0,1,7,10,1.0,23,21,1,0,0.0,0.0,0.2525529632,474.0481279187,1,6,10,0.4444888595,23,21,0.0],[1,1,0.0,0.008547009,0.001709402,585.0,1,9,60,1.0,86,70,0,0,0.0,0.0,0.2891368525,584.7665171292,1,9,59,1.0,85,70,1.0],[1,1,0.0,0.106382979,0.063829787,47.0,1,7,81,1.0,87,71,0,1,0.3578887701,0.0,0.3022098604,47.267706537,0,6,80,0.9677521082,85,70,0.0],[1,1,0.0,0.007352941,0.007352941,272.0,1,4,81,1.0,88,72,0,0,0.0,0.2795787805,0.4420718259,271.6475870742,0,4,80,0.6304065037,88,72,0.0],[1,1,0.0,0.003412969,0.001706485,586.0,1,9,1,1.0,89,73,1,0,0.3421497923,0.2306801398,1.038975987,586.1517815784,0,8,1,0.187282825,88,72,1.0],[1,1,0.0,0.003273322,0.0,611.0,1,10,14,1.0,90,74,1,0,0.6027110716,0.3528650435,0.2698021139,611.2024695802,1,10,13,1.0,90,74,0.0],[1,1,0.0,0.002525253,0.002525253,396.0,1,6,7,1.0,91,75,1,0,0.0,0.6669185921,0.4904546052,395.5836654222,0,7,6,1.0,90,74,0.0],[1,1,0.0,0.004700353,0.001175088,851.0,0,7,17,1.0,92,76,1,0,0.0,0.0,0.0813420762,850.6071639694,0,7,16,0.8961206708,92,76,0.0],[1,4,0.53477311,0.14939897,0.033772181,436.75,1,12,49,1.0,96,80,0,3,0.1660480431,0.0012564888,0.6677355398,436.7106522052,1,11,49,0.9032761273,95,80,1.0],[1,2,0.41381685,0.025892857,0.016964286,560.0,1,11,2,1.0,98,82,0,1,1.0,0.0,0.469816542,560.5468768434,0,10,2,0.6027213811,98,81,0.0],[1,2,0.954434003,0.005159071,0.00171969,581.5,1,11,2,0.5,25,23,0,1,1.0,0.0,0.6371062802,580.9935059365,0,10,1,0.0,24,22,0.0],[1,2,0.979868757,0.004110393,0.002935995,851.5,1,12,20,1.0,100,84,0,2,0.872943698,0.0645778287,0.8363007433,851.8183925953,0,11,19,0.8272011204,99,83,1.0],[1,1,0.0,0.004115226,0.004115226,243.0,0,9,22,1.0,494,490,1,0,0.0,0.0638146712,0.4497494404,241.9806548668,0,8,22,0.4966304499,494,489,0.0],[1,1,0.0,0.018583043,0.0,861.0,1,7,13,1.0,101,85,0,0,0.0,1.0,0.3126277951,860.7724921017,1,6,12,1.0,101,84,0.0],[1,1,0.0,0.1,0.025,40.0,1,7,135,1.0,26,24,1,0,0.0,0.1163914454,0.7220253894,40.2189093591,0,6,135,0.4268619882,26,23,1.0],[1,1,0.0,0.056386651,0.042577675,869.0,1,7,2,1.0,27,25,0,1,0.0,0.0,0.2666672737,869.1998719837,0,6,2,1.0,26,25,0.0],[1,1,0.0,0.006734007,0.006734007,297.0,0,11,43,1.0,70,68,1,0,0.0,0.0,0.1720655597,296.6650209945,0,10,42,0.8673954821,69,69,1.0],[1,1,0.0,0.0,0.0,108.0,0,1,0,1.0,23,23,0,1,0.0,0.3149291079,0.1934502524,107.8509375415,0,1,0,1.0,23,23,1.0],[1,4,0.837402807,0.08563135,0.000967586,516.75,0,12,157,1.0,27,27,1,3,0.3953301438,0.0,0.3330318379,516.6403640169,1,13,156,1.0,27,27,1.0],[1,1,0.0,0.002247191,0.002247191,890.0,0,7,0,1.0,28,28,1,1,0.2796833907,0.0885549407,0.0477694397,888.9932687272,0,6,1,0.2899451982,28,28,0.0],[1,1,0.0,0.02407932,0.015580737,706.0,0,10,35,1.0,102,86,1,1,0.0,0.5040431214,0.0627112905,705.6433534503,0,9,33,0.8977058299,101,85,0.0],[1,1,0.0,0.001754386,0.001754386,570.0,0,13,78,1.0,71,69,0,1,0.0,0.4551872907,0.2927684377,570.1648773591,0,12,77,1.0,70,69,1.0],[1,1,0.0,0.011925043,0.011925043,587.0,0,10,45,1.0,29,29,0,1,0.0,1.0,0.6138447985,586.4024920551,0,10,45,1.0,28,28,1.0],[1,2,0.265615488,0.956651719,0.862481315,334.5,1,13,13,1.0,31,31,1,0,0.4399038155,1.0,0.9371945923,334.5111389984,0,13,13,1.0,30,31,1.0],[1,1,0.0,0.021276596,0.021276596,94.0,0,8,0,1.0,32,32,0,0,0.2014008274,0.0,0.2290962358,94.5791762973,0,8,0,1.0,31,31,1.0],[1,1,0.0,0.002531646,0.002531646,395.0,1,10,56,1.0,103,87,0,1,0.0,0.4425273867,0.1992635246,395.0997025678,1,9,54,1.0,103,86,0.0],[1,1,0.0,0.010327022,0.0,581.0,0,13,10,1.0,495,491,1,0,0.1349198329,0.0497887186,0.3578984131,580.5953864184,0,13,9,0.7107220572,494,491,0.0],[1,1,0.0,0.074367089,0.023734177,632.0,1,10,68,1.0,28,26,1,1,0.0790488531,0.0904276963,0.0121680731,631.8892133693,0,9,68,1.0,28,26,1.0],[1,2,0.997502546,0.013313609,0.01183432,338.0,1,14,62,1.0,2,2,0,1,1.0,0.0,0.1210188263,337.6404911121,1,13,61,1.0,2,2,0.0],[1,2,0.949452015,0.014127144,0.005045409,495.5,1,11,73,1.0,73,71,1,1,0.9018540699,0.1910407625,0.807571685,495.1614872291,1,11,73,1.0,72,70,1.0],[1,1,0.0,0.067323481,0.001642036,609.0,1,10,5,1.0,74,72,0,1,0.5048905677,0.4185564134,0.7272630476,609.5592347129,1,9,5,1.0,74,72,1.0],[1,1,0.0,0.001652893,0.001652893,605.0,0,12,52,1.0,3,3,0,1,0.0,0.2364856802,0.5320226515,604.6085453393,0,11,51,0.7347166368,2,2,0.0],[1,1,0.0,0.015659955,0.007829978,894.0,1,8,52,1.0,4,4,1,1,0.1340474824,0.0,0.1999338098,894.5087913598,0,8,52,0.8178881911,4,3,1.0],[1,1,0.0,0.018518519,0.018518519,108.0,1,2,52,1.0,5,5,0,0,0.0,0.0,1.2834055892,107.4900832094,1,1,52,1.0,5,5,0.0],[1,1,0.0,0.003355705,0.004474273,894.0,1,8,0,1.0,6,6,0,1,0.283276119,1.0,0.3012629585,894.6989013572,0,7,0,1.0,5,6,1.0],[1,1,0.0,0.053191489,0.042553191,94.0,0,9,9,1.0,7,7,1,0,0.0,1.0,0.0388418172,94.0723634287,0,8,9,1.0,7,6,0.0],[1,1,0.0,0.0,0.0,34.0,0,1,0,1.0,75,73,1,1,0.0,0.0,0.4625977909,34.6829175334,0,1,0,1.0,74,73,0.0],[1,3,0.893230719,0.018248175,0.009489051,456.6666667,0,11,172,1.0,78,76,0,3,1.0,0.2041430322,0.0823781852,457.0421349352,0,9,171,0.8919620439,77,75,1.0],[1,1,0.0,0.004237288,0.001412429,708.0,1,10,85,1.0,29,27,0,1,0.2274613443,0.3588838187,0.1709918039,707.6504893381,0,9,85,1.0,29,26,0.0],[1,1,0.0,0.065945946,0.0,925.0,1,8,34,1.0,8,8,0,1,0.1237231283,0.0,0.2154850811,924.16320896,2,8,34,1.0,8,8,1.0],[1,1,0.0,0.018987342,0.018987342,632.0,1,11,58,1.0,33,33,1,0,0.0,0.6614034923,0.2853009171,632.5864742737,0,11,57,1.0,33,32,1.0],[1,1,0.0,0.003305785,0.003305785,605.0,1,12,34,1.0,34,34,0,0,0.5875378588,0.0,0.1633782093,605.4674611687,0,12,33,0.4460505522,34,34,0.0],[1,3,0.334648976,0.018001241,0.009310987,537.0,1,14,80,1.0,11,11,1,2,0.0,0.1892925016,0.4448973682,536.6575427581,0,14,80,0.2838089775,11,11,0.0],[1,1,0.0,0.012244898,0.0,245.0,1,9,122,1.0,35,35,0,0,0.0,0.2316391768,1.3232717316,244.9803079712,1,8,122,1.0,33,34,1.0],[1,1,0.0,0.017094017,0.006837607,585.0,1,14,2,1.0,36,36,0,1,0.4479297663,0.0294578192,0.6085930492,584.2363661321,0,14,1,0.1229606788,36,36,1.0],[1,1,0.0,0.005050505,0.005050505,396.0,1,11,48,1.0,30,28,0,1,0.187945765,0.0,0.6974482311,395.6651654295,0,10,47,0.6446028513,29,29,0.0],[1,1,0.0,0.244444444,0.066666667,90.0,1,5,148,1.0,31,29,1,0,0.0666090614,0.5056458086,0.3332663781,90.2181779243,0,4,148,1.0,31,29,1.0],[1,3,0.43492625,0.206715635,0.036726128,635.3333333,1,8,170,1.0,81,79,0,2,0.3188626078,0.1321912812,0.352376893,635.0932875482,0,8,169,0.1766226596,81,78,1.0],[1,1,0.0,0.085020243,0.008097166,988.0,1,8,0,1.0,32,30,1,1,0.0574093803,0.0,0.3568358676,987.8108609259,0,8,1,0.868644155,31,30,1.0],[1,2,0.701206584,0.047619048,0.030753968,504.0,1,12,34,1.0,34,32,0,2,0.3848199626,0.3540252991,0.0342236104,504.0942800551,1,12,33,0.7915342418,33,31,1.0],[1,1,0.0,0.064089522,0.067141404,983.0,1,8,0,1.0,35,33,0,0,0.0,0.3355089219,0.923033116,982.420976839,0,8,0,0.9172586572,34,33,1.0],[1,1,0.0,0.005181347,0.012953368,386.0,1,11,0,1.0,36,34,0,0,0.3566788416,0.4012352755,0.4364368773,386.052164726,1,11,0,1.0,36,34,0.0],[1,1,0.0,0.016080402,0.00201005,995.0,1,12,129,1.0,37,35,1,0,0.0,0.0,0.3024586903,994.9919711024,0,11,128,0.5579712538,37,34,1.0],[1,1,0.0,0.021105528,0.021105528,995.0,1,12,0,1.0,38,36,2,0,0.0,0.0,0.5194999266,994.2902538545,1,12,0,1.0,38,36,0.0],[1,1,0.0,0.001709402,0.001709402,585.0,1,14,6,1.0,39,37,1,0,0.0849457502,0.7670167262,1.4200030897,584.8636551254,0,13,5,1.0,38,37,0.0],[1,1,0.0,0.001615509,0.001615509,619.0,1,11,8,1.0,40,38,1,1,0.0,0.1385778996,0.9277972643,618.2591835717,1,10,8,0.097306721,39,36,1.0],[1,1,0.0,0.259259259,0.074074074,27.0,1,8,384,1.0,41,39,0,0,0.0,0.6551642539,0.5119757743,27.1192213233,1,8,383,1.0,40,39,1.0],[1,2,0.462749059,0.04368471,0.004748338,526.5,1,12,49,1.0,83,81,0,1,1.0,0.1013753971,0.1582667638,526.471950376,1,12,48,0.5832458007,83,80,1.0],[1,1,0.0,0.034428795,0.0,639.0,1,12,1,1.0,104,88,0,1,0.0,0.6804836178,0.643871152,639.8686241673,0,12,1,1.0,104,87,1.0],[1,2,1.0,0.007366483,0.004910988,814.5,1,13,50,1.0,106,90,1,1,1.0,0.3895506391,0.2737389313,815.2746998894,1,13,50,0.5899254273,106,90,0.0],[1,1,0.0,0.117647059,0.015873016,1071.0,1,8,23,1.0,107,91,1,0,0.0,0.0,0.071731652,1071.3555840916,1,7,22,1.0,106,92,1.0],[1,1,0.0,0.001582278,0.001582278,632.0,1,11,5,1.0,108,92,1,1,0.39675193,0.4493229498,0.3688014847,632.0659589256,0,11,4,1.0,108,91,1.0],[1,1,0.0,0.0128,0.0,625.0,1,11,19,1.0,109,93,0,0,0.5493412073,0.0,0.2492354018,625.0026218963,0,10,19,1.0,109,92,1.0],[1,1,0.0,0.007731959,0.00257732,388.0,1,11,27,1.0,42,40,0,0,0.354923534,0.1087299923,0.3451500111,389.0982591331,0,11,27,0.827389131,41,40,0.0],[1,1,0.0,0.003003003,0.001001001,999.0,1,12,5,1.0,37,37,1,0,0.0,0.0,0.1200516733,999.3948685081,0,11,4,1.0,37,36,0.0],[1,1,0.0,0.010261194,0.009328358,1072.0,1,8,4,1.0,110,94,1,0,0.0570985027,0.4312925977,0.1523708193,1072.1317897062,1,7,4,1.0,109,94,1.0],[1,1,0.0,0.0046875,0.009375,640.0,1,12,6,1.0,43,41,1,0,0.4769967431,0.6265483575,0.2341802222,639.8926615751,1,12,6,0.404307056,43,41,1.0],[1,1,0.0,0.061026352,0.034674064,721.0,1,10,36,1.0,111,95,0,1,0.0,0.0,0.3990249233,720.3048704311,0,10,35,0.2628245057,110,95,1.0],[1,1,0.0,0.000932836,0.000932836,1072.0,1,8,2,1.0,12,12,1,0,0.4903468445,0.0,0.199106695,1072.2642062935,0,8,1,0.815092287,12,12,1.0],[1,7,0.683185705,0.044656606,0.01262704,463.8571429,1,13,810,1.0,118,102,2,7,0.9241025552,0.075792659,0.2453216253,463.8310810698,1,12,809,0.8043010784,117,101,1.0],[1,1,0.0,0.008973081,0.004985045,1003.0,1,12,2,1.0,119,103,0,1,0.1446581093,0.0,0.2373099389,1002.6892948383,1,12,2,1.0,118,102,0.0],[1,1,0.0,0.001386963,0.001386963,721.0,0,10,1,1.0,120,104,1,1,0.0953441342,0.4350247646,0.5161107898,720.9700922944,0,10,1,0.9164899228,121,104,0.0],[1,1,0.0,0.002773925,0.002773925,721.0,0,10,0,1.0,121,105,0,0,0.0,0.2420697704,0.4721751362,721.2318009517,0,10,0,1.0,120,105,1.0],[1,1,0.0,0.013793103,0.013793103,145.0,1,12,0,1.0,44,42,1,0,0.0871387378,0.2555066198,0.7265142601,144.3977308037,0,11,0,1.0,44,41,1.0],[1,1,0.0,0.00312989,0.00312989,639.0,1,12,1,1.0,45,43,1,0,0.0,0.4647916895,0.8667918563,639.5436955312,1,11,0,0.8597386742,45,42,0.0],[1,1,0.0,0.001385042,0.0,722.0,1,10,1,1.0,122,106,1,1,0.0,0.0,0.2986443606,722.9195009591,0,9,1,1.0,121,105,0.0],[1,1,0.0,0.00090009,0.00090009,1111.0,1,8,4,1.0,46,44,1,1,0.6073947715,0.0,0.2864694534,1110.8548638352,0,7,4,0.4190916688,46,43,0.0],[1,1,0.0,0.034954407,0.001519757,658.0,1,12,3,1.0,123,107,2,1,0.0,0.2721871433,0.3053898946,659.0317786905,0,11,3,1.0,123,107,1.0],[1,1,0.0,0.061674009,0.0,227.0,1,4,216,1.0,124,108,0,0,0.7938231899,0.7829825102,0.2400045712,227.3043160141,1,4,215,1.0,124,108,1.0],[2,2,1.0,0.006309148,0.006309148,317.0,1,3,356,0.5,126,125,2,2,1.0,0.0720187408,0.2254060799,316.7920850414,1,2,356,1.0,125,125,0.0],[1,1,0.0,0.001798561,0.000899281,1112.0,1,8,0,1.0,47,45,0,1,0.339714611,0.0,0.7050162677,1112.1234560777,1,8,0,0.267691119,46,44,0.0],[1,1,0.0,0.005181347,0.012953368,386.0,1,11,6,1.0,48,46,0,1,0.4167916771,0.4827035999,0.0140684349,385.7279299728,1,11,6,0.7394168325,48,46,1.0],[1,1,0.0,0.018838305,0.006279435,637.0,1,11,8,1.0,127,110,1,1,0.5095276065,0.0,0.6638187731,636.6093429993,0,10,8,0.8301991462,126,109,0.0],[1,1,0.0,0.025618375,0.0,1132.0,1,8,2,1.0,128,111,0,0,0.0,0.4682604298,0.3983129893,1132.2309837498,0,7,2,1.0,128,109,0.0],[1,1,0.0,0.0,0.001712329,584.0,1,14,33,1.0,129,112,1,0,0.0,0.1090207146,0.7780256645,583.5168947272,0,14,32,0.8055801633,128,112,0.0],[1,1,0.0,0.018518519,0.018518519,108.0,0,2,78,1.0,38,38,1,1,0.0,0.3633796704,0.1891940978,107.8223207456,0,0,78,0.922929612,38,37,0.0],[1,1,0.0,0.029824561,0.023684211,1140.0,1,8,6,1.0,49,47,1,0,0.315448017,0.0,0.0956792192,1139.0766776179,0,8,6,0.30401463,49,46,0.0],[1,1,0.0,0.104330709,0.008858268,1016.0,1,12,12,1.0,74,70,0,1,0.0051723244,0.0,0.1695565708,1016.4548905191,0,10,12,1.0,73,70,1.0],[1,1,0.0,0.049679487,0.041666667,624.0,0,11,7,1.0,39,39,0,0,0.4063763391,0.0,0.642938336,624.0243102388,0,11,7,1.0,39,38,0.0],[1,1,0.0,0.004784689,0.001594896,627.0,1,12,15,1.0,13,13,1,1,0.0,0.7861687459,0.8332950233,626.6314714328,0,11,14,0.6608797178,13,12,0.0],[1,1,0.0,0.0,0.0,1136.0,0,1,0,1.0,50,48,0,0,0.0,0.0,0.2079737079,1135.4522332439,0,2,0,0.568883456,50,48,0.0],[1,1,0.0,0.002631579,0.002631579,1140.0,1,8,2,1.0,51,49,0,1,0.0,0.6526098522,0.0180197817,1139.8675688552,1,8,2,0.9130375039,51,48,0.0],[1,2,1.0,0.01459854,0.0,68.5,1,11,41,1.0,76,72,0,1,1.0,0.4813169235,0.1000772812,67.9633451041,0,10,40,1.0,76,71,0.0],[1,1,0.0,0.011494253,0.006896552,435.0,1,5,23,1.0,52,50,2,0,0.0,0.0,0.6754990854,434.7628776558,1,4,23,1.0,51,49,1.0],[1,1,0.0,0.072881356,0.054237288,590.0,1,14,9,1.0,130,113,0,0,0.0,0.0,0.1830208668,590.5568471663,0,13,9,0.9082306984,131,112,0.0],[1,1,0.0,0.037037037,0.074074074,54.0,1,6,175,1.0,131,114,0,0,0.0,0.2813363751,0.1522065868,53.4656283946,2,6,173,0.7926424218,130,113,0.0],[1,1,0.0,0.000877193,0.000877193,1140.0,1,8,1,1.0,53,51,1,0,0.075308227,0.6171065782,0.3397173205,1140.1551581658,1,8,0,0.0,52,51,1.0],[1,1,0.0,0.00304414,0.00608828,657.0,1,12,11,1.0,132,115,1,1,0.0192951323,0.0,0.4743570929,657.0644708399,1,11,11,1.0,131,115,0.0],[1,1,0.0,0.006079027,0.003039514,658.0,0,12,0,1.0,133,116,0,0,0.0,0.3323634618,0.5591307555,658.4880975533,0,11,0,0.3942744894,132,116,0.0],[1,1,0.0,0.632183908,0.689655172,87.0,0,9,50,1.0,14,14,1,0,0.1837884138,0.7690143878,1.2610508782,86.550940461,0,8,49,0.3968500665,13,13,1.0],[1,1,0.0,0.009668508,0.005524862,724.0,1,10,15,1.0,134,117,1,0,0.0007265635,0.4088341406,0.0126999409,722.9576340313,1,9,15,0.0,133,116,1.0],[1,1,0.0,1.322183099,1.322183099,1136.0,0,2,2,1.0,15,15,0,0,0.0,1.0,1.4363574871,1135.5450590018,0,2,1,0.4929799384,14,15,1.0],[1,1,0.0,0.002964427,0.006916996,1012.0,0,12,4,1.0,77,73,0,0,0.0,0.1013208492,0.4212508897,1012.4721535525,1,12,4,1.0,76,73,1.0],[1,1,0.0,0.003367003,0.003367003,297.0,1,12,149,1.0,54,52,0,0,0.0655383903,0.2104174902,0.1909983036,297.3194364696,0,12,148,0.8658393512,53,53,0.0],[1,1,0.0,0.017881706,0.013755158,727.0,1,10,0,1.0,55,53,0,1,0.1965699717,0.0,0.5643077636,725.9015115359,1,10,0,0.9411841781,54,52,0.0],[1,1,0.0,0.054462935,0.048411498,661.0,1,12,1,1.0,56,54,0,0,0.3830294096,0.0,0.3097612514,660.6519980086,0,10,0,1.0,56,53,1.0],[1,1,0.0,0.001512859,0.001512859,661.0,1,12,1,1.0,57,55,0,0,0.0,0.6058868457,0.2075049033,660.516369396,1,12,1,1.0,56,54,0.0],[1,3,0.997683477,0.014360313,0.011749347,255.3333333,1,12,13,0.666666667,80,76,1,3,0.4811236632,0.7672122555,0.0992127026,254.8102025367,0,11,13,0.6663089019,79,76,1.0],[1,1,0.0,0.042857143,0.014285714,70.0,1,8,306,1.0,1,1,1,1,0.0,0.0362666922,0.7570417481,69.3377929458,0,8,305,1.0,2,1,0.0],[1,1,0.0,0.012578616,0.0,636.0,1,12,7,1.0,58,56,0,0,0.0,0.0,0.2500362511,635.9826256091,1,12,7,1.0,58,55,1.0],[1,1,0.0,0.010245902,0.0,488.0,1,11,87,1.0,59,57,1,0,0.0,0.0,0.0611462277,487.9936483967,0,10,87,1.0,59,57,0.0],[1,1,0.0,0.014285714,0.014285714,70.0,1,9,15,1.0,60,58,0,0,0.0,0.0,0.1560681802,70.0473968648,1,9,14,1.0,60,57,0.0],[1,1,0.0,0.021341463,0.021341463,328.0,1,3,219,1.0,1,1,0,0,0.0,0.0927357412,0.5097844638,327.9292480585,0,2,217,0.6477599344,1,1,1.0],[1,1,0.0,0.008196721,0.008196721,488.0,1,12,18,1.0,2,2,1,0,0.0,0.3536364842,0.0865290317,487.7098924239,0,12,17,0.9122974198,1,1,1.0],[1,3,0.345955766,0.202739726,0.123287671,243.3333333,1,14,53,1.0,5,5,0,3,0.1162315236,0.0,0.3913921823,243.1954123796,1,13,53,0.9226296077,5,5,1.0],[1,1,0.0,0.00098912,0.001978239,1011.0,1,13,27,1.0,6,6,1,1,0.0,0.4676738346,0.5171646758,1011.0568810406,1,13,26,1.0,5,6,0.0],[1,1,0.0,0.002298851,0.002298851,435.0,1,6,29,1.0,7,7,1,0,0.4433659009,0.0,0.0693893789,435.2301361532,0,5,29,0.9412580745,6,7,0.0],[1,1,0.0,0.035874439,0.004484305,446.0,1,6,0,1.0,8,8,0,0,0.0,0.0,0.0989128467,446.564849717,1,5,0,1.0,9,8,1.0],[1,1,0.0,0.008163265,0.004081633,245.0,1,10,44,1.0,9,9,0,0,0.009269142,0.0,0.716474902,245.3690328118,1,9,43,0.1936584075,9,9,0.0],[1,1,0.0,0.020547945,0.0,146.0,1,13,46,1.0,10,10,1,0,1.0,0.2340548236,0.3133641389,145.7814458916,1,13,45,0.6489018375,9,9,0.0],[1,1,0.0,0.009615385,0.009615385,624.0,1,12,33,1.0,11,11,1,0,0.2230682489,0.7034560631,0.1609799613,623.798979799,0,12,32,0.1567561408,11,10,1.0],[1,1,0.0,0.001602564,0.001602564,624.0,1,12,0,1.0,12,12,0,1,0.4134125176,0.0,0.1185209214,623.7686209791,1,12,0,1.0,12,11,0.0],[2,9,0.851601804,0.003438958,0.003438958,452.3333333,0,14,1034,0.888888889,21,21,1,9,0.9024980447,0.0,0.8130179821,451.8640330182,0,13,1034,1.0,21,20,0.0],[1,4,0.820111964,0.013859275,0.010127932,469.0,1,14,42,0.5,43,43,1,4,0.4685312056,0.0,0.3048838169,469.6279114054,1,14,42,0.8556184764,43,42,1.0],[1,3,0.864973521,0.001446132,0.002169197,461.0,1,14,0,0.333333333,46,46,1,2,0.4046154281,0.0,0.1293652218,461.1579416848,1,14,0,0.9217609842,45,44,0.0],[1,1,0.0,0.0,0.001762115,1135.0,0,3,42,1.0,47,47,1,1,0.0,0.0,0.035363969,1135.479561766,0,3,42,1.0,46,47,0.0],[1,1,0.0,0.00349345,0.00349345,1145.0,0,9,0,1.0,22,21,1,2,1.0,0.0,0.4696960386,1145.3055898613,0,8,0,1.0,21,20,0.0],[1,1,0.0,0.000873362,0.000873362,1145.0,0,9,1,1.0,23,22,1,0,0.6072612533,1.0,0.3103561812,1144.7377323925,0,9,1,1.0,23,20,0.0],[1,1,0.0,0.016589862,0.07281106,1085.0,1,3,41,1.0,48,48,1,0,0.5395983241,0.0,0.2153397732,1084.6407675545,1,2,40,1.0,47,48,1.0],[1,1,0.0,0.004056795,0.004056795,493.0,1,13,3,1.0,16,16,0,1,0.0,0.6108245879,0.5654674153,493.4092842604,2,13,3,1.0,16,15,0.0],[2,2,0.0,0.0,0.0,17.0,1,2,121,1.0,25,24,1,1,0.0,0.3934513951,0.3282443973,17.2137970935,1,2,120,1.0,25,23,1.0],[1,1,0.0,0.0,0.002770083,1083.0,0,3,3,1.0,49,49,0,0,0.4529298351,0.4811716979,0.5852054283,1083.427874602,0,2,2,1.0,48,48,0.0],[1,1,0.0,0.001572327,0.001572327,636.0,0,12,37,1.0,50,50,0,0,0.0,0.0,0.5717247646,636.073890531,0,12,37,1.0,49,50,0.0],[1,1,0.0,0.001572327,0.001572327,636.0,0,13,2,1.0,26,24,1,0,0.219488034,0.0,0.0670910453,635.7884284759,0,13,2,0.0,26,23,1.0],[1,1,0.0,0.009433962,0.009433962,106.0,1,2,300,1.0,27,25,1,1,1.0,0.0,0.0043030065,105.6056781827,0,1,300,0.9189794625,26,24,0.0],[1,2,0.804252236,0.064209275,0.003567182,420.5,1,11,166,1.0,29,27,0,1,1.0,0.0,0.3354020644,421.0380458177,1,11,165,0.8876511026,28,27,1.0],[1,1,0.0,0.078397213,0.106271777,574.0,1,15,61,1.0,30,28,0,1,0.003016365,0.9006518563,0.9811405871,573.5004320052,0,14,60,0.7896021899,29,29,1.0],[1,1,0.0,0.001569859,0.0,637.0,1,13,13,1.0,31,29,1,1,0.3519352127,0.0,0.9480581071,636.4421613958,0,12,13,0.9923540357,31,29,0.0],[1,1,0.0,0.004076087,0.0,736.0,1,11,2,1.0,32,30,1,0,0.011050671,0.1098632341,0.5788970775,735.7494163432,0,10,2,0.0,32,29,0.0],[1,5,0.771701245,0.022385673,0.085385353,625.4,1,14,151,0.8,5,5,0,5,1.0,0.2656526463,0.3251037971,625.8888061916,0,13,151,1.0,4,4,1.0],[1,1,0.0,0.020761246,0.039792388,578.0,1,4,261,1.0,6,1,1,1,0.8646626522,0.0383139008,0.8607685109,577.0342544354,0,3,260,1.0,6,1,1.0],[1,2,0.0,0.000963391,0.000963391,519.0,1,13,53,1.0,34,32,1,1,0.9559678499,0.440522996,0.1587400069,519.0045439951,1,12,53,0.2849894857,33,32,1.0],[1,1,0.0,0.003511853,0.002633889,1139.0,1,10,6,1.0,35,33,0,0,0.0,1.0,0.0860613688,1138.5177484002,1,9,5,0.7994078081,34,32,0.0],[1,1,0.0,0.0064,0.0032,625.0,1,12,50,1.0,36,34,0,0,0.455020557,0.0462713488,0.2104815645,625.5072006075,0,12,50,1.0,35,34,0.0],[1,1,0.0,0.063260341,0.02189781,411.0,1,7,43,1.0,37,35,0,1,0.0,0.0,0.364530528,410.970109062,1,7,41,1.0,36,35,0.0],[1,1,0.0,0.00243309,0.0,411.0,1,7,0,1.0,38,36,0,1,0.0,0.2193258638,0.0509435691,410.7293313075,1,6,1,0.6799679933,38,35,0.0],[1,1,0.0,0.166666667,0.113636364,528.0,1,7,7,1.0,7,6,0,1,0.3711035151,0.2497667082,0.1656320408,527.6951131589,0,7,7,0.882486492,7,5,1.0],[1,5,0.945943895,0.09518144,0.041046996,336.2,1,15,1040,1.0,12,11,0,4,0.8534194959,0.0,0.2460898047,336.4342408451,0,14,1039,0.8322197165,11,10,1.0],[1,3,0.94639463,0.009771987,0.003257329,204.6666667,1,9,617,1.0,41,39,1,2,0.6756917598,0.0251176122,0.0633703398,205.1011605995,1,8,617,0.8790572771,40,39,1.0],[2,3,0.878347105,0.019002375,0.002375297,280.6666667,1,14,98,0.666666667,44,43,1,2,0.8563907946,0.9324394971,0.3721111614,280.2201050925,0,14,97,0.6920801642,44,44,1.0],[1,1,0.0,0.002331002,0.002331002,429.0,1,2,0,1.0,45,42,0,1,0.5225651385,0.0,0.6161856794,429.1682364957,1,2,0,1.0,44,41,1.0],[1,1,0.0,0.02712161,0.025371829,1143.0,1,10,2,1.0,46,43,1,0,0.5873249564,0.0,0.0546539581,1143.1363321724,2,9,2,1.0,46,43,1.0],[1,1,0.0,0.382352941,0.382352941,34.0,1,1,40,1.0,47,2,0,1,0.2745287028,0.4152942365,1.4944345947,33.8454443506,0,1,40,0.9142980445,47,1,1.0],[1,1,0.0,0.020930233,0.009302326,430.0,1,2,1,1.0,48,44,0,0,0.5264077211,0.0,0.6517146955,429.9493400034,1,1,1,1.0,48,44,1.0],[1,1,0.0,1.833333333,0.25,12.0,1,7,504,1.0,13,12,1,1,0.0,1.0,0.2724096076,13.3124981625,1,6,504,0.9171823394,13,11,1.0],[1,1,0.0,0.004378284,0.000875657,1142.0,1,10,1,1.0,49,45,1,0,0.1251483624,0.3641260443,0.0338089496,1141.8262955676,1,9,1,0.9147711006,49,46,0.0],[1,1,0.0,0.011314186,0.00435161,1149.0,1,10,0,1.0,50,46,1,1,0.0,0.0,0.3657781471,1148.7519971625,0,10,0,0.7495901213,49,46,0.0],[1,2,0.672294817,0.019939577,0.00060423,827.5,1,14,8,1.0,52,48,1,1,0.2289889766,0.0,0.9272987937,827.6357930883,1,14,8,1.0,51,48,0.0],[1,1,0.0,0.064,0.004,250.0,1,11,56,1.0,14,13,1,0,0.0,0.4427785737,0.2705001676,250.0143627209,1,11,55,1.0,14,13,1.0],[1,3,0.806853195,0.074175824,0.041895604,485.3333333,1,15,86,0.666666667,53,53,0,3,0.7519605324,0.0,0.3098328786,484.9783730438,0,14,85,0.0,52,53,1.0],[1,6,0.775258887,0.032467532,0.002272727,513.3333333,1,15,173,0.833333333,58,54,1,5,0.8934041277,0.0,0.0127320022,513.4749439374,0,14,172,0.7105615612,58,53,1.0],[1,2,1.0,0.009205021,0.0041841,597.5,1,13,251,1.0,60,56,1,1,0.6965431883,0.0,0.5042949944,597.5035230669,2,13,251,1.0,59,55,1.0],[1,1,0.0,0.575342466,0.02739726,73.0,1,7,104,1.0,61,57,1,0,0.0,0.5282969625,0.4809290553,74.0874395474,2,6,103,0.7780940855,60,56,0.0],[1,1,0.0,0.929577465,0.704225352,71.0,1,5,364,1.0,62,58,0,1,0.0,0.7076067651,0.6954816408,71.4502101993,0,5,364,1.0,62,58,1.0],[1,1,0.0,0.002624672,0.002624672,381.0,1,7,14,1.0,15,14,0,1,0.0,0.827161378,0.3988178232,380.5282327086,0,6,13,1.0,14,13,0.0],[1,1,0.0,1.133333333,0.6,15.0,1,5,456,1.0,16,15,0,0,1.0,1.0,0.0504393937,15.3185630139,1,4,456,0.6885139823,15,15,1.0],[1,1,0.0,0.005212858,0.006950478,1151.0,1,10,0,1.0,63,59,0,0,0.0,0.0,0.7679853512,1151.3078506853,0,10,0,0.8851503108,63,58,1.0],[1,4,0.772946953,0.010946052,0.003518374,639.5,1,15,53,1.0,67,63,1,3,0.5850019725,0.0,0.1544260091,638.6230182582,0,15,52,0.406107917,67,62,1.0],[1,1,0.0,0.00131406,0.00131406,761.0,1,13,4,1.0,68,64,0,1,0.0,0.0,0.0562598982,761.0103646227,1,13,4,1.0,67,64,0.0],[1,2,0.994030211,0.011921459,0.003506311,713.0,1,15,2,1.0,70,66,0,2,0.8845365385,0.0,0.4282138873,712.740710698,1,14,1,1.0,69,66,0.0],[1,1,0.0,0.004587156,0.0,654.0,1,14,1,1.0,71,67,0,1,0.0,0.6413291785,0.2522223138,654.054783923,1,14,1,0.522842397,71,67,1.0],[1,1,0.0,0.092105263,0.029605263,304.0,1,14,3,1.0,17,16,1,0,0.0,0.0,0.108518165,303.3350994252,1,14,3,1.0,17,16,1.0],[1,1,0.0,0.00764526,0.006116208,654.0,1,14,3,1.0,72,68,1,1,0.4418538637,0.0,0.1979113208,654.0452300662,1,14,2,1.0,71,68,0.0],[1,1,0.0,0.03030303,0.094276094,297.0,1,14,6,1.0,18,17,0,1,0.0,0.0,0.1933196632,296.7846401795,0,13,5,1.0,17,16,0.0],[1,1,0.0,0.050167224,0.050167224,299.0,1,14,0,1.0,19,18,0,0,0.0,1.0,0.1007855634,297.8216492203,0,14,0,0.8543511865,18,18,0.0],[1,4,1.0,0.011019284,0.019834711,453.75,1,10,764,1.0,23,22,1,4,1.0,0.4753648783,0.0816127804,453.4028949694,0,9,764,0.6105926721,22,21,1.0],[1,1,0.0,0.004340278,0.000868056,1152.0,1,10,10,1.0,54,54,1,0,0.0,0.1663264407,0.7146295154,1151.952183524,1,9,9,0.9632188023,54,53,0.0],[1,1,0.0,0.002635046,0.002635046,759.0,1,13,11,1.0,24,23,1,0,0.6091602035,0.0,0.0461977858,759.18442423,1,13,11,0.9385567919,24,23,0.0],[1,1,0.0,0.003344482,0.003344482,299.0,1,5,2,1.0,25,24,0,1,0.0441839841,0.0,0.2840077942,299.0122053372,0,4,1,0.8258440858,25,23,0.0],[1,2,0.836640742,0.005957837,0.00091659,1091.0,1,15,18,1.0,27,26,1,2,1.0,0.0,0.3081163393,1090.9653136553,0,14,18,1.0,27,26,1.0],[1,1,0.0,0.013089005,0.010471204,382.0,1,7,13,1.0,73,69,1,1,0.0,0.0,0.2298846299,380.9684348493,0,7,13,1.0,73,68,0.0],[1,1,0.0,0.002635046,0.001317523,759.0,1,13,1,1.0,74,70,1,1,0.0,0.0,0.2429840452,758.4213520449,0,13,1,1.0,74,69,1.0],[1,1,0.0,0.007778738,0.004321521,1157.0,1,10,1,1.0,28,27,1,1,0.0,0.0,0.0135036103,1156.4329195826,1,10,0,0.0,27,27,0.0],[1,1,0.0,0.005842259,0.0,1027.0,1,14,2,1.0,75,71,0,1,0.0,0.1305113863,0.2237173193,1026.7720849677,1,13,2,0.9786884732,74,70,0.0],[1,1,0.0,0.000972763,0.0,1028.0,1,14,0,1.0,76,72,1,0,0.0,0.0,0.2876881847,1027.5057158325,1,14,0,0.8996690126,75,71,0.0],[1,2,0.811278124,0.000835422,0.005847953,598.5,1,13,17,1.0,78,74,1,0,0.6466933916,0.5613910778,0.3334060938,597.9420441188,0,13,17,1.0,76,74,0.0],[1,5,0.886581086,0.041144201,0.019984326,510.4,1,15,79,0.8,83,79,0,4,0.5379122692,0.8724266532,0.2035290692,509.3951899377,0,15,80,0.6793094471,82,78,1.0],[1,2,1.0,0.003676471,0.0,272.0,1,13,0,0.5,85,81,1,1,1.0,0.3458026607,0.127672559,271.5168842606,0,13,0,0.2511928184,85,80,0.0],[1,1,0.0,0.0,0.0,0.0,1,8,407,1.0,86,82,0,1,0.3032139251,0.0,0.0579166833,0.99571187,0,8,406,1.0,85,82,0.0],[1,2,0.998000884,0.017216643,0.010043042,348.5,1,14,4,1.0,30,29,1,1,1.0,0.2668405162,0.1362425044,348.6810459912,1,13,3,0.6466849268,29,29,0.0],[1,1,0.0,0.102409639,0.089500861,1162.0,1,10,7,1.0,87,83,2,0,0.0,0.0053462975,0.6718518503,1162.1878860028,0,9,6,1.0,87,82,1.0],[1,2,1.0,0.002089864,0.002089864,478.5,1,15,22,1.0,89,85,1,0,1.0,0.0,0.1522153536,478.3661195078,1,14,22,1.0,88,85,0.0],[1,1,0.0,0.00528169,0.022887324,568.0,1,15,53,1.0,17,17,2,0,0.197454033,0.8274816194,0.1352461335,567.5840679602,0,15,52,1.0,17,17,0.0],[1,1,0.0,0.2,0.122580645,155.0,1,4,73,1.0,18,18,0,0,0.0,0.0,0.3146300699,155.6349963841,0,3,72,1.0,17,18,1.0],[1,1,0.0,0.052316891,0.004484305,669.0,1,14,4,1.0,90,86,0,0,0.1067031811,0.0,0.2439504,668.7308994934,2,14,4,0.9514240712,90,85,1.0],[1,1,0.0,0.010558069,0.010558069,663.0,1,14,0,1.0,91,87,1,0,0.1011825118,0.0,0.9497846385,662.5585329927,0,12,0,1.0,90,86,0.0],[1,1,0.0,0.002320186,0.0,431.0,0,2,33,1.0,92,88,0,0,0.9786103526,0.0,0.8198113907,431.0480915796,0,2,33,0.2711504709,91,87,0.0],[1,3,0.787120357,0.00529661,0.003177966,629.3333333,1,15,57,1.0,95,91,1,2,0.9739217703,0.0,1.0313225873,629.197770291,1,15,57,0.2207595397,94,90,1.0],[2,10,0.737503509,0.078743961,0.03115942,414.0,1,15,254,0.7,105,103,1,9,1.0,0.0010171708,0.1144679417,413.9329154897,1,16,253,0.1843069576,105,103,1.0],[1,1,0.0,0.007832898,0.0,766.0,1,13,5,1.0,106,101,0,1,0.0,0.272052766,0.3785800388,765.9343278485,0,13,4,1.0,107,100,0.0],[1,1,0.0,0.000833333,0.000833333,1200.0,1,10,5,1.0,31,30,0,0,0.0,0.0,0.5674200951,1200.5900789956,1,11,5,0.2830879048,30,30,1.0],[1,6,0.782405757,0.04352605,0.016047483,758.1666667,1,15,115,0.833333333,37,36,1,5,0.6502287224,0.0,0.1754837863,758.0138108294,1,14,115,1.0,36,36,1.0],[1,1,0.0,0.043437205,0.019830028,1059.0,1,14,1,1.0,107,102,1,1,0.1194118392,0.0,0.5269587158,1059.1917708246,2,14,1,0.0,106,101,0.0],[1,1,0.0,0.042212518,0.043668122,687.0,1,14,1,1.0,108,103,1,1,0.0251142994,0.5859643819,0.2382367517,687.0793490952,0,14,0,1.0,107,102,1.0],[1,1,0.0,0.000943396,0.0,1060.0,1,14,0,1.0,109,104,0,1,0.3654485465,0.0,0.3350762253,1059.9745482384,0,13,0,1.0,109,104,0.0],[1,1,0.0,0.055167055,0.0,1287.0,1,10,2,1.0,110,105,1,1,0.133701934,0.008073485,0.5981674854,1286.4086502357,1,9,1,1.0,110,105,1.0],[1,1,0.0,0.001886792,0.001886792,1060.0,1,14,1,1.0,111,106,1,1,0.2862522801,0.0,0.2476361683,1060.4393505072,1,12,0,1.0,111,106,0.0],[1,1,0.0,0.006235386,0.007014809,1283.0,1,10,1,1.0,38,37,2,0,0.2634984093,0.0,0.4873815958,1283.0726313309,1,10,1,1.0,37,36,1.0],[1,1,0.0,0.002332815,0.0,1286.0,1,10,2,1.0,112,107,1,0,0.6587373732,0.0,0.4732113761,1286.3369617783,1,10,1,1.0,112,106,1.0],[1,1,0.0,0.003885004,0.000777001,1287.0,1,10,0,1.0,113,108,1,1,0.825527557,0.0,0.015016199,1287.245543627,0,9,0,0.3095038072,112,107,0.0],[1,1,0.0,0.00462963,0.002314815,432.0,1,2,21,1.0,114,109,0,0,0.2464776782,0.1743909315,0.7564263614,431.9090465638,1,2,21,1.0,114,108,0.0],[1,1,0.0,0.002617801,0.002617801,764.0,1,13,10,1.0,39,38,0,1,0.0,0.3575061918,0.3565656839,763.4513969999,1,14,9,0.8816135644,38,38,0.0],[1,2,0.550984443,0.016940949,0.005808325,1033.0,1,14,25,1.0,116,111,1,1,0.3340540103,0.5262319444,0.2319438535,1032.3162636453,0,15,24,0.9803870381,115,111,0.0],[1,2,0.453716339,0.146014735,0.02277294,746.5,1,15,41,1.0,2,2,1,1,0.9250544306,0.6365281213,0.4481581185,745.2119452689,0,15,41,1.0,2,1,1.0],[1,2,0.896038233,0.00298359,0.00497265,1005.5,1,15,1,1.0,118,113,0,2,0.0172085242,0.0,0.6394317163,1005.5056133183,0,14,0,0.783582812,118,112,1.0],[1,1,0.0,0.00862069,0.002155172,464.0,1,15,38,1.0,3,3,0,0,0.3441904386,0.0,0.2882414865,463.7842049191,1,15,37,0.67331779,2,4,1.0],[1,1,0.0,0.004310345,0.004310345,464.0,1,15,0,1.0,4,4,1,0,0.0,0.0352330923,0.1239455226,464.5995328353,2,15,0,1.0,3,4,1.0],[1,1,0.0,0.057692308,0.032051282,156.0,1,4,42,1.0,119,114,1,0,0.0,0.0,0.2650367996,155.8195037551,1,3,41,0.5774919396,118,113,1.0],[1,4,0.850015877,0.047008547,0.015567766,819.0,1,16,52,1.0,123,118,1,3,1.0,0.0,0.4476969948,819.0510053977,0,15,52,1.0,123,118,1.0],[1,1,0.0,0.019230769,0.019230769,156.0,1,4,0,1.0,124,119,1,0,0.0,0.0,0.2754477718,156.5994091662,1,3,0,1.0,122,118,1.0],[1,1,0.0,0.023454158,0.008528785,469.0,1,15,2,1.0,125,120,1,0,0.2804276823,0.0,0.4169585926,470.5724817335,0,14,1,1.0,124,119,0.0],[1,5,0.7449403,0.015964523,0.003104213,451.0,1,17,706,1.0,44,43,0,5,0.4823918749,0.0027971445,0.6328520961,451.4368996282,1,16,706,0.7544854933,43,43,1.0],[1,1,0.0,0.001367989,0.001367989,731.0,1,15,1,1.0,126,121,0,0,0.0,0.0,0.0788592634,730.8910703678,1,14,0,0.030954124,126,120,0.0],[1,1,0.0,0.047106326,0.009421265,743.0,1,15,1,1.0,127,122,1,0,0.0192055955,0.0,0.379188586,743.7326451319,0,14,1,0.0858381584,126,121,1.0],[1,1,0.0,0.0375,0.0,160.0,1,4,3,1.0,128,123,1,0,0.0,0.0,0.6543465001,159.2700840978,0,3,2,1.0,128,122,1.0],[1,1,0.0,0.003754693,0.001251564,799.0,1,13,3,1.0,129,124,0,0,0.0,0.3882323582,0.0439228303,799.6486835638,0,13,2,1.0,129,123,1.0],[2,2,1.0,0.012345679,0.0,81.0,1,1,72,0.5,131,129,2,2,0.984403371,0.8011900731,0.0656300376,81.0146007117,0,1,71,0.4341828588,131,128,0.0],[1,1,0.0,0.001886792,0.001886792,1060.0,1,14,25,1.0,45,44,1,1,0.0,0.0,0.0917180718,1059.2855005446,1,14,25,0.2079157195,45,43,0.0],[2,2,1.0,0.024691358,0.024691358,81.0,1,1,2,0.5,133,131,1,1,1.0,0.0,0.4070322177,80.5656059464,1,1,1,0.5062751403,132,130,0.0],[1,2,0.77170947,0.011111111,0.034188034,585.0,1,16,10,0.5,135,128,0,2,0.6740896169,0.7168651341,0.7948778991,584.8823756002,1,16,10,0.737570274,135,128,0.0],[1,1,0.0,0.008547009,0.008547009,117.0,1,2,37,1.0,46,45,1,0,1.0,0.1259428672,0.214798252,117.5625552279,1,1,37,1.0,46,45,0.0],[1,1,0.0,0.077220077,0.052767053,777.0,1,15,0,1.0,47,46,1,0,0.1488423631,0.775670964,0.357329596,777.3183161062,0,14,0,0.9354740808,47,46,1.0],[1,1,0.0,0.005148005,0.007722008,777.0,1,15,0,1.0,136,129,1,1,0.0,0.5613564586,0.2506488546,776.1498176607,0,15,0,1.0,136,129,1.0],[1,1,0.0,0.005148005,0.005148005,777.0,1,15,0,1.0,48,47,0,1,0.4366361321,0.5986775873,0.1529640886,776.8763833046,1,15,0,0.9135328576,48,47,1.0],[1,2,0.981940787,0.009313725,0.009313725,1020.0,1,16,11,1.0,2,2,0,1,0.1173993778,0.0,0.0070794799,1019.3197024924,1,16,11,1.0,1,2,1.0],[1,1,0.0,0.0125,0.00875,800.0,1,14,4,1.0,3,3,0,2,0.2018189956,0.4611015512,0.6101712789,799.8353859859,0,14,4,0.9207999297,2,3,0.0],[1,1,0.0,0.280701754,0.169590643,171.0,1,4,5,1.0,19,19,0,1,0.0,0.0,0.9685197898,171.6043629177,0,4,4,0.0906677995,19,19,0.0],[1,2,0.672294817,0.00597177,0.003257329,921.0,1,16,15,1.0,138,131,0,1,0.4941510315,0.0,0.029233225,921.17039067,1,15,15,1.0,138,131,0.0],[1,2,0.756833632,0.032679739,0.012254902,612.0,1,16,16,1.0,50,49,0,1,1.0,0.1612019527,0.0315175476,611.2704387989,1,15,15,0.5086680879,49,47,0.0],[1,1,0.0,0.235294118,0.0,85.0,1,6,80,1.0,51,50,1,1,0.0,0.1285273447,0.1990854507,85.6704676856,0,5,79,1.0,51,50,1.0],[1,2,0.346268574,0.063569682,0.002444988,818.0,1,17,8,1.0,53,52,0,2,0.6078692484,0.0,0.8944894356,817.8043548272,1,17,8,0.7937658729,52,52,1.0],[1,1,0.0,0.067677946,0.025670945,857.0,1,15,0,1.0,139,132,1,0,0.0,0.0,0.5443609948,857.0349108674,0,13,0,0.6387853535,139,131,1.0],[1,1,0.0,0.00132626,0.00132626,754.0,1,16,2,1.0,140,133,1,1,0.2150911847,0.0,0.7305330299,753.1394533759,1,16,2,1.0,140,133,0.0],[1,1,0.0,0.197674419,0.174418605,86.0,1,6,3,1.0,141,134,0,1,0.5958641894,0.875497975,0.5946753529,86.3967580017,0,5,2,0.4108126842,141,132,1.0],[1,1,0.0,0.034883721,0.034883721,86.0,1,6,0,1.0,142,135,0,0,0.0489822115,0.4735470836,0.2412485922,86.1163413624,0,7,0,1.0,141,134,0.0],[1,1,0.0,0.00132626,0.00132626,754.0,0,16,3,1.0,143,136,1,1,0.0,0.0,0.0209340664,753.8319370488,0,15,2,0.3877185806,142,136,0.0],[1,1,0.0,0.00132626,0.00132626,754.0,0,16,0,1.0,144,137,1,1,0.8536293186,0.0451624448,0.0238180648,754.484892466,0,15,0,0.2690779261,144,136,0.0],[1,1,0.0,0.363241679,0.222865412,691.0,1,13,17,1.0,145,138,0,1,0.0,0.0,0.247065278,690.4777128204,1,13,17,1.0,145,138,1.0],[1,5,0.870281809,0.020588235,0.002941176,816.0,1,17,40,1.0,8,8,0,5,1.0,0.0,0.1329131609,816.4875183179,0,17,40,1.0,7,8,1.0],[2,4,0.0,0.0,0.0,130.75,1,1,0,0.25,12,12,1,3,0.0,0.4497087082,0.8738011858,131.0559774912,1,1,0,0.5153568549,12,11,1.0],[1,1,0.0,0.014318011,0.0,1327.0,1,11,1,1.0,146,139,0,1,0.3804997076,0.7162335746,0.2748551481,1326.863965903,1,10,0,0.4287091744,145,139,0.0],[1,1,0.0,0.003012048,0.002259036,1328.0,1,11,0,1.0,147,140,1,1,0.0,0.0,0.5530242841,1327.4108327834,0,10,0,1.0,146,139,1.0],[1,1,0.0,0.003773585,0.003773585,265.0,1,1,0,1.0,13,12,1,0,0.3054008136,0.0844251942,0.4674529591,265.6552179508,1,0,0,0.4296324359,12,12,0.0],[1,2,1.0,0.001384083,0.001384083,722.5,1,17,3,1.0,55,54,0,1,0.118838625,0.1036132071,0.1490850135,722.6167598156,1,16,3,1.0,54,53,0.0],[1,1,0.0,0.196153846,0.026923077,260.0,1,11,53,1.0,148,141,0,1,0.0,0.3918993932,0.9582876841,260.1594174339,0,11,52,0.2077070008,147,140,1.0],[1,1,0.0,0.0,0.0,55.0,0,1,0,1.0,5,1,1,0,0.5428609412,0.0,0.3626405656,54.5704394188,0,1,1,0.4901855691,5,0,0.0],[1,1,0.0,0.055555556,0.074074074,54.0,0,1,0,1.0,6,2,1,1,0.8025667833,0.0,0.0417286418,53.0970672453,0,1,0,0.9118939318,6,2,1.0],[1,1,0.0,0.036363636,0.0,55.0,0,1,1,1.0,7,3,1,1,0.2075520117,0.205057825,0.1910843479,54.9944298451,0,0,0,0.8364683974,7,3,0.0],[1,1,0.0,0.004968944,0.001242236,805.0,1,14,6,1.0,149,142,1,1,0.4251443135,0.1002552423,0.3978686129,804.7330568981,1,13,6,1.0,149,142,1.0],[1,1,0.0,0.061538462,0.184615385,65.0,1,10,155,1.0,150,143,0,1,0.0,0.3736135267,0.1161065653,65.1037950355,0,10,153,1.0,150,143,1.0],[1,1,0.0,0.017156863,0.009803922,408.0,1,14,7,1.0,56,55,1,1,0.0,0.1675830635,0.1081313093,408.4737769742,0,13,7,1.0,55,54,0.0],[1,1,0.0,0.007662835,0.003831418,261.0,1,11,4,1.0,151,144,1,0,0.8127932961,0.0,0.0305002183,261.3320642584,0,10,4,0.4112590731,150,143,0.0],[1,1,0.0,0.004219409,0.004219409,474.0,1,16,7,1.0,152,145,0,0,0.2289568661,0.0,0.4506462765,474.3130431141,1,16,7,0.8765386877,152,144,1.0],[1,1,0.0,0.0,0.0,10.0,0,1,0,1.0,8,4,0,1,0.0,0.0,0.2886289849,9.5322612733,0,1,0,0.602616943,7,4,0.0],[1,2,0.918295834,0.002823264,0.000564653,885.5,1,16,21,1.0,58,57,1,1,1.0,0.4043993399,1.3889664666,885.0274129222,0,15,20,1.0,58,57,0.0],[1,1,0.0,0.007633588,0.003816794,262.0,1,11,4,1.0,59,58,1,0,0.2750002365,0.0,0.9976505422,261.1185955992,1,10,3,0.9872592525,58,58,0.0],[1,1,0.0,0.002109705,0.002109705,474.0,1,16,4,1.0,60,59,1,0,0.5563678595,0.6708143714,0.1001995932,474.0184495803,1,15,4,0.2658569248,59,58,0.0],[1,1,0.0,0.140893471,0.013745704,291.0,1,11,0,1.0,61,60,0,1,0.0,0.2225476553,0.7310107122,290.8555603406,0,9,0,0.2796813656,60,60,1.0],[1,3,0.318636864,0.023267839,0.001034126,644.6666667,1,16,105,1.0,22,22,0,3,0.2206334524,0.0,0.4844221982,644.6662520603,0,15,104,1.0,22,20,1.0],[1,1,0.0,0.006557377,0.0,305.0,1,15,75,1.0,2,2,1,1,0.5073992256,0.0,0.1677812066,304.3572762614,1,14,74,0.7769401382,1,2,0.0],[1,1,0.0,0.01734104,0.015895954,692.0,1,13,3,1.0,62,61,2,0,0.0,0.0,0.9339108808,692.4262140953,1,12,3,0.3401805357,61,60,0.0],[1,1,0.0,0.006557377,0.006557377,305.0,1,15,0,1.0,3,3,0,0,0.0,0.0,0.4575843234,303.5869733617,0,15,0,1.0,3,3,0.0],[1,2,0.965636133,0.012987013,0.001236858,808.5,1,16,33,1.0,64,63,1,2,1.0,0.5975182734,0.4793211246,808.0848794999,0,15,32,0.9645760322,64,63,1.0],[1,1,0.0,0.009276438,0.003710575,1078.0,1,16,5,1.0,14,13,0,0,0.5663844994,0.3642399856,0.1768815591,1078.5041888482,0,15,4,0.3214871269,13,13,0.0],[1,1,0.0,1.4,2.65,20.0,1,1,12,1.0,9,5,0,0,0.0,1.0,2.8180968432,19.5033230661,2,1,11,1.0,8,5,1.0],[1,1,0.0,0.005787037,0.0,864.0,1,16,3,1.0,15,14,0,0,0.0,0.0,0.1222245935,864.4789971119,1,15,3,0.0,14,14,0.0],[1,1,0.0,0.306818182,0.0,352.0,1,11,9,1.0,65,64,1,1,0.3234583917,0.8311600721,0.8210086539,352.1552004651,0,11,9,1.0,65,64,1.0],[1,1,0.0,0.001506024,0.001506024,1328.0,1,12,23,1.0,10,5,0,1,0.0,0.2706668876,0.4354646391,1327.6106379523,0,12,22,0.7663278896,9,3,1.0],[1,1,0.0,0.001506024,0.0,1328.0,1,12,0,1.0,11,6,0,1,0.0,0.0,0.8837182245,1327.2462613504,1,12,0,1.0,11,6,0.0],[1,2,0.985228136,0.00896861,0.006726457,223.0,1,10,148,0.5,13,8,1,1,0.2256971841,0.0109890971,0.3710494635,223.0572662753,1,10,147,1.0,13,8,1.0],[1,1,0.0,0.040540541,0.027027027,74.0,1,7,111,1.0,153,146,1,1,0.0468270796,0.0,0.0583905429,73.8988361471,1,6,111,1.0,152,145,1.0],[1,3,1.0,0.055555556,0.027777778,24.0,1,10,1159,1.0,16,11,1,3,0.4527952731,0.0,1.0223846457,24.3652001374,1,9,1159,0.9884199422,16,10,0.0],[1,2,0.970950594,0.005020921,0.00334728,597.5,1,10,206,0.5,17,16,0,2,1.0,0.7365271099,0.612812014,597.4177111472,0,10,205,1.0,16,17,0.0],[1,1,0.0,0.003636364,0.003636364,825.0,1,15,18,1.0,18,17,0,1,0.0,0.0,0.3172598052,825.1744795767,1,15,17,0.6781557295,18,17,0.0],[1,1,0.0,0.001157407,0.001157407,864.0,1,16,11,1.0,19,18,0,1,0.0,0.7256055567,0.4730675379,864.5416684993,1,17,11,0.5600259178,19,18,0.0],[1,1,0.0,0.00245098,0.00245098,408.0,1,15,25,1.0,17,12,1,0,0.0,0.7413350819,0.798723271,407.7233444151,1,15,25,0.7996134647,17,11,0.0],[1,1,0.0,0.001322751,0.001322751,756.0,1,16,19,1.0,154,147,2,1,0.4543254844,0.188460301,0.2981290392,755.9260425174,1,15,19,0.7561890875,154,147,0.0],[1,1,0.0,0.003278689,0.003278689,305.0,1,15,20,1.0,4,4,0,1,0.0,0.0,0.0076780467,305.0272849278,0,14,20,0.6759648705,2,4,0.0],[1,1,0.0,0.006928406,0.0,433.0,1,3,71,1.0,18,13,0,0,0.0,0.1910605332,0.3509258474,432.8069272342,0,3,71,1.0,18,12,0.0],[1,1,0.0,0.235294118,0.117647059,34.0,1,7,7,1.0,19,14,0,0,0.4355666614,0.7389827515,0.4826439317,34.1905755608,0,6,7,0.7650739182,18,13,0.0],[1,1,0.0,0.008498584,0.002832861,353.0,1,11,16,1.0,66,65,1,0,0.676249534,0.0,0.394062477,352.9796563244,0,11,16,0.1435645121,66,65,0.0],[1,1,0.0,0.016949153,0.016949153,59.0,1,9,12,1.0,67,66,1,2,0.0,0.0,0.4827360263,58.8686011605,0,9,12,0.9176694721,67,65,0.0],[1,1,0.0,0.000927644,0.000927644,1078.0,1,16,20,1.0,68,67,0,0,0.6510496711,0.0,0.4413367892,1079.3475333586,1,15,19,1.0,69,66,0.0],[1,1,0.0,0.013133208,0.003752345,533.0,1,7,86,1.0,69,68,1,0,0.0,0.0,0.3893140127,533.2991602249,1,7,85,1.0,68,68,1.0],[1,1,0.0,0.003636364,0.003636364,825.0,1,15,7,1.0,20,19,0,1,0.520242163,0.0,0.0666175909,824.6456577633,0,14,6,1.0,19,18,0.0],[1,1,0.0,0.05,0.05,20.0,0,1,19,1.0,20,6,0,1,0.0,0.5284175368,0.4859334702,20.6525504699,0,1,18,0.3736624739,20,5,0.0],[1,1,0.0,0.25,0.2,20.0,1,1,0,1.0,21,7,0,0,0.0,0.0,0.6029302485,19.8646675954,1,1,0,1.0,20,6,1.0],[1,1,0.0,0.0,0.0,13.0,1,1,0,1.0,70,1,0,0,0.0,0.0,0.1153807646,12.7576480047,1,0,0,0.6290029315,70,1,1.0],[1,1,0.0,0.739130435,0.0,23.0,0,1,0,1.0,71,2,1,2,0.2701761239,0.4466320433,0.1713439655,23.2785236481,0,0,0,0.2903952504,71,2,1.0],[1,1,0.0,0.1,0.1,20.0,0,2,1,1.0,72,3,1,0,0.0,0.8715662913,0.500239707,20.2545031508,0,1,0,1.0,72,2,1.0],[1,1,0.0,0.043478261,0.043478261,23.0,0,1,3,1.0,73,4,0,1,0.0574210152,0.0123659075,0.374717978,22.5755948464,0,1,3,1.0,72,4,1.0],[1,1,0.0,0.005154639,0.00257732,388.0,1,9,17,1.0,5,5,0,0,0.4166926478,0.1741831793,0.4693488628,388.4517201747,0,8,16,1.0,5,5,0.0],[1,1,0.0,0.006060606,0.006060606,825.0,1,16,5,1.0,6,6,0,1,0.2411147811,0.1253767431,1.4462674764,825.2979474669,0,16,4,0.6357973786,6,5,1.0],[1,1,0.0,0.003745318,0.001872659,534.0,1,8,5,1.0,7,7,1,1,0.6623440469,0.0,0.6285421011,533.8278599567,0,8,5,1.0,5,7,1.0],[1,1,0.0,0.001872659,0.001872659,534.0,1,8,0,1.0,155,148,1,1,0.0330562475,0.8894951149,0.4601031562,534.2929166354,0,7,0,1.0,154,147,1.0],[1,1,0.0,0.013301088,0.0,827.0,1,16,0,1.0,74,69,1,1,0.605058773,0.0,0.9369114804,826.6733771656,1,14,0,1.0,74,69,0.0],[1,1,0.0,0.024691358,0.024691358,81.0,1,10,429,1.0,21,20,1,0,0.5696592787,0.0,0.2784069194,81.3958832057,0,9,429,0.7947053927,21,19,0.0],[1,1,0.0,0.080760095,0.06175772,842.0,1,16,0,1.0,156,149,1,0,0.5304082641,0.4436055064,0.1128710101,841.793526899,0,15,0,1.0,155,148,1.0],[1,1,0.0,0.064981949,0.003610108,277.0,1,2,40,1.0,157,150,1,1,0.0,0.2731217323,0.7145317392,277.2147035947,0,2,39,0.9477625267,157,150,0.0],[1,1,0.0,0.002375297,0.002375297,842.0,1,16,1,1.0,75,70,0,1,0.0,0.0062765813,0.6417859718,841.794841353,0,15,1,0.8404757388,75,70,0.0],[1,1,0.0,0.018450185,0.010147601,1084.0,1,16,6,1.0,76,71,0,0,0.0,0.0,0.2867985803,1083.916343516,0,16,6,0.4609084277,74,70,0.0],[1,1,0.0,0.003558719,0.002372479,843.0,1,16,0,1.0,77,72,0,0,0.0,0.0022961515,0.0435514812,843.6261170505,1,16,0,1.0,77,71,0.0],[1,1,0.0,0.002767528,0.002767528,1084.0,1,16,0,1.0,23,23,0,0,0.4081802354,0.1954225895,0.9156941565,1084.7657350486,0,15,0,0.0644182527,23,23,0.0],[1,1,0.0,0.001504891,0.003009782,1329.0,1,12,18,1.0,24,24,0,0,0.0,0.0288444851,0.110143421,1328.5682173934,0,12,17,0.8711641421,23,24,0.0],[1,1,0.0,0.133333333,0.033333333,30.0,1,7,710,1.0,25,25,1,1,0.0,0.0559999596,0.0537295998,30.1688175922,0,7,710,1.0,25,25,1.0],[1,1,0.0,0.009222661,0.002635046,759.0,1,16,8,1.0,26,26,0,1,0.0,0.0,0.1699792225,758.8315953002,1,16,8,0.7883183642,26,26,1.0],[1,1,0.0,0.00245098,0.00245098,408.0,1,16,10,1.0,27,27,1,0,0.0,0.0,0.2902537902,408.2063903453,1,16,9,1.0,27,26,0.0],[1,1,0.0,1.62244898,0.204081633,196.0,1,6,133,1.0,28,28,1,0,0.0,1.0,0.4351598918,195.5908901532,0,6,132,0.6738689378,27,27,1.0],[1,2,0.297472249,0.022900763,0.009329941,589.5,1,17,0,1.0,30,30,1,1,0.0,0.4444066674,0.4222309159,588.8003847469,0,17,0,0.5391201289,29,29,1.0],[1,2,0.297472249,0.009425878,0.023136247,583.5,1,17,0,0.5,159,152,0,2,0.0,0.0,0.3890006549,583.9291045066,1,17,0,0.631963284,159,152,1.0],[1,2,0.468995594,0.005602241,0.0,892.5,1,17,30,1.0,23,22,0,2,0.1004038507,0.0,0.6610117871,892.7136534127,0,17,29,0.7461159307,23,22,1.0],[1,1,0.0,0.004728132,0.001182033,846.0,1,16,1,1.0,31,31,1,1,0.0,0.2725222862,0.0823710893,845.9690933492,0,15,0,1.0,31,30,0.0],[1,1,0.0,0.00942285,0.0,849.0,1,16,0,1.0,160,153,0,1,0.3210380015,0.0,0.242387922,849.8256139778,1,17,0,0.4203514532,159,153,1.0],[1,8,0.906405819,0.007593458,0.007009346,428.0,1,19,914,0.875,168,161,1,7,0.6558339501,0.0,0.5191425259,428.2295484623,1,18,914,1.0,166,161,1.0],[1,20,0.806234518,0.038242259,0.038242259,570.05,1,19,766,0.75,188,181,1,19,0.9136152568,0.4988777968,0.0106327563,571.0553284037,1,19,765,1.0,188,180,1.0],[1,1,0.0,0.002635046,0.002635046,759.0,1,16,1,1.0,32,32,1,1,0.0,0.0,0.0169578708,759.2027502441,0,16,0,1.0,31,31,0.0],[1,1,0.0,0.020928116,0.006369427,1099.0,1,16,2,1.0,33,33,0,0,0.1481892137,0.2315012979,0.071423681,1099.4872389645,0,15,2,1.0,32,33,1.0],[1,1,0.0,0.00209205,0.00209205,478.0,1,16,2,1.0,34,34,0,1,0.3291201447,1.0,0.2608485911,478.1297102494,1,15,2,1.0,33,34,1.0],[1,1,0.0,0.003529412,0.002352941,850.0,1,16,2,1.0,35,35,1,1,0.3594174812,1.0,0.2147439822,849.909052298,0,14,1,0.6421241469,34,35,0.0],[1,1,0.0,0.056818182,0.034090909,88.0,1,7,48,1.0,24,23,0,0,0.2170317338,0.5042485197,0.4799354252,88.9009569404,1,6,48,0.5454966973,23,23,1.0],[1,1,0.0,0.069306931,0.01980198,202.0,1,6,4,1.0,36,36,0,0,0.0,0.1265602197,0.1097857596,201.4219122379,0,6,3,0.6934661605,36,35,1.0],[1,1,0.0,0.023255814,0.046511628,86.0,1,8,1,1.0,37,37,1,1,0.0,0.0042416773,0.1392571681,86.0610955932,1,7,1,1.0,35,37,0.0],[1,7,0.666975457,0.051817289,0.014489194,581.7142857,0,18,486,1.0,94,89,1,6,0.8714354397,0.3755520946,0.202812178,582.0850678979,0,18,486,0.6755074349,94,89,0.0],[1,1,0.0,2.504464286,0.0,224.0,0,1,0,1.0,85,80,0,0,0.0,1.0,1.0769629664,223.9638251673,0,1,0,0.4517058486,84,80,0.0],[1,1,0.0,0.0,0.0,0.0,0,1,0,1.0,94,89,0,1,0.0,0.8621626891,1.1143661614,0.7887068661,0,0,0,1.0,95,89,0.0],[1,1,0.0,1.842105263,0.0,76.0,0,1,0,1.0,94,89,1,0,0.0,1.0,0.8057874436,74.6859707651,0,1,0,1.0,93,88,0.0],[1,1,0.0,0.0,0.0,0.0,0,1,0,1.0,85,80,1,0,0.0,0.0675611579,0.7768587587,0.24213395,0,0,0,1.0,84,79,0.0],[1,6,0.617713927,0.084228516,0.013427734,682.6666667,0,19,203,0.833333333,85,80,1,6,0.5281898821,0.0,0.7626176968,682.3727729208,0,19,202,0.7081185234,85,80,0.0],[1,1,0.0,0.018072289,0.0,166.0,0,2,0,1.0,95,90,1,1,0.5741344419,0.0,0.0875916662,166.3995853126,0,2,0,0.0,95,90,0.0],[1,1,0.0,0.0,0.036585366,164.0,0,2,0,1.0,96,91,1,1,0.4500165801,0.2783223677,0.0809832361,164.3778319588,0,1,0,0.7482293936,96,91,0.0],[1,2,0.650022422,0.008421053,0.004210526,237.5,1,18,49,1.0,39,39,0,1,0.8886573452,0.0,0.0455018962,238.2561616941,1,18,49,0.6798609006,37,39,1.0],[1,1,0.0,0.00257732,0.00257732,388.0,1,10,8,1.0,40,40,1,1,0.0,0.0648782756,0.3961022634,388.3862855772,0,9,7,1.0,39,41,0.0],[1,1,0.0,0.001403509,0.001403509,1425.0,1,12,8,1.0,189,182,0,1,0.0,0.0,0.4964172415,1424.4863274186,1,12,8,1.0,189,181,0.0],[1,3,0.952684125,0.226415094,0.169811321,17.66666667,1,2,63,1.0,99,7,1,2,0.1916310705,0.1683756845,0.4305935164,17.4045176504,0,2,63,0.8059534771,99,7,0.0],[1,1,0.0,0.009150327,0.0,765.0,1,16,6,1.0,100,92,0,0,0.0,0.3006322947,0.630625361,765.2429962108,1,16,6,0.799681928,100,91,0.0],[1,1,0.0,0.142857143,0.142857143,203.0,1,6,4,1.0,101,93,0,0,0.0139328186,1.0,0.3804416752,202.8362389521,1,5,4,1.0,100,92,0.0],[1,1,0.0,0.010526316,0.002339181,855.0,1,16,5,1.0,102,94,1,0,0.0,0.4721266571,0.0233541867,855.1000804178,0,15,4,0.5309981634,101,93,0.0],[1,2,0.297472249,0.022765599,0.009274874,593.0,1,17,1,1.0,42,42,0,1,0.1347455566,0.4879117402,0.687116687,592.4716079767,1,16,0,0.7361608813,41,42,1.0],[1,2,0.297472249,0.009369676,0.022998296,587.0,1,17,2,0.5,104,96,1,1,0.0,0.3795077833,0.1220765885,587.4482070632,1,16,2,0.3429368606,104,95,1.0],[1,2,0.609840305,0.022804054,0.01097973,592.0,1,17,0,0.5,106,98,0,1,0.0,0.5461740815,0.5085561861,591.5437949308,0,16,0,1.0,105,98,1.0],[1,2,0.591672779,0.007021063,0.007021063,498.5,1,16,40,1.0,195,188,1,1,0.5919450618,0.0,0.1528126916,498.6760212661,0,16,39,0.3376591553,194,187,0.0],[1,4,0.668010747,0.144584648,0.03785489,475.5,1,17,17,0.75,193,186,0,3,0.426358332,0.1473642207,0.1011224296,474.2975260217,0,17,16,0.7337641954,193,185,0.0],[1,1,0.0,0.0,0.0,0.0,1,1,0,1.0,25,18,0,0,0.0,0.0,0.7123198047,0.9268902547,1,1,0,1.0,24,17,0.0],[1,2,0.941664684,3.540540541,0.0,18.5,0,1,0,0.5,25,18,0,1,0.9859939892,1.0,0.3587530818,18.2907302605,0,0,1,0.0,24,17,0.0],[1,1,0.0,0.0,0.0,0.0,1,1,0,1.0,25,18,1,1,0.5983837263,0.0,0.0858297585,0.3217630702,0,1,0,0.8087650216,24,18,0.0],[2,9,0.761075529,0.031338028,0.01971831,315.5555556,1,18,298,0.888888889,204,197,1,9,0.6603751109,0.0536214046,0.5317620472,315.6143643173,1,18,298,0.7225036461,204,196,0.0],[1,1,0.0,0.008976661,0.028725314,557.0,1,16,11,1.0,107,99,0,0,0.0,0.0247386978,0.2045781265,556.9330167823,1,15,11,1.0,106,99,1.0],[2,10,0.725405511,0.033937123,0.029148449,480.3,1,19,729,0.8,10,10,2,9,0.397685806,0.4987924594,1.070342025,480.9218093383,1,18,728,1.0,10,10,1.0],[1,2,0.994030211,0.153846154,0.128205128,19.5,1,1,0,0.5,27,20,1,2,1.0,0.9065071714,0.127961051,20.1533011385,0,0,0,0.3353557848,26,19,0.0],[1,2,0.574635698,0.564102564,0.564102564,19.5,0,1,0,0.5,29,22,1,2,0.4133146879,0.2850322155,1.0853645848,19.5736611574,0,0,0,0.5601856514,29,21,0.0],[1,1,0.0,0.125,0.0625,32.0,1,1,0,1.0,30,23,1,1,0.0,0.9926634944,0.2497070706,32.4745265244,0,0,0,1.0,31,22,0.0],[1,1,0.0,0.013513514,0.001801802,1110.0,1,17,0,1.0,25,24,0,1,0.0,0.0,0.0343784602,1109.9178426655,0,16,0,0.9660785859,24,24,0.0],[1,1,0.0,0.111111111,0.0,9.0,0,1,0,1.0,31,24,1,1,0.0,0.3707263079,0.8283784827,9.4313143258,0,0,0,0.6862738208,31,24,0.0],[2,11,0.772061059,0.033242009,0.028310502,497.7272727,1,20,1706,0.727272727,215,210,2,12,0.9539665225,0.5653905512,0.0122892287,497.6650227901,1,19,1705,0.292353999,215,209,0.0],[1,1,0.0,0.0,0.00232288,861.0,1,17,12,1.0,216,205,1,1,0.3018811752,0.6370550627,0.0335654083,860.7194472633,0,16,12,0.9078266914,216,204,0.0],[1,3,0.835812745,0.013218099,0.009150991,655.6666667,1,19,24,0.666666667,219,208,0,2,1.0,0.1893770807,0.8522696407,655.9719718596,1,18,23,0.8372335682,218,207,0.0],[1,6,0.594030273,0.02952603,0.018130018,643.5,1,17,209,0.666666667,113,105,1,4,0.1666718326,0.1361670921,0.7043585518,643.2523898135,0,16,209,0.4840258921,112,104,0.0],[1,1,0.0,0.001231527,0.0,812.0,1,17,1,1.0,11,10,1,1,0.1343636819,0.0,0.4812771514,812.2381721936,2,17,0,0.7195917796,10,10,1.0],[1,1,0.0,0.03125,0.03125,32.0,1,1,0,1.0,32,25,0,1,0.3153493747,0.0,0.5687693403,32.1712723363,0,0,0,0.0,31,24,0.0],[1,1,0.0,0.001180638,0.001180638,847.0,1,17,2,1.0,114,106,1,1,0.0,0.0,0.4477610193,847.110065465,0,16,2,1.0,113,105,1.0],[1,1,0.0,0.001872659,0.001872659,534.0,1,8,14,1.0,115,107,0,0,0.0,0.4326894634,0.6047006652,533.9452382535,0,7,14,1.0,115,107,1.0],[1,1,0.0,0.001199041,0.001199041,834.0,1,17,3,1.0,116,108,0,0,0.2988189922,0.0,0.0268876311,834.4341863948,1,17,3,0.8415281924,115,107,0.0],[1,1,0.0,0.017125838,0.000744602,1343.0,1,12,15,1.0,33,26,0,0,0.6372929856,0.0,0.2916406708,1343.7364676022,1,11,15,1.0,32,25,1.0],[2,30,0.815987948,0.088319542,0.031667728,418.9333333,1,20,4763,0.7,249,244,1,31,1.0,0.5578194425,0.314958443,418.8993215492,2,20,4763,0.3227409484,249,244,0.0],[2,11,0.84405648,0.031332655,0.016683622,446.8181818,1,19,1216,0.727272727,127,119,1,11,0.4386842489,0.4872726717,0.0557259362,446.6583489048,1,18,1216,0.3333762011,126,118,0.0],[1,1,0.0,1.957303371,0.0,1335.0,1,1,0,1.0,135,131,0,1,0.0,1.0,0.6761501329,1335.1227838512,0,0,0,1.0,135,130,0.0],[1,1,0.0,0.0,0.0,0.0,1,1,0,1.0,135,131,1,1,0.0,0.0,0.1028276651,0.1323674503,1,1,0,0.9607085039,135,131,0.0],[1,2,1.0,0.005540166,0.005540166,180.5,1,2,0,0.5,251,238,1,1,1.0,0.0,0.4842370644,180.5784609317,0,1,0,0.4753568752,251,238,0.0],[2,6,0.445079874,0.113054341,0.021861337,533.6666667,1,19,163,0.833333333,31,31,2,6,0.2292578645,0.2724689541,0.5994080204,533.2192849963,0,19,162,1.0,30,31,1.0],[1,1,0.0,0.001199041,0.001199041,834.0,1,17,0,1.0,32,30,0,1,0.0,0.0,0.6091356445,832.9179220553,1,17,0,0.0575699624,32,30,0.0],[1,1,0.0,0.05,0.05,20.0,0,3,11,1.0,34,8,1,0,0.4736766909,0.0053786056,0.2725719035,21.2206035635,0,3,10,1.0,34,8,1.0],[2,4,0.893563293,0.021428571,0.019047619,210.0,1,7,318,0.5,131,123,2,4,1.0,0.0,0.3721499844,210.2617614014,0,7,317,0.8305316008,130,122,1.0],[1,3,0.852422965,0.008934708,0.004123711,970.0,1,18,27,0.333333333,138,134,1,3,0.8662388104,0.0,0.1785810911,970.0047836836,1,17,27,1.0,137,133,0.0],[1,1,0.0,0.023255814,0.023255814,86.0,1,8,17,1.0,252,239,0,1,0.0,0.0,0.0239778307,85.1702583868,0,7,16,0.3647747771,251,238,0.0],[2,2,1.0,0.009803922,0.009803922,102.0,1,5,6,0.5,254,249,1,1,0.8150120847,0.0,0.1755222177,101.835082645,1,5,5,0.0574528783,253,249,0.0],[1,1,0.0,0.023781213,0.043995244,841.0,1,17,9,1.0,12,11,0,1,0.0,0.2288646335,0.0498696403,841.0305684446,0,17,9,0.9268063227,12,10,1.0],[1,1,0.0,0.210843373,0.087349398,332.0,1,15,23,1.0,8,8,1,0,0.8901363586,0.1228615606,0.164179509,331.6571419102,0,14,23,0.7075141709,7,7,1.0],[1,1,0.0,0.085526316,0.111842105,152.0,1,14,24,1.0,255,241,0,1,0.7883946167,0.0,0.056815002,152.0530902417,0,14,24,1.0,254,240,0.0],[1,1,0.0,0.007151371,0.011918951,839.0,1,17,2,1.0,256,242,0,1,0.0,0.6039393039,0.2732369857,838.6563085265,1,16,2,0.5094209712,256,241,1.0],[3,17,0.668147471,0.078567749,0.027434312,456.7058824,1,19,1143,0.529411765,155,151,4,16,1.0,0.4013847949,0.0774054672,458.1933287429,0,18,1142,0.0,154,150,0.0],[1,1,0.0,0.002242152,0.0,1338.0,0,1,0,1.0,156,148,0,0,0.0413125045,0.2449110793,0.0737536747,1338.655974718,0,1,0,0.5055349067,154,148,0.0],[1,27,0.809883441,0.05840708,0.051712197,481.2962963,1,20,2007,0.814814815,283,269,0,26,0.9349604938,0.3195880182,0.4970831592,481.9357246375,1,20,2006,0.5886743891,281,269,0.0],[2,24,0.812655488,0.080294593,0.081552003,463.9166667,1,20,2328,0.666666667,180,175,2,23,1.0,0.4260743392,0.4317465322,463.9816325529,0,19,2328,1.0,180,175,0.0],[1,15,0.746358596,0.023342355,0.024018945,591.2,1,19,588,0.866666667,195,185,1,14,1.0,0.3605353478,0.0737145847,591.5035251504,0,19,587,0.7268733565,195,185,0.0],[1,11,0.888032777,0.020166074,0.01107157,229.9090909,1,20,1891,0.909090909,214,204,0,11,1.0,0.2754054814,0.1539912937,230.1476123858,1,20,1890,1.0,214,204,0.0],[1,7,0.74804514,0.007224423,0.013749709,613.0,1,19,182,0.857142857,202,192,0,7,0.4240268243,0.0,0.2308286855,612.4619762441,0,19,181,0.9571969923,201,191,0.0],[1,1,0.0,0.034482759,0.022988506,87.0,1,8,21,1.0,203,193,1,1,0.0,0.0,0.2908094508,87.4472926663,0,8,20,0.9224085714,202,192,0.0],[1,1,0.0,0.002444988,0.002444988,409.0,1,16,17,1.0,132,121,1,0,0.4281215029,0.6361944476,0.5064551944,408.4717528224,1,16,17,0.9850692729,131,121,0.0],[1,2,0.88546529,0.07278481,0.080168776,474.0,1,12,179,1.0,216,206,1,1,1.0,0.1268377059,0.1194839266,473.9237442211,1,11,178,0.2362115565,216,205,0.0],[1,1,0.0,0.055288462,0.028846154,416.0,1,17,1,1.0,13,12,1,0,0.0,0.2950198358,0.2400237093,415.204021421,0,16,0,1.0,13,12,0.0],[1,1,0.0,0.006696429,0.000744048,1344.0,1,13,8,1.0,14,13,0,1,0.3523467019,0.1139236098,0.1846335915,1343.8073598655,0,12,8,1.0,14,13,1.0],[1,1,0.0,0.007226739,0.003613369,1107.0,1,17,15,1.0,33,31,0,1,0.0,0.2207024965,0.3687579757,1107.1274127884,0,17,15,0.5065074681,33,30,0.0],[1,1,0.0,0.00744879,0.001862197,537.0,1,10,12,1.0,34,32,1,0,0.3930652238,0.8483562763,0.5814409552,537.3394902169,0,10,11,0.1714308996,34,31,0.0],[1,1,0.0,0.005154639,0.005154639,388.0,1,11,20,1.0,35,33,1,1,0.7333829151,0.0,0.2643311901,388.9494188631,0,10,20,0.8582792595,34,33,1.0],[1,1,0.0,0.062801932,0.019323671,207.0,1,9,15,1.0,36,34,0,0,0.0,0.0,0.2548941518,206.8698923751,1,9,15,1.0,35,34,1.0],[1,1,0.0,0.009489917,0.007117438,843.0,1,17,2,1.0,284,270,0,0,0.0,0.0,0.2497842674,843.5548695345,0,16,1,0.6832094033,284,269,1.0],[1,1,0.0,0.012150668,0.006075334,823.0,0,17,16,1.0,217,207,1,0,0.4434470913,0.0834409598,0.2100553571,823.3945661806,0,16,15,1.0,217,206,0.0],[1,1,0.0,0.014723926,0.019631902,815.0,0,17,16,1.0,218,208,1,1,0.111990838,0.0,0.1524139469,814.8015706294,0,16,15,0.0,218,208,0.0],[1,1,0.0,0.026699029,0.014563107,824.0,0,17,16,1.0,219,209,1,1,0.0129339165,0.0,0.3305252379,824.4766557243,0,16,16,1.0,219,209,0.0],[1,10,0.802045651,0.02917232,0.024084125,589.6,1,19,394,0.8,229,219,0,9,0.3842385428,0.0,0.5701602401,589.9055134596,1,19,394,0.7253065195,229,220,0.0],[1,1,0.0,0.009070295,0.006802721,441.0,1,3,9,1.0,37,35,1,0,0.0388636592,0.0,0.1708363413,440.263741891,1,2,9,1.0,37,35,1.0],[1,1,0.0,0.041176471,0.011764706,340.0,1,15,5,1.0,9,9,0,0,0.0,0.0100167454,0.1970662445,340.7394468263,1,15,4,1.0,9,9,0.0],[2,23,0.803651859,0.021800281,0.01607394,432.7826087,1,20,1635,0.695652174,252,247,2,22,0.7370146051,0.3140738139,0.2185139352,433.4132673859,1,20,1634,1.0,251,247,0.0],[1,1,0.0,0.081490105,0.052386496,859.0,0,17,20,1.0,253,242,1,0,0.0,0.0,0.4584551893,859.2613416505,0,16,20,1.0,252,241,0.0],[1,1,0.0,0.012048193,0.0,83.0,1,12,20,1.0,15,14,0,1,0.0,0.0,0.0170544366,83.3999260639,0,11,21,1.0,14,14,1.0],[1,1,0.0,0.012048193,0.012048193,83.0,1,12,0,1.0,16,15,0,0,0.4903060066,0.8803005204,1.4912989624,82.1829815613,0,12,0,0.9991830453,16,15,1.0],[1,1,0.0,0.063337393,0.040194884,821.0,1,17,19,1.0,133,122,1,0,0.0,0.2872317673,0.6569171332,821.2808894122,1,17,19,0.9799786639,133,121,1.0],[1,1,0.0,0.2,0.1,10.0,0,1,0,1.0,35,27,0,0,0.0,0.0,0.1716839971,10.6611926976,1,1,0,1.0,33,27,0.0],[1,1,0.0,0.05,0.05,20.0,0,4,37,1.0,36,9,0,0,0.3596710577,0.0,0.2745622152,20.1444038048,0,3,37,0.9737494787,35,8,0.0],[1,1,0.0,0.05,0.05,20.0,1,4,37,1.0,37,10,1,1,0.3928608418,0.0014205091,0.5805151842,20.2790517095,0,4,37,1.0,37,10,0.0],[1,1,0.0,0.05,0.05,20.0,1,4,37,1.0,38,11,1,1,0.597754619,0.0,0.1579654301,20.2227568333,0,5,36,0.940007412,38,11,0.0],[1,1,0.0,0.177083333,0.166666667,96.0,1,3,0,1.0,1,1,1,0,0.0,0.8460547536,0.5462862624,96.3431953231,0,4,0,0.3765057774,1,0,0.0],[1,8,0.831614349,0.008572493,0.006895266,670.75,1,19,615,0.875,9,9,2,8,1.0,0.4239545258,0.0555680906,669.6296422368,0,18,614,0.5898932957,8,8,0.0],[1,1,0.0,0.090909091,0.0,11.0,0,1,0,1.0,39,28,0,0,0.0,0.8399931017,0.4243946738,11.2354456342,0,1,0,1.0,39,28,0.0],[1,2,0.503258335,0.170212766,0.021276596,23.5,1,1,0,0.5,41,30,0,2,0.9214630957,0.3057156159,0.423621736,24.6660497384,1,1,0,1.0,41,29,0.0],[1,1,0.0,0.0,1.071428571,14.0,1,2,25,1.0,134,8,0,1,0.4170666446,0.0,0.1727774071,13.7297732149,0,1,24,1.0,135,7,0.0],[1,2,0.977417818,0.00274223,0.005027422,1094.0,1,18,14,1.0,18,17,1,1,1.0,0.0,0.5434546952,1093.3464197886,1,17,13,1.0,18,16,1.0],[1,1,0.0,0.027777778,0.0,36.0,1,1,0,1.0,42,31,0,0,0.0,0.4564535813,0.1184389602,36.7757865029,1,1,0,1.0,42,31,0.0],[1,1,0.0,0.001219512,0.002439024,820.0,1,18,5,1.0,19,18,0,1,0.0,0.0,0.5415421541,820.8086150384,0,18,5,0.579123181,19,16,1.0],[3,3,0.630929754,0.009118541,0.0,219.3333333,0,8,913,0.666666667,287,285,3,2,1.0,0.0,0.2599661542,218.9090151905,0,8,912,0.9549033077,287,285,0.0],[1,1,0.0,0.0,0.0,10.0,0,3,69,1.0,288,5,1,0,0.184925971,0.6617818084,0.3858283898,10.6525771596,0,3,68,0.8178558139,288,5,0.0],[1,1,0.0,0.007017544,0.011695906,855.0,1,18,83,1.0,289,272,0,0,0.0609273143,0.3721313887,0.0311930843,854.8347369223,1,17,82,1.0,289,271,0.0],[1,1,0.0,0.001219512,0.001219512,820.0,1,18,0,1.0,20,19,1,0,0.0,0.0467626549,0.5082380266,819.8534058041,0,18,0,1.0,20,19,0.0],[1,1,0.0,0.086092715,0.112582781,151.0,1,15,144,1.0,290,273,1,0,0.2261290958,0.5898111384,0.3307415732,151.29969134,1,15,144,1.0,289,272,0.0],[1,1,0.0,0.007540057,0.003770028,1061.0,1,18,93,1.0,291,274,0,0,0.0,0.0,0.0825960145,1061.1658095165,1,17,93,1.0,291,274,0.0],[1,1,0.0,0.007532957,0.001883239,531.0,1,10,171,1.0,292,275,0,0,0.351613582,0.4736733779,0.1116709993,530.595770869,0,10,170,1.0,292,273,0.0],[1,1,0.0,0.005167959,0.005167959,387.0,1,11,151,1.0,293,276,1,0,0.0,0.1250202766,0.0303492858,386.9809461007,1,11,150,1.0,293,276,0.0],[1,1,0.0,0.012195122,0.0,82.0,1,12,486,1.0,294,277,0,0,0.6748865186,0.0,1.0873849654,82.4555537761,1,12,486,0.9539070955,293,276,0.0],[1,1,0.0,0.00132626,0.00132626,754.0,0,18,83,1.0,295,278,1,0,0.2135222532,0.0,0.5566849402,753.5473838927,0,17,82,1.0,293,277,0.0],[1,2,0.99323382,0.026824034,0.006437768,466.0,1,18,170,1.0,11,11,2,2,1.0,0.1181457494,0.3158412417,466.0388833656,0,18,169,1.0,10,10,0.0],[1,1,0.0,0.002707581,0.000902527,1108.0,1,18,10,1.0,296,279,0,0,0.0,0.0,1.1303813383,1107.8032081048,1,18,9,0.8382469699,295,278,0.0],[1,1,0.0,0.004728132,0.002364066,846.0,1,18,3,1.0,297,280,0,1,0.0,0.0,0.1063851228,845.1301424681,0,17,3,0.7116837812,297,280,0.0],[1,1,0.0,0.002369668,0.004739336,844.0,0,18,0,1.0,298,281,1,1,0.0,0.399347918,0.0307268094,844.8149672073,0,17,0,1.0,297,280,1.0],[1,1,0.0,0.025,0.025,40.0,1,9,96,1.0,299,282,0,0,0.0308071045,0.1182880996,0.3449920323,39.5831269284,0,9,95,1.0,299,281,0.0],[1,1,0.0,0.006578947,0.006578947,152.0,1,15,12,1.0,300,283,0,0,0.0,0.0,0.1635786334,152.0357258881,0,15,12,1.0,299,282,0.0],[1,1,0.0,0.005865103,0.002932551,341.0,1,15,8,1.0,301,284,0,0,0.0,0.0,0.7551798316,340.4404412767,1,14,7,1.0,300,284,1.0],[1,1,0.0,0.001199041,0.001199041,834.0,0,18,18,1.0,12,12,1,1,0.5076968498,0.2834050222,0.1284292849,834.7872468127,0,18,18,0.2976411699,11,10,0.0],[1,1,0.0,0.002398082,0.002398082,834.0,1,18,0,1.0,13,13,0,0,0.0,0.6755998741,0.6523232203,833.9429470215,0,17,0,0.935735572,12,12,0.0],[1,2,0.018847175,0.228301887,0.830188679,530.0,1,20,38,1.0,44,44,0,2,0.643469819,0.4266716063,1.4480471993,530.7719657613,1,19,38,0.8091685726,43,44,1.0],[1,1,0.0,0.0,1.071428571,14.0,0,3,41,1.0,268,2,0,1,0.8765156921,0.0,0.1746554189,13.8584017143,0,3,41,0.4254378774,267,2,0.0],[1,14,0.260322074,0.048508946,0.126441352,538.9285714,0,21,870,0.714285714,267,256,1,14,0.0,0.4930896224,0.2816880947,539.8387733156,1,21,869,0.2935910634,265,255,0.0],[1,1,0.0,0.002267574,0.002267574,441.0,1,3,11,1.0,38,36,1,0,0.4458905736,0.0,0.3581460622,440.3882291011,0,2,11,1.0,38,36,0.0],[1,1,0.0,0.013392857,0.011904762,1344.0,1,1,0,1.0,269,257,1,1,0.0365487948,0.0,0.4906449677,1344.0942384266,1,1,0,1.0,268,256,0.0],[1,1,0.0,0.016949153,0.008474576,118.0,1,7,29,1.0,14,14,1,1,0.2585601284,0.5008794763,0.6639268521,117.7649655949,0,7,28,1.0,14,14,0.0],[1,1,0.0,0.101851852,0.009259259,432.0,1,17,14,1.0,302,285,1,1,0.0,0.0,1.346091369,431.5440047869,1,16,14,1.0,301,285,1.0],[1,1,0.0,0.105515588,0.009592326,417.0,1,17,101,1.0,303,286,0,0,0.3925358974,0.303106806,0.3112870982,416.9229047,1,17,101,1.0,302,286,0.0],[1,2,1.0,0.05,0.016666667,60.0,1,8,726,1.0,11,11,1,2,1.0,0.0,0.0554663476,60.8229984054,0,8,726,1.0,10,10,1.0],[1,1,0.0,0.001846722,0.001846722,1083.0,1,5,40,1.0,304,287,0,2,0.3507236194,0.0693676274,0.1308947872,1084.0191241838,1,4,39,0.9364412283,304,287,0.0],[2,4,1.0,0.005738881,0.005738881,174.25,1,5,132,0.75,48,48,1,3,1.0,0.0,0.0523169557,174.7884842157,0,5,131,0.5503158213,47,47,1.0],[1,1,0.0,0.001445087,0.001445087,692.0,1,8,41,1.0,305,288,0,0,0.0,0.0,0.5240309472,692.2609137403,0,8,41,1.0,304,288,0.0],[1,1,0.0,0.056818182,0.034090909,88.0,1,8,89,1.0,306,289,1,1,0.0426084283,0.3573020357,0.221330744,86.9607656842,0,7,89,0.7983167615,305,289,0.0],[2,3,0.995854938,0.015080113,0.027332705,353.6666667,1,9,107,0.666666667,137,128,2,2,0.983695655,0.0,0.1677269208,353.2154076523,1,8,107,0.4116323807,136,128,1.0],[1,1,0.0,0.0125,0.0125,80.0,1,9,45,1.0,39,37,2,1,0.2061922772,0.0,0.0527392524,79.6817502055,1,8,45,0.4094791757,39,37,1.0],[1,1,0.0,0.002232143,0.000744048,1344.0,1,14,12,1.0,40,38,0,0,0.0,0.3721321213,0.6368978694,1344.3587917951,1,13,12,0.7834042557,39,38,0.0],[1,2,1.0,0.001191185,0.001191185,839.5,1,20,19,1.0,139,126,1,2,1.0,0.1578205511,0.0143985957,839.2485621008,0,20,17,1.0,138,125,0.0],[1,1,0.0,0.2,0.066666667,15.0,0,3,17,1.0,140,9,1,1,0.361923575,0.0,0.6151639012,15.6894205647,0,2,17,0.5384237828,140,8,1.0],[3,21,0.800379136,0.009292352,0.005616257,466.3333333,0,20,2739,0.714285714,290,286,2,22,0.0,0.0094935065,0.4999604412,465.7910278071,0,19,2738,0.8633894335,290,286,0.0],[1,1,0.0,0.017814727,0.0,842.0,1,18,12,1.0,307,290,1,0,0.0,0.0,0.3586465493,841.9714080638,0,17,12,0.4572619403,306,289,0.0],[1,1,0.0,0.018610422,0.0,806.0,1,18,111,1.0,308,291,1,0,0.0,0.5357807204,0.1150920696,806.333458958,1,18,111,0.1604824067,308,290,0.0],[1,1,0.0,0.004618938,0.002309469,433.0,1,17,18,1.0,309,292,1,1,0.0,0.2633081028,0.0008648804,433.4510693646,1,17,18,1.0,308,292,0.0],[1,1,0.0,0.004784689,0.002392344,418.0,1,17,119,1.0,310,293,1,1,0.0,0.0831942335,0.9795859644,418.1607432444,0,16,118,1.0,309,292,0.0],[3,30,0.451826458,0.06146654,0.094710415,385.0333333,1,21,3805,0.7,320,316,3,29,0.0,0.0,1.5235971365,385.5351132072,0,20,3805,0.8033500838,320,316,0.0],[1,2,0.738284866,0.008121827,0.004060914,985.0,1,19,96,0.5,322,304,0,1,0.999095853,0.7634912057,0.3424162604,985.9227246016,0,19,96,0.0,321,303,0.0],[1,1,0.0,0.002366864,0.0,845.0,1,18,13,1.0,311,294,1,1,0.3564559599,0.0,0.3891286593,844.912984354,1,18,12,1.0,311,294,0.0],[1,2,0.992111692,0.048830112,0.053407935,983.0,1,19,87,1.0,324,306,1,1,0.7033138168,0.286736345,0.2589662425,982.7907098192,0,18,86,1.0,323,306,0.0],[2,11,0.905515581,0.014105986,0.010293557,476.9090909,0,20,776,0.727272727,335,327,2,11,0.7440263762,0.3520125632,0.2796843589,476.6635339367,0,18,775,1.0,334,325,0.0],[1,3,0.579380164,0.093619972,0.0,480.6666667,1,14,596,0.666666667,143,129,0,2,0.9624997235,0.0,0.030511436,481.2335999959,0,14,595,0.5121822021,143,129,1.0],[1,1,0.0,0.036599764,0.034238489,847.0,1,18,5,1.0,312,295,1,1,0.0,0.0,0.1385399864,847.6101194724,0,17,4,1.0,311,295,1.0],[1,1,0.0,0.004819277,0.004819277,830.0,1,18,29,1.0,43,32,0,1,0.0,0.6482681934,0.0370948021,829.9011803646,2,18,28,1.0,43,32,0.0],[2,40,0.759072533,0.072615296,0.09166428,349.1,0,21,7152,0.75,375,367,2,40,1.0,0.7574277371,0.2878952488,348.3221379252,0,20,7151,0.5888283868,375,367,0.0],[2,38,0.769776151,0.091828682,0.072745534,366.8157895,1,21,6565,0.763157895,413,405,2,38,0.6373174393,0.0259596419,0.1823370341,366.38117125,1,21,6565,0.0,412,405,0.0],[1,1,0.0,0.5,0.0,26.0,1,7,197,1.0,12,12,0,0,0.0,1.0,0.5884914258,26.3271370889,1,6,196,0.5840146163,11,11,0.0],[2,36,0.796343141,0.042985029,0.098317642,359.9444444,0,21,7435,0.694444444,449,441,2,36,0.0,0.1024605651,0.3049613987,360.5240332588,0,21,7435,0.5452445883,449,441,0.0],[2,33,0.816160319,0.095681562,0.04183252,403.4848485,1,21,6840,0.727272727,482,474,2,32,0.3332356401,0.0,0.9786011966,402.8567686928,0,20,6839,1.0,481,473,0.0],[2,33,0.816160319,0.043215145,0.098843975,390.5757576,0,21,6840,0.727272727,515,507,1,32,1.0,0.3819128565,0.1926196262,390.4278444641,1,21,6840,0.7749000799,514,507,0.0],[2,33,0.816160319,0.095681562,0.04183252,403.4848485,0,21,6840,0.727272727,548,540,2,32,1.0,0.5732056128,0.7944901733,402.7498237829,0,21,6840,0.0,548,539,0.0],[1,1,0.0,0.5,0.0,26.0,0,7,660,1.0,549,520,0,1,0.0,0.5188585725,0.4998359147,26.2029295504,0,7,660,0.0050793994,548,519,0.0],[1,1,0.0,0.022304833,0.0,1076.0,1,18,136,1.0,313,296,1,0,0.3063147068,0.0,0.1206412503,1076.2331367505,0,17,136,0.7895595489,313,295,0.0],[1,1,0.0,0.021371327,0.0,1123.0,1,18,43,1.0,314,297,0,0,0.0,0.0,0.130904908,1122.995081167,0,17,42,0.1338548473,314,296,0.0],[1,1,0.0,0.009234828,0.0,758.0,1,18,130,1.0,550,521,1,1,0.0564866903,0.0,0.0996620091,758.4844998805,0,17,129,1.0,549,521,0.0],[1,1,0.0,0.004705882,0.001176471,850.0,1,18,22,1.0,144,130,0,0,0.1211969776,0.0,0.2719315768,849.5284408422,0,18,22,0.1125420629,143,129,1.0],[1,7,0.56092722,0.027104137,0.034058488,801.1428571,0,20,681,0.857142857,557,528,0,6,0.5164992483,0.0,0.0011695506,801.3123648879,0,19,680,0.5586678722,557,527,0.0],[1,1,0.0,0.014362657,0.019748654,557.0,0,10,87,1.0,558,529,1,0,0.2144945819,0.0,0.0732102422,557.029284548,0,10,87,0.0703666613,557,528,0.0],[1,2,0.66319684,0.013820336,0.000493583,1013.0,0,19,152,0.5,560,531,0,2,1.0,0.0,0.1004257878,1012.6921365964,0,19,152,0.7377584582,561,530,0.0],[1,3,0.940001721,0.069233617,0.025175861,900.3333333,1,20,239,0.666666667,563,534,1,3,0.9527221613,0.0,0.8172219346,899.9202100941,0,20,238,0.0,562,532,0.0],[1,1,0.0,0.001490313,0.000745156,1342.0,0,1,0,1.0,564,535,0,0,0.0555203639,0.0,0.6531060993,1341.6964941027,1,1,1,0.6250222076,563,535,0.0],[1,1,0.0,0.000728863,0.000728863,1372.0,1,14,35,1.0,145,131,1,0,0.0,0.0,0.7850053985,1371.9508626281,1,14,34,0.772686627,145,130,0.0],[1,1,0.0,0.001448226,0.00724113,1381.0,0,14,82,1.0,565,536,0,0,0.0,0.0,0.6856697548,1381.2374566293,0,13,81,0.2157963598,564,535,0.0],[1,1,0.0,0.0,0.11627907,43.0,1,2,37,1.0,566,537,0,0,0.0,0.0,0.0575242427,42.0208820539,0,3,37,0.6722676744,565,536,0.0],[1,1,0.0,0.277777778,0.111111111,18.0,1,8,98,1.0,567,538,0,0,0.4716410834,0.0,0.4142765202,17.6524012935,0,8,98,0.7674792788,567,538,0.0],[1,3,0.903213977,0.004267425,0.0056899,468.6666667,0,18,829,1.0,570,541,0,3,0.8539837776,0.0,0.3940507082,469.1185166544,0,17,829,0.8374047518,570,541,0.0],[2,38,0.907421027,0.019176598,0.007475623,242.8947368,1,21,3580,0.842105263,352,345,2,38,1.0,0.0,0.9651996558,242.6696205093,0,21,3580,0.4862940481,352,344,1.0],[1,1,0.0,0.073153899,0.000690131,1449.0,0,14,86,1.0,571,542,0,1,0.1782806976,0.0,0.3759915139,1449.1928271283,0,12,85,1.0,571,542,0.0],[1,8,0.685327593,0.016038882,0.012879708,514.375,1,21,1281,1.0,579,550,1,7,0.3447919144,0.6937364354,0.6602466725,513.5115283885,1,21,1281,0.9891710673,578,551,0.0],[1,16,0.760777157,0.018308351,0.017665953,583.75,1,20,2098,0.75,595,566,0,16,0.5194338455,0.2999709447,0.3714352139,584.9958955429,0,19,2098,1.0,594,565,0.0],[2,38,0.914054199,0.018813158,0.006772737,244.7894737,0,21,9020,0.763157895,633,625,1,38,0.7544484193,0.0,1.2026474717,243.7984665397,1,21,9019,0.2456625281,633,624,0.0],[1,1,0.0,0.002366864,0.003550296,845.0,1,18,83,1.0,634,602,0,0,0.0,0.7583247056,0.4378032764,844.2453030342,1,17,83,1.0,634,601,0.0],[1,1,0.0,0.00239521,0.001197605,835.0,1,19,3,1.0,1,1,0,0,0.1843436561,0.0,0.51843797,835.1775575864,1,18,3,0.8362935119,1,0,0.0],[1,2,0.371232327,0.007692308,0.00887574,845.0,1,19,3,1.0,3,3,0,1,0.0,0.2845651599,0.5896581118,845.4200391297,1,18,2,0.713383407,2,2,1.0],[1,1,0.0,0.001182033,0.001182033,846.0,1,19,3,1.0,4,4,0,0,0.3740308579,0.4258480347,0.5099403786,846.3052325733,1,18,3,1.0,4,4,0.0],[2,2,1.0,0.086956522,0.065217391,46.0,1,5,6,0.5,6,6,1,2,0.9471631118,0.5223127171,0.7098711895,44.9064582116,1,4,6,0.5665964388,5,6,0.0],[2,18,0.826204968,0.046387252,0.067452521,509.0,1,21,3118,0.777777778,652,644,1,18,1.0,0.1888241792,0.2283328435,509.2932299401,1,20,3117,0.6813116974,652,644,0.0],[1,1,0.0,0.002923977,0.0,342.0,1,15,104,1.0,653,620,1,0,0.2321464731,0.0,0.2772219762,341.4774840683,1,14,104,0.5661984146,653,619,0.0],[1,8,0.879713208,0.003620565,0.004344678,690.5,1,21,677,0.875,14,13,0,7,0.7374059675,0.0816992491,0.9036740625,690.9563608701,1,21,676,0.5202264897,13,13,0.0],[1,2,0.314068187,0.06304648,0.075011505,1086.5,1,15,208,1.0,655,622,0,1,0.0,0.6443878716,0.2094075577,1085.8739727289,0,14,208,1.0,654,622,0.0],[1,1,0.0,1.25,0.7,40.0,0,4,6,1.0,49,48,1,1,0.0,1.0,0.4370849522,39.7550379658,0,4,5,0.4836355264,49,47,1.0],[1,1,0.0,0.0,0.0,0.0,0,9,6,1.0,50,49,1,0,0.0928145835,0.0,0.2694502833,0.151201654,0,8,5,0.70711608,49,49,0.0],[1,1,0.0,0.001457726,0.001457726,1372.0,1,15,11,1.0,44,33,1,1,0.7878252279,0.6587291332,0.227958651,1372.981532253,0,13,11,1.0,44,33,0.0],[1,12,0.766854763,0.022901961,0.031529412,531.25,0,22,1385,0.666666667,667,634,0,11,0.6895261833,0.0812849549,0.0568178649,531.7471422775,0,21,1385,1.0,667,634,0.0],[1,1,0.0,0.004660453,0.002663116,1502.0,1,15,93,1.0,668,635,0,1,0.0,0.9765473976,0.1161458086,1502.3905594042,0,14,93,0.89358669,667,634,0.0],[1,2,0.517961871,0.062992126,0.062992126,444.5,1,20,17,1.0,52,51,1,1,0.7676816708,0.0,0.2568621155,443.1977578556,0,20,15,1.0,51,51,1.0],[1,6,0.781190777,0.007042254,0.017354125,662.6666667,1,21,167,1.0,46,44,0,5,0.0134149505,0.1664398057,0.3137535477,662.854594325,0,20,167,1.0,46,43,1.0],[1,1,0.0,0.0,0.0,0.0,1,12,11,1.0,47,45,0,1,0.0,0.7950188003,0.2299475309,0.4537566816,0,12,10,1.0,46,44,0.0],[2,41,0.800417597,0.028489306,0.020120044,288.5121951,0,22,10034,0.731707317,709,701,1,39,1.0,0.0,0.5088775192,288.7992713718,0,22,10034,1.0,708,701,0.0],[1,1,0.0,0.155797101,0.072463768,552.0,1,3,805,1.0,146,2,1,0,0.0,0.5570443585,0.0718926833,551.9752158367,0,3,806,1.0,146,2,0.0],[1,1,0.0,0.616438356,0.479452055,73.0,1,10,12,1.0,147,132,0,0,0.0,0.3897762077,0.7021923631,72.8836357958,1,9,11,0.8586519956,146,132,1.0],[1,1,0.0,0.013513514,0.0,74.0,1,11,0,1.0,15,14,0,0,0.0,0.0228173404,0.4582342927,73.8465011572,1,11,0,0.7733913497,15,13,1.0],[1,1,0.0,0.03024911,0.0,562.0,1,17,12,1.0,16,15,0,0,0.1176051932,0.0,0.045722779,560.6855742882,0,18,12,0.7471835118,16,14,0.0],[1,1,0.0,0.010416667,0.010416667,96.0,1,3,0,1.0,15,15,1,1,0.0,0.0,0.5104301411,95.8986726282,0,2,0,1.0,15,14,0.0],[1,1,0.0,0.002915452,0.0,343.0,1,16,13,1.0,13,13,0,2,0.0249151349,0.1416989327,0.0395708588,342.9823170623,1,16,13,0.2993738258,12,12,1.0],[1,2,0.794490107,0.064422519,0.005803831,861.5,1,21,8,0.5,49,47,0,2,1.0,0.5145859926,0.1988824656,862.0140406006,1,20,7,0.3575096559,48,46,1.0],[1,1,0.0,0.006097561,0.042682927,492.0,1,10,114,1.0,353,333,0,1,0.0,0.040744907,0.2743848005,492.6218250503,1,9,113,0.3873699177,353,333,0.0],[1,7,0.846075574,0.016013384,0.001434034,597.7142857,1,21,144,0.571428571,23,22,1,7,0.1699933296,0.0,0.3773534427,598.0739053755,0,20,143,0.5124131644,22,22,1.0],[2,14,0.754187029,0.043114543,0.016087516,555.0,0,22,3107,0.785714286,723,687,2,14,0.5427003376,0.0,0.145258247,554.5935343606,0,21,3106,0.3281914367,723,687,0.0],[1,1,0.0,0.010064702,0.0,1391.0,1,15,0,1.0,45,34,0,1,0.5854222824,0.0,0.8273393128,1390.2928279284,1,15,0,0.7359097688,45,33,1.0],[3,22,0.815714726,0.058696694,0.034379492,379.4545455,0,22,4898,0.863636364,745,737,2,22,0.0926079337,0.1376401387,0.1340757951,379.9209812352,0,21,4897,1.0,745,736,0.0],[1,1,0.0,0.876777251,1.725118483,211.0,1,17,3,1.0,53,52,1,0,0.0618367263,1.0,1.1086362355,210.3611914782,1,16,3,0.8691494432,53,51,1.0],[1,1,0.0,0.004514673,0.0,443.0,1,5,16,1.0,24,23,1,1,0.0,0.0762326135,0.377082766,442.3396519329,1,4,15,1.0,23,22,0.0],[1,1,0.0,0.002257336,0.002257336,443.0,1,5,0,1.0,25,24,0,1,0.0,0.0867422357,0.1668624815,442.1702205492,1,4,0,0.9761952909,24,23,0.0],[1,5,0.699936181,0.014051522,0.022638564,512.4,1,22,112,1.0,30,29,2,5,1.0,0.0,0.4419695065,511.9776571679,1,22,112,1.0,30,28,1.0],[2,7,0.970835763,0.003658537,0.003658537,351.4285714,1,21,241,0.714285714,360,353,2,6,1.0,0.0,0.6335925093,351.7275017125,0,19,240,1.0,359,352,1.0],[1,1,0.0,0.002247191,0.004494382,445.0,1,7,116,1.0,361,340,0,1,0.3196757655,0.2704362793,0.2790165622,444.65831519,0,6,116,1.0,361,340,0.0],[1,1,0.0,0.045454545,0.009090909,110.0,1,5,0,1.0,362,341,0,1,0.5502746458,0.0,1.2952930474,111.389604567,0,5,1,1.0,361,341,0.0],[1,1,0.0,0.000718907,0.000718907,1391.0,0,15,4,1.0,31,30,0,0,0.0,0.8198328634,0.7529934359,1391.507440667,0,15,3,0.6650131303,30,29,0.0],[2,9,0.650241612,0.086558045,0.070773931,218.2222222,0,19,2117,0.555555556,24,24,1,9,0.4032127131,0.5168541937,1.0890795906,218.6982773598,0,19,2116,1.0,23,24,0.0],[1,1,0.0,0.071428571,0.071428571,14.0,0,10,745,1.0,46,42,0,1,0.0674876165,0.0,0.2129934783,13.3820691273,0,9,744,0.4428918556,46,42,0.0],[1,2,0.813914894,0.425968109,0.085421412,439.0,0,19,281,1.0,26,22,1,2,1.0,0.0,0.1794379143,438.5979689548,0,19,280,1.0,26,21,0.0],[1,19,0.617359125,0.108257606,0.07915185,399.6315789,0,21,3658,0.842105263,46,42,1,18,1.0,0.0,0.5307665568,400.4009240462,0,20,3658,0.4599201848,46,41,0.0],[1,7,0.403875599,0.172955975,0.429245283,363.4285714,0,21,1782,1.0,54,50,0,7,0.0,0.0,0.5917272966,362.8751459128,0,20,1781,0.6264744665,54,50,0.0],[1,1,0.0,0.155797101,0.072463768,552.0,0,5,830,1.0,70,1,0,0,0.0,0.0,0.2238710615,552.4580821718,0,5,830,0.2106060364,70,1,0.0],[1,1,0.0,0.116504854,0.077669903,103.0,0,8,275,1.0,69,65,1,0,0.0,0.2036969239,0.2849274971,103.139149586,0,8,273,0.8577958469,69,64,0.0],[1,4,0.743305647,0.104462475,0.034482759,246.5,0,19,1371,1.0,58,54,1,3,0.0561411574,0.0,0.5515617526,245.9209347615,0,19,1371,1.0,58,54,0.0],[1,10,0.815130257,0.056622851,0.039433771,98.9,0,20,4381,1.0,69,65,0,9,1.0,0.0,0.2595897192,98.532466633,1,19,4380,1.0,69,64,0.0],[1,1,0.0,0.0,0.0,0.0,0,10,127,1.0,54,50,0,0,0.4433068978,0.2052686792,0.1305789295,0.845151836,0,8,127,1.0,53,49,0.0],[1,2,0.453716339,0.114285714,0.485714286,17.5,0,5,251,1.0,72,2,0,1,0.995751944,0.3661495523,0.1374887909,17.7959023885,0,4,252,1.0,72,1,0.0],[1,1,0.0,0.00462963,0.002314815,864.0,1,19,133,1.0,73,66,1,1,0.8149764728,0.374042562,0.164883266,863.9002571928,0,19,133,1.0,72,65,0.0],[1,1,0.0,0.038167939,0.164122137,262.0,0,3,0,1.0,74,67,0,1,0.9590857954,0.0,0.3019769519,262.096322906,0,2,0,1.0,74,67,0.0],[1,1,0.0,0.0,0.011538462,260.0,0,3,0,1.0,75,68,0,0,0.0,0.0534608856,0.6345021113,260.3855463893,0,2,0,0.6006025746,74,68,0.0],[1,1,0.0,0.035410765,0.015580737,1412.0,1,15,4,1.0,363,342,0,0,0.0,0.0,0.109004116,1412.575387732,1,15,3,1.0,363,343,0.0],[2,12,0.946606327,0.042738971,0.143841912,181.3333333,1,22,286,0.916666667,43,43,2,11,0.7179614572,0.0,0.5765080741,181.3096326486,1,20,286,0.9118253337,42,42,1.0],[1,4,0.951986362,0.0070205,0.00758214,890.25,1,20,21,1.0,47,45,0,4,1.0,0.0,0.601672572,890.4016446427,1,19,19,0.5114149603,47,45,0.0],[1,2,0.983129336,0.278529981,0.088974855,517.0,1,19,26,1.0,365,344,0,3,1.0,1.0,0.094203512,517.1248828911,0,18,26,0.2162397115,365,343,1.0],[1,1,0.0,0.015625,0.0,64.0,1,13,0,1.0,366,345,0,0,0.0,0.0,0.0906248771,64.2431565272,0,12,0,0.9893908821,366,345,1.0],[1,2,0.983793995,0.094845361,0.297938144,485.0,1,19,0,1.0,368,347,1,1,0.0,0.0,0.4077376412,484.9158661416,1,17,0,0.3647519284,367,346,1.0],[1,4,0.610137959,0.069811321,0.080503145,397.5,1,21,27,1.0,51,49,0,2,0.0,0.0,0.4278298361,398.0446556917,0,20,26,1.0,50,48,1.0],[1,1,0.0,0.013342697,0.0,1424.0,1,15,1,1.0,46,35,0,2,0.0,0.5273077234,0.0373357438,1424.0985945941,0,14,0,1.0,45,34,1.0],[1,1,0.0,0.000702247,0.000702247,1424.0,1,15,0,1.0,47,36,1,1,0.0,0.375399849,0.4521434337,1423.8510017564,0,15,0,0.8139631726,46,36,0.0],[1,1,0.0,0.001404494,0.001404494,1424.0,1,15,0,1.0,48,37,0,1,0.0,0.4007352501,0.0815215536,1424.2010228089,1,14,0,0.3248297554,48,36,0.0],[1,1,0.0,0.001404494,0.000702247,1424.0,1,15,2,1.0,369,348,1,0,0.4771084137,0.0,0.0878282377,1423.1487902715,1,15,1,0.9671374208,368,348,0.0],[1,1,0.0,0.000702247,0.000702247,1424.0,1,15,0,1.0,370,349,0,1,0.0200239584,0.0,0.3021503968,1424.5633867201,0,15,0,1.0,369,348,0.0],[2,7,0.970835763,0.003639304,0.003639304,353.2857143,1,21,76,0.428571429,377,370,2,7,1.0,0.0,0.1071861954,352.68343861,0,20,76,0.4247949681,376,369,1.0],[1,1,0.0,0.004807692,0.004807692,208.0,1,17,7,1.0,148,133,0,1,0.007170939,0.0649434837,0.5203280936,207.9494065931,1,17,6,1.0,147,132,1.0],[1,2,0.811278124,0.116303219,0.116303219,481.5,1,19,8,1.0,55,54,0,1,1.0,0.0,0.1668587884,482.3610377518,1,18,7,1.0,55,53,1.0],[1,1,0.0,0.875,2.25,24.0,1,6,31,1.0,56,55,1,0,0.2872712702,0.2125117445,2.2588110039,24.0396939918,1,5,31,0.0522571746,55,54,1.0],[1,1,0.0,0.00204499,0.00204499,489.0,1,18,20,1.0,57,56,0,1,0.1625255599,0.1632945831,0.6418137819,488.7059410423,1,16,19,0.4000097441,58,56,0.0],[1,1,0.0,0.482758621,0.379310345,29.0,1,11,20,1.0,58,57,0,1,0.0,1.0,0.3955277511,28.9670748122,0,11,20,1.0,58,56,1.0],[2,3,0.770097148,0.115808824,0.045955882,181.3333333,1,6,42,0.333333333,54,54,2,2,0.4707469167,0.0,0.0167016378,181.4225534342,1,5,41,0.0,54,54,1.0],[2,28,0.78574578,0.092774531,0.138913071,287.1785714,0,22,6767,0.678571429,773,763,2,27,1.0,1.0,0.5252180371,287.6880812336,0,21,6767,0.5971992636,772,763,0.0],[2,29,0.797363531,0.092212075,0.129756469,271.862069,0,22,7654,0.793103448,802,792,2,28,1.0,0.2114444328,0.0147213015,271.5633023641,0,21,7653,0.9047916438,801,791,0.0],[1,1,0.0,0.590909091,0.772727273,22.0,1,5,39,1.0,59,58,0,1,0.0,0.7832899902,0.0895048778,21.8473724323,1,5,39,1.0,59,57,1.0],[1,1,0.0,1.073684211,2.673684211,190.0,1,13,23,1.0,60,59,0,1,0.0,1.0,2.7316236989,190.1056157625,1,12,22,0.5506622116,59,58,1.0],[1,1,0.0,0.071428571,0.019480519,154.0,1,16,25,1.0,55,52,0,1,0.0,0.0598861517,0.7683685678,154.718895203,0,15,26,0.6669826876,54,52,1.0],[1,1,0.0,0.006666667,0.002222222,900.0,1,19,10,1.0,56,53,1,0,0.1630277639,0.2672778348,0.5341442718,900.4146344703,0,19,9,0.9270293718,55,53,1.0],[1,1,0.0,0.003329634,0.0,901.0,1,19,0,1.0,57,54,2,1,0.0,0.0,0.1660543105,899.9053379317,0,19,0,1.0,57,54,0.0],[1,1,0.0,0.004830918,0.004830918,207.0,1,10,114,1.0,378,356,1,1,0.0,0.0,0.0417645723,206.3439830457,0,9,113,0.8677848562,378,355,0.0],[1,1,0.0,0.078125,0.036458333,192.0,1,13,2,1.0,50,48,0,1,0.0,0.154514108,0.2339277133,191.9513102642,1,12,2,1.0,49,48,1.0],[1,1,0.0,0.12755102,0.102040816,196.0,1,13,0,1.0,51,49,0,1,0.0,0.3831007854,0.3893780127,197.0279538208,0,12,0,0.6502149452,50,50,1.0],[1,1,0.0,0.047619048,0.00952381,210.0,1,10,0,1.0,52,50,1,0,0.0,0.0,0.3340306669,209.5805058563,0,10,0,0.9000025424,51,50,1.0],[1,1,0.0,0.001403509,0.000701754,1425.0,1,15,14,1.0,49,38,0,1,0.4533778579,0.1650848069,0.2344245864,1424.9569452906,0,14,14,1.0,49,37,0.0],[1,1,0.0,0.0,0.003337041,899.0,1,19,0,1.0,58,55,1,1,0.448645281,0.0,0.9602039959,899.7500461444,0,18,0,0.601711281,57,55,0.0],[1,6,0.673814072,0.012204424,0.001906941,437.0,1,16,482,0.833333333,64,61,0,6,1.0,0.9235815101,0.2586830818,436.6254094841,0,15,480,0.7989684214,64,61,1.0],[1,1,0.0,0.006493506,0.006493506,154.0,1,16,3,1.0,65,62,1,1,0.0,0.0,0.1865526546,153.8517833255,0,15,3,0.7342331909,65,61,0.0],[1,1,0.0,0.005154639,0.025773196,194.0,1,13,3,1.0,53,51,0,0,0.0,0.0,0.030804861,194.4499390414,1,13,3,1.0,54,51,1.0],[1,1,0.0,0.006493506,0.006493506,154.0,1,17,1,1.0,54,52,1,0,0.0,0.0,0.0543187296,153.9789195419,1,17,0,0.7880836346,53,51,1.0],[1,4,0.700129116,0.008264463,0.0,574.75,1,21,68,1.0,58,56,0,3,1.0,0.120086727,0.6753974541,575.4979874942,0,20,67,1.0,59,56,1.0],[1,1,0.0,0.1875,0.0,16.0,1,5,102,1.0,66,1,0,2,0.0,0.0,0.9896779317,17.4265138117,1,5,101,0.9604686429,66,0,0.0],[1,4,0.238136895,0.185658153,0.215373281,1018.0,1,21,75,1.0,62,60,0,4,0.8368288101,0.4863531752,0.1450959039,1019.0685083954,0,20,74,0.698957959,61,60,1.0],[1,1,0.0,0.233695652,0.032608696,184.0,1,7,28,1.0,63,61,1,1,0.0239349743,0.0,0.6222085558,183.7779414385,1,6,28,0.9452120898,63,60,1.0],[1,1,0.0,0.305263158,0.642105263,95.0,1,6,39,1.0,61,60,2,0,0.0,0.132398406,0.6696573263,94.6236946222,1,5,38,1.0,60,61,0.0],[1,2,0.995727452,0.00656168,0.004811899,1143.0,1,20,8,0.5,68,64,0,1,1.0,0.1790703395,0.2449875309,1143.0449121266,0,19,7,0.8492291448,68,64,0.0],[1,1,0.0,0.036968577,0.036968577,541.0,1,12,41,1.0,69,65,1,1,0.0,0.3389550658,0.3023966402,540.3836643099,0,11,41,1.0,68,65,0.0],[1,1,0.0,0.002086231,0.001390821,1438.0,1,15,2,1.0,70,66,0,0,0.2587534867,0.0,0.7731038636,1437.956375665,1,14,1,1.0,70,66,0.0],[1,1,0.0,0.000922509,0.000922509,1084.0,1,8,58,1.0,14,14,1,1,0.5374080806,0.0,0.5275755799,1083.6030046059,1,8,58,0.6297234324,14,13,0.0],[2,19,0.447377955,0.12086316,0.157900197,507.3157895,0,21,3810,0.894736842,821,782,1,18,0.6257861935,0.0,0.3059688991,506.7250864796,0,21,3809,0.8388468765,820,782,0.0],[2,23,0.506395831,0.114865405,0.129962457,544.3043478,0,21,4666,0.739130435,844,805,2,22,0.0,0.653047396,0.1749972562,543.5957732633,0,20,4666,0.0,844,805,0.0],[1,1,0.0,0.003546099,0.0,846.0,1,19,10,1.0,71,67,2,0,0.0,0.671826338,0.1722474118,845.8619616393,0,18,9,1.0,70,66,1.0],[1,1,0.0,0.00529661,0.0,944.0,1,19,10,1.0,72,68,2,0,0.5169850956,0.1068087783,0.4603627519,943.919208661,1,18,9,0.8794644226,71,67,0.0],[1,1,0.0,0.001388889,0.0,1440.0,1,15,5,1.0,73,69,0,0,0.0,1.0,0.7554141432,1439.5434836414,0,13,5,1.0,71,69,0.0],[1,1,0.0,0.005328597,0.001776199,563.0,1,18,51,1.0,62,61,1,1,0.0,0.0754803599,0.0359173637,562.498288341,1,17,50,0.136439924,62,60,1.0],[2,5,0.413063773,0.285460993,0.596631206,225.6,1,20,163,0.8,67,67,1,5,0.7262187668,0.1577013925,1.3342319668,225.5884361277,0,19,162,1.0,66,66,1.0],[1,1,0.0,0.001176471,0.0,850.0,1,19,11,1.0,68,66,0,1,0.2445468908,0.0,0.1249096156,850.0698688283,1,19,11,1.0,68,65,0.0],[1,2,1.0,0.006688963,0.0,897.0,1,20,12,1.0,70,68,0,1,0.5692315266,0.0,0.110218234,896.9453094965,0,20,11,0.9603208378,69,68,0.0],[1,1,0.0,0.002083333,0.002083333,1440.0,1,15,7,1.0,74,70,0,0,0.0,0.3139791748,0.1244709609,1439.5089746122,0,15,6,1.0,74,69,0.0],[1,3,0.953632054,0.040057225,0.004768717,699.0,1,19,104,1.0,77,73,1,3,0.7173562168,0.0,0.801749328,699.3124560072,1,18,104,1.0,76,72,1.0],[1,1,0.0,0.003161222,0.0,949.0,1,19,3,1.0,379,357,0,0,0.4022388881,0.0,0.378739399,949.4143531188,1,18,2,1.0,379,357,1.0],[1,1,0.0,0.001182033,0.003546099,846.0,1,19,3,1.0,78,74,0,0,0.4065408852,0.2138737758,0.5905526633,846.0035314042,1,18,3,1.0,77,74,0.0],[1,1,0.0,0.002743484,0.000685871,1458.0,1,15,1,1.0,79,75,0,1,0.0453475977,0.0,0.6404315898,1458.1979440065,0,15,1,0.072218085,79,74,0.0],[1,1,0.0,0.010309278,0.010309278,194.0,1,13,28,1.0,845,800,0,0,0.0,0.0,0.0887399562,192.8388253252,1,13,28,0.6609344345,845,799,0.0],[1,1,0.0,0.001370802,0.000685401,1459.0,1,15,1,1.0,64,62,1,0,0.0,0.0,0.1192055015,1458.8838368589,2,15,0,0.2886778392,63,61,0.0],[2,9,0.761165966,0.125591757,0.017265386,399.0,1,21,174,0.888888889,388,381,1,8,1.0,0.0,0.6816022215,399.0784528469,0,21,174,0.9545999484,388,380,1.0],[1,1,0.0,0.011560694,0.007707129,519.0,1,18,1,1.0,71,69,1,1,0.0,0.0188877688,0.9163749794,518.5599775528,1,18,1,0.1777349351,70,68,1.0],[1,1,0.0,0.019883041,0.016374269,855.0,1,19,10,1.0,389,366,0,1,0.0,0.0,0.0603321445,854.6571390042,0,19,10,0.3677753441,389,365,0.0],[1,1,0.0,0.057109557,0.018648019,858.0,1,19,3,1.0,80,76,0,0,0.0,0.7127850241,0.0652827174,857.6833717605,1,18,2,1.0,80,76,0.0],[1,3,0.748039931,0.041207197,0.030760302,574.3333333,1,21,77,1.0,74,72,1,2,0.8618015243,0.4550483098,0.3648706387,574.6137876614,0,20,77,0.9527728811,73,71,1.0],[1,1,0.0,0.000921659,0.0,1085.0,1,9,16,1.0,65,63,1,0,0.169061821,0.0,0.4877010511,1084.7071497263,0,9,14,0.5093969704,64,63,1.0],[1,1,0.0,0.07674685,0.013745704,873.0,1,19,0,1.0,75,73,0,1,0.1119731505,0.3211102899,0.7315089558,871.9324943634,0,18,0,0.971605367,75,72,1.0],[2,3,0.546294702,0.01980198,0.001980198,336.6666667,1,15,179,0.666666667,83,82,1,3,0.0945561347,0.0,0.5774997756,336.9613224439,0,14,179,0.6456504942,83,82,1.0],[1,1,0.0,0.008139535,0.004651163,860.0,1,19,0,1.0,84,79,1,0,0.6188146886,0.0,0.0889853644,860.2205953717,0,19,0,1.0,84,79,1.0],[1,1,0.0,0.029850746,0.012629162,871.0,1,19,0,1.0,85,80,1,1,0.3106316101,0.0,0.0253866455,870.5040130809,1,18,0,0.7508223848,84,81,1.0],[1,1,0.0,1.138888889,1.361111111,108.0,1,9,5,1.0,76,74,0,1,0.0,1.0,0.6835344385,107.384086278,0,7,5,0.7393578613,75,73,1.0],[1,1,0.0,0.734693878,0.755102041,147.0,1,18,25,1.0,77,75,2,0,0.630411694,1.0,1.6661023863,147.0223239352,0,17,24,1.0,76,74,1.0],[1,2,0.0,0.000954198,0.000954198,524.0,1,19,2,1.0,79,77,1,1,0.0,0.3986634236,0.5403111203,523.8217075632,1,19,1,0.8283506868,79,77,1.0],[1,2,0.0,0.0,0.0,0.0,1,11,152,0.5,81,79,1,1,0.4481043563,0.0,0.059029347,0.4424820451,0,11,151,0.0,81,78,0.0],[1,1,0.0,0.006888634,0.002296211,871.0,1,19,2,1.0,86,81,0,1,0.0,0.6206407591,0.4346079614,870.8685022858,0,18,2,0.875987273,86,81,0.0],[1,1,0.0,0.031782066,0.021566402,881.0,1,19,0,1.0,82,80,0,0,0.0,0.3569914871,0.3729331621,882.060964001,0,19,0,0.1622704679,82,80,1.0],[1,1,0.0,0.001135074,0.001135074,881.0,1,19,0,1.0,83,81,0,1,0.0,0.0,0.7140468893,881.7383161529,0,19,0,1.0,82,80,1.0],[1,4,0.890319531,0.007909046,0.007909046,505.75,1,19,105,0.75,90,85,1,4,1.0,0.0,0.9760019468,506.1293045429,0,17,104,0.413384589,89,84,1.0],[1,1,0.0,1.221153846,2.221153846,104.0,1,7,81,1.0,84,82,0,2,0.7293263475,0.5115774876,2.5055600745,104.4497762096,1,7,80,0.7202726221,82,81,1.0],[1,2,0.516421632,0.093200469,0.185814771,853.0,1,19,15,1.0,67,65,0,1,0.8671522637,0.0,0.1844293875,853.9792556908,1,18,15,1.0,67,65,1.0],[1,1,0.0,0.121019108,0.006369427,157.0,1,18,9,1.0,91,86,0,1,0.0,0.0946002229,0.286807218,156.7565135027,1,18,7,1.0,91,85,1.0],[1,1,0.0,0.027472527,0.027472527,182.0,1,19,22,1.0,92,87,0,1,0.3058456848,0.0,0.1182030104,181.3157757292,1,18,22,1.0,92,87,0.0],[1,3,0.960229718,0.001488095,0.000992063,672.0,1,21,32,1.0,95,90,0,2,0.8032027841,0.2834753173,0.2534852862,672.3238265484,1,20,31,0.4722036213,94,89,1.0],[1,3,0.332896486,0.027610619,0.003539823,941.6666667,1,21,84,1.0,17,17,0,3,0.0,0.0,0.2672138492,940.9121824836,1,20,84,0.580480088,17,17,1.0],[1,1,0.0,0.0625,0.0125,160.0,1,18,1,1.0,85,83,0,1,0.0,0.0,0.0562104803,160.3743132877,1,18,1,0.2469855808,85,82,1.0],[1,1,0.0,0.348214286,0.169642857,112.0,1,8,6,1.0,96,91,1,0,0.6084045582,0.9988780058,0.9151683776,112.0320975208,0,7,5,1.0,96,92,1.0],[1,1,0.0,0.015544041,0.005181347,772.0,1,19,4,1.0,97,92,1,0,0.0574566221,0.0,0.352556635,772.1196395551,0,19,4,1.0,97,92,1.0],[1,1,0.0,0.026315789,0.0,38.0,1,13,15,1.0,68,66,1,1,0.0,0.9234054194,0.8382646522,38.4881338028,1,12,14,0.8184481144,68,66,1.0],[1,1,0.0,0.001445087,0.001445087,692.0,1,11,45,1.0,86,84,0,0,0.4357845635,0.0124511002,0.0007633063,690.9654665204,0,10,45,1.0,85,84,1.0],[1,1,0.0,1.583333333,4.297619048,84.0,1,10,47,1.0,69,67,1,1,0.2088138862,1.0,4.6552110094,83.7079757971,0,10,47,1.0,68,66,1.0],[1,1,0.0,0.001295337,0.001295337,772.0,1,19,1,1.0,87,85,1,1,0.0,0.4944953738,0.3773523074,772.6128500901,0,18,0,0.6498443269,86,84,0.0],[1,1,0.0,0.004791239,0.003422313,1461.0,1,16,4,1.0,88,86,1,0,0.5576308692,0.0,0.0791558378,1461.8404267924,0,16,3,1.0,87,86,0.0],[1,1,0.0,0.001069519,0.001069519,935.0,1,19,5,1.0,89,87,1,0,0.0,0.0,0.1873059156,935.3429622944,0,19,4,1.0,89,87,1.0],[1,1,0.0,0.001135074,0.001135074,881.0,1,19,15,1.0,390,367,1,0,0.0,0.0,0.1868085081,880.9509485188,1,19,14,1.0,389,366,0.0],[1,1,0.0,0.003696858,0.003696858,541.0,1,13,21,1.0,90,88,1,0,0.6513735536,0.0,0.0863000455,541.1458593801,0,12,21,1.0,89,88,1.0],[1,1,0.0,0.043209877,0.0,162.0,1,18,8,1.0,70,68,1,1,0.0217260765,0.0107801195,0.60756568,161.2982854253,1,17,7,1.0,69,68,1.0],[2,28,0.93445891,0.021663301,0.029373967,194.5357143,1,22,974,0.785714286,118,118,2,27,1.0,0.0,0.0671053213,195.5176514459,1,21,973,0.4761976317,118,118,1.0],[1,1,0.0,0.027027027,0.027027027,37.0,1,13,0,1.0,119,116,1,1,0.0,0.2817334274,0.2743267869,36.4878779126,1,13,0,1.0,118,116,0.0],[1,1,0.0,0.0625,0.0625,16.0,1,5,43,1.0,391,6,0,0,0.0562900693,0.0,0.5494483955,15.8823365036,1,4,44,0.5079969284,390,6,1.0],[1,1,0.0,0.000868056,0.000868056,1152.0,1,9,10,1.0,120,117,1,1,0.0,0.0,0.4996582044,1151.9663239861,1,9,9,0.5888618086,119,116,0.0],[2,3,0.997519476,0.010833333,0.005,400.0,1,19,5,0.666666667,123,123,2,3,1.0,0.1713745824,0.0279227389,398.8700247804,1,18,5,0.5950926172,123,122,1.0],[1,1,0.0,0.002587322,0.001293661,773.0,1,19,0,1.0,124,120,0,0,0.4582548977,0.0,0.6419354303,771.5814968882,0,18,0,1.0,123,119,0.0],[1,1,0.0,0.023364486,0.0,214.0,1,19,0,1.0,71,69,1,1,0.695941447,0.0,0.1744022622,213.7168848338,1,19,0,0.9890175247,71,68,0.0],[1,1,0.0,0.006486486,0.021621622,925.0,1,19,0,1.0,125,121,1,0,0.0,0.3316777267,0.2611129839,924.7203257503,1,18,0,1.0,124,121,1.0],[1,1,0.0,0.01920439,0.03223594,1458.0,1,16,6,1.0,72,70,1,0,0.0,0.0,0.2591735519,1458.5390792553,0,15,5,0.5464471627,71,70,1.0],[1,1,0.0,0.004608295,0.082949309,217.0,1,13,0,1.0,126,122,0,0,1.0,0.0,0.5532327925,217.1792644104,0,12,0,1.0,126,121,0.0],[1,1,0.0,0.0,0.024271845,206.0,1,17,1,1.0,127,123,0,0,0.0,0.0,0.5416722514,206.4935201206,0,16,0,0.7856796523,127,123,0.0],[1,1,0.0,0.004032258,0.358870968,744.0,1,19,1,1.0,128,124,1,0,0.2225881969,0.0,0.37251449,743.9006446019,1,20,1,0.7875468704,128,123,0.0],[1,1,0.0,0.003239741,0.0,926.0,1,19,1,1.0,129,125,1,0,0.0,0.0,0.1754908234,925.6147845748,0,19,0,0.548961524,129,126,0.0],[1,1,0.0,0.0,0.050111359,898.0,1,19,0,1.0,130,126,1,1,0.0023058036,0.7229379405,0.58275249,898.0686072414,0,19,1,1.0,129,126,0.0],[2,2,1.0,0.112903226,0.233870968,124.0,1,4,4,0.5,132,132,1,1,0.7465315275,0.6030287136,1.015499054,124.9206928603,0,3,3,0.0,132,132,1.0],[1,2,0.823811633,0.010033445,0.024526198,448.5,1,20,3,1.0,134,129,0,1,1.0,0.0,0.267251242,447.1240447356,1,20,3,1.0,133,129,1.0],[2,2,1.0,0.016,0.008,125.0,1,4,0,0.5,136,136,2,2,0.9365816193,0.1121623945,0.0887405669,125.2071654577,0,2,0,0.0,136,135,0.0],[1,1,0.0,0.002306805,0.00461361,867.0,1,19,2,1.0,73,71,0,0,0.5055778399,0.4690784388,0.297217577,866.7868203233,0,18,2,0.8511145581,73,71,0.0],[1,1,0.0,0.010951403,0.01026694,1461.0,1,16,2,1.0,74,72,0,0,0.1005433501,0.0,0.3758823907,1460.8363685873,1,16,2,1.0,74,72,1.0],[2,34,0.711849476,0.137551466,0.17376691,350.0294118,0,22,9397,0.647058824,879,867,1,33,0.1789964199,1.0,0.1380156685,349.5454016417,0,22,9396,1.0,877,866,0.0],[2,12,0.653301449,0.42680093,0.477149497,107.5833333,0,20,3645,1.0,891,849,1,12,1.0,0.0,0.6465439948,107.6646481607,0,20,3645,0.6493967889,890,848,0.0],[1,1,0.0,0.00177305,0.00177305,564.0,1,18,12,1.0,137,131,0,1,0.0,0.3667015165,0.1351863013,564.0711370971,0,18,12,0.7224032598,137,131,0.0],[1,2,1.0,0.000847817,0.000847817,1179.5,1,20,1,1.0,139,133,1,2,0.9190343697,0.0,0.313241247,1179.6605997632,1,19,1,1.0,138,132,1.0],[1,1,0.0,0.053097345,0.017699115,113.0,1,8,2,1.0,140,134,1,0,0.0531349692,0.0,0.2125104181,113.2105142203,0,8,1,0.9518884568,140,135,1.0],[1,2,0.315056945,0.044962531,0.006244796,1201.0,1,20,0,0.5,99,94,0,2,0.7240723393,0.0,0.0607507804,1201.076231076,1,20,0,0.4862157417,99,93,1.0],[2,3,1.0,0.004580153,0.004580153,218.3333333,1,10,51,0.666666667,102,101,1,2,1.0,0.1582260988,0.2059814769,217.8965972578,2,10,50,0.2428113809,101,101,0.0],[1,2,0.503258335,0.020462633,0.003558719,562.0,1,21,4,1.0,142,136,1,1,0.9990240099,0.461654027,0.1477682069,562.3138932634,1,21,4,1.0,141,134,1.0],[1,1,0.0,0.001111111,0.001111111,900.0,1,19,1,1.0,392,368,0,0,0.0,0.7082699291,0.02348316,900.1155023132,0,20,1,0.8056365008,392,368,0.0],[1,1,0.0,0.055474453,0.157664234,685.0,1,19,2,1.0,143,137,0,0,0.3786179899,0.0,0.3685052479,684.5224195017,1,18,1,0.5395451652,142,136,1.0],[1,1,0.0,0.030487805,0.006097561,164.0,1,18,2,1.0,144,138,1,1,0.0,0.0,0.8726034632,164.163859696,1,18,2,0.5790366631,144,138,1.0],[1,1,0.0,0.03617945,0.023154848,691.0,1,19,0,1.0,145,139,0,1,0.6293945969,0.502926143,0.6342858467,690.8199154994,1,19,0,1.0,145,139,1.0],[1,1,0.0,0.011049724,0.005524862,181.0,1,7,5,1.0,146,140,1,0,0.9502860247,0.0,0.1784107929,181.3087129822,1,7,4,1.0,146,139,1.0],[1,9,1.0,0.002750611,0.0,363.5555556,1,18,873,0.666666667,155,149,1,8,0.1681227385,0.5554385729,0.7907457167,363.0793784757,0,18,872,0.3709694961,155,149,0.0],[1,1,0.0,0.001111111,0.001111111,900.0,1,19,1,1.0,156,150,1,0,0.7355030264,0.0,0.4038178643,900.0303877018,1,19,0,1.0,156,149,1.0],[1,1,0.0,0.024454726,0.005287508,1513.0,1,16,3,1.0,157,151,0,0,0.2283373021,0.0,0.7102619891,1513.3968333281,0,15,2,0.4746356583,157,150,1.0],[1,1,0.0,0.004385965,0.004385965,228.0,1,6,1,1.0,892,843,0,2,0.2165715504,0.0,0.2867261194,228.2827366266,1,5,0,0.2645919354,891,842,1.0],[1,1,0.0,0.047619048,0.011904762,168.0,1,18,3,1.0,158,152,1,0,0.0,0.0,0.7541621011,168.2456967025,1,18,2,0.4738138866,158,151,1.0],[1,1,0.0,0.003676471,0.0,544.0,1,13,2,1.0,159,153,1,0,0.4499350719,0.2965224343,0.3704889748,544.3283428335,1,13,1,1.0,159,152,0.0],[1,1,0.0,0.093457944,0.093457944,107.0,1,9,8,1.0,160,154,0,0,0.0,0.0,0.449180195,106.7714918254,0,9,8,0.20264436,160,153,0.0],[2,2,1.0,0.185185185,0.02962963,135.0,1,4,14,0.5,162,162,1,2,1.0,0.0346897995,0.6231365969,135.1576040887,1,4,13,0.9438247422,162,161,1.0],[1,1,0.0,0.001152074,0.0,868.0,1,19,8,1.0,103,97,0,1,0.0,0.9906891104,0.9201285239,867.5428245783,1,17,7,0.5377281908,102,97,0.0],[1,1,0.0,0.004347826,0.005797101,690.0,1,19,8,1.0,163,156,0,1,0.3205924606,0.0,0.1064336956,690.2931977616,0,19,8,0.8983104991,163,156,0.0],[1,1,0.0,0.021596859,0.002617801,1528.0,1,16,8,1.0,104,98,1,0,0.5450243448,0.8465215004,0.1754884143,1528.0101201799,1,16,7,0.1517253468,103,98,1.0],[1,1,0.0,0.183333333,0.016666667,120.0,1,9,5,1.0,105,99,0,0,0.0,0.0,0.1869901706,119.7281719625,1,9,4,0.7242000635,105,99,1.0],[2,2,0.272970858,0.057630736,0.010672359,468.5,1,19,21,1.0,107,102,2,1,0.4632186339,0.5151649361,0.5297496163,467.8969222924,0,19,21,0.1238559062,106,102,1.0],[1,7,0.660439276,0.01754386,0.001349528,635.1428571,1,21,43,0.857142857,170,163,1,6,0.4886126971,0.5824873737,0.3777332425,635.2057074129,1,21,42,1.0,169,163,1.0],[1,1,0.0,0.001962067,0.001962067,1529.0,1,16,0,1.0,171,164,1,1,0.4109403805,0.0,0.3006374998,1529.5381119759,0,14,0,0.5491716007,171,164,0.0],[1,1,0.0,0.000654022,0.000654022,1529.0,1,16,0,1.0,393,369,0,1,0.3751256401,0.0,0.177764143,1528.2034153516,0,15,0,0.8911335728,393,368,0.0],[1,5,0.621657878,0.003691085,0.070130608,704.4,1,21,28,0.6,176,169,1,4,0.8109520635,0.0,0.0031957521,704.6629593172,0,21,28,0.0,175,168,1.0],[1,1,0.0,0.000651466,0.000651466,1535.0,1,16,0,1.0,394,370,1,1,0.9652819625,0.694745291,0.7578956896,1534.1840299137,0,16,0,0.3819638209,394,369,1.0],[1,1,0.0,0.000651466,0.000651466,1535.0,1,16,0,1.0,177,170,0,0,0.4315548077,0.3779258824,0.470509447,1534.5752817586,0,16,0,1.0,177,170,0.0],[1,1,0.0,0.005701254,0.002280502,877.0,1,19,1,1.0,178,171,0,1,1.0,0.501998852,0.3418312906,876.7723790319,0,20,1,0.5732837214,178,169,0.0],[1,1,0.0,0.005555556,0.011111111,180.0,1,19,14,1.0,179,172,0,0,0.0,0.5782581803,0.2568909174,180.1829668385,0,18,13,0.8537335903,178,171,0.0],[1,1,0.0,0.005524862,0.0,181.0,0,19,0,1.0,180,173,1,0,0.2415761293,0.0,0.2156828349,180.7616446161,0,20,0,0.5911466151,180,172,0.0],[1,2,0.966618633,0.006160164,0.008213552,974.0,1,20,0,1.0,182,175,1,1,1.0,0.1238964018,0.1068671518,973.9104867006,0,19,0,1.0,181,175,1.0],[1,1,0.0,0.011904762,0.011904762,168.0,1,18,7,1.0,183,176,1,1,0.5034788742,0.0,0.5287640494,168.385274132,1,18,6,1.0,183,175,0.0],[1,1,0.0,0.001108647,0.001108647,902.0,0,19,1,1.0,395,371,1,1,0.3057038356,0.223188987,0.1965833338,902.1038334308,0,18,1,1.0,395,370,1.0],[1,1,0.0,0.012953368,0.007772021,1544.0,1,16,1,1.0,893,844,0,0,0.0763591859,0.0,0.5087776381,1544.1707631529,0,15,1,0.5577614813,893,843,0.0],[1,1,0.0,0.012953368,0.007772021,1544.0,1,16,1,1.0,894,845,1,1,0.2576705175,0.0,0.1404082424,1545.6562113109,2,17,1,1.0,894,844,1.0],[1,1,0.0,0.001138952,0.0,878.0,1,19,1,1.0,75,73,1,2,0.0,0.0133755596,0.0422716466,877.3597208504,1,19,0,1.0,75,72,0.0],[1,1,0.0,0.001138952,0.0,878.0,1,19,2,1.0,76,74,0,0,0.0,0.2541082951,0.0883090271,878.2307392731,0,19,1,1.0,75,74,0.0],[1,1,0.0,0.000868056,0.000868056,1152.0,1,9,26,1.0,396,372,1,0,1.0,0.0,0.8801355655,1151.896172726,1,9,26,0.5527143265,395,371,0.0],[1,1,0.0,0.000868056,0.000868056,1152.0,1,9,16,1.0,397,373,0,1,0.0,0.0,0.3395555624,1151.5945742488,1,9,15,1.0,396,373,0.0],[1,1,0.0,0.001108647,0.001108647,902.0,1,19,1,1.0,398,374,0,1,0.0,0.3535190855,0.4230528751,901.9647796867,0,19,1,0.5563465144,398,374,0.0],[1,1,0.0,0.001138952,0.001138952,878.0,1,19,1,1.0,77,75,0,1,1.0,0.0,0.7166096485,878.8661434047,1,18,1,1.0,77,75,1.0],[1,1,0.0,0.001138952,0.001138952,878.0,1,19,3,1.0,78,76,0,0,0.0,0.0,0.4951919835,877.9797002731,0,19,2,1.0,77,75,0.0],[1,1,0.0,0.004464286,0.004464286,224.0,1,19,13,1.0,184,177,0,1,0.2358737653,0.0,0.3163841311,224.5275047811,0,18,12,0.7681551263,185,176,1.0],[1,1,0.0,0.004464286,0.004464286,224.0,1,19,16,1.0,185,178,1,1,0.038585502,1.0,0.3582063232,224.3076587157,1,19,15,0.8976922331,185,176,0.0],[1,2,0.918295834,0.001855288,0.0,808.5,1,14,732,1.0,2,2,1,2,0.6051632968,0.2018183697,0.1846613427,808.7300026679,1,14,731,0.9511970776,2,2,0.0],[1,2,0.995727452,0.00760095,0.004750594,1052.5,1,21,540,1.0,4,4,0,3,0.5274967509,0.0,0.3302491907,1052.5169902901,1,21,540,1.0,4,4,0.0],[1,1,0.0,0.001943005,0.0,1544.0,1,17,4,1.0,5,5,2,1,0.0,0.0,0.1873253297,1545.1510002469,1,16,4,0.2874892107,5,6,0.0],[1,1,0.0,0.001295337,0.0,1544.0,1,17,5,1.0,6,6,0,0,0.0084429967,0.0,0.0910929451,1544.306521894,1,17,4,0.4991996471,6,6,0.0],[3,31,0.651737215,0.048268297,0.041686256,411.6774194,0,23,9235,0.709677419,925,919,2,30,1.0,1.0,0.3637551077,411.6492686354,0,22,9234,1.0,924,919,0.0],[1,1,0.0,0.004444444,0.0,225.0,1,19,19,1.0,186,179,1,1,0.3319648993,0.0,0.3032146186,224.6652687934,0,19,18,1.0,185,179,0.0],[1,1,0.0,0.004444444,0.0,225.0,1,19,3,1.0,187,180,0,1,0.0,0.3072172083,0.0845417963,224.5337047548,1,18,2,1.0,187,179,0.0],[2,7,0.969509056,0.036831483,0.014631685,283.1428571,1,19,2130,0.857142857,932,918,1,6,1.0,0.5863204883,0.0601571245,282.3935692101,0,18,2130,0.6015794112,931,917,0.0],[3,52,0.739279416,0.183476904,0.208912704,283.5192308,0,23,15836,0.75,984,978,2,51,0.1559705178,0.1772164383,0.2747579276,283.4527713062,0,23,15836,0.6782933453,984,978,0.0],[1,1,0.0,0.02685422,0.007672634,1564.0,1,17,12,1.0,985,928,0,0,0.0,0.0,0.4838484377,1564.1002568066,0,16,12,0.8546451608,985,928,0.0],[1,1,0.0,0.02685422,0.007672634,1564.0,1,17,7,1.0,986,929,1,0,0.0,0.0,0.1853415402,1563.9189353931,0,17,6,0.3567146292,986,928,1.0],[1,1,0.0,0.012048193,0.012048193,83.0,1,10,27,1.0,79,77,0,1,0.4647785038,0.0,0.5492509823,83.000591241,0,10,27,1.0,79,77,0.0],[1,1,0.0,0.012048193,0.012048193,83.0,1,10,34,1.0,80,78,0,0,0.0,0.0,0.0714977393,83.4580766218,0,10,34,0.0,80,78,0.0],[1,1,0.0,0.092307692,0.061538462,65.0,1,11,27,1.0,108,101,1,0,0.0,0.8712419386,0.4672238433,64.9097550039,0,10,26,0.60355972,108,100,1.0],[1,1,0.0,0.092307692,0.061538462,65.0,1,11,97,1.0,109,102,0,1,0.0,0.5065929688,0.2318738332,65.6775751278,0,11,96,0.7406893545,108,101,0.0],[1,1,0.0,0.055851064,0.007978723,376.0,1,13,49,1.0,76,69,1,1,0.2116671819,0.0,0.242172461,375.2547508861,0,12,48,0.4729539988,74,69,0.0],[1,1,0.0,0.025641026,0.025641026,39.0,1,6,86,1.0,999,939,0,1,0.1917434253,0.0,0.2442882895,38.7470096361,1,5,85,1.0,999,939,0.0],[2,12,0.840475125,0.14965035,0.074325674,417.0833333,1,22,497,0.833333333,999,984,2,11,1.0,0.0,0.1301601331,417.3241645759,0,22,496,0.426281549,999,983,0.0],[1,10,0.604896649,0.118993135,0.131197559,262.2,1,19,795,0.7,1010,950,0,10,0.5653334686,0.0,0.0031116969,261.4716500155,0,19,794,0.4404442874,1009,949,0.0],[1,14,0.472951851,0.568633221,0.086950125,485.5,1,23,584,0.928571429,1026,966,1,13,0.5412949792,1.0,0.2411473046,486.3858996575,1,23,584,1.0,1026,966,0.0],[1,10,0.802935763,0.156128025,0.096799375,128.1,1,20,570,0.8,1038,978,0,10,0.0,0.4951958523,0.6106142944,128.2988476639,0,20,570,1.0,1037,977,0.0],[1,1,0.0,0.0,0.0,0.0,1,1,0,1.0,1026,966,1,0,0.4558154691,0.5294993403,0.479695065,0.5266003657,0,0,0,1.0,1026,966,0.0],[1,2,0.89049164,0.24,0.28,12.5,1,12,174,1.0,1038,978,0,2,0.5643240029,0.530282428,0.2987638124,12.7338222316,1,12,174,1.0,1038,978,0.0],[1,1,0.0,1.886925795,0.0,283.0,1,1,0,1.0,1026,966,0,0,0.0,1.0,0.6093989372,282.870745335,0,0,0,0.5201756362,1026,965,0.0],[1,1,0.0,0.130434783,0.130434783,23.0,1,6,93,1.0,1010,950,0,1,0.6967127166,0.0,0.3180600492,22.6211838385,0,6,93,0.4352192486,1010,951,0.0],[1,1,0.0,0.002392344,0.002392344,418.0,1,19,286,1.0,188,181,1,0,0.499981735,0.0,0.0884927862,417.912416417,0,19,286,1.0,188,181,0.0],[1,1,0.0,0.001138952,0.001138952,878.0,1,19,18,1.0,189,182,1,1,0.3431581203,0.7603049262,0.6628255229,877.1297758274,0,18,17,1.0,189,182,0.0],[1,1,0.0,0.001138952,0.001138952,878.0,1,19,15,1.0,190,183,0,0,0.0,0.0,1.2666984673,878.0252492589,1,19,14,1.0,189,183,1.0],[1,1,0.0,0.00624025,0.00624025,641.0,1,20,18,1.0,191,184,0,1,0.0,0.0,0.6976509188,640.6135803815,0,19,16,0.6422114435,191,183,0.0],[1,1,0.0,0.01242236,0.007763975,644.0,1,20,17,1.0,192,185,0,0,0.0,0.3854623193,0.9164431007,643.6249678177,1,20,15,0.8855760491,191,184,1.0],[1,4,0.878160419,0.009642655,0.00907544,440.75,1,20,1241,1.0,10,10,2,3,0.5826350481,0.0,0.1260774449,440.5172552126,0,20,1240,1.0,9,10,0.0],[1,1,0.0,0.001560062,0.00624025,641.0,0,20,1,1.0,193,186,1,1,0.0,0.0543733685,0.0179341552,640.4399518384,0,19,0,0.6933515609,193,186,1.0],[1,1,0.0,0.003916449,0.0,766.0,1,20,273,1.0,11,11,0,0,0.623285868,0.0,0.1627385735,766.0280809393,1,19,272,1.0,11,10,0.0],[1,2,1.0,0.001689189,0.001689189,592.0,1,21,564,1.0,111,104,0,2,1.0,0.0,0.3544009966,592.6582847129,0,20,563,1.0,110,103,0.0],[1,1,0.0,0.028235294,0.044705882,850.0,1,20,275,1.0,12,12,0,0,0.1555610929,0.5017583046,0.0601810511,849.7543761884,1,19,275,1.0,13,11,0.0],[1,1,0.0,0.003870968,0.0,775.0,1,20,35,1.0,194,187,0,1,0.0975957511,0.0,0.3743288066,774.5147780826,0,19,35,0.5395210731,194,186,0.0],[1,1,0.0,0.003870968,0.0,775.0,1,20,35,1.0,195,188,1,0,0.3948897416,0.0,0.5537880405,776.2063641361,0,20,34,0.9429280718,195,187,1.0],[1,1,0.0,0.003752345,0.003752345,533.0,1,14,364,1.0,13,13,0,0,0.2267692751,0.4204333098,0.2891037255,532.8492756768,0,14,363,0.5878527844,12,13,0.0],[1,1,0.0,0.025498891,0.024390244,902.0,1,20,19,1.0,81,79,1,1,0.1366501816,0.0992565869,0.0776112527,901.5481460649,0,20,18,0.9706169088,81,78,0.0],[1,1,0.0,0.025498891,0.024390244,902.0,1,20,22,1.0,82,80,0,1,0.0,0.3288277795,0.4568759116,902.5586060256,0,20,21,1.0,82,79,0.0],[1,1,0.0,0.003676471,0.003676471,544.0,1,14,31,1.0,14,14,0,1,0.465028592,0.6665692446,0.7882431542,543.7633927034,1,13,31,1.0,14,13,0.0],[1,1,0.0,0.003676471,0.003676471,544.0,1,14,33,1.0,15,15,0,0,0.3226429328,0.0,0.5765863694,544.1361117505,0,14,32,1.0,15,15,0.0],[1,1,0.0,0.000639386,0.000639386,1564.0,1,17,13,1.0,399,375,0,2,0.0455460543,0.0,0.2462762705,1563.5659601927,1,17,13,0.0814661366,399,374,0.0],[1,1,0.0,0.000639386,0.000639386,1564.0,1,17,25,1.0,400,376,0,0,0.0,0.4949269215,0.7472953384,1563.41775103,0,17,25,0.8130415188,399,376,0.0],[1,1,0.0,0.012077295,0.002415459,414.0,1,19,25,1.0,401,377,0,0,0.1586196082,0.1950489939,0.1861670643,414.00377127,1,18,24,0.6579418615,401,376,0.0],[1,1,0.0,0.012077295,0.002415459,414.0,1,19,25,1.0,402,378,1,0,0.2266940197,0.0,0.3829745034,413.6412462115,0,18,24,0.8225229595,403,379,0.0],[1,1,0.0,0.009708738,0.004854369,206.0,1,17,38,1.0,112,105,0,0,0.0,0.7981825348,0.3019188679,205.3998535568,0,16,37,0.8715775235,112,105,0.0],[1,1,0.0,0.009708738,0.004854369,206.0,1,17,39,1.0,113,106,0,1,0.0,0.0,0.8408937416,205.4238279667,0,16,39,1.0,113,105,0.0],[1,1,0.0,0.001305483,0.001305483,766.0,0,20,280,1.0,403,379,1,1,0.0,0.7576449762,0.0350364485,765.3682695042,0,19,280,0.6164343614,403,379,0.0],[1,1,0.0,0.003120125,0.003120125,641.0,1,20,7,1.0,18,18,1,0,0.0,0.957077915,0.5881676466,640.7499920033,1,19,6,1.0,17,18,1.0],[1,1,0.0,0.003120125,0.003120125,641.0,1,20,26,1.0,19,19,1,0,0.1498072222,0.0,0.915300355,641.4669382069,1,20,26,1.0,19,20,0.0],[1,1,0.0,0.007772021,0.0,772.0,1,20,281,1.0,114,107,0,0,0.0,1.0,0.3297152677,772.9278272735,0,19,280,1.0,114,106,0.0],[1,1,0.0,0.004415011,0.0,906.0,1,20,5,1.0,115,108,0,1,0.0,0.6444037132,0.0410389463,906.2674576044,0,19,4,1.0,115,108,0.0],[1,1,0.0,0.004415011,0.0,906.0,1,20,26,1.0,116,109,1,1,0.4980749759,0.0,0.7563028989,906.0166421777,1,20,26,1.0,116,109,0.0],[1,1,0.0,0.002493766,0.002493766,802.0,1,20,287,1.0,20,20,0,0,0.0090555433,0.0,0.4538275536,801.9959902326,0,20,287,1.0,20,20,0.0],[1,1,0.0,0.001138952,0.001138952,878.0,1,19,9,1.0,83,81,0,1,0.0,0.0,0.720770754,877.8397516175,1,18,9,1.0,83,80,0.0],[1,1,0.0,0.001138952,0.001138952,878.0,1,19,27,1.0,84,82,1,1,0.0,0.0,0.0051553205,877.9947777763,0,19,26,0.8204515846,84,82,0.0],[1,1,0.0,0.006377551,0.0,1568.0,1,17,1,1.0,117,110,0,1,0.7870455456,0.0,0.3785537782,1568.565500161,1,17,0,0.9866335482,116,109,0.0],[1,1,0.0,0.006377551,0.0,1568.0,1,17,26,1.0,118,111,1,1,0.0,0.2107897711,0.7160823304,1567.7742339726,1,17,26,0.4996752628,117,111,0.0],[1,2,0.954434003,0.005651998,0.000807428,1238.5,1,21,54,1.0,120,113,0,1,0.3433081813,0.0,0.5644914405,1238.8548552916,1,21,54,0.5078123249,120,113,0.0],[1,2,0.954434003,0.005651998,0.000807428,1238.5,1,21,2,1.0,122,115,2,2,0.8251374522,0.2163684678,0.8719389168,1238.7069619392,0,20,2,0.4424091377,122,114,1.0],[1,13,0.752704688,0.046661775,0.028466618,524.2307692,1,23,510,0.923076923,1051,991,1,12,0.0,0.0035227708,0.1657181964,524.9438157505,1,23,509,1.0,1050,990,0.0],[1,1,0.0,0.03030303,0.0,66.0,1,13,115,1.0,1052,992,1,1,0.052039452,0.3411828365,0.0794431127,65.3142224707,2,12,115,1.0,1051,992,0.0],[1,1,0.0,0.03030303,0.0,66.0,1,13,44,1.0,1053,993,1,1,0.0,0.0,0.1482619754,65.9349520366,1,12,44,0.0,1052,992,0.0],[1,1,0.0,0.007954545,0.0,880.0,1,19,31,1.0,85,83,1,0,0.0,0.0,0.726184872,879.9893312551,1,19,30,0.3120028121,85,84,0.0],[1,1,0.0,0.015610652,0.001836547,1089.0,1,19,295,1.0,77,70,1,0,0.3699119227,0.2685148906,0.1570863083,1089.0123194666,1,19,295,1.0,77,69,0.0],[1,1,0.0,0.001102536,0.001102536,907.0,0,20,30,1.0,78,71,1,1,0.124206029,0.5602527875,0.7476576026,906.7225608743,0,19,30,1.0,78,71,0.0],[1,1,0.0,0.006818182,0.004545455,880.0,1,19,31,1.0,123,116,0,0,0.2188805909,0.1311191078,0.4681352503,880.0156451101,0,19,30,1.0,122,116,0.0],[1,1,0.0,0.006833713,0.004555809,878.0,1,19,4,1.0,124,117,0,0,0.0,0.0,0.1736613522,877.8394342433,1,19,4,0.2098700257,123,116,0.0],[1,1,0.0,0.014423077,0.004807692,208.0,1,17,8,1.0,86,84,1,1,0.0,0.2766818039,0.3369957423,207.8817433331,0,17,8,1.0,85,83,1.0],[1,1,0.0,0.0,0.004830918,207.0,1,17,0,1.0,87,85,1,0,0.0,0.0,0.5133484255,207.0515068179,1,17,0,0.778030674,86,85,0.0],[1,2,0.779349837,0.020304569,0.012690355,197.0,1,19,63,1.0,126,119,0,2,0.66909365,0.0,0.1788554502,196.349910984,0,18,62,0.7188801565,125,119,0.0],[1,2,0.779349837,0.020304569,0.012690355,197.0,1,19,89,1.0,128,121,1,2,0.2885680008,0.4501042127,0.3155086038,196.814603519,0,19,88,0.0,128,120,0.0],[1,1,0.0,0.003420753,0.004561003,877.0,1,19,5,1.0,129,122,0,0,0.2772676322,0.0,0.3091143221,876.4010135512,1,18,5,1.0,129,121,0.0],[1,1,0.0,0.003412969,0.004550626,879.0,1,19,36,1.0,130,123,0,1,0.4940123666,0.1535162459,0.9332282102,878.903187842,1,18,35,1.0,129,123,0.0],[1,1,0.0,0.005524862,0.005524862,181.0,1,19,37,1.0,88,86,1,1,0.0,0.0,0.3664281285,180.4092105355,0,18,37,1.0,89,86,0.0],[1,1,0.0,0.006593407,0.002197802,910.0,1,20,10,1.0,131,124,1,0,0.0942462359,0.3316287811,0.0345519362,909.6169236273,1,19,9,1.0,130,123,0.0],[1,1,0.0,0.006593407,0.002197802,910.0,1,20,37,1.0,132,125,1,1,0.1073045408,0.893609728,0.4434616762,910.0588811507,1,19,37,0.6182699124,131,125,0.0],[1,1,0.0,0.0,0.00811359,493.0,1,13,47,1.0,133,126,1,0,0.3355673213,0.0,0.1527855785,492.5194664304,0,13,46,1.0,132,125,0.0],[1,1,0.0,0.0,0.00811359,493.0,1,13,104,1.0,134,127,0,1,0.672316997,0.2697129092,0.9386787557,492.9762434258,1,12,103,1.0,134,127,0.0],[1,2,1.0,0.002125399,0.002125399,470.5,1,21,23,1.0,136,129,0,1,0.6872588555,0.0,0.0441786363,470.2686456809,0,19,21,1.0,135,129,0.0],[1,2,1.0,0.002125399,0.002125399,470.5,1,21,99,1.0,138,131,0,2,1.0,0.0,0.6166733968,470.9032110255,1,21,98,1.0,139,130,0.0],[1,22,0.760259939,0.007133498,0.004804193,312.2272727,1,22,922,0.681818182,160,153,1,22,1.0,0.6634518174,0.8007514388,311.7683161912,0,22,921,0.3290937169,159,152,1.0],[1,22,0.760259939,0.007131422,0.004802794,312.3181818,1,22,2107,0.636363636,182,175,1,22,1.0,0.0,0.8360778743,312.8574085028,1,21,2107,0.0,182,175,0.0],[1,1,0.0,0.006024096,0.006024096,166.0,1,18,0,1.0,89,87,1,0,0.07467749,0.0,0.2049005709,165.7394638281,0,17,0,0.562009883,89,86,0.0],[1,1,0.0,0.006024096,0.006024096,166.0,1,18,47,1.0,90,88,0,0,0.8857140428,0.0,1.8327074576,165.6807229523,1,18,47,1.0,89,88,0.0],[1,1,0.0,0.011325028,0.0,883.0,1,19,1,1.0,183,176,0,0,0.1865183713,0.0,0.0896206067,883.2327101235,0,18,0,1.0,182,176,1.0],[1,1,0.0,0.011299435,0.0,885.0,1,19,42,1.0,184,177,2,0,0.2602386829,0.0724209079,0.3545482217,884.5730852882,1,19,41,1.0,183,177,0.0],[1,1,0.0,0.001132503,0.001132503,883.0,1,19,1,1.0,196,189,0,1,0.0,0.0,0.7751156854,883.1792005658,1,18,1,0.5417396996,196,188,0.0],[1,1,0.0,0.001129944,0.001129944,885.0,1,19,43,1.0,197,190,0,1,0.0,0.3184915,0.175135064,885.1440543381,0,19,43,0.8872753185,196,190,0.0],[1,2,0.811278124,0.0,0.005184705,771.5,1,22,28,1.0,186,179,0,2,0.9091907132,0.0,0.1220420936,771.6428150288,0,22,27,1.0,186,179,0.0],[1,1,0.0,0.0,0.066666667,15.0,1,6,60,1.0,1,1,1,1,0.0,0.0,0.0994981831,14.7813717254,0,6,60,1.0,0,0,0.0],[1,1,0.0,0.0,0.066666667,15.0,1,6,131,1.0,2,2,0,1,0.0,0.0,0.1300842853,15.0528906768,1,5,130,1.0,2,2,0.0],[1,1,0.0,0.025412961,0.001270648,787.0,1,20,8,1.0,187,180,2,0,0.1838946936,0.3877919366,0.149309791,786.7877479148,1,18,7,0.9942210894,187,180,1.0],[1,1,0.0,0.025412961,0.001270648,787.0,1,20,62,1.0,188,181,0,0,0.0,0.0,0.1589787602,786.667328115,0,19,61,1.0,188,181,0.0],[1,1,0.0,0.126506024,0.096385542,166.0,1,18,9,1.0,189,182,0,1,0.0,0.7526043815,0.55274849,167.1805281624,0,17,8,0.6171168671,188,182,0.0],[1,1,0.0,0.126506024,0.096385542,166.0,1,18,56,1.0,190,183,0,0,0.0,0.0,0.0739746091,166.0343379369,0,18,56,0.1027104641,189,182,0.0],[1,9,0.866107761,0.008624148,0.008624148,554.0,1,22,322,0.888888889,199,192,0,8,1.0,0.2485463703,0.1288952063,553.5410983336,0,22,321,0.7033978088,198,191,1.0],[1,1,0.0,0.127272727,0.145454545,110.0,1,8,63,1.0,198,191,1,2,0.6484342543,0.4227775295,0.5131627231,109.4872556953,0,8,63,0.593128926,198,191,1.0],[1,1,0.0,0.001836547,0.001836547,1089.0,1,19,316,1.0,200,193,1,1,0.0,0.0,0.0319040154,1088.4733927891,0,19,315,1.0,199,192,0.0],[1,2,0.468995594,0.0,0.004051864,1234.0,1,21,6,0.5,202,195,0,1,1.0,0.1584815766,0.8322866299,1233.7630143678,0,20,6,0.1654194572,202,194,0.0],[1,2,0.468995594,0.0,0.004042037,1237.0,1,21,106,1.0,204,197,1,2,0.5846448836,0.3666611092,0.7774359716,1237.9228736956,0,21,106,1.0,203,198,0.0],[1,1,0.0,0.00456621,0.00456621,219.0,1,13,15,1.0,91,89,0,0,0.2229069947,0.0,1.1013793024,219.1638954353,0,12,15,1.0,90,89,0.0],[1,2,0.157906374,0.058360656,0.055737705,762.5,1,22,7,1.0,206,199,1,2,0.7147363659,0.0030798749,0.029539721,763.1805654057,0,21,7,1.0,205,199,1.0],[2,7,0.780368658,0.043265876,0.010932775,614.1428571,1,22,171,0.857142857,98,98,2,7,0.1168561601,0.0,0.9193671695,615.1686237635,1,21,171,0.6649217213,97,98,1.0],[1,1,0.0,0.013452915,0.0,446.0,1,7,71,1.0,3,3,1,1,0.0,0.0746573715,0.6349651842,446.7913592352,0,7,70,0.9957399396,3,2,0.0],[1,1,0.0,0.000628931,0.0,1590.0,1,18,1,1.0,4,4,0,0,0.2244646399,0.4281717443,0.1935957588,1588.3249200866,0,16,0,0.4635547078,4,3,1.0],[1,1,0.0,0.004048583,0.004048583,494.0,1,14,17,1.0,5,5,0,0,0.3028449321,0.0,0.3554001756,494.1751714094,0,13,17,1.0,5,4,0.0],[1,1,0.0,0.021978022,0.0,182.0,1,20,59,1.0,6,6,1,1,0.4199775566,0.0,0.0688750435,181.8783791634,0,20,59,1.0,5,5,0.0],[1,1,0.0,0.021978022,0.0,182.0,1,20,3,1.0,7,7,0,1,0.0,0.3100043919,0.1319901002,182.9371748315,1,19,3,1.0,6,6,1.0],[1,1,0.0,0.004559271,0.003039514,658.0,1,20,3,1.0,99,96,0,1,0.0,0.5771390123,0.4599262006,657.6179145034,0,19,4,1.0,98,95,1.0],[1,3,0.943188781,0.0,0.006578947,557.3333333,1,21,27,0.666666667,209,202,0,3,0.5092755759,0.5401554185,1.1783069031,558.266332314,1,20,27,0.2536251176,209,201,0.0],[1,1,0.0,0.02173913,0.010869565,184.0,1,20,2,1.0,210,203,0,0,0.0,0.0,0.5592015754,183.5172807756,1,20,2,0.4562125755,209,203,0.0],[1,1,0.0,0.02173913,0.010869565,184.0,1,20,61,1.0,211,204,0,0,0.0,0.0,0.1167775559,183.4902210175,1,19,60,1.0,211,204,0.0],[2,2,1.0,0.02238806,0.029850746,134.0,1,5,132,0.5,101,101,2,1,1.0,0.1040754356,0.1801957545,133.7778225501,0,5,131,0.2843504078,100,101,1.0],[2,2,1.0,0.02238806,0.029850746,134.0,1,5,146,0.5,103,103,2,1,1.0,0.5963873682,0.7679275847,133.6407982466,1,4,145,0.0492851888,103,103,0.0],[1,1,0.0,0.024498886,0.0,898.0,1,20,1,1.0,8,8,1,0,0.4559602386,0.0,0.2676827313,897.5538996457,1,20,0,1.0,7,8,1.0],[1,2,0.877962001,0.014723204,0.007067138,849.0,1,18,130,1.0,215,208,1,1,0.4081553968,0.0,0.7039970845,849.3538408767,1,18,130,0.8382212841,215,208,0.0],[1,2,0.877962001,0.014543339,0.006980803,859.5,1,18,17,1.0,213,206,1,2,0.7522677921,0.0550277095,0.0756553669,859.8646810229,0,17,16,0.797721551,212,205,0.0],[1,4,0.970322725,0.004560261,0.008469055,383.75,1,22,333,0.75,223,216,1,3,1.0,0.7139176064,0.2778434254,383.5805572377,0,22,333,0.1574582953,222,216,0.0],[1,4,0.970322725,0.00461437,0.008569545,379.25,1,22,31,1.0,219,212,1,4,0.9347016701,0.1089411385,0.4445563556,379.5533447605,0,22,31,1.0,219,211,0.0],[1,1,0.0,0.003754693,0.000625782,1598.0,1,18,0,1.0,224,217,0,0,0.2990510429,0.5082415865,0.7011954424,1598.5139985077,1,18,0,1.0,223,216,0.0],[1,1,0.0,0.003804692,0.000634115,1577.0,1,18,62,1.0,225,218,0,0,0.0,0.1343205196,0.5564049025,1577.2820402207,1,18,61,1.0,225,218,0.0],[1,1,0.0,0.019017433,0.034865293,631.0,1,20,64,1.0,227,220,0,0,0.3747398383,0.0,0.1449629379,630.9421510271,0,20,63,1.0,226,219,0.0],[1,1,0.0,0.018518519,0.033950617,648.0,1,20,4,1.0,226,219,0,1,0.0,0.0170410283,0.7931197377,648.3967713171,0,19,3,0.8046792414,226,218,0.0],[1,1,0.0,1.125,0.725,40.0,1,2,404,1.0,104,1,1,0,0.0,0.4696045157,0.9453340815,39.8348070609,1,2,403,0.8727995943,104,0,0.0],[1,1,0.0,0.002444988,0.0,818.0,1,20,8,1.0,228,221,0,0,0.31362457,0.7102818328,0.3146614712,817.155001775,1,20,8,1.0,227,221,1.0],[1,1,0.0,0.026315789,0.026315789,38.0,1,14,24,1.0,9,9,2,0,0.5761755719,0.2147820876,0.2230719114,37.4478271003,0,15,24,1.0,8,8,1.0],[1,1,0.0,0.026315789,0.026315789,38.0,1,14,78,1.0,10,10,0,1,0.0,1.0,0.327401955,37.6567826421,0,13,78,1.0,10,10,0.0],[1,1,0.0,0.112359551,0.035481963,1691.0,0,19,8,1.0,1,1,1,0,0.0,0.2218834429,0.3034460565,1690.9964423253,1,19,7,0.2319891905,1,1,0.0],[1,3,0.595905918,0.004539952,0.00090799,1101.333333,1,23,28,1.0,231,224,1,2,1.0,0.0,0.4384900709,1101.286362461,1,22,27,1.0,230,223,0.0],[1,3,0.595905918,0.004585754,0.000917151,1090.333333,1,23,230,1.0,234,227,1,2,0.1310249661,0.2441063074,0.5456207865,1089.8485852159,0,23,229,0.2917932212,234,227,0.0],[1,7,0.893703898,0.023004326,0.026740071,726.5714286,1,25,177,1.0,8,8,0,7,0.6215813985,0.1145553388,0.3906869748,726.0316291182,0,25,177,0.8164749094,8,7,0.0],[1,3,0.561824902,0.03496082,0.022905365,553.0,0,22,100,1.0,11,11,2,2,0.3251627518,0.0,0.33482388,552.5558018136,1,22,99,1.0,11,10,0.0],[1,3,0.451120228,0.016845329,0.04849413,653.0,0,23,114,1.0,14,14,1,3,0.2663708009,0.2352198801,0.0138927356,653.7618499381,0,23,114,1.0,14,14,0.0],[1,2,0.182138465,0.027514659,0.037889039,1108.5,0,19,60,1.0,16,16,0,1,0.0,0.0,0.139142499,1108.9530341018,0,19,60,0.9888307392,15,15,0.0],[1,3,0.429214516,0.004645761,0.06329849,574.0,1,24,44,1.0,19,19,1,2,1.0,0.0,0.6299845347,574.4364231956,0,24,43,1.0,19,19,0.0],[1,4,0.908962882,0.034336783,0.031514581,531.5,1,24,115,1.0,23,23,1,3,1.0,0.0,0.0802794822,532.0847839002,1,23,115,0.1476304042,23,23,0.0],[1,4,0.6158204,0.055555556,0.04962963,337.5,1,23,274,1.0,27,27,0,4,1.0,0.0,0.1525333985,338.3647942216,0,23,273,1.0,27,27,0.0],[1,4,0.787277528,0.058114507,0.037451571,580.75,1,23,133,1.0,31,31,1,4,0.8585633721,0.1234608071,0.3203182675,581.0616808626,0,22,133,1.0,31,31,0.0],[1,2,0.998635964,0.003628447,0.013062409,689.0,1,13,68,0.5,200,193,0,1,0.6589975477,0.0,0.0285032141,688.6991544925,1,13,67,0.0,200,193,0.0],[1,2,0.20307393,0.039448967,0.0,798.5,0,23,36,1.0,33,33,0,2,0.5514136185,0.0,0.5050185087,798.4961296982,0,22,36,0.3122013445,31,32,0.0],[1,2,0.0,0.006169031,0.000616903,810.5,1,19,3,1.0,202,195,1,1,0.2589176956,0.1444411682,0.1896873121,811.0576626511,0,18,3,1.0,202,195,1.0],[1,3,0.647399701,0.016702586,0.008081897,618.6666667,0,22,96,1.0,36,36,1,2,0.209029839,0.1439285418,0.0818740662,618.4730343176,0,22,94,0.8278062452,35,36,0.0],[1,1,0.0,0.238383838,0.002020202,495.0,0,11,85,1.0,37,37,0,1,0.5801527478,0.1013209437,0.0388695444,494.6208452151,0,11,84,0.9034794846,36,36,0.0],[1,9,0.866389698,0.012713936,0.0200489,227.2222222,0,22,615,0.666666667,46,46,1,9,1.0,0.8267945152,0.2391018998,227.2525038215,0,21,614,0.036187395,46,46,0.0],[1,1,0.0,0.09375,0.09375,32.0,0,6,36,1.0,47,47,0,1,0.9165449183,0.0,0.1717860931,32.2622107108,0,5,36,1.0,47,47,0.0],[1,1,0.0,0.015384615,0.0,910.0,1,21,14,1.0,203,196,0,0,0.2517313991,0.3958444902,0.5475430836,910.1076384523,1,20,13,1.0,202,195,0.0],[1,3,0.287503235,0.03670186,0.032679739,663.0,1,23,158,1.0,50,50,1,3,0.2187703685,0.0,0.1064198971,662.8006745515,1,23,158,0.1998930522,50,49,0.0],[1,2,0.863120569,0.004887586,0.008797654,511.5,0,18,137,1.0,52,52,0,1,0.6452442528,0.1162974431,0.0527017927,511.6703606983,0,18,136,1.0,51,51,0.0],[1,1,0.0,0.002386635,0.002386635,419.0,1,19,15,1.0,204,197,1,0,0.3622224431,0.1007609827,0.5383161334,419.0445309976,0,19,14,0.3519119967,203,196,0.0],[1,1,0.0,0.001031992,0.0,969.0,1,21,22,1.0,53,53,0,0,0.0,0.0,0.7321511452,969.7327193822,1,21,22,0.842713827,53,52,0.0],[1,1,0.0,0.014,0.004,500.0,1,11,86,1.0,54,54,0,0,0.0,0.5917428663,0.1835273223,499.7229406238,0,11,86,1.0,54,54,0.0],[1,1,0.0,0.000591366,0.000591366,1691.0,0,19,15,1.0,55,55,0,1,0.5453809201,0.0,0.5193797787,1691.2953186433,0,18,15,1.0,54,54,0.0],[1,1,0.0,0.011299435,0.005649718,531.0,0,15,53,1.0,56,56,0,0,0.0465260923,0.0,0.3281697764,531.690567199,0,14,53,1.0,55,56,0.0],[1,1,0.0,0.015025042,0.136894825,599.0,1,21,14,1.0,205,198,0,0,0.5864308904,0.0,0.2410745661,598.658071965,1,21,13,0.5685672522,205,197,0.0],[1,4,0.923527595,0.016779606,0.022910616,774.75,1,25,129,1.0,209,202,0,4,1.0,0.2375079436,0.2522132737,775.0838035029,1,24,129,1.0,208,201,1.0],[1,1,0.0,0.004923077,0.005538462,1625.0,1,19,0,1.0,210,203,1,1,0.2300614441,0.0,0.2985941801,1625.0639435821,0,18,0,1.0,210,202,1.0],[1,1,0.0,0.057142857,0.028571429,35.0,1,6,0,1.0,211,204,0,2,0.0,0.0979590191,0.2183245629,34.7042287387,1,5,0,1.0,210,203,1.0],[1,2,0.918295834,0.032983508,0.016491754,333.5,1,5,1547,1.0,407,6,2,2,1.0,0.1787312696,0.2062385813,333.6480613861,0,4,1547,0.7928324164,406,5,0.0],[1,2,0.918295834,0.032983508,0.016491754,333.5,1,5,1286,1.0,405,4,1,2,1.0,0.5034091715,0.3029663249,333.6512955372,0,4,1287,1.0,405,3,1.0],[1,2,0.877962001,0.035982009,0.019490255,333.5,1,5,1547,1.0,409,8,1,1,0.6520916883,0.0,0.0320766374,334.1347841222,1,5,1546,1.0,409,8,0.0],[1,3,0.719879969,0.009692132,0.000570125,1169.333333,1,23,61,1.0,59,59,1,4,1.0,0.0,0.2693088891,1168.9537292252,0,22,61,1.0,59,59,0.0],[1,7,0.570925134,0.009308774,0.005545653,721.2857143,1,24,319,0.857142857,66,66,0,7,0.6267940731,0.1829486545,0.9760422538,721.4112277946,0,24,319,1.0,65,65,0.0],[1,1,0.0,0.005882353,0.009803922,510.0,0,11,87,1.0,67,67,0,1,0.7020161335,0.0650322434,0.2122685796,510.7408165628,0,11,87,1.0,67,66,0.0],[1,1,0.0,0.011787819,0.013752456,509.0,1,11,87,1.0,68,68,1,0,0.3589570097,0.9376589135,0.9341804112,509.2420293595,1,11,87,0.2137876413,68,67,0.0],[1,3,0.920619836,0.002150538,0.001075269,620.0,1,23,102,1.0,214,207,1,2,1.0,0.1081980242,0.3237062743,619.0011741833,1,24,102,0.0117667589,213,206,1.0],[1,1,0.0,0.001123596,0.001123596,890.0,0,21,0,1.0,216,209,1,1,0.592764217,0.0,0.3184780235,889.8209701452,0,21,0,0.6879955059,217,209,0.0],[1,1,0.0,0.001123596,0.001123596,890.0,1,21,0,1.0,215,208,0,0,0.0,0.9493552846,0.640201953,890.0743114618,0,20,0,0.5492035794,215,207,0.0],[1,1,0.0,0.210526316,0.49122807,57.0,1,13,29,1.0,217,210,1,1,0.0,0.0,0.8940576472,57.2001657143,0,14,28,1.0,217,209,1.0],[1,1,0.0,0.020134228,0.015100671,596.0,1,21,2,1.0,218,211,1,0,0.0,0.025443957,0.2232904331,595.6413497407,0,21,2,1.0,216,210,0.0],[1,1,0.0,0.025698324,0.039106145,895.0,1,21,0,1.0,219,212,1,0,0.5326268684,0.4153552765,0.4307996276,895.0394975196,0,19,0,1.0,218,211,1.0],[1,1,0.0,0.260869565,0.52173913,23.0,1,11,79,1.0,220,213,1,1,0.0,0.0,0.9140077073,22.7920025463,1,11,78,0.809951144,219,211,1.0],[1,1,0.0,0.028571429,0.028571429,35.0,1,6,2,1.0,221,214,1,1,0.1025961223,0.0,0.1248802789,34.1524328215,1,6,2,0.2422660793,220,214,1.0],[1,12,0.798559462,0.013511741,0.009969828,635.25,0,24,515,0.916666667,80,80,0,12,1.0,0.0,0.8198677158,635.2131371565,1,23,515,1.0,80,79,0.0],[1,2,0.918295834,0.005545287,0.0,1352.5,1,23,43,1.0,82,82,0,1,1.0,0.0125988531,0.4775813876,1352.5633634211,1,23,43,1.0,81,80,0.0],[1,1,0.0,0.009917355,0.27107438,605.0,1,12,89,1.0,83,83,1,1,0.144956934,0.5445814734,0.638973388,606.0541431223,1,12,88,0.3823980509,82,82,0.0],[1,1,0.0,0.001295337,0.001295337,772.0,0,21,335,1.0,410,380,0,0,0.0,0.0,0.7681693325,771.1614964594,0,20,335,0.6297717002,409,380,0.0],[1,1,0.0,0.009917355,0.27107438,605.0,0,12,89,1.0,84,84,1,0,0.2714214784,0.0875738535,0.6708855174,605.2931407076,0,11,89,0.9646506557,83,84,0.0],[1,1,0.0,0.001101322,0.001101322,908.0,0,21,80,1.0,411,381,1,1,0.0,0.0279029628,0.3884145485,908.6133315173,0,20,79,1.0,410,381,0.0],[1,3,0.588093032,0.07664112,0.003332223,1000.333333,1,21,199,0.666666667,87,87,0,2,0.9429200569,0.0,0.1948013136,1000.4876396233,1,21,198,0.4640424054,86,86,0.0],[1,6,0.756168734,0.055696203,0.02721519,526.6666667,1,23,343,0.833333333,95,95,0,5,1.0,0.0,0.4456182807,526.7288644562,0,22,343,0.5978439063,94,95,0.0],[1,1,0.0,0.005263158,0.015789474,190.0,1,21,20,1.0,89,89,1,1,0.1445090599,0.0,0.4232987255,190.1869596154,1,20,20,1.0,88,89,0.0],[1,1,0.0,0.001155402,0.001155402,1731.0,1,19,19,1.0,89,89,1,0,0.0,0.209304419,0.498651694,1730.6646067932,0,18,19,1.0,89,88,0.0],[2,3,0.906153829,0.013346044,0.021925643,349.6666667,1,21,54,0.666666667,224,224,1,2,0.3851473215,0.0,0.7687329371,350.0466075833,1,20,54,0.712756652,224,223,0.0],[1,5,0.608835758,0.026010655,0.011595111,638.2,0,24,139,1.0,100,100,0,4,1.0,0.4015395053,0.4947067597,638.8957482041,0,24,139,0.4069249645,100,99,0.0],[1,1,0.0,0.086549708,0.052631579,855.0,1,21,25,1.0,101,101,0,1,0.6516114369,0.0,1.0504270897,854.8055759462,1,20,25,0.5746429711,101,101,0.0],[1,8,0.900190472,0.023450282,0.035811671,687.625,0,24,395,0.875,109,109,1,8,1.0,0.0,1.2928834331,687.0207535716,0,24,395,0.374020193,108,108,0.0],[1,1,0.0,0.00792752,0.004530011,883.0,1,21,26,1.0,110,110,1,0,0.1753086701,0.2087636114,0.2354157196,882.9538281365,1,21,25,0.8892254969,110,109,0.0],[1,1,0.0,0.005,0.0,200.0,0,21,21,1.0,111,111,1,0,0.3126896322,0.0,0.3300788282,199.5107301563,0,20,21,0.8606431432,110,111,0.0],[2,9,0.837282775,0.027545762,0.035365203,625.2222222,0,24,430,0.777777778,120,120,1,8,1.0,0.0,0.5903428437,625.4951581633,0,23,430,0.5399340792,120,120,0.0],[1,1,0.0,0.0,0.0,18.0,0,2,0,1.0,129,126,0,1,0.0,0.0,0.2758118637,17.5852479721,0,2,0,1.0,128,126,0.0],[2,8,0.832885124,0.013710879,0.029210134,419.375,0,25,2108,1.0,129,128,2,7,0.7905829034,0.4746754065,0.3386816964,419.2718479406,0,24,2107,1.0,129,127,0.0],[3,18,0.83375338,0.022640234,0.033566118,493.2222222,0,26,2538,0.888888889,147,147,3,16,0.5059579466,0.0015723441,0.6554514581,493.2335514343,0,25,2537,0.3593848007,147,146,0.0],[1,1,0.0,0.002826456,0.000565291,1769.0,1,19,20,1.0,148,142,0,1,0.0,0.5226334504,0.10727121,1768.8887695772,1,18,20,1.0,147,141,0.0],[1,1,0.0,0.002901915,0.000580383,1723.0,1,19,20,1.0,149,143,0,1,0.0,0.4305916357,0.066310117,1723.4381187194,0,18,20,0.6656025193,148,143,0.0],[1,8,0.87583021,0.005134788,0.000770218,486.875,0,24,319,1.0,157,151,1,7,1.0,0.4091964255,0.0015781505,487.1023348619,0,24,319,1.0,157,151,0.0],[1,1,0.0,0.004307692,0.008,1625.0,1,19,6,1.0,235,228,0,0,0.0466459174,0.7837090711,0.5331658169,1624.7416112479,0,18,4,0.7608793269,235,228,0.0],[1,2,0.898058793,0.00987013,0.008311688,962.5,1,21,55,1.0,159,153,1,2,0.876798117,0.0,0.1413417234,962.2676464007,1,20,55,0.1904728018,159,153,0.0],[1,3,0.742591846,0.012606274,0.002638522,1137.0,0,23,140,1.0,162,156,0,2,0.3856779877,0.0,0.8498727213,1136.6030903696,0,23,139,1.0,161,156,0.0],[1,1,0.0,0.011261261,0.011261261,888.0,1,21,27,1.0,163,157,0,0,0.0,0.0,0.4922550932,888.3212572183,0,21,27,1.0,162,157,0.0],[1,2,0.485460761,0.005081301,0.014227642,492.0,1,20,170,1.0,165,159,0,1,0.4258082618,0.2180800149,0.1929091622,491.6890856991,0,19,170,1.0,164,158,0.0],[1,1,0.0,0.019047619,0.002380952,420.0,1,20,3,1.0,166,160,0,0,0.4103972466,0.0,0.501223661,420.7814454473,0,19,3,0.6348593013,164,159,0.0],[1,1,0.0,0.012048193,0.012048193,166.0,1,19,35,1.0,236,229,1,1,0.0,0.058143614,0.0323313199,167.0785028654,0,19,35,1.0,236,228,0.0],[1,1,0.0,0.012048193,0.012048193,166.0,1,19,92,1.0,237,230,1,1,0.0063531787,0.0564853569,0.0403418026,165.2884058418,1,18,92,0.7670067488,237,229,0.0],[1,1,0.0,0.001226994,0.002453988,815.0,1,21,13,1.0,238,231,0,1,0.0,0.0,0.657702853,815.5325187358,0,20,14,1.0,237,230,0.0],[1,4,0.811035078,0.00572337,0.00572337,786.25,0,24,125,1.0,170,164,0,3,0.6087193212,0.0,0.2270924529,786.5463952473,0,24,124,0.5316669478,170,164,0.0],[1,4,0.811035078,0.005519779,0.005519779,815.25,0,24,125,1.0,174,168,0,4,0.4311589881,0.0735951399,0.2465203834,815.3720027501,0,23,124,0.8855393387,173,168,0.0],[2,27,0.816012754,0.049357727,0.029972752,475.7407407,0,25,2467,0.814814815,201,197,2,26,1.0,0.0,0.5408564113,475.7874939666,0,25,2466,0.6417877113,200,196,0.0],[1,5,0.740766409,0.019864088,0.009409305,765.2,0,24,261,1.0,206,199,0,5,0.3001854252,0.4137749388,0.0833741248,764.7898166505,0,24,261,0.4507858085,206,198,0.0],[1,12,0.742504806,0.00722301,0.003482523,646.0833333,1,24,599,0.916666667,218,211,1,12,0.6109956376,0.0,0.9887832993,646.1109798486,0,24,599,1.0,217,210,0.0],[1,11,0.801567809,0.025648213,0.027470217,648.6363636,0,24,514,1.0,229,222,1,11,0.6471209804,0.0,0.3724820765,649.1516687127,0,23,514,0.9955997835,229,222,0.0],[1,8,0.661024745,0.004049239,0.011337868,771.75,1,24,422,0.875,237,230,1,8,0.3783250378,0.0,0.0968905978,771.4866405059,1,23,422,0.0208513498,236,230,0.0],[1,1,0.0,0.004032258,0.012096774,496.0,0,11,97,1.0,238,231,1,0,0.6645376093,0.0,0.8002128829,495.9071538886,1,10,96,0.9870322395,238,231,0.0],[1,2,0.924133542,0.009110629,0.015184382,1152.5,1,21,125,1.0,240,233,0,2,0.7951051295,0.5337005497,1.2613050884,1152.3811291184,0,21,125,0.4850317624,240,233,0.0],[1,1,0.0,0.009090909,0.004545455,220.0,1,14,105,1.0,239,232,0,0,0.443617719,0.0,0.2919897675,220.3777064614,0,14,104,0.6449235564,239,231,0.0],[1,1,0.0,0.001117318,0.001117318,895.0,1,21,13,1.0,225,217,1,0,0.2617065865,0.1137102959,0.1102832282,894.1010780258,0,20,12,1.0,224,217,0.0],[1,6,0.697726188,0.646055437,0.604477612,469.0,0,24,2560,1.0,429,395,1,6,0.1851731296,0.3846178474,0.5398353626,468.2575915847,0,24,2560,0.5901768609,428,394,0.0],[2,12,0.614774028,0.508086253,0.507637017,185.5,0,23,3724,0.5,423,409,1,11,0.0,0.4848150562,0.3056267253,185.0973655105,0,22,3724,0.2959603152,422,409,0.0],[1,1,0.0,0.0,0.0,0.0,0,13,337,1.0,447,413,0,1,0.0,0.1625413385,0.5537084495,0.431477987,0,12,336,1.0,448,412,0.0],[1,10,0.630290687,0.323625654,0.523887435,305.6,0,24,4008,1.0,460,426,1,10,1.0,0.8808174535,1.2553016148,304.7003212922,0,24,4008,1.0,460,426,0.0],[1,3,0.315312202,0.176817289,0.198428291,169.6666667,0,21,787,1.0,450,416,0,4,1.0,0.4662254388,0.5145778572,169.0558261367,0,21,786,0.5729443227,449,415,0.0],[2,4,0.55143677,0.044499382,0.035846724,202.25,0,16,2609,1.0,474,448,2,4,0.8818422829,0.0,0.0594260508,202.9695034836,0,15,2608,0.3308680656,473,446,0.0],[1,17,0.652060451,0.284951552,0.264188254,297.4705882,0,24,6633,0.941176471,447,413,1,17,1.0,0.3892044755,0.722375248,298.4242010583,0,23,6631,1.0,446,412,0.0],[1,10,0.681801575,0.765158807,1.073147257,103.9,0,21,4960,1.0,470,436,1,10,1.0,1.0,0.1811956609,103.307413188,0,20,4959,1.0,470,435,0.0],[1,2,0.950672093,0.221283784,0.116554054,296.0,0,7,1484,1.0,477,12,1,1,1.0,0.3491332471,0.3257889385,295.7463730602,0,6,1483,0.8486885616,475,11,0.0],[1,1,0.0,0.084337349,0.048192771,83.0,0,3,876,1.0,477,12,2,1,0.0,0.0,0.0893761072,82.4754965995,0,3,875,0.9811374874,477,11,0.0],[1,2,0.177389453,0.929824561,0.385964912,28.5,0,6,609,1.0,479,8,1,2,0.7242332918,1.0,1.556512841,28.5954850543,0,5,609,1.0,478,8,0.0],[1,1,0.0,3.185185185,0.0,27.0,1,1,0,1.0,51,2,1,0,0.0,1.0,0.3365688725,26.5051669398,1,0,0,1.0,51,1,0.0],[1,1,0.0,0.0,0.0,0.0,1,1,0,1.0,51,2,1,1,0.0021320979,0.8114885116,0.6889194498,0.3641092012,0,1,0,1.0,50,2,0.0],[1,2,0.923119984,0.936170213,0.510638298,23.5,1,2,0,0.5,53,40,1,3,0.8315065459,0.7903649822,1.8159458086,23.2121439966,0,2,0,0.3132142028,53,39,0.0],[2,3,1.0,0.040540541,0.0,24.66666667,0,2,0,0.333333333,56,45,2,2,1.0,0.0087270205,0.5552634474,24.2038894723,0,1,0,0.0,55,45,0.0],[1,1,0.0,0.038461538,0.115384615,26.0,1,1,0,1.0,57,4,0,1,0.0,0.5352102887,0.0465883404,26.1993250396,0,0,0,0.2358864966,57,3,0.0],[1,1,0.0,0.001117318,0.001117318,895.0,1,21,1,1.0,226,218,0,0,0.521894317,0.0011943179,0.0725635172,894.9882411117,0,20,0,0.2558620429,226,217,0.0],[2,2,0.0,0.023026316,0.925438596,456.0,1,21,0,1.0,228,228,2,1,0.0,0.2788688334,1.1545203395,456.6698353123,1,21,0,0.8656729966,228,228,1.0],[1,1,0.0,0.001937984,0.001937984,516.0,1,2,0,1.0,240,6,0,0,0.0,0.9244651229,0.1125756635,515.7407060336,1,2,0,0.8289991258,239,6,0.0],[1,1,0.0,0.001937984,0.001937984,516.0,1,2,1,1.0,229,10,1,1,0.0706595945,0.0,0.1553674822,516.2791190283,0,1,1,0.5473072407,228,9,0.0],[1,2,0.977417818,0.003180915,0.003578529,1257.5,1,23,26,1.0,242,234,0,0,1.0,0.2617037932,0.2074229328,1257.5913702601,0,23,25,0.9184450846,242,234,1.0],[1,1,0.0,0.024390244,0.073170732,164.0,1,6,54,1.0,230,220,0,0,0.0,0.8213630241,0.1627635365,163.6815613606,1,5,53,0.4039900246,229,218,1.0],[1,1,0.0,0.342342342,0.324324324,111.0,1,9,43,1.0,231,221,0,1,0.28652056,0.0,0.8377243819,110.8689379276,0,9,43,1.0,231,220,1.0],[1,2,0.650022422,0.043997017,0.000745712,670.5,1,21,10,1.0,233,223,1,1,0.0,0.0,0.5189136813,671.3801373118,1,20,10,0.698408717,232,222,1.0],[1,1,0.0,0.089552239,0.149253731,201.0,1,18,62,1.0,234,224,1,1,0.5772596005,0.0,0.912935944,200.2338386328,1,18,61,1.0,234,223,0.0],[1,4,0.928819384,0.139306736,0.018312623,382.25,1,21,112,0.5,19,19,0,4,0.0631357078,0.4185526934,0.1489148778,382.3846073198,1,20,111,0.8632295387,18,18,1.0],[1,1,0.0,0.001091703,0.0,916.0,1,21,0,1.0,20,20,0,0,0.0,0.1297238814,0.8336440026,916.2472651702,1,20,0,1.0,19,18,0.0],[1,1,0.0,0.007641921,0.001091703,916.0,1,21,0,1.0,21,21,1,1,0.4718009832,0.0173610836,0.4789126186,916.5280872387,0,20,0,1.0,20,20,1.0],[3,29,0.847648368,0.048910594,0.027498122,458.9655172,1,26,1464,0.793103448,271,269,3,29,0.8476477542,0.4596947044,0.2459307481,459.2431553214,1,26,1464,1.0,270,268,1.0],[1,1,0.0,0.000586854,0.000586854,1704.0,1,19,0,1.0,272,261,2,0,0.0971057451,0.0,0.5182350196,1703.8024348268,0,19,0,0.5673687747,271,261,0.0],[1,1,0.0,0.0,0.0,541.0,0,3,2,1.0,241,4,1,0,0.5587057143,0.2974286615,0.3401222126,540.4832930783,0,2,1,1.0,241,4,0.0],[1,10,0.43652701,0.05792014,0.216542343,455.8,1,25,1008,0.9,251,243,0,9,0.0,0.0,0.2990885077,455.6244653711,1,24,1007,0.7178045042,251,242,0.0],[1,1,0.0,0.555555556,0.047619048,63.0,1,14,205,1.0,252,244,0,1,0.4618533749,0.6283254071,0.3878042057,62.7502960366,1,13,205,0.2029074174,252,244,0.0],[3,9,0.719843243,0.049029368,0.025385764,446.4444444,1,24,1227,0.888888889,261,261,3,8,1.0,0.0,0.8279438635,445.5869554893,1,24,1226,1.0,260,260,0.0],[1,7,0.439004964,0.025908901,0.037400752,683.7142857,0,24,385,1.0,268,258,1,6,1.0,0.554323558,0.2841888002,684.144170491,0,25,385,1.0,268,257,0.0],[1,3,0.982141033,0.004358655,0.004358655,535.3333333,0,22,171,1.0,271,261,0,2,1.0,0.928015156,0.4774605056,535.1552365927,0,22,171,1.0,271,260,0.0],[1,1,0.0,0.022522523,0.0,222.0,1,14,42,1.0,273,262,0,0,0.0429034751,0.0,0.3669109043,223.0205944442,0,14,41,0.9062568293,272,261,1.0],[1,1,0.0,0.022421525,0.0,223.0,1,14,111,1.0,274,263,1,0,0.0,0.0,0.4270822109,223.4420937368,1,14,110,1.0,273,263,0.0],[1,1,0.0,0.065989848,0.010152284,197.0,1,21,1,1.0,275,264,0,1,0.6820917851,0.477325409,0.3555187174,196.7798492486,0,20,1,1.0,275,263,1.0],[1,1,0.0,0.026967529,0.025866813,1817.0,1,19,35,1.0,272,262,0,1,1.0,0.0,0.5087257229,1816.3720281206,0,19,34,1.0,271,261,0.0],[1,1,0.0,0.015086207,0.002155172,464.0,0,11,106,1.0,273,263,0,1,0.0,0.2689523135,0.4971931597,463.9600717245,0,11,105,1.0,272,263,0.0],[2,2,0.69621226,0.008650519,0.000576701,867.0,1,19,288,1.0,277,268,2,1,0.6389074753,0.0,0.1448241606,866.9437133915,0,19,288,0.872125697,276,268,1.0],[1,1,0.0,0.002352941,0.002352941,850.0,1,21,2,1.0,278,266,0,1,0.0,0.0,0.3075196588,849.9148332391,0,21,2,0.8471292354,278,266,0.0],[1,2,0.728656167,0.022008253,0.005043558,1090.5,1,19,3,1.0,280,268,0,1,0.7402680766,0.0,0.0875806025,1090.2220989648,0,18,2,1.0,279,267,1.0],[1,1,0.0,0.008250825,0.0,606.0,1,12,107,1.0,274,264,0,1,0.6361672809,0.0,0.4911138137,606.4390365244,0,12,106,0.3646212634,273,263,0.0],[1,1,0.0,0.001150086,0.000575043,1739.0,1,19,0,1.0,281,269,1,1,0.0,0.0,0.3591546713,1739.4612294792,1,19,0,1.0,281,268,0.0],[1,1,0.0,0.001266624,0.000633312,1579.0,1,19,98,1.0,282,270,1,0,0.2827101356,0.0,0.8270375317,1579.2821652991,1,18,97,1.0,282,269,0.0],[1,3,0.932788378,0.008636644,0.008019741,540.3333333,1,23,7,0.666666667,237,227,1,3,0.2726516432,0.6516358807,0.7514619591,539.1864823462,2,22,7,0.4759538178,236,227,1.0],[1,3,0.569340953,0.023809524,0.043290043,154.0,1,21,47,1.0,240,230,0,3,0.3958524665,0.6745314118,0.343614269,154.6356486003,0,20,46,1.0,239,230,1.0],[2,5,0.791644181,0.020937188,0.038218677,601.8,1,23,9,0.4,245,245,2,4,1.0,0.0,0.898567507,601.969691992,0,22,9,0.0073182991,244,245,1.0],[2,2,0.574635698,0.01519337,0.01519337,362.0,1,21,2,1.0,247,247,2,1,0.8054480525,0.0,0.0742251525,362.2438943508,1,20,1,1.0,246,247,0.0],[1,2,0.954434003,0.023856859,0.007952286,251.5,1,20,26,1.0,276,266,0,1,0.5286626195,0.0,0.5297962875,251.86697463,0,19,26,0.7376484057,276,265,1.0],[1,2,0.650022422,0.000720461,0.042507205,694.0,1,21,3,1.0,481,441,1,2,0.5590202529,0.0,0.1334069877,694.0054032222,1,21,2,0.8138515374,481,441,0.0],[1,1,0.0,0.008078477,0.013848817,1733.0,1,19,3,1.0,283,271,0,0,0.4309324017,0.0,0.9047525908,1733.1535257528,0,18,3,1.0,283,270,0.0],[1,1,0.0,0.001706485,0.011945392,586.0,1,7,5,1.0,284,2,1,1,0.3820642003,0.0,0.6069321148,586.3603153905,1,7,5,0.0506940972,284,1,0.0],[1,1,0.0,0.001724138,0.012068966,580.0,1,7,710,1.0,285,3,1,1,0.0,0.0,0.1639723994,579.2402613489,1,7,710,1.0,285,2,0.0],[1,1,0.0,0.001724138,0.012068966,580.0,1,7,710,1.0,286,4,1,0,0.5473014136,0.3025489364,0.3595996377,580.0046420965,1,7,710,1.0,285,4,0.0],[1,1,0.0,0.001901141,0.001901141,526.0,1,3,2,1.0,287,9,1,0,0.1503959309,0.0,0.7286214452,525.7089275495,1,2,2,1.0,286,8,0.0],[1,5,0.785854971,0.004680617,0.004129956,726.4,1,21,397,0.8,281,271,0,5,0.238378984,0.9173291034,0.0236330657,726.5332225757,1,20,398,1.0,281,271,0.0],[1,1,0.0,0.017204301,0.017204301,465.0,0,11,110,1.0,282,272,0,0,0.0,0.3088125021,0.1131963202,464.6742525535,0,11,109,0.1845483894,282,271,0.0],[2,3,0.621821403,0.013234841,0.001231148,1083.0,1,23,91,1.0,285,280,1,2,0.0106794084,0.0,0.6564553302,1082.1877705904,0,22,91,0.5893244519,284,278,0.0],[1,2,1.0,0.004672897,0.004672897,214.0,1,23,136,1.0,287,276,0,2,0.0567245706,0.5713261005,0.1014696507,213.8229357539,0,22,136,0.1572440689,287,276,0.0],[2,3,0.549345097,0.002339181,0.012475634,855.0,0,24,117,1.0,290,285,2,3,1.0,0.0,0.7276734727,854.9014709286,0,23,116,0.7519056631,290,284,0.0],[1,1,0.0,0.021680217,0.0,369.0,0,14,52,1.0,291,279,1,0,0.0,0.4560929168,0.43874037,369.231604395,0,14,51,1.0,291,278,0.0],[2,10,0.846877983,0.019408503,0.021441774,541.0,1,25,699,0.9,301,296,3,10,1.0,0.2932211934,0.8224458947,540.7310822783,0,25,699,1.0,301,295,0.0],[1,2,0.721928095,0.00376506,0.00376506,664.0,0,22,157,1.0,303,289,0,2,0.0,0.0,1.0276953458,663.9450291486,0,20,157,1.0,302,288,0.0],[1,2,0.522559375,0.006833713,0.000911162,1097.5,0,22,92,1.0,305,291,0,1,0.8115026637,0.373932263,0.482382104,1097.5256874379,0,22,91,1.0,305,291,0.0],[1,1,0.0,0.0,0.002638522,379.0,0,14,52,1.0,306,292,1,0,0.899915493,0.1300536088,0.0440233058,378.4590867228,0,13,52,0.8367797471,305,292,0.0],[1,3,0.69136983,0.003877125,0.002684163,1117.666667,0,24,198,1.0,309,295,0,3,0.5835465692,0.5370367768,0.8274894888,1117.6880709418,0,23,197,0.5875444768,308,295,0.0],[1,1,0.0,0.002164502,0.008658009,462.0,1,11,111,1.0,310,296,1,0,0.3647483573,0.1760653181,0.0604522459,462.6391669914,1,11,110,1.0,310,295,0.0],[2,2,1.0,0.003144654,0.003144654,318.0,0,12,226,0.5,312,307,3,2,0.8390087063,0.2564559412,0.138326139,318.0861489063,0,11,225,0.2685764589,312,307,0.0],[1,1,0.0,0.002320186,0.002320186,431.0,1,9,6,1.0,313,298,1,0,0.0,0.0814611983,0.4687277679,431.1844712904,1,8,6,1.0,313,298,0.0],[1,1,0.0,0.002320186,0.002320186,431.0,1,9,182,1.0,314,299,1,1,0.0,0.0,1.1123649883,431.1726245465,0,9,182,0.8543326892,314,300,0.0],[1,1,0.0,0.012048193,0.0,166.0,0,7,116,1.0,315,300,0,1,0.0,0.195591968,0.7552359104,166.8924171215,0,7,115,0.2926882693,315,300,0.0],[1,1,0.0,0.025462963,0.023148148,432.0,1,9,182,1.0,316,301,0,0,0.0,0.3030633809,0.2457297981,431.6178943875,0,8,181,1.0,316,300,0.0],[2,7,0.662681519,0.007537131,0.026823321,644.4285714,0,24,24,0.857142857,294,287,2,6,0.0,0.1487389949,1.1040150578,644.2989237534,0,24,23,0.9535658533,293,287,1.0],[1,1,0.0,0.014388489,0.007194245,139.0,1,1,0,1.0,295,13,1,1,0.2163383091,0.0,0.258256389,139.1372485593,1,0,0,1.0,295,13,0.0],[2,9,0.66469228,0.022222222,0.009677419,620.0,1,24,309,0.555555556,256,256,2,8,0.2735609242,0.3161855842,0.760785545,620.2607407879,0,23,308,0.1976693701,257,256,1.0],[1,1,0.0,0.002301496,0.000575374,1738.0,1,19,0,1.0,296,276,0,1,0.0,0.0,0.0216288117,1736.9086336441,0,18,0,1.0,296,275,0.0],[1,1,0.0,0.001748252,0.006993007,572.0,1,21,0,1.0,257,243,0,1,0.2036130014,0.400997748,0.0979771446,572.2752606513,1,21,0,0.8343826968,256,241,0.0],[1,1,0.0,0.029239766,0.070175439,171.0,1,19,4,1.0,258,244,1,1,0.0,0.8197988133,0.2529114969,170.9209916823,0,19,3,0.4331537769,258,244,1.0],[1,1,0.0,0.018181818,0.013636364,220.0,1,14,63,1.0,317,302,2,0,0.0,0.0,0.5956644637,220.1502457299,0,13,63,1.0,316,301,0.0],[1,1,0.0,0.035250464,0.012987013,539.0,1,15,80,1.0,318,303,2,0,0.0,0.2988493331,0.0326921979,539.8694273296,1,14,79,1.0,317,303,0.0],[1,1,0.0,0.017344173,0.0,1845.0,0,19,42,1.0,319,304,1,1,0.1493685337,0.0,0.065088706,1844.3330152669,0,18,42,1.0,319,304,0.0],[1,1,0.0,0.003773585,0.0,530.0,1,3,3,1.0,297,14,0,1,0.0,0.4598460337,0.0668745489,529.6839491165,1,3,2,1.0,297,14,0.0],[1,1,0.0,0.004319654,0.004319654,463.0,1,8,5,1.0,320,305,0,0,0.6055279462,0.0,0.2537455549,463.7817297944,0,8,5,1.0,319,304,0.0],[1,1,0.0,0.059770115,0.032183908,435.0,1,9,7,1.0,298,277,0,1,0.0,0.0808088304,0.6538119122,434.4588505858,0,9,7,1.0,298,277,0.0],[1,1,0.0,0.002298851,0.002298851,435.0,1,9,0,1.0,321,306,2,0,0.063389993,0.0178347481,0.4699402964,435.026884063,0,9,0,1.0,321,306,1.0],[1,1,0.0,0.002325581,0.002325581,430.0,1,9,189,1.0,322,307,1,1,0.0,0.0,0.2933000649,429.8884548515,0,8,189,1.0,321,307,0.0],[1,1,0.0,1.1875,0.5,32.0,1,7,12,1.0,323,1,0,1,0.0,1.0,1.8083927667,32.79422477,0,7,12,0.5057261387,322,0,1.0],[1,1,0.0,1.25,0.53125,32.0,0,7,310,1.0,346,2,1,1,0.984876663,1.0,0.9825764997,32.1539644984,0,7,310,1.0,346,1,0.0],[3,22,0.791155306,0.045751634,0.053414469,403.3636364,0,25,2450,0.772727273,345,344,2,21,1.0,0.0,0.7632933818,403.7192473905,0,25,2450,1.0,345,344,0.0],[1,1,0.0,0.001063264,0.0,1881.0,0,19,47,1.0,347,325,0,0,0.0,0.178688772,0.4126051998,1881.1732328507,0,18,47,1.0,346,324,0.0],[1,1,0.0,0.013662638,0.0,1903.0,0,19,47,1.0,348,326,1,0,0.0,0.1581149577,0.0031098595,1902.9746438333,0,17,47,0.2278508491,348,326,0.0],[1,1,0.0,0.048387097,0.012544803,558.0,0,15,85,1.0,349,327,0,0,0.0,0.3159601816,0.5508757665,558.209890481,0,15,84,1.0,348,326,0.0],[1,1,0.0,0.003766478,0.001883239,531.0,1,3,4,1.0,299,15,0,0,0.0,0.0,0.9444797662,531.4542562321,0,2,4,1.0,299,15,1.0],[1,1,0.0,0.045563549,0.01558753,834.0,1,21,7,1.0,300,278,1,0,0.3832031991,0.0,0.7686194035,834.8866976894,0,21,7,1.0,299,277,1.0],[4,63,0.99530485,0.0000619,0.003964321,256.2539683,1,26,3520,0.603174603,363,363,3,62,0.7885145082,0.0,1.0446871547,256.3315772236,1,25,3519,0.4481974679,364,361,0.0],[1,1,0.0,0.008665511,0.005199307,577.0,1,21,51,1.0,350,328,0,0,0.2015962906,0.1948770583,0.9082124552,576.5072748194,0,21,50,0.4143615946,349,327,0.0],[1,1,0.0,0.002099738,0.001049869,1905.0,1,19,48,1.0,351,329,0,1,0.5130235037,0.0100826524,0.3873277625,1904.3034477086,1,19,47,0.6942092816,350,329,0.0],[1,1,0.0,0.003149606,0.000524934,1905.0,0,19,48,1.0,352,330,1,0,0.0,0.0,0.3366793867,1904.0881533806,0,19,47,0.9817682886,351,329,0.0],[2,2,1.0,0.180981595,0.165644172,326.0,1,12,0,0.5,354,346,1,1,0.6546560341,0.0901103389,0.2968177259,325.9079940121,0,12,0,0.0,354,345,1.0],[1,1,0.0,0.0041841,0.0,1912.0,0,19,48,1.0,355,332,0,1,0.0,0.5224392802,0.5786227431,1911.611509896,0,19,48,0.9588655001,354,332,0.0],[2,3,0.94639463,0.001488834,0.000496278,671.6666667,1,22,190,1.0,358,350,2,3,0.3161648335,0.2459119303,0.261956233,671.9513737542,1,22,190,1.0,358,350,0.0],[3,9,0.851601804,0.003707627,0.003707627,419.5555556,0,25,9,0.111111111,9,9,3,9,1.0,0.0,0.4835595251,419.5019227705,0,24,8,0.6580572183,9,9,0.0],[1,1,0.0,0.017571059,0.002583979,1935.0,1,20,49,1.0,359,335,1,1,0.3887571255,0.0,0.0327363738,1934.4776962886,1,20,49,1.0,359,334,0.0],[2,2,1.0,0.0,0.00990099,101.0,0,9,602,0.5,366,358,1,2,1.0,0.0,0.195487762,100.7609331627,0,8,601,0.4465688232,366,357,0.0],[1,1,0.0,0.0,0.007518797,133.0,0,7,116,1.0,368,340,0,0,0.8228598175,0.0,0.0674183398,132.9219931715,0,7,115,0.2226952024,368,340,0.0],[1,1,0.0,0.0,0.007518797,133.0,0,7,116,1.0,368,20,0,0,0.0,0.0,0.0893098435,132.5803597343,0,7,116,1.0,367,19,0.0],[1,46,0.694432338,0.003785011,0.005374716,287.173913,0,26,5511,0.630434783,414,386,1,47,0.9492928723,0.0,0.1455167707,285.8359601699,0,25,5511,0.4134186385,413,385,0.0],[2,5,0.477016433,0.0906298,0.086789555,260.4,0,21,660,0.6,364,356,2,4,0.5575685845,0.0,0.7162713039,260.0917177797,0,21,660,0.5111082007,364,356,0.0],[1,2,0.985228136,0.004451039,0.005934718,337.0,0,4,25,1.0,417,22,0,1,0.6772062076,0.3155786855,0.6161635836,336.9086918019,0,5,24,1.0,416,23,0.0],[1,1,0.0,0.027777778,0.055555556,36.0,0,7,125,1.0,422,3,1,1,0.3504095415,0.0,0.765167654,35.0947141878,0,6,125,0.215783343,422,2,0.0],[1,1,0.0,0.0,0.047619048,21.0,0,7,122,1.0,415,387,0,1,0.0100991285,0.0,0.0882470346,21.1553026315,0,7,120,0.391924345,413,386,0.0],[1,1,0.0,0.0,0.012195122,82.0,0,4,895,1.0,421,10,1,1,0.0304565842,0.333119898,0.0939208936,81.2638461227,0,4,895,0.7788891073,420,9,0.0],[1,1,0.0,0.001709402,0.003418803,585.0,0,7,720,1.0,419,8,0,0,0.0,0.4020228116,0.3868430885,584.6032002025,0,7,719,0.8558446031,418,8,0.0],[1,1,0.0,0.0,0.03030303,33.0,0,3,0,1.0,419,8,0,1,0.3260548223,0.0,0.2281947679,32.9337313885,0,2,0,1.0,419,7,0.0],[1,1,0.0,0.0,0.025641026,39.0,0,4,452,1.0,421,10,0,1,0.4021869121,0.0,0.9589425095,39.1131211516,1,4,452,1.0,420,9,0.0],[1,2,0.721928095,0.002842928,0.000710732,703.5,1,23,2,0.5,365,332,0,2,0.1248114057,0.283193861,0.202670832,703.4462553703,0,22,2,0.179361724,364,331,0.0],[1,2,0.918295834,0.003050847,0.001016949,1475.0,1,24,105,1.0,424,389,0,2,0.8029059666,0.0,0.2682060541,1475.2867966673,1,24,105,1.0,424,389,0.0],[1,2,0.086312457,0.127241963,0.12250423,1477.5,0,24,105,1.0,426,391,0,1,0.4026810375,0.8783870725,0.280620053,1477.6470089522,0,24,104,1.0,426,391,0.0],[1,1,0.0,0.018276762,0.0,383.0,0,14,61,1.0,427,392,0,1,0.0,0.0,0.7426429281,382.3624210073,0,14,60,0.033302699,426,391,0.0],[1,1,0.0,0.015544041,0.002590674,386.0,0,14,61,1.0,428,393,1,1,0.7533333801,0.0,0.5673795331,386.957410183,0,14,61,0.8570156584,428,392,0.0],[1,1,0.0,0.00309119,0.002060793,1941.0,0,20,49,1.0,429,394,0,1,0.0226073847,0.0,0.0171011012,1941.2079680355,0,19,49,1.0,428,394,0.0],[1,1,0.0,0.002898551,0.002898551,690.0,1,12,2,1.0,366,333,0,1,0.0804551156,0.4421518775,0.2288319313,691.2136122606,0,11,1,0.9943008173,365,332,0.0],[1,1,0.0,0.000575705,0.000575705,1737.0,1,20,1,1.0,367,334,0,1,0.8580012738,0.7172397194,0.8366848748,1737.2927646595,1,20,0,1.0,366,334,0.0],[1,1,0.0,0.079340546,0.078825348,1941.0,0,20,50,1.0,430,395,0,0,0.1482157816,0.0,0.418140355,1941.1774067829,0,19,48,0.3061788117,430,395,0.0],[2,15,0.393310719,0.153014988,0.154932032,382.5333333,1,25,36,0.4,382,370,1,15,0.0,0.0245825072,0.134498487,383.2562721626,1,25,36,0.9584369917,382,369,1.0],[1,2,0.391243564,0.011185682,0.003355705,447.0,1,23,5,1.0,23,23,1,2,0.5187882136,0.0,0.3088842348,446.3474183248,1,22,4,0.476980015,22,23,1.0],[1,2,0.391243564,0.010570825,0.003171247,473.0,1,23,242,1.0,25,25,1,0,0.884500371,0.9712975418,0.2336681861,472.8971107861,1,22,241,0.7347659231,24,25,0.0],[1,1,0.0,0.005226481,0.00174216,574.0,1,21,1,1.0,431,396,0,0,0.0,0.5299505946,0.3791486919,573.599799193,0,21,0,1.0,431,395,0.0],[2,18,0.382931681,0.118767359,0.11704801,420.0555556,0,25,1627,0.777777778,449,436,2,17,0.4712316226,0.7721133801,0.0726150373,419.4766599512,0,25,1627,0.0,448,435,0.0],[1,1,0.0,0.019675926,0.005208333,1728.0,1,20,2,1.0,450,410,1,0,0.0,0.0391938374,0.221461578,1728.6947364195,1,20,1,1.0,450,410,1.0],[1,1,0.0,0.001157407,0.001157407,1728.0,1,20,0,1.0,451,411,1,1,0.9298456538,0.0,0.1287080576,1728.0629670013,0,20,0,0.5732324359,451,411,1.0],[1,1,0.0,0.001156738,0.000578369,1729.0,1,20,1,1.0,452,412,1,0,0.0,0.5954008202,0.5764083578,1729.6611237751,0,20,0,0.0,451,412,0.0],[1,1,0.0,0.012195122,0.012195122,82.0,1,4,8,1.0,383,9,1,1,0.0,0.0,0.1697731344,82.3213445552,1,3,8,0.9448845051,383,9,1.0],[1,1,0.0,0.012048193,0.012048193,83.0,1,4,902,1.0,384,10,0,0,0.0,0.0144890235,0.1286401184,82.4373799482,0,3,902,1.0,383,10,0.0],[1,1,0.0,0.012048193,0.012048193,83.0,1,4,902,1.0,385,11,1,0,0.11137349,0.7828744931,0.2571548572,82.5742151328,1,4,901,0.8726546579,385,10,0.0],[1,1,0.0,0.003811944,0.001270648,787.0,1,21,132,1.0,386,345,0,0,0.3662142554,0.3533298006,0.6307503603,786.7472440117,0,21,131,0.4484993505,385,344,0.0],[2,3,0.884614874,0.002968338,0.002638522,1010.666667,1,20,174,1.0,455,442,2,2,0.594752426,0.3484984713,0.9816264325,1010.2465924714,2,19,173,0.1522588327,454,441,0.0],[1,1,0.0,0.029411765,0.005882353,170.0,1,2,5,1.0,387,27,0,1,0.0,0.0,0.608653417,169.2676561148,1,2,4,1.0,386,26,0.0],[2,5,0.970195503,0.00841622,0.006885998,261.4,1,13,30,0.2,392,377,1,5,0.0,0.7258496271,0.3995704928,261.598737699,0,13,29,0.2755715464,392,376,1.0],[1,1,0.0,0.025243832,0.015490534,1743.0,1,20,3,1.0,456,415,0,0,0.3231399728,0.0,0.1341741147,1742.8784957095,0,19,2,0.7472693165,456,414,1.0],[1,1,0.0,0.002873563,0.005172414,1740.0,1,20,0,1.0,393,349,0,0,0.2374730845,0.4067780703,0.1789375405,1739.9516321415,1,20,0,0.9203712969,392,349,1.0],[1,2,0.918295834,0.003401361,0.017006803,294.0,1,21,16,1.0,260,246,1,2,1.0,0.0,0.1059843769,294.5876886477,1,20,16,0.612922562,259,246,1.0],[1,1,0.0,0.001722158,0.000574053,1742.0,0,20,1,1.0,482,442,1,0,0.2659171896,0.0,0.0370814945,1741.8697374169,0,19,0,1.0,482,442,0.0],[2,4,0.952819531,0.00221914,0.00221914,901.25,1,24,17,1.0,82,79,1,3,0.5423535726,0.3655543515,0.1336928917,900.5069523547,1,24,16,1.0,82,78,0.0],[2,2,0.870864469,0.021321962,0.004264392,469.0,0,21,87,1.0,458,445,2,2,1.0,0.0,0.1002056411,468.6779205954,0,20,87,0.0,458,445,0.0],[2,7,0.887776321,0.014380992,0.015839933,685.4285714,0,25,641,0.857142857,465,452,2,6,1.0,0.6989141895,0.1464488683,685.0665855486,0,24,640,1.0,465,452,0.0],[3,12,0.525720509,0.017523168,0.01095198,494.5833333,0,26,1733,0.75,477,474,2,11,1.0,0.0,0.4618203394,494.3722228534,0,26,1731,0.0,476,473,0.0],[2,2,0.836640742,0.010615711,0.005307856,471.0,1,21,89,1.0,479,465,1,1,0.0,0.1690242419,0.0005733802,470.4507089961,0,21,88,0.9900741377,478,464,0.0],[2,2,0.899743759,0.011652542,0.008474576,472.0,0,21,89,1.0,481,467,1,2,0.8036292081,0.1092584674,0.5644813438,472.635923191,0,20,89,1.0,480,466,0.0],[1,1,0.0,0.074074074,0.0,405.0,0,14,72,1.0,482,433,1,0,0.0,0.048718972,0.2175659541,405.0490659888,0,13,71,1.0,482,433,0.0],[2,2,0.995727452,0.006355932,0.007415254,472.0,0,21,91,1.0,484,470,1,2,0.8928077759,0.0,0.4999930768,471.6408795989,0,21,90,0.4808159912,483,469,0.0],[1,1,0.0,0.004938272,0.004938272,405.0,0,14,73,1.0,485,435,1,0,0.0,0.1653386775,0.2295086996,405.045737373,0,13,73,1.0,484,435,0.0],[1,1,0.0,0.001166861,0.002333722,857.0,1,22,3,1.0,486,436,1,0,0.0,0.0243410248,0.0468732173,856.6651683943,0,22,2,1.0,486,436,0.0],[1,1,0.0,0.003444317,0.002870264,1742.0,1,20,5,1.0,487,437,0,0,0.3178877255,0.0726683001,0.3992374471,1742.0045249646,1,19,4,0.3054859441,486,437,0.0],[1,1,0.0,0.004338395,0.004338395,461.0,1,12,134,1.0,488,438,0,1,0.0,0.0,0.276687916,460.697205977,1,11,134,1.0,488,438,0.0],[1,1,0.0,0.003064351,0.002553626,1958.0,1,20,63,1.0,489,439,0,0,0.3554547887,0.0,0.5177214988,1958.1319090849,1,20,61,0.8406402292,489,439,0.0],[1,1,0.0,0.007532957,0.003766478,531.0,1,3,6,1.0,490,37,1,0,0.0,0.0,0.06265462,531.9101031582,0,3,5,0.3328522885,489,36,1.0],[1,1,0.0,0.012962963,0.003703704,540.0,1,19,16,1.0,261,247,1,1,0.0,0.8435833835,0.4899245995,539.8257465993,1,19,14,1.0,260,247,0.0],[1,1,0.0,0.005181347,0.010362694,386.0,1,21,16,1.0,262,248,0,0,0.0,0.0178677469,0.3760734787,386.2735437018,0,21,16,0.8967992817,262,247,1.0],[2,4,0.952819531,0.005714286,0.004081633,612.5,0,25,318,1.0,494,480,2,3,0.9782437232,1.0,0.1604071267,610.9899052329,0,24,317,1.0,494,480,0.0],[1,1,0.0,0.007246377,0.013457557,966.0,1,22,71,1.0,495,443,1,0,0.0,0.1288135623,0.6569935297,966.1304344439,1,21,70,0.7953821925,496,443,0.0],[1,7,0.974497831,0.006305833,0.005780347,271.8571429,1,24,109,0.285714286,269,255,0,7,1.0,0.0,1.0695638823,272.0504341224,0,24,108,0.0,269,256,1.0],[2,6,0.622924138,0.015771526,0.015771526,782.0,0,25,514,0.833333333,501,487,2,6,0.8523401369,0.0,0.0089878609,781.4404188166,1,25,514,0.5469896725,501,486,0.0],[1,2,0.918295834,0.000429,0.006006006,1165.5,0,25,131,1.0,503,449,1,1,1.0,0.0,0.6853291102,1165.8567907408,0,24,130,0.5800338473,503,448,0.0],[2,2,1.0,0.001310616,0.001310616,763.0,1,22,107,1.0,505,491,2,1,0.1989244834,0.1625711471,0.3544199467,763.9196083262,0,22,107,0.6752560872,505,491,0.0],[1,1,0.0,0.001883239,0.001883239,531.0,1,3,3,1.0,270,15,1,1,0.0,0.306482388,0.3652039628,531.2025518082,1,2,2,1.0,270,15,0.0],[1,1,0.0,0.14973262,0.0,187.0,1,19,1,1.0,271,256,0,1,0.453435871,0.4336276062,0.174863663,186.8537611737,1,18,1,0.9997249482,271,256,1.0],[1,6,0.45446988,0.018013381,0.065362841,323.8333333,1,26,68,0.833333333,277,262,1,5,0.0,0.0,0.6063751889,324.2007555363,1,25,67,1.0,276,262,1.0],[2,3,0.826713267,0.009360374,0.014040562,641.0,1,20,34,1.0,280,280,1,2,1.0,0.0,0.0024624128,641.1742749295,0,19,33,0.9544709448,280,280,1.0],[1,1,0.0,0.066666667,0.066666667,15.0,0,4,0,1.0,281,265,0,1,0.0,0.3569453601,0.2089465115,13.981924802,0,3,0,1.0,280,265,0.0],[1,1,0.0,0.133097762,0.048292108,849.0,1,21,6,1.0,282,266,1,1,0.0,0.7424663605,0.4873401979,849.2182397919,1,21,5,1.0,281,265,1.0],[1,1,0.0,0.001222494,0.017114914,818.0,1,22,2,1.0,283,267,0,0,0.3747309849,1.0,0.5055187866,817.6636514598,0,22,2,0.4277292026,282,267,1.0],[1,1,0.0,0.015424165,0.0,389.0,1,21,2,1.0,105,99,0,1,0.5991567712,0.0,0.5847800398,389.057355273,0,20,2,0.8987173758,105,98,1.0],[1,1,0.0,0.039408867,0.004926108,203.0,1,18,2,1.0,284,268,0,0,0.0,0.0,0.0898851397,202.6689885072,1,18,1,1.0,283,267,0.0],[1,1,0.0,0.001851852,0.001851852,540.0,1,19,8,1.0,285,269,1,0,0.0,0.0,1.3363450708,539.8773659894,0,18,7,0.2148114294,285,268,0.0],[1,1,0.0,0.090697674,0.153488372,430.0,1,8,8,1.0,286,270,1,1,0.2418063859,0.0,0.6229836076,430.0021042481,1,7,7,1.0,286,269,1.0],[1,1,0.0,0.001026694,0.0,1948.0,1,20,73,1.0,506,451,1,0,0.2258651891,0.0,0.3378726312,1947.7395611031,0,20,72,1.0,506,451,0.0],[2,14,0.718668302,0.015777018,0.016434394,543.2857143,0,25,1406,0.928571429,520,506,2,13,0.8900178976,0.8241841599,0.5715912297,542.3951504196,0,24,1405,1.0,519,505,0.0],[1,1,0.0,0.002597403,0.002597403,385.0,0,21,75,1.0,521,464,0,1,0.3079158817,0.1183689557,0.0672771792,384.1806975759,0,21,74,0.6366470963,520,464,0.0],[2,16,0.70747225,0.038211029,0.039947894,431.8125,0,26,1509,0.875,537,523,2,16,0.8820914372,0.0,0.0828353365,432.3472270439,0,26,1508,1.0,536,522,0.0],[1,5,0.726957522,0.004634398,0.003089598,388.4,1,24,60,0.8,291,275,0,4,0.43950105,0.8597054094,0.0859842445,387.9304265646,1,23,60,1.0,291,274,1.0],[1,2,0.168660931,0.014194139,0.004120879,1092.0,1,20,4,1.0,484,444,1,3,0.2004429846,0.0,0.4954708245,1092.3141977435,1,20,4,0.345730506,483,443,1.0],[1,6,0.843575928,0.007712604,0.007509641,821.1666667,1,25,643,0.833333333,543,484,1,5,0.0,0.9612006237,0.0530779908,821.4764753517,0,24,642,0.8849346443,542,484,0.0],[1,5,0.916969468,0.00297619,0.004807692,873.6,1,25,536,0.8,548,489,1,5,0.8979905986,0.5484249832,0.3516780573,873.9508264014,1,25,536,0.6260131107,548,489,0.0],[3,28,0.709864883,0.150139276,0.11996286,384.6428571,1,27,418,0.428571429,576,573,3,28,0.8860111383,0.0,0.6820990941,384.543185716,0,26,417,1.0,576,573,1.0],[1,1,0.0,0.062586926,0.013908206,719.0,1,13,158,1.0,26,26,0,1,0.4256417065,0.1480834719,0.3269339203,719.1401034174,0,12,157,1.0,26,26,0.0],[1,1,0.0,0.062937063,0.013986014,715.0,1,13,752,1.0,27,27,1,2,0.0070831403,0.0,0.0626013796,715.4063939352,0,12,751,0.5688782196,26,26,0.0],[1,1,0.0,0.017281106,0.001152074,868.0,1,21,0,1.0,292,276,0,0,0.0,0.0,0.6005016983,868.5852370982,0,21,0,1.0,291,275,1.0],[1,3,0.772506886,0.014625229,0.007312614,547.0,1,23,3,0.666666667,295,279,0,3,0.0,0.0,0.1481139772,547.8962847123,0,22,2,1.0,295,279,1.0],[1,1,0.0,0.001101322,0.002202643,908.0,1,22,140,1.0,577,515,2,0,0.0,0.0,1.1116166415,908.2073745163,1,22,139,0.4528275985,576,515,0.0],[2,5,0.726041307,0.005634559,0.000268312,745.4,1,25,12,0.4,300,300,2,4,0.9710419481,0.4264863469,0.1195771007,746.5594304573,0,24,11,0.62354381,299,300,1.0],[1,1,0.0,0.0,0.0,0.0,1,12,91,1.0,301,284,1,2,0.0,0.0408386232,0.2858519433,0.555176011,1,12,91,0.9715123065,301,283,0.0],[1,2,0.591672779,0.006518905,0.002607562,767.0,1,24,4,1.0,303,286,1,2,0.9434173688,0.1467730367,0.3656550323,767.4247906938,0,23,2,1.0,303,285,1.0],[1,1,0.0,0.007731959,0.00257732,388.0,1,21,5,1.0,578,516,0,1,0.1405243515,0.0,1.1208792268,387.8161907928,0,21,4,0.8632600709,578,517,1.0],[1,1,0.0,0.002262443,0.015837104,442.0,1,8,6,1.0,485,445,0,0,0.0,1.0,0.5020248958,441.8138703159,0,8,7,1.0,485,444,0.0],[2,18,0.668000657,0.056773036,0.037037037,433.5,1,25,169,0.388888889,123,122,1,17,1.0,0.0,0.3038013011,433.7743102498,1,23,169,0.4446062301,123,122,1.0],[1,1,0.0,0.001626016,0.001626016,615.0,0,13,0,1.0,124,113,1,1,0.4522704957,0.8625672911,0.2295955081,614.6303291424,0,12,0,1.0,124,113,0.0],[1,1,0.0,0.014492754,0.014492754,69.0,1,1,0,1.0,125,11,0,1,0.7430269725,0.2132540237,0.3433015559,69.7881569661,0,1,0,1.0,124,11,0.0],[1,1,0.0,0.004424779,0.004424779,226.0,1,14,0,1.0,126,114,0,0,0.0,0.1144714871,0.2118468031,225.8987373165,0,14,0,1.0,125,114,0.0],[1,1,0.0,0.004424779,0.004424779,226.0,1,14,0,1.0,127,115,1,1,0.0,0.7458567162,0.1617258488,226.4737205933,1,13,0,1.0,127,114,0.0],[1,2,0.997108517,0.019375673,0.065662002,464.5,1,23,3,1.0,305,288,0,1,1.0,0.0,0.108140583,463.6949202447,1,23,2,0.8318461786,304,288,1.0],[1,1,0.0,0.002169197,0.002169197,461.0,1,12,6,1.0,579,517,0,1,0.0,0.5973673188,0.7391621366,461.4563763705,1,13,5,1.0,579,516,0.0],[1,1,0.0,0.001101322,0.001101322,908.0,0,22,143,1.0,28,28,0,1,0.0,0.017752961,0.2326894724,908.096346181,0,22,142,0.9383277637,27,28,0.0],[1,1,0.0,0.001295337,0.001295337,772.0,0,22,398,1.0,29,29,1,0,0.0,1.0,0.6494595386,770.9772597148,0,20,398,0.1466026385,28,29,0.0],[1,1,0.0,0.001141553,0.0,876.0,1,21,1,1.0,580,518,0,1,0.3769124919,0.0,0.6969125019,875.6107422652,0,20,1,0.5790415772,580,518,0.0],[1,1,0.0,0.059233449,0.06271777,287.0,1,1,1,1.0,128,12,1,1,0.7564665484,0.0,0.3533363669,287.8678376081,0,0,0,0.5781003393,128,12,1.0],[1,1,0.0,0.004830918,0.002415459,414.0,1,15,1,1.0,129,116,1,0,0.1883402276,0.0718648253,0.4995390781,413.2715928934,1,15,1,1.0,128,115,0.0],[1,1,0.0,0.010721248,0.006335283,2052.0,1,20,1,1.0,486,446,1,0,0.4278920569,0.0,0.6636421985,2051.6148346153,1,20,0,0.969009157,485,445,0.0],[2,3,0.310447188,0.065060241,0.110843373,138.3333333,1,8,72,0.666666667,308,308,1,2,0.5494656886,0.0,0.2906493408,138.4710484351,0,7,71,0.2133274007,307,308,1.0],[1,1,0.0,0.002283105,0.001141553,876.0,1,21,1,1.0,581,519,1,0,0.0,0.6438725917,0.3328346638,875.5782703052,1,21,0,0.182046281,580,518,0.0],[1,3,0.873479028,0.001612903,0.008064516,413.3333333,1,24,31,1.0,311,293,1,3,1.0,0.0,0.0454590249,413.2217642992,1,24,31,1.0,311,293,1.0],[1,5,0.945460543,0.016541353,0.051879699,266.0,1,24,60,1.0,316,298,0,4,1.0,0.0,0.8781275047,264.4725784676,1,24,59,1.0,316,298,1.0],[1,1,0.0,0.001149425,0.001149425,870.0,1,21,0,1.0,30,30,0,0,0.0,0.3397973102,0.48070978,870.1002706972,1,20,0,1.0,30,30,0.0],[1,2,0.918295834,0.005449591,0.002724796,367.0,1,21,12,1.0,583,521,0,1,0.0,0.0,0.1720521668,366.7226403252,1,21,12,0.6058864256,582,520,1.0],[1,1,0.0,0.001049318,0.001049318,953.0,1,22,0,1.0,584,522,1,0,0.0,0.0,0.6149440592,952.7355579237,1,22,0,1.0,584,521,1.0],[1,2,0.959686894,0.055220017,0.003451251,579.5,1,24,35,1.0,395,351,0,1,1.0,0.0,0.5162160832,579.8810369575,1,23,35,0.5410801586,395,351,1.0],[1,2,0.347816914,0.0,0.059050064,389.5,1,24,6,1.0,318,300,1,2,0.492135769,0.0,0.4799741929,390.0569346657,1,24,5,1.0,317,299,0.0],[1,1,0.0,0.138211382,0.35501355,369.0,1,15,6,1.0,83,75,0,1,0.0,0.0,0.0497857931,368.99967462,1,14,6,1.0,83,74,1.0],[1,1,0.0,0.005434783,0.010869565,368.0,1,15,0,1.0,84,76,1,1,0.0,1.0,0.4360298965,367.4377680887,0,15,0,1.0,84,76,1.0],[1,1,0.0,0.131284916,0.189944134,358.0,1,15,0,1.0,86,78,1,1,0.0,0.0,0.0416720257,358.7206567322,0,14,0,0.8892034548,85,77,1.0],[1,1,0.0,0.04359673,0.040871935,367.0,1,15,0,1.0,85,77,1,0,0.0,0.0,0.937623237,366.7345457663,0,13,0,1.0,85,77,1.0],[1,1,0.0,0.181564246,0.150837989,358.0,1,15,0,1.0,87,79,0,0,0.8065417008,0.0,0.6286145953,358.337604712,0,14,0,0.9845036859,87,79,1.0],[1,1,0.0,0.08988764,0.078651685,356.0,1,15,0,1.0,88,80,0,1,0.0,0.4127302963,0.0346808254,356.5027033779,1,14,0,0.8345176182,88,80,1.0],[1,1,0.0,0.092696629,0.005617978,356.0,1,15,0,1.0,89,81,1,0,0.0,0.0,0.5129889956,355.8346739213,0,14,0,0.8392505483,88,81,0.0],[1,1,0.0,0.002808989,0.002808989,356.0,0,15,0,1.0,90,82,0,1,0.0651119375,0.0,1.4054842051,357.0793381026,0,15,0,0.7116867415,90,82,0.0],[1,1,0.0,0.008403361,0.00280112,357.0,1,15,0,1.0,91,83,1,0,0.9262557258,0.0824925666,0.3268379094,357.5756904296,0,14,0,0.5807415564,91,83,0.0],[1,1,0.0,0.00280112,0.00280112,357.0,1,15,0,1.0,92,84,1,0,0.0,0.2014922137,0.3859189167,356.8555860065,2,15,0,0.6778132377,91,83,0.0],[2,11,0.828393185,0.011953274,0.029611519,334.6363636,1,25,86,0.909090909,329,329,1,11,1.0,0.0,0.476700164,334.6960847826,1,25,85,1.0,329,329,1.0],[1,2,0.918295834,0.001512859,0.00075643,661.0,1,24,10,1.0,331,312,1,2,0.0474204111,0.0,0.0423673779,661.3245474811,1,23,9,1.0,330,312,0.0],[1,3,0.619446159,0.07491082,0.048751486,280.3333333,1,23,28,0.666666667,334,315,0,2,0.0,0.0,0.1441832495,279.1796476932,1,22,27,0.297469329,333,315,1.0],[1,1,0.0,0.003012048,0.003012048,332.0,1,8,45,1.0,335,316,1,1,0.0,0.0,0.5818980863,332.7660823199,0,8,44,0.3278466031,333,316,0.0],[1,4,0.678389825,0.006257822,0.010429704,599.25,1,25,19,0.75,339,320,0,4,0.1749380551,0.0,0.433068944,599.319098569,0,25,18,0.4071922191,339,319,1.0],[1,1,0.0,0.045454545,0.060606061,66.0,1,1,3,1.0,340,321,1,1,0.3070319599,0.0,0.6722273898,65.8310349006,1,1,3,0.251407186,340,321,0.0],[1,1,0.0,0.00877193,0.00877193,114.0,1,9,19,1.0,341,322,1,0,0.6284630556,0.74278858,0.6977036447,114.3322430591,0,9,18,0.4828893081,340,322,0.0],[1,2,0.391243564,0.005654281,0.004846527,619.0,1,23,4,0.5,586,524,0,1,0.0,0.2758642799,0.0606423404,619.3397244792,0,22,3,0.0,585,524,1.0],[2,12,0.895329738,0.043936731,0.007029877,569.0,1,26,138,0.833333333,598,583,1,12,0.8223605826,0.0863913996,0.4347386441,569.2814290736,1,25,137,0.3769159782,598,583,1.0],[1,1,0.0,0.0,0.005235602,382.0,1,21,3,1.0,396,352,2,0,0.0,0.0,0.2052411284,382.6996269843,0,21,3,0.9358876423,395,352,0.0],[2,3,0.665495034,0.176236045,0.196969697,418.0,1,22,79,1.0,399,384,2,3,1.0,0.7512374003,0.002313485,417.6293226281,0,21,78,0.527288636,398,384,1.0],[1,2,0.408706175,0.046321526,0.802452316,367.0,1,23,13,1.0,343,324,0,1,0.0540709966,0.1752450988,1.3270858108,367.2593857019,0,23,12,0.8313800611,342,323,1.0],[1,1,0.0,0.002239642,0.002239642,893.0,1,21,3,1.0,344,325,0,1,0.2351900549,0.4173504174,0.3274075389,893.5434213859,0,20,3,1.0,343,324,0.0],[1,4,0.760589714,0.040719196,0.011369646,945.5,1,25,10,0.75,602,539,0,3,0.4967166831,0.4365449669,0.0953183,945.4296096184,1,24,9,0.182630758,601,538,1.0],[1,1,0.0,0.000969932,0.000969932,2062.0,1,20,0,1.0,400,354,0,0,0.0,0.7573756409,0.267748999,2061.6229177541,0,20,1,1.0,399,354,0.0],[1,1,0.0,0.002617801,0.002617801,382.0,1,21,6,1.0,603,540,1,1,0.0,0.0,0.4761869282,382.3332280566,1,21,5,0.31410153,603,540,0.0],[2,4,0.426406635,0.151577858,0.009829281,483.25,1,23,51,0.75,607,592,1,3,0.2402072173,0.7397824273,0.2831607202,482.9336003429,1,23,50,0.3964714776,607,591,1.0],[1,1,0.0,0.0625,0.004464286,224.0,1,18,12,1.0,401,355,1,1,0.0,0.0,0.5270755787,223.6750016252,0,16,12,1.0,401,354,1.0],[2,10,0.675630372,0.027579332,0.048845323,601.9,1,25,91,0.9,411,396,2,10,1.0,0.1406931962,0.4331978119,600.951788384,1,24,91,1.0,410,396,1.0],[1,1,0.0,0.001626016,0.001626016,615.0,1,14,28,1.0,1,1,1,0,0.0,0.0,0.0433347393,615.0888584909,1,13,28,1.0,1,0,0.0],[1,3,0.495745997,0.069050555,0.013563502,811.0,1,25,12,0.666666667,347,328,0,3,0.3280287503,0.5451026249,0.3853586495,811.3222875151,1,24,11,1.0,346,328,1.0],[1,1,0.0,0.008200675,0.012059817,2073.0,1,20,0,1.0,348,329,0,1,0.5744427884,0.0,0.260012005,2073.859578543,0,19,0,1.0,348,329,1.0],[1,1,0.0,0.009478673,0.0,211.0,1,20,28,1.0,1054,994,0,1,0.0,0.0,0.5719797056,210.9955578073,0,20,27,1.0,1054,993,1.0],[1,1,0.0,0.000482393,0.000482393,2073.0,1,20,1,1.0,349,330,0,0,0.0,0.0,0.8164188215,2072.6249313292,0,19,1,0.553533492,349,330,0.0],[1,1,0.0,0.004509583,0.002254791,887.0,1,21,5,1.0,608,544,0,2,0.0,0.0,0.0486290036,886.9140246034,1,21,4,0.6992369096,607,544,0.0],[1,1,0.0,0.005208333,0.005208333,384.0,1,21,6,1.0,487,447,0,0,0.225828699,0.3510303273,0.787950158,383.9413301441,0,19,6,1.0,486,447,0.0],[1,1,0.0,0.009009009,0.005630631,888.0,1,21,1,1.0,609,545,0,1,0.3469865134,0.0,0.227991822,887.1556203198,1,20,0,1.0,608,544,0.0],[1,1,0.0,0.036585366,0.0,164.0,1,2,7,1.0,610,50,0,0,0.4225172396,0.0360415258,0.1095438372,164.7170814587,0,2,6,0.5828926698,609,50,1.0],[1,1,0.0,0.006134969,0.006134969,163.0,1,2,0,1.0,611,51,0,1,0.0,0.0,0.2161353014,162.8326356191,0,1,0,1.0,610,50,0.0],[1,1,0.0,0.110584518,0.011058452,633.0,1,4,7,1.0,612,52,0,0,0.0,0.5806654136,0.7398897923,632.2318512425,0,4,7,1.0,612,52,1.0],[1,1,0.0,0.015151515,0.0,132.0,1,2,4,1.0,350,331,1,2,0.0,0.0,0.5859241299,132.9326484616,1,1,2,0.0,349,331,1.0],[2,3,0.895754138,0.011080332,0.003693444,361.0,1,22,26,1.0,3,3,2,2,1.0,0.0,0.4268507275,359.6471871937,1,21,26,1.0,2,3,1.0],[1,1,0.0,0.030674847,0.030674847,163.0,1,2,4,1.0,613,53,1,0,0.0,0.1793821205,0.4296620074,163.6299148855,0,2,4,1.0,613,52,0.0],[1,1,0.0,0.031007752,0.0,645.0,1,5,1,1.0,351,20,0,1,0.0,0.3389412166,0.3918230546,644.6057825373,0,4,1,0.6682669458,351,21,1.0],[1,4,0.847751097,0.012576356,0.000718649,695.75,1,26,109,1.0,133,120,1,4,0.9199085209,0.4224947282,0.9717397666,695.6436180876,0,26,110,1.0,133,120,1.0],[1,1,0.0,0.011363636,0.003246753,616.0,1,22,11,1.0,1,1,1,0,0.0374625849,0.2262526944,0.3187277507,615.7583253173,0,21,11,0.6197036334,0,0,1.0],[1,1,0.0,0.008116883,0.008116883,616.0,1,22,0,1.0,2,2,0,0,0.1756856299,0.0069208012,0.1267816752,616.467998208,0,21,0,0.9905457605,1,2,0.0],[1,1,0.0,0.014134276,0.007067138,283.0,1,1,38,1.0,134,121,0,0,0.0,0.0,0.5026175834,284.0218034019,0,1,38,1.0,134,121,0.0],[1,1,0.0,0.00974026,0.00974026,616.0,0,22,2,1.0,3,3,1,0,0.1549888072,0.0,0.3782610384,615.9706224385,0,21,1,0.9034976191,2,2,0.0],[1,1,0.0,0.004424779,0.0,226.0,1,21,24,1.0,135,122,0,0,0.4207350059,0.0,0.1727110327,227.0925895693,0,21,24,0.5349372656,134,122,0.0],[1,1,0.0,0.006896552,0.006896552,145.0,1,2,39,1.0,614,546,0,1,0.0,0.0,0.5325921544,145.4997374985,2,2,38,1.0,613,546,0.0],[1,1,0.0,0.001550388,0.001550388,645.0,1,5,3,1.0,136,13,1,1,0.0,0.1308139842,0.1558782008,644.61824831,1,4,2,0.4142903514,136,13,1.0],[1,1,0.0,0.001550388,0.001550388,645.0,1,5,0,1.0,137,14,1,1,0.7286117221,0.0,0.0338015569,645.0643024678,0,5,0,1.0,135,13,1.0],[1,1,0.0,0.078014184,0.0,141.0,1,3,5,1.0,138,123,0,1,0.0,0.8221350038,0.7130358416,141.4986550842,0,2,4,1.0,136,123,1.0],[1,1,0.0,0.018181818,0.018181818,55.0,1,14,70,1.0,615,547,1,0,0.6336848837,0.0,0.3671811122,54.8328399834,0,14,70,0.4344815072,615,546,1.0],[2,4,0.682697146,0.024404416,0.036025567,430.25,1,22,62,1.0,142,141,1,4,0.617682324,0.642401034,0.5099673093,430.0146900894,1,22,62,1.0,141,140,1.0],[1,1,0.0,0.008333333,0.008333333,120.0,1,10,3,1.0,143,126,1,0,0.0,0.0,0.2502736441,120.1644823664,0,9,3,0.9072233603,142,125,0.0],[1,1,0.0,0.033444816,0.017837235,897.0,1,21,1,1.0,352,332,0,1,0.0,0.5793103468,0.6198451066,898.0670994925,0,21,0,1.0,351,331,1.0],[1,2,0.904381458,0.019292605,0.000803859,1244.0,1,20,5,1.0,145,128,0,2,0.0,0.0,0.0773504939,1244.2230663993,0,19,5,1.0,145,128,0.0],[1,2,0.757878463,0.0304,0.0208,312.5,1,21,2,1.0,147,130,0,1,0.0,0.0,0.4258703407,311.9477481035,0,20,1,1.0,146,130,1.0],[2,3,0.791956488,0.041748206,0.016960209,511.0,1,24,10,1.0,414,399,2,2,1.0,1.0,0.584825166,511.1503062492,1,24,10,1.0,413,398,1.0],[1,1,0.0,0.006060606,0.006060606,165.0,0,5,23,1.0,488,21,0,0,0.2918254213,1.0,0.7564522734,166.1937658603,0,5,22,0.8757270339,487,20,0.0],[1,1,0.0,0.004347826,0.004347826,230.0,1,21,0,1.0,148,131,1,1,0.2886689322,0.0,0.4684164852,230.325720765,1,20,0,1.0,147,131,0.0],[1,1,0.0,0.052631579,0.0,57.0,1,1,15,1.0,415,36,0,0,0.0,0.0,0.118203119,57.2176403975,1,1,15,1.0,414,35,0.0],[1,1,0.0,0.010752688,0.003584229,279.0,1,19,16,1.0,149,132,0,1,0.1088055232,0.0701150236,0.4818677182,280.0572797599,0,19,16,0.4375948917,149,132,1.0],[1,1,0.0,0.001547988,0.001547988,646.0,1,5,1,1.0,616,54,0,0,0.4248851074,0.0,0.1725569712,646.6365181184,0,4,0,0.4045985836,615,53,0.0],[1,1,0.0,0.037220844,0.012406948,403.0,1,22,1,1.0,416,365,0,0,0.2031883996,0.0,0.5814639713,402.7653919932,0,21,0,0.4528839775,415,365,0.0],[1,1,0.0,0.00618238,0.00309119,647.0,1,5,0,1.0,417,37,2,0,0.0,0.0,0.1197580059,646.2190670262,0,4,0,0.894204507,416,36,0.0],[1,1,0.0,0.0,0.021978022,637.0,1,5,0,1.0,418,38,1,0,0.0977261289,0.2872816717,0.1954195907,637.3201747521,0,4,0,1.0,418,37,0.0],[1,1,0.0,0.003139717,0.003139717,637.0,1,6,0,1.0,10,2,1,1,0.1884749093,0.0315721206,0.3272455285,637.2793781503,0,5,0,0.3766801131,9,1,0.0],[1,1,0.0,0.398550725,0.137681159,138.0,1,10,2,1.0,419,366,0,0,0.6048650823,0.0,0.6340075109,136.5729005386,0,9,1,0.9921558413,419,367,1.0],[1,1,0.0,0.006289308,0.006289308,636.0,1,6,0,1.0,420,39,0,0,0.6006388622,0.0,0.0654357668,637.4668474614,1,6,0,0.3124211178,419,38,1.0],[1,1,0.0,0.0,0.0,9.0,1,1,0,1.0,58,43,1,0,0.6873123485,0.0,0.5776788938,8.584568168,1,0,0,1.0,58,42,1.0],[1,1,0.0,0.003128259,0.006256517,959.0,1,22,16,1.0,617,548,0,1,0.3198463925,0.0,0.3195996065,958.7036453522,0,21,15,0.9419134239,616,548,1.0],[1,1,0.0,0.002227171,0.001113586,898.0,1,21,2,1.0,421,367,1,0,0.629150834,0.3819892412,1.1374136503,897.7601510366,1,20,0,1.0,421,366,0.0],[1,1,0.0,0.001623377,0.001623377,616.0,1,22,4,1.0,353,333,1,1,0.0,0.0,0.0515518453,615.9275392255,1,21,4,1.0,352,332,0.0],[1,1,0.0,0.125,0.0,32.0,1,7,40,1.0,489,448,1,0,1.0,0.0,0.1210436083,31.6228586799,0,7,40,1.0,488,447,0.0],[1,1,0.0,0.002057613,0.002057613,486.0,1,21,2,1.0,422,368,0,0,0.0,0.0,0.6667324144,487.0376159489,0,20,1,1.0,421,369,1.0],[1,1,0.0,0.051724138,0.036945813,406.0,1,22,2,1.0,618,549,1,1,0.0,0.1970976691,0.641614104,405.2885642525,0,21,1,0.8459151879,618,549,1.0],[2,4,0.634799637,0.031908832,0.011965812,438.75,1,22,12,0.75,153,152,2,4,0.78766045,0.0,0.3898984477,439.0798746184,0,23,11,1.0,152,152,1.0],[1,1,0.0,0.024449878,0.014669927,409.0,1,22,0,1.0,619,550,1,1,0.0,0.1232615654,0.1413204086,408.9123502516,0,21,0,1.0,618,549,0.0],[1,1,0.0,0.004702194,0.0,638.0,1,6,2,1.0,620,55,2,1,0.0,0.3441641125,0.8047161441,638.036233932,1,5,1,1.0,619,54,0.0],[1,1,0.0,0.007092199,0.007092199,282.0,1,2,2,1.0,621,56,1,1,0.3463650107,0.0,0.1148397414,282.3651935377,1,0,1,1.0,621,55,0.0],[1,2,0.918295834,0.005449591,0.002724796,183.5,1,18,21,1.0,355,335,0,1,0.9645439803,0.0054078464,1.0973622151,183.0238969449,1,18,20,0.7333611253,355,333,1.0],[1,1,0.0,0.001564945,0.0,639.0,1,6,3,1.0,423,40,0,1,0.4564477708,0.0822154977,0.2412210514,638.3221010808,1,5,3,1.0,422,40,0.0],[1,1,0.0,0.008103728,0.006482982,617.0,1,22,5,1.0,356,336,1,1,0.0,0.5087943489,0.4408168732,615.8932758063,0,22,4,0.8380776676,356,336,1.0],[1,1,0.0,0.003125,0.001041667,960.0,1,22,6,1.0,357,337,0,1,0.0,0.0560994329,1.0128773251,959.8113078109,0,20,5,1.0,356,337,0.0],[1,1,0.0,0.0,0.006944444,144.0,1,3,10,1.0,424,369,1,0,0.7082328219,0.0,0.0499668254,143.8427658191,1,3,10,0.283584088,424,369,0.0],[1,2,0.99022469,0.063965885,0.02771855,234.5,1,2,10,1.0,155,20,1,1,0.2468647825,0.0,0.2881488158,233.6618128404,0,2,10,1.0,154,19,1.0],[1,1,0.0,0.006968641,0.003484321,287.0,1,2,0,1.0,156,21,0,2,0.0,0.0,0.3142029512,286.742308202,0,1,0,0.0,156,19,0.0],[1,1,0.0,0.017421603,0.013937282,287.0,1,2,0,1.0,157,22,1,0,0.3233863275,0.2269738904,0.849051384,286.6481943995,1,1,0,1.0,156,21,0.0],[1,1,0.0,0.132450331,0.026490066,151.0,1,3,4,1.0,358,338,1,1,0.0,0.4456421257,0.0197360983,150.3513337934,1,3,3,1.0,358,337,1.0],[1,1,0.0,0.04587156,0.013761468,654.0,1,6,3,1.0,425,41,0,1,0.0,0.517015803,0.2062670398,653.9810873714,1,6,3,1.0,424,40,0.0],[1,1,0.0,0.028571429,0.003296703,910.0,1,22,6,1.0,11,8,1,0,0.0,0.6396847416,0.3129647751,909.9265167162,1,22,5,0.618402201,10,7,1.0],[1,1,0.0,0.042654028,0.028436019,211.0,1,20,20,1.0,426,370,1,0,0.0744272044,0.0,0.4045932801,210.5952953395,0,19,20,0.2138737711,425,369,0.0],[1,2,1.0,0.003184713,0.0,314.0,1,21,17,1.0,159,136,0,1,0.0364558491,0.0,0.3064840909,314.5980639426,0,21,17,0.3774308201,158,136,0.0],[1,1,0.0,0.213333333,0.113333333,150.0,1,3,2,1.0,160,137,0,0,0.4790247539,0.0,0.4378634902,150.5003744869,0,2,1,1.0,160,136,0.0],[2,8,0.687587463,0.034413766,0.011204482,624.75,1,27,165,0.875,434,419,2,8,0.8668394546,0.0,0.6390106349,624.962262878,0,26,165,0.1675877287,434,418,1.0],[1,1,0.0,0.002962963,0.002962963,675.0,1,22,0,1.0,435,377,1,0,0.859448577,0.0739408868,0.0599830097,674.4279313893,0,22,0,1.0,434,376,1.0],[1,1,0.0,0.041666667,0.0,288.0,1,19,10,1.0,436,378,0,0,0.0,0.0932232063,0.0841903261,287.4550683185,1,19,9,1.0,435,377,1.0],[2,3,0.380003339,0.017021277,0.014468085,391.6666667,1,22,62,1.0,439,424,1,3,0.4527217651,0.2893219759,0.6339422934,391.1678998765,0,22,61,1.0,438,424,1.0],[1,1,0.0,0.003472222,0.003472222,288.0,1,19,0,1.0,440,381,1,1,0.0498131149,0.0,0.3967099967,287.8719491001,1,18,0,0.8210528873,439,380,1.0],[1,1,0.0,0.013937282,0.013937282,287.0,1,3,2,1.0,1,1,0,1,0.5494494966,0.186211941,0.7657776299,286.4716425087,1,2,1,1.0,0,0,0.0],[2,3,0.380003339,0.014492754,0.017050298,391.0,1,22,6,0.333333333,492,472,1,2,0.2252982546,0.1707450714,0.6053463152,390.7285148021,2,22,5,0.8529214756,491,472,1.0],[1,1,0.0,0.04516129,0.019354839,155.0,1,3,4,1.0,359,339,1,1,0.1960151929,0.0,0.2984846364,154.7060527914,1,2,4,1.0,359,338,1.0],[1,1,0.0,0.001014199,0.001014199,986.0,1,22,2,1.0,441,382,0,0,1.0,0.1551737873,0.2203714782,986.7590044465,1,21,2,0.7794496648,440,380,1.0],[2,3,0.313666843,0.022108844,0.018707483,392.0,1,22,0,0.333333333,444,429,1,2,1.0,0.1700406551,1.0108794305,392.0814532535,0,21,0,0.4368551876,444,428,1.0],[1,1,0.0,0.031578947,0.012030075,665.0,1,6,4,1.0,622,57,1,0,0.0,0.0,0.0348668849,665.0610883642,1,5,2,0.3851933279,621,57,1.0],[2,17,0.679472064,0.108933129,0.019397652,576.1764706,1,29,367,0.823529412,639,624,1,17,0.5117056762,0.4376955856,0.264072055,576.0217023958,2,28,366,0.7310836259,639,623,1.0],[1,2,0.569961376,0.039294306,0.002405774,623.5,1,22,8,1.0,641,567,1,2,0.8417627264,0.0,0.4203189675,623.1575845896,0,22,8,0.0,641,566,1.0],[1,1,0.0,0.037037037,0.037037037,27.0,1,7,0,1.0,493,451,1,0,0.0,0.0849132057,0.587525133,26.7771730859,1,6,0,1.0,492,450,0.0],[1,1,0.0,0.006160164,0.0,487.0,1,21,16,1.0,360,340,0,1,0.0,0.0,0.1221440087,486.0578931087,0,20,15,0.7836397971,359,338,0.0],[1,4,0.688139584,0.02247191,0.004494382,333.75,1,26,122,1.0,645,571,0,4,1.0,0.0,0.4660343623,334.8689056708,0,26,122,0.0,645,571,1.0],[2,10,0.761024475,0.013781698,0.006615215,544.2,1,26,172,0.6,21,20,2,10,0.4097212038,0.1836528514,0.3369703378,544.9840700469,1,26,171,0.9404244463,21,19,1.0],[2,9,0.552052726,0.124817251,0.088267544,608.0,1,25,130,0.555555556,453,438,2,9,0.2920331833,0.5040771119,0.4066338917,608.1235290595,0,24,130,0.843358454,452,438,1.0],[1,1,0.0,0.002066116,0.002066116,484.0,1,12,5,1.0,646,572,2,0,0.3669163895,0.5655099337,0.1075191102,483.5976300687,1,11,5,1.0,645,571,1.0],[1,1,0.0,0.010989011,0.005494505,182.0,1,19,5,1.0,647,573,0,1,0.8653668373,0.6056277295,0.4080980567,181.9679485529,1,18,5,1.0,647,572,1.0],[1,1,0.0,0.042857143,0.028571429,70.0,1,17,48,1.0,22,17,0,0,0.0,0.0678929288,0.2905820501,69.8873950608,0,16,47,0.7290236654,22,17,1.0],[1,1,0.0,0.004677268,0.005612722,2138.0,1,20,3,1.0,494,452,1,1,0.0719895199,0.0,0.2133868669,2138.2288998879,0,19,2,1.0,493,452,0.0],[2,2,1.0,0.014285714,0.014285714,350.0,1,12,10,0.5,455,440,1,1,1.0,0.0,0.3889181346,350.4054547994,1,11,9,0.5124550154,455,440,1.0],[2,2,1.0,0.002857143,0.002857143,350.0,1,12,0,0.5,457,442,2,1,0.6580836799,0.0,0.0727764395,349.2808729011,0,11,0,0.0831991092,456,441,0.0],[1,1,0.0,0.00203252,0.004065041,492.0,1,22,8,1.0,648,574,0,0,0.0293835668,0.074252487,0.5418880305,492.3447730068,0,21,8,0.8300609627,648,573,0.0],[1,3,0.577849258,0.028445006,0.020859671,527.3333333,1,25,56,1.0,460,396,0,3,0.2165834682,0.6117436394,0.2142327381,527.2697546787,1,24,55,0.7056131815,459,395,1.0],[1,1,0.0,0.683333333,0.0,60.0,1,7,28,1.0,649,575,0,1,0.0,1.0,0.9036196201,59.8321993722,0,7,27,1.0,648,575,1.0],[1,2,0.934068055,0.027173913,0.0,368.0,1,23,79,1.0,651,577,0,2,0.6306473049,0.0,0.6865980762,367.3624898839,0,22,79,1.0,651,576,1.0],[1,1,0.0,0.03125,0.40625,32.0,1,7,106,1.0,59,12,0,0,0.0,0.2202445701,0.4122856814,32.4997905631,0,6,105,0.8932270203,58,11,0.0],[1,1,0.0,0.001430615,0.001430615,699.0,1,22,2,1.0,495,453,1,1,0.0,0.0,0.1451896224,698.5437481751,0,22,1,1.0,495,452,0.0],[1,5,0.798596889,0.011819333,0.007176024,473.8,1,25,43,1.0,656,582,0,5,0.4274971075,0.748100922,0.2397983677,474.4348062104,0,24,42,0.7257805082,656,581,1.0],[2,3,0.873908094,0.079207921,0.007920792,168.3333333,1,9,39,0.333333333,659,644,2,2,0.9289938498,0.0,0.2013568733,169.039175926,1,9,38,0.0029051453,658,643,1.0],[1,1,0.0,0.009615385,0.009615385,104.0,1,14,39,1.0,496,454,1,0,0.0,0.0670252511,0.0339711165,104.9146482108,1,13,37,0.5110938466,495,453,0.0],[1,1,0.0,0.011111111,0.011111111,90.0,1,14,603,1.0,497,455,0,2,0.2394615542,0.5890327573,0.6307903081,90.6033649942,0,13,601,1.0,497,454,0.0],[1,1,0.0,0.011111111,0.011111111,90.0,1,14,603,1.0,498,456,1,1,0.1121634363,0.1298600132,0.5533465072,89.6904329274,0,14,602,0.4888094966,498,455,0.0],[1,1,0.0,0.001101322,0.001101322,908.0,0,22,219,1.0,499,457,0,0,0.0346740802,0.5224410245,0.5148123231,906.8829686227,1,21,219,1.0,498,457,0.0],[1,1,0.0,0.001295337,0.001295337,772.0,0,22,474,1.0,500,458,1,1,0.0,0.0,0.0745611755,772.3693408588,0,22,473,1.0,499,457,0.0],[1,1,0.0,0.005882353,0.005882353,170.0,0,5,19,1.0,501,23,1,1,1.0,0.196409626,0.1272520067,170.1196212455,0,5,19,0.8971246142,501,23,0.0],[1,1,0.0,0.131111111,0.02,450.0,1,9,5,1.0,361,341,1,1,0.0,0.0,0.4564227616,449.6455652294,0,8,4,1.0,360,340,1.0],[2,8,0.720757354,0.031986532,0.073112073,519.75,1,24,282,0.75,468,453,2,8,0.2462670508,0.2620253163,0.6303363865,519.8569242908,0,23,281,0.0,468,452,1.0],[1,1,0.0,0.002849003,0.002849003,702.0,1,23,6,1.0,11,11,0,0,0.3871937025,0.309720413,0.5441159075,702.4021549292,0,23,5,1.0,10,11,0.0],[1,1,0.0,0.002403846,0.002403846,416.0,1,22,11,1.0,502,459,0,0,0.0,0.0,0.1045374273,415.8542870291,1,22,10,0.3811413959,503,459,0.0],[1,1,0.0,0.002304147,0.002304147,434.0,1,9,115,1.0,503,460,0,1,0.0,0.0961148654,0.1274791848,434.9072863551,0,9,114,0.1647030764,503,460,0.0],[1,1,0.0,0.015434986,0.016838167,2138.0,1,20,5,1.0,660,585,0,1,0.6999059156,0.0,0.3411384426,2138.3238586461,0,20,5,0.8779515318,659,584,1.0],[1,1,0.0,0.0,0.0,16.0,1,1,0,1.0,475,54,0,0,0.0,0.0,0.4105128209,15.6594783995,1,1,0,0.4819113244,475,54,1.0],[2,6,0.148260447,0.011752137,0.102029915,312.0,1,25,68,0.833333333,474,459,1,6,1.0,0.2070190296,0.652692667,312.7164693427,0,24,69,0.8646072454,472,459,1.0],[1,5,0.739299695,0.006974507,0.038480038,831.6,1,26,57,1.0,480,411,1,5,0.2348760804,0.0,0.10172065,831.452064261,1,25,57,0.2997762553,479,410,1.0],[1,1,0.0,0.007459207,0.0004662,2145.0,1,20,1,1.0,661,586,1,1,0.5420311214,0.3573499804,0.9628026658,2145.564238129,0,19,0,0.0,660,586,1.0],[1,1,0.0,0.012185834,0.000761615,1313.0,1,20,496,1.0,662,587,1,1,0.0,0.0213128721,0.9015256496,1313.0234646857,0,20,496,0.6820949555,661,587,0.0],[1,1,0.0,0.010069226,0.000629327,1589.0,1,20,227,1.0,663,588,0,1,0.0,0.2890000282,0.0355710658,1589.4655444608,1,20,226,1.0,662,587,0.0],[1,1,0.0,0.063953488,0.011627907,172.0,1,5,8,1.0,481,55,1,1,0.1691387958,0.6445012201,0.1567167491,172.563367694,0,5,8,1.0,480,55,1.0],[1,1,0.0,0.000468384,0.007494145,2135.0,1,20,1,1.0,664,589,0,1,0.4641687615,0.2718402567,0.3696408386,2134.5887755547,1,20,1,0.9801881893,663,589,1.0],[1,1,0.0,0.011147236,0.000464468,2153.0,1,20,0,1.0,665,590,1,1,0.9699610465,0.6756351133,0.4294677249,2152.6979129015,0,19,1,1.0,666,589,1.0],[1,1,0.0,0.00076746,0.012279355,1303.0,1,20,497,1.0,666,591,0,2,0.0,0.0,0.1992643755,1304.6139703212,1,19,496,0.3369576691,667,592,0.0],[1,1,0.0,0.018168055,0.000757002,1321.0,1,20,497,1.0,667,592,0,1,0.0886162102,0.0,0.2294933214,1321.007729177,1,19,496,0.9818547301,666,591,0.0],[1,1,0.0,0.000633312,0.010132996,1579.0,1,20,228,1.0,668,593,1,0,0.0,0.0,0.3988334396,1578.4970082749,0,19,228,1.0,667,593,0.0],[1,1,0.0,0.015028178,0.000626174,1597.0,1,20,228,1.0,669,594,0,0,1.0,0.0,0.2468821613,1596.361940835,1,20,227,0.8853894621,668,594,0.0],[1,1,0.0,0.005813953,0.005813953,172.0,1,5,5,1.0,504,24,1,1,0.0,0.8619841413,0.1939256581,172.7823986198,1,4,5,0.6900095594,505,25,1.0],[1,1,0.0,0.005813953,0.005813953,172.0,0,6,7,1.0,31,1,0,0,1.0,0.3102431285,1.3575029105,171.1996022775,0,5,6,1.0,30,1,0.0],[1,1,0.0,0.02,0.36,50.0,1,7,29,1.0,362,342,0,0,0.339237863,0.4751611559,0.0365306447,50.9599735302,0,6,29,1.0,362,342,0.0],[1,1,0.0,0.004694836,0.004694836,213.0,1,20,43,1.0,363,343,1,1,0.0,0.0,0.3360471058,211.946961985,0,20,42,0.6318710491,363,343,0.0],[2,3,0.960229718,0.004177109,0.004177109,399.0,1,24,84,1.0,62,46,2,2,1.0,0.0,0.066146981,398.8320507279,1,23,83,0.9958325356,62,46,0.0],[1,1,0.0,0.000464468,0.000464468,2153.0,1,20,21,1.0,670,595,0,0,0.0,0.1198722108,0.2139759565,2153.3598980723,0,20,21,1.0,669,594,0.0],[1,2,0.956073359,3.553191489,0.0,23.5,0,2,900,1.0,64,47,0,1,0.3220313148,1.0,0.0175168217,23.6334270324,0,2,900,1.0,63,47,0.0],[1,2,0.0,0.0,0.0,0.0,0,2,0,0.5,66,49,0,1,0.2468843263,0.300704223,0.5715881862,0.6393856289,0,1,0,1.0,65,49,0.0],[1,1,0.0,0.006622517,0.0,453.0,1,9,30,1.0,12,12,0,0,0.0,0.0391068437,0.0051836574,452.8466273143,1,8,29,1.0,12,12,1.0],[1,1,0.0,0.047169811,0.009433962,106.0,1,14,25,1.0,485,415,0,1,0.5595203277,0.0829814364,0.335795264,105.3018020764,0,13,25,1.0,484,413,1.0],[1,1,0.0,0.375,0.0,112.0,1,1,25,1.0,482,412,1,1,0.0,0.8381151578,0.9142778857,112.7839629759,0,0,25,1.0,481,412,1.0],[1,1,0.0,0.000928936,0.000928936,2153.0,1,20,2,1.0,485,415,1,0,0.0,0.5273441041,0.1914302991,2153.1097705582,1,20,2,0.2770640532,485,414,1.0],[1,1,0.0,0.004807692,0.014423077,416.0,1,22,27,1.0,483,413,1,1,0.2326102146,0.3645864493,0.2981699485,415.9340750108,1,21,27,1.0,483,411,1.0],[1,1,0.0,0.019230769,0.006410256,156.0,1,3,54,1.0,489,419,1,1,0.3173404977,0.3395424272,0.0718310507,155.5496251961,1,2,53,1.0,489,418,1.0],[1,1,0.0,0.001103753,0.205298013,906.0,1,22,25,1.0,489,419,1,1,0.0401938918,0.4442805104,0.7065414798,905.0897892219,1,22,25,1.0,488,419,1.0],[1,1,0.0,0.0,0.0,127.0,1,1,0,1.0,490,56,0,1,0.7982070538,0.0,0.2787688424,127.945073724,1,1,0,0.7677531455,490,55,1.0],[1,1,0.0,0.028571429,0.007142857,140.0,1,10,66,1.0,489,419,1,0,0.0,0.8164183964,1.210434948,139.6880040799,1,9,65,1.0,489,419,1.0],[1,1,0.0,0.027322404,0.005464481,183.0,1,19,35,1.0,489,419,0,1,0.0,0.0,1.2140455453,182.7713647185,1,18,34,1.0,489,418,1.0],[1,1,0.0,0.006079027,0.015197568,329.0,1,9,97,1.0,13,13,1,1,0.0,0.0,0.0484224414,329.2310778865,1,9,96,0.4884939121,12,12,1.0],[1,4,0.579081557,0.014839491,0.003028468,825.5,1,27,16,1.0,508,464,0,4,1.0,0.4262434036,0.189280236,825.444886536,1,27,15,0.3503958247,508,464,1.0],[1,1,0.0,0.511627907,0.023255814,43.0,1,15,31,1.0,364,344,1,0,0.0,0.0,1.0832918455,43.1089200843,0,15,31,0.8361329608,364,344,1.0],[1,1,0.0,0.0,0.0,27.0,1,1,0,1.0,93,1,1,1,0.0,0.0,0.6856061794,26.7242468006,0,1,0,1.0,92,0,1.0],[1,1,0.0,0.002403846,0.002403846,416.0,1,22,1,1.0,161,138,0,1,0.2110689782,0.6076190972,0.5063017907,416.6127261484,1,22,1,1.0,161,138,1.0],[2,2,1.0,0.010380623,0.010380623,289.0,1,13,78,0.5,2,2,2,1,1.0,0.6589240188,0.262295048,288.9407121151,1,11,78,0.1627813973,2,1,1.0],[1,1,0.0,0.061538462,0.007692308,130.0,1,2,9,1.0,3,2,1,0,0.4102504787,0.0994148497,0.2039476338,130.2933313028,0,3,9,0.5502944742,2,1,1.0],[1,1,0.0,0.016786571,0.014388489,417.0,1,23,7,1.0,2,2,1,1,0.0,0.0,0.3968948157,417.3971850463,0,23,7,0.772575404,2,1,1.0],[1,1,0.0,0.008810573,0.005506608,908.0,1,23,9,1.0,3,3,0,1,0.0,0.0,0.7800749417,907.9945426851,1,23,9,0.0,3,2,0.0],[3,4,0.907613995,0.06549785,0.021171022,755.75,1,25,199,0.75,368,368,2,4,1.0,0.5158785738,0.0813531649,756.0396736233,0,24,199,0.7246289576,367,367,1.0],[2,3,0.94639463,0.00872093,0.002906977,229.3333333,1,14,39,0.666666667,511,491,1,3,0.6476367394,0.0,0.3323029383,229.1722349873,0,13,39,1.0,510,490,1.0],[1,2,1.0,0.04,0.0,100.0,1,13,174,1.0,2,2,1,1,1.0,0.0,0.3510981328,100.1795863625,0,12,173,1.0,1,1,1.0],[1,1,0.0,0.005119454,0.003412969,586.0,1,8,124,1.0,23,1,0,1,0.0,0.0,0.4982213836,585.9250295322,1,8,124,0.4232195299,22,0,0.0],[1,1,0.0,0.000925497,0.000462749,2161.0,1,21,2,1.0,3,3,0,0,0.2371333931,0.0,0.5010676963,2160.6441107126,1,21,1,1.0,2,3,0.0],[1,1,0.0,0.013333333,0.013333333,75.0,1,8,13,1.0,4,4,0,1,0.0,0.3262589114,0.421414555,74.4347022082,0,8,12,1.0,3,3,1.0],[2,2,0.650022422,0.013958126,0.015952144,501.5,0,26,207,1.0,71,53,2,2,0.2643901993,0.0,0.4575566833,501.64050478,0,25,207,1.0,71,53,0.0],[1,1,0.0,0.017182131,0.010309278,291.0,0,14,56,1.0,69,51,0,1,0.068572054,0.0,0.3197429998,291.2862023164,0,13,55,1.0,70,51,0.0],[2,2,0.845350937,0.010752688,0.004032258,372.0,0,16,105,1.0,68,52,1,1,0.653568105,0.0,0.0400960342,371.882190641,0,15,105,0.3508165514,67,52,0.0],[2,7,0.628634559,0.038345659,0.018625034,521.5714286,0,28,373,1.0,78,61,2,7,1.0,0.3481789556,0.4485111387,521.6953798682,0,28,372,1.0,78,60,0.0],[4,11,0.655125041,0.112817797,0.112288136,171.6363636,0,26,780,0.909090909,89,84,3,10,1.0,0.4324377769,0.6553457684,172.3728391734,0,25,779,0.788166221,89,83,0.0],[1,2,0.0,0.0,0.0,0.0,0,22,1564,1.0,91,68,1,0,0.4161609601,0.0941966441,1.1914465002,0.8180447575,0,23,1564,1.0,90,67,0.0],[1,1,0.0,0.0,0.0,0.0,0,9,0,1.0,92,69,0,1,0.0,0.0,0.1133513343,0.3874282229,0,9,0,1.0,91,68,0.0],[4,21,0.829654704,21.0,13495.0,0.0,0,32,1507,0.80952381,113,108,4,20,0.4467081565,1.0,13495.3661051141,0.755229676,0,31,1506,1.0,113,107,0.0],[1,1,0.0,0.007692308,0.007692308,130.0,1,3,7,1.0,4,3,1,0,0.0,0.4510243128,1.2200663181,130.472793236,1,3,6,1.0,3,3,0.0],[2,2,0.863120569,0.06557377,0.049180328,30.5,1,2,0,0.5,115,92,2,1,1.0,0.0910626271,0.0041622433,31.6574855879,1,1,0,0.0,114,91,0.0],[1,1,0.0,0.038461538,0.038461538,26.0,0,1,0,1.0,116,6,1,1,0.0,0.4917942946,0.6267707944,26.0337093285,0,1,0,0.848173292,116,6,0.0],[1,1,0.0,0.028571429,0.028571429,35.0,1,2,0,1.0,117,88,1,0,0.9327545288,0.0,0.131558186,34.4786114189,0,1,1,0.0,117,88,0.0],[2,3,0.789690082,0.103896104,0.051948052,25.66666667,0,2,0,0.333333333,120,97,1,2,0.474464064,0.0,0.2478392239,25.6990236178,0,1,0,0.2800308663,120,97,0.0],[1,1,0.0,0.476190476,0.0,21.0,0,2,0,1.0,121,91,0,1,0.5841311859,0.3454297064,0.8122575079,20.2593684978,0,1,0,0.5762759575,120,90,0.0],[1,1,0.0,0.037037037,0.037037037,27.0,0,3,16,1.0,24,1,0,1,0.5545128115,0.606643906,0.6543611502,26.9203612679,0,2,15,1.0,23,1,0.0],[1,1,0.0,0.031007752,0.03875969,129.0,1,3,3,1.0,5,4,0,0,0.0148073413,0.6323891149,0.4543931753,128.8004218614,1,3,3,0.7332623733,5,3,1.0],[1,1,0.0,0.740740741,0.481481481,27.0,0,2,0,1.0,122,92,1,0,0.0352775878,0.7119304417,0.3308542802,27.1112914138,0,2,0,1.0,122,92,0.0],[1,1,0.0,0.000996016,0.000996016,1004.0,1,23,69,1.0,5,5,0,1,0.4467423797,0.0,0.3290438896,1004.7080717981,0,23,68,0.6249538637,4,4,1.0],[1,1,0.0,0.0,0.0,9.0,0,2,0,1.0,512,467,1,0,0.0,0.4352701369,0.3974987106,9.0622103914,0,2,0,0.8343739573,511,467,0.0],[2,12,0.393931241,0.023182297,0.036880927,237.25,1,30,281,0.916666667,17,17,1,11,0.3259041216,0.0,0.5039177193,238.7090924671,1,30,280,1.0,16,17,1.0],[1,1,0.0,0.083333333,0.037037037,432.0,1,25,0,1.0,369,347,0,0,0.0,0.0,0.1383877351,432.25319289,0,24,0,0.8927026283,368,346,1.0],[1,1,0.0,0.0,0.043062201,418.0,1,25,0,1.0,370,348,1,0,0.2306854083,0.1014596427,0.0522030538,417.5460918379,1,24,0,0.9427636182,370,347,0.0],[1,1,0.0,0.003533569,0.003533569,283.0,1,2,94,1.0,18,12,0,0,0.0,0.0,0.0547037444,283.1176987916,1,1,93,1.0,17,12,0.0],[1,1,0.0,0.000995025,0.0,1005.0,1,24,2,1.0,19,13,1,1,0.1654515863,0.0655441774,0.1486623061,1004.5086506645,0,23,1,1.0,19,12,1.0],[1,3,0.656704548,0.01332445,0.00266489,500.3333333,1,26,3,0.333333333,22,16,0,3,1.0,0.2115502717,0.5924845746,500.0085612415,0,25,3,0.6336070477,22,16,1.0],[2,7,0.811836497,0.016869728,0.03030303,457.2857143,1,27,174,1.0,38,38,1,6,1.0,0.0,0.0832684567,457.7388367442,1,26,174,0.7975126284,37,37,1.0],[1,2,0.789749254,0.375,0.1,40.0,0,2,0,0.5,124,94,2,1,0.5182089748,0.5576679819,1.0968654925,41.0977455189,0,2,0,0.7446053647,124,94,0.0],[1,1,0.0,0.03125,0.03125,32.0,1,7,63,1.0,125,15,1,1,0.0,0.0,1.0829669052,32.9593187056,0,6,62,1.0,124,14,0.0],[1,5,0.924421109,0.002756892,0.002255639,798.0,1,27,89,0.8,517,472,1,4,1.0,0.5094706765,0.4755033571,797.7586984938,1,27,88,0.8448634199,516,472,0.0],[1,1,0.0,0.002777778,0.001388889,720.0,1,14,301,1.0,518,473,0,1,0.0,0.6533726532,0.204085044,719.7357012264,0,14,301,1.0,518,473,0.0],[1,1,0.0,0.264705882,0.088235294,34.0,1,11,170,1.0,519,474,0,0,0.3183915509,0.9408924809,0.6461780973,35.2030694933,1,10,169,1.0,519,473,0.0],[1,1,0.0,0.000925497,0.000925497,2161.0,1,21,2,1.0,520,475,0,0,0.0,0.2211604494,0.3120675505,2160.4759217926,1,20,1,0.8634189885,520,474,0.0],[2,2,0.938315352,0.090517241,0.043103448,116.0,1,3,13,1.0,24,24,2,1,1.0,0.1384453656,0.4602119821,116.2870256546,0,3,12,0.9583402864,23,23,1.0],[1,1,0.0,0.003030303,0.006060606,990.0,1,24,5,1.0,521,476,1,1,0.1328946155,0.0,0.2177447742,990.443809372,0,23,4,0.9476934809,520,476,1.0],[1,1,0.0,0.020134228,0.013422819,447.0,1,1,6,1.0,39,4,0,2,0.0,0.0,0.2523391499,447.1915643442,0,1,6,0.9164555242,38,4,1.0],[2,3,0.982141033,0.008905852,0.008905852,524.0,1,24,49,0.666666667,373,372,1,2,0.6839061992,0.2294239805,0.1381921998,523.4805601743,1,23,48,0.538125234,372,372,0.0],[1,1,0.0,0.0,0.0,27.0,0,3,32,1.0,25,2,1,1,0.8129272759,0.4584474801,0.4391724815,26.9497884473,0,2,32,0.8904816325,24,2,0.0],[1,1,0.0,0.00204499,0.00204499,489.0,1,24,7,1.0,6,6,0,1,0.0,0.6501043739,0.4598595639,489.1710098599,0,24,6,1.0,5,6,1.0],[1,1,0.0,0.454545455,0.181818182,11.0,1,2,0,1.0,523,478,2,0,0.0,0.357142645,0.1760576566,10.3980109154,0,2,0,0.9411838059,523,478,0.0],[1,1,0.0,0.454545455,0.181818182,11.0,1,2,99,1.0,522,477,1,0,0.1880833203,0.6121026113,0.4644636489,10.6687031254,1,1,99,0.2509652436,522,477,1.0],[1,2,0.999966618,1.060606061,0.424242424,49.5,1,9,783,1.0,525,10,0,2,1.0,1.0,0.1593869434,50.4269596516,0,8,782,0.5336186064,524,9,0.0],[1,1,0.0,0.03125,0.03125,32.0,0,7,485,1.0,526,11,0,0,1.0,0.8997103173,0.1335340595,32.3163564959,0,6,485,1.0,525,11,0.0],[1,1,0.0,0.015625,0.015625,128.0,1,3,6,1.0,25,8,0,1,0.4514556113,0.0,0.6619672571,127.9742159865,0,2,5,1.0,26,8,0.0],[1,1,0.0,0.097345133,0.008849558,113.0,1,9,10,1.0,527,479,1,0,0.0,0.1992203162,0.7086213091,113.4282046078,0,8,8,0.3080348572,526,480,1.0],[1,1,0.0,0.011627907,0.011627907,172.0,1,6,50,1.0,528,26,0,1,0.2050964125,0.6110104244,0.122788833,171.563651025,0,6,50,0.9996897025,527,25,0.0],[2,4,0.825011211,0.007243461,0.002414487,621.25,1,25,36,0.5,29,29,1,3,0.3391131588,0.2666551518,0.6328095316,620.5219340109,0,25,35,0.0,28,28,1.0],[1,1,0.0,0.080246914,0.0,162.0,1,5,17,1.0,374,351,0,1,0.0758298447,0.066033183,0.2075817273,161.9458095461,1,4,16,0.9390503483,374,351,1.0],[1,1,0.0,0.000462749,0.000462749,2161.0,1,22,15,1.0,30,21,1,0,0.5255714908,0.0,0.1280676685,2160.0128858459,0,21,14,1.0,29,20,0.0],[1,1,0.0,0.009345794,0.0,214.0,1,21,52,1.0,7,7,1,0,0.0,0.0,0.1391032137,213.9477794531,1,21,52,0.7195960859,7,6,0.0],[1,1,0.0,0.004651163,0.0,215.0,1,21,0,1.0,8,8,1,0,0.0,0.2037963721,0.0733199098,214.6292894055,0,20,0,0.5398099708,8,7,0.0],[1,1,0.0,0.004651163,0.004651163,215.0,1,22,7,1.0,4,4,0,0,0.3685436744,0.0,0.3376880818,214.79899152,1,21,6,1.0,3,3,0.0],[1,1,0.0,0.000462749,0.000462749,2161.0,1,22,9,1.0,529,480,0,1,0.0,0.0,0.508318365,2161.6449781142,0,20,8,0.9498766735,528,479,0.0],[1,1,0.0,0.029484029,0.034398034,407.0,1,17,27,1.0,530,481,1,1,0.0,0.7092667009,0.3237946973,406.4471337257,0,16,27,0.6377796977,530,481,1.0],[1,1,0.0,0.001503759,0.001503759,665.0,1,6,107,1.0,162,23,1,1,0.0,0.7521018623,0.1310868875,664.7257244978,1,5,106,0.0,161,22,0.0],[1,1,0.0,0.0,0.000938086,1066.0,1,15,104,1.0,14,14,0,0,0.0,0.0,0.081911518,1065.7533622776,1,14,103,0.7761508544,13,14,0.0],[2,2,1.0,0.007575758,0.03030303,132.0,1,7,330,0.5,532,509,2,1,0.9659987119,0.0,0.1203351641,132.5732668346,1,7,330,0.1728944407,531,508,1.0],[1,1,0.0,0.026262626,0.002020202,495.0,1,16,169,1.0,31,22,1,1,0.0,0.577990179,0.3484526219,495.5192344858,0,16,168,1.0,31,22,1.0],[1,1,0.0,0.023904382,0.001992032,502.0,1,16,378,1.0,32,23,0,0,0.159809835,0.0,0.7669333068,501.4238502144,1,16,378,0.2498706585,31,23,0.0],[1,1,0.0,0.020833333,0.001096491,912.0,1,24,26,1.0,33,24,1,1,0.4053042214,0.0,0.2533205839,911.4832967799,0,23,26,1.0,32,23,1.0],[1,1,0.0,0.090909091,0.060606061,33.0,1,8,39,1.0,50,1,2,0,0.5059762142,0.4133687496,0.6577480581,32.8516115505,0,7,38,0.0449405556,49,0,1.0],[1,2,0.0,0.0,0.0,61.5,1,1,0,0.5,49,18,1,2,0.1178085048,0.6086165001,0.185565892,62.1920369826,1,0,0,0.0,49,18,1.0],[2,14,0.586405004,0.051572327,0.090775681,340.7142857,1,28,609,0.785714286,47,47,1,13,0.1853578245,0.0,0.5667462032,340.5488643424,1,28,608,1.0,46,46,1.0],[3,49,1.0,0.003833816,0.003833816,260.8367347,1,30,4520,0.693877551,74,69,3,47,0.8139968204,0.0,0.1413527272,260.339399512,0,29,4519,1.0,74,68,0.0],[1,2,1.0,0.003184713,0.003184713,314.0,1,13,6,0.5,6,6,1,2,1.0,0.0,0.3137099342,313.7836304992,1,12,5,1.0,6,5,0.0],[1,1,0.0,0.002392344,0.002392344,418.0,1,26,3,1.0,7,7,0,0,0.0,0.0,0.0487909932,417.6770215484,1,25,2,0.4392293051,7,6,1.0],[1,1,0.0,0.922374429,0.02283105,219.0,1,17,5,1.0,375,352,1,1,0.6739170836,0.9820664882,0.0764120523,219.2435516982,0,16,4,0.8499080308,374,352,1.0],[2,11,0.830696754,0.020689655,0.021165279,382.2727273,1,29,98,0.454545455,61,60,1,10,0.0,0.0,0.173609119,382.7361190202,0,29,98,0.2606083439,60,59,1.0],[1,2,0.987137774,0.166666667,0.217948718,39.0,0,2,0,0.5,127,96,1,1,0.4962945207,1.0,0.1444908231,39.1299198406,0,2,0,0.7422566569,127,95,0.0],[1,1,0.0,0.076923077,0.0,39.0,0,2,0,1.0,128,97,1,0,0.024636203,0.8425063743,0.9279698284,39.1898505237,0,2,0,1.0,127,96,0.0],[1,1,0.0,0.035294118,0.035294118,85.0,1,1,14,1.0,62,21,1,0,0.0,0.0,1.0277358923,85.1358569367,1,1,13,0.7527833486,60,21,0.0],[1,1,0.0,0.136363636,0.0,44.0,0,2,0,1.0,129,98,1,1,0.0,0.0,0.0686531224,44.6851529156,0,0,0,0.9488933374,128,97,0.0],[2,2,0.650022422,0.135135135,0.027027027,37.0,0,2,0,0.5,131,107,2,2,0.0,0.8476927955,0.2573816053,37.0180545298,0,2,0,0.5574015265,130,106,0.0],[2,2,0.591672779,0.003448276,0.002586207,580.0,1,24,70,1.0,377,376,1,2,0.8156532692,0.2374239897,0.3709574595,580.2661860141,0,24,69,1.0,377,375,1.0],[1,1,0.0,0.002808989,0.002808989,712.0,1,24,1,1.0,533,483,1,1,0.4691020369,0.0,0.3270648288,711.9931765177,1,23,1,0.9568892094,533,482,0.0],[2,3,0.785407017,0.04966443,0.001342282,248.3333333,1,16,149,0.666666667,11,11,1,2,1.0,0.0,0.1445780795,247.738276226,2,15,148,0.7836722791,10,11,0.0],[1,1,0.0,0.001584786,0.001584786,631.0,1,24,342,1.0,63,41,1,1,0.2508684561,0.1031683903,1.011586033,631.4057380626,0,24,341,0.8142874303,63,41,0.0],[1,1,0.0,0.011764706,0.011764706,85.0,1,2,28,1.0,671,61,1,0,0.1478021293,0.0850657496,0.6467303147,85.0406883528,0,2,27,1.0,670,60,0.0],[1,1,0.0,0.000923788,0.000923788,2165.0,1,22,23,1.0,534,484,0,0,0.2131335275,0.0,0.1953649176,2163.7147771513,0,22,24,1.0,534,484,1.0],[1,1,0.0,0.000461894,0.000461894,2165.0,1,22,1,1.0,535,485,1,1,0.228757168,0.2297911662,0.4811225985,2164.3682324629,1,21,1,1.0,534,485,0.0],[1,1,0.0,0.009174312,0.004587156,218.0,1,17,21,1.0,536,486,0,0,0.0,0.1480673154,0.6155384748,217.4717929891,1,16,21,0.4368305577,536,485,0.0],[1,1,0.0,0.074074074,0.074074074,27.0,1,3,27,1.0,75,4,1,0,0.0,0.0,0.4737064983,27.4606918196,0,3,27,0.5225883276,75,4,0.0],[1,1,0.0,0.111111111,0.111111111,27.0,1,3,97,1.0,76,5,1,1,0.0,0.3964294662,0.5101776143,27.5622139848,1,2,96,1.0,75,5,0.0],[1,1,0.0,0.000625782,0.0,1598.0,1,22,350,1.0,132,100,0,1,0.083251288,0.0,0.2970379592,1596.91907906,0,22,349,0.6846364692,132,100,0.0],[1,1,0.0,1.33442623,0.0,305.0,1,1,0,1.0,539,2,1,0,0.0,0.453061699,0.1149194754,305.3271052103,1,1,0,1.0,539,1,0.0],[1,1,0.0,0.105691057,0.008130081,123.0,1,13,365,1.0,537,487,1,0,1.0,0.0,0.1064891797,123.0981000107,0,13,364,1.0,536,487,0.0],[1,1,0.0,0.0,0.0,0.0,1,1,0,1.0,539,2,1,1,0.0,0.4429795368,0.0478878391,0.5308839137,1,0,0,0.5154928691,538,1,0.0],[2,2,0.121159309,0.982142857,0.003246753,308.0,1,13,22,1.0,541,491,2,1,0.0,0.4760127195,0.0546905291,308.6989113564,1,12,21,1.0,540,491,1.0],[1,1,0.0,0.016666667,0.008333333,120.0,1,14,29,1.0,542,489,0,1,0.0,0.4808781324,0.0783248629,119.4698298293,1,13,28,0.8426881326,541,489,1.0],[1,1,0.0,0.016393443,0.008196721,122.0,1,14,357,1.0,543,490,1,1,0.0,0.0,0.4757795888,120.3091494875,1,14,355,0.63079635,543,490,0.0],[1,1,0.0,0.001270648,0.001270648,787.0,1,24,365,1.0,544,491,1,1,0.0387519712,0.1740911783,0.4354061284,786.8745625447,1,23,365,0.405496268,544,490,0.0],[1,4,0.852884751,0.023498695,0.016971279,766.0,1,28,1410,0.75,548,495,1,3,0.9131672344,0.309049937,0.0530642443,766.1100572899,1,27,1410,0.0,547,495,0.0],[1,4,0.704835169,0.015043345,0.010963794,980.5,1,28,42,1.0,552,499,1,3,1.0,0.0451695223,0.7156392797,980.30368872,1,28,42,1.0,552,498,1.0],[1,1,0.0,0.002386635,0.002386635,419.0,1,24,351,1.0,553,500,0,0,0.7652752966,0.0,0.2257565794,418.7234031811,1,24,351,0.3390492411,553,500,0.0],[1,1,0.0,0.002012072,0.001006036,994.0,1,24,22,1.0,554,501,0,1,0.0,0.2187741271,1.2874164349,993.8710094224,1,24,21,0.8065060954,554,501,0.0],[1,1,0.0,0.005747126,0.005747126,174.0,0,7,34,1.0,555,28,1,1,1.0,0.5503494142,0.3719247658,174.2071876979,1,6,34,0.5513096172,554,28,0.0],[1,1,0.0,0.00110011,0.00110011,909.0,0,24,351,1.0,556,502,1,0,0.745679106,0.0,0.484348388,908.4937635294,0,23,351,0.7753901462,555,502,0.0],[1,1,0.0,0.002386635,0.002386635,419.0,1,24,351,1.0,64,42,1,0,0.0,0.5867267141,0.1739480281,418.6711193491,0,23,350,0.5976578744,63,42,0.0],[1,1,0.0,0.001404494,0.001404494,712.0,1,24,0,1.0,65,43,0,0,0.810590946,0.4768757163,0.5462294188,712.5821382711,0,23,0,0.7734073734,65,43,1.0],[1,2,0.845350937,0.003671072,0.000367107,1362.0,1,22,29,1.0,67,45,1,1,1.0,0.0,0.4353265474,1361.2917298984,0,22,29,0.3646662539,66,45,1.0],[1,1,0.0,0.027412281,0.027412281,912.0,1,24,0,1.0,68,46,0,1,0.4466929977,0.0,0.3099765907,912.2510645888,2,24,0,1.0,68,45,1.0],[1,1,0.0,0.013793103,0.013793103,435.0,1,11,30,1.0,69,47,1,1,0.0126473169,0.4040639581,0.3416346504,435.0760373389,0,10,31,0.6384662572,69,46,0.0],[1,1,0.0,0.013953488,0.013953488,430.0,1,11,432,1.0,70,48,0,0,0.5331602275,0.534929444,0.4076050293,430.3743413371,0,10,431,0.8436241614,69,47,0.0],[2,8,0.795895353,0.080952381,0.023809524,393.75,1,27,794,0.875,170,169,2,7,0.3294487465,0.0,0.0956715255,393.2610314143,1,27,793,1.0,170,168,1.0],[1,1,0.0,0.054794521,0.0456621,219.0,1,24,32,1.0,71,49,1,0,0.0,0.4423870567,0.0378972588,219.2469736381,0,23,32,0.5995192301,70,48,1.0],[1,1,0.0,0.000461681,0.000461681,2166.0,1,22,3,1.0,72,50,0,0,0.1624680799,0.3257528383,0.3758090473,2165.8293975222,1,21,2,0.5784117462,72,49,0.0],[2,7,0.803756276,0.006194856,0.004317627,761.0,1,27,134,0.571428571,79,78,2,6,0.7731667713,0.0,0.4179975946,759.7456640611,1,26,134,1.0,79,77,1.0],[1,1,0.0,0.00621118,0.01863354,161.0,1,6,32,1.0,378,354,1,0,0.0,0.6665244733,0.1340313287,160.4106385615,1,6,32,0.4292894558,378,354,0.0],[1,1,0.0,0.01242236,0.01242236,161.0,1,6,0,1.0,379,355,1,1,0.8840679258,0.0427899758,0.3673711619,161.3139877333,1,5,1,0.6034612025,379,355,0.0],[1,1,0.0,0.062068966,0.062068966,145.0,1,14,4,1.0,12,10,0,1,0.0,0.0,0.0588886312,144.6863867202,1,13,5,1.0,12,10,0.0],[1,1,0.0,0.0,0.0,40.0,1,1,0,1.0,171,143,0,0,0.5106499275,0.0,0.8155918795,39.9470557437,0,1,0,0.5847749658,171,143,1.0],[1,1,0.0,0.048780488,0.024390244,41.0,1,1,1,1.0,172,144,1,0,0.6669489479,0.0559915301,0.5367664451,41.4223387233,1,0,0,0.9579954442,171,144,0.0],[1,1,0.0,0.000921659,0.0,2170.0,1,22,3,1.0,557,503,1,0,0.5653422061,0.2527519813,0.5997725245,2169.6278777023,2,20,3,1.0,557,503,0.0],[1,1,0.0,0.009022556,0.007518797,665.0,1,7,30,1.0,80,23,0,1,0.1525419817,0.1084056455,0.5555351834,665.7352331353,1,7,29,1.0,80,22,1.0],[2,50,0.860120826,0.02470787,0.014008166,284.12,1,31,1668,0.34,130,129,2,49,1.0,0.0,0.2705609578,284.0109707931,0,31,1668,0.0,129,129,1.0],[1,1,0.0,0.002222222,0.002222222,450.0,1,13,4,1.0,1,1,0,1,0.0,0.0,0.2705336322,449.253029521,0,12,4,0.3532027623,1,0,1.0],[2,2,0.479832024,0.018181818,0.04040404,247.5,1,26,8,0.5,132,131,2,2,0.0,0.0,0.862276531,247.8733322553,0,26,8,1.0,132,130,0.0],[1,2,0.811278124,0.008163265,0.0,245.0,1,26,14,1.0,673,597,0,1,1.0,1.0,0.0911100231,245.6274424886,0,26,14,1.0,673,596,1.0],[1,1,0.0,0.002232143,0.002232143,448.0,1,2,35,1.0,40,5,1,0,0.0,0.38768967,0.7592231496,447.4368127618,1,2,35,1.0,41,5,0.0],[2,2,0.977942631,0.05160239,0.041825095,920.5,1,15,38,1.0,381,380,1,1,1.0,0.2383632833,1.2522875481,920.2075748043,1,14,38,1.0,381,380,1.0],[1,1,0.0,0.016431925,0.007042254,426.0,1,26,12,1.0,8,8,1,2,0.685155962,0.0,0.169847094,425.8737528811,0,25,12,0.3330932593,7,8,0.0],[1,1,0.0,0.002347418,0.002347418,426.0,0,26,0,1.0,9,9,0,0,0.0,0.0,0.3480821587,425.6148640133,0,25,0,1.0,8,9,1.0],[2,22,0.633141823,0.082758621,0.053549696,336.1363636,1,32,693,0.409090909,154,153,3,22,0.8299089101,0.0,0.8550246181,336.9431290079,0,31,693,0.10729204,154,152,1.0],[2,3,1.0,0.00974026,0.00974026,102.6666667,1,8,231,0.666666667,157,156,2,3,1.0,0.0,0.0038489698,103.132283716,0,8,230,0.7714707635,157,156,1.0],[2,2,0.503258335,0.0,0.015100671,298.0,1,7,48,1.0,159,41,2,1,1.0,0.0,0.1140748698,298.5018627733,0,7,48,1.0,158,41,0.0],[1,1,0.0,0.006993007,0.006993007,143.0,1,3,4,1.0,160,118,1,0,0.8395817266,0.1995412991,0.4009159056,142.1119450546,1,2,3,0.4975508312,160,118,0.0],[1,1,0.0,0.008955224,0.008955224,670.0,1,8,9,1.0,10,1,0,1,0.0,0.0,0.5282047549,669.4502762995,1,7,9,1.0,9,1,0.0],[1,1,0.0,0.010186757,0.000848896,1178.0,1,15,21,1.0,11,10,0,0,0.0589521208,0.2174785749,0.2796721415,1178.1116927334,1,15,20,0.0883255241,11,9,0.0],[1,1,0.0,0.475,0.025,40.0,0,3,149,1.0,77,6,1,1,0.0,0.439906051,0.5939029365,39.9215670912,0,3,148,1.0,77,5,0.0],[1,1,0.0,0.475,0.025,40.0,0,3,52,1.0,78,7,0,1,0.7084183767,0.1308388303,0.2705251319,40.4165880681,0,2,51,0.8315256969,78,6,0.0],[1,1,0.0,0.011764706,0.011764706,85.0,1,1,80,1.0,161,41,0,0,0.0,0.095057588,0.276989622,85.2718946226,1,1,80,0.8732833099,160,40,0.0],[1,3,0.822823734,0.022222222,0.012037037,360.0,1,25,94,0.666666667,175,147,0,3,0.2507436711,0.0,0.2977619729,360.7295963629,0,24,94,1.0,175,146,1.0],[1,7,0.745942572,0.062921348,0.00061287,699.2857143,1,30,245,0.714285714,388,363,0,7,0.0,0.3041434062,0.09131709,698.2982894872,1,30,245,0.780676616,388,363,1.0],[2,4,0.344600993,0.040169133,0.0,236.5,1,7,36,0.5,392,28,1,4,0.3183364758,0.5828171206,0.3771120474,237.0196467729,1,6,36,0.2796599591,392,28,1.0],[1,1,0.0,0.034682081,0.005780347,173.0,1,7,24,1.0,162,119,1,1,0.0,0.8317720878,0.000573218,173.2984411807,2,6,23,1.0,162,118,0.0],[1,1,0.0,0.006493506,0.006493506,154.0,1,1,5,1.0,393,364,0,0,0.247196047,0.2181058386,0.4131348426,153.9042527372,1,1,3,1.0,392,363,0.0],[1,1,0.0,0.010121457,0.01417004,494.0,1,3,8,1.0,394,2,0,1,0.2091107848,0.1809192221,0.287050985,494.0781307308,1,1,7,0.7303043077,395,2,1.0],[1,1,0.0,0.108108108,0.189189189,37.0,0,3,24,1.0,79,8,0,0,0.0,0.4665229773,0.9118686844,37.4563761328,0,2,24,0.3418816838,78,7,0.0],[1,1,0.0,0.000446429,0.000446429,2240.0,1,22,13,1.0,558,504,0,2,0.1540186913,0.6023306237,0.379828852,2239.7799948473,0,22,12,1.0,557,504,0.0],[1,1,0.0,0.002262443,0.002262443,442.0,1,4,37,1.0,559,29,1,1,0.6581339643,0.0,0.0850578769,441.097197316,1,4,37,1.0,559,28,1.0],[1,1,0.0,0.000446429,0.000446429,2240.0,1,22,2,1.0,133,101,1,1,0.0,0.0,0.3835354424,2239.8118172743,1,22,1,1.0,133,101,0.0],[1,1,0.0,0.001216545,0.001216545,822.0,1,24,18,1.0,560,505,1,0,0.0,0.0174522311,0.6357491928,821.3067030717,1,24,17,0.9911557637,559,504,1.0],[1,1,0.0,0.006134969,0.006134969,163.0,1,6,70,1.0,395,365,0,0,0.8974172795,0.0,0.2050622413,162.8528420601,0,6,70,0.3636847457,394,365,0.0],[2,2,0.918295834,0.0124533,0.00249066,401.5,1,24,102,1.0,164,162,2,2,0.1237474574,0.3328541545,0.4143207439,402.1525625603,1,23,101,1.0,163,162,0.0],[1,1,0.0,0.074074074,0.074074074,54.0,1,16,73,1.0,41,36,0,0,1.0,0.0,0.0681573726,53.8878809749,1,16,73,0.7812960651,40,36,1.0],[1,1,0.0,0.003992016,0.0,1002.0,1,24,44,1.0,42,37,1,1,0.3266378624,0.0,0.2573980566,1001.1176475731,1,24,44,0.6731883419,42,37,1.0],[1,1,0.0,0.000446429,0.000446429,2240.0,1,22,7,1.0,43,38,1,1,0.0,0.2245073315,0.2109904447,2240.7741141309,0,22,6,1.0,43,36,0.0],[1,1,0.0,0.000998004,0.000998004,1002.0,1,24,0,1.0,44,39,0,0,0.6615496082,0.0,0.1892630721,1002.230010289,1,23,0,1.0,43,38,0.0],[1,1,0.0,1.792225821,0.000462749,2161.0,0,22,207,1.0,134,102,1,0,0.65340259,1.0,0.4788838631,2160.6693628609,0,21,207,0.0,133,102,0.0],[1,1,0.0,0.004587156,0.004587156,436.0,1,11,75,1.0,561,506,0,0,0.0,0.0,0.1917982599,435.0072545577,0,10,75,0.8170379756,561,505,0.0],[1,1,0.0,0.008896797,0.003558719,562.0,1,17,46,1.0,562,507,0,0,0.0,0.0,0.7707479429,562.0924764997,1,16,45,1.0,561,506,1.0],[1,1,0.0,0.007042254,0.004694836,426.0,1,26,26,1.0,4,3,1,0,0.544985514,0.0,0.6663135294,426.1549378608,0,25,25,1.0,3,2,1.0],[1,1,0.0,0.001784917,0.000892459,2241.0,1,22,5,1.0,45,40,0,1,0.4436673082,0.0,0.6212245691,2241.0424358611,0,21,4,1.0,45,40,0.0],[1,1,0.0,0.002386635,0.002386635,419.0,1,24,441,1.0,46,41,1,0,0.6143476558,0.8348142312,0.8387009505,419.3289260397,0,23,440,0.0521605958,46,42,0.0],[1,1,0.0,0.000997009,0.0,1003.0,1,24,6,1.0,47,42,0,1,0.0,0.3222743636,0.6653866011,1003.0026649334,1,23,5,1.0,46,41,0.0],[1,1,0.0,0.068235294,0.002352941,850.0,1,25,15,1.0,1,1,0,0,0.0,0.2681410799,0.3597115094,850.3731555062,0,25,15,1.0,1,1,1.0],[2,5,0.710973013,0.084363781,0.004786598,1002.8,1,30,112,1.0,6,6,1,4,1.0,0.0,0.149301836,1001.8973049222,1,30,111,0.840374458,5,6,1.0],[1,1,0.0,0.021145374,0.014977974,2270.0,1,23,1,1.0,7,6,1,0,0.2371783785,0.0,0.3839396541,2269.6957281299,1,22,1,0.9377683328,7,5,0.0],[2,2,0.503258335,0.00374376,0.0,1202.0,1,23,36,1.0,177,176,1,2,1.0,0.0,0.4960776836,1202.519489578,0,22,35,0.3987895968,176,175,1.0],[1,1,0.0,0.000880282,0.000440141,2272.0,1,23,3,1.0,165,121,0,0,0.2049983355,0.0,0.0105003044,2271.6560988151,1,23,3,1.0,165,121,0.0],[1,1,0.0,0.027777778,0.013888889,72.0,1,18,92,1.0,178,149,1,0,0.6693517583,0.1333811432,0.0446672222,71.4510409638,1,19,91,0.7376730463,178,148,1.0],[1,1,0.0,0.012941176,0.008235294,850.0,1,26,6,1.0,563,508,0,0,0.0,0.4528433281,0.4177730937,850.9333740823,0,25,5,0.9446926448,562,507,0.0],[1,1,0.0,0.001248439,0.00062422,1602.0,1,23,457,1.0,564,509,0,1,0.4108575042,0.0,0.4327063841,1601.5953924682,0,22,457,0.8037398278,564,509,0.0],[1,1,0.0,0.00062422,0.00062422,1602.0,1,23,457,1.0,565,510,0,0,0.2172720366,0.4444042,0.0773789284,1602.0723753377,1,22,457,0.0,564,509,0.0],[1,1,0.0,0.00062422,0.00062422,1602.0,1,23,457,1.0,566,511,0,1,0.3723467144,0.335225652,0.1367956646,1601.5540250696,0,22,456,1.0,565,510,0.0],[1,1,0.0,0.000997009,0.000997009,1003.0,1,24,20,1.0,567,512,0,0,0.4463587246,0.8662309027,0.671065093,1002.6149547276,0,24,19,0.9886207737,567,512,1.0],[1,1,0.0,0.033936652,0.033936652,442.0,1,5,35,1.0,12,2,1,0,0.0,0.0,0.2610920426,441.7607984367,1,4,35,0.1550401792,11,2,0.0],[1,1,0.0,0.090332805,0.064976228,631.0,1,13,20,1.0,10,9,0,1,0.7322979454,0.0,0.1996230003,631.3079194808,1,13,19,1.0,9,9,0.0],[1,1,0.0,0.008741259,0.0,2288.0,1,23,16,1.0,8,7,0,1,1.0,0.0,0.0581841226,2287.6903153497,0,22,15,0.6150878537,8,7,1.0],[1,1,0.0,0.125,0.0,48.0,1,19,107,1.0,10,9,1,2,0.0,0.2151660358,0.3177895672,47.7920969821,1,18,107,1.0,10,8,0.0],[3,4,0.881558727,0.016840417,0.004009623,311.75,1,29,196,1.0,16,16,3,3,1.0,0.0,0.5065186839,312.2129855299,0,29,195,0.4438343747,16,14,1.0],[1,1,0.0,0.072625698,0.266294227,537.0,1,9,210,1.0,568,13,1,0,0.8537144263,0.0,0.2419692507,537.2349154868,1,8,210,0.4745580878,568,13,1.0],[1,1,0.0,0.001176471,0.001176471,850.0,1,26,19,1.0,569,513,1,0,0.0,0.225956674,1.1445492606,849.3034272707,1,26,18,1.0,569,513,1.0],[1,1,0.0,0.111111111,0.111111111,18.0,1,6,112,1.0,570,514,0,0,0.5997084872,0.2784104458,0.9182383464,18.06684453,0,6,111,1.0,570,514,1.0],[1,1,0.0,0.005943536,0.0,673.0,1,8,75,1.0,179,29,1,0,0.0,0.0153241408,0.6014237272,672.4311162089,0,7,74,1.0,179,29,0.0],[1,1,0.0,0.000874126,0.000874126,2288.0,1,23,8,1.0,135,103,1,0,0.0,0.0,0.3219091418,2287.788367294,0,23,8,0.1948761096,134,102,0.0],[1,1,0.0,0.011709602,0.011709602,427.0,1,27,5,1.0,180,150,1,1,1.0,0.0,0.1212268221,427.2307637684,0,25,4,1.0,179,150,0.0],[1,1,0.0,0.000437063,0.000437063,2288.0,1,23,1,1.0,396,366,0,0,0.0,0.2955042791,1.3674966079,2287.8459284412,1,23,0,1.0,395,366,0.0],[1,1,0.0,0.04505632,0.003754693,799.0,1,26,29,1.0,17,12,1,0,0.2004637034,0.9159649541,0.5987719635,800.1420617772,1,25,28,1.0,17,12,1.0],[1,1,0.0,0.023952096,0.0,167.0,1,22,487,1.0,571,515,1,0,0.1355694232,1.0,0.0687112668,167.0310227727,0,22,487,0.9046039374,571,514,0.0],[1,1,0.0,0.005780347,0.005780347,173.0,1,8,66,1.0,13,11,1,0,0.0,0.0,0.4633871084,173.4381019041,1,8,65,0.2872620132,13,11,1.0],[1,1,0.0,0.060386473,0.019323671,414.0,1,19,90,1.0,572,516,0,1,0.3245218459,0.0489644232,0.0708628532,414.2479386577,1,18,89,1.0,572,515,1.0],[1,1,0.0,0.0,0.022929936,785.0,1,26,4,1.0,573,517,0,0,0.0,0.0,0.1551204051,784.5010461314,0,26,4,1.0,573,517,0.0],[1,1,0.0,0.166666667,0.016666667,60.0,1,16,47,1.0,574,518,0,0,0.0075358606,0.0,0.2577607318,59.8554582032,1,14,47,1.0,574,518,0.0],[2,2,1.0,0.003236246,0.003236246,309.0,1,15,256,0.5,576,549,1,2,1.0,0.3382933043,0.701559813,309.3217443388,0,14,255,0.4248423549,575,548,1.0],[1,1,0.0,0.000437063,0.000437063,2288.0,1,23,5,1.0,397,367,0,0,0.0,0.947376532,0.2875386652,2287.3107205346,0,23,5,1.0,396,367,0.0],[3,5,0.677740395,0.024343215,0.000964088,829.8,1,31,93,1.0,185,184,2,3,0.0359690056,1.0,0.4366394723,830.2171350104,1,30,92,0.6000718718,185,184,1.0],[3,3,0.185863216,0.005277973,0.041520056,947.3333333,1,23,23,0.666666667,400,399,3,2,0.103087705,0.5122616884,0.1620861834,947.0492099353,1,23,23,0.8308771747,399,399,1.0],[1,1,0.0,0.01216545,0.00729927,411.0,1,6,0,1.0,401,4,1,2,0.1816199917,0.0,0.2511086484,410.7749699356,0,6,1,1.0,401,3,1.0],[1,1,0.0,0.004504505,0.004504505,222.0,1,20,5,1.0,402,369,0,0,0.0625880131,1.0,0.2286577864,222.9366761291,1,19,4,0.8373774785,402,370,1.0],[1,2,1.0,0.000793336,0.0,1260.5,1,29,133,1.0,15,13,0,1,0.8775461452,0.2980551832,0.2628471906,1260.5827261232,1,28,133,0.9880148652,15,12,0.0],[1,1,0.0,0.189944134,0.016759777,179.0,1,6,60,1.0,403,370,1,0,0.5009205377,0.4888860733,0.0369950537,178.9311529562,1,6,59,1.0,402,369,1.0],[2,2,0.591672779,0.001233046,0.001644061,1216.5,1,24,6,1.0,405,400,1,1,0.9580605221,0.5622008409,0.4785344632,1216.4059337262,1,24,5,0.0,404,399,0.0],[2,15,0.78239414,0.028753994,0.030151757,333.8666667,1,31,1270,0.4,180,178,1,15,0.0,0.0,0.4550398429,334.1762548973,1,31,1269,1.0,179,178,1.0],[1,1,0.0,0.005586592,0.005586592,179.0,1,6,3,1.0,406,372,0,1,0.3695305298,0.58269683,0.4624675512,178.5694781658,0,5,3,1.0,405,371,0.0],[1,1,0.0,0.007352941,0.0,136.0,1,8,6,1.0,577,31,0,1,0.0965409322,0.0109261989,1.2996237997,136.6392092869,1,8,6,0.8268090089,576,30,0.0],[1,1,0.0,0.000435161,0.000435161,2298.0,1,25,7,1.0,5,4,1,0,0.0,0.3484031654,0.8584319208,2298.0553483288,1,24,7,1.0,4,4,1.0],[1,1,0.0,0.006666667,0.006666667,150.0,1,9,10,1.0,578,520,0,0,0.6497517845,0.6880693744,0.8948369815,149.9387196667,0,8,10,1.0,577,520,1.0],[1,1,0.0,0.00110011,0.00110011,909.0,1,26,505,1.0,579,521,1,0,0.0,0.0139922473,0.6731049593,909.3859577274,0,26,504,1.0,579,522,0.0],[1,1,0.0,0.017964072,0.0,334.0,1,13,144,1.0,580,522,0,0,0.638597613,0.0,0.381670771,333.4140953907,0,13,144,1.0,580,522,1.0],[2,2,1.0,0.003154574,0.003154574,317.0,1,15,1080,0.5,582,555,2,1,0.8658770845,0.0,0.1973461866,316.9930387619,0,14,1080,1.0,582,554,0.0],[1,5,0.922851905,0.012851685,0.006599514,575.8,1,25,545,0.6,10,9,1,4,0.3588529753,0.7376802234,0.1960819404,575.7701550302,0,25,544,0.5600267954,11,8,1.0],[1,1,0.0,0.005988024,0.003992016,1002.0,1,25,23,1.0,16,14,1,1,0.0,0.0,0.8708054188,1002.0338852525,0,23,22,0.4091562567,15,14,0.0],[1,1,0.0,0.003322259,0.003322259,301.0,1,23,23,1.0,11,10,1,1,0.0,0.0,0.2256069457,300.9429023824,1,23,23,1.0,11,9,1.0],[1,1,0.0,0.004385965,0.004385965,228.0,1,25,23,1.0,1,1,0,1,0.0,1.0,0.2944294761,227.7218278779,0,25,22,0.6179962733,0,1,0.0],[1,1,0.0,0.001584786,0.001584786,631.0,1,25,518,1.0,2,2,0,1,0.0,0.0,0.0905699137,631.3473059222,1,24,518,0.8517192654,1,2,0.0],[1,1,0.0,0.002991027,0.0,1003.0,1,26,6,1.0,3,3,1,0,0.0,0.0,0.746905136,1003.4790850567,1,26,6,1.0,3,3,0.0],[1,2,0.970950594,0.002435065,0.001623377,616.0,1,28,10,1.0,18,16,1,1,1.0,0.0327194255,0.2930390599,616.0460532107,1,27,9,0.7202327693,18,16,1.0],[1,1,0.0,0.008695652,0.008695652,115.0,0,11,165,1.0,583,524,0,1,0.8310538366,0.2801041939,0.2785419338,114.8467940986,0,11,165,1.0,582,523,0.0],[1,2,0.845350937,0.004061738,0.004874086,615.5,1,28,2,0.5,585,526,2,2,0.9942183569,0.0,0.0244456623,616.0230373942,0,27,1,0.4369486583,586,525,0.0],[1,1,0.0,0.004985045,0.004985045,1003.0,0,26,0,1.0,586,527,1,0,0.4780891846,0.0,1.6966691942,1002.9743839788,0,26,0,1.0,586,525,0.0],[1,1,0.0,0.048,0.0,125.0,1,2,211,1.0,4,1,1,0,0.0612582091,0.0,0.4266153711,124.5320001542,0,1,211,0.9702460936,3,1,1.0],[1,1,0.0,0.002538071,0.0,788.0,1,26,543,1.0,5,4,0,0,0.4685839408,0.6884375637,0.2650106071,787.8487278769,0,26,542,1.0,5,4,0.0],[1,1,0.0,0.001996008,0.002994012,1002.0,1,26,3,1.0,6,5,0,1,0.7081434896,0.0,0.0118311169,1002.51019923,0,26,3,0.7574441341,5,4,0.0],[1,1,0.0,0.008955224,0.008955224,335.0,1,4,40,1.0,186,31,1,1,0.1957211721,0.0,0.5420830277,335.6717190179,1,4,39,0.1988497843,185,31,1.0],[1,1,0.0,0.008256881,0.001834862,1090.0,1,18,29,1.0,587,528,1,0,0.327025487,0.0,0.118840845,1089.4152483797,0,17,29,0.5533647369,586,527,0.0],[1,1,0.0,0.001176471,0.001176471,850.0,1,26,63,1.0,588,529,0,1,0.3680525621,0.0,0.2120115841,849.4358588751,0,27,63,0.9042027561,588,529,1.0],[1,1,0.0,0.007407407,0.007407407,135.0,1,14,175,1.0,589,530,0,0,0.0,0.0871014379,0.0068885388,135.1460195953,1,14,174,1.0,587,530,1.0],[1,1,0.0,0.026315789,0.026315789,38.0,1,2,142,1.0,590,33,1,1,0.0,0.8622093693,0.9321921074,37.9951750929,0,2,142,1.0,590,33,0.0],[1,1,0.0,0.04109589,0.04109589,146.0,1,15,175,1.0,7,6,1,1,0.0,0.9095979496,0.5532656283,145.3521646589,1,14,174,0.8816271067,6,5,1.0],[1,1,0.0,0.000997009,0.0,1003.0,1,26,9,1.0,8,7,0,0,0.0,0.0,0.5922787214,1002.5097585733,1,25,8,0.9019623897,7,6,0.0],[1,1,0.0,0.015673981,0.0,638.0,1,14,44,1.0,12,11,0,0,0.0,0.1273531447,0.2548316271,638.5947084063,1,13,43,1.0,11,11,1.0],[1,1,0.0,0.012077295,0.002415459,414.0,1,7,52,1.0,13,1,1,0,0.0,0.6535284899,0.129497286,414.1130047659,1,6,52,0.0919418541,13,1,0.0],[1,2,0.918295834,0.000928505,0.00185701,538.5,1,31,16,1.0,15,13,1,1,0.5135469493,0.5353343269,0.9501203737,538.6665610429,0,30,16,1.0,15,12,0.0],[1,1,0.0,0.004705882,0.002352941,850.0,1,28,1,1.0,9,8,0,0,0.0,0.2174630013,0.2294146479,851.0236086047,1,27,1,0.4696358998,9,7,1.0],[1,1,0.0,0.004395604,0.002197802,910.0,1,28,540,1.0,10,9,1,0,0.1601307387,1.0,0.3362687553,910.5623827519,1,28,539,0.9876773387,9,8,0.0],[1,1,0.0,0.001098901,0.001098901,910.0,1,28,540,1.0,11,10,0,0,0.0,0.0,0.0503305814,909.8257159738,1,28,539,1.0,11,9,0.0],[1,1,0.0,0.022321429,0.0,224.0,1,21,54,1.0,12,11,2,0,0.5221811506,0.0,0.2379032917,223.3740314398,0,21,54,1.0,12,11,0.0],[1,1,0.0,0.002325581,0.002325581,430.0,1,28,48,1.0,13,12,1,1,0.5037687724,0.0476784297,0.1938530199,429.9467352684,0,28,47,1.0,13,12,1.0],[1,1,0.0,0.004702194,0.004702194,638.0,1,14,5,1.0,591,531,1,1,0.0,0.0,0.2844566148,638.3401096309,0,15,4,0.7835180077,591,530,1.0],[2,2,0.845350937,0.00524109,0.006289308,477.0,1,19,179,1.0,408,403,1,2,0.3636915191,0.4629236617,0.3457409866,476.6191302951,0,18,178,0.7067646342,408,402,0.0],[1,1,0.0,0.01734104,0.040462428,173.0,1,8,62,1.0,592,532,0,0,1.0,0.0,0.4687037465,172.5829186103,0,7,62,1.0,591,531,1.0],[1,1,0.0,0.016666667,0.016666667,60.0,1,14,182,1.0,593,533,0,1,0.0,0.5883564132,0.4332558643,59.7301692346,2,14,182,1.0,592,533,0.0],[1,1,0.0,0.004385965,0.0,228.0,1,11,37,1.0,594,534,0,0,0.0,0.0,0.6037295286,227.9003965056,1,12,36,0.8625510399,594,533,1.0],[1,1,0.0,0.005747126,0.005747126,174.0,0,7,192,1.0,595,34,1,1,0.0,0.0,0.4697241325,174.0806727766,0,8,192,0.7501871599,594,33,0.0],[1,1,0.0,0.022857143,0.011428571,175.0,1,8,557,1.0,596,535,0,0,1.0,0.0,0.2210700292,175.4002212191,0,7,558,1.0,596,535,0.0],[1,1,0.0,0.022222222,0.022222222,90.0,1,17,927,1.0,597,536,1,1,0.4615941399,0.5245763692,0.7113281501,90.2794683767,0,17,927,1.0,596,536,0.0],[1,1,0.0,0.004347826,0.0,230.0,1,11,552,1.0,598,537,0,0,0.1787055396,1.0,0.0483044742,230.3728814544,0,11,552,1.0,598,536,0.0],[1,1,0.0,0.004160888,0.002773925,721.0,1,18,564,1.0,599,538,1,1,0.25982862,0.7324085581,0.362295769,721.1992808626,0,17,564,1.0,600,537,0.0],[1,1,0.0,0.001098901,0.001098901,910.0,0,28,543,1.0,600,539,1,0,0.0974859811,0.0,0.07716703,910.1956052512,0,27,543,1.0,600,538,0.0],[1,1,0.0,0.001176471,0.001176471,850.0,1,28,7,1.0,14,13,1,0,0.0,0.0289801806,1.0336818384,850.7603765215,0,29,6,0.3188686744,13,12,0.0],[1,1,0.0,0.000997009,0.000997009,1003.0,1,26,10,1.0,15,14,0,1,0.0,0.0,0.2028592803,1003.0590365829,1,26,10,0.7533838106,14,13,0.0],[2,4,0.916725357,0.005434783,0.007164032,1012.0,1,26,240,1.0,412,407,2,3,1.0,0.2074412782,0.920722384,1012.5761159997,1,25,239,0.7519939965,411,407,1.0],[1,1,0.0,0.066666667,0.006666667,150.0,1,15,12,1.0,413,377,0,2,0.0,0.3620083833,0.1459604788,150.4944793638,1,15,12,0.4842535874,413,377,1.0],[1,1,0.0,0.005813953,0.005813953,172.0,1,1,135,1.0,414,32,0,1,0.0,0.740977167,0.8873533859,171.8754968704,1,1,136,0.1784501818,414,31,1.0],[1,1,0.0,0.023148148,0.0,432.0,1,28,7,1.0,415,378,0,1,0.0,0.0,0.1550549978,432.7255807714,1,28,6,1.0,415,377,1.0],[1,2,0.896755016,0.019966722,0.144758735,300.5,1,29,158,1.0,417,380,1,1,0.7227450199,0.0,1.3849413796,300.6053451827,1,29,158,0.5385135778,417,379,1.0],[1,1,0.0,0.010139417,0.006337136,789.0,1,26,563,1.0,601,540,0,1,0.0,0.0,0.1247605964,788.6948703843,0,26,562,0.8010018789,600,540,0.0],[1,1,0.0,0.015695067,0.098654709,446.0,1,16,44,1.0,16,15,1,0,0.0,0.2035684571,0.3700488169,445.8086616356,1,16,43,0.1636546462,15,15,1.0],[1,1,0.0,0.005747126,0.005747126,174.0,0,7,7,1.0,602,35,0,0,0.4745599959,0.0307990604,0.3384805856,173.3614475012,0,6,7,0.0,601,35,0.0],[1,1,0.0,0.00177305,0.00177305,564.0,1,19,45,1.0,17,16,1,0,0.0,0.190868193,0.2137353673,564.3378953999,0,19,44,1.0,16,15,0.0],[1,1,0.0,0.0,0.0,8.0,0,1,0,1.0,15,1,0,0,0.0,0.5086706207,0.8144297078,8.0139726705,0,0,0,0.4503242787,14,1,0.0],[1,1,0.0,0.055130168,0.018376723,653.0,1,14,11,1.0,418,381,0,1,0.5880199492,0.7215695525,1.0095225207,652.3353640169,0,13,11,1.0,417,380,1.0],[1,1,0.0,0.029411765,0.014705882,68.0,1,18,185,1.0,18,17,0,1,0.9628146646,0.0,0.5207002249,68.5471415119,1,16,185,1.0,19,17,1.0],[2,3,1.0,0.003663004,0.003663004,273.0,1,24,1738,0.666666667,605,578,2,2,1.0,0.3501821809,0.121090594,272.1198902289,0,23,1737,0.0155028057,604,578,0.0],[1,2,0.591672779,0.003113325,0.00124533,803.0,1,22,18,0.5,20,19,0,1,0.5170150389,1.0,1.022289522,803.0671289151,0,21,18,0.483516119,20,19,0.0],[1,1,0.0,0.002242152,0.002242152,446.0,0,17,9,1.0,2,2,1,0,0.0,0.2655287613,0.4039025371,446.1158100225,0,17,8,0.9154237333,2,2,0.0],[1,1,0.0,0.154929577,0.014084507,71.0,1,19,5,1.0,16,15,1,1,1.0,0.0,0.0218744369,70.4092736623,0,18,5,1.0,16,15,1.0],[1,1,0.0,0.002242152,0.002242152,446.0,1,18,1,1.0,17,16,0,0,0.6084860827,0.5539643239,0.8391439103,446.2623585373,0,18,2,0.9175427479,16,15,0.0],[1,1,0.0,0.002347418,0.002347418,426.0,1,28,12,1.0,21,20,1,0,0.0,0.0,0.1809268689,425.3869872289,0,26,12,0.2911388347,21,19,0.0],[1,1,0.0,0.005181347,0.0,193.0,1,3,67,1.0,16,2,1,1,0.0,0.0,1.189894429,193.4190247538,0,2,66,0.2018802217,15,3,1.0],[1,1,0.0,0.003821656,0.003821656,785.0,1,27,80,1.0,17,14,0,1,0.2600780948,0.7045937838,0.2537121367,785.2193037646,1,25,80,0.9373452761,16,13,1.0],[2,2,0.302173618,0.059936909,0.086750789,317.0,1,15,43,1.0,23,22,0,1,0.3498104151,0.6029452084,0.6692855451,316.7909545597,0,15,41,0.8302656492,23,21,1.0],[1,1,0.0,0.018018018,0.006756757,444.0,1,5,68,1.0,181,50,1,0,0.0,0.0,0.3648593241,443.6389752173,0,4,67,1.0,181,50,0.0],[3,23,0.720695958,0.027912878,0.021357581,411.2173913,1,35,1937,0.913043478,204,202,3,22,0.5931705994,0.4452768037,0.3442654601,411.3437242772,1,34,1937,0.5287362437,204,201,1.0],[1,1,0.0,0.0,0.0,163.0,1,1,0,1.0,606,14,0,1,0.1170387274,0.0,1.1856984372,162.6384877822,0,0,0,1.0,605,13,1.0],[1,1,0.0,0.00143472,0.00143472,697.0,1,8,21,1.0,205,56,1,0,0.0,0.0,0.5550994871,697.1592534271,0,8,20,0.7326021599,205,56,0.0],[1,1,0.0,0.483870968,0.086021505,93.0,1,4,199,1.0,607,37,1,1,0.0,0.085497893,0.3043578251,92.5234433459,1,4,198,1.0,606,36,1.0],[2,5,0.858169997,0.065934066,0.050824176,145.6,1,29,633,1.0,22,21,1,4,0.0418188422,0.0,0.5317095198,145.4314687527,0,29,633,1.0,22,21,1.0],[1,1,0.0,0.409722222,0.097222222,144.0,1,15,12,1.0,18,17,1,2,0.0256720257,0.6003731771,0.316397701,143.7919095628,1,14,12,1.0,18,18,1.0],[2,3,0.441551671,0.003201281,0.00280112,833.0,1,25,949,0.666666667,610,582,2,2,0.6478016921,0.357791984,0.8972459867,832.6975925014,2,24,949,0.9027864577,610,581,0.0],[1,1,0.0,0.847457627,0.474576271,59.0,1,3,41,1.0,23,4,1,0,0.795897625,0.7774750438,0.3747173309,59.4040021308,1,2,40,0.71537412,22,4,0.0],[2,2,0.472189385,0.342105263,0.309210526,152.0,1,1,190,1.0,420,415,2,1,0.0,0.119766083,0.7284309631,151.8642135743,0,0,189,1.0,420,414,1.0],[1,1,0.0,0.00477327,0.002386635,419.0,1,8,16,1.0,421,5,0,0,0.3659373245,0.1847972864,0.2053502124,418.7336966031,0,7,15,0.3995956128,421,5,1.0],[1,3,0.962947016,0.002300613,0.001022495,1304.0,1,27,36,0.666666667,424,385,0,3,0.6834534599,0.0,0.1976196851,1303.3929694377,1,26,36,0.1750249651,424,384,1.0],[2,2,0.295181743,0.089965398,0.242214533,289.0,1,15,20,1.0,25,24,2,0,0.0,0.4125469964,0.118054507,288.3008909293,1,14,20,1.0,25,23,1.0],[1,1,0.0,0.004514673,0.003386005,886.0,1,28,587,1.0,611,545,1,1,0.18821556,0.4388159395,0.2773633056,886.2169272159,0,27,587,0.9112321413,611,544,0.0],[1,1,0.0,0.00347373,0.0,2303.0,1,25,27,1.0,19,18,1,0,0.0,0.0,0.4368217723,2301.9154471925,0,25,27,1.0,19,17,0.0],[1,1,0.0,0.025641026,0.025641026,39.0,1,3,251,1.0,26,2,1,0,0.0,0.0067605884,0.2969903186,39.0072822241,0,2,250,1.0,26,1,1.0],[3,3,0.544568448,0.002908184,0.0,802.3333333,1,25,360,1.0,190,188,2,3,0.0,0.1360961018,0.4702024546,802.2324176634,0,24,359,0.1750335522,190,188,1.0],[1,1,0.0,0.035211268,0.0,142.0,1,8,51,1.0,187,32,0,1,0.2345028556,0.7727587555,0.274361136,140.9258558333,0,7,50,1.0,186,31,1.0],[1,1,0.0,0.058823529,0.029411765,34.0,1,9,297,1.0,27,1,0,0,0.1317592575,0.0,0.4209658807,34.1844299999,0,9,296,0.8739769045,26,1,1.0],[1,2,0.791858353,0.027980535,0.023114355,411.0,1,27,348,1.0,25,20,1,0,1.0,0.0,0.0116896629,410.7091353333,0,26,347,1.0,25,19,1.0],[1,1,0.0,0.028571429,0.028571429,35.0,1,13,0,1.0,26,21,0,1,0.0,0.0,0.5946357671,35.7066928361,1,13,0,0.2029975853,26,20,1.0],[1,1,0.0,0.001176471,0.001176471,850.0,1,28,54,1.0,27,22,1,1,0.0,0.0,0.0681597929,850.3179893574,1,28,53,1.0,27,21,0.0],[2,2,0.960118663,0.043715847,0.007650273,457.5,1,27,53,1.0,29,28,2,2,0.6762635791,0.0792898154,0.1713470386,458.2900571234,1,26,53,1.0,28,27,0.0],[1,1,0.0,0.004746835,0.001582278,632.0,1,27,620,1.0,612,546,1,0,0.3215644736,0.0,0.5606344655,631.4506625582,0,27,620,0.9854969406,611,545,0.0],[1,1,0.0,0.014184397,0.0,423.0,1,27,619,1.0,613,547,1,1,0.0,0.0,0.1631605139,423.217620423,1,27,619,0.871752396,613,546,0.0],[1,1,0.0,0.002364066,0.002364066,423.0,1,27,619,1.0,614,548,0,0,0.0,0.08870156,0.3870946267,422.2866520918,0,27,619,1.0,614,548,0.0],[1,7,0.935043866,0.007909046,0.007909046,289.0,1,31,4456,0.571428571,621,555,1,7,0.8028232046,0.0,0.2925442204,288.637609223,0,31,4455,0.0068440256,620,554,0.0],[1,1,0.0,0.025641026,0.025641026,39.0,1,4,9,1.0,622,39,0,0,0.0,0.9935869724,0.332870519,39.3435316999,0,4,8,0.8658405852,622,38,0.0],[1,1,0.0,0.005603985,0.001867995,1606.0,1,25,621,1.0,623,556,1,1,0.0,0.0,0.1227840571,1606.5650644777,0,25,621,0.8110729302,622,557,0.0],[1,1,0.0,0.054644809,0.003642987,549.0,1,10,60,1.0,624,15,0,1,0.0,0.0881807366,0.225930709,549.9769101367,1,10,60,0.6057030538,623,14,0.0],[1,1,0.0,0.00143472,0.00143472,697.0,1,8,59,1.0,674,62,0,0,1.0,0.0,0.0828272368,696.9610177837,2,8,59,1.0,674,62,1.0],[2,2,0.970950594,0.006677796,0.001669449,299.5,1,28,131,1.0,426,420,1,1,0.6332351394,0.1617816996,0.2148987117,299.7724563397,0,28,131,0.5855976864,425,419,0.0],[1,2,0.996791632,0.005832037,0.0,1286.0,1,30,73,1.0,428,388,1,2,0.8941390958,0.9766084584,0.2691758229,1287.1468428608,0,29,73,1.0,428,388,1.0],[1,1,0.0,0.027338129,0.014388489,695.0,1,8,4,1.0,191,34,0,0,0.6806572828,0.0,0.5641393895,694.5734327011,1,7,3,1.0,191,34,0.0],[1,1,0.0,0.002252252,0.0,444.0,1,6,66,1.0,192,35,1,0,0.0,0.0,0.5002075797,444.4313753758,1,7,66,1.0,191,34,0.0],[1,1,0.0,0.016431925,0.016431925,426.0,1,28,5,1.0,193,155,0,0,0.0,1.0,0.258237252,426.5667784227,0,27,4,1.0,193,153,0.0],[1,1,0.0,0.038681948,0.022922636,698.0,1,8,1,1.0,194,36,1,1,0.0420910455,0.1019985653,0.0401690322,696.9182517156,0,7,1,1.0,194,35,0.0],[1,1,0.0,0.006476684,0.000431779,2316.0,1,25,4,1.0,429,389,1,0,0.3929954503,0.5428649774,0.1579612825,2315.5011427684,1,24,4,0.2755625779,428,388,1.0],[1,1,0.0,0.002350176,0.001175088,851.0,1,28,14,1.0,195,156,0,1,0.5611881737,0.0,0.8186071209,852.0257155227,0,27,13,1.0,195,155,1.0],[1,2,0.918295834,0.010791367,0.0,556.0,1,29,129,1.0,29,24,1,1,1.0,0.0,0.2813179984,555.5453636001,0,28,129,0.6448124895,29,23,1.0],[1,2,1.0,0.011363636,0.011363636,264.0,1,5,169,1.0,197,38,1,1,0.0,0.7202805887,0.6038319147,263.7456924221,1,4,168,1.0,196,38,0.0],[1,1,0.0,0.003884333,0.000863185,2317.0,1,25,7,1.0,430,390,0,1,0.0,0.0,0.3160598683,2316.8549144242,0,24,7,0.5618178459,429,390,1.0],[1,1,0.0,0.017777778,0.0,225.0,1,24,146,1.0,198,157,0,1,0.4000769301,0.0155210289,0.3657390167,224.5093195087,0,23,145,0.1619340669,198,157,0.0],[1,1,0.0,0.007633588,0.001526718,655.0,1,14,82,1.0,625,557,0,1,0.0,0.9706741194,1.0112785179,655.0097658567,0,14,82,1.0,624,557,0.0],[1,1,0.0,0.004444444,0.004444444,225.0,1,25,1,1.0,30,25,0,1,0.0,0.0,0.764136333,224.6114321964,1,25,0,0.4266475281,29,25,1.0],[1,1,0.0,0.326086957,0.02173913,46.0,0,4,212,1.0,626,1,0,0,0.0953899985,0.1982972237,0.2945625133,46.2582164883,0,4,211,0.9011238374,625,1,0.0],[2,5,0.818556309,0.012403101,0.003410853,645.0,1,25,602,0.8,203,200,2,4,1.0,0.0,0.5323296307,645.3546977403,1,25,602,1.0,203,200,1.0],[1,1,0.0,0.000431406,0.000431406,2318.0,1,26,3,1.0,31,26,0,1,0.0,0.0,0.5931123328,2317.0809234603,0,26,2,0.8416625518,30,25,0.0],[1,1,0.0,0.005555556,0.005555556,180.0,1,8,79,1.0,32,3,0,1,0.0,0.7420608365,0.0535951402,179.5516535585,0,9,78,0.8289999368,32,3,0.0],[1,1,0.0,0.033707865,0.003745318,267.0,1,17,20,1.0,431,391,1,1,0.0,0.0,0.4931031071,267.1621523645,0,17,20,1.0,430,390,1.0],[1,1,0.0,0.008928571,0.0,224.0,1,22,103,1.0,30,24,1,1,0.237657496,0.1048549873,0.6629229158,224.6472159125,0,22,101,1.0,29,23,0.0],[2,3,0.652281581,0.06147541,0.045081967,244.0,1,28,151,0.666666667,434,428,1,3,1.0,0.0,0.3332655048,244.0449575596,1,28,151,0.0,433,428,0.0],[1,1,0.0,0.0,0.00143472,697.0,1,8,17,1.0,204,41,1,0,0.2873319842,0.0,0.1059059742,697.2306721564,0,7,16,1.0,203,41,0.0],[1,3,0.724834092,0.004376368,0.001750547,761.6666667,1,31,115,1.0,437,396,1,4,1.0,0.0,0.7314130242,760.1903435935,0,30,115,0.4794544382,437,396,1.0],[1,1,0.0,0.076923077,0.538461538,13.0,1,11,286,1.0,33,27,1,0,0.210121093,0.398430445,0.7497419722,13.1058876198,0,11,286,0.993890169,33,27,0.0],[1,1,0.0,0.000622278,0.0,1607.0,1,26,648,1.0,627,558,1,0,0.0,0.0,0.1071369444,1606.6698180796,1,25,647,1.0,626,557,0.0],[1,1,0.0,0.00344679,0.000861698,2321.0,1,26,13,1.0,628,559,1,0,0.1261997466,0.0,1.1868650582,2321.2215114187,0,26,12,0.1469858289,627,558,0.0],[1,1,0.0,0.148514851,0.069306931,101.0,1,5,91,1.0,34,4,1,0,0.6247280613,0.0,0.066896884,101.2804598457,0,5,91,1.0,34,3,1.0],[1,1,0.0,0.057142857,0.085714286,35.0,1,20,90,1.0,35,28,0,0,0.0,1.0,0.5994982601,35.0524077433,0,19,90,0.2331936859,35,27,0.0],[1,1,0.0,0.02970297,0.02970297,101.0,1,5,3,1.0,36,5,1,1,0.0,0.2179342427,0.0029889108,101.3089848294,0,4,2,1.0,35,5,0.0],[1,2,1.0,0.000638978,0.000638978,1565.0,1,31,30,1.0,38,30,0,2,1.0,0.4806666558,0.0820816469,1565.0761622867,1,31,29,0.8587600214,38,29,0.0],[1,1,0.0,0.105263158,0.052631579,38.0,1,20,674,1.0,39,31,0,1,0.0,0.0,0.1872094913,37.6042881689,0,20,674,0.5947826135,38,31,0.0],[1,1,0.0,0.002486016,0.001243008,1609.0,1,26,660,1.0,40,32,1,1,0.0,0.601747423,0.2308142304,1609.704997467,1,26,660,1.0,39,31,0.0],[1,1,0.0,0.028571429,0.028571429,35.0,1,14,44,1.0,41,33,0,1,0.5630513957,0.0,0.1684439253,34.9041651947,1,14,43,1.0,40,33,0.0],[1,1,0.0,0.333333333,0.2,15.0,1,15,299,1.0,42,34,0,1,0.0,0.0,0.2709458324,14.5365715915,0,14,298,1.0,41,34,1.0],[1,1,0.0,0.016241299,0.002320186,431.0,1,28,14,1.0,43,35,0,1,0.0,0.3348463515,0.5261650949,430.6595919016,1,28,13,1.0,42,35,0.0],[1,1,0.0,0.139072848,0.132450331,151.0,1,10,158,1.0,44,36,1,0,0.3268486472,0.5721304763,0.8413509003,151.1371708949,0,10,158,1.0,44,35,1.0],[1,1,0.0,0.026506024,0.021686747,415.0,1,20,181,1.0,45,37,0,0,0.0,0.1952559157,0.2248006708,416.0857757284,1,20,180,0.8353016603,45,36,1.0],[1,1,0.0,0.000849618,0.003398471,1177.0,1,16,262,1.0,46,38,1,1,0.1919512826,0.0,0.3052167598,1177.5783746876,1,16,262,1.0,47,37,0.0],[1,1,0.0,0.025,0.0,40.0,1,4,41,1.0,47,6,1,0,0.2706735344,0.2146413472,0.6389804111,40.0465657104,1,4,40,1.0,47,7,1.0],[1,1,0.0,0.0,0.025641026,39.0,1,4,0,1.0,48,7,0,0,0.0,0.1706171819,0.6317032019,38.8711336971,1,4,0,1.0,47,7,0.0],[1,2,0.970950594,0.00195122,0.002926829,512.5,1,29,135,1.0,50,40,1,1,1.0,0.3013552831,0.4204006874,512.5503631955,1,29,134,0.9368520967,50,39,0.0],[1,2,0.811278124,0.001769912,0.005309735,565.0,1,29,1344,1.0,52,42,0,1,0.9863294919,0.0,0.7867205123,565.5437679807,1,28,1344,1.0,51,42,0.0],[1,1,0.0,0.001098901,0.001098901,910.0,0,28,665,1.0,629,560,0,0,0.3522345013,0.0,1.3862447491,909.8999965624,0,27,665,0.6803949338,629,559,0.0],[1,1,0.0,0.005555556,0.005555556,180.0,0,8,24,1.0,630,40,1,1,0.0,1.0,0.000602627,180.6425198632,0,7,23,1.0,630,39,0.0],[1,1,0.0,0.318471338,0.27388535,157.0,1,6,174,1.0,53,43,0,1,0.7165429412,0.2047006829,0.2280722288,156.0339017711,1,5,173,0.750931442,52,43,1.0],[1,1,0.0,0.103896104,0.071428571,154.0,1,12,88,1.0,54,44,0,1,0.4445672058,0.0633467031,0.3623507625,154.0739816704,0,12,88,1.0,53,44,1.0],[1,1,0.0,0.052631579,0.052631579,76.0,1,11,307,1.0,55,45,0,0,0.0,0.4721202234,0.344312455,76.6339348674,0,10,306,1.0,55,44,0.0],[1,1,0.0,0.147727273,0.125,176.0,1,17,3,1.0,56,46,0,1,0.816324219,0.7548975188,0.2689106739,176.2088008351,1,16,2,0.4842040473,56,45,1.0],[1,1,0.0,0.000915751,0.000915751,1092.0,1,19,90,1.0,438,397,0,0,0.7357527415,0.1943269386,0.3492679,1092.0000227607,0,18,89,0.6541695278,439,397,0.0],[1,1,0.0,0.066298343,0.0,181.0,1,17,2,1.0,439,398,1,1,0.0,0.8776331267,0.4277971306,181.7031714489,0,16,1,0.9180075239,439,398,1.0],[1,1,0.0,0.059148936,0.03787234,2350.0,1,26,12,1.0,57,47,0,1,0.6878902567,1.0,0.2965949986,2350.320502469,0,26,12,1.0,57,48,1.0],[1,1,0.0,0.048109966,0.017182131,582.0,1,20,125,1.0,19,17,1,1,0.159785736,0.0,0.5262691643,581.8659312181,1,20,124,1.0,19,16,1.0],[1,1,0.0,0.02064027,0.00631845,2374.0,1,26,6,1.0,58,48,0,0,0.0,0.3653278623,0.5479637312,2374.6229744957,0,26,6,0.6541825526,57,47,1.0],[1,1,0.0,0.018390805,0.004597701,435.0,1,28,16,1.0,440,399,2,0,0.1249922545,0.0,0.2845058437,435.7808594758,0,27,17,1.0,439,398,0.0],[2,3,0.689900611,0.084210526,0.004511278,221.6666667,1,29,58,1.0,61,58,1,3,0.478379551,0.0,0.3764789548,221.6696803682,0,29,58,0.9828673446,61,58,1.0],[3,5,0.646524985,0.008359693,0.001807501,885.2,1,31,115,1.0,35,35,3,5,0.2271941727,0.0,1.0757857224,885.8243223213,0,31,114,0.0,34,35,0.0],[2,18,0.832761058,0.008436182,0.008436182,355.6111111,1,33,1584,0.722222222,648,618,1,18,0.0,0.2136964361,0.0850955713,355.3745778637,0,32,1583,0.9917524085,647,618,1.0],[1,3,0.847384675,0.018937987,0.000371333,897.6666667,1,31,24,0.666666667,651,575,1,2,0.9895182255,0.4472334856,0.1692793569,898.0460787988,1,31,24,0.5496359297,651,575,1.0],[2,4,0.952819531,0.016985138,0.016985138,117.75,1,12,257,0.75,655,625,1,3,0.9655399457,0.0,0.2893389879,118.6281811553,1,12,257,0.938824192,655,624,1.0],[1,1,0.0,0.006622517,0.006622517,151.0,1,11,0,1.0,20,18,1,0,0.5471662756,0.7145587279,0.6714950773,152.0345058764,0,10,0,0.5555082338,21,18,0.0],[1,1,0.0,0.006756757,0.009009009,444.0,1,7,2,1.0,62,10,0,1,0.1489536379,1.0,0.6677844426,443.4553332312,0,6,1,1.0,61,10,0.0],[1,1,0.0,0.00172117,0.005163511,581.0,1,20,5,1.0,63,50,1,1,0.1439881586,0.0,0.3222432042,581.2202146647,1,19,4,1.0,62,49,0.0],[1,1,0.0,0.074235808,0.052401747,229.0,1,25,46,1.0,21,19,0,0,0.0,0.1910261922,0.542952715,228.9269884126,1,25,45,1.0,20,18,0.0],[1,1,0.0,0.001153403,0.001153403,867.0,1,28,4,1.0,64,51,1,0,0.0,0.0,0.6516649502,866.4175949693,0,28,4,1.0,64,50,0.0],[1,1,0.0,0.391304348,0.152173913,46.0,0,4,432,1.0,656,2,0,0,0.6129598258,0.0,0.0445720811,46.4751928816,0,4,431,0.4381508503,655,1,0.0],[1,1,0.0,0.03493266,0.034511785,2376.0,1,26,7,1.0,675,598,0,1,0.7581451413,0.0,0.7194017019,2375.6372951901,1,26,7,0.8833673246,674,598,0.0],[1,1,0.0,0.009661836,0.012077295,414.0,1,20,25,1.0,676,599,1,0,0.0,0.1867720235,0.6534932633,412.5951904825,1,19,26,1.0,674,597,1.0],[1,1,0.0,0.00990099,0.00990099,101.0,1,5,29,1.0,65,11,0,1,0.1331798541,0.0,0.1429310122,100.9048573515,0,5,29,0.9710485525,65,10,0.0],[1,1,0.0,0.000420875,0.000420875,2376.0,1,26,1,1.0,66,52,0,0,0.0,0.1426478907,0.1227756194,2376.2107836947,1,25,1,1.0,65,52,0.0],[1,1,0.0,0.318996416,0.043010753,558.0,1,18,128,1.0,677,600,0,1,0.1384557155,0.0132962253,0.47968743,558.1569187748,1,17,128,1.0,676,599,1.0],[1,10,0.87182573,0.036956522,0.038586957,184.0,1,33,1674,0.8,76,62,1,9,0.6736999289,0.3626853779,0.1766064989,183.6902049353,1,34,1674,1.0,76,61,1.0],[1,1,0.0,0.016949153,0.016949153,59.0,1,15,0,1.0,77,63,1,1,0.264757146,0.0811207207,0.156831324,58.9767131426,0,15,0,1.0,76,63,1.0],[2,6,0.61640524,0.065487572,0.038240918,348.6666667,1,29,151,1.0,41,39,2,5,0.527149208,0.1309638965,0.0975730394,349.1111532667,0,28,150,0.6665086733,40,39,1.0],[1,3,0.544533579,0.2,0.136363636,73.33333333,1,5,451,1.0,44,10,0,2,1.0,0.8586231521,0.5397971964,72.5485204002,0,5,452,1.0,44,9,0.0],[3,50,0.959367411,0.006745363,0.012928612,249.06,1,34,3342,0.64,94,92,2,50,0.846500607,0.0,0.3308408661,249.6521470026,0,33,3340,0.334870541,93,91,1.0],[1,6,0.995226686,0.0,0.006526253,561.8333333,1,27,0,0.166666667,662,582,1,6,0.3940781096,0.0,0.0245823138,562.8824518279,0,27,0,0.2144477027,661,581,0.0],[1,1,0.0,0.004634994,0.0,863.0,1,28,1,1.0,441,400,0,1,0.4367842157,0.0,0.0699185096,863.3685670907,0,27,1,1.0,440,399,0.0],[1,1,0.0,0.016722408,0.013377926,299.0,1,14,1,1.0,78,64,1,1,0.0,0.3236543079,1.1191169389,298.6455336524,0,13,0,1.0,77,64,0.0],[1,1,0.0,0.0,0.013333333,75.0,1,12,1,1.0,79,65,1,1,0.9254465073,0.0,0.5896327384,74.6085547669,0,12,0,1.0,78,64,0.0],[1,1,0.0,0.001158749,0.001158749,863.0,1,28,1,1.0,95,79,1,1,0.3352143307,0.504549001,0.5449857347,863.0077232536,0,27,1,1.0,94,79,0.0],[1,1,0.0,0.001262626,0.001262626,2376.0,1,26,5,1.0,663,583,1,1,0.0,0.0,0.1429864605,2376.6478082678,1,25,5,1.0,663,583,1.0],[1,1,0.0,0.001228501,0.001228501,814.0,1,28,13,1.0,80,66,1,1,0.1974566218,0.0,0.2258325827,814.2881433982,0,28,13,1.0,80,66,0.0],[1,1,0.0,0.002212389,0.002212389,452.0,1,28,5,1.0,664,584,0,1,0.0316556811,0.0,0.433950757,451.5609625161,0,28,4,1.0,663,583,0.0],[1,1,0.0,0.009302326,0.009302326,430.0,1,12,774,1.0,665,585,0,0,0.0,0.0,0.0343622888,429.962286006,0,12,773,0.4584894247,664,585,0.0],[1,1,0.0,0.005970149,0.005970149,335.0,1,6,15,1.0,81,12,0,1,0.4330371951,0.2897489424,0.2816901843,334.9392079506,1,5,14,0.9476751717,81,11,0.0],[1,1,0.0,0.128571429,0.128571429,70.0,1,19,6,1.0,96,80,1,0,0.0,0.4849026084,0.5384224459,69.8785313733,0,19,5,0.3148894718,96,79,1.0],[1,1,0.0,0.102040816,0.081632653,49.0,1,20,6,1.0,97,81,0,0,0.3454235957,0.0190100823,0.8319584855,49.4085065933,1,20,6,1.0,96,81,1.0],[1,1,0.0,0.234042553,0.127659574,188.0,1,8,8,1.0,442,401,1,0,0.0,0.0,0.3786792807,187.5865494369,0,8,8,1.0,441,401,1.0],[1,1,0.0,0.006493506,0.006493506,154.0,1,12,9,1.0,82,67,1,0,0.0,0.0,0.3020545254,153.3408025129,1,11,9,1.0,81,66,1.0],[1,1,0.0,0.017582418,0.002197802,455.0,1,28,5,1.0,443,402,0,1,0.1149639788,0.0,0.0435445724,455.353154013,0,27,5,1.0,442,402,0.0],[2,2,0.612196127,0.081196581,0.054700855,585.0,1,28,53,1.0,206,203,3,2,0.0,0.9906043622,0.2694245719,584.6759595397,1,27,52,0.8497251017,205,202,1.0],[1,1,0.0,0.008492569,0.002123142,471.0,1,28,0,1.0,207,162,1,0,0.0729895017,0.6453867546,0.2645563115,471.5050060738,1,27,0,0.694315255,206,161,0.0],[1,1,0.0,0.062222222,0.075555556,225.0,1,26,11,1.0,98,82,1,0,0.0053329647,0.0,0.5355880069,226.2895415522,0,26,10,0.5051541357,98,81,1.0],[1,1,0.0,0.060344828,0.060344828,116.0,1,12,11,1.0,99,83,1,1,0.3103819783,0.0,0.0630076553,116.1380952707,0,11,11,1.0,98,82,0.0],[1,1,0.0,0.001262095,0.000420698,2377.0,1,26,9,1.0,83,68,2,0,0.0454330532,0.8189052323,0.0425942113,2377.6283622917,1,25,8,1.0,83,68,1.0],[1,1,0.0,0.003649635,0.003649635,548.0,1,12,13,1.0,84,1,1,1,0.9224649993,0.0,0.1299182973,548.5213355975,1,12,12,1.0,83,1,1.0],[1,1,0.0,0.003448276,0.003448276,580.0,1,12,1310,1.0,85,2,1,0,0.86506327,0.020071174,0.198092257,579.6969940913,0,11,1309,0.5934479111,84,1,0.0],[1,1,0.0,0.002110595,0.010975095,2369.0,1,26,2,1.0,86,69,0,0,0.7047064711,0.4895862989,0.2276344398,2369.6007755182,0,26,2,1.0,85,68,0.0],[1,2,0.32984607,0.037815126,0.008403361,357.0,1,24,24,1.0,88,71,1,2,0.3164597784,0.0,0.1551284311,356.4340188657,1,23,23,1.0,88,70,1.0],[1,1,0.0,0.000422119,0.000422119,2369.0,1,26,1,1.0,89,72,1,1,0.0,0.1124473866,0.3206485793,2367.9918556414,1,24,1,0.3063157362,89,72,0.0],[1,1,0.0,0.000621504,0.000621504,1609.0,1,26,704,1.0,90,73,0,0,0.9418984396,0.9076729398,0.2341477391,1608.5529248817,1,25,704,0.2214569838,89,72,0.0],[1,1,0.0,0.45,0.2,20.0,1,7,16,1.0,100,84,0,1,0.6723437595,0.7552817243,0.7960472081,19.1964264638,1,7,16,0.7535211085,99,83,1.0],[1,1,0.0,0.00421763,0.000421763,2371.0,1,26,2,1.0,91,74,0,1,0.0,0.9682173313,0.4656922805,2371.9380176336,0,26,2,0.2614508469,90,74,1.0],[1,1,0.0,0.0,0.001688476,2369.0,1,26,0,1.0,92,75,0,0,0.3422604924,0.0,0.2741411814,2369.7973574215,1,26,0,1.0,92,75,0.0],[1,1,0.0,0.0,0.000621891,1608.0,1,26,706,1.0,93,76,0,0,0.0383616219,0.4229930569,0.5349411305,1607.7711704612,0,25,706,0.1970752475,91,75,0.0],[1,1,0.0,0.001266357,0.001266357,2369.0,1,26,0,1.0,94,77,1,0,0.0,0.3713210271,0.3840216766,2369.9541322598,0,26,0,1.0,94,77,0.0],[1,1,0.0,0.001865672,0.001865672,1608.0,1,26,706,1.0,95,78,0,1,0.0,0.8392693675,0.6767302885,1608.7978734256,0,26,705,0.9070170971,94,77,0.0],[1,1,0.0,0.12716763,0.121387283,173.0,1,9,18,1.0,101,85,0,0,0.0,0.3445237303,0.6176191618,173.5284908431,1,8,17,1.0,101,85,0.0],[1,1,0.0,0.0,0.013615734,661.0,1,15,3,1.0,102,86,1,0,0.0,0.8355842393,0.6873618451,661.9077639484,1,14,3,1.0,101,85,0.0],[1,1,0.0,0.006908463,0.006908463,579.0,1,20,18,1.0,666,586,0,0,0.4358130343,0.0,0.9021622749,579.4151257702,0,20,17,0.5113713718,666,586,0.0],[1,1,0.0,0.023809524,0.011904762,84.0,1,6,20,1.0,667,16,1,1,0.0,0.3461239215,0.368110399,83.6625069877,0,6,20,1.0,666,16,0.0],[1,1,0.0,0.235294118,0.529411765,17.0,1,7,4,1.0,668,587,0,1,0.3897173226,0.2324836626,1.3716632388,17.4775556501,0,6,5,1.0,668,587,1.0],[1,2,0.918295834,0.001251564,0.001251564,1198.5,1,30,1430,1.0,97,80,1,1,0.0,0.0,0.294894891,1198.782077895,0,30,1429,1.0,96,79,0.0],[1,1,0.0,0.45,0.2,20.0,1,7,2,1.0,669,588,0,0,0.500462113,0.2446179622,0.1136566941,19.9501709321,0,7,2,1.0,669,587,0.0],[1,1,0.0,0.014285714,0.014285714,70.0,1,19,16,1.0,670,589,0,1,0.2033607976,0.0,0.7025495417,69.7563991272,1,19,16,0.9268421232,670,588,0.0],[1,1,0.0,0.002967359,0.003956479,1011.0,1,27,27,1.0,22,20,0,0,0.0,0.2831788568,0.0211722559,1010.9544204263,0,27,26,0.2102026904,22,19,0.0],[1,1,0.0,0.002336449,0.025700935,856.0,1,28,25,1.0,98,81,0,1,0.6253008553,0.1448251153,0.4729746657,856.128450909,1,27,24,0.6912447185,97,80,1.0],[1,1,0.0,0.006042296,0.004531722,662.0,1,15,13,1.0,671,590,0,0,0.2863506849,0.1139573806,0.0366706034,661.9629643062,1,15,12,1.0,671,589,1.0],[1,1,0.0,0.000988142,0.0,1012.0,1,27,5,1.0,444,403,1,0,0.0,0.5558329894,1.0723040101,1011.9915350458,0,26,5,0.6228326691,443,402,0.0],[1,1,0.0,0.010542169,0.001506024,664.0,1,16,14,1.0,1,1,1,0,1.0,0.0,0.2389240625,663.6274291757,0,15,13,1.0,0,1,0.0],[1,1,0.0,0.004664179,0.027985075,1072.0,1,19,46,1.0,678,601,1,1,0.0,0.0,0.8958329671,1072.1416742928,0,18,45,0.4321706321,678,601,0.0],[1,1,0.0,0.001168224,0.001168224,856.0,1,28,20,1.0,679,602,0,0,0.0,0.8839900685,0.5142186414,855.8444469898,1,27,20,0.5533294339,679,601,0.0],[1,1,0.0,0.005827506,0.003496503,858.0,1,28,0,1.0,680,603,1,1,0.8091091914,0.0,0.0557844023,857.6156422413,1,27,0,0.0695838346,681,603,0.0],[1,1,0.0,0.002252252,0.002252252,444.0,1,5,173,1.0,681,63,0,1,0.2016930287,0.0,0.3968870049,443.5373501819,0,4,172,1.0,681,63,0.0],[1,1,0.0,0.013986014,0.013986014,858.0,1,28,0,1.0,682,604,0,0,0.3086866521,0.1693095754,0.0922669228,857.0629818263,0,27,0,1.0,681,604,1.0],[1,1,0.0,0.005827506,0.005827506,858.0,1,29,1,1.0,20,19,0,1,0.4827935683,0.1275423881,0.3069358191,857.6964818308,1,29,0,1.0,19,19,1.0],[1,1,0.0,0.082474227,0.005154639,194.0,1,18,48,1.0,683,605,0,0,0.0,0.2404370517,0.3096086607,194.1073997476,1,17,47,0.7970281805,683,605,1.0],[1,1,0.0,0.0155902,0.0,449.0,1,5,2,1.0,684,64,1,0,0.0,0.6330061056,0.4059666055,448.6775133321,1,4,2,0.5379153532,684,64,0.0],[1,1,0.0,0.002110595,0.002110595,2369.0,1,26,36,1.0,23,21,1,0,0.0,0.5262239514,0.6629614435,2369.6729376271,0,25,35,0.9569955857,23,20,0.0],[1,1,0.0,0.000422119,0.000422119,2369.0,1,26,0,1.0,99,82,0,1,0.0475042394,0.0,0.3615212493,2368.7704112288,0,25,0,1.0,99,80,1.0],[1,1,0.0,0.003236246,0.003236246,309.0,1,16,63,1.0,100,13,1,0,0.0,0.2129530096,0.0119527465,308.8336265865,1,15,62,1.0,99,13,1.0],[1,1,0.0,0.000422119,0.000422119,2369.0,1,26,0,1.0,101,83,1,1,0.0,0.1662146854,0.7222438973,2368.7849390954,0,25,0,0.9221275866,101,82,0.0],[1,1,0.0,0.019855596,0.025270758,554.0,1,18,58,1.0,21,20,0,1,0.0,0.5088127658,0.1027631706,554.8355953307,0,18,57,0.3969171451,21,21,1.0],[1,6,1.0,0.002083333,0.002083333,480.0,1,26,283,0.833333333,27,26,0,5,1.0,0.4720119948,0.2406598465,480.105670948,0,26,282,1.0,26,25,0.0],[1,1,0.0,0.001724138,0.0,580.0,1,21,0,1.0,28,27,0,0,0.7735057719,0.0,0.1313384108,580.0336455732,0,21,0,1.0,28,27,0.0],[1,1,0.0,0.0,0.004514673,443.0,1,8,67,1.0,29,1,1,0,0.0,0.0,0.0800391811,443.5161847603,0,9,67,1.0,29,0,0.0],[1,1,0.0,0.038028169,0.023943662,710.0,1,8,51,1.0,685,65,0,1,0.0,0.3648057135,0.4397059693,709.6624591155,1,8,50,1.0,686,65,1.0],[1,1,0.0,0.006741573,0.0,445.0,1,9,1,1.0,2,1,1,0,0.2652960248,0.0,0.9569013525,444.6344457292,0,8,1,0.6997392564,1,1,0.0],[2,3,0.960229718,0.007458048,0.000310752,1072.666667,1,26,68,1.0,688,673,1,3,0.8149373297,0.0,0.4386621234,1073.1813742836,1,26,67,0.7743001963,687,672,1.0],[1,1,0.0,0.076923077,0.04029304,273.0,1,19,62,1.0,3,2,1,0,0.5356404693,0.0,0.7957683358,273.2043907103,0,19,61,1.0,2,2,1.0],[1,1,0.0,0.005319149,0.005319149,188.0,1,9,57,1.0,4,3,0,1,0.2157861557,0.4296701581,0.142507338,187.5824226625,0,8,57,0.504642889,3,3,0.0],[2,2,1.0,0.001829826,0.0,546.5,1,17,95,1.0,31,29,1,1,0.6956963295,0.0,0.8934711276,546.3641082391,0,17,95,1.0,31,28,1.0],[1,1,0.0,0.007881773,0.0,1015.0,1,27,35,1.0,102,84,1,1,0.3365076617,0.7604459264,0.4363854014,1014.1544814989,0,26,35,0.6630448956,101,84,0.0],[2,2,0.297472249,0.012195122,0.0,1558.0,1,26,12,0.5,690,675,2,1,0.5668463819,0.0,0.2698791876,1558.1285079061,1,26,11,0.2140871652,690,676,1.0],[1,1,0.0,0.004664179,0.004664179,1072.0,1,19,9,1.0,103,85,0,0,0.1651811806,0.0,0.8800757237,1072.4578095802,2,19,8,1.0,103,83,1.0],[1,1,0.0,0.003003003,0.003003003,333.0,1,15,19,1.0,104,86,0,1,0.0,0.0,0.1267685217,332.7118206572,0,15,19,0.7823825973,104,85,0.0],[2,5,0.855212256,0.030332922,0.012330456,811.0,1,29,178,1.0,695,680,1,3,1.0,1.0,0.0464911175,810.6462325808,0,30,177,0.7993496497,695,680,1.0],[1,1,0.0,0.008888889,0.008888889,225.0,1,26,71,1.0,24,22,0,0,0.2785638932,0.1217513376,0.1118688863,225.279264649,0,25,71,1.0,23,21,0.0],[1,1,0.0,0.000417014,0.0,2398.0,1,26,0,1.0,25,23,0,0,0.263079414,0.335224624,0.1698748137,2397.7160057429,1,25,0,0.7449066965,25,23,1.0],[1,1,0.0,0.017751479,0.0,338.0,1,15,5,1.0,105,87,0,0,0.0,0.5807666817,1.1017289274,338.0260467934,1,14,5,0.9803014657,104,87,0.0],[1,1,0.0,0.001165501,0.001165501,858.0,1,29,37,1.0,106,88,1,0,0.0,0.0,0.8155229552,857.3312374481,0,29,37,0.5772014903,105,88,1.0],[1,1,0.0,0.004424779,0.0,226.0,1,26,6,1.0,26,24,1,1,0.0,0.8790570342,0.3116743463,227.1448142158,1,26,5,0.0964162699,25,23,0.0],[1,1,0.0,0.004405286,0.0,227.0,1,26,0,1.0,27,25,0,1,0.0,0.0,0.6517022153,226.6025995939,1,25,0,1.0,26,25,0.0],[1,1,0.0,0.014652015,0.014652015,273.0,1,20,26,1.0,107,89,0,1,0.0805210317,0.0,0.1316030261,273.2134250234,0,20,25,0.1930612979,106,88,0.0],[1,1,0.0,0.068027211,0.020408163,147.0,1,17,88,1.0,108,90,1,0,0.0,0.0,0.1357318672,147.7173001919,1,17,87,0.7953894297,108,90,1.0],[2,4,0.975106032,0.004635762,0.004635762,377.5,1,29,246,1.0,112,107,2,4,0.0735424753,0.160809984,0.5942858539,377.3660677511,0,28,246,1.0,111,106,1.0],[1,1,0.0,0.003753128,0.001251043,2398.0,1,27,17,1.0,5,4,1,1,0.0,0.0,0.0688744005,2398.5283975193,0,26,17,0.0,4,3,0.0],[1,1,0.0,0.016949153,0.016949153,413.0,1,21,101,1.0,113,94,0,0,0.0,0.2634052001,0.1824805966,413.4549503332,1,21,101,1.0,112,94,1.0],[1,1,0.0,0.0,0.0,37.0,1,1,0,1.0,6,1,1,1,0.0,0.0,0.3549990447,36.7076367424,0,1,0,0.9850385221,5,0,1.0],[1,3,0.547121171,0.023890785,0.014139444,683.6666667,1,29,231,1.0,698,613,0,2,0.0,0.2006250224,0.3480599432,684.0341987031,1,28,230,1.0,697,614,1.0],[2,9,0.77161451,0.011840062,0.003881988,572.4444444,1,28,550,0.888888889,40,38,1,9,1.0,0.3168540381,0.9593577674,572.1571558478,0,28,550,0.4641356132,40,38,1.0],[1,1,0.0,0.00174216,0.00174216,574.0,1,18,5,1.0,699,614,0,1,0.0,0.3342515349,0.0832392627,573.680517661,1,18,5,1.0,698,613,0.0],[1,1,0.0,0.090517241,0.017241379,232.0,1,23,103,1.0,7,5,1,0,1.0,0.1371972915,0.3327574138,232.4113959441,1,22,102,0.8016096087,7,5,1.0],[1,1,0.0,0.035242291,0.0,227.0,1,27,103,1.0,114,95,0,1,0.0764246373,0.0,0.5676723631,227.1120539751,1,26,102,0.1951897143,113,95,1.0],[1,1,0.0,0.000928505,0.000928505,1077.0,1,19,2,1.0,115,96,1,1,0.0,0.0,0.6982416734,1077.0800045481,0,18,2,0.9930960674,115,95,0.0],[1,1,0.0,0.012820513,0.004273504,234.0,1,23,0,1.0,1057,997,1,1,0.0245673939,0.0,0.8202901504,234.496483474,1,23,0,0.1929938681,1057,997,0.0],[1,1,0.0,0.002497918,0.001665279,2402.0,1,27,1,1.0,1057,997,1,1,0.1408411719,0.0,0.8446258071,2402.5866398259,0,26,1,0.9256523348,1057,996,1.0],[1,1,0.0,0.043659044,0.008316008,481.0,1,28,5,1.0,1057,997,2,0,0.0,0.6791458316,0.4534506012,480.7264009381,1,27,5,1.0,1057,995,0.0],[1,1,0.0,0.011981567,0.000921659,1085.0,1,19,1,1.0,116,97,1,0,0.0458995923,0.0,0.5220895839,1084.5407931915,1,18,0,1.0,115,97,1.0],[2,2,0.286396957,0.020618557,0.008836524,339.5,1,20,193,1.0,29,29,1,1,0.0,0.0,0.5394887346,338.5721842327,0,19,193,0.8757679004,29,29,1.0],[1,1,0.0,0.013157895,0.006578947,152.0,1,3,5,1.0,700,615,1,1,0.9651704967,0.0,1.0932568298,153.3817220975,1,2,4,0.6258041879,700,614,1.0],[1,1,0.0,0.013333333,0.006666667,150.0,1,16,106,1.0,701,616,0,1,0.2131129926,0.0,0.4359426903,150.1992488635,0,15,106,0.8740897822,700,615,1.0],[1,1,0.0,0.031746032,0.007936508,126.0,1,16,808,1.0,702,617,1,1,0.7275472729,0.0265123307,0.6916065617,125.6650219224,0,16,809,1.0,701,616,0.0],[1,1,0.0,0.015332198,0.001703578,587.0,1,21,24,1.0,703,618,0,0,0.0,0.0,0.1549401197,587.0701397315,1,20,23,1.0,703,617,0.0],[1,1,0.0,0.019963702,0.005444646,551.0,1,21,803,1.0,704,619,1,1,0.5312655006,0.0,0.1336631248,551.5378294595,0,20,802,0.5500710481,704,619,0.0],[2,2,0.811278124,0.001971609,0.001182965,1268.0,1,27,48,1.0,706,691,1,1,1.0,0.277409354,0.4775035798,1268.6311676475,1,26,48,0.9829807224,706,690,0.0],[1,1,0.0,0.003401361,0.00170068,588.0,1,21,0,1.0,707,621,1,0,0.0,0.1129951578,0.2865069345,588.4435317596,0,20,0,1.0,705,620,1.0],[1,2,0.749595257,0.009658247,0.000742942,673.0,1,31,24,1.0,709,623,0,1,0.7578243021,0.0,0.2906354423,672.6800583074,1,31,24,0.9080805475,708,623,1.0],[1,1,0.0,0.004499438,0.002249719,889.0,1,28,795,1.0,710,624,1,0,0.5701736246,0.0,0.3590106861,888.2941028608,1,28,795,1.0,709,623,0.0],[1,1,0.0,0.0,0.005119454,586.0,1,21,0,1.0,711,625,1,1,0.4609651883,0.0,0.8427464112,586.0949625519,0,20,0,0.8515128435,711,624,0.0],[1,2,0.940285959,0.009960159,0.003984064,502.0,1,26,1663,1.0,713,627,0,1,0.5321452695,0.5754659017,0.5845896098,501.2505813659,1,25,1662,1.0,712,627,0.0],[1,6,0.995226686,0.0,0.007735584,474.0,1,27,5058,0.5,719,633,1,5,0.3232694397,0.5980708832,0.6809036635,473.9104948448,1,27,5057,0.8000271661,719,632,0.0],[1,1,0.0,0.005405405,0.005405405,185.0,1,24,106,1.0,720,634,0,1,0.0,0.0,0.404154304,185.2461014294,1,24,105,0.9284111421,720,633,1.0],[1,1,0.0,0.00177305,0.00177305,564.0,1,24,818,1.0,721,635,0,0,0.0,0.5525667388,0.6330695929,564.0643284977,0,24,817,0.9557249381,721,635,0.0],[1,1,0.0,0.000832639,0.000832639,2402.0,1,27,0,1.0,103,87,0,1,0.6216194492,0.0,0.4530071087,2402.7911301399,1,26,0,1.0,103,87,0.0],[1,1,0.0,0.005263158,0.005263158,190.0,1,11,116,1.0,8,2,0,0,0.0,0.0,0.6971351772,190.3807583026,0,9,115,1.0,8,1,0.0],[1,1,0.0,0.001098901,0.001098901,910.0,1,30,794,1.0,9,6,0,2,0.2325553894,0.5113629134,0.5437070272,909.8198278271,0,30,794,0.1020957563,7,5,0.0],[1,1,0.0,0.005555556,0.005555556,180.0,0,9,129,1.0,10,3,0,0,0.0,0.0,0.1860532686,179.6521694172,0,8,129,1.0,10,2,0.0],[1,1,0.0,0.001098901,0.001098901,910.0,0,30,794,1.0,11,7,1,1,1.0,0.7433101335,0.1566073824,910.21779946,0,30,793,1.0,11,6,0.0],[1,1,0.0,0.005555556,0.005555556,180.0,0,10,1,1.0,41,7,0,1,0.0,0.7113570137,0.1263145925,180.0617095713,0,10,0,0.2922134596,40,6,0.0],[1,1,0.0,0.021333333,0.005333333,750.0,1,9,5,1.0,722,72,0,0,0.1674461915,0.3114634544,0.1613140549,750.7247861527,2,8,4,0.2631692743,723,72,1.0],[2,3,0.0,0.005376344,0.005376344,62.0,1,9,181,0.666666667,737,86,3,2,0.0,0.007314569,0.2120179119,61.6925338241,0,8,179,0.5283324212,736,86,1.0],[1,2,0.0,0.0,0.0,87.0,1,1,0,0.5,734,80,1,2,0.0,0.4433242461,0.1793028832,86.3932808013,1,1,0,0.6044558222,734,80,1.0],[2,10,0.632413288,0.041284404,0.017889908,436.0,1,32,914,0.8,732,717,1,9,1.0,0.0,0.1272145821,436.8640001364,1,30,913,0.4686765261,731,717,1.0],[3,15,0.550244305,0.01695279,0.038841202,310.6666667,1,32,0,0.2,752,740,3,14,0.0848397561,0.0,0.0566324486,310.9654002216,1,31,0,0.3680841168,751,739,1.0],[1,1,0.0,0.011682243,0.011682243,428.0,1,9,43,1.0,42,2,1,0,0.0,0.3203053195,0.2978868264,428.3411248545,0,9,42,0.2031871047,41,2,1.0],[1,1,0.0,0.012820513,0.008547009,234.0,1,23,5,1.0,753,644,1,0,0.0,0.0572235294,0.0649625963,233.8143551888,0,23,4,0.0639954051,752,643,1.0],[1,1,0.0,0.012820513,0.008547009,234.0,1,23,5,1.0,754,645,1,1,0.2305607431,0.0930306891,0.6873863909,233.4030027663,0,22,4,0.7843548179,753,645,0.0],[1,1,0.0,0.095,0.0125,800.0,1,9,1,1.0,755,93,1,1,0.0,0.6242920933,0.1201944489,800.507699649,1,8,0,1.0,754,92,1.0],[1,1,0.0,0.596439169,1.376854599,337.0,1,18,6,1.0,117,98,1,1,1.0,0.9283667925,1.8214755918,337.522356499,1,18,5,1.0,117,97,1.0],[1,1,0.0,0.066473988,0.040462428,346.0,1,7,7,1.0,756,94,1,0,0.0,0.438074874,0.3476554372,345.6008518914,0,6,6,1.0,755,93,0.0],[1,1,0.0,0.066473988,0.040462428,346.0,1,7,103,1.0,757,95,2,2,0.3209351918,0.0,0.0359005644,346.0028302523,0,7,102,1.0,756,95,0.0],[1,1,0.0,0.005494505,0.005494505,182.0,1,10,807,1.0,12,8,0,1,0.2620371688,0.6759351339,0.2908259384,181.6351776245,0,9,806,0.2232878914,11,8,0.0],[1,1,0.0,0.0,0.00234192,427.0,1,9,3,1.0,104,3,0,0,0.0,0.0,0.2821980038,426.6436187396,0,9,3,1.0,103,3,0.0],[1,1,0.0,0.00041632,0.00041632,2402.0,1,27,6,1.0,13,9,0,1,0.0,0.202318107,0.6354689842,2402.076659108,0,26,5,0.3868322651,12,9,0.0],[1,1,0.0,0.00041632,0.00041632,2402.0,1,27,5,1.0,14,10,0,1,0.2195196156,0.0,0.6164319654,2401.9095940939,0,27,4,0.8978687368,13,10,0.0],[1,1,0.0,0.011152416,0.001239157,807.0,1,9,4,1.0,758,96,0,1,1.0,0.4401093051,0.5814749734,806.7723212969,0,8,4,1.0,758,95,0.0],[1,1,0.0,0.012,0.001333333,750.0,1,9,45,1.0,759,97,0,0,0.6463281742,0.0,0.0770933483,749.2091801864,0,8,45,1.0,758,96,0.0],[1,1,0.0,0.004599816,0.0,1087.0,1,19,8,1.0,760,646,1,0,0.0,0.9635153701,0.0992246532,1088.0314216793,0,18,7,0.7970943367,759,646,0.0],[1,1,0.0,0.004599816,0.0,1087.0,1,19,9,1.0,761,647,1,1,0.0,0.3275497313,0.0082603827,1086.7818554745,0,19,9,0.8751829989,760,646,0.0],[1,1,0.0,0.007874016,0.005905512,1016.0,1,27,81,1.0,445,404,1,0,0.0,0.3029437698,0.4724043235,1016.1672623158,1,27,80,0.9024966039,444,402,0.0],[1,1,0.0,0.007874016,0.005905512,1016.0,1,27,46,1.0,446,405,0,1,0.6213983836,0.3560975983,0.5541054642,1015.957286689,0,27,45,0.4009699819,445,405,0.0],[1,1,0.0,0.016438356,0.001826484,1095.0,1,19,4,1.0,43,33,1,0,0.0,0.0,0.8408321338,1094.9318920213,1,17,3,1.0,43,33,1.0],[1,1,0.0,0.01025641,0.01025641,195.0,1,4,14,1.0,44,8,0,0,0.0,0.0,0.2611357524,194.9431329943,1,4,14,0.4698191463,43,8,1.0],[1,1,0.0,0.013289037,0.016611296,301.0,1,24,116,1.0,105,88,0,0,0.2676370059,0.2274549514,0.1971992331,301.5859112145,1,23,115,0.9016037802,105,87,0.0],[1,1,0.0,0.026970954,0.026970954,482.0,1,28,10,1.0,106,89,0,2,0.1007579483,0.0,0.0799705003,480.8439992316,0,27,11,0.9030088179,105,89,1.0],[1,1,0.0,0.006896552,0.008866995,1015.0,1,27,3,1.0,107,90,1,0,0.0,0.3020338792,0.4451354615,1015.0727464303,1,27,3,0.9664938496,106,90,1.0],[1,1,0.0,0.279279279,0.0,111.0,1,2,310,1.0,762,98,1,0,0.0,0.0696178307,0.5573666336,110.5695286321,0,1,309,0.6812252818,760,98,1.0],[2,2,0.650022422,0.009560229,0.001912046,523.0,1,25,12,1.0,764,747,1,2,0.1413847481,0.1457105497,0.1159926618,522.2576768868,0,25,11,1.0,764,747,1.0],[2,4,0.684497797,0.041401274,0.022292994,78.5,1,9,27,0.5,782,116,1,4,1.0,0.0,0.2047209492,78.4738874917,1,8,27,0.3622433868,782,115,1.0],[2,8,0.746675758,0.040582267,0.025143361,566.75,1,32,281,0.375,772,755,1,7,0.312563838,0.1590428776,0.7228930076,566.7547047635,0,31,280,0.9544064937,772,755,1.0],[1,5,0.0,0.0,0.0,8.4,1,4,36,0.4,777,106,1,4,0.0808231144,0.5664077146,0.1214774775,8.2654502413,1,4,35,0.6391481436,777,105,1.0],[1,1,0.0,0.0,0.0,56.0,1,1,0,1.0,782,110,0,1,0.0,0.4608339152,0.2214459584,57.0303703862,0,0,0,1.0,781,109,1.0],[1,1,0.0,0.004484305,0.004484305,669.0,1,16,15,1.0,108,91,1,1,0.0,0.7050188254,0.1567457399,669.2021031353,1,16,14,1.0,108,89,0.0],[1,1,0.0,0.021367521,0.021367521,234.0,1,23,1,1.0,109,92,1,0,0.0,0.2583056628,0.1692809949,233.5920270268,1,23,0,1.0,108,90,0.0],[1,1,0.0,0.005119454,0.005119454,586.0,1,21,11,1.0,783,655,1,0,0.0,0.0080194966,0.548768423,585.5757299587,1,21,10,1.0,783,654,0.0],[1,1,0.0,0.005208333,0.005208333,576.0,1,21,1,1.0,784,656,0,1,0.8893959358,0.0,0.2145691404,575.9960898987,1,20,1,1.0,784,655,1.0],[1,2,0.985228136,0.009749304,0.0,359.0,1,30,3,1.0,46,35,0,2,1.0,0.0,0.5255938998,359.0244517757,1,29,3,1.0,45,35,0.0],[1,1,0.0,0.007352941,0.0,816.0,1,9,2,1.0,785,111,1,1,0.0151635729,0.0,0.2095171225,816.2775906608,1,9,2,1.0,785,111,0.0],[1,1,0.0,0.00795756,0.0,754.0,1,9,51,1.0,786,112,0,0,0.0,0.1253898389,0.6252876435,754.3189666228,0,8,51,0.3942440384,785,111,0.0],[1,2,0.091837166,0.068027211,0.00040016,1249.5,1,27,12,1.0,791,661,0,1,0.0,0.1152564728,0.3216451562,1250.2752736349,1,27,12,0.5415317393,790,661,0.0],[1,1,0.0,0.0,0.0,0.0,1,1,0,1.0,791,661,0,0,0.0,0.2946208337,0.1792522825,0.4020887013,0,1,0,1.0,791,662,0.0],[1,1,0.0,6.0,0.0,4.0,1,1,0,1.0,791,661,1,0,0.0,1.0,0.1353998756,3.9780544591,1,0,0,0.7893372421,790,661,0.0],[1,1,0.0,0.0,0.0,0.0,1,1,0,1.0,791,661,1,1,0.5407790874,0.4174221519,0.8833306047,0.5476580992,1,0,0,0.821161394,791,661,0.0],[1,3,0.390340664,0.077476038,0.000399361,834.6666667,1,27,2,1.0,794,664,0,2,0.2360097314,0.0085651559,0.3491033185,834.6019638066,1,26,3,1.0,793,663,1.0],[1,1,0.0,0.00990099,0.00990099,101.0,1,6,119,1.0,795,113,1,1,0.355329955,0.1489756688,0.2716121862,101.0113384366,1,5,118,1.0,794,113,0.0],[1,1,0.0,0.00990099,0.00990099,101.0,1,6,148,1.0,796,114,0,0,0.0,0.2444641042,0.7265150695,100.7005711353,0,6,147,1.0,796,113,0.0],[2,3,0.9364171,0.00862069,0.011699507,541.3333333,1,29,20,1.0,112,106,2,3,1.0,0.0,0.3880299273,541.2830224246,0,29,20,1.0,111,106,1.0],[1,1,0.0,0.003174603,0.003174603,315.0,1,18,0,1.0,113,13,1,1,0.375279688,0.5417774917,0.1430514221,315.5025289009,0,17,0,1.0,112,12,1.0],[1,1,0.0,0.078947368,0.035087719,114.0,1,3,2,1.0,114,14,0,0,0.0,0.3158356423,0.6395430192,113.646876147,1,2,2,0.7865308968,114,13,0.0],[1,1,0.0,0.022680412,0.006185567,485.0,1,28,16,1.0,47,36,0,0,0.6347496918,0.3031059864,0.3338951652,485.6201753304,1,28,16,0.659971635,47,35,0.0],[1,1,0.0,0.022633745,0.00617284,486.0,1,28,1,1.0,48,37,1,0,0.7159531913,0.4029623021,0.0521164799,485.4430901599,0,28,0,0.9845787642,49,35,0.0],[1,1,0.0,0.003472222,0.003472222,864.0,1,30,13,1.0,115,95,0,0,0.0,0.0,0.8905084309,864.1002460103,1,29,13,1.0,114,94,1.0],[1,1,0.0,0.003472222,0.003472222,864.0,1,30,34,1.0,116,96,0,0,0.0,0.0,0.1229468916,863.0604171245,0,29,34,1.0,115,96,0.0],[1,1,0.0,0.044843049,0.035874439,669.0,1,16,4,1.0,117,97,0,1,0.0,0.0,0.2793695791,669.1185660086,2,15,3,0.4693042594,116,96,1.0],[1,1,0.0,0.001706485,0.001706485,586.0,1,21,16,1.0,797,665,1,1,0.1715092549,0.0,0.277776463,586.2440696585,1,21,15,0.7122302976,797,665,0.0],[1,1,0.0,0.001736111,0.001736111,576.0,1,21,5,1.0,798,666,0,1,0.7603921416,0.0,0.8003259829,575.49409117,0,21,5,0.6447866438,798,665,0.0],[1,1,0.0,0.030150754,0.0,199.0,1,18,75,1.0,799,667,1,1,0.3877283089,0.9354367381,0.7211890889,199.6374724886,0,18,76,1.0,798,667,0.0],[1,1,0.0,0.030150754,0.0,199.0,1,18,123,1.0,800,668,0,0,0.111699754,0.0,0.4532189498,199.0453784584,0,18,122,1.0,799,667,0.0],[1,4,0.976760476,0.001785714,0.009375,560.0,1,23,132,1.0,804,672,0,3,1.0,0.0,0.3691758475,559.9380122282,1,23,131,1.0,804,672,1.0],[1,6,0.921352102,0.002064288,0.007077558,565.1666667,1,27,295,1.0,810,678,1,6,0.0,0.0,0.5959415301,566.2502652093,1,27,295,0.3904083635,810,678,0.0],[2,8,0.700779914,0.03029853,0.006534977,841.625,1,34,113,0.875,818,800,1,8,0.0850529027,0.0893158221,0.6809538359,841.1074288907,1,33,112,0.0,818,800,1.0],[1,1,0.0,0.005555556,0.005555556,180.0,0,10,147,1.0,15,4,1,1,0.0,0.0699093461,0.2386174758,179.4050884934,0,10,146,1.0,15,4,0.0],[1,1,0.0,0.019347037,0.00362757,827.0,1,9,6,1.0,819,117,0,0,1.0,0.0,0.0886810553,827.2754101547,1,8,7,0.9857337557,818,117,1.0],[2,3,0.579318705,0.040345821,0.050432277,231.3333333,1,29,35,1.0,120,114,1,3,0.7508196309,0.5480664041,0.6260299862,230.7327342227,0,29,35,1.0,120,114,1.0],[1,1,0.0,0.022772277,0.015841584,1010.0,1,27,6,1.0,121,100,1,1,0.0,0.1471447043,0.4120781385,1010.7232914164,1,27,5,1.0,121,100,1.0],[1,1,0.0,0.0,0.195121951,41.0,1,2,8,1.0,122,16,0,0,0.0,0.3929461303,0.3060828116,41.0281291655,0,1,7,0.6964968168,122,15,0.0],[1,1,0.0,0.007858546,0.000982318,1018.0,1,27,92,1.0,123,101,1,0,0.2881067329,0.0,0.0985892117,1017.5591638391,1,26,91,1.0,123,99,0.0],[1,1,0.0,0.007905138,0.000988142,1012.0,1,27,0,1.0,124,102,1,0,0.0,0.1388240983,0.3488675236,1012.3525833535,0,27,0,1.0,123,102,1.0],[1,1,0.0,0.004405286,0.004405286,227.0,1,27,126,1.0,820,685,1,1,0.0,0.683188808,1.3424231347,227.4721671489,1,27,126,1.0,819,684,0.0],[1,1,0.0,0.004444444,0.004444444,225.0,1,27,2,1.0,821,686,1,1,0.2530973074,0.0,0.3989839993,225.0655789572,0,27,2,1.0,821,685,1.0],[2,2,0.204668734,0.318912237,0.529048208,404.5,1,22,18,1.0,119,102,0,1,0.5754451283,0.4161905964,1.2979739796,405.1846322084,0,21,18,0.9087656145,118,101,1.0],[2,11,0.823327787,0.017894737,0.011578947,345.4545455,1,34,271,0.818181818,832,814,2,10,0.3250783866,0.0,0.6234491638,344.9394317218,1,33,270,0.7454300616,831,813,1.0],[2,3,1.0,0.004918033,0.004918033,203.3333333,1,30,129,1.0,122,116,2,2,1.0,0.2182899062,0.3299394636,203.9483073397,0,30,129,0.5152138095,122,115,0.0],[1,3,0.892008211,0.00719055,0.00719055,649.0,1,31,11,0.666666667,125,104,0,1,0.6431383189,0.149174705,0.3634854552,649.1475392516,0,31,10,1.0,125,104,1.0],[1,1,0.0,0.000414079,0.000414079,2415.0,1,27,6,1.0,833,693,0,0,0.9398037294,0.144604666,0.0499025916,2415.219520371,1,27,6,0.9198448528,833,691,1.0],[1,1,0.0,0.009852217,0.001970443,1015.0,1,27,3,1.0,126,105,1,1,0.5117432196,0.2312974865,0.7824301854,1015.3638661329,1,27,2,1.0,125,105,0.0],[2,12,0.576514862,0.021861618,0.013071895,369.75,1,34,309,0.666666667,845,827,2,11,1.0,0.0814874966,0.4490851813,369.9601337865,0,34,308,0.5274742581,845,826,1.0],[1,1,0.0,0.0,0.0,22.0,1,1,0,1.0,846,128,0,1,0.2334556918,0.0,0.0479119868,21.7751379063,1,1,0,0.4977684196,845,127,0.0],[3,5,0.561909193,0.016453831,0.001227898,814.4,1,27,7,0.8,851,833,3,5,0.0,0.0,0.0647130926,814.3037490535,0,27,6,0.7073045296,851,833,1.0],[1,1,0.0,0.001663894,0.001663894,601.0,1,5,0,1.0,852,130,0,1,0.4964520436,0.0,0.0409235606,601.6226737953,1,5,0,1.0,852,130,1.0],[1,1,0.0,0.018987342,0.015822785,316.0,1,18,1,1.0,125,17,1,1,0.6093679772,0.0249560521,0.2495935258,315.9426422706,1,17,0,1.0,124,17,1.0],[1,1,0.0,0.022364217,0.015974441,313.0,1,18,34,1.0,126,18,0,1,0.0,0.5173763807,0.2924815874,312.6397743968,1,18,33,1.0,126,18,0.0],[1,1,0.0,0.006329114,0.006329114,316.0,1,18,0,1.0,127,19,0,1,0.0,0.6811583543,0.3445167077,316.7978835285,0,17,0,1.0,126,19,0.0],[1,1,0.0,0.001663894,0.001663894,601.0,1,5,1,1.0,853,131,0,0,0.3506377054,0.0,0.6018521844,602.2492757174,0,4,0,1.0,853,130,0.0],[2,2,0.757878463,0.014253563,0.009752438,666.5,1,28,134,1.0,129,123,2,1,1.0,0.0092632992,0.1268054962,665.9738272551,0,27,133,0.5346016391,129,123,0.0],[1,1,0.0,0.009493671,0.009493671,316.0,1,18,1,1.0,130,21,0,0,0.0,1.0,0.5912319912,316.7645948163,1,17,0,0.7154517284,130,21,1.0],[2,2,0.64293835,0.036912752,0.0,745.0,1,28,21,1.0,855,836,2,2,0.6239144332,1.0,0.1617247551,744.8617175671,0,28,20,1.0,855,836,1.0],[2,6,0.702015602,0.019538606,0.000706215,708.0,1,32,41,0.833333333,861,842,2,5,0.424800189,0.0074447022,0.0709218421,707.5136408987,1,31,40,0.3330972584,860,841,1.0],[2,3,0.567897867,0.042744063,0.002638522,631.6666667,1,20,23,1.0,864,845,2,2,0.9953969175,0.0,0.0855123536,631.56154603,0,20,22,0.8479771683,864,844,1.0],[1,1,0.0,0.090909091,0.027272727,330.0,1,1,13,1.0,865,708,1,0,0.0052461474,0.0,0.3276740939,330.0740997928,0,0,11,1.0,865,707,1.0],[1,1,0.0,0.002207506,0.0,453.0,1,10,16,1.0,879,2,0,1,0.0,0.757842033,0.3304183367,452.578257044,1,9,16,0.9493615675,878,2,1.0],[2,13,0.689767673,0.053151286,0.006461051,631.0,1,35,405,0.769230769,878,859,2,12,0.0,0.0,0.4856046512,630.7535361749,0,35,405,1.0,878,858,1.0],[2,3,0.799980022,0.047101449,0.010144928,460.0,1,32,55,0.666666667,129,123,1,3,1.0,0.1609825273,0.1153057313,460.8642035782,1,31,54,0.3566428445,129,123,1.0],[1,1,0.0,0.04040404,0.02020202,99.0,1,2,37,1.0,130,108,0,3,0.1415694449,0.0,0.0338733615,99.0193811713,0,1,37,0.9309599369,130,108,1.0],[1,1,0.0,0.04040404,0.02020202,99.0,1,2,0,1.0,131,109,1,1,0.5947902017,0.0,0.7374382072,98.6656799831,2,2,0,0.1013017451,130,108,0.0],[2,7,0.83121671,0.032575622,0.026132092,798.1428571,1,33,390,0.857142857,453,447,1,7,0.0092838428,0.0,0.4038567639,798.1061116492,0,33,389,0.804736409,453,446,1.0],[2,6,0.815138934,0.027332705,0.015080113,884.1666667,1,33,742,1.0,460,454,1,6,1.0,0.9281717742,0.0223177327,884.2279643499,0,32,742,1.0,460,453,0.0],[1,1,0.0,0.269503546,0.468085106,141.0,1,2,199,1.0,460,39,1,0,0.6816206872,0.0,0.3874882168,140.6360526558,1,1,199,1.0,459,40,0.0],[1,1,0.0,0.006741573,0.006741573,445.0,1,11,26,1.0,131,22,0,1,0.3534621334,0.0,0.6224962443,443.9050926648,1,10,25,1.0,131,21,1.0],[1,1,0.0,0.037956204,0.0,685.0,1,16,37,1.0,132,110,1,0,0.1031543564,0.4229781105,0.9791824306,684.6563840008,1,15,37,1.0,132,111,1.0],[1,1,0.0,0.00862069,0.002873563,348.0,1,7,30,1.0,133,17,1,0,0.0,0.0,0.2962826702,347.1929010979,1,7,30,0.6966210069,132,17,1.0],[1,1,0.0,0.00862069,0.002873563,348.0,1,7,155,1.0,134,18,1,1,0.2212418994,0.0989007908,0.3705432529,348.2544248904,1,7,155,1.0,133,19,0.0],[1,1,0.0,0.057142857,0.028571429,35.0,1,9,45,1.0,135,2,1,1,0.0,0.7979718296,0.9547514625,35.1593043979,1,8,45,1.0,134,2,1.0],[1,1,0.0,0.090909091,0.090909091,11.0,1,4,527,1.0,136,111,2,0,0.0577158675,0.0,0.5803676195,10.5174767595,0,3,527,0.9767598874,135,111,0.0],[1,1,0.0,0.090909091,0.090909091,11.0,1,4,565,1.0,137,112,0,0,0.0,0.0001117747,0.0125727402,10.0817931594,1,4,565,0.2690920274,137,113,0.0],[1,1,0.0,0.006968641,0.006968641,287.0,1,6,59,1.0,138,113,1,1,0.0,0.0,0.5761444326,287.2089238479,0,5,58,0.3446822591,137,113,0.0],[1,1,0.0,0.006968641,0.006968641,287.0,1,6,161,1.0,139,114,1,1,0.5367834117,0.4044488457,0.5645918648,286.5285198658,1,6,161,1.0,137,114,0.0],[1,1,0.0,0.000400802,0.000400802,2495.0,1,27,5,1.0,140,115,1,1,0.0,0.0,0.2552296838,2494.2153118078,2,28,4,1.0,139,114,0.0],[1,1,0.0,0.000411015,0.000411015,2433.0,1,27,55,1.0,141,116,0,1,0.1304686002,0.0,0.3978473045,2432.1844468421,1,26,54,0.9314970198,140,117,0.0],[1,1,0.0,0.006369427,0.006369427,157.0,1,8,60,1.0,142,117,0,0,0.0,0.6804958391,0.1473545211,157.0368389384,1,8,60,0.7699969886,141,116,0.0],[1,1,0.0,0.014072848,0.012417219,1208.0,1,19,10,1.0,143,118,1,2,0.0,0.6492027838,0.5989749379,1207.8921159658,0,19,10,1.0,142,118,0.0],[2,3,0.812040681,0.004107543,0.001120239,892.6666667,1,27,83,1.0,146,139,2,2,0.8253702846,0.0,0.3988151445,892.2771012249,1,26,83,0.9841685454,146,139,0.0],[1,1,0.0,0.036585366,0.012195122,82.0,1,18,167,1.0,132,104,0,0,0.0,0.0,0.1565989209,82.3421406825,0,17,167,0.5970088529,132,103,0.0],[1,1,0.0,0.002217295,0.006651885,451.0,1,10,36,1.0,133,4,0,0,0.4077979226,0.0,0.1254338728,450.6074952211,0,10,35,1.0,132,4,0.0],[1,1,0.0,0.002212389,0.004424779,452.0,1,10,20,1.0,134,5,1,0,0.0,0.3489104318,0.5583665569,451.8379516103,0,9,19,1.0,134,4,0.0],[1,1,0.0,0.00234192,0.004683841,427.0,1,10,177,1.0,135,6,1,1,0.1382343926,0.2499796778,0.2649750445,425.8539486894,1,9,176,0.7486801202,135,6,0.0],[2,2,0.961236605,0.002360578,0.001475361,1694.5,1,27,23,1.0,209,206,3,1,0.1850987738,0.0,0.3092342073,1693.6492511677,1,26,23,1.0,208,205,1.0],[2,2,0.961236605,0.00250941,0.001568381,1594.0,1,27,163,1.0,211,208,1,1,0.6607562237,0.7579480562,0.1630283505,1594.3146890322,1,26,163,0.4037913418,211,208,0.0],[1,1,0.0,0.002247191,0.002247191,890.0,1,10,1,1.0,16,5,1,1,0.2889912518,0.0,0.6688754118,890.7134685853,0,9,0,1.0,16,4,0.0],[1,1,0.0,0.010224949,0.00204499,489.0,1,29,22,1.0,17,11,1,1,0.0,0.0,0.578633761,489.2671295506,1,29,22,0.4932528659,17,10,0.0],[1,1,0.0,0.010309278,0.002061856,485.0,1,29,66,1.0,18,12,1,0,0.0,0.0402301873,0.6600801435,484.1874653088,0,29,65,0.7920105965,17,12,0.0],[1,1,0.0,0.00265252,0.00265252,754.0,1,10,102,1.0,19,6,1,1,0.0,0.0,0.1236653508,754.0962380773,0,9,102,0.9867471505,19,5,0.0],[2,2,0.118557857,0.455696203,0.412658228,395.0,1,19,48,1.0,21,14,2,1,0.4746352094,0.5421251057,0.1674446855,394.7278522809,0,19,48,0.352584791,21,14,1.0],[1,1,0.0,0.004559271,0.004559271,658.0,1,6,31,1.0,22,7,0,0,0.0,0.0941895655,0.8854808985,658.6703883506,1,6,31,0.6095533087,21,7,0.0],[1,1,0.0,0.039473684,0.039473684,152.0,1,3,64,1.0,461,416,1,1,0.6494808703,1.0,0.9343415828,151.7172479615,0,2,64,1.0,461,416,0.0],[1,1,0.0,0.037313433,0.007462687,134.0,1,6,64,1.0,23,8,0,0,0.5535839891,0.3553193191,0.0881641779,134.1303374291,0,6,63,1.0,23,7,0.0],[1,1,0.0,0.02238806,0.007462687,134.0,1,6,109,1.0,24,9,1,1,0.354835872,0.584057667,1.1596899448,133.5108232476,0,4,108,0.5097509676,24,8,0.0],[1,1,0.0,0.016260163,0.0,492.0,1,29,1,1.0,25,14,1,1,0.0,0.0,1.1043569473,491.8029654967,1,29,1,1.0,23,13,1.0],[1,1,0.0,0.016393443,0.0,488.0,1,29,67,1.0,26,15,1,0,0.0,0.8290367336,0.4804884271,487.587074457,0,29,67,1.0,25,15,0.0],[1,1,0.0,0.006651885,0.006651885,451.0,1,6,121,1.0,27,10,0,1,0.0,0.0,0.0166811373,450.8667543933,1,5,120,1.0,26,10,0.0],[1,1,0.0,0.004407051,0.008012821,2496.0,1,27,4,1.0,28,16,0,0,0.7180609161,0.8096828258,0.7438593837,2495.625785154,1,27,3,1.0,27,15,1.0],[1,1,0.0,0.004524887,0.008227067,2431.0,1,27,66,1.0,29,17,1,0,0.7355285037,0.0,0.3631885054,2430.9509266241,0,26,65,1.0,28,17,0.0],[1,1,0.0,0.00234192,0.00234192,427.0,1,11,182,1.0,213,3,1,0,0.0,0.0,0.3604191497,427.1739435713,0,11,182,1.0,214,3,0.0],[1,1,0.0,0.002183406,0.002183406,458.0,1,11,3,1.0,213,3,1,0,0.2129063543,0.1235402903,1.2103604643,457.9934347356,1,10,2,1.0,213,3,0.0],[1,1,0.0,0.000801282,0.000801282,2496.0,1,27,0,1.0,30,18,0,1,0.4500068096,0.1015955045,0.0127467216,2496.4046960164,1,27,0,1.0,29,18,0.0],[1,1,0.0,0.000822707,0.000822707,2431.0,1,27,66,1.0,31,19,1,0,0.2058654262,0.0,1.2568284101,2430.4841192961,0,26,66,0.1515362611,31,17,0.0],[1,1,0.0,0.039473684,0.039473684,152.0,1,4,72,1.0,32,20,1,1,0.0,0.6782297245,0.792941886,151.7285272614,1,4,71,1.0,31,19,0.0],[1,1,0.0,0.0,0.0,21.0,1,1,0,1.0,214,2,1,0,0.0,0.0,0.1066336875,20.9313656042,0,1,0,0.5225837426,214,1,1.0],[1,1,0.0,0.0,0.0,21.0,1,1,0,1.0,215,3,1,0,0.0,0.0,0.3806137744,20.8121292967,1,1,0,0.3729460005,215,3,0.0],[1,1,0.0,0.228070175,0.0,57.0,1,22,164,1.0,30,27,0,0,0.0,0.1186106428,0.0245212228,56.738075519,0,21,163,1.0,31,27,0.0],[1,1,0.0,0.038076152,0.02004008,499.0,1,29,11,1.0,147,120,1,1,0.0,0.1052614696,0.0801971402,499.6327526174,1,28,10,1.0,146,120,1.0],[1,1,0.0,0.066666667,0.026666667,75.0,1,19,34,1.0,217,166,0,0,0.1064142382,0.0,0.1928704013,74.7582629793,1,19,34,1.0,217,166,0.0],[1,1,0.0,0.068493151,0.02739726,73.0,1,19,175,1.0,217,166,0,1,0.3406980278,0.0,0.0587555667,72.2721959392,0,19,175,0.553142226,217,166,0.0],[1,1,0.0,0.031034483,0.020689655,290.0,1,6,181,1.0,219,168,0,0,0.2230016411,0.3774642196,0.9369329417,290.3593982995,1,6,181,0.604928935,218,167,0.0],[1,1,0.0,0.031034483,0.020689655,290.0,1,6,20,1.0,219,168,0,1,0.0,0.6296639817,0.4161980683,290.3658792326,1,6,20,0.7123752253,218,167,0.0],[1,2,0.468995594,0.015793849,0.000831255,601.5,1,31,53,1.0,137,106,1,2,0.9968529775,0.0,0.2876596,600.8821076139,1,30,52,1.0,137,106,0.0],[1,1,0.0,0.000800641,0.0,2498.0,1,27,10,1.0,138,107,1,1,0.0757075233,1.0,0.0489923717,2497.8271209594,1,26,10,1.0,137,107,0.0],[1,1,0.0,0.00040032,0.00040032,2498.0,1,28,0,1.0,1,1,2,0,0.0,0.3925330104,0.5506971238,2498.2113421659,0,28,0,0.8862123321,1,0,0.0],[1,1,0.0,0.002,0.0,500.0,1,29,6,1.0,148,121,1,0,0.0,0.0,0.1098202838,499.2869916599,0,28,5,1.0,148,120,0.0],[1,1,0.0,0.004003203,0.003602882,2498.0,1,28,5,1.0,149,122,0,1,0.3612456245,0.8019986147,0.3906771675,2497.4765538174,2,27,4,0.3051785584,147,122,1.0],[1,1,0.0,0.004113534,0.00370218,2431.0,1,28,81,1.0,150,123,1,0,0.0,0.0,0.0433623532,2430.7068314995,0,27,80,1.0,148,123,0.0],[1,1,0.0,0.005208333,0.005208333,192.0,1,7,405,1.0,152,22,1,1,0.2231209428,1.0,0.5769480346,192.0029698697,0,6,404,1.0,152,21,0.0],[1,1,0.0,0.005208333,0.005208333,192.0,1,7,314,1.0,151,21,0,0,0.7032865101,0.9120383846,0.3953334283,191.4304519521,0,6,314,1.0,150,19,1.0],[1,1,0.0,0.042283298,0.0,473.0,1,11,23,1.0,153,4,0,0,0.0,0.0,0.1538940106,473.5457093722,1,11,22,0.8801731897,153,3,1.0],[1,1,0.0,0.000621891,0.000621891,1608.0,1,28,885,1.0,154,124,1,1,0.0,0.0,0.1917851806,1608.1316454259,0,28,885,0.9309055556,154,123,0.0],[1,1,0.0,0.00040032,0.00040032,2498.0,1,28,10,1.0,156,126,1,1,0.0,0.0,0.0100974539,2498.1165365022,1,27,9,0.7634776628,155,125,0.0],[1,1,0.0,0.000411353,0.000411353,2431.0,1,28,91,1.0,155,125,1,0,0.0347247769,1.0,0.7971855383,2431.912438532,1,28,91,0.9159710557,154,124,0.0],[1,1,0.0,0.005172414,0.001724138,580.0,1,21,78,1.0,157,127,1,1,0.6768056849,0.0,0.5443245921,580.0476898559,1,21,78,0.2099381559,156,127,0.0],[1,1,0.0,0.005093379,0.001697793,589.0,1,21,99,1.0,158,128,1,0,0.2268078863,0.1438959768,0.3687087755,588.0931295995,0,19,98,0.9236579088,158,127,0.0],[1,1,0.0,0.003598561,0.00119952,2501.0,1,28,10,1.0,159,129,1,1,0.0,0.2099421191,0.2099330733,2500.8032399684,1,27,9,0.597312397,158,128,0.0],[1,1,0.0,0.003697617,0.001232539,2434.0,1,28,101,1.0,160,130,1,0,0.6721706941,0.0253934587,0.165238236,2434.1961546,2,28,101,0.6451944073,160,130,0.0],[1,1,0.0,0.017241379,0.017241379,58.0,1,6,85,1.0,220,45,0,1,0.2019421655,0.0,0.2037352537,57.7580232489,0,5,84,1.0,219,44,0.0],[1,1,0.0,0.019230769,0.019230769,52.0,1,6,208,1.0,221,46,0,1,0.0,0.6745322922,0.3466585976,52.0493986253,1,5,207,1.0,221,45,0.0],[1,1,0.0,0.024390244,0.06504065,123.0,1,2,42,1.0,161,23,0,1,0.0,0.5913804595,0.97907366,123.3042119131,0,2,41,1.0,160,22,1.0],[1,1,0.0,0.025641026,0.05982906,117.0,1,4,278,1.0,162,24,0,0,0.65537165,0.0,0.1861585231,117.0448470944,2,4,277,1.0,162,23,0.0],[1,1,0.0,0.003816794,0.003816794,262.0,1,20,52,1.0,223,170,0,1,0.0,0.0,0.1829957365,261.7685163979,0,19,51,1.0,223,169,0.0],[1,1,0.0,0.003816794,0.003816794,262.0,1,20,146,1.0,223,170,1,0,0.3592372728,0.1541689387,0.5246885072,261.7244446766,0,19,145,0.8472499938,223,169,0.0],[1,1,0.0,0.020134228,0.0,2533.0,1,28,2,1.0,224,171,1,0,0.1526058277,0.4736111416,0.4166805366,2532.2258980855,0,27,2,0.1824059324,223,171,1.0],[1,1,0.0,0.029126214,0.0,103.0,1,7,93,1.0,33,11,1,1,0.2413442494,0.0,0.1034137859,102.4870098757,1,6,93,0.9578315407,33,10,1.0],[1,1,0.0,0.029126214,0.0,103.0,1,7,241,1.0,34,12,2,0,0.0,0.3002009974,0.7064536024,102.7586074026,1,7,241,0.8195688853,34,11,0.0],[1,1,0.0,0.030769231,0.0,195.0,1,10,65,1.0,163,131,1,2,0.4354139111,0.0,0.1683202869,195.7127340641,1,10,65,0.3467396966,162,131,0.0],[1,1,0.0,0.031413613,0.0,191.0,1,10,204,1.0,164,132,0,0,0.0,0.0,0.3802084378,191.2619590455,1,9,204,1.0,164,131,0.0],[1,1,0.0,0.025316456,0.012658228,158.0,1,8,50,1.0,165,133,1,1,1.0,0.0,0.0528604076,158.0964166138,0,8,50,1.0,164,133,1.0],[1,1,0.0,0.035363458,0.031434185,1018.0,1,28,82,1.0,35,21,0,0,0.0,0.0,0.2736775966,1018.2446686409,1,28,82,1.0,34,20,1.0],[1,1,0.0,0.041338583,0.040354331,1016.0,1,28,181,1.0,36,22,1,1,0.2040458437,0.1803041736,0.88184964,1016.2803140109,0,27,180,0.6919306795,35,21,0.0],[1,1,0.0,0.084507042,0.028169014,142.0,1,9,221,1.0,37,13,0,0,0.0,0.0,0.0636901165,142.688970159,2,8,221,0.7063260073,35,12,1.0],[2,2,1.0,0.085106383,0.028368794,141.0,1,9,1135,1.0,39,37,1,1,0.4079151616,0.1405412697,1.1140614172,140.8104640222,0,9,1135,1.0,38,36,0.0],[1,1,0.0,0.020428016,0.000972763,1028.0,1,28,181,1.0,41,25,0,0,0.0,0.0,0.4910529752,1027.9514156572,1,27,181,1.0,41,25,0.0],[1,1,0.0,0.02038835,0.000970874,1030.0,1,28,0,1.0,40,24,1,1,0.6501208374,0.0,0.2016421209,1029.2198569433,1,28,0,1.0,40,24,0.0],[1,1,0.0,0.022584693,0.001254705,797.0,1,28,915,1.0,42,26,1,1,0.0,0.0,0.0880235985,797.034888821,1,28,914,0.5143532657,41,24,0.0],[1,1,0.0,0.06779661,0.0,59.0,1,23,34,1.0,43,27,0,2,0.2200708544,0.0,0.7105738466,59.404705728,0,22,33,0.413286986,42,26,1.0],[1,1,0.0,0.078431373,0.0,51.0,1,23,207,1.0,44,28,1,1,0.0280972329,0.0204064386,0.3761626966,51.5560383653,0,22,206,0.5315134151,44,27,0.0],[1,1,0.0,0.038961039,0.012987013,231.0,1,28,82,1.0,45,29,1,0,0.8973918615,0.0,0.3096915567,230.3832313861,0,28,81,1.0,46,29,1.0],[1,1,0.0,0.038626609,0.012875536,233.0,1,28,213,1.0,46,30,1,1,0.0,0.2811135341,0.0506513552,232.671116729,0,27,212,1.0,46,30,0.0],[1,1,0.0,0.022075055,0.0,453.0,1,11,56,1.0,47,15,0,1,0.131390102,0.4058483132,0.0109293031,452.1550983592,0,11,54,1.0,47,14,1.0],[1,1,0.0,0.022075055,0.0,453.0,1,11,153,1.0,48,16,0,0,0.0835979568,0.5242435543,0.3597172564,452.0399085758,1,10,153,0.8504055442,48,15,0.0],[1,1,0.0,0.005263158,0.005263158,190.0,0,10,58,1.0,49,17,0,1,0.4340723696,0.0,0.5869239755,190.4194880456,0,10,57,1.0,49,16,0.0],[1,1,0.0,0.005555556,0.005555556,180.0,0,10,236,1.0,50,18,0,1,0.0,0.5419448484,0.1789582109,179.7738358488,0,9,236,1.0,49,18,0.0],[1,1,0.0,0.001098901,0.001098901,910.0,0,30,901,1.0,51,31,1,0,0.4276263742,0.2924020483,0.5420337744,909.4263698148,0,30,900,0.7003731317,51,30,0.0],[1,1,0.0,0.005263158,0.005263158,190.0,0,10,0,1.0,52,19,0,1,0.4048407028,0.0,0.4942518969,188.9238846714,0,10,0,1.0,52,19,0.0],[1,1,0.0,0.001805054,0.001805054,554.0,1,21,912,1.0,880,720,1,0,0.0,0.0,0.0765154241,554.2544669701,0,20,911,1.0,880,719,0.0],[1,1,0.0,0.001459854,0.001459854,685.0,1,16,60,1.0,139,108,0,0,0.402257238,0.9271299302,0.0520666999,684.8186108304,1,15,61,1.0,139,107,0.0],[1,1,0.0,0.008595989,0.00286533,349.0,1,7,215,1.0,166,25,0,1,0.0,0.0,0.3659535659,349.1422194936,1,6,214,1.0,165,25,0.0],[1,1,0.0,0.008595989,0.00286533,349.0,1,7,60,1.0,167,26,0,0,0.929804442,0.0,0.1956145499,349.5337773624,1,6,59,1.0,166,25,0.0],[1,1,0.0,0.000394789,0.000394789,2533.0,1,28,15,1.0,169,135,0,0,0.1153987419,0.0,0.009969439,2533.6669235586,1,28,15,0.7092113645,169,135,0.0],[1,1,0.0,0.000410846,0.000410846,2434.0,1,28,118,1.0,168,134,1,0,0.0,0.3122855212,0.4486642525,2433.6616449803,1,27,118,1.0,167,134,0.0],[1,1,0.0,0.0,0.000971817,1029.0,1,28,11,1.0,170,136,0,1,0.6720107981,0.0,1.1663206802,1030.0697049161,1,27,10,0.7522399094,169,136,0.0],[1,1,0.0,0.0,0.00097371,1027.0,1,28,192,1.0,171,137,0,1,0.2002837365,0.1092622696,0.2452132541,1026.9410728022,0,27,191,1.0,170,136,0.0],[1,1,0.0,0.005235602,0.005235602,191.0,1,10,216,1.0,173,139,1,0,0.084465201,0.0619309144,1.0434599665,191.4874497815,1,10,215,0.2422655054,172,138,0.0],[1,1,0.0,0.005128205,0.005128205,195.0,1,10,12,1.0,172,138,2,0,0.0470654885,0.0,0.2331013541,194.6831861981,0,8,11,1.0,171,136,0.0],[2,2,0.999411065,0.103806228,0.017301038,144.5,1,5,200,0.5,882,862,2,1,1.0,0.3029485363,0.0653804581,145.3861634079,1,5,200,0.8310349365,881,861,1.0],[1,1,0.0,0.003278689,0.003278689,305.0,1,11,0,1.0,174,5,0,0,0.0,0.0,0.4514817039,304.8138213917,1,10,1,1.0,173,4,0.0],[1,1,0.0,0.001253133,0.0,798.0,1,28,941,1.0,175,140,0,1,0.635573781,0.0,0.1355825863,798.634622402,0,27,941,0.8955278862,175,139,0.0],[1,1,0.0,0.000972763,0.0,1028.0,1,28,207,1.0,176,141,0,0,0.0,0.1309885444,0.8329014566,1028.2544609211,0,27,207,1.0,176,141,0.0],[1,1,0.0,0.000970874,0.0,1030.0,1,28,15,1.0,177,142,1,1,0.0,0.2974603039,0.5623160314,1029.0791727567,2,28,15,0.966523495,176,141,0.0],[1,1,0.0,0.131578947,0.078947368,38.0,1,2,0,1.0,179,4,0,0,0.0,0.0823324764,1.1740302938,38.5892903101,0,2,0,1.0,179,3,0.0],[1,1,0.0,0.131578947,0.078947368,38.0,1,2,138,1.0,178,3,0,1,0.0,0.0,0.4089824071,38.6913144922,0,1,137,1.0,178,3,0.0],[2,5,0.936490658,0.028473504,0.002109148,758.6,1,32,315,1.0,184,173,2,4,1.0,0.0,0.3410183445,759.0541114373,0,32,315,0.657659777,183,173,1.0],[1,1,0.0,0.002430134,0.002430134,823.0,1,28,246,1.0,186,147,0,0,0.4677115996,0.0,0.3243149651,823.0793224504,1,27,246,1.0,186,146,0.0],[1,1,0.0,0.002364066,0.002364066,423.0,1,28,939,1.0,185,146,1,0,0.0949190116,0.0,0.194685818,423.7073796962,1,28,939,1.0,185,146,0.0],[1,1,0.0,0.002125399,0.002125399,941.0,1,28,69,1.0,187,148,1,0,0.0,0.0,0.3404580133,941.2559087634,0,28,69,1.0,186,148,0.0],[1,1,0.0,0.023178808,0.013245033,302.0,1,24,260,1.0,189,150,0,1,0.6202875772,0.0,0.3608782436,302.4317761506,0,24,259,0.8562607288,188,150,0.0],[1,1,0.0,0.023411371,0.013377926,299.0,1,24,133,1.0,188,149,1,1,0.5333173578,0.6729167599,0.0997894057,298.1357392585,1,24,132,0.4509323576,187,149,0.0],[1,1,0.0,0.004395604,0.0,455.0,1,11,41,1.0,190,29,1,0,0.4050203235,0.0,0.2604852213,454.4818649927,0,10,41,1.0,191,28,0.0],[1,2,1.0,0.001766784,0.001766784,566.0,1,31,214,0.5,192,152,1,1,0.9818349161,0.0,0.2056455432,565.7562360132,0,30,214,0.9652906371,192,151,1.0],[1,1,0.0,0.066666667,0.026666667,75.0,1,19,248,1.0,194,154,0,0,0.2002470672,0.5310129062,0.2900038573,74.1657754243,1,19,248,0.823274696,193,153,0.0],[1,1,0.0,0.058823529,0.014705882,68.0,1,19,1027,1.0,195,155,0,1,0.0,0.3835229029,0.4235260093,68.5001869269,0,19,1027,1.0,193,154,0.0],[1,1,0.0,0.051948052,0.012987013,77.0,1,19,73,1.0,193,153,0,1,0.0,0.0,0.6416028605,76.1748113049,0,19,72,0.0,193,153,1.0],[1,1,0.0,0.117647059,0.117647059,34.0,1,9,626,1.0,196,3,0,1,0.0,0.1383307192,0.2789073212,34.6923361761,0,8,625,1.0,196,2,0.0],[1,1,0.0,0.117647059,0.147058824,34.0,1,9,94,1.0,197,4,0,1,0.1965116802,0.4798630514,0.1415357017,33.040715213,1,9,94,1.0,196,4,0.0],[1,2,0.970950594,0.001746725,0.002620087,572.5,1,28,260,1.0,199,157,1,2,0.6470543147,0.9661056667,0.5201350908,572.7330279961,0,27,259,1.0,198,157,0.0],[1,2,0.970950594,0.001749781,0.002624672,571.5,1,28,478,1.0,201,159,0,1,0.3708594119,0.3463181638,0.2140465089,572.0017728346,0,28,477,1.0,200,158,0.0],[1,1,0.0,0.0,0.004237288,472.0,1,11,60,1.0,202,6,0,0,0.1517434953,0.203780924,0.2187188319,471.0962900518,1,10,60,0.962068777,201,6,0.0],[1,1,0.0,0.022058824,0.0,136.0,1,7,194,1.0,203,30,0,1,0.5372895202,0.0,0.3609073426,136.0028320879,1,7,194,0.4636864512,203,29,0.0],[1,1,0.0,0.022058824,0.0,136.0,1,7,85,1.0,204,31,1,1,0.0,0.0,0.1155388586,135.8208014241,1,7,84,1.0,204,30,0.0],[1,1,0.0,0.003184713,0.0,314.0,1,6,16,1.0,205,160,1,0,1.0,0.0,0.1466106707,314.0069780746,0,6,15,0.7769290911,203,159,0.0],[1,1,0.0,0.003436426,0.0,291.0,1,6,258,1.0,206,161,0,0,0.1271949784,0.4328894867,0.9911971,290.5550780096,1,5,258,1.0,205,161,0.0],[1,1,0.0,0.018987342,0.012658228,158.0,1,8,160,1.0,207,162,1,1,0.0,0.0,0.8660097956,157.6395047556,0,7,160,1.0,207,161,0.0],[1,1,0.0,0.018867925,0.012578616,159.0,1,8,46,1.0,208,163,1,0,0.1387946462,0.0,0.2397918763,158.5721827119,1,7,46,1.0,207,163,1.0],[1,1,0.0,0.001126126,0.001126126,888.0,1,30,4,1.0,209,164,0,1,0.0,0.2435353497,0.2439601919,887.8430977473,0,29,3,0.1251604533,209,164,1.0],[1,1,0.0,0.001157407,0.001157407,864.0,1,30,173,1.0,210,165,1,1,0.0,0.7556688445,0.9110402264,863.851947952,0,30,173,1.0,209,163,0.0],[1,1,0.0,0.058411215,0.01635514,428.0,1,21,258,1.0,211,166,1,0,0.2167903428,0.9458120028,0.6299643963,427.4227982232,1,20,258,0.8664795624,210,165,0.0],[1,1,0.0,0.07816092,0.016091954,435.0,1,21,157,1.0,212,167,0,0,0.3883535733,0.9545858965,0.354192377,434.658827204,0,21,156,1.0,211,166,1.0],[1,1,0.0,0.020467836,0.025341131,1026.0,1,28,226,1.0,213,168,1,0,0.0,0.8296635518,0.5407538817,1025.5977720778,2,27,226,0.8179409523,213,167,0.0],[1,1,0.0,0.020428016,0.025291829,1028.0,1,28,3,1.0,214,169,1,0,0.1469096893,0.5712370059,0.9762419809,1028.0984641145,1,28,2,1.0,214,170,1.0],[1,1,0.0,0.007423118,0.005302227,943.0,1,28,7,1.0,215,170,1,0,0.0,0.0,0.3408781613,943.4549089609,0,28,7,1.0,214,169,0.0],[1,1,0.0,0.008484848,0.006060606,825.0,1,28,253,1.0,216,171,0,2,0.477431334,0.0118147769,0.9439334561,825.242811621,1,27,252,1.0,216,171,0.0],[1,1,0.0,0.002364066,0.002364066,423.0,1,28,946,1.0,217,172,0,1,0.7127973877,0.0,0.4350496249,422.3487075747,1,27,945,1.0,217,171,0.0],[1,1,0.0,0.007086614,0.004330709,2540.0,1,28,17,1.0,218,173,1,1,0.1235165861,0.0,0.1526116165,2540.2813647597,0,28,17,0.6733382286,218,173,1.0],[1,1,0.0,0.00738613,0.004924087,2437.0,1,28,153,1.0,219,174,0,0,0.1883286788,0.0,0.1027037968,2437.2269259388,0,28,152,0.6147011186,218,172,0.0],[1,1,0.0,0.001970055,0.004334121,2538.0,1,28,0,1.0,462,417,0,0,0.0,0.9506184087,0.5462514015,2537.0247362115,0,27,0,1.0,461,416,1.0],[1,1,0.0,0.002053388,0.004517454,2435.0,1,28,153,1.0,463,418,1,0,0.0150851634,0.1589466405,0.1185071483,2435.9445325252,1,28,152,1.0,462,418,0.0],[1,1,0.0,0.015748031,0.013498313,889.0,1,30,1,1.0,221,176,0,1,0.3101749951,0.0,0.3580772245,889.055150849,1,29,0,1.0,220,176,0.0],[1,1,0.0,0.016184971,0.013872832,865.0,1,30,174,1.0,220,175,1,0,0.0,0.5574284734,0.4130777068,865.3844770911,0,30,173,0.7764566939,220,174,0.0],[1,1,0.0,0.0,0.0,0.0,1,17,259,1.0,222,177,0,1,0.0,0.2841390088,0.1177330282,0.1285427163,1,17,258,0.1783943799,222,177,0.0],[1,1,0.0,0.0,0.0,0.0,1,17,285,1.0,223,178,0,0,0.4336057198,0.0,0.6911294372,0.1260845632,0,16,284,0.6827635044,223,177,0.0],[1,1,0.0,0.012437811,0.008291874,1206.0,1,19,94,1.0,224,179,1,0,0.0,0.0,0.234849053,1205.2433305645,0,18,93,1.0,223,179,0.0],[1,1,0.0,0.013863216,0.009242144,1082.0,1,19,157,1.0,225,180,1,0,0.1523901791,0.0,0.1622645065,1082.1572602609,0,20,157,1.0,225,179,0.0],[1,1,0.0,0.101123596,0.026217228,267.0,1,26,78,1.0,226,181,0,0,0.981327848,0.0,0.1858976041,267.0955803015,0,25,77,1.0,226,181,1.0],[1,1,0.0,0.11637931,0.030172414,232.0,1,26,172,1.0,227,182,0,1,0.0,0.0,0.4685304259,231.6492243691,1,25,171,1.0,226,182,0.0],[1,1,0.0,0.01945683,0.0,2467.0,1,28,156,1.0,228,183,0,0,0.4605316498,1.0,0.975044103,2467.6270761454,1,28,155,0.95172056,227,182,0.0],[1,1,0.0,0.018677043,0.0,2570.0,1,28,3,1.0,229,184,0,0,0.0156971615,0.0921140955,0.1648114147,2569.7197426691,1,28,2,1.0,228,183,1.0],[1,1,0.0,0.003496503,0.0,2574.0,1,28,0,1.0,230,185,1,0,0.1840397149,0.0,0.4650831712,2573.3496754883,1,27,0,0.5852014062,230,184,1.0],[1,1,0.0,0.00364225,0.0,2471.0,1,28,156,1.0,231,186,1,1,0.0,0.0,0.3677234274,2471.0141183296,1,27,156,1.0,231,186,0.0],[1,1,0.0,0.000809389,0.000809389,2471.0,1,28,156,1.0,232,187,1,1,0.3466503156,0.0,0.7764050865,2470.8275262767,0,28,155,1.0,232,186,0.0],[1,1,0.0,0.000777001,0.000777001,2574.0,1,28,0,1.0,233,188,1,1,0.4024917253,0.0,0.0363998233,2574.1967242792,0,27,1,1.0,233,187,0.0],[1,2,1.0,0.001490313,0.001490313,671.0,1,29,8,1.0,235,190,0,2,0.3285272793,1.0,0.2872163967,671.1989897444,0,29,7,0.8346871996,234,189,0.0],[1,2,1.0,0.001518603,0.001518603,658.5,1,29,492,1.0,237,192,1,1,1.0,0.302959316,0.9545736542,658.5793626173,0,28,491,1.0,236,192,0.0],[1,1,0.0,0.048697622,0.055492639,883.0,1,11,93,1.0,238,32,0,1,0.0,0.0,0.0085557331,882.7921975593,1,11,92,0.6591419818,237,31,0.0],[1,1,0.0,0.006329114,0.006329114,158.0,1,8,164,1.0,226,173,1,1,1.0,0.0,0.4989227415,158.6112812548,0,8,163,0.2486674691,225,172,0.0],[1,1,0.0,0.006289308,0.006289308,159.0,1,8,4,1.0,225,172,1,0,0.0,0.0,0.3861995582,158.6345538943,0,7,4,0.7255386944,225,172,0.0],[1,1,0.0,0.002265006,0.002265006,883.0,1,11,0,1.0,239,33,1,2,0.0,0.0,0.5149277515,883.393960461,0,10,0,0.7282739899,239,33,1.0],[1,4,0.540264701,0.010762332,0.019282511,557.5,1,32,136,1.0,83,68,1,4,0.0,0.0,0.1395577658,557.300154116,1,32,135,1.0,83,68,1.0],[1,4,0.540264701,0.01082544,0.01939558,554.25,1,32,992,1.0,87,72,0,5,0.0969384693,0.0,0.0050235721,553.9043093759,0,31,990,0.0,86,71,0.0],[1,2,0.997772472,0.037249284,0.014326648,349.0,1,30,441,1.0,89,74,0,2,0.9242545822,0.6737236737,0.3656751536,349.3412417913,0,30,441,0.0,89,72,0.0],[1,2,0.997772472,0.036619718,0.014084507,355.0,1,30,234,1.0,91,76,0,2,1.0,0.3966956145,0.8743163895,355.4218943749,1,30,234,0.4956124923,91,76,1.0],[1,1,0.0,0.001517451,0.0,659.0,1,7,104,1.0,92,5,1,0,0.5122364428,0.0,1.2872729306,659.9732716926,1,6,104,1.0,92,4,0.0],[1,1,0.0,0.005062305,0.007398754,2568.0,1,28,12,1.0,240,193,1,0,0.0,0.0,0.3393225945,2568.5173169309,0,28,12,1.0,240,193,1.0],[1,1,0.0,0.005273834,0.007707911,2465.0,1,28,168,1.0,241,194,1,0,0.1242799539,0.0,0.2146891431,2465.2649614523,0,28,169,0.009126901,241,193,0.0],[1,1,0.0,0.005813953,0.005813953,172.0,1,10,143,1.0,242,195,0,1,0.3961770293,0.1345419116,0.2094295314,171.3020724494,0,9,142,1.0,242,195,0.0],[1,2,0.985228136,0.009641873,0.0,363.0,1,30,342,1.0,244,197,0,1,0.5260632282,0.0,0.5364866916,363.123171806,0,30,341,1.0,243,195,0.0],[1,1,0.0,0.001557632,0.001557632,2568.0,1,28,2,1.0,245,198,0,0,0.0,0.0,0.0142050334,2567.5569241669,1,28,1,1.0,244,198,1.0],[1,1,0.0,0.001622718,0.001622718,2465.0,1,28,170,1.0,246,199,0,0,0.4364257079,0.0,0.002529468,2464.9472060438,0,28,169,1.0,246,198,0.0],[1,1,0.0,0.045112782,0.036090226,665.0,1,16,211,1.0,247,200,0,1,0.0,0.0,0.470110516,664.4824911771,1,16,210,0.9822229444,246,200,0.0],[2,2,0.811278124,0.017307692,0.013461538,520.0,1,17,42,1.0,249,235,1,1,1.0,0.3819791171,0.6851411243,519.8565269421,1,17,41,1.0,248,235,1.0],[2,2,0.787126586,0.019704433,0.013793103,507.5,1,17,483,1.0,251,237,1,2,0.886623428,0.6682541985,0.6480145789,507.2963129242,0,16,483,0.8377455732,251,236,0.0],[1,1,0.0,0.036585366,0.004065041,246.0,1,24,26,1.0,93,77,1,0,0.0,0.0,0.1987035905,247.2575761435,1,23,26,1.0,93,76,0.0],[1,1,0.0,0.037974684,0.004219409,237.0,1,24,177,1.0,94,78,1,1,0.0,0.122980763,0.1515285828,237.0676864195,2,24,176,1.0,94,78,0.0],[1,1,0.0,0.043269231,0.004807692,208.0,1,24,982,1.0,95,79,0,1,0.0,0.0,0.3070807425,207.4216212829,0,23,982,0.855148511,95,79,0.0],[1,1,0.0,0.015831135,0.01055409,758.0,1,11,213,1.0,253,37,1,1,0.0,0.6981353855,0.4582711845,758.2755239204,1,10,213,0.6483651108,252,37,0.0],[1,1,0.0,0.013528749,0.009019166,887.0,1,11,18,1.0,252,36,1,1,0.0,0.1496639504,0.0171994422,887.5530029385,0,10,18,0.6142170372,251,36,1.0],[2,3,0.830711978,0.018463811,0.005169867,451.3333333,1,27,8,1.0,256,242,1,3,0.8085358319,0.1195045456,0.2700608029,451.5594655905,1,26,7,0.7428135912,256,241,1.0],[2,3,0.834202289,0.021381579,0.005756579,405.3333333,1,27,670,1.0,259,245,2,3,1.0,0.1876340319,0.2202824738,406.3421302766,1,26,670,0.5516599423,259,245,0.0],[1,1,0.0,0.002785515,0.002785515,359.0,1,7,3,1.0,260,40,1,1,0.0,0.3584390164,0.1449596309,358.8296930005,1,7,3,1.0,259,39,1.0],[1,1,0.0,0.020698577,0.005174644,773.0,1,11,213,1.0,883,142,0,0,0.3573042186,0.0,1.1263363969,772.5947394762,1,10,213,0.1478990295,883,141,0.0],[2,9,0.875165263,0.018530997,0.025269542,329.7777778,1,34,854,0.888888889,472,466,2,8,0.8704182515,0.0,0.1832544152,329.7934324354,0,34,854,0.4385921171,471,465,1.0],[1,1,0.0,0.129032258,0.161290323,31.0,1,14,309,1.0,477,429,0,1,0.0,0.1741340815,0.472595525,30.636580547,0,14,309,0.8750073132,476,428,0.0],[1,4,0.669899962,0.015853659,0.023170732,410.0,1,33,1165,0.75,477,429,1,3,0.338816067,0.7073879963,0.9814171642,409.9087320866,1,32,1165,0.4365836151,477,428,0.0],[1,3,0.948225211,0.024520256,0.02771855,312.6666667,1,15,786,1.0,480,45,0,3,0.0300166062,0.2200898001,0.8381757823,312.3262889164,0,15,785,1.0,480,44,0.0],[1,1,0.0,0.00422833,0.002114165,473.0,1,11,26,1.0,481,6,0,0,0.3835497781,0.23157279,0.7662771817,473.7228430575,0,10,25,0.9673318649,480,5,0.0],[1,1,0.0,0.009940358,0.0,503.0,1,29,10,1.0,482,430,0,1,0.0212971145,0.4336005833,0.002316366,503.1325635763,1,27,10,1.0,481,428,0.0],[1,1,0.0,0.010162602,0.0,492.0,1,29,179,1.0,483,431,0,0,0.0,0.0,0.3239498183,491.6945082748,1,28,179,1.0,483,430,0.0],[1,1,0.0,0.032258065,0.008064516,124.0,1,4,57,1.0,484,46,0,0,0.0,0.4819605013,0.4148167346,123.5785344887,1,3,56,1.0,484,45,0.0],[1,1,0.0,0.044444444,0.011111111,90.0,1,4,580,1.0,485,47,0,0,0.0846032314,0.139935014,1.1873000844,90.3309333725,1,4,580,1.0,484,47,0.0],[1,1,0.0,0.007861635,0.001572327,636.0,1,28,972,1.0,486,432,0,0,0.0070561729,0.0,0.1280823229,635.9304200915,1,28,972,1.0,485,432,0.0],[1,2,0.591672779,0.019264448,0.00525394,285.5,1,28,44,1.0,2,2,0,2,0.659365456,0.2601968859,0.4475714425,286.376855246,0,28,43,1.0,2,2,0.0],[1,2,0.591672779,0.020408163,0.005565863,269.5,1,28,495,1.0,4,4,1,1,1.0,0.0,0.3810796721,268.3259433572,0,27,494,0.8809166339,4,4,0.0],[2,7,0.801709149,0.02407767,0.010679612,735.7142857,1,34,1603,1.0,11,11,2,7,0.1770739995,0.0,0.3408971796,735.9763503259,0,33,1602,1.0,11,11,0.0],[2,7,0.801709149,0.022611233,0.010029176,783.4285714,1,34,205,0.857142857,18,18,1,6,1.0,0.0,1.4242145704,783.9190572586,1,33,206,0.5782098659,18,18,1.0],[1,1,0.0,0.004310345,0.004310345,232.0,1,29,6,1.0,19,13,0,1,0.1627107465,0.0,0.7098141431,232.8439889425,1,28,6,0.0,18,12,1.0],[1,1,0.0,0.004273504,0.004273504,234.0,1,29,287,1.0,20,14,0,0,0.9425737954,0.6912700217,1.2198001566,233.7628600376,0,29,288,1.0,20,13,0.0],[1,1,0.0,0.008474576,0.0,236.0,1,29,287,1.0,21,15,1,0,0.0,0.0,0.3880709592,236.1170977246,0,28,286,0.896078268,20,15,0.0],[1,1,0.0,0.008547009,0.0,234.0,1,29,0,1.0,22,16,0,1,0.431096947,0.6106091598,0.3895887811,233.1367859717,0,29,0,1.0,21,16,0.0],[1,1,0.0,0.425925926,0.685185185,54.0,1,17,287,1.0,23,17,0,1,0.0,0.0295876551,0.5719675409,53.4507297718,0,17,286,0.9578977
[truncated: 249,068 more chars]
