# Supplementary material for: KCO: Balancing class distribution in just-in-time software defect prediction using kernel crossover oversampling
Source: PLoS One. 2024 Apr 11;19(4):e0299585. doi: 10.1371/journal.pone.0299585 (PMC11008885; doi:10.1371/journal.pone.0299585)
Supplement: S1 Datasets — (ZIP) [file pone.0299585.s001.zip › Datasets/bugzilla_0.75.json]

{"columns":["ns","nf","entropy","la","ld","lt","fix","ndev","pd","npt","exp","sexp","ns_jitter","nf_jitter","entropy_jitter","la_jitter","ld_jitter","lt_jitter","fix_jitter","ndev_jitter","pd_jitter","npt_jitter","exp_jitter","sexp_jitter","bug"],"index":[0,1,2,3,4,5,6,7,8,9,10,11,12,13,14,15,16,17,18,19,20,21,22,23,24,25,26,27,28,29,30,31,32,33,34,35,36,37,38,39,40,41,42,43,44,45,46,47,48,49,50,51,52,53,54,55,56,57,58,59,60,61,62,63,64,65,66,67,68,69,70,71,72,73,74,75,76,77,78,79,80,81,82,83,84,85,86,87,88,89,90,91,92,93,94,95,96,97,98,99,100,101,102,103,104,105,106,107,108,109,110,111,112,113,114,115,116,117,118,119,120,121,122,123,124,125,126,127,128,129,130,131,132,133,134,135,136,137,138,139,140,141,142,143,144,145,146,147,148,149,150,151,152,153,154,155,156,157,158,159,160,161,162,163,164,165,166,167,168,169,170,171,172,173,174,175,176,177,178,179,180,181,182,183,184,185,186,187,188,189,190,191,192,193,194,195,196,197,198,199,200,201,202,203,204,205,206,207,208,209,210,211,212,213,214,215,216,217,218,219,220,221,222,223,224,225,226,227,228,229,230,231,232,233,234,235,236,237,238,239,240,241,242,243,244,245,246,247,248,249,250,251,252,253,254,255,256,257,258,259,260,261,262,263,264,265,266,267,268,269,270,271,272,273,274,275,276,277,278,279,280,281,282,283,284,285,286,287,288,289,290,291,292,293,294,295,296,297,298,299,300,301,302,303,304,305,306,307,308,309,310,311,312,313,314,315,316,317,318,319,320,321,322,323,324,325,326,327,328,329,330,331,332,333,334,335,336,337,338,339,340,341,342,343,344,345,346,347,348,349,350,351,352,353,354,355,356,357,358,359,360,361,362,363,364,365,366,367,368,369,370,371,372,373,374,375,376,377,378,379,380,381,382,383,384,385,386,387,388,389,390,391,392,393,394,395,396,397,398,399,400,401,402,403,404,405,406,407,408,409,410,411,412,413,414,415,416,417,418,419,420,421,422,423,424,425,426,427,428,429,430,431,432,433,434,435,436,437,438,439,440,441,442,443,444,445,446,447,448,449,450,451,452,453,454,455,456,457,458,459,460,461,462,463,464,465,466,467,468,469,470,471,472,473,474,475,476,477,478,479,480,481,482,483,484,485,486,487,488,489,490,491,492,493,494,495,496,497,498,499,500,501,502,503,504,505,506,507,508,509,510,511,512,513,514,515,516,517,518,519,520,521,522,523,524,525,526,527,528,529,530,531,532,533,534,535,536,537,538,539,540,541,542,543,544,545,546,547,548,549,550,551,552,553,554,555,556,557,558,559,560,561,562,563,564,565,566,567,568,569,570,571,572,573,574,575,576,577,578,579,580,581,582,583,584,585,586,587,588,589,590,591,592,593,594,595,596,597,598,599,600,601,602,603,604,605,606,607,608,609,610,611,612,613,614,615,616,617,618,619,620,621,622,623,624,625,626,627,628,629,630,631,632,633,634,635,636,637,638,639,640,641,642,643,644,645,646,647,648,649,650,651,652,653,654,655,656,657,658,659,660,661,662,663,664,665,666,667,668,669,670,671,672,673,674,675,676,677,678,679,680,681,682,683,684,685,686,687,688,689,690,691,692,693,694,695,696,697,698,699,700,701,702,703,704,705,706,707,708,709,710,711,712,713,714,715,716,717,718,719,720,721,722,723,724,725,726,727,728,729,730,731,732,733,734,735,736,737,738,739,740,741,742,743,744,745,746,747,748,749,750,751,752,753,754,755,756,757,758,759,760,761,762,763,764,765,766,767,768,769,770,771,772,773,774,775,776,777,778,779,780,781,782,783,784,785,786,787,788,789,790,791,792,793,794,795,796,797,798,799,800,801,802,803,804,805,806,807,808,809,810,811,812,813,814,815,816,817,818,819,820,821,822,823,824,825,826,827,828,829,830,831,832,833,834,835,836,837,838,839,840,841,842,843,844,845,846,847,848,849,850,851,852,853,854,855,856,857,858,859,860,861,862,863,864,865,866,867,868,869,870,871,872,873,874,875,876,877,878,879,880,881,882,883,884,885,886,887,888,889,890,891,892,893,894,895,896,897,898,899,900,901,902,903,904,905,906,907,908,909,910,911,912,913,914,915,916,917,918,919,920,921,922,923,924,925,926,927,928,929,930,931,932,933,934,935,936,937,938,939,940,941,942,943,944,945,946,947,948,949,950,951,952,953,954,955,956,957,958,959,960,961,962,963,964,965,966,967,968,969,970,971,972,973,974,975,976,977,978,979,980,981,982,983,984,985,986,987,988,989,990,991,992,993,994,995,996,997,998,999,1000,1001,1002,1003,1004,1005,1006,1007,1008,1009,1010,1011,1012,1013,1014,1015,1016,1017,1018,1019,1020,1021,1022,1023,1024,1025,1026,1027,1028,1029,1030,1031,1032,1033,1034,1035,1036,1037,1038,1039,1040,1041,1042,1043,1044,1045,1046,1047,1048,1049,1050,1051,1052,1053,1054,1055,1056,1057,1058,1059,1060,1061,1062,1063,1064,1065,1066,1067,1068,1069,1070,1071,1072,1073,1074,1075,1076,1077,1078,1079,1080,1081,1082,1083,1084,1085,1086,1087,1088,1089,1090,1091,1092,1093,1094,1095,1096,1097,1098,1099,1100,1101,1102,1103,1104,1105,1106,1107,1108,1109,1110,1111,1112,1113,1114,1115,1116,1117,1118,1119,1120,1121,1122,1123,1124,1125,1126,1127,1128,1129,1130,1131,1132,1133,1134,1135,1136,1137,1138,1139,1140,1141,1142,1143,1144,1145,1146,1147,1148,1149,1150,1151,1152,1153,1154,1155,1156,1157,1158,1159,1160,1161,1162,1163,1164,1165,1166,1167,1168,1169,1170,1171,1172,1173,1174,1175,1176,1177,1178,1179,1180,1181,1182,1183,1184,1185,1186,1187,1188,1189,1190,1191,1192,1193,1194,1195,1196,1197,1198,1199,1200,1201,1202,1203,1204,1205,1206,1207,1208,1209,1210,1211,1212,1213,1214,1215,1216,1217,1218,1219,1220,1221,1222,1223,1224,1225,1226,1227,1228,1229,1230,1231,1232,1233,1234,1235,1236,1237,1238,1239,1240,1241,1242,1243,1244,1245,1246,1247,1248,1249,1250,1251,1252,1253,1254,1255,1256,1257,1258,1259,1260,1261,1262,1263,1264,1265,1266,1267,1268,1269,1270,1271,1272,1273,1274,1275,1276,1277,1278,1279,1280,1281,1282,1283,1284,1285,1286,1287,1288,1289,1290,1291,1292,1293,1294,1295,1296,1297,1298,1299,1300,1301,1302,1303,1304,1305,1306,1307,1308,1309,1310,1311,1312,1313,1314,1315,1316,1317,1318,1319,1320,1321,1322,1323,1324,1325,1326,1327,1328,1329,1330,1331,1332,1333,1334,1335,1336,1337,1338,1339,1340,1341,1342,1343,1344,1345,1346,1347,1348,1349,1350,1351,1352,1353,1354,1355,1356,1357,1358,1359,1360,1361,1362,1363,1364,1365,1366,1367,1368,1369,1370,1371,1372,1373,1374,1375,1376,1377,1378,1379,1380,1381,1382,1383,1384,1385,1386,1387,1388,1389,1390,1391,1392,1393,1394,1395,1396,1397,1398,1399,1400,1401,1402,1403,1404,1405,1406,1407,1408,1409,1410,1411,1412,1413,1414,1415,1416,1417,1418,1419,1420,1421,1422,1423,1424,1425,1426,1427,1428,1429,1430,1431,1432,1433,1434,1435,1436,1437,1438,1439,1440,1441,1442,1443,1444,1445,1446,1447,1448,1449,1450,1451,1452,1453,1454,1455,1456,1457,1458,1459,1460,1461,1462,1463,1464,1465,1466,1467,1468,1469,1470,1471,1472,1473,1474,1475,1476,1477,1478,1479,1480,1481,1482,1483,1484,1485,1486,1487,1488,1489,1490,1491,1492,1493,1494,1495,1496,1497,1498,1499,1500,1501,1502,1503,1504,1505,1506,1507,1508,1509,1510,1511,1512,1513,1514,1515,1516,1517,1518,1519,1520,1521,1522,1523,1524,1525,1526,1527,1528,1529,1530,1531,1532,1533,1534,1535,1536,1537,1538,1539,1540,1541,1542,1543,1544,1545,1546,1547,1548,1549,1550,1551,1552,1553,1554,1555,1556,1557,1558,1559,1560,1561,1562,1563,1564,1565,1566,1567,1568,1569,1570,1571,1572,1573,1574,1575,1576,1577,1578,1579,1580,1581,1582,1583,1584,1585,1586,1587,1588,1589,1590,1591,1592,1593,1594,1595,1596,1597,1598,1599,1600,1601,1602,1603,1604,1605,1606,1607,1608,1609,1610,1611,1612,1613,1614,1615,1616,1617,1618,1619,1620,1621,1622,1623,1624,1625,1626,1627,1628,1629,1630,1631,1632,1633,1634,1635,1636,1637,1638,1639,1640,1641,1642,1643,1644,1645,1646,1647,1648,1649,1650,1651,1652,1653,1654,1655,1656,1657,1658,1659,1660,1661,1662,1663,1664,1665,1666,1667,1668,1669,1670,1671,1672,1673,1674,1675,1676,1677,1678,1679,1680,1681,1682,1683,1684,1685,1686,1687,1688,1689,1690,1691,1692,1693,1694,1695,1696,1697,1698,1699,1700,1701,1702,1703,1704,1705,1706,1707,1708,1709,1710,1711,1712,1713,1714,1715,1716,1717,1718,1719,1720,1721,1722,1723,1724,1725,1726,1727,1728,1729,1730,1731,1732,1733,1734,1735,1736,1737,1738,1739,1740,1741,1742,1743,1744,1745,1746,1747,1748,1749,1750,1751,1752,1753,1754,1755,1756,1757,1758,1759,1760,1761,1762,1763,1764,1765,1766,1767,1768,1769,1770,1771,1772,1773,1774,1775,1776,1777,1778,1779,1780,1781,1782,1783,1784,1785,1786,1787,1788,1789,1790,1791,1792,1793,1794,1795,1796,1797,1798,1799,1800,1801,1802,1803,1804,1805,1806,1807,1808,1809,1810,1811,1812,1813,1814,1815,1816,1817,1818,1819,1820,1821,1822,1823,1824,1825,1826,1827,1828,1829,1830,1831,1832,1833,1834,1835,1836,1837,1838,1839,1840,1841,1842,1843,1844,1845,1846,1847,1848,1849,1850,1851,1852,1853,1854,1855,1856,1857,1858,1859,1860,1861,1862,1863,1864,1865,1866,1867,1868,1869,1870,1871,1872,1873,1874,1875,1876,1877,1878,1879,1880,1881,1882,1883,1884,1885,1886,1887,1888,1889,1890,1891,1892,1893,1894,1895,1896,1897,1898,1899,1900,1901,1902,1903,1904,1905,1906,1907,1908,1909,1910,1911,1912,1913,1914,1915,1916,1917,1918,1919,1920,1921,1922,1923,1924,1925,1926,1927,1928,1929,1930,1931,1932,1933,1934,1935,1936,1937,1938,1939,1940,1941,1942,1943,1944,1945,1946,1947,1948,1949,1950,1951,1952,1953,1954,1955,1956,1957,1958,1959,1960,1961,1962,1963,1964,1965,1966,1967,1968,1969,1970,1971,1972,1973,1974,1975,1976,1977,1978,1979,1980,1981,1982,1983,1984,1985,1986,1987,1988,1989,1990,1991,1992,1993,1994,1995,1996,1997,1998,1999,2000,2001,2002,2003,2004,2005,2006,2007,2008,2009,2010,2011,2012,2013,2014,2015,2016,2017,2018,2019,2020,2021,2022,2023,2024,2025,2026,2027,2028,2029,2030,2031,2032,2033,2034,2035,2036,2037,2038,2039,2040,2041,2042,2043,2044,2045,2046,2047,2048,2049,2050,2051,2052,2053,2054,2055,2056,2057,2058,2059,2060,2061,2062,2063,2064,2065,2066,2067,2068,2069,2070,2071,2072,2073,2074,2075,2076,2077,2078,2079,2080,2081,2082,2083,2084,2085,2086,2087,2088,2089,2090,2091,2092,2093,2094,2095,2096,2097,2098,2099,2100,2101,2102,2103,2104,2105,2106,2107,2108,2109,2110,2111,2112,2113,2114,2115,2116,2117,2118,2119,2120,2121,2122,2123,2124,2125,2126,2127,2128,2129,2130,2131,2132,2133,2134,2135,2136,2137,2138,2139,2140,2141,2142,2143,2144,2145,2146,2147,2148,2149,2150,2151,2152,2153,2154,2155,2156,2157,2158,2159,2160,2161,2162,2163,2164,2165,2166,2167,2168,2169,2170,2171,2172,2173,2174,2175,2176,2177,2178,2179,2180,2181,2182,2183,2184,2185,2186,2187,2188,2189,2190,2191,2192,2193,2194,2195,2196,2197,2198,2199,2200,2201,2202,2203,2204,2205,2206,2207,2208,2209,2210,2211,2212,2213,2214,2215,2216,2217,2218,2219,2220,2221,2222,2223,2224,2225,2226,2227,2228,2229,2230,2231,2232,2233,2234,2235,2236,2237,2238,2239,2240,2241,2242,2243,2244,2245,2246,2247,2248,2249,2250,2251,2252,2253,2254,2255,2256,2257,2258,2259,2260,2261,2262,2263,2264,2265,2266,2267,2268,2269,2270,2271,2272,2273,2274,2275,2276,2277,2278,2279,2280,2281,2282,2283,2284,2285,2286,2287,2288,2289,2290,2291,2292,2293,2294,2295,2296,2297,2298,2299,2300,2301,2302,2303,2304,2305,2306,2307,2308,2309,2310,2311,2312,2313,2314,2315,2316,2317,2318,2319,2320,2321,2322,2323,2324,2325,2326,2327,2328,2329,2330,2331,2332,2333,2334,2335,2336,2337,2338,2339,2340,2341,2342,2343,2344,2345,2346,2347,2348,2349,2350,2351,2352,2353,2354,2355,2356,2357,2358,2359,2360,2361,2362,2363,2364,2365,2366,2367,2368,2369,2370,2371,2372,2373,2374,2375,2376,2377,2378,2379,2380,2381,2382,2383,2384,2385,2386,2387,2388,2389,2390,2391,2392,2393,2394,2395,2396,2397,2398,2399,2400,2401,2402,2403,2404,2405,2406,2407,2408,2409,2410,2411,2412,2413,2414,2415,2416,2417,2418,2419,2420,2421,2422,2423,2424,2425,2426,2427,2428,2429,2430,2431,2432,2433,2434,2435,2436,2437,2438,2439,2440,2441,2442,2443,2444,2445,2446,2447,2448,2449,2450,2451,2452,2453,2454,2455,2456,2457,2458,2459,2460,2461,2462,2463,2464,2465,2466,2467,2468,2469,2470,2471,2472,2473,2474,2475,2476,2477,2478,2479,2480,2481,2482,2483,2484,2485,2486,2487,2488,2489,2490,2491,2492,2493,2494,2495,2496,2497,2498,2499,2500,2501,2502,2503,2504,2505,2506,2507,2508,2509,2510,2511,2512,2513,2514,2515,2516,2517,2518,2519,2520,2521,2522,2523,2524,2525,2526,2527,2528,2529,2530,2531,2532,2533,2534,2535,2536,2537,2538,2539,2540,2541,2542,2543,2544,2545,2546,2547,2548,2549,2550,2551,2552,2553,2554,2555,2556,2557,2558,2559,2560,2561,2562,2563,2564,2565,2566,2567,2568,2569,2570,2571,2572,2573,2574,2575,2576,2577,2578,2579,2580,2581,2582,2583,2584,2585,2586,2587,2588,2589,2590,2591,2592,2593,2594,2595,2596,2597,2598,2599,2600,2601,2602,2603,2604,2605,2606,2607,2608,2609,2610,2611,2612,2613,2614,2615,2616,2617,2618,2619,2620,2621,2622,2623,2624,2625,2626,2627,2628,2629,2630,2631,2632,2633,2634,2635,2636,2637,2638,2639,2640,2641,2642,2643,2644,2645,2646,2647,2648,2649,2650,2651,2652,2653,2654,2655,2656,2657,2658,2659,2660,2661,2662,2663,2664,2665,2666,2667,2668,2669,2670,2671,2672,2673,2674,2675,2676,2677,2678,2679,2680,2681,2682,2683,2684,2685,2686,2687,2688,2689,2690,2691,2692,2693,2694,2695,2696,2697,2698,2699,2700,2701,2702,2703,2704,2705,2706,2707,2708,2709,2710,2711,2712,2713,2714,2715,2716,2717,2718,2719,2720,2721,2722,2723,2724,2725,2726,2727,2728,2729,2730,2731,2732,2733,2734,2735,2736,2737,2738,2739,2740,2741,2742,2743,2744,2745,2746,2747,2748,2749,2750,2751,2752,2753,2754,2755,2756,2757,2758,2759,2760,2761,2762,2763,2764,2765,2766,2767,2768,2769,2770,2771,2772,2773,2774,2775,2776,2777,2778,2779,2780,2781,2782,2783,2784,2785,2786,2787,2788,2789,2790,2791,2792,2793,2794,2795,2796,2797,2798,2799,2800,2801,2802,2803,2804,2805,2806,2807,2808,2809,2810,2811,2812,2813,2814,2815,2816,2817,2818,2819,2820,2821,2822,2823,2824,2825,2826,2827,2828,2829,2830,2831,2832,2833,2834,2835,2836,2837,2838,2839,2840,2841,2842,2843,2844,2845,2846,2847,2848,2849,2850,2851,2852,2853,2854,2855,2856,2857,2858,2859,2860,2861,2862,2863,2864,2865,2866,2867,2868,2869,2870,2871,2872,2873,2874,2875,2876,2877,2878,2879,2880,2881,2882,2883,2884,2885,2886,2887,2888,2889,2890,2891,2892,2893,2894,2895,2896,2897,2898,2899,2900,2901,2902,2903,2904,2905,2906,2907,2908,2909,2910,2911,2912,2913,2914,2915,2916,2917,2918,2919,2920,2921,2922,2923,2924,2925,2926,2927,2928,2929,2930,2931,2932,2933,2934,2935,2936,2937,2938,2939,2940,2941,2942,2943,2944,2945,2946,2947,2948,2949,2950,2951,2952,2953,2954,2955,2956,2957,2958,2959,2960,2961,2962,2963,2964,2965,2966,2967,2968,2969,2970,2971,2972,2973,2974,2975,2976,2977,2978,2979,2980,2981,2982,2983,2984,2985,2986,2987,2988,2989,2990,2991,2992,2993,2994,2995,2996,2997,2998,2999,3000,3001,3002,3003,3004,3005,3006,3007,3008,3009,3010,3011,3012,3013,3014,3015,3016,3017,3018,3019,3020,3021,3022,3023,3024,3025,3026,3027,3028,3029,3030,3031,3032,3033,3034,3035,3036,3037,3038,3039,3040,3041,3042,3043,3044,3045,3046,3047,3048,3049,3050,3051,3052,3053,3054,3055,3056,3057,3058,3059,3060,3061,3062,3063,3064,3065,3066,3067,3068,3069,3070,3071,3072,3073,3074,3075,3076,3077,3078,3079,3080,3081,3082,3083,3084,3085,3086,3087,3088,3089,3090,3091,3092,3093,3094,3095,3096,3097,3098,3099,3100,3101,3102,3103,3104,3105,3106,3107,3108,3109,3110,3111,3112,3113,3114,3115,3116,3117,3118,3119,3120,3121,3122,3123,3124,3125,3126,3127,3128,3129,3130,3131,3132,3133,3134,3135,3136,3137,3138,3139,3140,3141,3142,3143,3144,3145,3146,3147,3148,3149,3150,3151,3152,3153,3154,3155,3156,3157,3158,3159,3160,3161,3162,3163,3164,3165,3166,3167,3168,3169,3170,3171,3172,3173,3174,3175,3176,3177,3178,3179,3180,3181,3182,3183,3184,3185,3186,3187,3188,3189,3190,3191,3192,3193,3194,3195,3196,3197,3198,3199,3200,3201,3202,3203,3204,3205,3206,3207,3208,3209,3210,3211,3212,3213,3214,3215,3216,3217,3218,3219,3220,3221,3222,3223,3224,3225,3226,3227,3228,3229,3230,3231,3232,3233,3234,3235,3236,3237,3238,3239,3240,3241,3242,3243,3244,3245,3246,3247,3248,3249,3250,3251,3252,3253,3254,3255,3256,3257,3258,3259,3260,3261,3262,3263,3264,3265,3266,3267,3268,3269,3270,3271,3272,3273,3274,3275,3276,3277,3278,3279,3280,3281,3282,3283,3284,3285,3286,3287,3288,3289,3290,3291,3292,3293,3294,3295,3296,3297,3298,3299,3300,3301,3302,3303,3304,3305,3306,3307,3308,3309,3310,3311,3312,3313,3314,3315,3316,3317,3318,3319,3320,3321,3322,3323,3324,3325,3326,3327,3328,3329,3330,3331,3332,3333,3334,3335,3336,3337,3338,3339,3340,3341,3342,3343,3344,3345,3346,3347,3348,3349,3350,3351,3352,3353,3354,3355,3356,3357,3358,3359,3360,3361,3362,3363,3364,3365,3366,3367,3368,3369,3370,3371,3372,3373,3374,3375,3376,3377,3378,3379,3380,3381,3382,3383,3384,3385,3386,3387,3388,3389,3390,3391,3392,3393,3394,3395,3396,3397,3398,3399,3400,3401,3402,3403,3404,3405,3406,3407,3408,3409,3410,3411,3412,3413,3414,3415,3416,3417,3418,3419,3420,3421,3422,3423,3424,3425,3426,3427,3428,3429,3430,3431,3432,3433,3434,3435,3436,3437,3438,3439,3440,3441,3442,3443,3444,3445,3446,3447,3448,3449,3450,3451,3452,3453,3454,3455,3456,3457,3458,3459,3460,3461,3462,3463,3464,3465,3466,3467,3468,3469,3470,3471,3472,3473,3474,3475,3476,3477,3478,3479,3480,3481,3482,3483,3484,3485,3486,3487,3488,3489,3490,3491,3492,3493,3494,3495,3496,3497,3498,3499,3500,3501,3502,3503,3504,3505,3506,3507,3508,3509,3510,3511,3512,3513,3514,3515,3516,3517,3518,3519,3520,3521,3522,3523,3524,3525,3526,3527,3528,3529,3530,3531,3532,3533,3534,3535,3536,3537,3538,3539,3540,3541,3542,3543,3544,3545,3546,3547,3548,3549,3550,3551,3552,3553,3554,3555,3556,3557,3558,3559,3560,3561,3562,3563,3564,3565,3566,3567,3568,3569,3570,3571,3572,3573,3574,3575,3576,3577,3578,3579,3580,3581,3582,3583,3584,3585,3586,3587,3588,3589,3590,3591,3592,3593,3594,3595,3596,3597,3598,3599,3600,3601,3602,3603,3604,3605,3606,3607,3608,3609,3610,3611,3612,3613,3614,3615,3616,3617,3618,3619,3620,3621,3622,3623,3624,3625,3626,3627,3628,3629,3630,3631,3632,3633,3634,3635,3636,3637,3638,3639,3640,3641,3642,3643,3644,3645,3646,3647,3648,3649,3650,3651,3652,3653,3654,3655,3656,3657,3658,3659,3660,3661,3662,3663,3664,3665,3666,3667,3668,3669,3670,3671,3672,3673,3674,3675,3676,3677,3678,3679,3680,3681,3682,3683,3684,3685,3686,3687,3688,3689,3690,3691,3692,3693,3694,3695,3696,3697,3698,3699,3700,3701,3702,3703,3704,3705,3706,3707,3708,3709,3710,3711,3712,3713,3714,3715,3716,3717,3718,3719,3720,3721,3722,3723,3724,3725,3726,3727,3728,3729,3730,3731,3732,3733,3734,3735,3736,3737,3738,3739,3740,3741,3742,3743,3744,3745,3746,3747,3748,3749,3750,3751,3752,3753,3754,3755,3756,3757,3758,3759,3760,3761,3762,3763,3764,3765,3766,3767,3768,3769,3770,3771,3772,3773,3774,3775,3776,3777,3778,3779,3780,3781,3782,3783,3784,3785,3786,3787,3788,3789,3790,3791,3792,3793,3794,3795,3796,3797,3798,3799,3800,3801,3802,3803,3804,3805,3806,3807,3808,3809,3810,3811,3812,3813,3814,3815,3816,3817,3818,3819,3820,3821,3822,3823,3824,3825,3826,3827,3828,3829,3830,3831,3832,3833,3834,3835,3836,3837,3838,3839,3840,3841,3842,3843,3844,3845,3846,3847,3848,3849,3850,3851,3852,3853,3854,3855,3856,3857,3858,3859,3860,3861,3862,3863,3864,3865,3866,3867,3868,3869,3870,3871,3872,3873,3874,3875,3876,3877,3878,3879,3880,3881,3882,3883,3884,3885,3886,3887,3888,3889,3890,3891,3892,3893,3894,3895,3896,3897,3898,3899,3900,3901,3902,3903,3904,3905,3906,3907,3908,3909,3910,3911,3912,3913,3914,3915,3916,3917,3918,3919,3920,3921,3922,3923,3924,3925,3926,3927,3928,3929,3930,3931,3932,3933,3934,3935,3936,3937,3938,3939,3940,3941,3942,3943,3944,3945,3946,3947,3948,3949,3950,3951,3952,3953,3954,3955,3956,3957,3958,3959,3960,3961,3962,3963,3964,3965,3966,3967,3968,3969,3970,3971,3972,3973,3974,3975,3976,3977,3978,3979,3980,3981,3982,3983,3984,3985,3986,3987,3988,3989,3990,3991,3992,3993,3994,3995,3996,3997,3998,3999,4000,4001,4002,4003,4004,4005,4006,4007,4008,4009,4010,4011,4012,4013,4014,4015,4016,4017,4018,4019,4020,4021,4022,4023,4024,4025,4026,4027,4028,4029,4030,4031,4032,4033,4034,4035,4036,4037,4038,4039,4040,4041,4042,4043,4044,4045,4046,4047,4048,4049,4050,4051,4052,4053,4054,4055,4056,4057,4058,4059,4060,4061,4062,4063,4064,4065,4066,4067,4068,4069,4070,4071,4072,4073,4074,4075,4076,4077,4078,4079,4080,4081,4082,4083,4084,4085,4086,4087,4088,4089,4090,4091,4092,4093,4094,4095,4096,4097,4098,4099,4100,4101,4102,4103,4104,4105,4106,4107,4108,4109,4110,4111,4112,4113,4114,4115,4116,4117,4118,4119,4120,4121,4122,4123,4124,4125,4126,4127,4128,4129,4130,4131,4132,4133,4134,4135,4136,4137,4138,4139,4140,4141,4142,4143,4144,4145,4146,4147,4148,4149,4150,4151,4152,4153,4154,4155,4156,4157,4158,4159,4160,4161,4162,4163,4164,4165,4166,4167,4168,4169,4170,4171,4172,4173,4174,4175,4176,4177,4178,4179,4180,4181,4182,4183,4184,4185,4186,4187,4188,4189,4190,4191,4192,4193,4194,4195,4196,4197,4198,4199,4200,4201,4202,4203,4204,4205,4206,4207,4208,4209,4210,4211,4212,4213,4214,4215,4216,4217,4218,4219,4220,4221,4222,4223,4224,4225,4226,4227,4228,4229,4230,4231,4232,4233,4234,4235,4236,4237,4238,4239,4240,4241,4242,4243,4244,4245,4246,4247,4248,4249,4250,4251,4252,4253,4254,4255,4256,4257,4258,4259,4260,4261,4262,4263,4264,4265,4266,4267,4268,4269,4270,4271,4272,4273,4274,4275,4276,4277,4278,4279,4280,4281,4282,4283,4284,4285,4286,4287,4288,4289,4290,4291,4292,4293,4294,4295,4296,4297,4298,4299,4300,4301,4302,4303,4304,4305,4306,4307,4308,4309,4310,4311,4312,4313,4314,4315,4316,4317,4318,4319,4320,4321,4322,4323,4324,4325,4326,4327,4328,4329,4330,4331,4332,4333,4334,4335,4336,4337,4338,4339,4340,4341,4342,4343,4344,4345,4346,4347,4348,4349,4350,4351,4352,4353,4354,4355,4356,4357,4358,4359,4360,4361,4362,4363,4364,4365,4366,4367,4368,4369,4370,4371,4372,4373,4374,4375,4376,4377,4378,4379,4380,4381,4382,4383,4384,4385,4386,4387,4388,4389,4390,4391,4392,4393,4394,4395,4396,4397,4398,4399,4400,4401,4402,4403,4404,4405,4406,4407,4408,4409,4410,4411,4412,4413,4414,4415,4416,4417,4418,4419,4420,4421,4422,4423,4424,4425,4426,4427,4428,4429,4430,4431,4432,4433,4434,4435,4436,4437,4438,4439,4440,4441,4442,4443,4444,4445,4446,4447,4448,4449,4450,4451,4452,4453,4454,4455,4456,4457,4458,4459,4460,4461,4462,4463,4464,4465,4466,4467,4468,4469,4470,4471,4472,4473,4474,4475,4476,4477,4478,4479,4480,4481,4482,4483,4484,4485,4486,4487,4488,4489,4490,4491,4492,4493,4494,4495,4496,4497,4498,4499,4500,4501,4502,4503,4504,4505,4506,4507,4508,4509,4510,4511,4512,4513,4514,4515,4516,4517,4518,4519,4520,4521,4522,4523,4524,4525,4526,4527,4528,4529,4530,4531,4532,4533,4534,4535,4536,4537,4538,4539,4540,4541,4542,4543,4544,4545,4546,4547,4548,4549,4550,4551,4552,4553,4554,4555,4556,4557,4558,4559,4560,4561,4562,4563,4564,4565,4566,4567,4568,4569,4570,4571,4572,4573,4574,4575,4576,4577,4578,4579,4580,4581,4582,4583,4584,4585,4586,4587,4588,4589,4590,4591,4592,4593,4594,4595,4596,4597,4598,4599,4600,4601,4602,4603,4604,4605,4606,4607,4608,4609,4610,4611,4612,4613,4614,4615,4616,4617,4618,4619],"data":[[1,3,0.0,0.0,0.0,79.33333333,1,1,0,0.333333333,6,6,2,2,0.0,0.0,0.2455999187,79.0282189594,0,0,0,1.0,5,7,1.0],[1,2,0.0,0.0,0.0,48.5,1,1,0,0.5,6,6,1,1,0.0,0.0,0.0605602479,48.0569786322,1,1,1,0.2097184445,6,5,0.0],[1,5,0.0,0.0,0.0,83.0,1,1,0,0.2,14,14,1,4,0.0,0.5437540369,0.4584029938,82.304083062,0,1,0,0.1140738503,13,13,1.0],[1,1,0.0,0.0,0.0,406.0,1,1,0,1.0,1,1,0,1,0.0,1.0,0.4781751262,405.956383499,1,0,0,1.0,1,0,1.0],[1,3,0.0,0.0,0.0,44.66666667,1,1,0,0.333333333,9,9,2,3,1.0,0.0,1.080158607,43.8551540818,0,0,1,1.0,9,8,1.0],[1,1,0.0,0.042553191,0.085106383,47.0,1,1,0,1.0,15,15,0,1,0.3455492919,0.0,0.3568916883,46.8805342359,2,0,0,1.0,15,17,0.0],[1,1,0.0,0.028985507,0.002415459,414.0,0,1,0,1.0,16,16,0,0,0.0,0.0,0.7724443946,414.9458011251,0,1,0,0.7863690936,17,16,1.0],[1,1,0.0,0.147435897,0.147435897,156.0,1,1,1,1.0,17,17,1,1,1.0,0.424471685,1.2075335891,155.3373407533,0,1,1,1.0,16,17,1.0],[1,1,0.0,0.006493506,0.006493506,154.0,0,1,1,1.0,19,19,0,0,0.0,0.0,0.5584525852,153.2790674437,1,1,2,1.0,19,18,0.0],[1,1,0.0,0.006410256,0.006410256,156.0,0,1,0,1.0,18,18,2,0,0.0,0.0,0.4433796726,156.1279426914,0,1,1,0.6484686963,18,17,0.0],[1,4,0.45960672,0.054862843,0.057356608,200.5,1,1,3,1.0,23,23,0,4,0.0,0.3861886005,0.2812626431,200.655717064,0,1,3,1.0,24,23,0.0],[1,1,0.0,0.0,0.02173913,46.0,0,1,2,1.0,24,24,0,1,0.9144129897,0.0,0.9275328214,45.8019870688,0,0,2,1.0,22,23,0.0],[1,1,0.0,0.010309278,0.010309278,194.0,1,1,1,1.0,25,25,1,0,0.0,0.0,1.0579913292,194.7178874172,0,1,2,0.8407835605,24,25,0.0],[1,3,0.787120357,0.005093379,0.049235993,196.3333333,0,1,3,0.333333333,28,28,2,3,1.0,1.0,0.0499034829,196.6277603908,0,1,3,1.0,28,28,0.0],[1,1,0.0,0.043478261,0.035805627,391.0,1,1,3,1.0,29,29,1,1,0.0,0.0,0.8529760089,392.0912023187,1,0,0,0.8768385626,27,29,0.0],[1,1,0.0,0.006410256,0.006410256,156.0,1,1,4,1.0,30,30,0,2,0.6371963192,0.602539319,0.4568778764,156.649243562,1,0,2,1.0,30,30,0.0],[1,1,0.0,0.0,0.0,51.0,0,1,0,1.0,31,31,1,1,0.0,0.0,0.7837612228,51.327664538,0,1,1,1.0,30,31,0.0],[1,3,0.0,0.018604651,0.004651163,71.66666667,0,1,4,0.666666667,34,34,1,3,1.0,0.0,0.6949342772,73.1295770401,0,1,4,0.0,33,34,0.0],[1,1,0.0,0.002557545,0.002557545,391.0,1,1,1,1.0,35,35,1,0,0.0,0.0,0.6168527388,391.1094932847,0,0,0,1.0,34,35,0.0],[1,1,0.0,0.365853659,0.024390244,41.0,0,1,0,1.0,36,36,2,0,0.5320404732,0.0,1.0150946157,39.3424711992,0,0,0,0.4598491354,36,35,0.0],[1,1,0.0,0.006410256,0.006410256,156.0,1,1,1,1.0,37,37,1,0,0.0,0.5723695251,1.424919556,156.8856040425,1,0,0,1.0,38,36,0.0],[1,3,0.829243901,0.036697248,0.02293578,72.66666667,1,1,15,1.0,40,40,1,3,0.432115547,0.5852982628,0.2714338362,73.5741917322,0,1,15,0.3480260825,40,40,0.0],[1,2,0.811278124,0.010889292,0.003629764,275.5,1,1,1,1.0,42,42,1,1,1.0,0.3777786425,0.8892162938,275.1328111726,0,0,2,1.0,42,41,0.0],[1,1,0.0,0.015306122,0.005102041,196.0,1,1,7,1.0,43,43,1,0,0.0,0.0,0.1400215857,196.8373895928,1,1,7,0.2645321249,44,44,0.0],[1,20,0.734560032,0.553303965,0.514096916,113.5,0,1,236,0.6,63,63,0,20,0.8982695976,0.1987159072,0.3871029314,112.230467376,1,0,237,0.8185293151,63,62,1.0],[1,1,0.0,0.003533569,0.003533569,283.0,0,1,0,1.0,64,64,1,2,0.1707973276,0.0087397894,0.5803405711,283.0682684439,0,0,1,1.0,63,63,1.0],[1,1,0.0,0.005050505,0.005050505,198.0,1,1,1,1.0,65,65,0,1,0.0,0.0,0.6141025684,197.3358957826,1,1,0,0.4387257984,65,64,0.0],[1,1,0.0,0.003533569,0.003533569,283.0,1,1,1,1.0,66,66,1,0,0.0,0.6941890304,0.8395439953,282.1854702218,1,0,0,0.4214286781,67,65,1.0],[1,3,0.965633607,0.010043042,0.00286944,232.3333333,0,1,11,0.666666667,69,69,1,3,0.5727812601,0.0,0.5522018643,231.0511895993,1,1,10,1.0,69,68,0.0],[1,1,0.0,0.003521127,0.003521127,284.0,0,1,0,1.0,70,70,0,0,0.0,0.0,0.1966666324,284.1555453586,0,0,0,1.0,70,69,0.0],[1,1,0.0,0.022556391,0.007518797,133.0,0,1,0,1.0,71,71,0,0,0.0,0.0,0.7415171328,132.7573325546,0,2,0,1.0,69,69,0.0],[1,1,0.0,0.103448276,0.0,58.0,0,1,4,1.0,72,72,0,0,0.0,0.0572806903,1.7248427518,57.7380101552,0,0,5,1.0,71,72,1.0],[1,1,0.0,0.003521127,0.003521127,284.0,0,1,0,1.0,73,73,0,1,0.2604365594,0.5408420212,0.4635715899,283.3882292413,0,1,0,0.3544892039,72,72,0.0],[1,1,0.0,0.003521127,0.003521127,284.0,0,1,0,1.0,74,74,1,0,0.6293325473,0.1753885301,0.3802347287,283.4928827182,0,0,1,0.0,74,74,0.0],[1,1,0.0,0.020979021,0.0,286.0,0,1,0,1.0,75,75,0,1,0.0,0.6381740424,1.0631062946,287.4414404167,0,1,0,1.0,75,75,1.0],[1,1,0.0,0.005780347,0.0,173.0,1,1,6,1.0,76,76,0,1,0.1312363012,0.0,0.6349692006,171.9474724363,1,1,5,1.0,76,76,0.0],[1,1,0.0,0.009975062,0.009975062,401.0,1,1,9,1.0,77,77,0,0,0.8930648893,0.0,0.3778508554,401.8980809961,1,1,8,0.0,77,77,0.0],[1,1,0.0,0.058823529,0.024509804,408.0,0,1,5,1.0,78,78,0,0,0.2613074107,0.0,0.0514781445,408.5870089418,0,0,4,1.0,78,77,1.0],[1,3,0.0,0.004310345,0.0,77.33333333,0,1,14,0.666666667,81,81,0,3,0.0,0.008939283,0.2175807708,77.1675930493,0,0,13,1.0,81,80,1.0],[1,2,1.0,0.031982942,0.002132196,234.5,1,1,32,1.0,83,83,0,2,0.0,0.2904310211,1.9473247528,234.4165361579,2,1,31,1.0,83,81,1.0],[1,1,0.0,0.031468531,0.013986014,286.0,1,1,24,1.0,84,84,0,0,0.0,0.0,0.5117820988,287.3607175777,1,0,24,0.9202368188,83,82,0.0],[1,1,0.0,0.0,0.068181818,44.0,0,1,28,1.0,85,85,1,0,0.749036016,0.0,0.3163977028,43.227853298,1,0,26,0.6190834141,84,86,0.0],[1,3,0.0,0.029411765,0.0,45.33333333,0,1,120,0.666666667,88,88,0,2,0.8512557228,0.8749893899,0.6668566618,45.7272586284,0,1,121,0.543865034,88,90,0.0],[1,1,0.0,0.0,0.011428571,175.0,0,1,15,1.0,89,89,1,1,0.7690295176,0.0,1.0445455363,175.3265440562,0,0,15,1.0,89,88,0.0],[1,2,0.0,0.0025,0.0,200.0,1,2,4,1.0,2,2,0,1,0.2161424928,0.3941686354,0.9640810105,199.898011574,2,3,3,1.0,1,1,1.0],[1,1,0.0,0.004464286,0.004464286,224.0,0,1,0,1.0,3,3,0,1,0.0,0.2089663908,1.3056818635,223.2365469919,0,1,0,1.0,3,3,0.0],[1,1,0.0,0.0,0.0,66.0,1,1,0,1.0,90,90,1,1,0.9640903806,0.9012300879,0.1306713967,66.0354005652,1,1,0,1.0,89,90,1.0],[1,1,0.0,0.088235294,0.044117647,68.0,0,1,0,1.0,91,91,0,0,1.0,0.0,0.1376917607,68.4613076914,0,1,0,1.0,91,91,0.0],[1,1,0.0,0.005681818,0.005681818,176.0,1,2,3,1.0,4,4,0,1,0.0825238113,0.0,0.4600404236,177.9346403944,2,1,3,0.6818879103,3,3,1.0],[1,1,0.0,0.493865031,0.036809816,326.0,1,1,8,1.0,5,5,1,0,0.0,1.0,1.5836513067,326.1428561454,1,0,8,1.0,4,5,1.0],[1,1,0.0,0.0,0.0,51.0,0,1,0,1.0,6,6,2,0,0.9507646901,0.0,0.6150298175,50.4440938144,0,0,0,1.0,5,5,1.0],[1,1,0.0,0.089855072,0.026086957,345.0,1,1,1,1.0,7,7,2,1,0.0,1.0,0.6396795763,344.499245164,0,2,2,1.0,6,6,1.0],[1,1,0.0,0.078431373,0.098039216,51.0,0,1,1,1.0,8,8,1,1,0.0,0.2713572347,0.645916689,51.7383764218,0,2,1,0.0554895345,8,7,1.0],[1,1,0.0,0.00867052,0.002890173,346.0,1,1,0,1.0,9,9,1,0,0.0,0.0,0.4192585701,346.5446062086,0,2,2,0.1867923592,7,9,0.0],[1,1,0.0,0.010416667,0.0,288.0,1,1,27,1.0,92,92,1,0,0.2032148971,0.3766335682,0.6696936695,287.4129189111,1,1,27,0.0346551433,91,93,1.0],[1,2,0.918295834,0.0175,0.005,200.0,1,2,26,1.0,94,94,0,2,1.0,0.0,0.7628433476,200.8046292987,0,1,25,1.0,94,93,1.0],[1,2,0.998181915,1.608695652,0.0,80.5,0,1,0,0.5,29,29,0,2,0.3312845118,1.0,0.4394058546,80.0328684647,1,2,0,0.2659088438,29,29,0.0],[1,1,0.0,0.0,0.0,0.0,0,1,0,1.0,26,26,1,1,0.7725275586,0.0,0.3535997486,0.4333337453,0,2,0,1.0,26,26,0.0],[1,1,0.0,2.070175439,0.0,57.0,0,1,0,1.0,9,9,2,1,0.0,1.0,0.5576099979,56.8140975321,0,0,0,1.0,8,7,0.0],[1,1,0.0,0.0,0.0,0.0,0,1,0,1.0,29,29,0,0,0.0,0.0,0.0325388822,1.0852952947,0,1,0,0.0567445706,28,29,0.0],[1,1,0.0,0.0,0.0,0.0,0,1,0,1.0,6,6,0,0,0.0,0.0,2.0764835279,1.3058909018,0,1,0,0.0,6,5,0.0],[1,1,0.0,0.0,0.0,0.0,1,1,0,1.0,17,17,1,1,0.0,0.0919328459,0.1832094974,0.5804392999,0,0,0,0.2194174694,17,17,0.0],[1,2,0.927338928,0.322147651,0.157718121,149.0,0,2,132,1.0,22,22,2,1,0.2804818631,1.0,1.9075983808,148.5747200136,1,2,132,1.0,22,23,0.0],[1,5,0.852959238,0.400337838,0.224662162,118.4,0,2,158,0.8,15,15,0,6,1.0,1.0,0.124800617,119.213058233,0,1,158,0.2941445024,14,14,0.0],[1,1,0.0,0.0,0.0,0.0,0,1,0,1.0,22,22,1,1,0.2863633447,0.0,0.3771612864,0.8335954224,0,1,0,0.0,22,21,0.0],[1,2,0.896434996,1.325925926,0.0,135.0,0,1,0,0.5,22,22,1,1,0.4658371358,0.0,1.2888299307,134.5287829384,0,0,0,0.1425105413,23,21,0.0],[1,1,0.0,0.0,0.0,0.0,0,1,0,1.0,15,15,1,0,0.6228251466,0.0,0.2838733617,0.7715767168,0,2,0,1.0,15,15,0.0],[1,6,0.880348582,0.150980392,0.094117647,85.0,0,3,306,0.833333333,35,35,1,5,0.0,0.0,1.2380188054,87.4934724577,0,1,304,0.0432197939,35,34,0.0],[1,1,0.0,0.0,0.0,0.0,1,1,0,1.0,24,24,0,1,0.0,0.0,0.1105173826,0.0405466126,1,1,0,0.6322007883,23,25,0.0],[1,2,1.0,0.064516129,0.064516129,31.0,0,2,70,1.0,9,9,1,2,0.297293023,0.4462351972,0.7398937936,31.2793995413,0,0,69,1.0,9,9,0.0],[1,1,0.0,0.777777778,0.333333333,81.0,0,2,74,1.0,16,16,0,1,0.1965485251,1.0,1.1157236282,81.3891351354,0,2,72,1.0,15,16,0.0],[1,1,0.0,1.413934426,0.0,244.0,0,1,0,1.0,26,26,2,1,0.1927494406,1.0,0.4988151785,243.3433692808,1,0,1,1.0,26,26,0.0],[1,3,0.839600875,0.190789474,0.11622807,304.0,0,2,75,1.0,3,3,1,4,0.0092436382,0.3096086567,0.4859583815,303.749067211,0,3,75,0.9157637004,4,2,0.0],[1,1,0.0,0.403314917,0.38121547,181.0,0,3,23,1.0,24,24,0,0,0.0,0.8128951175,0.9803463936,180.1796126891,0,3,22,1.0,23,24,0.0],[1,2,0.994030211,0.231578947,0.231578947,47.5,0,2,130,1.0,6,6,0,2,0.0,0.0810604164,0.0965996157,47.0553890713,0,2,130,0.2513717995,6,6,0.0],[1,17,0.76601784,0.122364803,0.108615949,128.3529412,1,3,812,0.588235294,111,111,1,17,0.1481755041,0.1294696748,0.9034598432,128.384621723,1,2,813,0.4932688083,112,110,1.0],[1,1,0.0,0.04368932,0.029126214,206.0,0,2,2,1.0,112,112,1,0,0.9497695821,0.0,0.0200878356,205.6914116594,0,2,2,1.0,111,111,1.0],[1,17,0.765512607,0.112656467,0.127955494,126.8823529,1,3,66,0.117647059,129,129,1,16,1.0,0.0,0.2586037271,125.7825967821,0,2,65,0.8337230956,129,128,1.0],[1,1,0.0,0.002873563,0.002873563,348.0,1,3,1,1.0,130,130,1,1,0.0,0.7393714197,0.3097498658,346.8764548668,1,4,1,0.8534359449,129,130,0.0],[1,2,0.988699408,0.019067797,0.014830508,236.0,0,2,71,1.0,132,132,1,2,0.0851577744,0.4937949922,0.1895360818,236.9011369189,0,0,71,1.0,132,132,1.0],[1,1,0.0,0.005681818,0.005681818,176.0,1,3,13,1.0,133,133,0,0,0.0,1.0,0.9810420847,176.2694219052,0,3,13,0.7251052002,132,133,0.0],[1,1,0.0,0.02970297,0.0,202.0,0,2,19,1.0,134,134,1,0,0.025895556,0.2458002313,1.6783540196,201.2389812453,0,1,19,1.0,133,133,0.0],[1,1,0.0,0.012195122,0.004878049,410.0,1,2,20,1.0,135,135,1,0,0.7737650197,0.1813427172,0.7903097565,409.9522655337,1,1,19,1.0,134,134,0.0],[1,1,0.0,0.002439024,0.002439024,410.0,1,2,5,1.0,136,136,0,0,0.256977088,0.0,0.0661389627,411.0318182149,0,0,3,1.0,134,138,0.0],[1,16,0.838065176,0.643862392,0.422986708,159.875,0,3,969,0.6875,51,51,1,15,0.7905976639,1.0,0.6589352996,159.6815400151,0,3,968,1.0,51,52,0.0],[1,15,0.594695377,0.761747733,0.596042869,80.86666667,0,3,861,0.533333333,66,66,0,16,1.0,0.1904454545,0.4426977071,80.2018229695,0,2,861,0.1121245797,66,66,0.0],[1,1,0.0,0.002439024,0.002439024,410.0,1,2,1,1.0,137,137,1,1,0.0982830534,1.0,0.0728211014,410.9066430378,0,2,0,0.8733793006,137,137,0.0],[1,2,0.99107606,0.011844332,0.003384095,295.5,0,3,73,1.0,139,139,1,2,1.0,0.3999319736,0.8835536162,294.9106624296,0,2,72,1.0,138,139,1.0],[1,2,0.811278124,0.013157895,0.007894737,190.0,1,2,93,1.0,141,141,0,2,0.5946915974,0.1466535062,0.636069355,190.2566001886,0,2,93,0.0,140,140,0.0],[1,2,0.764204507,0.021563342,0.002695418,185.5,0,3,43,1.0,143,143,1,2,1.0,0.0,0.0470881887,185.5892060213,1,3,41,0.7780430674,141,142,0.0],[1,2,0.993170925,0.200294551,0.011782032,339.5,0,3,6,1.0,145,145,0,2,0.0475507401,0.0,1.0229039689,338.4431326187,0,3,4,0.9801708678,145,145,1.0],[1,1,0.0,0.004291845,0.004291845,233.0,0,3,1,1.0,146,146,0,0,0.8022634775,0.0,0.9631559102,231.4085119344,1,3,1,0.6440139958,146,147,0.0],[1,2,0.918295834,0.004405286,0.0,340.5,0,3,1,1.0,148,148,1,0,1.0,0.0,0.1210126953,340.6095979291,0,3,0,0.8567946535,148,148,0.0],[1,1,0.0,0.008928571,0.006696429,448.0,0,2,0,1.0,149,149,0,0,0.4762394356,0.0,0.6128863004,447.2115817159,0,1,0,0.0,148,149,0.0],[1,1,0.0,0.006666667,0.0,450.0,0,2,6,1.0,150,150,1,0,0.0,0.0,0.8176828918,449.7510374586,0,0,5,0.2535676046,148,149,0.0],[1,1,0.0,0.014705882,0.014705882,68.0,1,1,99,1.0,151,151,2,0,0.0,0.0,0.2754172217,67.9630375237,1,1,98,1.0,150,151,0.0],[1,1,0.0,0.057142857,0.014285714,70.0,0,1,0,1.0,152,152,0,2,0.0,0.3410546288,0.2284022453,70.122657838,1,1,0,1.0,152,152,0.0],[1,1,0.0,0.363636364,0.136363636,22.0,0,2,154,1.0,91,91,0,1,0.0,0.0,1.5247449164,22.6363608263,0,1,154,1.0,90,91,0.0],[1,1,0.0,0.153846154,0.0,13.0,0,2,154,1.0,83,83,0,2,0.0,0.0,1.2401221389,13.9255618599,0,1,155,0.8815362685,83,82,0.0],[1,1,0.0,0.22265625,0.04296875,256.0,0,2,134,1.0,85,85,0,1,0.0,0.2988962167,0.212425288,255.2102009399,1,3,133,1.0,84,84,0.0],[1,1,0.0,0.211764706,0.176470588,85.0,0,2,154,1.0,85,85,1,1,0.0,0.0,0.074415923,84.9029094441,0,1,154,0.2471360028,85,84,0.0],[1,1,0.0,0.071428571,0.0,28.0,0,2,0,1.0,92,92,0,0,1.0,0.9336005561,0.9467467019,28.7799754986,1,2,0,0.8830348136,93,92,0.0],[1,1,0.0,0.320954907,0.214854111,377.0,0,3,101,1.0,86,86,0,2,0.0,0.0,0.7496054582,376.3149683308,0,2,101,0.6837455952,85,85,0.0],[1,16,0.681955816,0.120644436,0.062570251,166.8125,0,3,1431,0.6875,82,82,0,14,0.4752873717,0.0,0.3907801172,167.8582156519,0,2,1431,0.0,82,82,0.0],[1,1,0.0,0.08,0.0,25.0,0,2,147,1.0,88,88,1,0,0.0,0.5664089041,0.1578353323,27.0904656454,0,2,147,1.0,86,88,0.0],[1,1,0.0,0.005714286,0.0,350.0,0,3,92,1.0,88,88,0,1,0.0,0.2878228773,0.3396584659,349.768405695,0,3,92,1.0,88,88,0.0],[1,1,0.0,0.045454545,0.0,44.0,0,2,154,1.0,90,90,1,0,0.0,0.0,0.748956528,44.9530738847,0,1,154,0.1961513845,91,89,0.0],[1,1,0.0,0.033898305,0.0,59.0,0,2,149,1.0,90,90,0,2,0.0,1.0,0.3842004116,57.5162215067,0,2,149,0.8744336275,89,89,0.0],[1,1,0.0,0.028169014,0.014084507,71.0,0,1,1,1.0,153,153,0,2,0.0,0.0,0.8638339658,72.3461664277,0,1,1,0.437147575,153,153,1.0],[1,11,0.847998396,0.130317717,0.015078083,168.8181818,0,3,601,0.636363636,164,164,0,10,1.0,0.0,0.7491927983,169.775052259,0,2,601,0.1088915365,163,164,1.0],[1,1,0.0,0.004739336,0.004739336,211.0,1,2,0,1.0,165,165,2,1,0.0,0.0658373537,0.3266901269,211.4392735135,0,0,0,0.4006815925,165,165,0.0],[1,1,0.0,0.010928962,0.010928962,183.0,0,2,12,1.0,166,166,1,1,0.0,0.1435706877,0.1194225621,181.9028590921,0,1,11,0.308483062,166,166,0.0],[1,1,0.0,0.004210526,0.002105263,475.0,1,2,0,1.0,167,167,0,0,0.0,0.4983293154,0.8748398374,476.847387664,2,2,0,0.7019564166,167,166,0.0],[1,1,0.0,0.17721519,0.012658228,79.0,1,1,1,1.0,168,168,1,0,0.5855302966,0.0,0.0474532113,78.9893477773,0,1,1,1.0,168,167,0.0],[1,1,0.0,0.006779661,0.006779661,295.0,0,2,2,1.0,169,169,0,1,0.0,0.0977069079,2.093254783,296.1882693427,0,2,1,0.9896110234,170,169,1.0],[1,1,0.0,0.019830028,0.0,353.0,0,3,73,1.0,170,170,1,0,1.0,0.9787067139,0.5096572098,352.639687421,0,1,72,1.0,170,169,1.0],[1,2,0.976020648,0.034615385,0.007692308,260.0,0,2,10,1.0,172,172,0,2,0.9832613579,0.0,1.2675662438,259.5163897282,0,2,10,1.0,171,171,1.0],[1,1,0.0,0.003703704,0.0,270.0,0,3,7,1.0,173,173,0,1,0.7847951952,0.0,0.3082760906,267.8821570592,0,1,6,0.7956600284,173,173,1.0],[1,1,0.0,0.004524887,0.0,221.0,0,2,1,1.0,174,174,1,1,1.0,0.745799082,0.7350282626,220.5086965525,0,1,2,0.5324593275,173,174,1.0],[1,1,0.0,0.00210084,0.0,476.0,0,2,7,1.0,175,175,0,0,0.0,1.0,1.1068591987,476.3140102952,0,2,7,1.0,174,174,1.0],[1,1,0.0,0.23880597,0.0,67.0,0,2,75,1.0,176,176,1,0,0.0,1.0,1.0116073216,65.1252935698,1,2,74,1.0,176,176,1.0],[1,4,0.780639062,0.006849315,0.004109589,182.5,0,3,10,1.0,180,180,1,2,0.0,0.7670348668,1.4898860098,183.6020872128,0,2,9,0.8514616901,178,181,1.0],[1,1,0.0,0.003333333,0.003333333,300.0,0,2,8,1.0,181,181,0,1,0.9090352839,0.0334350872,0.3686453051,299.0816011196,0,1,8,0.6453202128,180,180,0.0],[1,1,0.0,0.003333333,0.003333333,300.0,0,2,0,1.0,182,182,1,0,0.0,0.0,0.3479280025,300.6558284803,1,2,0,1.0,182,181,0.0],[1,1,0.0,0.005434783,0.005434783,184.0,1,2,21,1.0,183,183,1,0,0.0,1.0,2.1821719294,184.2773609743,0,3,21,0.2448672906,182,182,0.0],[1,1,0.0,0.004210526,0.006315789,475.0,0,2,22,1.0,184,184,0,1,1.0,0.7914116337,0.9491501629,475.7738698856,0,2,22,0.0,184,182,0.0],[1,1,0.0,0.004201681,0.00210084,476.0,1,2,0,1.0,185,185,1,0,0.0,0.0,0.8071205456,475.0785491588,0,1,0,0.9503082803,184,184,0.0],[1,2,0.954434003,0.028688525,0.004098361,244.0,1,2,27,1.0,187,187,1,4,0.5988411908,0.0,0.1252384726,243.2741486743,0,2,26,1.0,185,187,1.0],[1,1,0.0,0.322580645,0.032258065,62.0,0,2,103,1.0,188,188,0,0,0.0702766624,0.0389801997,0.3788719348,62.4729407795,1,2,104,0.6393235684,187,187,1.0],[1,1,0.0,0.260273973,0.01369863,73.0,0,2,2,1.0,189,189,1,0,0.0,0.0,1.3281675726,72.3236856402,0,3,3,1.0,188,187,0.0],[1,1,0.0,1.275,1.55,40.0,1,3,116,1.0,190,190,0,1,0.0,0.2101913091,1.0370173095,39.3811919654,2,2,115,0.6143836313,190,191,1.0],[1,1,0.0,0.081081081,0.189189189,37.0,1,3,0,1.0,191,191,0,0,0.7146819369,0.6374250869,1.5167274255,35.4702786558,1,3,0,1.0,190,191,1.0],[1,1,0.0,0.08,0.04,75.0,0,2,0,1.0,192,192,0,1,0.0,0.066255785,0.6207499718,75.0767906505,0,0,0,1.0,192,193,1.0],[1,2,0.961236605,0.098901099,0.008241758,182.0,1,2,45,1.0,194,194,0,1,1.0,0.63706746,0.0680684892,180.3698471033,2,2,45,1.0,193,192,1.0],[1,11,0.9071452,0.077908765,0.030240902,177.3636364,1,2,565,0.636363636,205,205,0,10,1.0,1.0,0.9835873086,176.9254265366,1,1,565,1.0,204,204,1.0],[1,2,1.0,0.06741573,0.02247191,178.0,1,3,41,1.0,207,207,2,1,1.0,0.0,0.9238309183,177.2201272953,0,2,40,0.837811646,208,206,0.0],[1,1,0.0,0.025316456,0.025316456,79.0,0,1,42,1.0,208,208,0,1,0.9434491391,0.8133302835,0.8196709161,78.6146882417,0,0,41,1.0,207,208,0.0],[1,3,0.0,0.002421308,0.002421308,137.6666667,0,3,0,0.666666667,211,211,0,3,0.0,0.1910645561,1.6735227289,137.9978382226,0,2,0,0.6765953816,210,210,1.0],[1,1,0.0,0.05,0.05,20.0,0,3,116,1.0,1,1,1,1,0.0,0.1698170473,0.7523816609,19.7634226654,0,4,115,1.0,0,0,0.0],[1,25,0.748275087,0.109917102,0.076757753,130.28,0,4,2487,0.64,26,26,1,24,1.0,0.0,0.7668781291,129.7989625414,1,3,2486,0.4486133853,25,25,0.0],[1,1,0.0,0.364942529,0.002873563,348.0,1,4,8,1.0,212,212,1,0,0.0,0.0,0.1493580968,347.7520041734,0,3,8,0.504361617,212,212,1.0],[1,1,0.0,0.002873563,0.002873563,348.0,0,4,3,1.0,213,213,0,0,0.2876943072,0.0,0.8934831629,347.5334108513,0,3,2,0.6737886892,213,213,0.0],[1,1,0.0,0.003389831,0.003389831,295.0,1,3,11,1.0,214,214,0,1,0.0,0.0,0.5880657073,295.4279490663,0,3,11,0.9549192475,212,212,0.0],[1,3,0.649923701,0.065897858,0.00247117,404.6666667,0,4,25,0.666666667,217,217,1,2,1.0,0.0,0.4516090928,404.3510307107,0,4,25,0.0,218,216,1.0],[1,1,0.0,0.024128686,0.00536193,373.0,0,4,1,1.0,218,218,0,1,0.8831821725,1.0,0.2538871088,373.8430454831,0,3,2,0.8816345036,217,217,1.0],[1,1,0.0,0.002688172,0.005376344,372.0,1,4,0,1.0,219,219,0,1,0.6352675502,0.5814992163,0.5702623057,373.3762512825,1,4,0,1.0,219,219,0.0],[1,1,0.0,0.020833333,0.004166667,240.0,1,3,13,1.0,220,220,1,0,0.0,0.0,0.5444282408,240.0963217316,0,3,14,1.0,221,220,0.0],[1,1,0.0,0.218390805,0.007662835,261.0,0,3,1,1.0,221,221,1,0,0.0,0.1496817271,0.0253095853,261.2799608445,0,2,0,0.6596557774,222,221,1.0],[1,1,0.0,0.037313433,0.003731343,268.0,1,3,0,1.0,222,222,0,0,0.1590322088,0.8361014506,0.9199987798,267.8465302183,0,2,0,1.0,222,221,1.0],[1,3,0.123604988,0.029577465,0.016901408,236.6666667,0,4,6,1.0,225,225,0,2,1.0,0.0,0.5773404243,237.427294898,0,3,5,0.0,225,224,1.0],[1,2,0.0,0.0,0.0,38.5,1,1,0,0.5,229,229,0,1,1.0,0.0179462523,0.0717400511,38.1138448681,1,0,0,0.5051371248,229,229,1.0],[1,2,0.863120569,0.133116883,0.003246753,308.0,1,3,27,1.0,227,227,1,2,1.0,0.0,1.0884118239,308.9836892759,1,2,26,0.0,228,227,1.0],[1,1,0.0,0.01061008,0.0,377.0,1,4,14,1.0,230,230,0,1,0.3155979404,0.0,0.194229087,375.649648764,0,4,13,0.7200517126,229,229,1.0],[1,1,0.0,0.006153846,0.030769231,325.0,1,3,2,1.0,231,231,0,0,0.0,0.0,0.8029751787,324.3317436369,2,3,3,1.0,230,230,1.0],[1,1,0.0,0.03125,0.0,64.0,0,1,9,1.0,232,232,1,0,0.0,0.0,0.1365514668,64.0855612123,0,1,9,0.710515852,231,233,0.0],[1,2,0.996791632,0.032828283,0.005050505,198.0,1,3,106,1.0,234,234,2,1,0.9395430068,0.0,0.9237785687,196.2221234603,0,2,105,0.0693165286,234,234,1.0],[1,3,0.767531278,0.036199095,0.018099548,294.6666667,1,4,82,1.0,237,237,1,3,1.0,0.3381550969,0.1456757316,295.3678374069,0,4,82,0.0153467457,235,237,0.0],[1,1,0.0,0.003496503,0.003496503,286.0,1,3,19,1.0,238,238,1,1,0.0,0.2747597482,0.4865080424,285.4456513992,1,2,19,1.0,238,236,1.0],[1,1,0.0,0.027491409,0.003436426,291.0,1,3,0,1.0,239,239,1,1,0.0,0.0,0.7716323862,290.4285978581,1,4,0,0.9446731215,239,239,1.0],[1,1,0.0,0.001901141,0.001901141,526.0,0,3,36,1.0,240,240,1,1,0.0,0.0,0.420290379,526.89412339,0,1,36,1.0,238,239,0.0],[1,1,0.0,0.0,0.0,52.0,1,1,0,1.0,243,243,0,0,0.0,0.0,0.0174613759,53.0796403252,1,0,0,1.0,242,243,0.0],[1,1,0.0,0.0,0.0,47.0,1,1,0,1.0,243,243,0,0,0.0,0.0,0.4123515297,46.1975986796,0,0,0,1.0,242,245,0.0],[1,1,0.0,0.044117647,0.0,68.0,1,1,48,1.0,243,243,1,1,0.0,0.0,0.1902968988,67.6264698478,0,0,47,1.0,243,242,0.0],[1,1,0.0,0.003076923,0.003076923,325.0,0,4,0,1.0,2,2,0,0,1.0,1.0,0.3912713017,323.9970837231,0,3,0,0.9354965355,3,3,0.0],[1,1,0.0,0.003076923,0.003076923,325.0,0,4,9,1.0,1,1,0,0,0.0,0.0,0.1299327873,324.9586243503,0,3,8,0.861658195,2,0,0.0],[1,1,0.0,0.041450777,0.03626943,193.0,1,4,54,1.0,1,1,1,0,0.0,0.0,0.1741588022,193.3988080903,1,3,54,0.792689475,1,1,0.0],[1,2,0.627430335,0.108585859,0.068181818,198.0,1,5,149,1.0,3,3,0,1,0.157382571,0.0,0.5565156804,197.76887511,0,5,150,0.9832570939,3,3,1.0],[1,2,0.445693178,0.143236074,0.114058355,188.5,0,4,8,1.0,5,5,0,3,0.0,0.5019297559,1.0002845434,188.0907453337,0,3,7,0.2891834319,4,5,1.0],[1,2,0.684038436,0.021786492,0.002178649,459.0,1,5,15,1.0,4,4,0,1,0.4146880285,0.0,0.6550081045,459.5379915099,1,6,14,1.0,3,3,0.0],[1,1,0.0,0.002631579,0.002631579,380.0,0,5,0,1.0,5,5,0,0,0.220419456,0.121803148,0.5697849218,380.3708629043,0,4,0,0.3025555899,4,4,0.0],[1,1,0.0,0.018416206,0.009208103,543.0,0,4,0,1.0,6,6,1,0,0.3014641233,0.1890899347,0.6868977067,541.9189761739,0,3,0,1.0,5,6,1.0],[1,1,0.0,0.18877551,0.18877551,196.0,1,5,2,1.0,7,7,0,2,0.1673875312,0.5671970936,1.330795226,194.8198829654,1,5,2,0.0472796806,7,5,1.0],[1,1,0.0,0.071428571,0.071428571,196.0,1,5,0,1.0,8,8,1,0,0.3916944475,0.6169622718,0.2063819159,195.7436788097,2,4,0,0.9743876375,9,7,0.0],[1,1,0.0,0.041666667,0.0,72.0,1,4,14,1.0,9,9,0,1,0.0,0.0,1.1455533665,73.2656957775,1,3,15,1.0,8,8,1.0],[1,2,0.954434003,0.010958904,0.0,365.0,0,5,6,1.0,11,11,0,1,1.0,0.0,0.1563251511,364.9533257791,0,5,5,1.0,11,10,1.0],[1,2,0.266764988,0.09703504,0.080862534,185.5,0,4,52,1.0,13,13,2,2,0.0,0.0194875839,0.5321052369,185.5309582925,0,3,51,1.0,13,11,1.0],[1,2,0.89049164,0.084375,0.0375,160.0,1,4,116,1.0,15,15,1,1,0.5768494395,0.5202586715,0.1019322741,160.1879627704,1,3,116,1.0,14,15,1.0],[1,1,0.0,0.001834862,0.001834862,545.0,0,4,3,1.0,16,16,1,1,0.2466655002,0.9063753935,0.480205624,544.0779341596,0,3,3,1.0,16,17,0.0],[1,1,0.0,0.045454545,0.045454545,22.0,1,4,0,1.0,17,17,1,0,0.0,0.7322840468,0.2188015148,22.2484060668,1,5,0,1.0,17,16,0.0],[1,4,0.77268308,0.024161074,0.025503356,186.25,0,5,148,1.0,21,21,0,3,0.3346196325,1.0,0.4321887829,184.9221688992,0,4,148,0.3920890527,20,22,1.0],[1,3,0.782304601,0.049586777,0.044077135,121.0,0,4,0,0.333333333,24,24,1,2,1.0,0.9487415824,0.2657576154,120.4248262954,0,4,0,0.0,25,24,1.0],[1,1,0.0,0.028169014,0.014084507,71.0,0,4,62,1.0,6,6,0,1,0.0,0.0,0.130577471,71.7265850325,0,3,62,0.189462721,5,8,1.0],[1,1,0.0,0.0,0.028818444,347.0,0,5,9,1.0,7,7,0,1,0.0,0.0,1.1240161127,348.1591268092,0,4,9,0.3011085044,7,6,0.0],[1,4,0.865674672,0.048165138,0.052752294,109.0,1,5,13,0.5,11,11,0,4,0.3405902001,0.0544940742,0.1550067492,110.0506655917,1,5,12,0.9943301763,12,9,1.0],[1,1,0.0,0.006024096,0.003012048,332.0,0,4,5,1.0,25,25,0,0,0.0,0.0,0.0627066713,331.3931326777,0,3,6,0.8838403787,25,24,0.0],[1,2,0.141440543,0.156521739,0.060869565,230.0,0,5,175,1.0,27,27,1,1,0.0,0.0,0.2352884096,230.5629672614,0,4,175,1.0,26,26,1.0],[1,1,0.0,0.012658228,0.012658228,79.0,0,4,0,1.0,28,28,0,0,0.0,0.7954579191,0.476518184,77.5995001583,0,3,0,0.3358118606,27,27,0.0],[1,1,0.0,0.018041237,0.0,388.0,0,5,0,1.0,29,29,1,1,0.0263754994,0.0,0.6897611628,389.5173276093,0,5,0,0.8106809795,29,28,0.0],[1,1,0.0,0.142857143,0.214285714,14.0,0,2,46,1.0,30,30,1,0,0.0,0.7371318413,0.5992878527,14.2508840963,0,1,45,0.3532697109,28,30,1.0],[1,1,0.0,0.071428571,0.071428571,14.0,1,2,0,1.0,31,31,1,1,0.7179248244,0.0,0.0258460068,14.0526643413,1,3,0,1.0,30,30,0.0],[1,1,0.0,0.01497006,0.005988024,334.0,0,4,12,1.0,32,32,0,1,0.4214912673,0.1162990274,0.8183212104,334.7254825896,0,4,11,0.9293280078,31,31,0.0],[1,1,0.0,0.0,0.015625,320.0,1,4,24,1.0,33,33,0,0,0.0,0.4209479911,0.0222445835,319.6908774098,0,4,23,0.9801497651,33,33,0.0],[1,2,0.422000517,0.046758767,0.027630181,470.5,1,5,26,1.0,35,35,0,1,0.4530517794,0.4780161821,0.5855057923,469.4330955884,0,4,26,0.7134203377,35,34,1.0],[1,4,0.900168996,0.100534759,0.034224599,233.75,1,5,281,1.0,39,39,0,5,0.7184290152,1.0,0.0537270053,233.6819478651,0,5,280,1.0,39,39,1.0],[1,1,0.0,0.003311258,0.003311258,302.0,1,4,0,1.0,40,40,0,1,0.4887546817,0.7686106424,1.3270851396,303.1034751872,0,4,0,0.4738161966,38,39,0.0],[1,3,0.709253633,0.253424658,0.03652968,292.0,1,5,24,1.0,43,43,1,3,1.0,0.0,0.850440067,292.0908457249,1,4,22,0.0,43,43,1.0],[1,2,0.0,0.0,0.0,69.5,1,1,0,0.5,45,45,1,2,0.0,0.6612417488,0.9483761362,70.1504403252,0,1,0,0.6690717162,45,44,1.0],[1,1,0.0,0.04950495,0.00990099,101.0,0,1,0,1.0,46,46,0,1,0.0,1.0,0.4715491794,100.7726601475,0,1,0,0.5705231698,45,46,0.0],[1,2,0.985228136,0.08,0.013333333,75.0,1,1,0,1.0,48,48,1,0,1.0,0.0,0.4375222975,75.3974409361,0,0,0,0.0522368169,47,49,1.0],[1,1,0.0,0.011494253,0.017241379,348.0,1,5,0,1.0,49,49,1,1,0.0,0.5402150883,0.1304663674,348.643761724,0,4,0,0.5819000502,49,48,1.0],[1,1,0.0,0.071428571,0.008928571,112.0,0,1,0,1.0,50,50,0,0,0.0,0.5930623972,0.2278818619,112.7189251978,0,2,0,1.0,50,48,0.0],[1,1,0.0,0.026785714,0.008928571,112.0,0,1,0,1.0,51,51,0,1,0.0,0.7008240114,1.0132834833,113.0989390625,0,0,0,0.1409642931,50,50,0.0],[1,1,0.0,0.193548387,0.0,93.0,0,4,82,1.0,52,52,0,0,0.0,0.0,0.9514323656,92.8856868979,0,3,80,0.3559658094,50,53,0.0],[1,1,0.0,0.102040816,0.0,49.0,0,2,44,1.0,53,53,1,2,0.1982646153,0.0,0.5229757115,47.6225827721,0,0,45,1.0,53,53,0.0],[1,1,0.0,0.018716578,0.0,374.0,0,4,17,1.0,54,54,1,0,1.0,1.0,0.2945377135,374.6121821807,0,3,15,1.0,52,54,0.0],[1,2,1.0,0.005347594,0.005347594,187.0,0,4,145,1.0,56,56,0,2,0.9945584079,0.0,1.3820247775,187.5434487477,0,4,145,0.9978845675,56,56,0.0],[1,2,0.985228136,0.037996546,0.010362694,289.5,1,5,21,1.0,58,58,2,2,0.0991508817,0.1496018238,0.4155634639,289.5830913681,1,4,22,1.0,58,58,1.0],[1,1,0.0,0.003649635,0.001824818,548.0,0,4,21,1.0,59,59,0,1,0.0,0.0979660619,0.3004844166,549.0944923294,0,3,22,1.0,59,58,0.0],[1,4,0.821858147,0.012345679,0.014660494,324.0,1,6,78,1.0,15,15,1,5,0.7760084331,0.2186042027,0.0380472074,324.2556604153,0,5,78,1.0,15,14,1.0],[1,3,0.782990571,0.014527845,0.043583535,137.6666667,0,5,245,1.0,18,18,0,2,1.0,0.3063868464,0.696030285,139.0291128833,0,3,244,0.0,18,18,1.0],[1,1,0.0,0.02189781,0.0,548.0,0,5,0,1.0,60,60,1,1,0.0,0.0,0.5336500898,547.5211126507,1,2,0,0.0,61,58,0.0],[1,1,0.0,0.031746032,0.015873016,63.0,0,3,41,1.0,61,61,0,0,0.3038929246,0.394503144,1.4655049334,63.5333217124,0,4,40,0.0692837985,60,61,0.0],[1,2,0.510787823,0.08490566,0.018867925,212.0,1,6,68,1.0,2,2,2,0,0.0,0.0,0.2155429327,213.3097714305,0,5,67,0.2753107184,2,1,1.0],[1,1,0.0,0.097605893,0.119705341,543.0,1,5,15,1.0,19,19,0,0,0.6551990307,0.0,0.7184705659,543.7155963063,1,5,15,1.0,19,19,1.0],[1,1,0.0,0.12987013,0.051948052,77.0,1,5,56,1.0,62,62,0,0,1.0,0.0,0.8542931148,76.879471427,0,3,56,0.8377276202,61,62,1.0],[1,1,0.0,0.014354067,0.014354067,209.0,0,6,10,1.0,20,20,0,0,0.0,0.0,1.4300405782,207.5719271156,0,6,9,1.0,19,19,1.0],[1,4,0.968130014,0.003097893,0.003717472,403.5,0,6,96,0.75,24,24,1,4,0.9410396874,0.0,0.9758787593,402.6996206399,0,4,96,1.0,24,24,1.0],[1,1,0.0,0.004672897,0.009345794,214.0,0,6,10,1.0,25,25,0,0,0.0,0.4453413454,0.3464189961,213.9426644277,0,6,10,1.0,26,25,1.0],[1,1,0.0,0.0,0.0,72.0,0,1,0,1.0,26,26,0,0,0.5504504251,0.0,0.6321452586,72.9623927088,0,1,0,0.7966199683,25,25,0.0],[1,1,0.0,0.027777778,0.027777778,72.0,0,2,1,1.0,63,63,0,1,0.276821297,0.9937120525,0.088856146,71.8368313137,0,1,0,0.7957649444,63,63,0.0],[1,1,0.0,0.004784689,0.004784689,209.0,1,6,18,1.0,64,64,1,0,0.0770912049,0.4686016319,0.5184852466,209.5477729734,1,4,17,0.74882328,64,63,0.0],[1,1,0.0,0.001845018,0.001845018,542.0,1,5,25,1.0,65,65,0,0,0.5711082028,0.0,0.129695989,542.5981503472,1,5,25,0.8533501881,65,65,0.0],[1,1,0.0,0.001845018,0.001845018,542.0,1,5,1,1.0,66,66,0,0,0.0,0.0,0.6696315998,541.1991199573,0,5,0,0.9961269745,65,66,1.0],[1,1,0.0,0.045454545,0.0,66.0,0,4,43,1.0,3,3,1,0,0.4549968156,0.6076257127,0.3897077905,66.0289412637,1,5,42,0.15503955,2,3,0.0],[1,2,0.297472249,0.200310559,0.00621118,322.0,1,7,95,1.0,5,5,0,3,0.4230907178,1.0,1.190578809,321.633165906,1,6,95,0.9462807993,4,4,1.0],[1,1,0.0,0.018475751,0.009237875,433.0,1,6,0,1.0,6,6,0,0,0.0,0.5880684032,1.3149097784,433.2504482029,0,7,0,1.0,5,6,1.0],[1,1,0.0,0.029279279,0.002252252,444.0,1,6,0,1.0,7,7,0,1,0.0,0.3253643182,0.4052077788,443.4989013916,1,6,0,0.0,6,7,0.0],[1,1,0.0,0.001845018,0.001845018,542.0,1,5,3,1.0,67,67,1,0,0.0,0.0,0.6409022996,541.1699481433,0,4,4,1.0,67,67,0.0],[1,1,0.0,0.215799615,0.005780347,519.0,0,6,1,1.0,8,8,2,1,0.0,0.0,0.484868459,520.0852685939,0,5,1,0.5044828632,7,7,1.0],[1,1,0.0,0.009578544,0.0,522.0,0,6,0,1.0,9,9,1,1,0.0,0.0,0.4661774557,522.510703658,0,6,0,1.0,8,9,0.0],[1,1,0.0,0.005736138,0.001912046,523.0,0,6,0,1.0,10,10,0,1,0.9118986619,0.0,1.0915868416,522.2929293105,0,6,0,1.0,9,10,0.0],[1,1,0.0,0.074074074,0.037037037,27.0,1,4,332,1.0,68,68,0,1,0.0,0.2844796717,1.3157739464,26.9493081719,1,3,332,0.9046846786,67,68,0.0],[1,4,0.840241012,0.037214886,0.010804322,208.25,1,5,296,0.75,72,72,1,3,0.1293969891,0.0,0.6077064064,208.9059490115,1,5,296,0.8955930835,70,71,1.0],[1,2,0.881290899,0.009102731,0.00390117,384.5,1,6,53,1.0,74,74,0,2,1.0,0.0,0.2638714529,386.3646930479,1,5,52,0.3708740669,74,74,1.0],[1,1,0.0,0.001912046,0.001912046,523.0,0,6,20,1.0,11,11,1,0,0.0,0.0,0.5220744585,522.6231613464,0,5,19,0.5727852864,10,11,1.0],[1,1,0.0,0.001912046,0.001912046,523.0,1,6,1,1.0,12,12,0,0,0.0,1.0,0.1644960122,523.2493049062,1,6,1,0.0,11,12,1.0],[1,1,0.0,0.010869565,0.0,92.0,0,5,9,1.0,76,76,1,1,0.0,0.2111235544,0.1539381575,91.9621834005,1,4,9,0.8077019245,74,76,0.0],[1,1,0.0,0.002659574,0.002659574,376.0,0,4,3,1.0,75,75,0,2,0.0,0.373545689,0.4302777135,376.8446874269,0,4,3,1.0,72,75,1.0],[1,1,0.0,0.111111111,0.088888889,45.0,1,1,92,1.0,77,77,1,0,0.0,0.7672498117,0.2146528558,44.5232569644,1,2,91,0.0,77,78,1.0],[1,1,0.0,0.001912046,0.001912046,523.0,0,6,2,1.0,13,13,1,1,0.444747158,0.274960371,0.1591681177,522.7397246307,0,5,2,0.8926709992,12,14,0.0],[1,1,0.0,0.003003003,0.0,333.0,0,5,53,1.0,78,78,0,1,0.3516663341,0.0,0.5171955974,332.223320816,0,4,53,1.0,77,77,0.0],[1,1,0.0,0.00310559,0.00310559,322.0,0,5,0,1.0,80,80,1,0,0.0,0.0,1.1139645818,323.0331000158,0,6,0,0.0,79,79,0.0],[1,1,0.0,0.00310559,0.00310559,322.0,0,5,12,1.0,79,79,1,1,0.8455867118,0.3215238549,0.1911567716,322.778571239,0,6,11,0.1148587371,78,78,0.0],[1,1,0.0,0.008928571,0.008928571,112.0,0,1,104,1.0,81,81,0,1,0.0,0.7859037971,1.0708416864,112.2507876904,0,2,104,1.0,80,80,0.0],[1,1,0.0,0.027989822,0.022900763,393.0,1,6,17,1.0,82,82,1,0,0.0,0.0,0.4040872439,392.0783029685,1,6,16,1.0,83,82,0.0],[1,1,0.0,0.314814815,0.055555556,54.0,1,2,17,1.0,14,14,0,0,0.0,0.0,0.0154002617,53.4986268501,0,1,16,1.0,14,14,1.0],[1,2,0.721928095,0.012396694,0.008264463,121.0,0,6,74,1.0,84,84,1,2,0.5700579958,0.2299347966,0.9357734462,121.4741938829,0,5,73,1.0,83,83,0.0],[1,3,0.982141033,0.005529226,0.005529226,422.0,1,5,128,1.0,87,87,1,2,0.485701762,0.0,0.8496531767,422.6303994548,1,5,127,0.7624533807,86,87,1.0],[1,1,0.0,0.001845018,0.001845018,542.0,0,5,2,1.0,88,88,0,0,0.0,0.0,0.8032478502,541.744982109,0,6,1,0.9596559742,88,87,0.0],[1,1,0.0,0.0,0.0,529.0,1,1,0,1.0,89,1,2,0,0.0,0.0315740008,0.1072839199,527.8400821851,0,0,0,0.0,88,1,1.0],[1,1,0.0,0.003780718,0.003780718,529.0,1,1,1,1.0,90,2,0,1,0.9497064136,0.0,0.9073506532,527.8779161685,0,0,0,0.5900384583,90,2,1.0],[1,5,0.921329965,0.013793103,0.005747126,174.0,1,5,489,0.8,95,93,0,4,1.0,0.0,0.3568364424,173.6649251608,1,5,488,0.455301483,95,92,1.0],[1,4,0.938693532,0.003814714,0.003814714,458.75,1,7,44,1.0,99,97,0,4,0.1086497488,0.0663506065,0.9519265182,459.4948918253,1,5,43,1.0,99,97,0.0],[1,1,0.0,0.022641509,0.016981132,530.0,1,1,1,1.0,100,3,1,1,0.0,0.0,0.6773147399,530.8976081322,1,1,1,1.0,98,3,1.0],[1,2,0.918295834,0.020618557,0.010309278,48.5,1,5,161,1.0,102,99,0,0,0.0,0.5401239809,0.3145156493,48.2500040556,1,5,160,0.9880767174,102,100,0.0],[1,3,0.895640306,0.014728682,0.005426357,430.0,1,7,20,0.666666667,105,102,1,3,0.8283030605,1.0,0.0500017615,429.8227742352,0,6,20,1.0,104,101,1.0],[1,2,1.0,0.011820331,0.007092199,211.5,1,4,44,1.0,107,104,0,2,1.0,0.380840892,0.2882760605,211.2335671828,1,3,43,1.0,106,103,1.0],[1,1,0.0,0.002666667,0.002666667,375.0,1,4,2,1.0,108,105,1,1,0.8112731926,1.0,0.1848712554,375.9250236569,0,3,1,1.0,107,104,0.0],[1,1,0.0,0.007532957,0.003766478,531.0,1,7,2,1.0,109,106,2,2,0.0489558413,0.0575643492,0.437577872,530.9241527533,1,6,1,1.0,108,105,0.0],[1,1,0.0,0.013157895,0.013157895,76.0,0,2,209,1.0,110,107,0,0,0.0,0.0,0.083156927,76.0643672963,0,1,209,0.269867016,109,108,0.0],[1,2,1.0,0.013888889,0.013888889,72.0,1,2,161,1.0,112,109,2,1,0.3385962701,0.6358108019,1.3428618422,71.1286752644,1,1,161,0.8977828975,113,107,0.0],[1,10,0.810774399,0.037962963,0.007407407,216.0,1,6,167,0.7,122,119,1,10,0.7934415538,0.5216350927,0.295734515,214.2904292316,1,6,166,0.2608943219,121,119,1.0],[1,1,0.0,0.0,0.0,77.0,1,1,0,1.0,123,120,1,1,0.258503407,0.253231262,0.171105939,77.4100215604,0,0,0,1.0,122,119,1.0],[1,1,0.0,0.001838235,0.001838235,544.0,0,5,0,1.0,124,121,0,1,0.0,1.0,0.3344871197,543.4382618975,0,6,0,1.0,124,121,0.0],[1,1,0.0,0.003676471,0.003676471,544.0,1,5,1,1.0,125,122,1,1,0.0,0.2250279158,0.1133452524,543.3471100204,1,4,1,0.5412130255,124,122,0.0],[1,2,0.976020648,0.041450777,0.004145078,482.5,0,6,15,1.0,127,124,0,2,0.0,0.0,0.7699291998,484.645434024,0,4,14,0.2874657568,125,124,0.0],[1,1,0.0,0.001782531,0.001782531,561.0,1,5,0,1.0,128,125,0,0,0.0,1.0,0.4038578038,560.565161843,0,4,0,1.0,128,124,1.0],[1,4,0.670804341,0.075799087,0.012785388,273.75,1,5,143,0.75,132,129,0,3,0.0,0.002849687,0.0592552764,272.9293146785,1,4,143,0.0,133,129,1.0],[1,1,0.0,0.003565062,0.0,561.0,0,5,0,1.0,133,130,0,1,0.0,0.2155624239,1.2172898411,560.6244498146,0,5,0,1.0,134,129,0.0],[1,1,0.0,0.005338078,0.003558719,562.0,0,5,0,1.0,134,131,1,0,0.2612094101,0.7333312144,0.2695117662,562.2204120569,1,5,1,0.6159138901,134,131,1.0],[1,1,0.0,0.0,0.001782531,561.0,1,5,0,1.0,135,132,2,1,0.0,0.0907579321,0.4521493211,561.3848860062,0,4,0,1.0,133,131,0.0],[1,3,0.864973521,0.009345794,0.009345794,178.3333333,1,5,3,0.333333333,138,135,0,3,1.0,0.4720808829,0.7886916013,178.9947040621,0,5,3,0.0,137,134,0.0],[1,1,0.0,0.023076923,0.0,130.0,1,4,0,1.0,139,136,2,0,0.4612578063,0.1906651807,1.0012512434,130.3075298758,0,3,0,1.0,139,137,1.0],[1,1,0.0,0.0,0.0,398.0,1,1,0,1.0,140,137,0,2,0.2056436386,0.3815172833,0.3236010027,397.2969087226,1,0,0,1.0,140,136,1.0],[1,1,0.0,0.356968215,0.26405868,409.0,1,1,0,1.0,141,138,2,0,0.4520424203,0.0470343331,0.5988782296,408.6618782311,0,0,0,1.0,140,138,1.0],[1,6,0.034465627,0.338352941,0.037176471,354.1666667,1,7,14,0.5,147,144,1,5,0.0,1.0,0.8144160143,354.7483772577,0,7,14,0.156514608,145,144,1.0],[1,1,0.0,0.014925373,0.0,67.0,1,1,1,1.0,148,145,1,0,0.0,0.795835319,1.4910345706,68.0441653562,1,1,1,0.4774438517,146,145,0.0],[1,1,0.0,0.001782531,0.001782531,561.0,0,5,3,1.0,149,146,0,0,0.0,0.0,0.7325043639,560.5319656068,0,4,2,1.0,149,146,0.0],[1,1,0.0,0.01946472,0.01459854,411.0,1,1,2,1.0,150,147,1,0,0.0,0.3381173257,0.3734601608,411.6316214305,0,1,2,0.5400787091,150,147,0.0],[1,1,0.0,0.004854369,0.002427184,412.0,1,1,0,1.0,151,148,0,2,0.4107045361,0.0808927946,0.0781259546,412.7150995488,2,0,1,0.0,149,146,1.0],[1,1,0.0,0.004854369,0.004854369,412.0,1,1,0,1.0,152,149,0,0,0.0,0.0,0.5333487831,409.8935343625,0,1,0,0.9584959803,152,149,0.0],[1,2,0.998000884,0.08496732,0.039215686,76.5,1,5,128,1.0,154,151,0,2,0.6456080453,0.0913371891,0.8347701393,77.4828068233,1,3,128,0.3496752819,155,151,0.0],[1,5,0.943203745,0.036455412,0.0,356.6,1,6,48,0.8,159,156,1,5,0.1437119798,0.0,0.0826063672,355.545085374,0,5,48,1.0,158,155,1.0],[1,1,0.0,0.002645503,0.002645503,378.0,1,4,0,1.0,160,157,1,0,0.385836913,0.0,0.9798407929,378.4634562202,0,4,0,0.6943300902,160,157,0.0],[1,1,0.0,0.004938272,0.004938272,405.0,0,2,7,1.0,15,15,1,0,0.2051851376,0.2893030511,0.6715740479,406.43931437,0,1,7,0.8071700433,16,15,0.0],[1,3,0.935862393,0.037351443,0.016977929,392.6666667,0,3,8,1.0,163,160,0,3,1.0,1.0,0.3363175176,393.1318844117,1,4,8,0.5012146489,163,159,1.0],[1,1,0.0,0.005328597,0.001776199,563.0,1,5,5,1.0,164,161,2,0,0.0,0.2958704722,0.4241538078,565.6213585148,1,4,5,0.1826978896,164,161,0.0],[1,1,0.0,0.037974684,0.0,79.0,1,1,13,1.0,165,162,3,0,0.9386292758,0.0,0.324791674,79.5667066532,1,1,14,0.8600172934,165,161,0.0],[1,1,0.0,0.013333333,0.0,75.0,1,5,2,1.0,166,163,1,0,0.9308573616,0.0,0.8323052334,75.8178137653,1,4,2,0.1928232021,166,162,0.0],[1,1,0.0,0.007692308,0.007692308,130.0,1,4,9,1.0,167,164,2,0,0.0,0.0,1.5617536637,130.2407273474,1,4,6,1.0,167,163,1.0],[2,43,0.999465695,0.088657282,0.076881429,171.8139535,0,8,3412,0.720930233,43,43,2,41,0.3188889662,1.0,0.8598583962,172.8467118057,0,7,3413,0.1263283073,42,42,0.0],[1,1,0.0,0.009433962,0.003773585,530.0,1,2,17,1.0,168,4,1,0,1.0,0.7045938749,0.2202525452,529.6089150886,1,1,16,0.8368015584,167,4,0.0],[1,1,0.0,0.084337349,0.0,83.0,1,6,18,1.0,169,165,1,1,0.5505927526,0.0,2.2268177978,82.4030818426,0,7,18,1.0,168,164,0.0],[1,1,0.0,0.018518519,0.018518519,54.0,0,3,18,1.0,170,166,1,0,1.0,0.0,0.4971154909,54.2962604754,1,3,18,0.0,171,165,0.0],[1,1,0.0,0.002793296,0.002793296,358.0,0,6,18,1.0,171,167,2,0,0.0,0.7553402938,0.0825912739,357.9001975323,0,5,18,0.2875981818,171,166,0.0],[1,1,0.0,0.002793296,0.002793296,358.0,0,6,0,1.0,172,168,0,1,0.0,0.0,1.1005069192,357.8605868887,0,4,1,1.0,171,168,0.0],[1,5,0.755221006,0.096357227,0.007638073,340.4,1,7,137,0.4,48,47,0,4,0.0,0.0,0.2502817141,341.1370045997,0,5,136,0.3890178516,47,46,1.0],[1,1,0.0,0.004854369,0.002427184,412.0,0,5,0,1.0,49,48,0,1,0.3163615387,0.2515216579,0.219503693,411.9963021009,0,6,1,0.3989855668,48,47,0.0],[1,2,0.811278124,0.005617978,0.005617978,356.0,1,6,46,1.0,174,170,1,0,1.0,1.0,0.2589445531,355.6749738247,1,6,46,1.0,173,170,1.0],[1,1,0.0,0.002824859,0.002824859,354.0,1,6,0,1.0,175,171,0,1,0.0,0.0,1.4394759374,354.6859407476,0,6,0,1.0,174,170,1.0],[1,2,0.99107606,0.009779951,0.001222494,409.0,0,7,39,1.0,177,173,1,2,0.7568865924,0.0,0.3662769782,409.1018040102,0,7,39,1.0,176,173,1.0],[1,1,0.0,0.012820513,0.0,390.0,0,6,12,1.0,178,174,2,1,0.5847089953,0.1022269915,0.4041649754,389.7418336285,0,5,10,0.9380096897,177,174,0.0],[1,3,0.886530029,0.081669691,0.009981851,367.3333333,1,7,26,1.0,181,177,1,3,0.3049167194,0.2555983024,1.4046295099,366.9052104774,1,7,25,0.5539595987,180,178,1.0],[1,3,0.997508525,0.042893188,0.030277544,396.3333333,1,4,135,0.333333333,184,180,1,2,0.5027374258,0.8839473719,1.2316778282,395.7015363701,1,3,133,1.0,183,178,1.0],[1,1,0.0,0.002386635,0.002386635,419.0,0,5,12,1.0,185,181,1,1,1.0,0.0,0.2593695494,419.5097895862,0,4,12,0.9789234249,185,181,0.0],[1,1,0.0,0.004651163,0.0,215.0,0,7,64,1.0,186,182,0,1,0.888157826,0.3062745779,1.4330084635,214.9022741339,1,7,63,0.1621984514,186,181,1.0],[1,1,0.0,0.005309735,0.0,565.0,1,6,33,1.0,187,183,0,0,0.0,0.4977630086,0.8561323262,565.1335752088,0,5,33,1.0,186,182,0.0],[1,1,0.0,0.080091533,0.025171625,437.0,0,3,19,1.0,188,184,0,1,0.0838232386,0.2695727092,0.7206548261,435.7342833057,0,4,18,0.569010239,187,182,1.0],[1,1,0.0,0.00228833,0.00228833,437.0,1,3,2,1.0,189,185,1,1,0.442514298,0.6466063185,1.2205595642,438.0119709572,0,2,1,1.0,187,184,0.0],[1,8,0.755089642,0.067294282,0.005578801,358.5,1,7,188,0.875,197,193,0,7,1.0,0.6309119405,0.8851349643,359.0867564585,0,5,188,1.0,197,194,1.0],[1,1,0.0,0.003384095,0.003384095,591.0,0,6,0,1.0,198,194,0,0,0.3364523784,0.0,0.1355187689,590.2005922425,0,4,0,1.0,199,194,0.0],[1,1,0.0,0.0,0.005479452,365.0,0,6,0,1.0,199,195,0,1,0.0,0.0,0.5617803573,365.7617282318,0,4,0,0.5450606831,199,196,0.0],[1,1,0.0,0.003384095,0.003384095,591.0,0,6,4,1.0,200,196,1,1,0.6672188036,0.0897577092,0.5447504208,592.6021722352,0,5,4,1.0,199,195,0.0],[1,1,0.0,0.00228833,0.00228833,437.0,1,3,4,1.0,201,197,1,1,0.0,0.0,0.9558757638,436.5244400389,1,2,4,0.2190129154,201,196,0.0],[1,2,0.998635964,0.072289157,0.020080321,124.5,1,1,8,0.5,203,199,0,2,0.8883277076,0.0,0.7604567125,123.6403540723,1,0,7,0.1073368382,203,199,1.0],[1,1,0.0,0.041942605,0.01986755,453.0,1,6,5,1.0,204,200,0,1,0.0,0.2502135627,1.6615218918,452.4249595535,0,4,3,0.0,203,200,0.0],[1,1,0.0,0.018823529,0.011764706,425.0,1,7,5,1.0,205,201,0,0,0.0,0.0,0.0605313678,425.3840065349,2,7,5,0.2743956864,204,200,0.0],[1,1,0.0,0.006734007,0.001683502,594.0,1,6,2,1.0,206,202,0,3,0.7994446025,0.0,0.2283699571,593.0535685243,1,5,2,0.0,205,203,1.0],[1,4,0.858842848,0.022584693,0.005018821,199.25,1,7,186,0.75,210,206,1,3,1.0,0.0,0.022734989,199.9191140115,0,7,184,1.0,210,207,1.0],[1,1,0.0,0.006622517,0.008830022,453.0,0,6,2,1.0,211,207,0,0,0.2103114481,0.0,0.3129226907,453.4885448203,0,6,1,0.6892749106,210,207,1.0],[1,1,0.0,0.011013216,0.00660793,454.0,0,6,0,1.0,212,208,1,0,0.0,0.0,0.8511819573,453.6228957116,0,6,0,0.7550102836,211,208,0.0],[1,2,0.453716339,0.062874251,0.031437126,334.0,0,6,74,1.0,214,210,1,2,0.1217056312,0.6971297084,0.0666937511,334.4764409229,0,6,72,0.0598337374,214,209,1.0],[1,1,0.0,0.008791209,0.002197802,455.0,1,6,0,1.0,215,211,0,0,0.0,0.7637897963,0.0845760595,456.0459582916,0,6,0,1.0,214,211,0.0],[1,1,0.0,0.010899183,0.005449591,367.0,0,6,7,1.0,216,212,1,1,0.0,0.3608647162,0.4830692607,367.5776898076,0,6,6,0.5260582256,216,212,0.0],[1,4,0.0,0.0,0.0,0.0,0,5,296,0.25,220,216,0,2,0.9588532341,0.5769210124,1.1628569161,0.699663633,1,5,296,0.0,220,217,0.0],[1,1,0.0,0.0,0.0,0.0,0,5,74,1.0,221,217,0,1,0.0,0.870429208,0.6376724597,0.9244922125,1,4,74,1.0,219,216,0.0],[1,31,0.626947944,0.06020668,0.010184214,215.3870968,1,8,1164,0.419354839,252,248,0,30,0.0,0.0,0.2697455844,215.1817384693,1,7,1165,1.0,252,247,1.0],[1,1,0.0,0.002695418,0.0,371.0,0,6,0,1.0,253,249,2,1,0.0,0.5656412791,0.980549842,370.2691544589,1,6,0,0.0046639706,253,247,0.0],[1,1,0.0,0.003717472,0.001858736,538.0,0,5,0,1.0,254,250,0,1,0.0,0.1630666497,0.1615609682,537.6814907297,0,5,0,0.5718372017,253,249,1.0],[1,1,0.0,0.023012552,0.0,478.0,1,6,0,1.0,255,251,2,0,0.0,1.0,0.0405900745,478.2287875818,0,5,1,1.0,254,251,1.0],[1,1,0.0,0.02283105,0.0,219.0,0,7,1,1.0,256,252,1,0,0.0,0.1216714834,0.0410647319,217.5706173917,0,7,0,1.0,254,251,1.0],[1,1,0.0,0.002415459,0.002415459,414.0,1,7,2,1.0,257,253,1,1,0.0,0.0,0.8436764346,414.4298105385,0,7,1,1.0,257,251,0.0],[1,3,0.90667914,0.155202822,0.02292769,378.0,1,6,17,1.0,260,256,0,2,0.0636522365,0.6421984314,0.756362551,378.061605652,1,4,18,0.8575642713,260,256,1.0],[1,1,0.0,0.001597444,0.023961661,626.0,1,6,3,1.0,261,257,1,0,0.0,0.0380371077,0.344001188,625.1803392424,0,5,2,0.9406954533,262,257,1.0],[1,1,0.0,0.002695418,0.002695418,371.0,1,6,3,1.0,262,258,1,1,0.8798787531,0.2992389777,0.1390610925,372.6529053764,1,6,3,1.0,261,258,0.0],[1,1,0.0,0.004405286,0.0,454.0,0,2,0,1.0,263,259,0,2,0.3496115324,0.0,0.0212520237,453.6612027206,0,0,1,0.974850101,262,258,1.0],[1,1,0.0,0.003717472,0.003717472,538.0,0,5,3,1.0,264,260,2,1,0.0,0.0,0.6001083492,538.457411565,1,5,1,1.0,263,259,0.0],[1,1,0.0,0.026506024,0.024096386,415.0,0,7,1,1.0,265,261,0,0,0.0,0.0,0.5816644703,414.7477063169,1,8,0,0.1797951257,264,260,0.0],[1,1,0.0,0.015873016,0.015873016,63.0,0,5,3,1.0,266,262,2,0,0.0,0.0701649171,0.2331777927,62.7754068168,0,4,2,1.0,265,261,0.0],[1,1,0.0,0.093023256,0.0,215.0,0,5,1,1.0,267,263,2,1,0.0,0.1329969296,0.3627909927,214.8536235803,0,5,2,1.0,267,263,1.0],[1,3,0.890517856,0.011363636,0.022727273,322.6666667,0,6,9,0.666666667,270,266,0,3,1.0,0.7564367075,0.3965624352,323.5501231091,0,5,8,1.0,268,266,1.0],[1,1,0.0,0.222222222,0.0,18.0,0,6,4,1.0,271,267,0,1,0.5800964392,0.0,0.0942762238,18.9080090198,0,6,3,1.0,271,266,1.0],[1,4,0.234462727,0.062130178,0.019526627,422.5,0,7,5,0.75,275,271,0,3,0.0,0.0,0.0556898529,421.7413790964,0,6,5,0.6386560385,275,270,0.0],[1,3,0.770219962,0.064944134,0.016759777,477.3333333,0,5,0,0.333333333,278,274,0,2,1.0,0.0,0.0921159256,478.3756287878,0,3,0,0.6046723103,278,272,1.0],[1,2,0.918295834,0.006993007,0.006993007,214.5,0,5,6,1.0,280,276,1,2,0.0,0.1315695268,1.0593820044,213.4412961365,0,5,6,1.0,279,274,0.0],[1,2,0.995727452,0.008108108,0.003603604,555.0,0,6,4,1.0,282,278,0,2,0.6458171921,0.6331888143,0.0824114603,552.3855906434,0,6,4,1.0,282,277,0.0],[1,1,0.0,0.011235955,0.007490637,534.0,1,8,5,1.0,283,279,0,1,0.324639248,0.0,0.5042841151,533.4356260883,0,7,4,0.3860593471,281,279,0.0],[1,5,0.573020611,0.093023256,0.009767442,430.0,1,6,16,0.6,288,284,0,5,0.2516365656,0.4099777202,0.132345703,429.5301378044,1,6,15,0.7196247389,288,283,1.0],[1,1,0.0,0.001782531,0.001782531,561.0,0,5,2,1.0,289,285,0,0,0.0,0.0,0.8008692497,560.9459997674,0,4,1,1.0,289,284,1.0],[1,1,0.0,0.005194805,0.0,385.0,1,6,0,1.0,290,286,0,0,0.0,0.0,1.1866829569,385.0998342648,0,5,0,1.0,288,286,0.0],[1,8,0.755957559,0.06466031,0.007747318,419.5,1,7,13,0.75,298,294,0,7,0.8363244447,0.0,0.3400853627,420.547903071,0,6,13,1.0,297,294,1.0],[1,1,0.0,0.026785714,0.008928571,112.0,0,6,0,1.0,299,295,0,0,0.5172141915,0.0,0.2767522788,112.4536534765,0,5,0,1.0,299,295,0.0],[1,1,0.0,0.065916399,0.02733119,622.0,1,2,1,1.0,300,296,1,1,0.0,0.0,0.9786092113,622.3876978878,0,3,1,1.0,299,294,1.0],[1,2,0.998635964,0.079847909,0.007604563,131.5,1,1,11,1.0,302,298,1,0,1.0,1.0,0.6462208149,131.8277978235,1,0,11,0.0,303,297,0.0],[1,2,0.291818257,0.031835206,0.004681648,534.0,1,7,6,1.0,304,300,1,1,0.0,0.2866951417,0.1353689051,534.2696494336,0,6,6,1.0,305,299,0.0],[1,3,0.68589275,0.023622047,0.003028468,550.3333333,1,7,1,0.666666667,307,303,2,1,1.0,0.5543456313,0.2831170196,550.4060555981,0,7,1,0.851279041,306,303,1.0],[1,1,0.0,0.008982036,0.002994012,668.0,0,6,0,1.0,308,304,0,0,0.0,0.0,0.5915921066,668.5704268446,0,6,1,1.0,308,305,0.0],[1,1,0.0,0.00212766,0.00212766,470.0,1,3,8,1.0,309,305,1,0,0.0,0.3253310458,0.7560304322,470.1204800871,2,3,8,0.9048892716,309,304,1.0],[1,1,0.0,0.002994012,0.002994012,668.0,0,6,0,1.0,310,306,0,1,0.0,1.0,0.2427529751,667.9138961988,0,7,1,1.0,309,305,0.0],[1,1,0.0,0.002375297,0.002375297,421.0,0,7,0,1.0,311,307,1,1,0.0,0.1467537614,0.1016809496,421.7970880299,0,6,1,0.2352708501,310,305,0.0],[1,2,0.958711883,0.013400335,0.004187605,597.0,1,5,0,1.0,313,309,1,1,0.2040933197,0.903988997,1.1441974751,596.3390717575,0,6,0,0.0918094693,312,308,1.0],[1,1,0.0,0.0,0.001592357,628.0,0,2,0,1.0,314,310,1,0,0.0,1.0,0.2591019768,628.5147612421,0,1,0,1.0,314,308,0.0],[1,1,0.0,0.013392857,0.004464286,224.0,0,5,1,1.0,315,311,0,0,0.0186619587,0.1695131333,0.0103117986,223.8418646071,0,5,0,0.6808478511,314,311,0.0],[1,2,1.0,0.035326087,0.0,368.0,1,7,2,0.5,317,313,1,1,1.0,0.0,0.6072050503,368.053387509,0,7,2,0.5620018995,316,312,1.0],[1,2,0.88797632,0.028880866,0.003610108,554.0,1,7,0,1.0,319,315,1,1,1.0,0.0,0.0117603468,554.6817927394,1,6,0,0.0,318,315,1.0],[1,1,0.0,0.096385542,0.012048193,664.0,0,2,0,1.0,320,316,0,0,0.278287129,0.0,0.3636177162,663.7972505136,0,0,0,1.0,321,315,1.0],[1,1,0.0,0.008982036,0.001497006,668.0,1,2,0,1.0,321,317,2,0,0.0,0.0,0.2811607133,667.9144428464,1,0,0,0.1285928652,321,316,0.0],[1,1,0.0,0.001474926,0.001474926,678.0,1,6,0,1.0,322,318,1,2,1.0,0.1718613689,0.9854465619,678.724103052,0,5,0,0.5726402677,322,316,0.0],[1,1,0.0,0.30044843,0.372197309,223.0,0,5,0,1.0,323,319,1,0,0.6656772088,1.0,1.1706432397,223.1480062421,0,5,1,1.0,322,318,1.0],[1,1,0.0,0.0,0.0,0.0,0,3,83,1.0,324,320,1,0,0.0,0.0,0.4622501416,0.6346330204,0,2,81,0.0,323,319,0.0],[1,1,0.0,0.049886621,0.011337868,441.0,0,7,1,1.0,325,321,1,1,0.0,0.0,0.0100106624,441.3021276973,1,5,1,1.0,325,322,0.0],[1,5,0.524189002,0.09401366,0.049417437,497.8,0,7,4,1.0,330,326,0,4,1.0,1.0,0.1527323422,499.0008856961,1,7,3,0.9096620027,329,324,1.0],[1,1,0.0,0.002070393,0.002070393,483.0,1,7,0,1.0,331,327,0,1,0.0,0.4734499931,0.5166900874,483.1082904629,1,6,0,0.7971858671,330,327,0.0],[1,4,0.823483334,0.015665796,0.003263708,383.0,1,7,16,1.0,335,331,0,4,0.4298617984,0.0,0.7752532997,382.9232411947,0,7,15,1.0,335,331,1.0],[1,1,0.0,0.007017544,0.005263158,570.0,0,5,0,1.0,336,332,0,0,0.3564526144,0.0,0.6528049051,570.2768855567,0,5,0,1.0,336,331,1.0],[1,2,0.998363673,0.045230263,0.006578947,608.0,1,7,2,1.0,338,334,0,2,1.0,0.1724205785,0.073778772,608.0277872677,2,7,2,1.0,338,333,1.0],[1,8,0.580565918,0.025872093,0.052906977,430.0,1,8,10,0.75,346,342,2,8,0.87524428,0.3094575654,0.3078606662,429.7170104482,2,8,10,0.4367922089,346,342,1.0],[1,1,0.0,0.005102041,0.005102041,196.0,1,1,0,1.0,347,343,1,0,0.0,0.140562023,1.7221582849,195.892809449,0,1,0,0.7983462202,347,343,0.0],[1,1,0.0,0.001472754,0.001472754,679.0,0,2,1,1.0,348,344,0,0,0.2818407518,0.1763064801,1.1199832507,678.8596898506,0,1,0,0.6478897575,347,344,0.0],[1,1,0.0,0.045023697,0.0,422.0,0,6,1,1.0,349,345,0,0,1.0,0.6076611599,0.2358810929,421.321259811,0,5,2,0.9813503413,349,345,0.0],[1,2,0.983939395,0.025931929,0.012155592,617.0,1,7,2,0.5,351,347,1,1,1.0,0.0,0.5588638711,616.8434982781,1,7,1,0.029097396,351,346,1.0],[1,1,0.0,0.005390836,0.005390836,371.0,1,6,9,1.0,352,348,1,1,0.909255659,0.0,1.2945678304,370.8051008438,0,5,8,0.701461585,352,345,0.0],[1,1,0.0,0.1125,0.025,80.0,0,6,86,1.0,353,349,1,0,0.0,0.7575921557,0.0285850364,79.4043528767,1,6,86,0.8367292772,353,349,0.0],[1,4,0.336742649,0.251001821,0.136247723,686.25,1,7,5,0.75,357,353,1,4,0.5165795799,0.0,0.9711374449,685.8322813891,0,6,4,0.6521298932,357,352,1.0],[1,1,0.0,0.004366812,0.0,687.0,0,2,0,1.0,358,354,1,1,0.0,0.0,0.4894235026,686.7629197581,0,2,0,1.0,358,354,1.0],[1,1,0.0,0.00174216,0.0,574.0,0,7,1,1.0,359,355,1,2,1.0,0.0,0.8386518481,573.0887519576,0,7,0,0.0,358,355,1.0],[1,1,0.0,0.004454343,0.002227171,898.0,0,6,1,1.0,360,356,1,1,0.6135894308,1.0,0.1212016682,897.2266876454,0,7,1,0.8045791611,359,355,0.0],[1,1,0.0,0.001113586,0.001113586,898.0,1,6,0,1.0,361,357,2,0,0.4852113764,0.0,0.7113583465,898.7804403357,0,6,0,0.4244999199,360,356,0.0],[1,1,0.0,0.015942029,0.002898551,690.0,0,2,2,1.0,362,358,0,1,0.0,0.0,0.6563610188,689.5059049894,0,1,2,1.0,362,359,0.0],[1,1,0.0,0.03271028,0.002336449,428.0,1,6,3,1.0,363,359,0,1,0.9506432429,0.0,0.0527554387,429.2945873025,0,5,2,1.0,363,359,1.0],[1,2,0.532835063,0.01983881,0.000619963,806.5,0,6,3,1.0,365,361,1,1,1.0,0.0,1.1825182409,805.8826122066,0,7,2,1.0,364,362,1.0],[1,1,0.0,0.010434783,0.006956522,575.0,0,7,3,1.0,366,362,1,0,0.0,1.0,0.1436931644,574.7118599927,0,6,3,1.0,367,362,0.0],[1,1,0.0,0.002024291,0.0,494.0,1,6,10,1.0,367,363,0,0,0.0,1.0,0.4072113946,494.1751129036,1,5,11,1.0,367,362,0.0],[1,1,0.0,0.018145161,0.014112903,496.0,1,6,1,1.0,368,364,0,0,0.6541652369,0.6237330155,0.5672464389,495.9514131641,0,5,1,0.0,367,363,0.0],[1,1,0.0,0.002176279,0.002176279,919.0,0,6,3,1.0,369,365,0,0,1.0,0.0,0.182569105,920.3728788688,0,6,1,1.0,368,363,0.0],[1,1,0.0,0.005390836,0.005390836,371.0,0,6,7,1.0,370,366,0,1,0.4011748203,0.0,0.1346038234,370.3943190978,0,7,8,1.0,369,365,0.0],[1,2,0.849751137,0.049455984,0.007912957,505.5,1,6,20,1.0,372,368,0,2,0.3320906312,0.0478771878,0.3147014181,505.931816153,1,5,19,1.0,372,368,1.0],[1,1,0.0,0.117647059,0.039215686,204.0,0,1,10,1.0,373,369,1,1,0.0,0.5006010219,0.0643360679,204.0092581955,0,1,9,0.4635418731,372,369,0.0],[1,2,1.0,0.029063509,0.018299247,464.5,0,7,24,1.0,375,371,0,1,0.8698666826,0.0266841925,1.8990084684,465.0098875612,0,7,23,0.4709758003,375,371,0.0],[1,1,0.0,0.0,0.003490401,573.0,0,7,9,1.0,376,372,1,0,0.0,0.0,1.2599700368,572.2060912427,0,6,8,0.5531808971,375,371,0.0],[1,1,0.0,0.001067236,0.0,937.0,1,6,5,1.0,377,373,1,1,1.0,1.0,0.4825205668,936.7771306706,3,6,4,0.3673692371,377,373,0.0],[1,1,0.0,0.0,0.0,573.0,1,1,0,1.0,1,1,0,1,0.813810154,0.3922762103,0.7381538719,573.0896067504,0,1,0,1.0,0,1,1.0],[1,1,0.0,0.070205479,0.015410959,584.0,0,1,0,1.0,2,2,2,0,0.0,0.0,0.5081152086,583.2939682274,0,0,0,1.0,2,2,0.0],[1,1,0.0,0.055,0.015,600.0,1,1,1,1.0,3,3,0,0,0.0,0.0,0.9700747188,599.5061108542,1,0,0,0.4935882928,2,2,1.0],[1,1,0.0,0.019264448,0.028021016,571.0,1,7,5,1.0,378,374,1,0,0.338199206,0.1689153722,0.289667798,571.6932263443,0,6,4,1.0,378,373,1.0],[1,1,0.0,0.005128205,0.003418803,585.0,1,5,8,1.0,379,375,1,1,0.0,0.0,0.7057969471,584.6966318025,0,5,8,1.0,378,374,1.0],[1,1,0.0,0.012,0.002,500.0,0,6,14,1.0,380,376,0,0,0.0,0.0,1.0125489997,498.758000285,0,5,13,0.7934553861,380,375,1.0],[1,14,0.841067823,0.134057971,0.031228433,414.0,1,7,270,0.928571429,394,390,0,13,1.0,0.0,0.2241113756,413.0006656305,0,7,269,0.7492509041,394,390,1.0],[1,1,0.0,0.147826087,0.147826087,115.0,0,6,0,1.0,395,391,2,1,0.0037880642,0.0,0.1399814238,116.4654585597,0,4,0,1.0,394,390,0.0],[1,1,0.0,0.00896861,0.006726457,446.0,1,6,0,1.0,396,392,1,0,0.8199670414,0.0,0.9533254813,446.0581792255,0,5,0,1.0,395,391,1.0],[1,1,0.0,0.0,0.001733102,577.0,1,6,0,1.0,397,393,2,1,0.0,0.7102114896,0.8461000732,577.0177553949,0,5,0,1.0,396,392,0.0],[1,1,0.0,0.005181347,0.0,579.0,0,6,0,1.0,398,394,2,0,0.0,0.0,1.3618277651,579.739903563,0,6,1,0.4761329164,398,394,0.0],[1,1,0.0,0.006504065,0.006504065,615.0,0,5,0,1.0,399,395,1,2,0.0584209818,0.0,1.0799266427,615.8547252467,0,3,0,1.0,398,395,0.0],[1,2,0.650022422,0.01446281,0.004132231,484.0,1,6,0,1.0,401,397,2,0,0.0,0.0,1.1666817815,483.7098713947,0,6,0,0.7301773228,401,396,0.0],[1,2,0.918295834,0.00254022,0.00254022,590.5,1,7,0,0.5,403,399,1,2,0.3945787972,0.0,0.3857703227,588.7203163129,1,6,0,0.0,402,400,0.0],[1,1,0.0,0.012396694,0.006198347,484.0,0,2,0,1.0,404,400,0,0,0.0,1.0,0.121972091,483.0310246311,0,2,0,1.0,403,400,1.0],[1,1,0.0,0.010327022,0.0,581.0,1,6,0,1.0,405,401,0,1,0.4208254775,0.0428916178,0.7950000205,580.0623436379,0,5,0,0.7447614597,405,400,1.0],[1,7,0.817785217,0.02205687,0.002125963,537.5714286,1,7,34,0.857142857,412,408,1,6,0.6552250721,0.0,0.2127751893,535.4508230138,0,7,33,0.7545447887,411,407,1.0],[1,1,0.0,0.006423983,0.006423983,467.0,1,6,0,1.0,413,409,1,1,0.0,0.0,0.6287214356,465.4288554332,1,6,0,1.0,412,409,1.0],[1,2,0.995727452,0.007037298,0.002111189,710.5,1,6,0,1.0,415,411,0,2,1.0,0.0,0.5478862217,710.5685211897,1,5,1,1.0,415,410,0.0],[1,1,0.0,0.001872659,0.001872659,534.0,0,8,29,1.0,416,412,0,1,0.3122450189,0.0,0.2297791985,534.0866211525,0,8,29,0.9947194207,415,412,0.0],[1,1,0.0,0.002123142,0.002123142,471.0,0,6,1,1.0,417,413,0,0,0.0,1.0,0.0533352412,471.8120049445,0,6,0,1.0,416,413,0.0],[1,1,0.0,0.001358696,0.001358696,736.0,1,2,1,1.0,418,414,2,0,0.0,1.0,0.5028839368,737.5374201126,1,2,0,0.2133094059,417,413,0.0],[1,2,0.749595257,0.010948905,0.001824818,548.0,0,6,1,1.0,420,416,0,3,1.0,0.2913127179,1.8331108663,548.3467476593,0,4,0,0.9267398864,420,415,1.0],[1,1,0.0,0.160493827,0.024691358,81.0,1,5,115,1.0,421,417,0,0,0.3290634211,0.0,0.7109468502,79.9350835637,0,4,115,1.0,419,416,0.0],[1,1,0.0,0.050847458,0.012711864,236.0,1,7,8,1.0,422,418,0,0,0.8956707731,0.7690611141,1.9623401309,236.2521245792,0,7,7,0.1383196195,424,418,0.0],[1,5,0.806464891,0.02301496,0.036440353,521.4,0,7,39,0.8,427,423,2,4,1.0,0.3302475983,0.6556524269,521.575042834,0,5,39,1.0,426,421,1.0],[1,1,0.0,0.001059322,0.001059322,944.0,1,6,10,1.0,428,424,0,2,0.3598570991,0.0,0.9955150802,943.9206460374,1,7,10,1.0,427,423,0.0],[1,1,0.0,0.003225806,0.003225806,620.0,1,5,11,1.0,429,425,0,0,0.0,0.4863599919,0.6517351602,619.1087779469,1,4,11,1.0,429,424,0.0],[1,1,0.0,0.002710027,0.002710027,369.0,1,7,11,1.0,430,426,0,0,0.0,0.1881826455,1.1331245695,368.4376374499,1,6,10,1.0,429,424,0.0],[1,6,0.849977407,0.005659556,0.002176752,382.8333333,1,8,253,0.833333333,436,432,0,5,0.5300127808,0.0922280257,0.975742871,382.8828072839,0,8,252,1.0,437,432,1.0],[1,1,0.0,0.012552301,0.0,239.0,1,7,11,1.0,437,433,0,2,0.0,0.4818228866,0.1202536023,237.9386581757,0,5,9,1.0,438,432,1.0],[1,1,0.0,0.071428571,0.071428571,14.0,1,3,0,1.0,438,434,0,0,0.0,0.0,0.0959601137,13.6188230754,0,3,0,0.6450960294,437,434,1.0],[1,1,0.0,0.048192771,0.012048193,83.0,1,5,12,1.0,50,49,2,2,0.5255100772,0.4636941758,1.1494143097,82.1643705715,1,6,11,0.0,50,49,0.0],[1,1,0.0,0.033112583,0.008278146,604.0,1,1,23,1.0,4,4,0,0,0.0,1.0,0.2067288623,603.0532876663,1,0,21,0.1297267973,3,3,1.0],[1,1,0.0,0.002111932,0.002111932,947.0,0,6,0,1.0,439,435,0,0,0.0,0.9316467588,0.3110989958,947.1252775765,1,5,0,0.8846452369,439,434,0.0],[1,1,0.0,0.016304348,0.028985507,552.0,0,6,11,1.0,440,436,1,0,0.0,0.0,0.6592363638,551.121260306,0,6,10,0.0,440,434,0.0],[1,2,0.918295834,0.002247191,0.002247191,667.5,1,6,19,1.0,442,438,1,2,1.0,0.0,0.4608143768,668.2903145529,0,6,19,0.0,440,437,1.0],[1,2,0.938315352,0.135770235,0.026109661,191.5,1,7,11,1.0,444,440,1,1,1.0,0.0,0.4112129102,191.2799318018,0,6,10,1.0,444,439,1.0],[1,1,0.0,0.001872659,0.001872659,534.0,0,8,1,1.0,445,441,1,1,0.0,0.299326137,2.0510125154,533.8943352217,1,9,0,1.0,445,440,0.0],[1,2,0.811278124,0.00308642,0.001028807,486.0,1,2,41,1.0,447,443,2,1,1.0,0.218053359,0.9087609078,486.0020284395,0,1,41,1.0,447,443,1.0],[1,5,0.665039645,0.17357513,0.009326425,386.0,1,7,52,0.8,452,448,1,4,0.5025289342,0.0,0.4158448711,386.3194421429,1,7,51,1.0,452,447,1.0],[1,1,0.0,0.00257732,0.00257732,388.0,0,6,3,1.0,453,449,0,2,0.0,0.4163070727,0.7574567125,388.4709748378,0,5,3,0.9536478388,452,449,0.0],[1,1,0.0,0.004823151,0.001607717,622.0,0,5,3,1.0,454,450,0,0,0.0,0.1814489037,0.4920788825,622.8645393851,1,3,2,0.7133992947,454,449,0.0],[1,4,0.61494778,0.086444008,0.061558612,381.75,0,6,47,1.0,458,454,1,3,0.5743058054,0.1249250254,0.4762677974,382.5691170315,0,4,47,0.7480680981,458,454,1.0],[1,1,0.0,0.005434783,0.005434783,552.0,0,6,0,1.0,459,455,0,1,0.3982715309,0.0,0.7615632498,552.2813825589,0,6,0,0.6575320981,458,454,1.0],[1,1,0.0,0.004070556,0.004070556,737.0,0,2,1,1.0,51,50,0,0,0.0,0.0,0.4076580795,736.494536136,0,3,0,0.5141462049,52,49,0.0],[1,1,0.0,0.001811594,0.001811594,552.0,0,6,0,1.0,460,456,0,0,0.049096674,0.6743364208,1.4917845499,551.8296189815,0,7,1,1.0,459,456,1.0],[1,1,0.0,0.014613779,0.0,958.0,1,6,8,1.0,461,457,0,1,0.0,0.0,0.2355521331,958.9486646297,1,6,7,1.0,461,456,1.0],[1,3,0.0,0.005805515,0.07256894,229.6666667,1,1,8,0.666666667,7,7,1,2,0.0,0.0,0.7591874336,230.098374041,1,0,8,0.0,6,6,1.0],[1,1,0.0,0.0375,0.0125,80.0,1,1,0,1.0,8,8,0,0,0.0,0.0879944752,0.1486482488,80.2055165492,0,1,0,1.0,6,7,1.0],[1,1,0.0,0.024013722,0.005145798,583.0,1,1,3,1.0,9,9,1,0,0.0,0.0,0.3743940672,582.7144488123,0,2,3,1.0,10,8,1.0],[1,1,0.0,0.005434783,0.005434783,552.0,0,6,10,1.0,462,458,1,1,1.0,0.2382394876,0.424614439,551.9482490102,0,5,9,1.0,461,458,0.0],[1,9,0.872807253,0.045599363,0.004181601,558.0,1,8,145,1.0,471,467,1,8,1.0,0.9421800581,0.3165789592,558.1459962636,0,8,145,0.9704596694,471,466,1.0],[1,1,0.0,0.015625,0.002604167,768.0,1,2,1,1.0,472,468,1,1,0.1275467629,0.4354401177,0.1162393268,768.0144291164,0,2,0,0.0314949196,472,468,0.0],[1,1,0.0,0.009584665,0.001597444,626.0,1,5,13,1.0,473,469,1,1,0.0,0.0,0.8910208528,625.9864053677,0,5,13,0.3571576535,474,469,1.0],[1,4,0.784422747,0.064862104,0.018386108,489.5,0,7,18,0.75,477,473,1,4,0.6709604483,1.0,0.5773461784,488.6577920001,1,7,18,0.0,476,472,1.0],[1,1,0.0,0.008756567,0.001751313,571.0,0,6,2,1.0,478,474,1,0,0.0,0.4732878976,0.8438560346,571.0411358633,1,6,1,1.0,477,474,0.0],[1,1,0.0,0.007092199,0.0,141.0,1,6,0,1.0,479,475,0,0,0.2338412337,0.1853508732,0.4708771216,141.1605771011,1,7,0,0.1094672339,479,475,0.0],[1,1,0.0,0.001041667,0.001041667,960.0,0,6,2,1.0,480,476,2,1,0.4572147909,0.0,0.8062708268,960.3129272968,1,5,0,1.0,479,475,0.0],[1,1,0.0,0.003783102,0.001261034,793.0,1,3,5,1.0,1,1,1,1,0.0,1.0,1.1296795631,792.6423576206,1,3,5,0.1902646168,0,2,0.0],[1,1,0.0,0.0,0.0,0.0,0,1,0,1.0,2,2,0,1,0.0,0.5166641715,0.5080543261,0.8094436929,0,0,0,0.3495518879,2,2,0.0],[1,1,0.0,1.91954023,0.0,87.0,1,1,0,1.0,8,2,0,0,1.0,1.0,0.4043330716,86.0356701254,0,0,1,0.2370185257,7,1,0.0],[1,1,0.0,0.001751313,0.0,571.0,1,7,6,1.0,4,4,0,1,0.5292959657,0.0,0.7602343396,571.0367473376,0,7,6,1.0,4,3,0.0],[1,1,0.0,0.0,0.0,0.0,0,1,0,1.0,8,2,2,0,0.0,0.3952654302,0.4471933732,0.5041994126,0,0,0,1.0,9,2,0.0],[1,1,0.0,1.746478873,0.0,213.0,1,1,0,1.0,3,3,0,0,0.0,1.0,0.6118980689,212.7109633384,1,2,0,0.8513579736,2,3,0.0],[1,1,0.0,1.790697674,0.0,43.0,1,1,0,1.0,6,6,0,0,0.0,1.0,1.0485722705,43.1477437739,0,0,0,1.0,7,6,0.0],[1,1,0.0,0.0,0.0,0.0,0,1,0,1.0,5,5,1,0,0.1588317916,0.0,0.4890628465,0.0631067935,0,1,0,1.0,5,4,0.0],[1,1,0.0,1.40070922,0.0,282.0,1,1,0,1.0,10,4,0,0,0.2619321188,1.0,0.9493755184,282.6139967345,0,0,0,1.0,10,4,0.0],[1,1,0.0,0.0,0.0,0.0,0,1,0,1.0,10,4,0,0,0.1235731853,0.2992627511,0.6109869471,0.5259516239,0,0,1,0.6622281884,9,3,0.0],[2,8,0.725672436,0.064588689,0.018958869,389.0,1,8,61,0.75,59,58,2,7,0.7292639578,0.0332389802,0.2480584251,389.7933229932,1,7,60,0.8287599639,58,58,1.0],[1,1,0.0,0.0,0.001042753,959.0,0,6,5,1.0,60,58,0,1,1.0,0.2028808274,0.2108725062,958.4328420824,0,6,4,0.0,60,57,0.0],[1,1,0.0,0.021276596,0.014184397,141.0,1,6,5,1.0,61,59,1,1,0.6164173201,0.0,0.7208138706,141.6735199031,0,6,6,1.0,61,58,1.0],[1,2,1.0,0.006578947,0.0,456.0,0,6,0,0.5,63,61,0,2,0.6194283843,0.0,0.8526336665,455.8895336688,0,5,0,0.9082119627,63,61,0.0],[1,1,0.0,0.0,0.01426025,561.0,0,7,0,1.0,64,62,2,1,0.6021077487,0.0,0.1344027482,561.9173657156,1,6,1,0.7784060898,63,60,0.0],[1,1,0.0,0.001042753,0.001042753,959.0,1,6,1,1.0,65,63,1,0,0.0,0.0,0.2181226721,960.126823913,0,6,1,0.0995588923,64,63,0.0],[1,1,0.0,0.001597444,0.001597444,626.0,1,5,7,1.0,66,64,1,0,0.0,1.0,1.577474983,626.965878087,2,4,6,1.0,67,64,0.0],[1,1,0.0,2.254520167,0.0,719.0,1,1,0,1.0,13,9,0,0,0.5273601801,1.0,0.6760377347,717.7745545199,1,1,0,0.6728923171,13,9,0.0],[1,1,0.0,0.0,0.0,0.0,0,1,0,1.0,12,8,1,1,0.0,0.0,0.3489333776,0.9629702271,0,1,0,0.9357218261,11,7,0.0],[1,1,0.0,0.093506494,0.020779221,385.0,1,8,27,1.0,11,7,1,0,0.3264624064,0.4222620311,0.0629559062,384.6768787212,0,7,27,1.0,11,6,0.0],[1,1,0.0,0.010384216,0.001038422,963.0,0,6,6,1.0,481,477,0,0,0.4435242059,0.0,1.6201900048,962.8641933608,0,7,4,0.4745257845,481,478,0.0],[1,1,0.0,0.047748977,0.061391542,733.0,1,1,0,1.0,14,10,1,0,0.2757421584,1.0,0.1619300901,733.4311627746,0,1,0,0.0,14,11,0.0],[1,1,0.0,0.018614271,0.01344364,967.0,0,6,2,1.0,482,478,0,0,0.0,0.5702042508,0.2673095512,966.9531656844,0,5,1,1.0,482,477,0.0],[1,1,0.0,0.00482509,0.0,829.0,1,3,14,1.0,67,65,0,0,0.2840351148,0.0,0.3867460906,828.5329403448,2,2,13,1.0,65,65,1.0],[1,5,0.318270789,0.29748685,0.02805377,342.2,1,8,625,1.0,5,5,1,5,0.0,0.5695687754,0.7720592603,341.4841536305,0,8,625,0.0,5,4,1.0],[1,5,0.313992569,0.033826638,0.027484144,283.8,1,8,0,0.2,20,20,0,3,0.1092579567,0.0,0.1794874596,284.349894142,1,8,0,1.0,20,19,1.0],[1,1,0.0,0.003690037,0.003690037,271.0,0,3,24,1.0,1,1,0,0,0.7960329821,0.0,0.2856028139,270.9667483834,0,2,23,0.9205024257,0,0,0.0],[1,2,0.800392208,0.030368764,0.009761388,461.0,1,10,27,1.0,3,3,1,2,1.0,0.2840244956,0.5604061063,462.0339465619,0,10,27,0.9082405376,3,2,1.0],[1,1,0.0,0.018518519,0.005555556,540.0,1,9,48,1.0,6,6,1,1,0.0,0.0,0.5305943082,540.5478437526,1,9,47,0.8476243128,5,5,0.0],[1,2,0.970950594,0.014084507,0.013001083,461.5,1,10,8,0.5,5,5,1,3,1.0,0.0,0.0100633731,460.6523757239,0,9,8,0.0,4,5,1.0],[1,1,0.0,0.010277492,0.002055498,973.0,1,7,20,1.0,7,7,0,2,0.0,0.1216725838,1.2858697535,971.7035608377,0,6,19,1.0,7,6,1.0],[1,1,0.0,0.002409639,0.001204819,830.0,0,4,15,1.0,6,6,1,1,1.0,0.3696006345,0.3508738449,829.2320141633,1,4,14,1.0,5,6,0.0],[1,1,0.0,0.0,0.0,306.0,1,3,8,1.0,9,9,0,2,0.0,1.0,0.152713353,306.7323294493,1,3,9,0.6697366942,9,8,0.0],[1,1,0.0,0.00477707,0.0,628.0,1,7,8,1.0,8,8,2,2,0.0,0.0,0.2355940324,629.5235836748,0,5,7,0.1445895688,7,9,0.0],[1,1,0.0,0.0,0.043165468,139.0,1,8,8,1.0,11,11,1,1,0.0,0.0,2.0259290604,138.4053011306,0,7,7,1.0,11,11,0.0],[1,1,0.0,0.120689655,0.14137931,290.0,1,8,8,1.0,10,10,0,1,0.6511986581,0.0298941807,0.3868142297,291.1056347347,1,7,7,1.0,11,9,1.0],[1,1,0.0,0.001592357,0.001592357,628.0,1,7,1,1.0,68,66,0,0,0.7484123323,0.8846451162,0.8029310165,629.1455175477,0,7,0,1.0,69,65,0.0],[1,1,0.0,0.44,0.04,25.0,1,5,179,1.0,1,1,0,0,0.2343620087,0.854894318,0.7196572518,25.4539828025,0,5,177,1.0,1,1,1.0],[1,1,0.0,0.001206273,0.002412545,829.0,0,4,4,1.0,7,7,0,0,0.0,0.0,0.2599457213,829.6297734626,0,4,5,1.0,7,5,0.0],[1,1,0.0,0.00792393,0.0,631.0,1,8,11,1.0,8,8,0,1,0.0,0.5355195369,0.0691158459,629.0549111635,0,8,11,1.0,8,5,0.0],[1,1,0.0,0.003496503,0.003496503,572.0,1,8,13,1.0,9,9,0,1,0.0,0.6176179411,0.4283294297,572.9673535087,0,7,13,0.0185774932,8,8,0.0],[1,1,0.0,0.001748252,0.001748252,572.0,0,8,0,1.0,10,10,1,0,0.0,0.5242857614,0.2300198675,571.6394036594,0,8,0,0.773424823,10,9,0.0],[1,1,0.0,0.001748252,0.001748252,572.0,0,8,0,1.0,11,11,0,1,0.0,0.0158035194,0.1727519658,571.1442014349,0,7,0,1.0,12,11,0.0],[1,2,0.625262405,0.030991736,0.002066116,484.0,1,8,82,1.0,484,480,0,1,0.8457894982,0.0,0.3334482308,483.7157611514,1,8,82,0.0,484,479,1.0],[1,1,0.0,0.326923077,0.365384615,52.0,0,4,192,1.0,17,13,0,3,0.0982221627,0.4807717893,0.2656327194,52.1679969618,0,4,192,0.9304314972,17,13,0.0],[1,1,0.0,1.132947977,0.0,173.0,0,1,0,1.0,25,21,0,0,0.0,1.0,0.2470583218,173.3170409419,0,1,0,1.0,24,20,0.0],[1,1,0.0,0.889035667,0.342140026,757.0,0,9,62,1.0,15,11,0,0,0.0,0.7334373301,0.3207539219,757.1480515501,0,9,61,0.2407889882,15,9,0.0],[1,1,0.0,0.0,0.0,0.0,1,1,0,1.0,25,21,2,0,1.0,1.0,0.6167948241,0.6131167534,0,0,0,0.520788894,24,20,0.0],[1,1,0.0,2.137420719,0.0,473.0,0,1,0,1.0,22,18,1,0,0.8590509223,1.0,0.8531632484,473.4074501813,0,0,1,1.0,21,18,0.0],[1,2,0.650022422,1.06504065,0.130081301,123.0,0,6,77,1.0,20,16,0,3,0.4665769085,0.9085198157,0.3498262731,122.9443623278,0,7,76,0.0481520916,20,15,0.0],[1,1,0.0,0.0,0.0,0.0,0,1,0,1.0,17,13,0,0,0.0,0.0,0.251304704,1.5799675517,0,1,1,1.0,17,12,0.0],[1,1,0.0,0.788571429,1.258571429,700.0,0,8,51,1.0,25,21,1,1,0.0,1.0,1.3641176088,699.8768739744,0,8,50,0.7652679664,26,20,0.0],[1,1,0.0,1.018292683,0.583333333,492.0,0,10,62,1.0,22,18,1,0,0.0,0.3896931152,0.8655500838,491.841379062,0,10,63,1.0,22,18,0.0],[1,4,0.90010127,0.148648649,0.322072072,222.0,0,9,475,1.0,29,25,1,4,0.7203496796,0.8543734706,0.4272568203,222.147854038,0,9,476,0.4403977193,29,24,0.0],[1,1,0.0,0.0,0.0,0.0,1,1,0,1.0,20,16,1,0,0.3085580045,0.0,0.6119430807,0.1532637155,1,0,0,0.0,20,16,0.0],[1,4,0.891336829,0.646428571,0.655357143,420.0,0,10,314,0.75,50,46,0,3,1.0,0.0,0.5983590258,420.3139405964,0,10,313,0.0,49,45,0.0],[1,2,0.63185024,0.716049383,1.691358025,40.5,0,4,384,0.5,35,31,1,1,0.0,0.823991475,1.1314369184,40.6698572496,0,3,383,1.0,33,31,0.0],[1,2,0.672294817,0.038548753,0.038548753,220.5,0,8,257,1.0,33,29,1,2,0.4951362146,1.0,0.2037912011,219.0615198137,0,7,257,0.1084862314,32,26,0.0],[1,4,0.798774005,0.480429777,0.383729854,325.75,0,10,316,1.0,65,61,1,4,1.0,0.2198781646,0.8590921684,326.0409441052,0,9,316,1.0,63,60,0.0],[1,2,0.861381951,1.367647059,0.235294118,34.0,0,6,192,1.0,38,34,0,2,1.0,1.0,0.1521840342,33.7429816767,0,5,191,0.0622219441,39,33,0.0],[1,1,0.0,0.0,0.0,0.0,0,1,0,1.0,38,34,2,0,0.0,0.0,1.0591722179,0.8158510938,0,1,0,0.0785907712,37,34,0.0],[1,1,0.0,2.304347826,0.0,23.0,0,1,0,1.0,56,52,1,1,0.6877279739,1.0,1.5010018938,21.5065291506,0,1,0,1.0,56,53,0.0],[1,1,0.0,0.555555556,0.592592593,27.0,0,6,192,1.0,46,42,1,1,0.5127999192,0.1441191304,0.1327832714,27.5866303923,0,4,192,0.9495317342,45,41,0.0],[1,1,0.0,0.0,0.0,0.0,0,1,0,1.0,56,52,1,1,0.8799931419,0.2700746401,0.7468176981,0.0978637085,0,2,1,1.0,56,51,0.0],[1,1,0.0,2.03030303,0.0,33.0,0,1,0,1.0,56,52,0,1,0.3154455325,1.0,0.7325709256,33.2238665535,1,0,1,0.8746981912,56,52,0.0],[1,1,0.0,0.219178082,0.232876712,73.0,0,4,192,1.0,77,73,0,1,0.4540979453,0.8980297396,2.0627935704,74.8201559587,0,5,193,1.0,75,71,0.0],[1,1,0.0,0.0,0.0,0.0,0,1,0,1.0,53,49,0,1,0.6839254812,1.0,0.5604740257,0.0187230689,0,1,1,0.9115305231,52,49,0.0],[1,1,0.0,1.688888889,0.0,45.0,0,1,0,1.0,53,49,1,1,0.0,1.0,1.1539463354,45.7420883875,2,1,0,0.9413611984,53,48,0.0],[1,1,0.0,0.0,0.0,0.0,0,1,0,1.0,53,49,1,1,0.0,0.9042954397,0.0817570145,0.7251121837,0,1,0,0.8868758339,54,49,0.0],[1,1,0.0,0.0,0.0,0.0,0,1,0,1.0,80,76,0,1,0.389807983,0.0,0.4252960016,0.6185192758,0,1,0,0.0,81,76,0.0],[1,1,0.0,0.3125,0.125,32.0,0,6,239,1.0,80,76,1,1,0.0,0.0,0.240877149,33.1983402338,0,7,239,0.2989842703,80,76,0.0],[1,1,0.0,0.0,0.0,0.0,0,1,0,1.0,31,27,0,1,0.0,0.5509580187,1.0592477459,1.0083311872,0,0,1,1.0,31,27,0.0],[1,1,0.0,1.845188285,0.0,478.0,0,1,0,1.0,31,27,0,2,0.0,1.0,0.4014423949,477.4004478058,0,0,0,0.2968270899,29,26,0.0],[1,1,0.0,0.0,0.0,0.0,0,1,0,1.0,44,40,0,0,0.6796030253,0.0,0.2149713005,0.3436754326,0,1,0,1.0,42,38,0.0],[1,1,0.0,1.624505929,0.0,253.0,0,1,0,1.0,44,40,0,1,0.572057619,0.3886075209,0.4168359527,252.5713187942,0,0,0,1.0,43,40,0.0],[1,9,0.808534457,0.193240265,0.114621602,151.2222222,0,11,1117,0.666666667,76,72,0,9,0.9705952927,0.9587771778,0.5195971385,151.1480410974,0,12,1116,0.1723683928,78,71,0.0],[1,1,0.0,0.45,0.433333333,60.0,0,6,120,1.0,46,42,0,0,0.1626708847,0.0,0.3084863892,59.1350258065,0,7,120,1.0,45,42,0.0],[1,1,0.0,1.829787234,0.0,47.0,0,1,0,1.0,80,76,0,1,0.0,1.0,0.046493684,46.7250360641,1,0,1,0.6371492556,79,76,0.0],[1,1,0.0,0.0,0.0,0.0,0,1,0,1.0,59,55,0,0,0.0,0.0,0.2766417695,0.4527670595,0,0,0,0.1867355121,59,55,0.0],[1,1,0.0,2.268292683,0.0,41.0,0,1,0,1.0,61,57,1,1,0.0,0.9096374068,0.3685816299,41.2574210244,0,2,0,1.0,61,57,0.0],[1,2,0.850207995,0.522727273,0.670454545,44.0,0,8,710,1.0,59,55,0,3,0.0,0.9036184307,1.2908886573,45.0832188409,0,6,709,0.0,58,55,0.0],[1,1,0.0,0.0,0.0,0.0,0,1,0,1.0,67,63,0,2,0.8207655134,0.3088707709,0.0230520265,1.3926284339,0,2,0,0.0,67,62,0.0],[1,1,0.0,1.392156863,0.0,102.0,0,1,0,1.0,67,63,1,1,0.0,1.0,0.6409015483,102.2764509878,0,2,0,0.9002717254,67,62,0.0],[1,4,0.612670734,0.52581262,0.509560229,261.5,0,7,259,0.75,42,38,0,3,0.8995674109,0.0,1.549573989,262.0041632462,0,7,258,0.6998629823,42,39,0.0],[1,1,0.0,0.264175258,0.194587629,776.0,0,1,0,1.0,61,57,1,0,1.0,0.4542934206,0.066438857,774.8709253617,0,1,0,0.9094073818,61,57,0.0],[1,11,0.658909633,0.066722736,0.056910569,324.2727273,0,11,665,0.727272727,91,87,1,11,0.8424825262,0.4980380717,0.3024803435,322.2296648565,0,11,665,0.3021458509,91,86,0.0],[1,1,0.0,0.0,0.0,228.0,1,1,0,1.0,22,22,2,0,0.0,0.0444822488,0.0264339229,226.754103504,1,2,0,1.0,21,22,1.0],[1,1,0.0,0.0,0.0,292.0,1,1,0,1.0,21,21,1,0,0.0,0.2818526125,0.4073229964,293.216101087,0,1,0,0.0170464971,21,21,1.0],[1,1,0.0,0.004385965,0.004385965,228.0,1,1,0,1.0,23,23,0,0,0.0,0.0,1.099732198,228.1636263182,0,1,0,0.9467430486,21,22,0.0],[1,2,0.918295834,0.0,0.005802708,258.5,0,1,0,1.0,25,25,1,2,1.0,1.0,0.848194711,258.5398801005,0,1,0,0.2172288199,26,24,0.0],[1,6,0.975503759,0.004022989,0.004022989,290.0,0,11,279,1.0,7,7,0,5,1.0,1.0,0.2818755716,289.1065963535,0,11,280,0.2234434419,6,7,1.0],[1,21,0.774364197,0.037935323,0.030472637,306.2857143,1,12,1644,0.619047619,112,108,1,21,0.0,0.0,0.026221716,305.6405353003,1,11,1643,0.0,111,108,0.0],[1,1,0.0,0.010471204,0.008726003,573.0,1,8,11,1.0,12,12,1,2,0.0,0.0,0.1625588091,572.3450003277,0,7,12,0.3688530766,11,12,0.0],[1,1,0.0,0.034482759,0.012931034,232.0,1,1,4,1.0,26,26,0,0,0.0,0.0,1.2702341531,232.3576996949,0,1,4,0.2514645536,26,25,0.0],[1,18,0.710736824,0.044518081,0.027949863,385.6111111,1,12,1088,0.611111111,130,126,0,19,1.0,0.9669486473,0.63632603,386.0728141533,1,12,1087,0.6815414146,129,126,0.0],[1,1,0.0,0.024577573,0.006144393,651.0,1,8,83,1.0,131,127,2,0,0.0,0.0,0.7826367824,650.4144585264,1,8,82,0.5714849907,130,128,0.0],[1,1,0.0,0.008951407,0.008951407,782.0,1,8,72,1.0,132,128,1,1,1.0,0.0,0.9664807544,782.0373468997,0,7,71,1.0,133,128,0.0],[1,1,0.0,0.004754358,0.0,631.0,1,9,24,1.0,27,27,1,2,0.0,0.0,1.0571813609,630.0266022453,0,8,24,1.0,26,25,0.0],[1,1,0.0,0.0125,0.0125,80.0,1,7,140,1.0,133,129,2,0,0.2774676467,0.0,1.1445580103,79.0032767037,0,7,140,1.0,134,128,0.0],[1,1,0.0,0.010273973,0.0,584.0,1,9,16,1.0,28,28,0,1,0.2980475839,0.8185093582,0.4007304358,583.5250447258,0,9,15,0.5426867212,29,29,0.0],[1,1,0.0,0.007186858,0.004106776,974.0,1,9,37,1.0,8,8,0,0,0.0,0.0,0.0891601614,974.6433510663,0,8,36,1.0,8,7,1.0],[1,1,0.0,0.03030303,0.003367003,297.0,1,10,41,1.0,9,9,1,0,0.0,0.0,0.3468507989,297.5155155729,0,9,41,0.9651483011,7,8,1.0],[1,1,0.0,0.025641026,0.025641026,78.0,0,4,111,1.0,29,29,1,1,0.0186088395,0.0,0.7419766347,77.6706631719,0,4,109,1.0,28,28,0.0],[2,5,0.01406041,0.303448276,0.278817734,203.0,1,1,42,0.6,34,34,1,4,0.0,0.0,0.471082379,202.5185188329,0,0,42,1.0,34,33,1.0],[1,1,0.0,0.002053388,0.002053388,974.0,0,9,6,1.0,485,481,0,0,0.0737950438,0.6439696239,1.4911866338,973.2620044617,0,9,6,1.0,485,480,0.0],[1,1,0.0,0.003367003,0.003367003,297.0,1,10,3,1.0,10,10,1,1,0.0880300319,0.0,0.4127764119,297.5316805731,0,9,3,1.0,9,8,0.0],[2,3,0.678243172,0.195789474,0.195789474,158.3333333,1,1,12,0.333333333,37,37,3,2,1.0,0.5326299036,0.206461768,158.176931282,0,2,12,0.0,37,36,1.0],[1,1,0.0,0.005681818,0.002840909,352.0,1,10,48,1.0,38,36,1,0,1.0,0.3751988986,0.054616836,351.5922221968,1,10,47,1.0,39,36,0.0],[2,2,1.0,0.162790698,0.0,86.0,1,2,154,0.5,40,40,2,1,0.4309319873,1.0,1.6410955317,85.7000753368,2,1,153,0.0,39,40,1.0],[1,1,0.0,0.0,0.0,73.0,0,1,0,1.0,41,38,2,1,0.0674699771,0.0,0.0697022872,72.830167133,0,2,0,0.3007941745,40,38,1.0],[1,1,0.0,0.01369863,0.01369863,73.0,1,1,0,1.0,42,39,1,1,0.0,0.0,0.1401045137,71.6996096524,2,1,0,0.0296901736,41,37,0.0],[1,1,0.0,0.01369863,0.01369863,73.0,1,1,0,1.0,43,40,1,0,0.4079741123,0.0,0.3634408589,71.7570702975,1,0,0,0.7171159178,43,40,0.0],[1,1,0.0,0.0,0.0,0.0,0,1,5,1.0,44,41,1,0,0.6249817468,0.2234708185,0.4600961362,0.9363925297,0,2,4,1.0,44,41,0.0],[1,1,0.0,0.019607843,0.019607843,51.0,1,5,153,1.0,11,11,0,0,0.1508199957,0.8002217248,0.6462434339,51.4458791577,1,4,153,1.0,10,10,0.0],[1,2,0.0,0.0,0.0,39.0,0,1,7,1.0,46,43,0,2,0.0,0.0,0.6043881277,38.1631818702,0,1,7,0.57522105,46,42,1.0],[2,2,1.0,0.008928571,0.008928571,224.0,0,1,18,0.5,48,48,1,2,1.0,0.9605285411,1.2696978664,224.6848040176,0,1,17,0.0,47,49,0.0],[1,1,0.0,0.074534161,0.00621118,322.0,0,1,13,1.0,49,45,0,1,1.0,0.2513324612,0.4049552794,321.991298594,0,0,12,1.0,48,44,0.0],[2,4,0.883565233,0.115021459,0.026609442,291.25,1,11,44,0.75,16,16,1,3,1.0,0.0,0.4826962635,291.7154734773,1,11,43,0.2793873811,15,15,1.0],[1,1,0.0,0.258666667,0.074666667,375.0,0,1,1,1.0,50,46,2,1,1.0,0.3349825006,1.626025374,374.995462902,0,1,1,1.0,50,47,1.0],[1,1,0.0,0.010666667,0.010666667,375.0,1,1,0,1.0,51,47,0,1,0.0,0.0,0.0097555953,375.4714366652,1,1,0,0.7907054901,50,47,0.0],[1,2,0.685064776,0.176072235,0.040632054,443.0,1,7,185,1.0,18,17,0,2,0.992869739,0.0,0.0743745212,442.5779192961,2,7,184,0.0,17,16,1.0],[1,2,0.938315352,0.038590604,0.013422819,298.0,1,11,294,1.0,20,19,0,1,1.0,0.5507814088,0.0270939903,298.4339732083,0,9,294,0.3073983635,20,19,1.0],[1,1,0.0,0.015789474,0.002631579,380.0,0,1,1,1.0,52,48,2,0,0.0,0.0,0.2419692272,380.1863168169,0,1,2,1.0,53,47,0.0],[1,1,0.0,0.011029412,0.007352941,272.0,0,4,63,1.0,21,20,0,0,0.0,0.3062580126,0.7112100655,272.273353783,0,3,63,0.0,21,19,0.0],[1,1,0.0,0.026041667,0.002604167,384.0,0,1,0,1.0,53,49,0,1,0.0,1.0,0.7575456318,385.1374715277,0,1,0,1.0,53,47,1.0],[1,1,0.0,0.017948718,0.0,390.0,1,1,0,1.0,54,50,0,1,0.0,0.0,0.72116212,391.3177122231,0,1,0,1.0,53,49,1.0],[1,1,0.0,0.020565553,0.020565553,389.0,0,1,0,1.0,55,51,0,1,0.0,0.6793913903,1.6681257139,388.6095705836,0,1,0,1.0,55,51,1.0],[1,1,0.0,0.002570694,0.002570694,389.0,0,1,0,1.0,56,52,1,0,0.0,0.4905721862,1.0505531083,387.5146743501,0,1,0,1.0,56,52,0.0],[1,1,0.0,0.038560411,0.0,389.0,0,1,0,1.0,57,53,0,1,0.0,0.1651399578,1.1051116876,388.6286538098,0,1,1,0.5409827561,56,52,0.0],[1,1,0.0,0.012820513,0.012820513,78.0,0,1,6,1.0,58,54,0,1,0.0,0.0413001841,0.3721373034,78.1072288018,0,0,6,1.0,57,52,0.0],[1,1,0.0,0.001745201,0.001745201,573.0,1,8,38,1.0,22,21,0,1,0.468242479,0.7159241887,0.0897487598,573.2522322729,3,7,37,0.5371451329,21,20,1.0],[2,2,1.0,0.518987342,0.034810127,316.0,1,2,12,0.5,24,24,1,0,0.6005887966,0.1442950156,1.7422535907,315.1934256259,0,2,13,0.0925365539,24,24,1.0],[1,1,0.0,0.012765957,0.012765957,235.0,1,7,99,1.0,25,23,1,0,0.0,0.0,1.0108920577,234.6569683662,0,5,99,0.0,24,23,0.0],[2,2,1.0,0.432098765,0.096296296,405.0,0,2,14,0.5,27,27,2,2,0.1486463157,0.0,1.7864838669,403.7173526337,0,2,14,0.7339987277,27,26,0.0],[1,1,0.0,0.001206273,0.001206273,829.0,0,5,43,1.0,486,482,2,0,0.8461732281,0.0,0.7551856396,829.6320962988,1,5,44,1.0,487,481,0.0],[2,2,1.0,0.508992806,0.050359712,556.0,0,2,16,0.5,29,29,0,2,1.0,0.4608321258,0.3226667558,556.4317854672,0,1,15,0.0,29,29,0.0],[2,2,1.0,0.0,0.009041591,553.0,1,2,16,0.5,31,31,2,1,0.1320415824,0.0,0.5017741968,552.545320459,0,1,15,0.5335129589,31,30,0.0],[1,1,0.0,0.012658228,0.004219409,237.0,1,7,7,1.0,487,483,1,0,0.6686694575,0.0,0.8533946326,236.8223195904,0,7,6,0.0,488,482,0.0],[1,2,0.353359335,0.008316008,0.007276507,481.0,1,11,28,0.5,33,28,0,2,0.9460323834,0.0,1.3541556325,480.3445592824,1,11,27,0.3612089941,33,28,1.0],[2,2,1.0,0.164948454,0.08419244,582.0,0,2,28,0.5,35,35,1,2,0.2545453043,0.0,0.5573092275,582.1857700345,0,1,28,0.0,34,33,0.0],[2,2,1.0,0.090434783,0.111304348,575.0,1,2,28,0.5,37,37,1,1,1.0,0.1118798978,1.2312764333,575.2669220953,1,1,27,0.6502554524,35,36,0.0],[2,2,1.0,0.123310811,0.069256757,592.0,0,2,30,0.5,39,39,2,0,0.7229714125,0.5162580488,0.5812567188,591.0967157363,1,0,30,0.9398709885,39,39,0.0],[2,2,1.0,0.305084746,0.100282486,708.0,1,2,30,0.5,41,41,1,1,1.0,0.0,0.9658478379,708.0646522049,1,2,29,0.4465038517,40,41,0.0],[1,1,0.0,0.009041591,0.001808318,553.0,1,11,14,1.0,488,484,1,0,0.9456482331,0.0,0.7219159188,552.0434499219,0,10,15,0.4528032365,488,483,0.0],[1,1,0.0,0.001025641,0.0,975.0,1,10,29,1.0,42,33,1,2,0.0,0.6322797254,1.2610090704,975.6091271219,1,8,29,1.0,42,33,0.0],[2,2,1.0,0.043296089,0.009776536,716.0,0,2,38,0.5,44,44,2,1,0.3055623063,0.0,0.279413325,717.0632294858,0,2,36,0.0,43,43,0.0],[1,1,0.0,0.008433735,0.001204819,830.0,0,6,11,1.0,59,55,1,0,0.0,0.0,0.8685972285,829.8792479848,0,7,12,1.0,58,54,0.0],[2,2,1.0,0.165172855,0.021766965,781.0,0,2,38,0.5,46,46,2,1,0.6437713978,0.5666340966,1.047100047,780.8367598611,0,0,37,1.0,46,47,0.0],[2,2,1.0,0.197038724,0.030751708,878.0,0,2,42,0.5,48,48,1,2,0.256725453,0.2407968536,0.1593963876,877.2001573149,0,1,41,0.0,47,49,0.0],[2,2,1.0,0.005694761,0.004555809,878.0,1,2,42,0.5,50,50,1,3,0.5661010853,0.0,0.3050811458,878.1085849009,2,2,41,0.1098358247,50,49,0.0],[2,2,1.0,0.027428571,0.034285714,875.0,1,2,42,0.5,52,52,2,2,0.0,0.0,0.7279317549,876.2168939245,0,1,41,1.0,52,51,0.0],[1,3,0.81365241,0.005610098,0.002337541,713.0,0,11,31,1.0,491,487,1,3,1.0,0.0,0.8863170611,713.056810999,0,12,30,0.7990547707,489,485,0.0],[1,1,0.0,0.001026694,0.001026694,974.0,0,10,0,1.0,492,488,0,1,0.3049950974,0.5472127328,0.9838332208,974.4227660868,0,9,0,1.0,491,488,0.0],[1,1,0.0,0.013189448,0.005995204,834.0,1,6,3,1.0,60,56,1,0,0.4158870052,0.0,0.1494237233,833.1184274073,1,5,3,0.0,60,56,0.0],[1,6,0.714692468,0.098327074,0.038238307,488.1666667,1,11,111,1.0,66,62,1,6,1.0,0.0,0.4970865273,488.8392796821,0,11,111,1.0,66,61,1.0],[1,1,0.0,0.012658228,0.015189873,395.0,1,10,0,1.0,67,63,0,1,0.0,0.1662597617,0.6852001856,393.6858984475,0,9,0,1.0,66,61,0.0],[1,1,0.0,0.001199041,0.001199041,834.0,0,6,0,1.0,68,64,0,0,0.0,0.9397611266,0.8152080578,834.1656958472,0,7,0,1.0,67,63,0.0],[1,3,0.772566151,0.010204082,0.004081633,653.3333333,1,11,0,1.0,71,67,0,2,0.7551150621,0.5838383852,0.1288891062,653.3970539068,0,12,0,0.1338773366,70,66,1.0],[1,1,0.0,0.001718213,0.001718213,582.0,0,9,1,1.0,493,489,0,1,0.1673550042,0.0,0.9868200361,581.4254919587,0,9,0,0.7037641886,491,489,0.0],[1,1,0.0,0.00407332,0.00203666,491.0,1,4,24,1.0,1,1,2,1,0.0,0.310856761,0.8127356244,489.6861962364,0,3,23,0.0,0,1,0.0],[1,1,0.0,0.02800659,0.003294893,607.0,1,9,119,1.0,2,2,2,0,0.4405917094,0.0,0.003884612,608.0803328793,1,9,118,1.0,1,3,1.0],[1,1,0.0,0.00203666,0.00203666,491.0,1,4,1,1.0,3,3,0,1,0.2027251191,0.3849613237,0.9517887251,491.8449723409,1,5,1,0.0,2,4,1.0],[1,1,0.0,0.063905325,0.014201183,845.0,1,7,6,1.0,4,4,0,0,0.0,1.0,0.1522731224,845.044355685,0,6,5,1.0,2,4,1.0],[1,3,0.985056822,0.003703704,0.001234568,540.0,1,13,149,1.0,7,7,0,3,1.0,0.0,0.7921948923,539.4795887104,1,13,148,1.0,7,6,1.0],[1,1,0.0,0.082851638,0.015414258,519.0,1,4,1,1.0,8,8,0,1,0.0,0.945937196,0.1572633119,518.3065532656,2,4,0,1.0,7,8,1.0],[1,1,0.0,0.059649123,0.001754386,570.0,1,12,2,1.0,9,9,1,1,0.6631726768,0.0,0.7528850434,569.4217990177,0,11,3,1.0,9,8,1.0],[1,1,0.0,0.001015228,0.001015228,985.0,1,12,5,1.0,10,10,1,0,0.0,1.0,1.1824680249,984.5724757419,1,12,5,0.5900486586,9,9,0.0],[1,2,0.14609425,0.038057743,0.024934383,381.0,0,9,26,1.0,13,13,0,0,0.0,0.0,0.6309515649,380.8562182218,1,8,25,1.0,14,13,1.0],[1,1,0.0,0.001677852,0.0,596.0,1,10,12,1.0,14,14,0,1,0.0,0.3642980514,0.9152172075,595.9646489385,0,9,11,0.4890528161,15,13,1.0],[1,1,0.0,0.004524887,0.004524887,221.0,1,3,185,1.0,15,15,0,1,0.9185120605,1.0,0.0414552984,222.1807035099,0,3,183,1.0,14,14,1.0],[1,1,0.0,0.01059322,0.002118644,472.0,1,5,185,1.0,16,16,0,1,0.206213047,0.0,0.1437305753,471.5329066237,0,5,184,0.4434533105,14,14,1.0],[1,1,0.0,0.225806452,0.0,31.0,0,6,90,1.0,17,17,2,1,0.9062414141,0.0,0.3226074929,31.7370923374,1,6,89,1.0,16,15,1.0],[1,1,0.0,0.005063291,0.005063291,395.0,1,10,15,1.0,69,67,0,1,0.0,0.0,1.074572213,394.2593452108,0,11,15,1.0,68,65,0.0],[1,1,0.0,0.0,0.003861004,518.0,1,5,10,1.0,11,11,1,0,0.4835698713,1.0,0.829507398,517.341385366,2,3,9,1.0,10,12,0.0],[1,1,0.0,0.002525253,0.002525253,396.0,1,6,44,1.0,12,12,1,1,0.0,0.8822879172,0.0006471633,395.6558842182,0,7,44,1.0,11,12,0.0],[1,1,0.0,0.001647446,0.001647446,607.0,1,10,20,1.0,53,39,1,1,0.0180754603,0.0,1.0888103385,605.8377662075,0,9,20,0.570820318,52,38,0.0],[1,3,1.0,0.005501222,0.001833741,545.3333333,1,13,50,1.0,20,20,1,3,0.0,1.0,0.20388111,544.6458492497,0,13,49,0.3537157298,18,20,0.0],[1,1,0.0,0.001015228,0.001015228,985.0,1,12,2,1.0,13,13,0,0,0.0,0.0,1.3127749841,984.8079511542,0,12,2,1.0,13,12,0.0],[1,1,0.0,0.001428571,0.001428571,700.0,1,5,141,1.0,54,40,1,0,0.1642544975,1.0,1.0514745324,700.2713944385,0,5,139,0.4244362577,52,40,1.0],[1,1,0.0,0.003361345,0.005042017,595.0,1,11,18,1.0,14,14,2,1,0.0,0.0,0.8055355319,595.9907601131,0,11,18,0.7601108574,14,14,0.0],[1,1,0.0,0.001183432,0.001183432,845.0,0,7,26,1.0,21,21,1,2,1.0,0.0,0.4206303359,844.8541754143,0,6,26,1.0,21,19,0.0],[1,1,0.0,0.001584786,0.001584786,631.0,1,9,81,1.0,55,41,1,0,0.0,0.0,0.1710517812,631.0839062471,0,9,80,0.7927606861,55,40,0.0],[1,1,0.0,0.046052632,0.044407895,608.0,1,10,14,1.0,56,42,0,0,0.6079526008,1.0,1.0867466399,607.3478651773,1,10,14,1.0,55,40,1.0],[2,2,1.0,0.001172333,0.029308324,853.0,0,2,122,0.5,58,58,1,3,0.7563622828,0.4596929177,0.1267081943,853.5429347548,0,2,121,0.053069909,58,58,0.0],[1,1,0.0,0.007075472,0.003537736,848.0,1,7,8,1.0,15,15,2,1,0.0,1.0,1.0170366336,846.4990847899,1,7,9,0.5588123449,15,14,1.0],[1,1,0.0,0.002380952,0.002380952,420.0,1,9,46,1.0,59,44,0,1,1.0,0.0,0.3457411391,419.9050929222,1,9,45,1.0,58,45,0.0],[1,3,0.94639463,0.002663825,0.001598295,625.6666667,1,12,115,1.0,62,47,0,3,1.0,0.9788463217,0.2424021686,625.2141954499,0,12,116,0.346518534,62,46,1.0],[1,1,0.0,0.004285714,0.004285714,700.0,1,5,17,1.0,63,48,0,1,1.0,0.0,0.2218732822,700.4137275355,1,4,19,1.0,62,47,1.0],[1,1,0.0,0.0,0.002030457,985.0,0,12,0,1.0,64,49,0,1,0.0,0.0,0.8136710542,984.4679674847,1,12,0,0.9667861375,64,49,0.0],[1,1,0.0,0.007594937,0.007594937,395.0,1,10,31,1.0,65,50,1,0,0.8823457587,0.1436841177,0.7872567775,395.9162647645,1,11,31,1.0,65,50,1.0],[1,1,0.0,0.001177856,0.0,849.0,1,7,6,1.0,66,51,0,0,1.0,0.0,0.584344588,848.8010941789,1,5,7,1.0,65,50,0.0],[1,1,0.0,0.025641026,0.025641026,78.0,1,4,193,1.0,67,52,1,2,0.3879952148,0.0284729049,0.0466224872,79.0578123054,1,4,191,1.0,65,53,0.0],[1,1,0.0,0.012925969,0.010575793,851.0,1,7,0,1.0,72,68,1,0,0.0,0.1365215268,0.6522367597,851.6207797735,0,7,1,0.6703810388,71,68,1.0],[1,1,0.0,0.004115226,0.0,243.0,0,9,34,1.0,73,69,0,0,0.0,0.0,0.0292958017,243.442795492,0,8,34,0.0,73,69,1.0],[1,1,0.0,0.002531646,0.002531646,395.0,1,10,1,1.0,68,53,0,0,0.0,1.0,0.2599780663,395.8562026467,0,10,1,1.0,69,52,0.0],[1,1,0.0,0.002531646,0.002531646,395.0,1,10,0,1.0,69,54,2,1,0.2827358844,0.0923784857,1.0060938538,396.0269788254,0,10,0,0.1546258816,69,54,0.0],[1,1,0.0,0.011647255,0.0,601.0,1,11,1,1.0,70,55,1,0,0.0,0.0,1.4474463528,601.8000058311,1,10,1,1.0,70,53,0.0],[1,1,0.0,0.009433962,0.0,424.0,1,9,1,1.0,71,56,0,2,0.0,0.2074976296,0.8415560778,424.6040213585,1,8,1,0.4720193499,71,56,0.0],[1,2,0.503258335,0.036036036,0.004504505,222.0,1,11,107,1.0,73,58,1,2,0.0,0.1734481116,0.2028723225,223.3561358002,0,12,107,0.6122432286,73,58,1.0],[1,1,0.0,0.005145798,0.005145798,583.0,1,2,165,1.0,74,1,0,0,0.12569113,0.4687201146,0.9209770302,584.0291000031,0,3,164,0.5142144501,73,0,0.0],[1,1,0.0,0.02,0.04,50.0,1,6,76,1.0,75,59,1,1,0.0,0.3098687592,0.4284309273,49.3337175925,0,6,76,1.0,74,60,1.0],[1,1,0.0,0.008196721,0.0,610.0,1,10,9,1.0,76,60,1,1,0.0,0.0,0.5077895504,608.5311644768,1,9,8,0.1846107422,75,60,0.0],[1,1,0.0,0.025974026,0.0,77.0,1,7,208,1.0,77,61,1,1,0.9114202598,0.49401706,1.1864495222,77.2118937959,0,6,207,1.0,77,60,1.0],[1,3,0.997683477,0.018132366,0.018132366,367.6666667,1,6,425,1.0,80,64,2,3,1.0,0.0,0.8262462049,367.4548057794,1,5,426,0.6333392753,80,63,0.0],[1,1,0.0,0.016877637,0.002109705,474.0,1,6,1,1.0,22,22,0,0,0.0,0.0,0.4568303143,473.2039033946,1,5,0,0.9122101384,21,21,1.0],[1,1,0.0,0.012987013,0.012987013,77.0,1,7,1,1.0,81,65,1,1,0.0,0.0801815799,0.1004286483,78.1832445303,1,6,0,1.0,82,64,1.0],[1,1,0.0,0.007077856,0.001011122,989.0,1,12,3,1.0,82,66,1,0,0.0269056997,0.0,0.5220699828,989.6890741402,1,11,2,1.0,82,64,0.0],[1,1,0.0,0.017291066,0.017291066,694.0,1,5,3,1.0,83,67,0,0,0.5403981075,0.6910870965,0.9416098475,695.9916711655,1,5,2,0.8160528094,82,67,0.0],[1,1,0.0,0.001015228,0.008121827,985.0,1,12,0,1.0,84,68,0,1,1.0,0.7628876292,0.2487743692,984.5603529654,0,12,0,0.0,85,68,0.0],[2,2,1.0,0.003154574,0.0,317.0,1,3,132,0.5,17,17,1,2,1.0,0.0,0.2313512547,316.7738812821,0,2,131,1.0,17,16,0.0],[1,1,0.0,0.0,0.003174603,630.0,1,10,14,1.0,18,17,2,0,0.0,0.0,0.0860647782,629.6890050745,0,9,13,1.0,17,16,0.0],[1,1,0.0,0.002531646,0.002531646,395.0,1,10,7,1.0,85,69,1,1,0.3313525708,1.0,0.3135441538,394.5538184171,0,9,7,1.0,85,68,1.0],[1,1,0.0,0.003430532,0.003430532,583.0,1,3,7,1.0,19,1,0,0,0.0,0.0,1.2798102665,583.3873523409,0,3,8,1.0,18,0,0.0],[1,1,0.0,0.001587302,0.001587302,630.0,1,10,3,1.0,20,18,0,0,1.0,0.0,0.1486449323,628.6165080484,2,9,2,0.5549186266,20,17,1.0],[1,2,1.0,0.002188184,0.002188184,457.0,1,9,66,1.0,22,20,0,2,1.0,0.0,0.5820054073,457.4564593108,1,9,65,1.0,22,19,1.0],[1,1,0.0,0.008438819,0.016877637,474.0,1,7,10,1.0,23,21,1,1,0.2139426541,0.7477944204,0.8192534829,473.3446243232,2,6,10,0.0,23,22,0.0],[1,1,0.0,0.008547009,0.001709402,585.0,1,9,60,1.0,86,70,0,0,1.0,0.0837879829,1.2313126299,583.5568376887,1,8,59,0.3765441753,86,70,1.0],[1,1,0.0,0.106382979,0.063829787,47.0,1,7,81,1.0,87,71,1,1,0.5424358885,0.525460414,0.080724846,46.5324184545,0,6,81,1.0,86,71,0.0],[1,1,0.0,0.007352941,0.007352941,272.0,1,4,81,1.0,88,72,0,2,0.2444237547,0.0,0.0742820748,272.1212920276,1,4,81,0.0925270847,87,71,0.0],[1,1,0.0,0.003412969,0.001706485,586.0,1,9,1,1.0,89,73,1,0,0.0,0.0,0.1465076191,585.7979598011,0,8,0,1.0,87,73,1.0],[1,1,0.0,0.003273322,0.0,611.0,1,10,14,1.0,90,74,1,1,0.9207453405,0.0,0.0469500185,612.1898023986,0,10,13,1.0,89,74,0.0],[1,1,0.0,0.002525253,0.002525253,396.0,1,6,7,1.0,91,75,1,0,0.0,0.0,0.0710591943,395.7408864632,0,7,7,1.0,90,76,0.0],[1,1,0.0,0.004700353,0.001175088,851.0,0,7,17,1.0,92,76,0,0,0.196238947,0.2693675277,0.9186711275,850.9043777766,0,7,17,1.0,92,76,0.0],[1,4,0.53477311,0.14939897,0.033772181,436.75,1,12,49,1.0,96,80,0,3,1.0,0.0,0.1344246767,436.4736733057,2,12,49,1.0,96,80,1.0],[1,2,0.41381685,0.025892857,0.016964286,560.0,1,11,2,1.0,98,82,0,2,1.0,0.0,0.5340131447,559.1978412868,1,11,0,0.0,98,82,0.0],[1,2,0.954434003,0.005159071,0.00171969,581.5,1,11,2,0.5,25,23,0,2,1.0,0.0,0.3801817129,582.4525605306,1,10,1,0.0464088818,24,24,0.0],[1,2,0.979868757,0.004110393,0.002935995,851.5,1,12,20,1.0,100,84,1,1,0.6540360715,0.4235106149,0.5533251963,851.5132987221,1,12,20,1.0,99,84,1.0],[1,1,0.0,0.004115226,0.004115226,243.0,0,9,22,1.0,494,490,1,2,0.0,0.0,1.3944057912,241.6284806595,0,9,22,1.0,493,490,0.0],[1,1,0.0,0.018583043,0.0,861.0,1,7,13,1.0,101,85,0,1,0.0,0.0477810439,0.0403272179,861.253973628,1,8,12,1.0,102,85,0.0],[1,1,0.0,0.1,0.025,40.0,1,7,135,1.0,26,24,1,0,0.0,0.7098909059,0.2333819069,41.2854534296,0,7,136,0.1873104261,26,22,1.0],[1,1,0.0,0.056386651,0.042577675,869.0,1,7,2,1.0,27,25,0,1,0.0,0.0599808546,1.1981941991,868.3396447308,1,6,1,1.0,28,26,0.0],[1,1,0.0,0.006734007,0.006734007,297.0,0,11,43,1.0,70,68,2,0,1.0,0.0,0.2776560898,297.0510020719,0,10,44,1.0,69,67,1.0],[1,1,0.0,0.0,0.0,108.0,0,1,0,1.0,23,23,1,0,1.0,0.8294825877,0.7940329979,106.9636673573,0,1,0,1.0,24,23,1.0],[1,4,0.837402807,0.08563135,0.000967586,516.75,0,12,157,1.0,27,27,0,4,0.7809726825,0.4180539798,1.0756288571,517.3374413181,1,11,157,1.0,28,26,1.0],[1,1,0.0,0.002247191,0.002247191,890.0,0,7,0,1.0,28,28,0,2,0.0,1.0,0.8075922004,889.730943918,0,7,0,1.0,28,28,0.0],[1,1,0.0,0.02407932,0.015580737,706.0,0,10,35,1.0,102,86,0,2,0.0,0.0,0.8725912483,705.3434596079,0,9,34,0.5342209243,102,85,0.0],[1,1,0.0,0.001754386,0.001754386,570.0,0,13,78,1.0,71,69,1,0,0.1696060286,0.0,0.0207374804,569.2655220943,0,12,77,0.0,69,68,1.0],[1,1,0.0,0.011925043,0.011925043,587.0,0,10,45,1.0,29,29,1,1,0.0,0.2204666499,0.5429035355,586.4395606632,0,11,45,1.0,28,28,1.0],[1,2,0.265615488,0.956651719,0.862481315,334.5,1,13,13,1.0,31,31,1,1,0.215131133,0.609570934,0.7297853604,334.6505036984,1,12,13,1.0,31,30,1.0],[1,1,0.0,0.021276596,0.021276596,94.0,0,8,0,1.0,32,32,0,1,0.4091969496,0.0,0.9903251976,94.7189686303,0,7,0,0.0,31,32,1.0],[1,1,0.0,0.002531646,0.002531646,395.0,1,10,56,1.0,103,87,0,0,0.5258633043,0.4032317479,0.4538211177,393.958073933,0,13,56,0.4260877172,103,86,0.0],[1,1,0.0,0.010327022,0.0,581.0,0,13,10,1.0,495,491,0,1,0.0,0.0,0.5000569032,582.0977876117,0,12,10,1.0,495,491,0.0],[1,1,0.0,0.074367089,0.023734177,632.0,1,10,68,1.0,28,26,0,1,0.0,0.0,0.3716798803,631.4823283785,2,10,67,0.0,28,24,1.0],[1,2,0.997502546,0.013313609,0.01183432,338.0,1,14,62,1.0,2,2,1,1,1.0,0.0,0.9480257019,337.0444669432,0,15,62,1.0,1,1,0.0],[1,2,0.949452015,0.014127144,0.005045409,495.5,1,11,73,1.0,73,71,1,2,1.0,1.0,0.5015843952,494.445266049,0,9,73,0.4463659496,73,71,1.0],[1,1,0.0,0.067323481,0.001642036,609.0,1,10,5,1.0,74,72,0,0,0.0044782938,1.0,0.4225681624,608.5686254563,0,10,4,0.8747428253,73,73,1.0],[1,1,0.0,0.001652893,0.001652893,605.0,0,12,52,1.0,3,3,0,0,0.0,0.0,0.0036182936,604.5651186133,1,12,52,0.5355320207,2,5,0.0],[1,1,0.0,0.015659955,0.007829978,894.0,1,8,52,1.0,4,4,1,1,0.2957469573,0.0,0.369401215,893.1931595538,0,8,52,0.4253885853,4,3,1.0],[1,1,0.0,0.018518519,0.018518519,108.0,1,2,52,1.0,5,5,1,2,0.0,0.0,1.1569039668,107.9339607183,0,1,53,1.0,5,5,0.0],[1,1,0.0,0.003355705,0.004474273,894.0,1,8,0,1.0,6,6,0,2,0.6895622332,0.5397523963,1.0117732243,895.0560628573,0,9,0,1.0,6,6,1.0],[1,1,0.0,0.053191489,0.042553191,94.0,0,9,9,1.0,7,7,0,1,0.0,0.0,0.3561023475,93.5675436959,0,8,10,1.0,6,6,0.0],[1,1,0.0,0.0,0.0,34.0,0,1,0,1.0,75,73,1,1,0.0,0.0,0.3276613404,34.0146519656,0,1,0,0.386656976,74,72,0.0],[1,3,0.893230719,0.018248175,0.009489051,456.6666667,0,11,172,1.0,78,76,0,4,0.0,0.466264799,0.0490973881,455.8061981813,0,10,170,1.0,77,76,1.0],[1,1,0.0,0.004237288,0.001412429,708.0,1,10,85,1.0,29,27,0,1,0.0,0.542262153,0.0645234525,707.6773655925,1,9,85,0.6784142468,29,26,0.0],[1,1,0.0,0.065945946,0.0,925.0,1,8,34,1.0,8,8,2,1,1.0,0.585425118,0.1306000516,925.1411712055,0,8,34,0.2210768904,7,9,1.0],[1,1,0.0,0.018987342,0.018987342,632.0,1,11,58,1.0,33,33,0,2,0.0852508308,0.0,0.4012087181,632.3846807379,0,10,58,0.0,32,32,1.0],[1,1,0.0,0.003305785,0.003305785,605.0,1,12,34,1.0,34,34,2,2,0.0,0.7388535652,0.6263587598,605.1228986993,0,11,34,0.0,34,33,0.0],[1,3,0.334648976,0.018001241,0.009310987,537.0,1,14,80,1.0,11,11,0,3,0.8555115076,0.0654130034,0.3950767506,537.3576229463,1,13,80,1.0,9,10,0.0],[1,1,0.0,0.012244898,0.0,245.0,1,9,122,1.0,35,35,0,1,0.7231137533,0.6113193278,1.2194848842,245.6035111731,0,9,121,0.1619877924,35,34,1.0],[1,1,0.0,0.017094017,0.006837607,585.0,1,14,2,1.0,36,36,1,1,0.0,1.0,0.1330750188,585.1172499615,1,15,1,1.0,36,35,1.0],[1,1,0.0,0.005050505,0.005050505,396.0,1,11,48,1.0,30,28,0,0,0.7736910636,0.0,0.8339978643,396.2978256776,0,11,47,0.0,29,29,0.0],[1,1,0.0,0.244444444,0.066666667,90.0,1,5,148,1.0,31,29,2,0,0.0,0.8024375727,0.419349244,89.7872719498,1,4,148,1.0,29,29,1.0],[1,3,0.43492625,0.206715635,0.036726128,635.3333333,1,8,170,1.0,81,79,2,3,0.0,0.0,0.2931139175,634.2646609348,1,8,171,1.0,80,79,1.0],[1,1,0.0,0.085020243,0.008097166,988.0,1,8,0,1.0,32,30,0,0,0.0,0.3929131351,0.5019879483,988.2674383134,1,6,0,0.2551053706,32,30,1.0],[1,2,0.701206584,0.047619048,0.030753968,504.0,1,12,34,1.0,34,32,2,2,0.1590496197,0.630947985,0.4238467636,503.5122347078,1,12,33,0.7941310688,34,31,1.0],[1,1,0.0,0.064089522,0.067141404,983.0,1,8,0,1.0,35,33,1,1,0.6160003207,1.0,0.7812604503,983.1286170946,0,8,0,1.0,34,34,1.0],[1,1,0.0,0.005181347,0.012953368,386.0,1,11,0,1.0,36,34,1,2,0.0,0.2154948468,0.6187567908,386.1455430237,0,11,0,0.0,36,35,0.0],[1,1,0.0,0.016080402,0.00201005,995.0,1,12,129,1.0,37,35,1,1,0.4710504264,0.0,0.2269055235,995.3237947258,0,12,128,0.5582171966,37,33,1.0],[1,1,0.0,0.021105528,0.021105528,995.0,1,12,0,1.0,38,36,0,0,0.0,1.0,0.6860955339,994.8509728936,2,12,1,0.9735952449,39,35,0.0],[1,1,0.0,0.001709402,0.001709402,585.0,1,14,6,1.0,39,37,1,0,0.4592475093,0.0,0.4471649614,585.682994195,0,13,5,0.8270522003,39,37,0.0],[1,1,0.0,0.001615509,0.001615509,619.0,1,11,8,1.0,40,38,0,0,1.0,0.0,0.7422625746,618.2878156676,0,10,8,0.5622848683,40,36,1.0],[1,1,0.0,0.259259259,0.074074074,27.0,1,8,384,1.0,41,39,0,0,0.2186887463,0.2471850093,0.8243601219,27.3158384257,0,7,384,0.1396636221,40,37,1.0],[1,2,0.462749059,0.04368471,0.004748338,526.5,1,12,49,1.0,83,81,0,1,1.0,0.9928173375,0.3282726795,527.0262666641,1,12,49,1.0,83,81,1.0],[1,1,0.0,0.034428795,0.0,639.0,1,12,1,1.0,104,88,0,1,0.0,0.4464951334,0.5487005037,638.0802079057,0,12,0,1.0,102,87,1.0],[1,2,1.0,0.007366483,0.004910988,814.5,1,13,50,1.0,106,90,1,0,1.0,0.0,0.3452554171,814.2129805676,0,12,49,1.0,105,89,0.0],[1,1,0.0,0.117647059,0.015873016,1071.0,1,8,23,1.0,107,91,1,1,0.1975926433,0.5191718295,1.4575537828,1070.2846539804,2,6,22,1.0,106,91,1.0],[1,1,0.0,0.001582278,0.001582278,632.0,1,11,5,1.0,108,92,0,1,0.3219796035,0.6348087156,1.6202182472,631.3634827903,0,10,3,0.0,107,92,1.0],[1,1,0.0,0.0128,0.0,625.0,1,11,19,1.0,109,93,0,1,0.2582478646,0.0,0.7119732251,625.5229591661,1,10,18,1.0,107,92,1.0],[1,1,0.0,0.007731959,0.00257732,388.0,1,11,27,1.0,42,40,0,0,0.1208552182,0.0,0.5364036876,388.2589436227,0,10,25,1.0,42,40,0.0],[1,1,0.0,0.003003003,0.001001001,999.0,1,12,5,1.0,37,37,0,0,0.0802047474,0.0,0.3476925983,999.3976161463,1,12,5,1.0,36,37,0.0],[1,1,0.0,0.010261194,0.009328358,1072.0,1,8,4,1.0,110,94,1,0,0.7421872526,0.0,0.3571584164,1071.7990353929,0,7,3,0.0372602014,110,92,1.0],[1,1,0.0,0.0046875,0.009375,640.0,1,12,6,1.0,43,41,1,1,0.0,0.0,1.1570937829,640.9883797265,1,12,6,0.0,42,40,1.0],[1,1,0.0,0.061026352,0.034674064,721.0,1,10,36,1.0,111,95,0,0,0.0,0.0,0.6621595738,721.9963130186,0,10,35,1.0,111,95,1.0],[1,1,0.0,0.000932836,0.000932836,1072.0,1,8,2,1.0,12,12,1,0,0.2891419591,0.0105088939,0.882380589,1071.4370777793,2,9,3,0.0,12,10,1.0],[1,7,0.683185705,0.044656606,0.01262704,463.8571429,1,13,810,1.0,118,102,0,7,0.2430967172,0.5411931266,1.8663042699,464.5814314567,0,12,809,0.0,117,104,1.0],[1,1,0.0,0.008973081,0.004985045,1003.0,1,12,2,1.0,119,103,1,0,0.3038565018,0.0,0.1641294161,1003.1462499479,0,10,1,0.5884136168,119,101,0.0],[1,1,0.0,0.001386963,0.001386963,721.0,0,10,1,1.0,120,104,1,0,0.0,0.0,0.6812195337,720.3109951049,0,10,1,1.0,119,103,0.0],[1,1,0.0,0.002773925,0.002773925,721.0,0,10,0,1.0,121,105,0,1,1.0,0.1379895376,0.7837365965,720.6599267184,0,10,1,1.0,121,104,1.0],[1,1,0.0,0.013793103,0.013793103,145.0,1,12,0,1.0,44,42,0,1,0.0,0.0,0.3335899627,146.0665959337,1,12,0,0.641782728,43,42,1.0],[1,1,0.0,0.00312989,0.00312989,639.0,1,12,1,1.0,45,43,0,1,0.0,0.0,0.8448188531,640.8709876197,0,11,0,1.0,45,43,0.0],[1,1,0.0,0.001385042,0.0,722.0,1,10,1,1.0,122,106,1,0,0.6826355659,0.5275055191,1.2451372329,722.4242199032,1,10,1,1.0,121,105,0.0],[1,1,0.0,0.00090009,0.00090009,1111.0,1,8,4,1.0,46,44,0,1,0.5605511994,0.0,0.3283777522,1109.893448682,1,7,5,1.0,44,43,0.0],[1,1,0.0,0.034954407,0.001519757,658.0,1,12,3,1.0,123,107,1,0,0.1863268362,0.4492694509,1.3068676528,658.065576187,0,11,4,0.500044398,122,107,1.0],[1,1,0.0,0.061674009,0.0,227.0,1,4,216,1.0,124,108,1,0,0.0,0.3214358663,1.3146385274,226.2987671776,0,3,216,0.2642238857,123,108,1.0],[2,2,1.0,0.006309148,0.006309148,317.0,1,3,356,0.5,126,125,2,2,1.0,0.0,0.601119165,316.9437605309,1,3,357,1.0,124,124,0.0],[1,1,0.0,0.001798561,0.000899281,1112.0,1,8,0,1.0,47,45,0,0,1.0,0.0,0.7090389014,1113.1436536515,1,8,0,0.7846353245,47,45,0.0],[1,1,0.0,0.005181347,0.012953368,386.0,1,11,6,1.0,48,46,0,0,0.0,0.0,0.2850926402,385.6709638868,3,11,6,0.085448458,47,46,1.0],[1,1,0.0,0.018838305,0.006279435,637.0,1,11,8,1.0,127,110,0,0,1.0,0.0,0.9993472012,636.9197215733,1,11,7,1.0,127,109,0.0],[1,1,0.0,0.025618375,0.0,1132.0,1,8,2,1.0,128,111,0,1,0.0,1.0,0.4124706608,1131.3205950356,0,8,1,1.0,128,112,0.0],[1,1,0.0,0.0,0.001712329,584.0,1,14,33,1.0,129,112,0,0,0.0,0.0,1.2653117884,583.4978480425,0,13,33,0.6532402573,128,111,0.0],[1,1,0.0,0.018518519,0.018518519,108.0,0,2,78,1.0,38,38,0,0,0.0,0.0,0.0702281905,108.1626795681,1,2,78,0.0,38,37,0.0],[1,1,0.0,0.029824561,0.023684211,1140.0,1,8,6,1.0,49,47,0,1,0.0,0.0,0.1931493477,1140.1125587164,0,8,5,1.0,48,48,0.0],[1,1,0.0,0.104330709,0.008858268,1016.0,1,12,12,1.0,74,70,2,0,1.0,0.6773109225,1.0179706101,1015.75783915,1,11,13,0.8491179484,73,70,1.0],[1,1,0.0,0.049679487,0.041666667,624.0,0,11,7,1.0,39,39,0,0,0.6652779851,0.0,0.1645567163,624.4621151552,0,9,8,1.0,38,38,0.0],[1,1,0.0,0.004784689,0.001594896,627.0,1,12,15,1.0,13,13,0,0,0.5119049764,0.0,1.0031174197,628.1333885948,0,12,14,1.0,12,13,0.0],[1,1,0.0,0.0,0.0,1136.0,0,1,0,1.0,50,48,1,1,1.0,0.0,0.7989962783,1136.2359550984,0,0,0,1.0,50,47,0.0],[1,1,0.0,0.002631579,0.002631579,1140.0,1,8,2,1.0,51,49,1,1,0.0,0.0,0.0210310041,1139.3887498247,1,7,2,1.0,49,48,0.0],[1,2,1.0,0.01459854,0.0,68.5,1,11,41,1.0,76,72,0,2,0.7214692782,0.6913828466,1.1419914105,68.8639612055,0,11,40,1.0,75,71,0.0],[1,1,0.0,0.011494253,0.006896552,435.0,1,5,23,1.0,52,50,0,0,0.0,0.0,0.1616787245,435.5312829751,1,4,22,0.8642449228,51,50,1.0],[1,1,0.0,0.072881356,0.054237288,590.0,1,14,9,1.0,130,113,0,0,1.0,0.0,0.4157124954,590.1851148256,2,15,8,0.4566757981,129,112,0.0],[1,1,0.0,0.037037037,0.074074074,54.0,1,6,175,1.0,131,114,0,1,0.4732889058,0.1677956545,1.7626240693,54.6045253563,1,6,174,0.4411013539,131,113,0.0],[1,1,0.0,0.000877193,0.000877193,1140.0,1,8,1,1.0,53,51,0,0,0.0,1.0,0.3384890538,1139.9048885641,1,7,1,1.0,53,51,1.0],[1,1,0.0,0.00304414,0.00608828,657.0,1,12,11,1.0,132,115,0,0,1.0,0.6724209503,0.6916495953,656.2005124739,0,12,10,0.0518348523,131,114,0.0],[1,1,0.0,0.006079027,0.003039514,658.0,0,12,0,1.0,133,116,1,3,0.0,0.0165499171,0.1575806758,657.7162195274,0,11,0,1.0,131,116,0.0],[1,1,0.0,0.632183908,0.689655172,87.0,0,9,50,1.0,14,14,1,0,0.445510122,0.4832172238,0.220244913,86.7703828712,0,9,50,1.0,14,14,1.0],[1,1,0.0,0.009668508,0.005524862,724.0,1,10,15,1.0,134,117,1,2,0.0,0.1525758946,0.4123814618,723.6778837021,2,9,15,1.0,133,114,1.0],[1,1,0.0,1.322183099,1.322183099,1136.0,0,2,2,1.0,15,15,0,0,0.0,1.0,0.0434145469,1136.6277959385,0,2,1,1.0,15,15,1.0],[1,1,0.0,0.002964427,0.006916996,1012.0,0,12,4,1.0,77,73,0,1,0.0,0.2908333945,0.4098431102,1011.7602624369,0,11,3,0.1325614612,76,73,1.0],[1,1,0.0,0.003367003,0.003367003,297.0,1,12,149,1.0,54,52,1,0,0.0,0.3467488467,0.3233464079,297.8997711487,1,11,149,0.6772520753,53,52,0.0],[1,1,0.0,0.017881706,0.013755158,727.0,1,10,0,1.0,55,53,1,1,0.0,0.0,0.2231827529,728.3748508894,0,10,0,0.0,54,55,0.0],[1,1,0.0,0.054462935,0.048411498,661.0,1,12,1,1.0,56,54,0,1,1.0,0.1011537295,0.875229432,662.5748509625,1,11,1,0.3774049164,56,55,1.0],[1,1,0.0,0.001512859,0.001512859,661.0,1,12,1,1.0,57,55,1,1,0.0,0.0,0.1571031917,661.0048439608,0,11,0,0.0,57,56,0.0],[1,3,0.997683477,0.014360313,0.011749347,255.3333333,1,12,13,0.666666667,80,76,0,2,0.4845533587,0.0,0.7861854688,255.8403796836,2,10,13,1.0,79,76,1.0],[1,1,0.0,0.042857143,0.014285714,70.0,1,8,306,1.0,1,1,1,2,0.4693551866,0.4794852797,0.1769922064,69.3844717098,0,7,306,1.0,0,2,0.0],[1,1,0.0,0.012578616,0.0,636.0,1,12,7,1.0,58,56,1,2,0.0,1.0,0.2370861911,635.7221519544,2,10,5,0.4893931392,56,57,1.0],[1,1,0.0,0.010245902,0.0,488.0,1,11,87,1.0,59,57,1,1,0.0,0.0188231505,0.3358559484,486.9030968031,2,10,86,0.4240788074,59,56,0.0],[1,1,0.0,0.014285714,0.014285714,70.0,1,9,15,1.0,60,58,0,0,0.0,0.8790882164,0.4630825494,70.1276119707,1,8,15,0.6582566066,57,58,0.0],[1,1,0.0,0.021341463,0.021341463,328.0,1,3,219,1.0,1,1,0,0,0.0,0.0,0.1301439926,328.4651662181,0,1,219,0.5777275728,1,1,1.0],[1,1,0.0,0.008196721,0.008196721,488.0,1,12,18,1.0,2,2,0,1,0.7833716153,0.0,0.6681935568,489.8903439348,0,12,19,0.0533766477,1,2,1.0],[1,3,0.345955766,0.202739726,0.123287671,243.3333333,1,14,53,1.0,5,5,0,3,0.7527742835,0.0,0.6560354929,244.359615533,1,14,53,0.6447374526,5,5,1.0],[1,1,0.0,0.00098912,0.001978239,1011.0,1,13,27,1.0,6,6,0,2,0.0,0.0470287699,0.835824964,1009.6243787931,1,12,25,0.7790007475,6,5,0.0],[1,1,0.0,0.002298851,0.002298851,435.0,1,6,29,1.0,7,7,0,1,0.3018759563,0.0,0.3016397951,434.9353641388,0,5,30,0.9954093436,5,8,0.0],[1,1,0.0,0.035874439,0.004484305,446.0,1,6,0,1.0,8,8,1,1,0.8345689071,0.0,1.0883319748,445.9071075629,1,6,1,0.5519739345,8,9,1.0],[1,1,0.0,0.008163265,0.004081633,245.0,1,10,44,1.0,9,9,1,0,0.4649180631,0.0,0.0142846202,244.0442435485,0,8,44,1.0,7,8,0.0],[1,1,0.0,0.020547945,0.0,146.0,1,13,46,1.0,10,10,1,1,0.0,0.2672678223,0.649013434,145.0774083579,1,12,46,0.6443481954,10,9,0.0],[1,1,0.0,0.009615385,0.009615385,624.0,1,12,33,1.0,11,11,1,1,0.0,1.0,1.0897380688,623.5243261954,2,11,34,1.0,10,10,1.0],[1,1,0.0,0.001602564,0.001602564,624.0,1,12,0,1.0,12,12,0,2,0.0,0.8078041845,0.8337735571,623.67014352,3,10,0,1.0,11,12,0.0],[2,9,0.851601804,0.003438958,0.003438958,452.3333333,0,14,1034,0.888888889,21,21,3,9,0.3962829879,0.0,1.4374382887,451.2966023881,0,13,1034,0.7543168613,20,20,0.0],[1,4,0.820111964,0.013859275,0.010127932,469.0,1,14,42,0.5,43,43,1,5,0.0,0.0155462503,0.9372773218,469.5146551325,1,14,41,0.0711283918,43,42,1.0],[1,3,0.864973521,0.001446132,0.002169197,461.0,1,14,0,0.333333333,46,46,0,3,0.0922340355,0.0429449872,0.6863813189,460.5603336996,2,13,1,0.0,46,46,0.0],[1,1,0.0,0.0,0.001762115,1135.0,0,3,42,1.0,47,47,1,0,0.0,0.0,0.0873590922,1134.8581020605,0,4,40,0.9043240292,46,47,0.0],[1,1,0.0,0.00349345,0.00349345,1145.0,0,9,0,1.0,22,21,2,0,0.0,0.0,0.3785416183,1144.1795996493,0,9,1,1.0,22,20,0.0],[1,1,0.0,0.000873362,0.000873362,1145.0,0,9,1,1.0,23,22,1,0,0.0,0.0,0.7378327136,1145.0893055719,1,8,1,0.0,23,21,0.0],[1,1,0.0,0.016589862,0.07281106,1085.0,1,3,41,1.0,48,48,0,1,0.1347331759,0.0,0.4828103453,1084.9407193618,1,3,40,0.8590866295,47,49,1.0],[1,1,0.0,0.004056795,0.004056795,493.0,1,13,3,1.0,16,16,2,0,1.0,0.0,0.064420977,494.0294767391,1,11,1,1.0,15,16,0.0],[2,2,0.0,0.0,0.0,17.0,1,2,121,1.0,25,24,1,2,0.0,0.0,0.9303037125,15.7633148311,2,2,121,0.0,26,23,1.0],[1,1,0.0,0.0,0.002770083,1083.0,0,3,3,1.0,49,49,0,1,0.0,0.0,0.1848578281,1083.1877933922,1,3,3,1.0,47,49,0.0],[1,1,0.0,0.001572327,0.001572327,636.0,0,12,37,1.0,50,50,1,1,0.0,0.3438775496,0.5728817267,635.4622528182,0,11,38,0.7120441386,49,49,0.0],[1,1,0.0,0.001572327,0.001572327,636.0,0,13,2,1.0,26,24,1,0,0.8357407673,0.7620650649,0.0653917908,635.4855722617,1,11,1,0.9758803979,25,24,1.0],[1,1,0.0,0.009433962,0.009433962,106.0,1,2,300,1.0,27,25,1,1,0.0,0.8496540069,0.0791317337,106.5741731621,0,2,299,0.5040617097,26,25,0.0],[1,2,0.804252236,0.064209275,0.003567182,420.5,1,11,166,1.0,29,27,0,2,1.0,1.0,0.7384975174,422.1619365703,0,11,167,0.964930885,29,26,1.0],[1,1,0.0,0.078397213,0.106271777,574.0,1,15,61,1.0,30,28,1,0,0.0,0.8735425349,0.3992938185,573.4638063123,0,16,60,0.5041563961,30,26,1.0],[1,1,0.0,0.001569859,0.0,637.0,1,13,13,1.0,31,29,1,1,0.0,0.7120856953,0.230135367,636.5151179801,0,12,12,1.0,30,28,0.0],[1,1,0.0,0.004076087,0.0,736.0,1,11,2,1.0,32,30,1,0,0.0,0.0,0.6603315463,735.7731705573,1,10,0,1.0,31,30,0.0],[1,5,0.771701245,0.022385673,0.085385353,625.4,1,14,151,0.8,5,5,2,4,1.0,1.0,0.1214710905,624.7220657479,0,14,149,0.0,4,5,1.0],[1,1,0.0,0.020761246,0.039792388,578.0,1,4,261,1.0,6,1,0,0,1.0,1.0,0.0443752654,577.9621147663,1,4,260,0.7843138878,6,2,1.0],[1,2,0.0,0.000963391,0.000963391,519.0,1,13,53,1.0,34,32,0,1,0.4653066263,0.0,0.6482311336,519.7819887657,0,12,53,1.0,33,32,1.0],[1,1,0.0,0.003511853,0.002633889,1139.0,1,10,6,1.0,35,33,0,1,0.0,0.4374693082,0.1563891633,1138.8909629388,0,11,6,0.662653447,35,33,0.0],[1,1,0.0,0.0064,0.0032,625.0,1,12,50,1.0,36,34,0,1,0.0,0.0,1.5860427508,623.7984512897,1,12,49,0.9750368367,36,35,0.0],[1,1,0.0,0.063260341,0.02189781,411.0,1,7,43,1.0,37,35,1,0,0.6936117133,0.7427308538,0.5638457855,411.0537168878,0,7,43,1.0,37,35,0.0],[1,1,0.0,0.00243309,0.0,411.0,1,7,0,1.0,38,36,0,1,0.4720082715,0.554140191,0.0471893671,410.9259320098,1,6,0,0.3512846861,36,35,0.0],[1,1,0.0,0.166666667,0.113636364,528.0,1,7,7,1.0,7,6,0,0,0.2909231352,0.8107339923,0.132556689,527.4500699919,1,5,7,0.0314479834,8,6,1.0],[1,5,0.945943895,0.09518144,0.041046996,336.2,1,15,1040,1.0,12,11,1,4,0.0,0.0,0.3124898466,336.5423715954,0,14,1040,0.67672434,12,12,1.0],[1,3,0.94639463,0.009771987,0.003257329,204.6666667,1,9,617,1.0,41,39,0,3,1.0,0.0,1.7100602786,203.7520872135,1,8,616,0.9343956044,40,39,1.0],[2,3,0.878347105,0.019002375,0.002375297,280.6666667,1,14,98,0.666666667,44,43,2,2,0.5173909276,0.0,1.3220754993,280.7114522861,0,13,97,1.0,44,42,1.0],[1,1,0.0,0.002331002,0.002331002,429.0,1,2,0,1.0,45,42,0,1,0.0,0.0159860584,0.5061134164,428.5998752033,2,2,0,1.0,43,40,1.0],[1,1,0.0,0.02712161,0.025371829,1143.0,1,10,2,1.0,46,43,0,1,0.5767085301,0.4414784716,0.2452034295,1141.3748746905,0,10,1,1.0,44,42,1.0],[1,1,0.0,0.382352941,0.382352941,34.0,1,1,40,1.0,47,2,0,1,0.3183584055,0.2590812063,0.9536454275,34.7076870245,1,0,40,1.0,46,2,1.0],[1,1,0.0,0.020930233,0.009302326,430.0,1,2,1,1.0,48,44,1,1,0.0,0.0,0.308865719,429.9049326702,0,2,1,0.7360917551,47,44,1.0],[1,1,0.0,1.833333333,0.25,12.0,1,7,504,1.0,13,12,0,1,0.0,1.0,0.9895581603,12.2531051234,2,7,503,1.0,12,10,1.0],[1,1,0.0,0.004378284,0.000875657,1142.0,1,10,1,1.0,49,45,0,0,0.0032787135,0.0,0.471209869,1141.0269940052,0,8,1,1.0,48,44,0.0],[1,1,0.0,0.011314186,0.00435161,1149.0,1,10,0,1.0,50,46,0,0,0.1943630795,1.0,0.0875125713,1149.2084641436,2,10,0,1.0,50,45,0.0],[1,2,0.672294817,0.019939577,0.00060423,827.5,1,14,8,1.0,52,48,1,3,0.9490739757,0.5877419974,0.6630476327,827.7740743819,1,14,8,0.5058188124,52,48,0.0],[1,1,0.0,0.064,0.004,250.0,1,11,56,1.0,14,13,2,1,0.0,0.0,1.0600254499,250.2383075391,0,10,56,1.0,14,12,1.0],[1,3,0.806853195,0.074175824,0.041895604,485.3333333,1,15,86,0.666666667,53,53,1,2,1.0,0.0,0.1441775339,484.3493550876,0,15,86,0.2816446691,52,51,1.0],[1,6,0.775258887,0.032467532,0.002272727,513.3333333,1,15,173,0.833333333,58,54,0,5,1.0,0.0,1.4027226057,512.1921366987,1,14,172,0.60588898,57,54,1.0],[1,2,1.0,0.009205021,0.0041841,597.5,1,13,251,1.0,60,56,1,2,1.0,0.0,0.1986094132,597.095604062,0,13,251,1.0,59,55,1.0],[1,1,0.0,0.575342466,0.02739726,73.0,1,7,104,1.0,61,57,0,0,0.0,1.0,0.1746522887,71.0219738424,0,7,103,0.6655042637,62,56,0.0],[1,1,0.0,0.929577465,0.704225352,71.0,1,5,364,1.0,62,58,0,0,0.0406523645,1.0,0.3667783437,70.9747447178,0,5,364,0.492445521,62,59,1.0],[1,1,0.0,0.002624672,0.002624672,381.0,1,7,14,1.0,15,14,1,0,0.0,1.0,0.0320806486,380.7536837502,0,6,14,0.5137130067,15,12,0.0],[1,1,0.0,1.133333333,0.6,15.0,1,5,456,1.0,16,15,1,0,0.4801693024,0.9671589892,1.1323447922,14.4988823336,0,4,455,1.0,15,15,1.0],[1,1,0.0,0.005212858,0.006950478,1151.0,1,10,0,1.0,63,59,0,0,0.0,0.6947580186,0.3916934966,1151.7281643969,0,9,0,1.0,63,58,1.0],[1,4,0.772946953,0.010946052,0.003518374,639.5,1,15,53,1.0,67,63,0,4,0.3836740271,0.0,0.9372809889,639.9979833871,1,14,52,0.1025997949,67,63,1.0],[1,1,0.0,0.00131406,0.00131406,761.0,1,13,4,1.0,68,64,0,1,1.0,0.0,0.1043648281,760.7420160288,1,12,3,1.0,66,63,0.0],[1,2,0.994030211,0.011921459,0.003506311,713.0,1,15,2,1.0,70,66,1,2,0.961654853,0.0,1.3278760124,713.8187128119,1,14,2,1.0,71,66,0.0],[1,1,0.0,0.004587156,0.0,654.0,1,14,1,1.0,71,67,1,1,0.4837725273,0.0,0.8150171051,655.4664257188,1,13,1,1.0,70,66,1.0],[1,1,0.0,0.092105263,0.029605263,304.0,1,14,3,1.0,17,16,1,0,0.0372400095,0.0906138593,1.9009227191,305.2118873225,1,13,3,0.1690256596,17,16,1.0],[1,1,0.0,0.00764526,0.006116208,654.0,1,14,3,1.0,72,68,1,1,0.0,0.0,0.0356804959,653.7534162306,0,14,3,0.8822993446,71,67,0.0],[1,1,0.0,0.03030303,0.094276094,297.0,1,14,6,1.0,18,17,0,1,0.0,0.43723608,0.0458306905,296.4447131319,0,14,7,1.0,18,17,0.0],[1,1,0.0,0.050167224,0.050167224,299.0,1,14,0,1.0,19,18,0,0,0.8564375547,0.5967242528,0.018763521,299.8896109032,1,13,0,1.0,19,15,0.0],[1,4,1.0,0.011019284,0.019834711,453.75,1,10,764,1.0,23,22,2,3,0.80497642,0.0,0.4576045225,452.1100363957,0,10,764,1.0,22,21,1.0],[1,1,0.0,0.004340278,0.000868056,1152.0,1,10,10,1.0,54,54,0,0,0.0,0.8686907008,0.1970441447,1151.6129479057,1,9,8,1.0,53,55,0.0],[1,1,0.0,0.002635046,0.002635046,759.0,1,13,11,1.0,24,23,2,0,0.4957046546,0.0,0.9788532007,758.9694676897,0,13,11,0.9915613441,23,23,0.0],[1,1,0.0,0.003344482,0.003344482,299.0,1,5,2,1.0,25,24,0,0,0.0,0.1611350973,0.3224501672,299.0723284919,1,5,1,1.0,24,25,0.0],[1,2,0.836640742,0.005957837,0.00091659,1091.0,1,15,18,1.0,27,26,0,2,0.3665910938,0.4556996296,0.1210657528,1091.7179013121,0,15,17,0.7844002455,25,25,1.0],[1,1,0.0,0.013089005,0.010471204,382.0,1,7,13,1.0,73,69,0,2,0.0,0.2077907455,1.1386309562,382.418225959,1,6,12,0.0,72,69,0.0],[1,1,0.0,0.002635046,0.001317523,759.0,1,13,1,1.0,74,70,0,1,0.0,0.570369419,0.6190445808,759.6238515189,0,13,0,1.0,74,69,1.0],[1,1,0.0,0.007778738,0.004321521,1157.0,1,10,1,1.0,28,27,1,1,0.3787797759,0.0113475532,0.5768133096,1155.5110578961,1,10,0,1.0,27,27,0.0],[1,1,0.0,0.005842259,0.0,1027.0,1,14,2,1.0,75,71,1,0,0.0,0.0,0.8469132127,1027.0882236798,0,13,1,0.8463613652,74,72,0.0],[1,1,0.0,0.000972763,0.0,1028.0,1,14,0,1.0,76,72,1,1,1.0,0.0754190496,1.5316032312,1028.7277577194,1,14,0,0.8173244407,75,72,0.0],[1,2,0.811278124,0.000835422,0.005847953,598.5,1,13,17,1.0,78,74,0,1,0.1898539658,0.0,0.1541544013,599.5289962459,0,13,17,1.0,78,72,0.0],[1,5,0.886581086,0.041144201,0.019984326,510.4,1,15,79,0.8,83,79,0,5,1.0,0.1047755761,0.5429387303,511.2639938511,0,14,79,0.2791772543,81,79,1.0],[1,2,1.0,0.003676471,0.0,272.0,1,13,0,0.5,85,81,0,2,1.0,0.2372194025,0.0798735307,271.7943781384,1,13,0,1.0,84,81,0.0],[1,1,0.0,0.0,0.0,0.0,1,8,407,1.0,86,82,0,1,1.0,0.0,0.861755486,0.3749077997,0,6,407,0.9477906294,86,81,0.0],[1,2,0.998000884,0.017216643,0.010043042,348.5,1,14,4,1.0,30,29,0,1,0.3997364279,0.0,0.9347266595,348.1911990437,1,13,3,0.2407228336,30,28,0.0],[1,1,0.0,0.102409639,0.089500861,1162.0,1,10,7,1.0,87,83,1,1,1.0,0.8541629167,0.343688214,1161.2624015906,1,9,9,0.9991114281,85,83,1.0],[1,2,1.0,0.002089864,0.002089864,478.5,1,15,22,1.0,89,85,0,0,1.0,0.1633015905,0.6734607254,477.8358451116,1,14,23,1.0,89,85,0.0],[1,1,0.0,0.00528169,0.022887324,568.0,1,15,53,1.0,17,17,1,1,0.0,1.0,0.4855115023,568.7934559083,1,14,52,0.9762151651,16,15,0.0],[1,1,0.0,0.2,0.122580645,155.0,1,4,73,1.0,18,18,0,1,0.0,0.1040672626,0.0532892276,154.5190079473,1,2,71,0.9947117184,17,18,1.0],[1,1,0.0,0.052316891,0.004484305,669.0,1,14,4,1.0,90,86,1,0,0.4192024433,0.0,0.4373523898,669.2193009868,1,14,2,0.0598989601,90,84,1.0],[1,1,0.0,0.010558069,0.010558069,663.0,1,14,0,1.0,91,87,0,2,0.4612336721,0.0,0.579785912,663.5224112931,1,14,1,1.0,91,87,0.0],[1,1,0.0,0.002320186,0.0,431.0,0,2,33,1.0,92,88,0,1,0.0,0.0,0.2807843679,431.7728991344,0,2,33,0.517125273,91,88,0.0],[1,3,0.787120357,0.00529661,0.003177966,629.3333333,1,15,57,1.0,95,91,0,3,1.0,0.7002246655,0.7715342793,630.5670866701,1,14,56,0.7761838525,94,90,1.0],[2,10,0.737503509,0.078743961,0.03115942,414.0,1,15,254,0.7,105,103,3,10,0.8967415731,0.0,0.7065277184,413.8086033689,1,14,252,0.6129529967,105,103,1.0],[1,1,0.0,0.007832898,0.0,766.0,1,13,5,1.0,106,101,1,0,0.0,0.5449757974,0.276251503,765.4056859613,1,13,3,0.6762058153,105,100,0.0],[1,1,0.0,0.000833333,0.000833333,1200.0,1,10,5,1.0,31,30,0,0,0.0,1.0,0.9937068522,1199.9976956699,1,10,5,0.0,32,29,1.0],[1,6,0.782405757,0.04352605,0.016047483,758.1666667,1,15,115,0.833333333,37,36,1,7,1.0,0.8098248397,0.9815743972,756.392527377,0,14,114,0.0,36,37,1.0],[1,1,0.0,0.043437205,0.019830028,1059.0,1,14,1,1.0,107,102,0,0,0.0,0.1922760949,1.7916201438,1057.924095766,0,14,0,0.1168310165,106,101,0.0],[1,1,0.0,0.042212518,0.043668122,687.0,1,14,1,1.0,108,103,0,1,0.0,0.0,0.3077424654,686.9683999482,1,14,0,1.0,109,102,1.0],[1,1,0.0,0.000943396,0.0,1060.0,1,14,0,1.0,109,104,1,1,0.0,0.3700698492,0.572070394,1060.4642871052,1,14,0,0.7580765165,108,102,0.0],[1,1,0.0,0.055167055,0.0,1287.0,1,10,2,1.0,110,105,0,0,0.6208351618,0.8952117393,1.3054995587,1287.1951131579,0,10,1,0.8974990501,108,105,1.0],[1,1,0.0,0.001886792,0.001886792,1060.0,1,14,1,1.0,111,106,0,0,0.308445005,0.9457525789,0.9599180092,1061.3357078588,1,14,2,0.910104469,109,106,0.0],[1,1,0.0,0.006235386,0.007014809,1283.0,1,10,1,1.0,38,37,0,0,0.2138682054,0.0,0.8610484414,1284.6249138255,0,10,0,0.717405581,38,37,1.0],[1,1,0.0,0.002332815,0.0,1286.0,1,10,2,1.0,112,107,1,1,0.0,0.0,0.4468999778,1284.8116593488,2,10,1,1.0,112,105,1.0],[1,1,0.0,0.003885004,0.000777001,1287.0,1,10,0,1.0,113,108,1,0,0.0,0.0,1.1737013847,1286.3441327989,0,8,0,0.0,113,109,0.0],[1,1,0.0,0.00462963,0.002314815,432.0,1,2,21,1.0,114,109,1,0,1.0,0.1137854945,0.3506177325,432.2100513326,1,1,22,0.1413650388,114,109,0.0],[1,1,0.0,0.002617801,0.002617801,764.0,1,13,10,1.0,39,38,2,1,0.0,0.0,0.2479946123,764.4891798007,1,12,9,1.0,39,37,0.0],[1,2,0.550984443,0.016940949,0.005808325,1033.0,1,14,25,1.0,116,111,1,2,0.0,0.680275367,0.6506076194,1032.490431901,0,14,25,0.727937501,117,112,0.0],[1,2,0.453716339,0.146014735,0.02277294,746.5,1,15,41,1.0,2,2,0,2,1.0,0.0,0.1063246987,746.8993390542,0,14,40,1.0,1,1,1.0],[1,2,0.896038233,0.00298359,0.00497265,1005.5,1,15,1,1.0,118,113,2,1,0.0,0.0,0.1594501991,1005.8080211422,0,14,1,1.0,117,113,1.0],[1,1,0.0,0.00862069,0.002155172,464.0,1,15,38,1.0,3,3,0,1,0.9311248934,0.0,0.344354604,463.6110129367,2,14,38,1.0,2,3,1.0],[1,1,0.0,0.004310345,0.004310345,464.0,1,15,0,1.0,4,4,1,2,0.5555541909,0.0412581799,0.74767122,463.581887359,1,15,0,1.0,3,4,1.0],[1,1,0.0,0.057692308,0.032051282,156.0,1,4,42,1.0,119,114,2,0,0.0,0.0003245435,0.0779281671,156.8478964469,1,5,41,1.0,119,115,1.0],[1,4,0.850015877,0.047008547,0.015567766,819.0,1,16,52,1.0,123,118,0,3,1.0,0.0,0.8310203312,819.8038662833,0,15,53,0.6057233334,122,118,1.0],[1,1,0.0,0.019230769,0.019230769,156.0,1,4,0,1.0,124,119,0,1,0.0297115488,0.8407719832,0.4639832822,156.0151371469,0,4,0,0.8894698354,124,119,1.0],[1,1,0.0,0.023454158,0.008528785,469.0,1,15,2,1.0,125,120,0,0,0.4961346597,0.1266922895,0.0786716003,468.1742567918,1,13,0,0.7934311397,125,120,0.0],[1,5,0.7449403,0.015964523,0.003104213,451.0,1,17,706,1.0,44,43,1,4,0.3627703054,0.0,0.7033931621,452.4768263765,0,17,705,1.0,45,44,1.0],[1,1,0.0,0.001367989,0.001367989,731.0,1,15,1,1.0,126,121,1,1,0.0,1.0,1.3484748377,732.5250673963,0,14,1,0.8395824571,125,120,0.0],[1,1,0.0,0.047106326,0.009421265,743.0,1,15,1,1.0,127,122,2,1,0.0951539375,0.0,1.6351629876,743.4197838414,1,15,1,1.0,125,121,1.0],[1,1,0.0,0.0375,0.0,160.0,1,4,3,1.0,128,123,1,0,0.0,0.2062102893,0.3583796202,160.2918826658,1,4,3,1.0,127,122,1.0],[1,1,0.0,0.003754693,0.001251564,799.0,1,13,3,1.0,129,124,1,2,0.0,0.0,0.2497523822,797.855861797,1,13,2,0.6005083679,128,124,1.0],[2,2,1.0,0.012345679,0.0,81.0,1,1,72,0.5,131,129,2,2,0.2549590048,0.5914825486,0.0731062631,80.2281905197,0,0,71,0.0,130,128,0.0],[1,1,0.0,0.001886792,0.001886792,1060.0,1,14,25,1.0,45,44,0,1,0.0,1.0,0.7990092577,1059.6144825833,1,13,24,0.5815483805,44,44,0.0],[2,2,1.0,0.024691358,0.024691358,81.0,1,1,2,0.5,133,131,1,1,1.0,0.0,0.2799864922,80.6597069751,1,1,1,0.285004617,132,131,0.0],[1,2,0.77170947,0.011111111,0.034188034,585.0,1,16,10,0.5,135,128,0,1,0.5294444925,0.2042159773,0.6195469878,584.3179380002,1,16,9,0.7813930995,136,128,0.0],[1,1,0.0,0.008547009,0.008547009,117.0,1,2,37,1.0,46,45,1,0,0.3007372138,0.0,1.1139619628,118.9960069923,0,3,37,0.8275406996,46,43,0.0],[1,1,0.0,0.077220077,0.052767053,777.0,1,15,0,1.0,47,46,0,0,1.0,0.2498396626,0.3961337752,777.5879287222,1,14,0,0.982078478,46,45,1.0],[1,1,0.0,0.005148005,0.007722008,777.0,1,15,0,1.0,136,129,0,1,0.0400479391,0.1493972671,0.9892787178,777.8502797052,0,14,0,0.4058430759,137,128,1.0],[1,1,0.0,0.005148005,0.005148005,777.0,1,15,0,1.0,48,47,1,1,0.0,0.0,0.6287609978,778.8993768789,0,15,0,0.7224192058,48,46,1.0],[1,2,0.981940787,0.009313725,0.009313725,1020.0,1,16,11,1.0,2,2,1,1,0.0,0.5550972244,0.6020580513,1019.2498714776,2,16,10,0.728011753,2,1,1.0],[1,1,0.0,0.0125,0.00875,800.0,1,14,4,1.0,3,3,0,0,0.8056129096,0.0,0.1274663132,800.4151143788,0,14,4,1.0,2,2,0.0],[1,1,0.0,0.280701754,0.169590643,171.0,1,4,5,1.0,19,19,1,0,0.0,0.0,0.7710311776,169.6048401442,1,4,4,1.0,19,18,0.0],[1,2,0.672294817,0.00597177,0.003257329,921.0,1,16,15,1.0,138,131,0,2,0.0,0.0,0.2749136597,921.3033230211,0,15,15,1.0,138,130,0.0],[1,2,0.756833632,0.032679739,0.012254902,612.0,1,16,16,1.0,50,49,2,1,1.0,0.0,0.6344349002,613.3052022091,2,16,16,0.0460306402,50,48,0.0],[1,1,0.0,0.235294118,0.0,85.0,1,6,80,1.0,51,50,0,0,0.173659349,1.0,0.1618219626,84.9768607312,1,5,79,1.0,50,49,1.0],[1,2,0.346268574,0.063569682,0.002444988,818.0,1,17,8,1.0,53,52,1,0,0.899733498,0.6811726273,0.0048994316,817.8195978916,2,16,7,1.0,52,51,1.0],[1,1,0.0,0.067677946,0.025670945,857.0,1,15,0,1.0,139,132,1,1,0.4876504118,0.2481292105,0.6154169731,857.4484306998,0,14,0,1.0,139,131,1.0],[1,1,0.0,0.00132626,0.00132626,754.0,1,16,2,1.0,140,133,0,1,0.0,0.0,0.5260662509,754.4708914447,0,17,1,1.0,141,131,0.0],[1,1,0.0,0.197674419,0.174418605,86.0,1,6,3,1.0,141,134,0,0,0.0,1.0,0.6269908955,87.0196962152,0,5,3,0.9639693077,140,133,1.0],[1,1,0.0,0.034883721,0.034883721,86.0,1,6,0,1.0,142,135,2,0,0.3558916216,0.0,0.3864004704,85.4567809281,0,5,0,0.7689286185,141,134,0.0],[1,1,0.0,0.00132626,0.00132626,754.0,0,16,3,1.0,143,136,0,1,0.4719697246,0.3213296547,0.8909144832,752.7993040269,0,16,3,0.9393898952,142,136,0.0],[1,1,0.0,0.00132626,0.00132626,754.0,0,16,0,1.0,144,137,0,1,0.3278374738,0.0,1.1905853433,754.3120048208,0,15,0,0.6303730667,144,137,0.0],[1,1,0.0,0.363241679,0.222865412,691.0,1,13,17,1.0,145,138,0,0,0.0852348525,0.1076860036,0.0368445624,690.8812700635,0,12,15,1.0,145,138,1.0],[1,5,0.870281809,0.020588235,0.002941176,816.0,1,17,40,1.0,8,8,0,6,1.0,0.0,0.0893661429,815.163773164,0,17,39,0.887744265,7,8,1.0],[2,4,0.0,0.0,0.0,130.75,1,1,0,0.25,12,12,1,3,0.0,1.0,0.7854118889,130.2310381093,1,0,0,0.3507815158,11,11,1.0],[1,1,0.0,0.014318011,0.0,1327.0,1,11,1,1.0,146,139,0,1,0.4580285254,0.0,0.9155989521,1327.8222456101,0,9,1,1.0,147,138,0.0],[1,1,0.0,0.003012048,0.002259036,1328.0,1,11,0,1.0,147,140,0,0,0.2065225697,0.8510556858,0.9537944308,1327.7233201486,0,10,0,0.0,147,140,1.0],[1,1,0.0,0.003773585,0.003773585,265.0,1,1,0,1.0,13,12,1,1,0.7556257684,0.0,0.4356802461,265.2778039531,0,0,0,1.0,13,12,0.0],[1,2,1.0,0.001384083,0.001384083,722.5,1,17,3,1.0,55,54,0,0,0.9433264948,0.0,1.1791939315,722.0656258776,0,16,3,0.737709044,55,54,0.0],[1,1,0.0,0.196153846,0.026923077,260.0,1,11,53,1.0,148,141,1,0,0.0,0.2473249963,0.8768724087,260.3229737834,0,11,54,0.6129387809,148,140,1.0],[1,1,0.0,0.0,0.0,55.0,0,1,0,1.0,5,1,1,0,0.3833820166,0.0,1.1290393288,54.6924963643,0,1,0,0.8706453255,4,0,0.0],[1,1,0.0,0.055555556,0.074074074,54.0,0,1,0,1.0,6,2,0,1,0.0,0.1892824255,1.0683278633,54.238895999,0,1,0,1.0,6,2,1.0],[1,1,0.0,0.036363636,0.0,55.0,0,1,1,1.0,7,3,1,1,0.1475530359,0.0,0.0864244825,54.4239299976,0,1,1,1.0,7,2,0.0],[1,1,0.0,0.004968944,0.001242236,805.0,1,14,6,1.0,149,142,0,1,0.2491708096,0.075745835,1.0374189213,804.7504053128,0,14,6,0.0,148,139,1.0],[1,1,0.0,0.061538462,0.184615385,65.0,1,10,155,1.0,150,143,0,1,0.1372418366,0.0,0.0900789439,63.8634883289,1,9,154,1.0,148,143,1.0],[1,1,0.0,0.017156863,0.009803922,408.0,1,14,7,1.0,56,55,0,1,0.2072717359,0.0,0.7454057272,409.2631984678,1,14,6,0.0634397694,56,55,0.0],[1,1,0.0,0.007662835,0.003831418,261.0,1,11,4,1.0,151,144,0,0,0.0,0.0700986082,0.9461812623,260.3883248885,1,10,4,0.8289849112,150,144,0.0],[1,1,0.0,0.004219409,0.004219409,474.0,1,16,7,1.0,152,145,1,0,0.9516772055,0.0,0.1757221438,474.5187899988,1,17,7,1.0,152,142,1.0],[1,1,0.0,0.0,0.0,10.0,0,1,0,1.0,8,4,0,0,0.0,0.5325993168,1.8984130615,9.6883561968,0,1,1,0.7939852986,8,3,0.0],[1,2,0.918295834,0.002823264,0.000564653,885.5,1,16,21,1.0,58,57,0,1,0.4668640793,0.0,0.0764731419,885.9427704006,1,16,21,0.5725200031,56,56,0.0],[1,1,0.0,0.007633588,0.003816794,262.0,1,11,4,1.0,59,58,0,1,0.0,0.887156827,0.0769565868,261.6074526748,0,9,4,1.0,59,56,0.0],[1,1,0.0,0.002109705,0.002109705,474.0,1,16,4,1.0,60,59,0,1,0.0,0.0,0.6775490704,474.3966035125,1,15,3,0.2250054354,59,59,0.0],[1,1,0.0,0.140893471,0.013745704,291.0,1,11,0,1.0,61,60,1,0,0.0,0.0,0.218403347,292.6844342183,0,10,0,1.0,60,60,1.0],[1,3,0.318636864,0.023267839,0.001034126,644.6666667,1,16,105,1.0,22,22,1,2,0.0,0.2703997951,0.0782008979,644.9319370241,1,16,104,0.0,22,20,1.0],[1,1,0.0,0.006557377,0.0,305.0,1,15,75,1.0,2,2,2,1,0.0,1.0,0.3996239682,304.7374185198,1,14,76,1.0,3,1,0.0],[1,1,0.0,0.01734104,0.015895954,692.0,1,13,3,1.0,62,61,0,1,0.0,0.7098518974,0.2286071283,691.6932682455,1,14,2,1.0,63,61,0.0],[1,1,0.0,0.006557377,0.006557377,305.0,1,15,0,1.0,3,3,0,0,0.0,0.0,0.1450962042,305.3759441416,1,16,0,0.0,1,1,0.0],[1,2,0.965636133,0.012987013,0.001236858,808.5,1,16,33,1.0,64,63,0,0,0.9702504133,0.0,0.095980755,808.3381263293,0,17,32,1.0,64,62,1.0],[1,1,0.0,0.009276438,0.003710575,1078.0,1,16,5,1.0,14,13,1,0,1.0,0.0,0.103648554,1077.0506288063,0,14,6,0.2483300609,13,13,0.0],[1,1,0.0,1.4,2.65,20.0,1,1,12,1.0,9,5,1,0,0.365747395,1.0,1.5703903386,18.6454659974,1,2,12,1.0,8,4,1.0],[1,1,0.0,0.005787037,0.0,864.0,1,16,3,1.0,15,14,0,0,0.0,1.0,1.173926855,864.5147003007,0,15,3,1.0,14,13,0.0],[1,1,0.0,0.306818182,0.0,352.0,1,11,9,1.0,65,64,0,0,0.0770757357,0.1359104033,0.8919671372,352.6227920066,1,9,9,0.528922087,65,64,1.0],[1,1,0.0,0.001506024,0.001506024,1328.0,1,12,23,1.0,10,5,0,0,0.1649801655,0.6362329281,0.6483446016,1328.8847392914,1,11,23,0.3975260766,10,4,1.0],[1,1,0.0,0.001506024,0.0,1328.0,1,12,0,1.0,11,6,0,0,0.8689955457,0.0954507543,0.5527015888,1327.8963843737,0,11,0,0.0821468994,10,6,0.0],[1,2,0.985228136,0.00896861,0.006726457,223.0,1,10,148,0.5,13,8,1,2,0.0,0.0,0.9603545714,222.7056269988,1,11,148,0.0817743677,13,7,1.0],[1,1,0.0,0.040540541,0.027027027,74.0,1,7,111,1.0,153,146,1,0,0.5186595918,0.0,0.5861631299,73.550198004,0,8,110,1.0,152,145,1.0],[1,3,1.0,0.055555556,0.027777778,24.0,1,10,1159,1.0,16,11,1,1,0.0,0.0,0.1212762746,24.7092276809,1,8,1158,1.0,16,10,0.0],[1,2,0.970950594,0.005020921,0.00334728,597.5,1,10,206,0.5,17,16,0,2,0.3195309298,0.9561052448,0.8730510473,597.7294469124,0,10,206,1.0,17,15,0.0],[1,1,0.0,0.003636364,0.003636364,825.0,1,15,18,1.0,18,17,0,1,0.0,0.2736962741,0.9937834611,823.8870657988,0,14,18,0.4181960444,19,15,0.0],[1,1,0.0,0.001157407,0.001157407,864.0,1,16,11,1.0,19,18,2,0,0.0,0.1088097218,0.4990222126,863.3896570056,0,16,10,0.0,19,17,0.0],[1,1,0.0,0.00245098,0.00245098,408.0,1,15,25,1.0,17,12,1,1,0.0,0.032700043,0.5122758107,405.8755645509,1,15,25,1.0,16,12,0.0],[1,1,0.0,0.001322751,0.001322751,756.0,1,16,19,1.0,154,147,0,0,0.0,0.2784660683,0.9877457327,757.0860112867,0,17,18,0.7012566744,154,148,0.0],[1,1,0.0,0.003278689,0.003278689,305.0,1,15,20,1.0,4,4,0,1,0.1562562287,0.9350089402,1.6900837231,304.3266736347,1,15,20,1.0,4,5,0.0],[1,1,0.0,0.006928406,0.0,433.0,1,3,71,1.0,18,13,0,1,0.0,0.0,0.1526618135,433.6579704288,2,2,71,0.6017160312,19,12,0.0],[1,1,0.0,0.235294118,0.117647059,34.0,1,7,7,1.0,19,14,1,0,0.0,0.6125619801,1.393518945,33.5806491542,0,6,7,0.3218518896,18,14,0.0],[1,1,0.0,0.008498584,0.002832861,353.0,1,11,16,1.0,66,65,0,1,0.0,0.0445407583,0.1888473963,353.3792695002,1,10,15,0.7817451079,66,63,0.0],[1,1,0.0,0.016949153,0.016949153,59.0,1,9,12,1.0,67,66,1,0,0.3265486634,0.0,0.7293362121,58.8506478492,1,8,11,0.0,66,66,0.0],[1,1,0.0,0.000927644,0.000927644,1078.0,1,16,20,1.0,68,67,0,0,0.4239330809,0.0,0.2373410078,1078.7208607331,0,15,19,1.0,68,68,0.0],[1,1,0.0,0.013133208,0.003752345,533.0,1,7,86,1.0,69,68,1,0,0.1023028869,0.3760050167,0.2365874428,533.4541188421,0,7,85,1.0,68,68,1.0],[1,1,0.0,0.003636364,0.003636364,825.0,1,15,7,1.0,20,19,1,0,0.0,0.0,0.3188834241,825.4786729889,0,16,6,1.0,19,18,0.0],[1,1,0.0,0.05,0.05,20.0,0,1,19,1.0,20,6,0,0,0.1527292389,0.0,0.6344759879,19.7507842222,0,0,18,0.4631093633,19,4,0.0],[1,1,0.0,0.25,0.2,20.0,1,1,0,1.0,21,7,0,0,0.8526873426,0.0,0.0802139163,19.4232586665,0,0,0,0.3777556724,19,8,1.0],[1,1,0.0,0.0,0.0,13.0,1,1,0,1.0,70,1,0,0,0.3386792878,0.0,0.2062456234,11.5944115995,1,1,0,0.3604176483,70,1,1.0],[1,1,0.0,0.739130435,0.0,23.0,0,1,0,1.0,71,2,1,0,0.0662962372,0.3119303245,0.4136817033,22.4180081566,0,1,1,0.9041162644,71,2,1.0],[1,1,0.0,0.1,0.1,20.0,0,2,1,1.0,72,3,1,0,0.0910378339,0.0,0.173002488,19.2904589838,0,2,0,1.0,71,3,1.0],[1,1,0.0,0.043478261,0.043478261,23.0,0,1,3,1.0,73,4,1,1,0.5359191841,0.0,0.1088386405,21.8446215606,0,1,2,0.7360350167,73,3,1.0],[1,1,0.0,0.005154639,0.00257732,388.0,1,9,17,1.0,5,5,2,0,0.1633981582,0.0,0.882450407,387.9498055638,1,9,18,1.0,6,6,0.0],[1,1,0.0,0.006060606,0.006060606,825.0,1,16,5,1.0,6,6,0,1,0.0,0.1489559666,0.6151269825,823.6243344258,0,16,6,1.0,5,7,1.0],[1,1,0.0,0.003745318,0.001872659,534.0,1,8,5,1.0,7,7,0,0,0.2266381483,0.7666722919,0.3469760655,534.7005797517,2,8,5,0.0,6,8,1.0],[1,1,0.0,0.001872659,0.001872659,534.0,1,8,0,1.0,155,148,0,0,0.0,0.0,1.4777420483,534.3042042538,1,6,0,0.7883997565,154,147,1.0],[1,1,0.0,0.013301088,0.0,827.0,1,16,0,1.0,74,69,2,1,1.0,0.0,0.3674512099,827.9581920592,1,16,0,1.0,74,69,0.0],[1,1,0.0,0.024691358,0.024691358,81.0,1,10,429,1.0,21,20,0,0,0.6481580642,0.3756953717,0.6009037492,80.892924354,2,10,428,0.4631211218,20,19,0.0],[1,1,0.0,0.080760095,0.06175772,842.0,1,16,0,1.0,156,149,0,1,0.2127393588,1.0,0.332627439,841.4272567708,1,16,0,1.0,156,149,1.0],[1,1,0.0,0.064981949,0.003610108,277.0,1,2,40,1.0,157,150,1,1,0.0,0.3512756474,0.360978472,276.5722829353,1,0,41,0.7633397339,156,150,0.0],[1,1,0.0,0.002375297,0.002375297,842.0,1,16,1,1.0,75,70,0,0,0.9721011344,0.0,0.7991355147,841.2119757259,1,16,0,0.8210638823,75,69,0.0],[1,1,0.0,0.018450185,0.010147601,1084.0,1,16,6,1.0,76,71,0,0,0.0,0.0,0.8712138981,1083.0864496406,1,16,6,1.0,74,69,0.0],[1,1,0.0,0.003558719,0.002372479,843.0,1,16,0,1.0,77,72,2,0,0.5219075008,0.0,0.8989054015,843.0141174323,0,15,1,0.0,76,72,0.0],[1,1,0.0,0.002767528,0.002767528,1084.0,1,16,0,1.0,23,23,0,1,0.0,0.0,0.9246532542,1084.8552578952,1,17,0,0.5678581632,22,22,0.0],[1,1,0.0,0.001504891,0.003009782,1329.0,1,12,18,1.0,24,24,0,0,0.0,0.7616963813,0.4456367647,1328.8317231493,1,11,16,1.0,24,24,0.0],[1,1,0.0,0.133333333,0.033333333,30.0,1,7,710,1.0,25,25,2,0,0.4063248881,0.0,1.8402814529,29.4477427076,0,5,710,0.1607946621,24,25,1.0],[1,1,0.0,0.009222661,0.002635046,759.0,1,16,8,1.0,26,26,2,1,0.0,0.0,0.6109429153,759.2022808415,1,16,6,1.0,26,25,1.0],[1,1,0.0,0.00245098,0.00245098,408.0,1,16,10,1.0,27,27,1,0,0.0,0.2819977268,0.4083428997,408.8662119211,2,16,10,0.9267785782,26,26,0.0],[1,1,0.0,1.62244898,0.204081633,196.0,1,6,133,1.0,28,28,1,1,0.4364388548,1.0,1.4226667366,195.0834677032,0,5,132,0.0120482923,27,27,1.0],[1,2,0.297472249,0.022900763,0.009329941,589.5,1,17,0,1.0,30,30,1,2,1.0,0.06433052,0.3695501636,589.1274164773,1,16,0,0.3616551201,29,29,1.0],[1,2,0.297472249,0.009425878,0.023136247,583.5,1,17,0,0.5,159,152,0,1,0.0,0.0781773776,0.6786004345,583.8424788889,1,17,0,1.0,158,150,1.0],[1,2,0.468995594,0.005602241,0.0,892.5,1,17,30,1.0,23,22,1,2,0.9508797237,1.0,0.7873491389,893.5144334515,1,16,30,0.1744861054,23,22,1.0],[1,1,0.0,0.004728132,0.001182033,846.0,1,16,1,1.0,31,31,0,0,0.0,0.0,1.1139287066,846.4071623969,0,14,1,1.0,31,32,0.0],[1,1,0.0,0.00942285,0.0,849.0,1,16,0,1.0,160,153,1,0,0.0,0.0,0.741900579,848.9431083879,0,15,0,0.574069065,160,152,1.0],[1,8,0.906405819,0.007593458,0.007009346,428.0,1,19,914,0.875,168,161,0,8,0.0,0.0,0.6638366242,428.3597670328,0,18,913,1.0,168,160,1.0],[1,20,0.806234518,0.038242259,0.038242259,570.05,1,19,766,0.75,188,181,2,20,0.2256825655,0.0,0.6761932617,570.9197141021,0,19,767,0.4931313029,189,181,1.0],[1,1,0.0,0.002635046,0.002635046,759.0,1,16,1,1.0,32,32,1,1,1.0,0.0672148012,0.9046639691,759.1433117917,0,16,1,1.0,32,31,0.0],[1,1,0.0,0.020928116,0.006369427,1099.0,1,16,2,1.0,33,33,1,0,0.0,0.4541099182,0.1755786793,1098.7789905913,0,15,2,0.6512481658,32,32,1.0],[1,1,0.0,0.00209205,0.00209205,478.0,1,16,2,1.0,34,34,1,1,0.0,1.0,0.9158029463,478.3911159043,1,15,2,1.0,34,34,1.0],[1,1,0.0,0.003529412,0.002352941,850.0,1,16,2,1.0,35,35,1,2,0.0719059309,0.0,0.6673555634,848.5355050322,1,17,0,1.0,35,35,0.0],[1,1,0.0,0.056818182,0.034090909,88.0,1,7,48,1.0,24,23,1,0,0.0,0.4170062751,0.0354841908,88.0523024614,1,6,46,0.4632667419,24,22,1.0],[1,1,0.0,0.069306931,0.01980198,202.0,1,6,4,1.0,36,36,1,1,0.8632956035,0.4695287365,0.4897413222,201.8493127874,0,6,4,0.8389803674,36,37,1.0],[1,1,0.0,0.023255814,0.046511628,86.0,1,8,1,1.0,37,37,0,1,0.0,1.0,0.2242997883,85.6113378251,1,7,0,0.2612651279,37,36,0.0],[1,7,0.666975457,0.051817289,0.014489194,581.7142857,0,18,486,1.0,94,89,0,6,0.4933570903,0.0,0.319593007,582.970825614,0,16,487,0.3604006267,94,88,0.0],[1,1,0.0,2.504464286,0.0,224.0,0,1,0,1.0,85,80,1,0,0.0,1.0,0.4625238615,224.3827769818,0,0,0,1.0,84,80,0.0],[1,1,0.0,0.0,0.0,0.0,0,1,0,1.0,94,89,0,0,0.4426587649,0.0,0.5327974115,0.0100761634,0,0,0,0.0,94,88,0.0],[1,1,0.0,1.842105263,0.0,76.0,0,1,0,1.0,94,89,0,0,0.0,1.0,1.1251477085,75.7877676966,0,1,0,0.7583714613,93,87,0.0],[1,1,0.0,0.0,0.0,0.0,0,1,0,1.0,85,80,0,0,0.0,0.6940544997,0.493878073,0.102487589,1,1,0,0.6818246099,84,80,0.0],[1,6,0.617713927,0.084228516,0.013427734,682.6666667,0,19,203,0.833333333,85,80,0,5,1.0,0.2968747492,0.7745229237,681.5991175133,1,18,203,1.0,86,79,0.0],[1,1,0.0,0.018072289,0.0,166.0,0,2,0,1.0,95,90,0,1,0.0,0.0,0.4133701401,165.1827695271,0,1,0,1.0,95,91,0.0],[1,1,0.0,0.0,0.036585366,164.0,0,2,0,1.0,96,91,1,1,0.4689594827,0.1965430512,0.4225363421,163.6433586089,0,1,0,1.0,96,91,0.0],[1,2,0.650022422,0.008421053,0.004210526,237.5,1,18,49,1.0,39,39,1,1,1.0,0.0,0.0502784734,237.6684463832,0,19,48,1.0,38,38,1.0],[1,1,0.0,0.00257732,0.00257732,388.0,1,10,8,1.0,40,40,0,2,0.0,0.011998603,1.4464379179,388.857260777,0,10,7,0.8166979118,40,38,0.0],[1,1,0.0,0.001403509,0.001403509,1425.0,1,12,8,1.0,189,182,1,1,0.3484578501,0.0,0.1341202194,1424.4901238676,0,11,7,1.0,189,182,0.0],[1,3,0.952684125,0.226415094,0.169811321,17.66666667,1,2,63,1.0,99,7,1,2,1.0,0.7422086624,0.087006248,18.5980568774,2,1,63,1.0,98,6,0.0],[1,1,0.0,0.009150327,0.0,765.0,1,16,6,1.0,100,92,1,0,0.0,0.2798365627,1.3825246383,764.1047814871,0,15,5,0.8898490815,99,92,0.0],[1,1,0.0,0.142857143,0.142857143,203.0,1,6,4,1.0,101,93,0,1,0.5435763974,0.9421551075,0.4122236904,202.5474974033,0,4,4,1.0,100,94,0.0],[1,1,0.0,0.010526316,0.002339181,855.0,1,16,5,1.0,102,94,1,1,1.0,0.3053926244,0.2607281375,854.9455354533,0,16,5,0.0,101,93,0.0],[1,2,0.297472249,0.022765599,0.009274874,593.0,1,17,1,1.0,42,42,1,2,0.0,0.0,0.2446673614,591.7156528744,0,17,1,0.420584316,40,42,1.0],[1,2,0.297472249,0.009369676,0.022998296,587.0,1,17,2,0.5,104,96,1,1,0.3237058221,0.0,0.8753153541,587.302952354,0,17,1,0.0,104,96,1.0],[1,2,0.609840305,0.022804054,0.01097973,592.0,1,17,0,0.5,106,98,0,1,1.0,0.0,0.1847735024,591.67482722,1,18,0,0.7230568838,105,99,1.0],[1,2,0.591672779,0.007021063,0.007021063,498.5,1,16,40,1.0,195,188,1,1,0.2251082205,0.0,0.2474000918,499.9000684956,1,15,39,0.5654805084,195,188,0.0],[1,4,0.668010747,0.144584648,0.03785489,475.5,1,17,17,0.75,193,186,2,2,0.8482897897,0.0,0.155370637,474.9262393806,0,15,17,0.0038908474,191,186,0.0],[1,1,0.0,0.0,0.0,0.0,1,1,0,1.0,25,18,0,1,0.0,0.0,0.0218705779,0.2052824032,0,0,0,1.0,24,18,0.0],[1,2,0.941664684,3.540540541,0.0,18.5,0,1,0,0.5,25,18,0,2,0.8832895473,1.0,0.2475103464,18.8140819288,0,3,1,0.2504095085,25,17,0.0],[1,1,0.0,0.0,0.0,0.0,1,1,0,1.0,25,18,1,0,0.0,0.0,0.0411721557,0.1590611044,0,0,0,0.0934701212,24,17,0.0],[2,9,0.761075529,0.031338028,0.01971831,315.5555556,1,18,298,0.888888889,204,197,2,8,1.0,0.0,0.7369325656,315.1199076418,1,18,299,0.2002018669,204,196,0.0],[1,1,0.0,0.008976661,0.028725314,557.0,1,16,11,1.0,107,99,0,0,0.0,0.1627160628,0.6333393305,556.7499631918,1,16,11,1.0,105,98,1.0],[2,10,0.725405511,0.033937123,0.029148449,480.3,1,19,729,0.8,10,10,2,9,0.8248194238,0.2243812241,1.1214470093,480.5103347482,2,18,729,0.2731071617,10,8,1.0],[1,2,0.994030211,0.153846154,0.128205128,19.5,1,1,0,0.5,27,20,1,3,0.3457834306,0.6524794535,0.7878449302,18.8994871733,1,0,1,0.2616019137,26,19,0.0],[1,2,0.574635698,0.564102564,0.564102564,19.5,0,1,0,0.5,29,22,1,1,0.4512644666,0.6322255211,0.4351656305,19.4264347187,0,0,0,1.0,28,22,0.0],[1,1,0.0,0.125,0.0625,32.0,1,1,0,1.0,30,23,1,2,0.0,0.4717485603,0.412167755,32.1108758337,0,1,0,0.0,29,22,0.0],[1,1,0.0,0.013513514,0.001801802,1110.0,1,17,0,1.0,25,24,1,1,0.4973384644,0.4515551517,0.9399235632,1110.3866571705,1,18,0,0.0657410947,23,24,0.0],[1,1,0.0,0.111111111,0.0,9.0,0,1,0,1.0,31,24,1,1,0.2327310323,0.0,0.0031901876,8.8888969697,0,0,0,0.9056547327,30,24,0.0],[2,11,0.772061059,0.033242009,0.028310502,497.7272727,1,20,1706,0.727272727,215,210,2,10,0.6511032267,0.723968175,1.1438074714,497.7718167852,1,20,1705,0.5413411319,214,210,0.0],[1,1,0.0,0.0,0.00232288,861.0,1,17,12,1.0,216,205,1,2,0.0,0.0,1.0341258479,861.8079033447,2,17,11,1.0,216,205,0.0],[1,3,0.835812745,0.013218099,0.009150991,655.6666667,1,19,24,0.666666667,219,208,0,2,1.0,0.7927342049,1.6527681352,655.9532472985,0,18,23,1.0,219,206,0.0],[1,6,0.594030273,0.02952603,0.018130018,643.5,1,17,209,0.666666667,113,105,0,5,0.4310991812,0.6239883721,0.7182341735,643.0546724821,2,16,209,0.0,113,105,0.0],[1,1,0.0,0.001231527,0.0,812.0,1,17,1,1.0,11,10,1,0,1.0,0.0,1.2629500511,812.962219919,0,16,1,0.743697966,11,8,1.0],[1,1,0.0,0.03125,0.03125,32.0,1,1,0,1.0,32,25,0,0,1.0,0.566891559,0.666284213,31.5833389465,0,0,1,0.9505472003,33,25,0.0],[1,1,0.0,0.001180638,0.001180638,847.0,1,17,2,1.0,114,106,1,1,0.5869789763,0.5466354936,1.6703839635,846.0452894888,0,18,2,0.4937418048,115,105,1.0],[1,1,0.0,0.001872659,0.001872659,534.0,1,8,14,1.0,115,107,1,1,0.0,0.2536131207,0.6759533496,534.5160460948,0,7,13,1.0,115,107,1.0],[1,1,0.0,0.001199041,0.001199041,834.0,1,17,3,1.0,116,108,1,0,0.0,0.8744063734,1.1115803845,834.9626802168,0,16,2,1.0,116,107,0.0],[1,1,0.0,0.017125838,0.000744602,1343.0,1,12,15,1.0,33,26,0,0,0.5798190165,0.0,0.8697732152,1342.1300797527,1,12,14,1.0,32,26,1.0],[2,30,0.815987948,0.088319542,0.031667728,418.9333333,1,20,4763,0.7,249,244,3,29,1.0,0.0306336072,0.3284174405,419.3018457475,0,20,4763,0.0068954359,248,243,0.0],[2,11,0.84405648,0.031332655,0.016683622,446.8181818,1,19,1216,0.727272727,127,119,1,12,1.0,0.0,1.3942988233,447.6242630931,0,18,1214,0.0,128,119,0.0],[1,1,0.0,1.957303371,0.0,1335.0,1,1,0,1.0,135,131,0,1,0.9558068345,1.0,0.5326163544,1334.9933675198,0,1,0,1.0,135,131,0.0],[1,1,0.0,0.0,0.0,0.0,1,1,0,1.0,135,131,0,0,0.3092944557,0.0901335977,0.0147367094,1.8225629086,0,1,0,1.0,135,130,0.0],[1,2,1.0,0.005540166,0.005540166,180.5,1,2,0,0.5,251,238,1,2,0.64496579,0.0,0.518801412,180.7907991684,1,2,1,0.0,251,237,0.0],[2,6,0.445079874,0.113054341,0.021861337,533.6666667,1,19,163,0.833333333,31,31,1,6,0.0,1.0,0.319196368,534.3706476367,2,20,162,0.421495449,30,29,1.0],[1,1,0.0,0.001199041,0.001199041,834.0,1,17,0,1.0,32,30,1,2,0.0,0.0,1.6815694834,832.5328523213,0,17,1,1.0,32,30,0.0],[1,1,0.0,0.05,0.05,20.0,0,3,11,1.0,34,8,1,1,0.5183427472,0.7596951631,0.13273372,19.6695199481,0,3,10,0.0,33,7,1.0],[2,4,0.893563293,0.021428571,0.019047619,210.0,1,7,318,0.5,131,123,1,4,0.6464073125,0.2788997527,1.7652959052,210.7729464684,0,7,316,0.7550026605,130,121,1.0],[1,3,0.852422965,0.008934708,0.004123711,970.0,1,18,27,0.333333333,138,134,1,3,1.0,0.2357456765,0.0394990625,970.2448273934,2,19,25,1.0,137,134,0.0],[1,1,0.0,0.023255814,0.023255814,86.0,1,8,17,1.0,252,239,1,1,0.7499852849,0.2623004339,0.5294999774,85.8046964667,1,6,16,0.3838028823,251,238,0.0],[2,2,1.0,0.009803922,0.009803922,102.0,1,5,6,0.5,254,249,1,2,0.9023134251,1.0,1.987095899,102.444386004,2,5,5,0.666209711,254,248,0.0],[1,1,0.0,0.023781213,0.043995244,841.0,1,17,9,1.0,12,11,1,0,0.0668341676,0.7131314013,0.6640139479,840.5743101308,1,16,9,1.0,11,11,1.0],[1,1,0.0,0.210843373,0.087349398,332.0,1,15,23,1.0,8,8,1,0,0.0,0.6749258471,0.7456288267,332.0282404037,1,14,22,0.0,7,6,1.0],[1,1,0.0,0.085526316,0.111842105,152.0,1,14,24,1.0,255,241,0,0,0.7917049247,0.540811883,0.8646020757,152.045250314,0,13,24,1.0,254,240,0.0],[1,1,0.0,0.007151371,0.011918951,839.0,1,17,2,1.0,256,242,1,0,0.0,0.0,0.8027375052,838.3027554489,1,16,2,0.6720362578,256,242,1.0],[3,17,0.668147471,0.078567749,0.027434312,456.7058824,1,19,1143,0.529411765,155,151,2,16,1.0,0.0,1.1717950306,458.0989216008,1,17,1142,1.0,154,149,0.0],[1,1,0.0,0.002242152,0.0,1338.0,0,1,0,1.0,156,148,0,0,0.0,0.5950082524,0.3731393291,1336.5827562897,0,0,1,1.0,156,148,0.0],[1,27,0.809883441,0.05840708,0.051712197,481.2962963,1,20,2007,0.814814815,283,269,0,26,0.734393035,0.0,1.8399941809,479.3796642033,1,19,2005,0.6556570237,281,269,0.0],[2,24,0.812655488,0.080294593,0.081552003,463.9166667,1,20,2328,0.666666667,180,175,2,23,1.0,0.0,1.7060296475,463.0625111511,0,20,2328,0.0,180,174,0.0],[1,15,0.746358596,0.023342355,0.024018945,591.2,1,19,588,0.866666667,195,185,2,14,0.0,1.0,1.7157536251,591.6782290581,0,18,587,1.0,194,186,0.0],[1,11,0.888032777,0.020166074,0.01107157,229.9090909,1,20,1891,0.909090909,214,204,0,12,0.7797035032,0.7963077834,1.634044492,231.1847191785,1,21,1890,0.0,213,202,0.0],[1,7,0.74804514,0.007224423,0.013749709,613.0,1,19,182,0.857142857,202,192,0,7,0.3458886481,0.0,0.2457854652,613.5357247174,2,18,183,0.6853725128,202,193,0.0],[1,1,0.0,0.034482759,0.022988506,87.0,1,8,21,1.0,203,193,1,1,1.0,1.0,0.2899870633,87.9555329816,0,6,21,1.0,203,193,0.0],[1,1,0.0,0.002444988,0.002444988,409.0,1,16,17,1.0,132,121,1,1,0.0,0.0,0.4637013053,409.256662798,0,15,17,1.0,132,118,0.0],[1,2,0.88546529,0.07278481,0.080168776,474.0,1,12,179,1.0,216,206,0,2,0.2623035952,0.0504232615,0.6952900469,473.8539555469,0,10,180,0.4291116014,215,206,0.0],[1,1,0.0,0.055288462,0.028846154,416.0,1,17,1,1.0,13,12,1,0,0.9509351974,0.0,0.4953853491,415.6956945315,1,17,0,1.0,12,11,0.0],[1,1,0.0,0.006696429,0.000744048,1344.0,1,13,8,1.0,14,13,1,1,0.5512867936,0.0,0.3674472832,1343.811596121,1,12,8,1.0,14,12,1.0],[1,1,0.0,0.007226739,0.003613369,1107.0,1,17,15,1.0,33,31,0,1,0.0,0.7341476484,0.6967884302,1107.3140755027,2,17,15,1.0,33,31,0.0],[1,1,0.0,0.00744879,0.001862197,537.0,1,10,12,1.0,34,32,2,0,1.0,0.2046992131,0.9919871521,537.411877903,0,9,11,0.1634300931,34,30,0.0],[1,1,0.0,0.005154639,0.005154639,388.0,1,11,20,1.0,35,33,0,0,0.0,0.3324682208,0.0151555797,388.3301790857,1,10,19,1.0,35,33,1.0],[1,1,0.0,0.062801932,0.019323671,207.0,1,9,15,1.0,36,34,1,0,0.2758192702,0.0,0.1101460902,207.0416584994,1,9,15,0.7499270333,35,34,1.0],[1,1,0.0,0.009489917,0.007117438,843.0,1,17,2,1.0,284,270,1,2,0.5031530461,0.0,0.4907374138,843.5382789625,0,16,1,1.0,283,269,1.0],[1,1,0.0,0.012150668,0.006075334,823.0,0,17,16,1.0,217,207,0,1,0.0,0.2274011801,0.7513459176,823.2345318515,0,17,16,0.8707202201,217,207,0.0],[1,1,0.0,0.014723926,0.019631902,815.0,0,17,16,1.0,218,208,0,0,0.0,0.0,0.1432704396,814.807351893,0,15,15,0.0,217,209,0.0],[1,1,0.0,0.026699029,0.014563107,824.0,0,17,16,1.0,219,209,0,0,0.0,0.7168318255,0.7249618122,823.1346547848,1,17,16,0.9994881217,218,208,0.0],[1,10,0.802045651,0.02917232,0.024084125,589.6,1,19,394,0.8,229,219,0,10,0.9145455785,0.0,1.544635672,590.0377365711,0,19,393,0.1615179202,228,219,0.0],[1,1,0.0,0.009070295,0.006802721,441.0,1,3,9,1.0,37,35,0,1,0.0,0.0,1.0279279929,441.3565285168,0,2,8,1.0,37,35,1.0],[1,1,0.0,0.041176471,0.011764706,340.0,1,15,5,1.0,9,9,1,1,0.0,1.0,0.9630895861,338.9275656196,0,14,4,0.0,9,9,0.0],[2,23,0.803651859,0.021800281,0.01607394,432.7826087,1,20,1635,0.695652174,252,247,2,23,0.2022192053,0.0,0.3104167469,433.269066191,0,20,1634,0.0,251,246,0.0],[1,1,0.0,0.081490105,0.052386496,859.0,0,17,20,1.0,253,242,1,1,0.0,0.4142080487,0.9027608035,858.9035037402,1,16,21,0.0898056847,253,241,0.0],[1,1,0.0,0.012048193,0.0,83.0,1,12,20,1.0,15,14,0,0,0.1482644137,0.0,0.0361069159,83.4029524627,0,12,19,0.862028622,15,12,1.0],[1,1,0.0,0.012048193,0.012048193,83.0,1,12,0,1.0,16,15,1,1,0.7790826161,0.0,0.9742475417,84.0130030991,1,11,0,0.0,15,15,1.0],[1,1,0.0,0.063337393,0.040194884,821.0,1,17,19,1.0,133,122,0,1,0.2118691741,0.0,0.234761971,820.774532414,2,18,18,0.3619213221,132,122,1.0],[1,1,0.0,0.2,0.1,10.0,0,1,0,1.0,35,27,0,0,0.0,0.0,0.2924746608,9.9955906762,0,1,0,0.3838420789,34,25,0.0],[1,1,0.0,0.05,0.05,20.0,0,4,37,1.0,36,9,0,1,0.0,0.0,1.0736627658,19.1321630141,0,5,35,1.0,36,7,0.0],[1,1,0.0,0.05,0.05,20.0,1,4,37,1.0,37,10,1,1,0.9985485009,0.0432630482,0.3317791622,20.2912221908,0,5,36,0.670401847,36,10,0.0],[1,1,0.0,0.05,0.05,20.0,1,4,37,1.0,38,11,1,1,1.0,0.4833661523,0.4426135124,20.2884776242,0,4,37,1.0,38,11,0.0],[1,1,0.0,0.177083333,0.166666667,96.0,1,3,0,1.0,1,1,2,1,0.0,0.693701391,0.7392554716,94.7462751313,1,3,0,0.4442857558,1,1,0.0],[1,8,0.831614349,0.008572493,0.006895266,670.75,1,19,615,0.875,9,9,0,8,1.0,0.0,0.8727456027,671.7058519825,1,19,615,1.0,9,8,0.0],[1,1,0.0,0.090909091,0.0,11.0,0,1,0,1.0,39,28,1,2,0.2485249246,0.0,0.2727177778,9.0867233727,0,0,0,0.6431829006,40,26,0.0],[1,2,0.503258335,0.170212766,0.021276596,23.5,1,1,0,0.5,41,30,2,2,0.0,0.0,1.9674113953,24.5312213103,1,0,0,0.1688097579,41,30,0.0],[1,1,0.0,0.0,1.071428571,14.0,1,2,25,1.0,134,8,1,1,1.0,0.6328360595,0.5316051896,14.0610274582,1,0,24,1.0,134,8,0.0],[1,2,0.977417818,0.00274223,0.005027422,1094.0,1,18,14,1.0,18,17,1,1,1.0,0.4496095966,0.4604162767,1095.8238968062,2,18,15,0.0,17,17,1.0],[1,1,0.0,0.027777778,0.0,36.0,1,1,0,1.0,42,31,0,0,0.0,0.0,0.1320148759,35.4792923714,0,0,0,0.0,43,30,0.0],[1,1,0.0,0.001219512,0.002439024,820.0,1,18,5,1.0,19,18,1,0,0.0,0.0,1.0723765643,820.3308878404,0,16,3,1.0,19,18,1.0],[3,3,0.630929754,0.009118541,0.0,219.3333333,0,8,913,0.666666667,287,285,1,3,0.1742294986,0.0,0.6988209391,219.7263271876,0,6,912,0.5559696325,286,285,0.0],[1,1,0.0,0.0,0.0,10.0,0,3,69,1.0,288,5,2,0,0.0,0.7306822077,0.1000565671,8.7209031805,0,1,69,1.0,288,5,0.0],[1,1,0.0,0.007017544,0.011695906,855.0,1,18,83,1.0,289,272,1,0,1.0,0.0257564006,0.5068825248,855.5197669825,0,17,81,1.0,288,273,0.0],[1,1,0.0,0.001219512,0.001219512,820.0,1,18,0,1.0,20,19,2,1,0.0221190856,0.0,0.2574431509,819.7952517874,0,17,0,1.0,20,20,0.0],[1,1,0.0,0.086092715,0.112582781,151.0,1,15,144,1.0,290,273,0,0,0.0,0.0,0.9920188482,150.3525066622,1,14,143,0.3523382718,290,271,0.0],[1,1,0.0,0.007540057,0.003770028,1061.0,1,18,93,1.0,291,274,1,1,0.2561367612,0.0,1.3143149375,1061.6058158969,1,18,93,1.0,291,274,0.0],[1,1,0.0,0.007532957,0.001883239,531.0,1,10,171,1.0,292,275,1,0,0.0,0.3311106119,1.463915091,531.7526784272,1,9,170,0.8871460899,291,275,0.0],[1,1,0.0,0.005167959,0.005167959,387.0,1,11,151,1.0,293,276,2,0,0.0,0.1927260222,0.4480440049,386.548453819,2,10,153,0.0120580869,293,275,0.0],[1,1,0.0,0.012195122,0.0,82.0,1,12,486,1.0,294,277,2,2,0.0,0.0,1.0634502321,82.0390829993,1,10,485,0.3672441625,294,277,0.0],[1,1,0.0,0.00132626,0.00132626,754.0,0,18,83,1.0,295,278,0,1,0.0,0.1745426333,0.5317677611,753.8173849346,0,18,82,0.7039841278,294,278,0.0],[1,2,0.99323382,0.026824034,0.006437768,466.0,1,18,170,1.0,11,11,0,1,1.0,0.0,0.17717839,466.616997381,1,18,170,1.0,10,10,0.0],[1,1,0.0,0.002707581,0.000902527,1108.0,1,18,10,1.0,296,279,2,1,0.9321330804,0.0,0.3765462781,1108.0111188147,1,17,9,1.0,294,279,0.0],[1,1,0.0,0.004728132,0.002364066,846.0,1,18,3,1.0,297,280,0,0,0.0,0.0,0.5024889514,847.0337907575,1,17,2,0.2326579483,296,279,0.0],[1,1,0.0,0.002369668,0.004739336,844.0,0,18,0,1.0,298,281,0,1,1.0,0.0,0.3699307455,843.5979083151,0,17,1,0.1247270365,298,281,1.0],[1,1,0.0,0.025,0.025,40.0,1,9,96,1.0,299,282,1,1,0.3030762787,0.4899587301,0.9220208347,42.070276615,0,8,95,1.0,298,282,0.0],[1,1,0.0,0.006578947,0.006578947,152.0,1,15,12,1.0,300,283,1,0,0.0,1.0,0.8182085142,151.1907094465,1,14,12,1.0,300,280,0.0],[1,1,0.0,0.005865103,0.002932551,341.0,1,15,8,1.0,301,284,1,0,0.5988609443,0.6729929435,0.7413310767,342.6272128449,0,14,9,1.0,300,283,1.0],[1,1,0.0,0.001199041,0.001199041,834.0,0,18,18,1.0,12,12,0,1,0.0,0.2872068795,1.5440385502,832.9695470184,1,17,19,0.8044198493,12,12,0.0],[1,1,0.0,0.002398082,0.002398082,834.0,1,18,0,1.0,13,13,0,0,0.6107705293,0.0,0.662909266,834.0143058112,1,17,0,1.0,14,12,0.0],[1,2,0.018847175,0.228301887,0.830188679,530.0,1,20,38,1.0,44,44,1,1,0.0,0.3989973281,1.343848141,529.8153312751,2,20,37,1.0,44,44,1.0],[1,1,0.0,0.0,1.071428571,14.0,0,3,41,1.0,268,2,1,0,0.0,0.0,0.3520991936,13.5059023483,0,2,41,1.0,267,2,0.0],[1,14,0.260322074,0.048508946,0.126441352,538.9285714,0,21,870,0.714285714,267,256,1,14,0.3524336327,0.751127427,0.0344727238,539.4188476441,0,20,870,1.0,266,256,0.0],[1,1,0.0,0.002267574,0.002267574,441.0,1,3,11,1.0,38,36,0,1,0.7093140126,0.0,0.6574298866,441.4991550696,0,3,10,0.0,38,36,0.0],[1,1,0.0,0.013392857,0.011904762,1344.0,1,1,0,1.0,269,257,0,1,0.9005637887,0.9838589038,0.1723107928,1344.5568120515,0,0,0,0.0,268,255,0.0],[1,1,0.0,0.016949153,0.008474576,118.0,1,7,29,1.0,14,14,0,1,0.0,0.0,0.7829578852,117.3278687232,0,6,29,0.3488522851,13,14,0.0],[1,1,0.0,0.101851852,0.009259259,432.0,1,17,14,1.0,302,285,0,0,0.0,0.0367010314,0.6830560929,431.9244367406,1,17,12,0.2948018639,302,282,1.0],[1,1,0.0,0.105515588,0.009592326,417.0,1,17,101,1.0,303,286,1,1,0.524478208,0.8466106435,0.6617061963,416.2446823024,0,16,100,1.0,304,287,0.0],[1,2,1.0,0.05,0.016666667,60.0,1,8,726,1.0,11,11,0,2,1.0,0.8688655423,1.3079441589,59.2440388219,1,8,725,1.0,11,11,1.0],[1,1,0.0,0.001846722,0.001846722,1083.0,1,5,40,1.0,304,287,0,0,1.0,0.4661084877,0.4774833679,1083.0161609447,1,4,40,0.8110319676,304,287,0.0],[2,4,1.0,0.005738881,0.005738881,174.25,1,5,132,0.75,48,48,2,4,1.0,0.3922577546,0.4301694442,172.3139504917,1,5,131,0.8184027737,48,49,1.0],[1,1,0.0,0.001445087,0.001445087,692.0,1,8,41,1.0,305,288,0,0,0.011442957,0.0,2.043597955,692.098233652,0,8,41,0.8787808548,304,286,0.0],[1,1,0.0,0.056818182,0.034090909,88.0,1,8,89,1.0,306,289,0,1,0.0,0.4935051058,0.065480935,86.9102510181,1,8,88,1.0,304,289,0.0],[2,3,0.995854938,0.015080113,0.027332705,353.6666667,1,9,107,0.666666667,137,128,2,1,1.0,0.0,0.2097791392,353.8853773002,1,8,107,0.9073490905,136,128,1.0],[1,1,0.0,0.0125,0.0125,80.0,1,9,45,1.0,39,37,0,0,0.0,0.0,0.3643963063,80.3328565733,1,8,45,0.3994878727,38,37,1.0],[1,1,0.0,0.002232143,0.000744048,1344.0,1,14,12,1.0,40,38,2,1,0.7680173124,0.0,0.4544427986,1342.8563816024,0,12,11,1.0,40,38,0.0],[1,2,1.0,0.001191185,0.001191185,839.5,1,20,19,1.0,139,126,1,1,0.0,1.0,0.1066586029,839.9666511315,0,18,19,0.9459325641,138,125,0.0],[1,1,0.0,0.2,0.066666667,15.0,0,3,17,1.0,140,9,1,0,0.0,0.0,0.5047458693,15.7683693179,0,4,16,0.0963203202,140,7,1.0],[3,21,0.800379136,0.009292352,0.005616257,466.3333333,0,20,2739,0.714285714,290,286,2,20,1.0,0.1551342523,0.8256937498,466.3141408166,1,20,2738,1.0,288,286,0.0],[1,1,0.0,0.017814727,0.0,842.0,1,18,12,1.0,307,290,0,0,1.0,0.7255951235,1.3509084957,841.6818333302,1,19,10,0.5579084449,306,289,0.0],[1,1,0.0,0.018610422,0.0,806.0,1,18,111,1.0,308,291,0,0,0.0,0.0,0.2054491825,807.2160833645,0,17,111,1.0,307,291,0.0],[1,1,0.0,0.004618938,0.002309469,433.0,1,17,18,1.0,309,292,1,0,1.0,0.3168551681,0.5002520401,433.0104847254,1,17,17,0.5214379273,308,293,0.0],[1,1,0.0,0.004784689,0.002392344,418.0,1,17,119,1.0,310,293,1,0,0.9888506938,0.6046712101,1.1688462453,418.0895737102,1,18,118,0.4239277621,309,292,0.0],[3,30,0.451826458,0.06146654,0.094710415,385.0333333,1,21,3805,0.7,320,316,3,30,0.0,1.0,0.018859038,386.2970712033,1,19,3805,1.0,320,315,0.0],[1,2,0.738284866,0.008121827,0.004060914,985.0,1,19,96,0.5,322,304,1,3,1.0,0.0,0.7887778253,985.8558954406,1,17,95,0.6047263356,321,304,0.0],[1,1,0.0,0.002366864,0.0,845.0,1,18,13,1.0,311,294,1,0,0.0,0.0,0.9238845449,843.5436439571,1,16,12,1.0,311,293,0.0],[1,2,0.992111692,0.048830112,0.053407935,983.0,1,19,87,1.0,324,306,2,2,1.0,0.0,0.4801983364,984.4513830119,1,19,86,1.0,323,306,0.0],[2,11,0.905515581,0.014105986,0.010293557,476.9090909,0,20,776,0.727272727,335,327,1,11,0.3009870359,0.6330465175,1.1672406769,476.1653418205,0,19,776,0.9581819438,334,325,0.0],[1,3,0.579380164,0.093619972,0.0,480.6666667,1,14,596,0.666666667,143,129,0,1,0.0,0.4414873254,0.2220843526,481.4785956731,0,14,596,1.0,143,128,1.0],[1,1,0.0,0.036599764,0.034238489,847.0,1,18,5,1.0,312,295,0,0,0.086302278,0.7322628253,0.6213377623,847.5516002142,1,16,5,1.0,311,295,1.0],[1,1,0.0,0.004819277,0.004819277,830.0,1,18,29,1.0,43,32,1,0,0.3446871125,0.0,0.2923901318,830.1492928627,0,18,29,1.0,42,31,0.0],[2,40,0.759072533,0.072615296,0.09166428,349.1,0,21,7152,0.75,375,367,2,40,0.4430156592,0.5058093791,0.5678884691,348.9176800745,0,21,7150,0.0602163903,375,366,0.0],[2,38,0.769776151,0.091828682,0.072745534,366.8157895,1,21,6565,0.763157895,413,405,2,38,0.6485830298,0.0,0.2415334098,366.8161601504,1,20,6564,0.8739936091,413,405,0.0],[1,1,0.0,0.5,0.0,26.0,1,7,197,1.0,12,12,1,1,0.5527665981,0.7575862282,0.3727669002,26.3482336786,0,7,196,0.764470872,11,12,0.0],[2,36,0.796343141,0.042985029,0.098317642,359.9444444,0,21,7435,0.694444444,449,441,2,37,0.0726813985,0.215293003,0.829519591,358.9187004764,1,18,7435,0.5172569166,448,441,0.0],[2,33,0.816160319,0.095681562,0.04183252,403.4848485,1,21,6840,0.727272727,482,474,2,32,1.0,0.5233261083,1.2070709272,403.2161181743,0,20,6839,1.0,481,475,0.0],[2,33,0.816160319,0.043215145,0.098843975,390.5757576,0,21,6840,0.727272727,515,507,2,32,0.0,0.7347774532,0.6047736799,390.0712969273,0,19,6841,1.0,513,505,0.0],[2,33,0.816160319,0.095681562,0.04183252,403.4848485,0,21,6840,0.727272727,548,540,2,33,0.762784445,0.0213811122,0.4392486685,403.4978041498,1,22,6838,0.817798684,549,540,0.0],[1,1,0.0,0.5,0.0,26.0,0,7,660,1.0,549,520,2,1,0.3275402622,0.0,0.2460008141,25.7213911259,1,6,660,0.6814646383,549,520,0.0],[1,1,0.0,0.022304833,0.0,1076.0,1,18,136,1.0,313,296,1,1,0.5196709079,0.9208562533,0.404120634,1075.3819176867,0,18,135,1.0,312,296,0.0],[1,1,0.0,0.021371327,0.0,1123.0,1,18,43,1.0,314,297,0,1,0.0,0.0333401865,2.0164200678,1121.9483948266,0,17,42,0.9401432051,313,297,0.0],[1,1,0.0,0.009234828,0.0,758.0,1,18,130,1.0,550,521,0,1,0.0,0.4479422111,0.7042490867,757.6067203661,0,17,130,1.0,548,520,0.0],[1,1,0.0,0.004705882,0.001176471,850.0,1,18,22,1.0,144,130,1,0,0.0,0.8486575757,0.5943927327,848.2298571635,1,19,22,1.0,144,130,1.0],[1,7,0.56092722,0.027104137,0.034058488,801.1428571,0,20,681,0.857142857,557,528,1,7,0.0,0.0,0.0509107288,800.4754039673,0,19,681,0.9965163292,556,526,0.0],[1,1,0.0,0.014362657,0.019748654,557.0,0,10,87,1.0,558,529,0,0,0.0,0.0,0.4856223068,557.5374725093,0,8,86,1.0,557,529,0.0],[1,2,0.66319684,0.013820336,0.000493583,1013.0,0,19,152,0.5,560,531,0,0,1.0,0.0,1.1483457535,1014.3092829156,0,19,153,0.6890316862,561,529,0.0],[1,3,0.940001721,0.069233617,0.025175861,900.3333333,1,20,239,0.666666667,563,534,0,2,0.6951454481,0.118259624,0.6860952644,900.7626385803,0,20,238,0.0,563,534,0.0],[1,1,0.0,0.001490313,0.000745156,1342.0,0,1,0,1.0,564,535,0,1,0.0,0.2566217465,0.6247701534,1341.0452353521,1,0,0,1.0,562,535,0.0],[1,1,0.0,0.000728863,0.000728863,1372.0,1,14,35,1.0,145,131,0,0,0.0,0.0,0.2338363334,1372.2918331155,1,12,35,0.9975797814,144,130,0.0],[1,1,0.0,0.001448226,0.00724113,1381.0,0,14,82,1.0,565,536,0,0,0.0,0.3443524569,0.5880122746,1380.655780679,0,13,81,0.7155723533,565,535,0.0],[1,1,0.0,0.0,0.11627907,43.0,1,2,37,1.0,566,537,0,0,0.0,0.0,0.4844064067,43.7981388891,1,0,36,0.7401200926,565,537,0.0],[1,1,0.0,0.277777778,0.111111111,18.0,1,8,98,1.0,567,538,1,0,0.0,0.0,0.0524974667,19.1195459739,0,7,96,1.0,565,538,0.0],[1,3,0.903213977,0.004267425,0.0056899,468.6666667,0,18,829,1.0,570,541,0,2,1.0,0.7509093179,0.3577767659,469.2060845116,0,17,829,1.0,570,541,0.0],[2,38,0.907421027,0.019176598,0.007475623,242.8947368,1,21,3580,0.842105263,352,345,2,37,0.4814305026,0.2528949057,1.8818180021,243.1035165917,0,21,3578,1.0,353,344,1.0],[1,1,0.0,0.073153899,0.000690131,1449.0,0,14,86,1.0,571,542,0,1,0.0,0.2927833904,0.6101531171,1448.0916125049,0,14,86,0.0,571,542,0.0],[1,8,0.685327593,0.016038882,0.012879708,514.375,1,21,1281,1.0,579,550,0,7,0.9978856831,0.6502827663,1.4827426574,514.6500182325,0,19,1280,1.0,578,549,0.0],[1,16,0.760777157,0.018308351,0.017665953,583.75,1,20,2098,0.75,595,566,2,15,1.0,0.6444360622,0.8773269371,582.822856228,0,18,2096,0.6151152277,593,564,0.0],[2,38,0.914054199,0.018813158,0.006772737,244.7894737,0,21,9020,0.763157895,633,625,1,37,1.0,0.0,0.1024753046,245.7540218793,0,21,9019,0.0,633,626,0.0],[1,1,0.0,0.002366864,0.003550296,845.0,1,18,83,1.0,634,602,0,1,0.0015696597,0.3641041005,0.1510878476,844.5026022039,1,18,82,0.4013157362,633,602,0.0],[1,1,0.0,0.00239521,0.001197605,835.0,1,19,3,1.0,1,1,0,1,0.0,0.0,0.2959973212,834.3856424292,0,19,4,1.0,0,0,0.0],[1,2,0.371232327,0.007692308,0.00887574,845.0,1,19,3,1.0,3,3,1,2,1.0,0.923327731,0.0956785249,844.731470111,0,17,4,1.0,2,2,1.0],[1,1,0.0,0.001182033,0.001182033,846.0,1,19,3,1.0,4,4,1,1,0.2029565845,1.0,0.2270647569,846.810767685,1,19,2,1.0,4,3,0.0],[2,2,1.0,0.086956522,0.065217391,46.0,1,5,6,0.5,6,6,2,1,1.0,0.3930393475,0.7544285098,44.8734124815,1,3,4,1.0,6,5,0.0],[2,18,0.826204968,0.046387252,0.067452521,509.0,1,21,3118,0.777777778,652,644,2,19,0.6805016138,1.0,0.3835242898,508.459992117,0,20,3117,0.9508803379,651,643,0.0],[1,1,0.0,0.002923977,0.0,342.0,1,15,104,1.0,653,620,0,1,0.0,1.0,0.2336530013,342.8629036137,1,14,105,0.1921793293,652,618,0.0],[1,8,0.879713208,0.003620565,0.004344678,690.5,1,21,677,0.875,14,13,0,8,0.4829527926,0.0,1.4180634647,690.7069900986,0,20,677,1.0,13,12,0.0],[1,2,0.314068187,0.06304648,0.075011505,1086.5,1,15,208,1.0,655,622,0,2,0.8909907139,0.0,0.5689281009,1086.9775088546,0,15,208,0.8099975859,655,622,0.0],[1,1,0.0,1.25,0.7,40.0,0,4,6,1.0,49,48,1,1,0.0,0.9874549192,0.577625118,39.3192854835,0,3,6,0.8202353076,48,48,1.0],[1,1,0.0,0.0,0.0,0.0,0,9,6,1.0,50,49,1,1,0.0887356159,0.0,0.8296282786,0.832372266,2,9,5,1.0,49,48,0.0],[1,1,0.0,0.001457726,0.001457726,1372.0,1,15,11,1.0,44,33,1,1,0.0495154806,0.0,0.382122425,1369.9721956207,2,15,11,1.0,43,33,0.0],[1,12,0.766854763,0.022901961,0.031529412,531.25,0,22,1385,0.666666667,667,634,1,13,0.2425637256,0.0,0.0845940238,531.1994242584,1,23,1385,1.0,666,633,0.0],[1,1,0.0,0.004660453,0.002663116,1502.0,1,15,93,1.0,668,635,0,0,0.086151747,0.0,1.0395033648,1502.2642948609,2,15,93,1.0,667,635,0.0],[1,2,0.517961871,0.062992126,0.062992126,444.5,1,20,17,1.0,52,51,1,3,0.4674127373,0.6206284204,0.5137487931,444.289192857,0,19,15,1.0,52,51,1.0],[1,6,0.781190777,0.007042254,0.017354125,662.6666667,1,21,167,1.0,46,44,0,6,0.0364670204,0.0,0.8967121466,662.7707350832,0,20,167,0.0,45,44,1.0],[1,1,0.0,0.0,0.0,0.0,1,12,11,1.0,47,45,1,3,0.5597309452,0.0,0.6862937263,0.1393884676,1,12,11,0.0461429853,46,45,0.0],[2,41,0.800417597,0.028489306,0.020120044,288.5121951,0,22,10034,0.731707317,709,701,1,41,0.972325547,0.0,0.1119482143,288.7310921806,0,22,10033,0.5077475738,709,700,0.0],[1,1,0.0,0.155797101,0.072463768,552.0,1,3,805,1.0,146,2,1,0,0.0,1.0,1.1446770779,552.1786442225,0,2,803,1.0,145,1,0.0],[1,1,0.0,0.616438356,0.479452055,73.0,1,10,12,1.0,147,132,0,0,1.0,1.0,1.6837284137,72.3442026937,1,9,11,0.2591919736,147,131,1.0],[1,1,0.0,0.013513514,0.0,74.0,1,11,0,1.0,15,14,0,1,0.0625751394,1.0,0.7924407584,74.3612669254,0,10,0,1.0,15,13,1.0],[1,1,0.0,0.03024911,0.0,562.0,1,17,12,1.0,16,15,1,1,0.0,0.0,0.6812054245,560.9064168295,0,16,10,1.0,15,13,0.0],[1,1,0.0,0.010416667,0.010416667,96.0,1,3,0,1.0,15,15,1,1,0.0,0.0,0.2920182614,96.2525824963,1,3,0,0.0,13,14,0.0],[1,1,0.0,0.002915452,0.0,343.0,1,16,13,1.0,13,13,0,1,0.0,0.0,0.6181137736,343.2864156638,1,16,13,0.8543469642,12,11,1.0],[1,2,0.794490107,0.064422519,0.005803831,861.5,1,21,8,0.5,49,47,0,2,1.0,0.0,0.3535299886,861.2047325042,1,21,6,0.0,49,46,1.0],[1,1,0.0,0.006097561,0.042682927,492.0,1,10,114,1.0,353,333,1,0,0.0,0.8259055637,1.2611139079,491.7485020297,2,11,114,0.5125290627,353,333,0.0],[1,7,0.846075574,0.016013384,0.001434034,597.7142857,1,21,144,0.571428571,23,22,1,6,1.0,0.2889208597,0.5404621346,596.9718937837,0,23,143,1.0,25,21,1.0],[2,14,0.754187029,0.043114543,0.016087516,555.0,0,22,3107,0.785714286,723,687,1,14,0.4410802052,1.0,0.7012995728,554.2561334582,0,22,3107,0.1280224425,722,686,0.0],[1,1,0.0,0.010064702,0.0,1391.0,1,15,0,1.0,45,34,1,0,0.0,0.0,1.4185218661,1392.0210755127,1,14,0,0.1147489036,44,33,1.0],[3,22,0.815714726,0.058696694,0.034379492,379.4545455,0,22,4898,0.863636364,745,737,3,22,0.4367257682,0.0259317568,0.1268483264,378.8312218166,0,23,4898,1.0,744,734,0.0],[1,1,0.0,0.876777251,1.725118483,211.0,1,17,3,1.0,53,52,1,0,0.0,1.0,2.6285992608,210.6208919041,0,16,3,1.0,52,53,1.0],[1,1,0.0,0.004514673,0.0,443.0,1,5,16,1.0,24,23,1,0,0.0,0.7966359611,0.2266459857,443.3046434256,1,5,16,1.0,23,22,0.0],[1,1,0.0,0.002257336,0.002257336,443.0,1,5,0,1.0,25,24,1,0,0.1862809286,0.7005277264,0.4087252028,442.9255165065,0,5,0,0.0,24,24,0.0],[1,5,0.699936181,0.014051522,0.022638564,512.4,1,22,112,1.0,30,29,0,3,0.0,0.0,0.5420108186,513.2224889509,0,21,111,1.0,31,27,1.0],[2,7,0.970835763,0.003658537,0.003658537,351.4285714,1,21,241,0.714285714,360,353,3,7,1.0,0.0,0.7319798614,351.4047027726,1,22,241,0.572624384,360,351,1.0],[1,1,0.0,0.002247191,0.004494382,445.0,1,7,116,1.0,361,340,1,1,0.2223210229,0.0,0.4438279899,443.6434494036,0,7,115,1.0,360,339,0.0],[1,1,0.0,0.045454545,0.009090909,110.0,1,5,0,1.0,362,341,1,1,0.8018588988,0.5292643675,0.1433891333,110.9060328522,0,4,0,0.0,362,342,0.0],[1,1,0.0,0.000718907,0.000718907,1391.0,0,15,4,1.0,31,30,1,1,0.8129011251,0.4266869297,1.2763996247,1390.1385552906,1,15,4,1.0,30,29,0.0],[2,9,0.650241612,0.086558045,0.070773931,218.2222222,0,19,2117,0.555555556,24,24,2,9,0.2355459157,0.0,0.2587782602,216.4770238527,0,18,2117,0.7969872951,23,23,0.0],[1,1,0.0,0.071428571,0.071428571,14.0,0,10,745,1.0,46,42,2,1,0.0,0.0,0.5853645991,15.1363695809,0,9,744,1.0,46,41,0.0],[1,2,0.813914894,0.425968109,0.085421412,439.0,0,19,281,1.0,26,22,0,2,1.0,0.5873311815,0.0838286842,438.9419992635,0,19,281,0.9721990353,25,22,0.0],[1,19,0.617359125,0.108257606,0.07915185,399.6315789,0,21,3658,0.842105263,46,42,1,18,1.0,0.0019676979,1.076710372,400.7338557851,0,20,3658,0.3443994001,45,43,0.0],[1,7,0.403875599,0.172955975,0.429245283,363.4285714,0,21,1782,1.0,54,50,1,7,0.0,0.6663435796,0.1479142128,363.1653686814,0,21,1783,1.0,54,49,0.0],[1,1,0.0,0.155797101,0.072463768,552.0,0,5,830,1.0,70,1,0,1,0.2230082794,0.0,0.4111398209,551.2827075566,0,4,829,0.9419579595,69,1,0.0],[1,1,0.0,0.116504854,0.077669903,103.0,0,8,275,1.0,69,65,2,2,0.0,0.5631813727,0.4983720629,102.8597359014,1,7,275,0.0,68,64,0.0],[1,4,0.743305647,0.104462475,0.034482759,246.5,0,19,1371,1.0,58,54,0,4,0.9829438293,0.0,1.0057020597,245.5744436904,0,19,1371,1.0,57,53,0.0],[1,10,0.815130257,0.056622851,0.039433771,98.9,0,20,4381,1.0,69,65,0,9,1.0,0.0,0.0940593489,98.338246837,0,20,4381,1.0,69,65,0.0],[1,1,0.0,0.0,0.0,0.0,0,10,127,1.0,54,50,1,0,1.0,0.1332519599,0.4506154326,0.6393415003,0,10,126,1.0,54,50,0.0],[1,2,0.453716339,0.114285714,0.485714286,17.5,0,5,251,1.0,72,2,1,1,1.0,0.3509941193,0.5180477853,17.441118894,0,5,251,0.5122097701,71,1,0.0],[1,1,0.0,0.00462963,0.002314815,864.0,1,19,133,1.0,73,66,0,0,0.0,0.0,0.562396572,864.5450401529,0,19,133,1.0,74,64,0.0],[1,1,0.0,0.038167939,0.164122137,262.0,0,3,0,1.0,74,67,0,1,0.0,0.0,0.7246091443,261.2157817822,0,4,0,0.6495970423,73,68,0.0],[1,1,0.0,0.0,0.011538462,260.0,0,3,0,1.0,75,68,0,1,0.0,0.0,0.4967884697,260.2964476621,0,2,0,1.0,75,67,0.0],[1,1,0.0,0.035410765,0.015580737,1412.0,1,15,4,1.0,363,342,1,1,0.0,0.5452810946,0.0264806621,1412.0194690999,0,14,4,1.0,363,342,0.0],[2,12,0.946606327,0.042738971,0.143841912,181.3333333,1,22,286,0.916666667,43,43,0,12,1.0,0.0,0.4248327729,179.548732321,0,23,285,1.0,43,42,1.0],[1,4,0.951986362,0.0070205,0.00758214,890.25,1,20,21,1.0,47,45,1,4,1.0,0.6877860788,1.3169922738,891.4274136073,0,19,18,0.6102353657,46,45,0.0],[1,2,0.983129336,0.278529981,0.088974855,517.0,1,19,26,1.0,365,344,0,2,1.0,1.0,0.5184436122,517.3025520755,1,18,25,0.0,365,343,1.0],[1,1,0.0,0.015625,0.0,64.0,1,13,0,1.0,366,345,1,1,0.513166074,1.0,0.0359155824,63.1952804067,0,12,0,1.0,365,346,1.0],[1,2,0.983793995,0.094845361,0.297938144,485.0,1,19,0,1.0,368,347,2,2,1.0,0.0,0.3860503517,485.4170859807,0,21,1,1.0,367,347,1.0],[1,4,0.610137959,0.069811321,0.080503145,397.5,1,21,27,1.0,51,49,0,3,0.0,0.3784810319,1.4508290467,396.6674065114,2,21,26,1.0,52,49,1.0],[1,1,0.0,0.013342697,0.0,1424.0,1,15,1,1.0,46,35,0,0,0.0,0.0,0.4494754382,1424.0107489136,0,15,0,1.0,45,34,1.0],[1,1,0.0,0.000702247,0.000702247,1424.0,1,15,0,1.0,47,36,1,0,0.0,0.3546264451,0.7197524977,1424.3555932578,2,15,0,0.5261460167,46,37,0.0],[1,1,0.0,0.001404494,0.001404494,1424.0,1,15,0,1.0,48,37,0,1,0.6037277955,0.2774928948,0.5014390086,1423.7027625068,0,15,0,0.8892657389,48,35,0.0],[1,1,0.0,0.001404494,0.000702247,1424.0,1,15,2,1.0,369,348,1,0,0.0,0.3723053054,0.3714166343,1423.9537729397,1,14,2,1.0,369,346,0.0],[1,1,0.0,0.000702247,0.000702247,1424.0,1,15,0,1.0,370,349,0,1,0.0,0.0,0.5573699272,1425.4306189632,1,15,0,0.9389863258,370,347,0.0],[2,7,0.970835763,0.003639304,0.003639304,353.2857143,1,21,76,0.428571429,377,370,1,7,1.0,0.0,0.5818869256,353.1307695971,1,20,75,1.0,376,370,1.0],[1,1,0.0,0.004807692,0.004807692,208.0,1,17,7,1.0,148,133,3,1,1.0,0.0,0.5042530207,208.8029665076,0,17,6,0.5002089036,149,133,1.0],[1,2,0.811278124,0.116303219,0.116303219,481.5,1,19,8,1.0,55,54,1,2,1.0,0.0,0.3536257928,481.1229639058,0,18,7,0.9520864992,54,53,1.0],[1,1,0.0,0.875,2.25,24.0,1,6,31,1.0,56,55,1,1,0.0,0.9326686292,1.9523916579,23.7213723653,0,5,30,0.0,55,55,1.0],[1,1,0.0,0.00204499,0.00204499,489.0,1,18,20,1.0,57,56,1,0,0.1352194236,0.0,1.4778615436,490.0624221268,0,17,20,1.0,57,55,0.0],[1,1,0.0,0.482758621,0.379310345,29.0,1,11,20,1.0,58,57,1,1,0.0833626956,0.5609046265,0.5386060729,27.569553031,1,10,19,1.0,57,56,1.0],[2,3,0.770097148,0.115808824,0.045955882,181.3333333,1,6,42,0.333333333,54,54,1,1,1.0,0.5227091991,1.1639772851,181.4918172567,0,4,42,0.4229494992,55,54,1.0],[2,28,0.78574578,0.092774531,0.138913071,287.1785714,0,22,6767,0.678571429,773,763,1,28,0.0,0.9109180125,0.8648745056,287.0408635876,1,21,6768,0.5795452503,773,763,0.0],[2,29,0.797363531,0.092212075,0.129756469,271.862069,0,22,7654,0.793103448,802,792,1,28,0.8873125955,0.0,0.1261176123,271.3680445527,1,22,7654,1.0,800,792,0.0],[1,1,0.0,0.590909091,0.772727273,22.0,1,5,39,1.0,59,58,0,0,0.7560288318,1.0,0.1212138212,21.5544277169,1,4,37,1.0,58,59,1.0],[1,1,0.0,1.073684211,2.673684211,190.0,1,13,23,1.0,60,59,0,2,0.0,1.0,2.5551082464,189.0068855213,0,13,23,0.9584927739,60,58,1.0],[1,1,0.0,0.071428571,0.019480519,154.0,1,16,25,1.0,55,52,0,1,0.6621042697,0.366533766,0.0907105429,153.3730601032,0,15,25,1.0,54,51,1.0],[1,1,0.0,0.006666667,0.002222222,900.0,1,19,10,1.0,56,53,0,0,0.0,0.1438080199,0.1177766983,901.418905043,0,19,9,1.0,55,53,1.0],[1,1,0.0,0.003329634,0.0,901.0,1,19,0,1.0,57,54,0,0,0.2609429879,0.1126607207,1.0717670687,901.5749529242,1,18,0,0.0,56,54,0.0],[1,1,0.0,0.004830918,0.004830918,207.0,1,10,114,1.0,378,356,1,1,0.9070659525,0.0,0.1692345676,207.1599863493,2,9,115,0.9744712515,377,357,0.0],[1,1,0.0,0.078125,0.036458333,192.0,1,13,2,1.0,50,48,1,0,0.7941344419,0.0,0.647616905,192.5089119337,0,13,2,1.0,50,46,1.0],[1,1,0.0,0.12755102,0.102040816,196.0,1,13,0,1.0,51,49,0,2,1.0,0.1783531104,1.395382276,194.2755814112,1,14,0,0.3343527056,50,50,1.0],[1,1,0.0,0.047619048,0.00952381,210.0,1,10,0,1.0,52,50,0,1,0.4411276165,0.2638721501,0.1740296939,209.326182196,0,11,1,0.4261580741,52,48,1.0],[1,1,0.0,0.001403509,0.000701754,1425.0,1,15,14,1.0,49,38,0,3,0.0,0.249609683,0.3712707659,1425.6922799348,1,15,14,0.5620597887,48,37,0.0],[1,1,0.0,0.0,0.003337041,899.0,1,19,0,1.0,58,55,0,0,0.0,0.5279154006,0.2812268728,898.6978924402,1,19,0,1.0,58,55,0.0],[1,6,0.673814072,0.012204424,0.001906941,437.0,1,16,482,0.833333333,64,61,0,5,0.7878737278,1.0,0.6291293524,436.4742855644,0,15,484,1.0,63,60,1.0],[1,1,0.0,0.006493506,0.006493506,154.0,1,16,3,1.0,65,62,0,0,0.747795047,0.0315853313,1.1033555696,154.1014644392,0,15,2,0.9168062051,64,63,0.0],[1,1,0.0,0.005154639,0.025773196,194.0,1,13,3,1.0,53,51,2,0,0.0,0.1719252053,0.8831227132,193.9554654523,0,13,3,0.0,52,50,1.0],[1,1,0.0,0.006493506,0.006493506,154.0,1,17,1,1.0,54,52,0,0,0.1004857566,0.0,0.7357938085,153.1375445665,1,16,1,1.0,54,52,1.0],[1,4,0.700129116,0.008264463,0.0,574.75,1,21,68,1.0,58,56,1,4,1.0,0.0,0.0450393021,575.1937015685,0,20,67,0.8231791821,57,54,1.0],[1,1,0.0,0.1875,0.0,16.0,1,5,102,1.0,66,1,0,1,0.0,0.0,0.0608900525,16.1761430232,1,4,103,0.6048982961,65,0,0.0],[1,4,0.238136895,0.185658153,0.215373281,1018.0,1,21,75,1.0,62,60,0,3,0.9028293324,0.6810483539,0.0452044368,1017.4939848582,1,22,75,1.0,61,58,1.0],[1,1,0.0,0.233695652,0.032608696,184.0,1,7,28,1.0,63,61,0,0,0.3777245049,0.672971211,1.6902094885,184.5439793809,0,7,27,0.5825529423,64,61,1.0],[1,1,0.0,0.305263158,0.642105263,95.0,1,6,39,1.0,61,60,1,1,0.0862865461,0.4823929341,1.0456886399,95.2619862838,0,4,38,1.0,60,59,0.0],[1,2,0.995727452,0.00656168,0.004811899,1143.0,1,20,8,0.5,68,64,1,1,0.7276760345,0.2188679932,0.0100008342,1143.4637957266,1,18,7,0.9750074092,67,65,0.0],[1,1,0.0,0.036968577,0.036968577,541.0,1,12,41,1.0,69,65,1,0,0.1048506572,1.0,0.6802154034,541.2347944128,0,11,41,1.0,69,64,0.0],[1,1,0.0,0.002086231,0.001390821,1438.0,1,15,2,1.0,70,66,0,0,0.5876791637,0.1500879975,0.7844547403,1438.0884604003,1,14,2,1.0,70,65,0.0],[1,1,0.0,0.000922509,0.000922509,1084.0,1,8,58,1.0,14,14,1,0,0.0940360489,0.8403628593,0.1571540638,1083.3001924513,0,8,56,0.4098814925,14,14,0.0],[2,19,0.447377955,0.12086316,0.157900197,507.3157895,0,21,3810,0.894736842,821,782,2,18,0.0,0.2709353133,0.7442466931,508.9196325855,0,21,3808,0.0,820,781,0.0],[2,23,0.506395831,0.114865405,0.129962457,544.3043478,0,21,4666,0.739130435,844,805,2,22,1.0,0.0,1.1941405481,544.2673817095,0,22,4667,0.5500739066,843,805,0.0],[1,1,0.0,0.003546099,0.0,846.0,1,19,10,1.0,71,67,1,0,0.2004492586,0.1952326136,0.6724296941,846.5388478388,1,18,9,0.8814387315,69,66,1.0],[1,1,0.0,0.00529661,0.0,944.0,1,19,10,1.0,72,68,1,1,0.3182712106,0.4669352666,0.0129847855,944.5878336947,0,18,11,0.2511392347,73,67,0.0],[1,1,0.0,0.001388889,0.0,1440.0,1,15,5,1.0,73,69,1,1,0.1908552921,0.0,0.2888448935,1441.6021794024,0,16,6,0.0,73,68,0.0],[1,1,0.0,0.005328597,0.001776199,563.0,1,18,51,1.0,62,61,1,0,0.5166093135,0.0,0.7858507874,562.704381895,0,16,51,0.178885833,61,60,1.0],[2,5,0.413063773,0.285460993,0.596631206,225.6,1,20,163,0.8,67,67,2,4,1.0,0.3161346184,0.0047994493,224.6965612736,1,18,162,1.0,67,67,1.0],[1,1,0.0,0.001176471,0.0,850.0,1,19,11,1.0,68,66,0,0,0.0866277786,1.0,0.4106682359,849.9487103169,2,18,12,0.8971498457,69,65,0.0],[1,2,1.0,0.006688963,0.0,897.0,1,20,12,1.0,70,68,2,2,1.0,0.0,0.0067243167,896.6595049734,0,19,13,1.0,70,68,0.0],[1,1,0.0,0.002083333,0.002083333,1440.0,1,15,7,1.0,74,70,0,0,0.0,0.5700538072,0.3580507419,1440.5393806578,1,14,7,1.0,73,70,0.0],[1,3,0.953632054,0.040057225,0.004768717,699.0,1,19,104,1.0,77,73,1,2,0.8559581871,0.0,0.6595890822,700.5400899268,0,18,104,1.0,77,71,1.0],[1,1,0.0,0.003161222,0.0,949.0,1,19,3,1.0,379,357,1,0,1.0,0.0,0.4537536101,948.3718664739,1,18,2,1.0,378,357,1.0],[1,1,0.0,0.001182033,0.003546099,846.0,1,19,3,1.0,78,74,0,0,0.4495472492,0.0,1.1822993398,846.5162140029,0,18,3,1.0,77,75,0.0],[1,1,0.0,0.002743484,0.000685871,1458.0,1,15,1,1.0,79,75,0,0,0.0,0.0,2.0273810573,1458.241733286,0,15,2,0.8848702388,78,74,0.0],[1,1,0.0,0.010309278,0.010309278,194.0,1,13,28,1.0,845,800,0,0,0.1761201461,0.5007569447,0.6029682604,193.8413883964,1,12,28,1.0,844,800,0.0],[1,1,0.0,0.001370802,0.000685401,1459.0,1,15,1,1.0,64,62,0,0,0.307386458,1.0,0.6288548866,1457.2570818563,1,13,0,0.1704568046,63,62,0.0],[2,9,0.761165966,0.125591757,0.017265386,399.0,1,21,174,0.888888889,388,381,1,8,1.0,0.0874290096,0.1853239725,399.6669545144,0,21,173,1.0,388,380,1.0],[1,1,0.0,0.011560694,0.007707129,519.0,1,18,1,1.0,71,69,2,0,1.0,0.0,1.8484296742,518.5138998146,1,17,0,0.317219573,70,70,1.0],[1,1,0.0,0.019883041,0.016374269,855.0,1,19,10,1.0,389,366,1,1,0.2764752189,0.0,0.2535049943,854.8163663416,0,18,10,0.4601604649,388,366,0.0],[1,1,0.0,0.057109557,0.018648019,858.0,1,19,3,1.0,80,76,0,0,0.0,0.6152054963,0.5564632836,857.4923535171,2,18,0,0.0,79,76,0.0],[1,3,0.748039931,0.041207197,0.030760302,574.3333333,1,21,77,1.0,74,72,0,3,0.9910096034,1.0,0.1753821793,573.8413596845,1,20,77,1.0,74,72,1.0],[1,1,0.0,0.000921659,0.0,1085.0,1,9,16,1.0,65,63,0,0,0.0,0.9558235915,0.7899642943,1085.90071591,1,8,15,1.0,65,63,1.0],[1,1,0.0,0.07674685,0.013745704,873.0,1,19,0,1.0,75,73,2,0,0.0,0.106291263,1.49480463,874.0812397164,1,19,0,1.0,73,73,1.0],[2,3,0.546294702,0.01980198,0.001980198,336.6666667,1,15,179,0.666666667,83,82,2,3,1.0,0.0,0.4253851767,337.1433343885,1,15,177,0.8744631831,83,81,1.0],[1,1,0.0,0.008139535,0.004651163,860.0,1,19,0,1.0,84,79,0,0,0.0912376819,0.0,0.3974907773,859.9980164306,0,18,1,0.5806602827,84,78,1.0],[1,1,0.0,0.029850746,0.012629162,871.0,1,19,0,1.0,85,80,0,0,0.0,1.0,1.0701220675,871.0814609863,0,17,0,1.0,85,80,1.0],[1,1,0.0,1.138888889,1.361111111,108.0,1,9,5,1.0,76,74,0,0,0.0,0.9732443055,1.0648172373,108.6068073277,0,7,4,0.1589566376,77,74,1.0],[1,1,0.0,0.734693878,0.755102041,147.0,1,18,25,1.0,77,75,1,1,0.0,0.0,0.5615308325,147.28250037,0,17,24,1.0,76,75,1.0],[1,2,0.0,0.000954198,0.000954198,524.0,1,19,2,1.0,79,77,0,1,0.0,0.0,1.1277039232,524.1750660745,1,19,2,1.0,78,77,1.0],[1,2,0.0,0.0,0.0,0.0,1,11,152,0.5,81,79,0,2,0.0,0.1416864233,0.421230175,1.2698172353,0,11,151,0.5176253972,81,77,0.0],[1,1,0.0,0.006888634,0.002296211,871.0,1,19,2,1.0,86,81,0,1,0.853889579,0.0737052307,1.5260682625,870.4908834617,2,18,1,1.0,85,80,0.0],[1,1,0.0,0.031782066,0.021566402,881.0,1,19,0,1.0,82,80,0,1,0.0863745739,0.6313854277,0.6963825094,881.7875573036,0,18,0,0.9202120469,82,81,1.0],[1,1,0.0,0.001135074,0.001135074,881.0,1,19,0,1.0,83,81,1,0,0.0,0.091882744,0.0172117123,882.9593650393,0,19,0,1.0,84,79,1.0],[1,4,0.890319531,0.007909046,0.007909046,505.75,1,19,105,0.75,90,85,0,3,0.0,0.0,0.387063814,505.2686203053,1,19,105,0.6786580064,91,85,1.0],[1,1,0.0,1.221153846,2.221153846,104.0,1,7,81,1.0,84,82,0,0,0.0,1.0,2.245656428,104.8170851322,0,7,81,0.0,83,82,1.0],[1,2,0.516421632,0.093200469,0.185814771,853.0,1,19,15,1.0,67,65,0,3,0.0,0.699872976,1.0245483449,853.3310775534,2,18,15,0.4431720109,66,64,1.0],[1,1,0.0,0.121019108,0.006369427,157.0,1,18,9,1.0,91,86,0,1,0.3146134878,1.0,0.4287608351,155.9437907585,2,18,8,1.0,91,86,1.0],[1,1,0.0,0.027472527,0.027472527,182.0,1,19,22,1.0,92,87,1,0,0.2820705003,0.0,0.2678432949,182.3223698957,0,19,23,0.7833101544,91,87,0.0],[1,3,0.960229718,0.001488095,0.000992063,672.0,1,21,32,1.0,95,90,0,2,0.2844597947,0.0,1.1916114503,671.4095950811,0,20,31,0.8380796469,95,89,1.0],[1,3,0.332896486,0.027610619,0.003539823,941.6666667,1,21,84,1.0,17,17,1,3,0.17548464,0.3338294696,1.0661972829,941.7125686458,0,21,83,0.0,18,15,1.0],[1,1,0.0,0.0625,0.0125,160.0,1,18,1,1.0,85,83,0,0,0.0,0.0,0.4880939077,159.7372793522,1,18,1,1.0,85,82,1.0],[1,1,0.0,0.348214286,0.169642857,112.0,1,8,6,1.0,96,91,1,0,0.0,0.1400174079,0.1590229241,111.0160827651,0,7,6,0.6644680787,96,91,1.0],[1,1,0.0,0.015544041,0.005181347,772.0,1,19,4,1.0,97,92,1,1,0.0,0.0,0.687567481,771.7892978481,1,19,4,1.0,98,90,1.0],[1,1,0.0,0.026315789,0.0,38.0,1,13,15,1.0,68,66,0,1,0.0,0.0,0.3810791858,37.4736780071,0,13,14,0.4751864439,68,65,1.0],[1,1,0.0,0.001445087,0.001445087,692.0,1,11,45,1.0,86,84,0,2,0.465936546,0.0,0.4412851208,692.1680077907,1,11,44,0.5906896093,85,84,1.0],[1,1,0.0,1.583333333,4.297619048,84.0,1,10,47,1.0,69,67,0,0,0.0,1.0,4.6622248943,82.3972176335,2,8,47,1.0,68,66,1.0],[1,1,0.0,0.001295337,0.001295337,772.0,1,19,1,1.0,87,85,1,0,0.0,0.6886508686,0.0429712718,772.5356355098,2,18,1,1.0,86,85,0.0],[1,1,0.0,0.004791239,0.003422313,1461.0,1,16,4,1.0,88,86,0,0,1.0,0.0459071536,1.2675755786,1460.4265185113,1,15,4,1.0,87,85,0.0],[1,1,0.0,0.001069519,0.001069519,935.0,1,19,5,1.0,89,87,1,0,0.0,0.0,0.3323810887,935.2087839986,1,17,7,0.7476183133,89,86,1.0],[1,1,0.0,0.001135074,0.001135074,881.0,1,19,15,1.0,390,367,1,2,0.0209846923,1.0,0.4174993681,880.9065845906,1,18,15,0.0885178593,389,366,0.0],[1,1,0.0,0.003696858,0.003696858,541.0,1,13,21,1.0,90,88,1,1,0.1658224628,0.0,0.2743296927,540.7170883115,1,11,20,1.0,90,88,1.0],[1,1,0.0,0.043209877,0.0,162.0,1,18,8,1.0,70,68,0,1,1.0,0.1734642162,0.6805007527,161.9022204765,1,17,8,0.7559490118,70,67,1.0],[2,28,0.93445891,0.021663301,0.029373967,194.5357143,1,22,974,0.785714286,118,118,0,28,1.0,0.49740348,0.5441657156,193.6792407552,1,21,975,0.3369851899,116,118,1.0],[1,1,0.0,0.027027027,0.027027027,37.0,1,13,0,1.0,119,116,0,0,0.0,1.0,0.2784967001,36.8630831667,0,13,0,1.0,119,115,0.0],[1,1,0.0,0.0625,0.0625,16.0,1,5,43,1.0,391,6,2,1,0.0,0.0,0.4480171072,16.7579361361,1,5,42,0.4324721616,390,5,1.0],[1,1,0.0,0.000868056,0.000868056,1152.0,1,9,10,1.0,120,117,0,0,0.0,0.4417823864,0.0243461759,1152.2458320308,1,7,10,1.0,119,118,0.0],[2,3,0.997519476,0.010833333,0.005,400.0,1,19,5,0.666666667,123,123,0,1,0.068163685,0.4952284484,0.6336405476,399.8514232223,0,19,4,1.0,123,122,1.0],[1,1,0.0,0.002587322,0.001293661,773.0,1,19,0,1.0,124,120,1,1,0.0,0.0,0.8596598325,772.7314274346,2,20,0,0.0,124,120,0.0],[1,1,0.0,0.023364486,0.0,214.0,1,19,0,1.0,71,69,0,0,0.0,0.4908381668,1.55251438,215.5108320517,1,19,1,0.637055421,70,69,0.0],[1,1,0.0,0.006486486,0.021621622,925.0,1,19,0,1.0,125,121,0,0,0.0,0.0,0.3181459423,924.3646610241,1,17,1,1.0,123,120,1.0],[1,1,0.0,0.01920439,0.03223594,1458.0,1,16,6,1.0,72,70,0,0,0.6561259231,0.0,0.015335048,1458.3422514009,0,17,5,1.0,71,70,1.0],[1,1,0.0,0.004608295,0.082949309,217.0,1,13,0,1.0,126,122,0,0,0.5626436858,0.0,0.9526600598,217.8269219031,0,14,0,1.0,124,122,0.0],[1,1,0.0,0.0,0.024271845,206.0,1,17,1,1.0,127,123,1,0,0.0,0.0,0.6001864642,205.7188467173,1,16,1,1.0,127,122,0.0],[1,1,0.0,0.004032258,0.358870968,744.0,1,19,1,1.0,128,124,0,1,0.0816501045,0.2438770444,0.3448654386,742.8607351931,0,18,0,1.0,128,125,0.0],[1,1,0.0,0.003239741,0.0,926.0,1,19,1,1.0,129,125,1,2,1.0,0.0,0.206675596,924.92969383,0,19,1,1.0,129,124,0.0],[1,1,0.0,0.0,0.050111359,898.0,1,19,0,1.0,130,126,1,0,0.0,0.0,1.4775529392,899.2265875246,1,18,0,1.0,130,127,0.0],[2,2,1.0,0.112903226,0.233870968,124.0,1,4,4,0.5,132,132,3,0,0.968110206,0.1472933363,0.5336873555,124.1366319643,0,4,3,0.5538394392,131,132,1.0],[1,2,0.823811633,0.010033445,0.024526198,448.5,1,20,3,1.0,134,129,0,2,0.0,1.0,0.6244480937,447.2922711757,0,20,2,0.5082000604,134,129,1.0],[2,2,1.0,0.016,0.008,125.0,1,4,0,0.5,136,136,1,2,0.3899225747,0.0,0.5922345888,124.5624937202,1,4,0,0.0,136,137,0.0],[1,1,0.0,0.002306805,0.00461361,867.0,1,19,2,1.0,73,71,0,0,0.5454618397,0.0,0.2900866111,867.2355373775,1,19,1,1.0,72,71,0.0],[1,1,0.0,0.010951403,0.01026694,1461.0,1,16,2,1.0,74,72,0,1,0.0,1.0,0.1657285255,1460.5103862517,1,15,2,0.0,74,72,1.0],[2,34,0.711849476,0.137551466,0.17376691,350.0294118,0,22,9397,0.647058824,879,867,1,33,1.0,0.6242097494,0.9739361849,349.5848934976,0,21,9396,1.0,878,865,0.0],[2,12,0.653301449,0.42680093,0.477149497,107.5833333,0,20,3645,1.0,891,849,2,10,1.0,0.0,0.8280971466,107.1651816073,0,19,3645,1.0,890,849,0.0],[1,1,0.0,0.00177305,0.00177305,564.0,1,18,12,1.0,137,131,0,0,0.053313628,0.0,0.3262734595,563.7710677425,1,17,11,0.0,139,131,0.0],[1,2,1.0,0.000847817,0.000847817,1179.5,1,20,1,1.0,139,133,0,1,1.0,0.0,0.0812194284,1178.5099982887,1,19,0,1.0,138,132,1.0],[1,1,0.0,0.053097345,0.017699115,113.0,1,8,2,1.0,140,134,1,0,0.0,0.0,0.8991614077,112.4080667919,0,8,1,0.428369055,140,133,1.0],[1,2,0.315056945,0.044962531,0.006244796,1201.0,1,20,0,0.5,99,94,0,2,0.6751305005,0.0,1.0328096383,1201.2308149287,0,19,1,0.0,98,93,1.0],[2,3,1.0,0.004580153,0.004580153,218.3333333,1,10,51,0.666666667,102,101,1,3,0.0737866951,0.0,0.9282705761,219.0886856938,1,9,50,0.0,101,102,0.0],[1,2,0.503258335,0.020462633,0.003558719,562.0,1,21,4,1.0,142,136,0,2,1.0,0.441285127,0.7491145323,561.4920781594,0,19,3,1.0,142,135,1.0],[1,1,0.0,0.001111111,0.001111111,900.0,1,19,1,1.0,392,368,1,0,1.0,0.0,1.0609282678,900.6473807917,1,20,1,0.4624456798,392,367,0.0],[1,1,0.0,0.055474453,0.157664234,685.0,1,19,2,1.0,143,137,0,1,0.0,0.8904886999,0.2071365045,686.2678806898,0,18,2,1.0,143,136,1.0],[1,1,0.0,0.030487805,0.006097561,164.0,1,18,2,1.0,144,138,0,0,0.0,0.0,0.05773225,164.7480510672,1,18,1,1.0,143,137,1.0],[1,1,0.0,0.03617945,0.023154848,691.0,1,19,0,1.0,145,139,1,0,0.7266860458,0.0,0.6825477123,689.8957836872,0,19,0,0.7064119302,145,139,1.0],[1,1,0.0,0.011049724,0.005524862,181.0,1,7,5,1.0,146,140,2,1,0.0,0.4509973029,0.7745914497,181.3584147126,1,6,5,1.0,147,140,1.0],[1,9,1.0,0.002750611,0.0,363.5555556,1,18,873,0.666666667,155,149,1,9,0.011992782,0.0,1.4728766101,363.6783498164,0,16,873,0.067401474,155,148,0.0],[1,1,0.0,0.001111111,0.001111111,900.0,1,19,1,1.0,156,150,0,0,0.1636198778,0.0,0.7029633104,900.1540725646,1,19,1,0.0083698718,155,149,1.0],[1,1,0.0,0.024454726,0.005287508,1513.0,1,16,3,1.0,157,151,1,1,1.0,0.5769898414,1.4338456415,1513.4919908717,1,15,1,1.0,156,150,1.0],[1,1,0.0,0.004385965,0.004385965,228.0,1,6,1,1.0,892,843,1,1,0.0,0.5490257411,1.6012939237,229.4757474365,0,6,0,1.0,892,843,1.0],[1,1,0.0,0.047619048,0.011904762,168.0,1,18,3,1.0,158,152,0,0,0.0,0.0,0.1689043355,168.423869584,0,16,1,0.2686303503,158,151,1.0],[1,1,0.0,0.003676471,0.0,544.0,1,13,2,1.0,159,153,0,0,1.0,0.0,0.1601747641,544.7376509524,0,12,1,0.0,157,153,0.0],[1,1,0.0,0.093457944,0.093457944,107.0,1,9,8,1.0,160,154,0,1,0.0,0.0,0.7517091253,106.6866928571,0,7,9,1.0,160,155,0.0],[2,2,1.0,0.185185185,0.02962963,135.0,1,4,14,0.5,162,162,3,2,1.0,0.0,0.9158520121,134.1222019712,1,4,13,1.0,161,162,1.0],[1,1,0.0,0.001152074,0.0,868.0,1,19,8,1.0,103,97,0,2,0.0814480467,1.0,0.4268589067,868.9267388356,0,19,8,1.0,102,96,0.0],[1,1,0.0,0.004347826,0.005797101,690.0,1,19,8,1.0,163,156,0,0,0.0,0.0,0.1312850081,690.2861967051,1,19,8,0.2772879846,163,156,0.0],[1,1,0.0,0.021596859,0.002617801,1528.0,1,16,8,1.0,104,98,0,0,0.9369950674,0.0,0.2593611211,1527.7929860139,0,16,8,0.6588186227,105,99,1.0],[1,1,0.0,0.183333333,0.016666667,120.0,1,9,5,1.0,105,99,1,1,0.0,0.0,0.5427466954,118.6597446207,0,8,4,0.7910836891,104,100,1.0],[2,2,0.272970858,0.057630736,0.010672359,468.5,1,19,21,1.0,107,102,2,1,0.0,0.0,0.1180599191,467.9779621314,1,18,21,0.9419679113,108,103,1.0],[1,7,0.660439276,0.01754386,0.001349528,635.1428571,1,21,43,0.857142857,170,163,2,6,1.0,0.0,0.5348255027,635.7819033509,0,21,42,0.4564125652,170,160,1.0],[1,1,0.0,0.001962067,0.001962067,1529.0,1,16,0,1.0,171,164,1,0,0.0,0.0,0.2390509658,1528.9286112586,0,15,0,0.1702779297,170,163,0.0],[1,1,0.0,0.000654022,0.000654022,1529.0,1,16,0,1.0,393,369,1,0,0.0,0.0,1.4308212785,1530.8652376651,0,15,0,0.2517755126,394,370,0.0],[1,5,0.621657878,0.003691085,0.070130608,704.4,1,21,28,0.6,176,169,0,5,1.0,0.0,0.2307908976,703.8124434722,0,19,27,0.774016424,176,169,1.0],[1,1,0.0,0.000651466,0.000651466,1535.0,1,16,0,1.0,394,370,1,1,0.0687310909,1.0,1.1029685017,1535.5539330556,0,16,0,1.0,394,368,1.0],[1,1,0.0,0.000651466,0.000651466,1535.0,1,16,0,1.0,177,170,0,1,0.5866139853,0.0,0.6685535163,1535.9326575324,0,15,0,0.6523634327,176,170,0.0],[1,1,0.0,0.005701254,0.002280502,877.0,1,19,1,1.0,178,171,1,0,0.0,0.0,0.6354798291,877.100785244,0,17,1,1.0,177,170,0.0],[1,1,0.0,0.005555556,0.011111111,180.0,1,19,14,1.0,179,172,0,0,0.0,0.0,0.375143304,178.5082951854,0,19,13,0.9257822639,178,172,0.0],[1,1,0.0,0.005524862,0.0,181.0,0,19,0,1.0,180,173,0,0,0.0,0.0,0.0408535485,182.0347959999,0,20,0,1.0,179,172,0.0],[1,2,0.966618633,0.006160164,0.008213552,974.0,1,20,0,1.0,182,175,1,1,0.4697611369,1.0,1.129609199,973.2156279407,1,20,0,1.0,183,175,1.0],[1,1,0.0,0.011904762,0.011904762,168.0,1,18,7,1.0,183,176,0,1,0.0,0.0,1.0793679342,166.4208985235,0,18,8,1.0,182,175,0.0],[1,1,0.0,0.001108647,0.001108647,902.0,0,19,1,1.0,395,371,0,0,0.1773304385,0.0,1.3338138315,903.098751768,0,19,0,1.0,394,371,1.0],[1,1,0.0,0.012953368,0.007772021,1544.0,1,16,1,1.0,893,844,2,0,1.0,0.8630672305,1.9674653031,1544.2222538872,1,14,1,0.2300969592,893,843,0.0],[1,1,0.0,0.012953368,0.007772021,1544.0,1,16,1,1.0,894,845,1,0,0.2365049621,0.0,0.0986157486,1543.5901782347,1,15,0,1.0,893,846,1.0],[1,1,0.0,0.001138952,0.0,878.0,1,19,1,1.0,75,73,1,1,0.8649849278,0.0,0.1467392219,878.5037559011,0,18,1,1.0,75,73,0.0],[1,1,0.0,0.001138952,0.0,878.0,1,19,2,1.0,76,74,0,0,0.3143585287,0.0,0.4501239684,878.5193082109,1,19,1,1.0,76,74,0.0],[1,1,0.0,0.000868056,0.000868056,1152.0,1,9,26,1.0,396,372,1,0,0.0,0.3667988022,0.804902404,1152.4109212585,0,9,26,0.5652247933,396,372,0.0],[1,1,0.0,0.000868056,0.000868056,1152.0,1,9,16,1.0,397,373,2,0,0.8940715719,1.0,0.2735284915,1151.6879412534,0,8,15,1.0,398,372,0.0],[1,1,0.0,0.001108647,0.001108647,902.0,1,19,1,1.0,398,374,1,0,0.0,0.0,0.2878873701,903.5421405577,0,19,0,0.6889340047,398,374,0.0],[1,1,0.0,0.001138952,0.001138952,878.0,1,19,1,1.0,77,75,1,0,0.0,0.0991197881,0.4571675253,878.2982526272,1,18,1,1.0,77,74,1.0],[1,1,0.0,0.001138952,0.001138952,878.0,1,19,3,1.0,78,76,1,0,0.0,0.0,0.835263193,877.6661764629,2,18,3,0.1569570289,77,75,0.0],[1,1,0.0,0.004464286,0.004464286,224.0,1,19,13,1.0,184,177,0,0,0.0,0.3131865642,0.7398132503,223.2461102736,1,18,13,1.0,185,177,1.0],[1,1,0.0,0.004464286,0.004464286,224.0,1,19,16,1.0,185,178,1,0,0.7840990799,0.0,0.8216874467,225.1323041381,1,18,16,0.789776151,185,178,0.0],[1,2,0.918295834,0.001855288,0.0,808.5,1,14,732,1.0,2,2,1,1,0.6198803378,0.0,0.1435873428,809.1712015777,1,14,733,0.0,2,0,0.0],[1,2,0.995727452,0.00760095,0.004750594,1052.5,1,21,540,1.0,4,4,1,1,0.8368642571,0.0,0.8033133064,1052.2582807338,1,21,539,0.0,3,4,0.0],[1,1,0.0,0.001943005,0.0,1544.0,1,17,4,1.0,5,5,1,0,0.0,1.0,0.2992885943,1543.834721099,2,17,3,1.0,5,5,0.0],[1,1,0.0,0.001295337,0.0,1544.0,1,17,5,1.0,6,6,1,1,0.184383301,0.0,0.1709380957,1544.5277425915,0,17,4,0.7885282601,6,7,0.0],[3,31,0.651737215,0.048268297,0.041686256,411.6774194,0,23,9235,0.709677419,925,919,3,30,1.0,1.0,1.0913615777,411.5359697859,1,24,9235,0.0,922,918,0.0],[1,1,0.0,0.004444444,0.0,225.0,1,19,19,1.0,186,179,1,1,0.9387123689,0.2811690586,0.4645627127,224.6528105974,0,19,20,0.556190939,186,178,0.0],[1,1,0.0,0.004444444,0.0,225.0,1,19,3,1.0,187,180,1,0,0.0,0.0,0.0740641183,225.6876927521,0,16,3,1.0,186,179,0.0],[2,7,0.969509056,0.036831483,0.014631685,283.1428571,1,19,2130,0.857142857,932,918,1,7,0.0,1.0,1.2995530451,282.3933899997,1,18,2130,0.1641763479,932,915,0.0],[3,52,0.739279416,0.183476904,0.208912704,283.5192308,0,23,15836,0.75,984,978,3,52,0.8285831944,1.0,1.2988998352,284.0091875804,0,22,15836,1.0,984,977,0.0],[1,1,0.0,0.02685422,0.007672634,1564.0,1,17,12,1.0,985,928,2,0,0.0,0.0,0.5109436814,1564.2846688109,0,16,11,1.0,984,927,0.0],[1,1,0.0,0.02685422,0.007672634,1564.0,1,17,7,1.0,986,929,0,0,0.4447537961,0.1010543442,0.3275315636,1564.0861179492,1,16,7,0.0,984,928,1.0],[1,1,0.0,0.012048193,0.012048193,83.0,1,10,27,1.0,79,77,2,0,0.0,0.0,0.6538223846,82.2020560137,1,8,26,0.9369075416,79,76,0.0],[1,1,0.0,0.012048193,0.012048193,83.0,1,10,34,1.0,80,78,0,0,0.3598288613,0.0,1.3906608236,82.1183784383,0,9,33,1.0,80,78,0.0],[1,1,0.0,0.092307692,0.061538462,65.0,1,11,27,1.0,108,101,0,0,0.0,0.0,0.4643605052,63.9450790339,1,11,26,0.6046456667,107,98,1.0],[1,1,0.0,0.092307692,0.061538462,65.0,1,11,97,1.0,109,102,1,1,0.0,0.2157783792,0.8282832581,64.0790998682,1,10,96,1.0,108,101,0.0],[1,1,0.0,0.055851064,0.007978723,376.0,1,13,49,1.0,76,69,1,2,0.0,0.0,0.4468286423,375.6025636161,0,13,49,0.5761406512,76,69,0.0],[1,1,0.0,0.025641026,0.025641026,39.0,1,6,86,1.0,999,939,0,0,0.0,0.0,0.6714437239,38.9679092452,0,5,85,0.994608621,999,939,0.0],[2,12,0.840475125,0.14965035,0.074325674,417.0833333,1,22,497,0.833333333,999,984,3,13,0.6113052144,0.4144166179,0.6262459131,417.4100228387,0,22,496,0.4971964238,998,983,0.0],[1,10,0.604896649,0.118993135,0.131197559,262.2,1,19,795,0.7,1010,950,1,10,0.6279439288,0.526499094,1.4922546578,262.1148399198,0,19,794,0.0,1009,950,0.0],[1,14,0.472951851,0.568633221,0.086950125,485.5,1,23,584,0.928571429,1026,966,0,13,0.460381187,0.7993085295,0.3816300724,485.6378981651,1,22,584,1.0,1025,965,0.0],[1,10,0.802935763,0.156128025,0.096799375,128.1,1,20,570,0.8,1038,978,1,11,0.8698834416,0.0,0.6227357082,127.8114964282,1,20,569,0.8145033663,1036,978,0.0],[1,1,0.0,0.0,0.0,0.0,1,1,0,1.0,1026,966,0,2,0.0,0.5964438188,0.9059551163,0.2397590603,0,1,0,1.0,1025,965,0.0],[1,2,0.89049164,0.24,0.28,12.5,1,12,174,1.0,1038,978,0,1,1.0,1.0,0.0127533828,11.921610715,1,12,173,0.631106076,1038,978,0.0],[1,1,0.0,1.886925795,0.0,283.0,1,1,0,1.0,1026,966,0,0,0.0,0.9740405909,0.6159706272,283.3074800728,0,0,0,1.0,1027,966,0.0],[1,1,0.0,0.130434783,0.130434783,23.0,1,6,93,1.0,1010,950,0,0,0.0,1.0,0.2111024205,23.2026705543,0,7,93,1.0,1009,949,0.0],[1,1,0.0,0.002392344,0.002392344,418.0,1,19,286,1.0,188,181,0,0,0.2650172198,0.6662736379,0.1518348369,417.4684472632,1,19,284,1.0,186,181,0.0],[1,1,0.0,0.001138952,0.001138952,878.0,1,19,18,1.0,189,182,2,0,0.0,1.0,0.5135876043,878.1080558044,1,17,17,0.5217869096,188,182,0.0],[1,1,0.0,0.001138952,0.001138952,878.0,1,19,15,1.0,190,183,1,1,0.0,0.0,0.5326527438,877.5467301058,0,18,13,0.0,191,183,1.0],[1,1,0.0,0.00624025,0.00624025,641.0,1,20,18,1.0,191,184,0,1,0.0,0.3163220207,0.1426843581,640.6827487555,0,19,17,1.0,191,184,0.0],[1,1,0.0,0.01242236,0.007763975,644.0,1,20,17,1.0,192,185,0,2,0.1106385594,0.0,0.3922251799,643.3503462426,0,19,17,1.0,192,184,1.0],[1,4,0.878160419,0.009642655,0.00907544,440.75,1,20,1241,1.0,10,10,0,2,0.0,1.0,0.6963948794,441.0838795631,1,19,1239,0.8052284469,10,9,0.0],[1,1,0.0,0.001560062,0.00624025,641.0,0,20,1,1.0,193,186,0,0,0.0,0.0,0.5170630667,641.3807467854,0,19,0,1.0,192,185,1.0],[1,1,0.0,0.003916449,0.0,766.0,1,20,273,1.0,11,11,0,0,0.0,0.2849847608,0.3822776125,766.365772953,1,18,273,1.0,11,11,0.0],[1,2,1.0,0.001689189,0.001689189,592.0,1,21,564,1.0,111,104,1,1,1.0,1.0,0.3650369192,593.5684209813,1,20,563,1.0,111,103,0.0],[1,1,0.0,0.028235294,0.044705882,850.0,1,20,275,1.0,12,12,1,1,0.0296281162,0.0,0.3997618218,851.3672504412,1,19,274,1.0,12,12,0.0],[1,1,0.0,0.003870968,0.0,775.0,1,20,35,1.0,194,187,1,2,0.0,0.1965790896,1.6434842481,774.8649724582,1,19,34,1.0,194,187,0.0],[1,1,0.0,0.003870968,0.0,775.0,1,20,35,1.0,195,188,1,0,0.0,0.1111273482,0.2587234442,776.1119152494,1,20,34,1.0,194,187,1.0],[1,1,0.0,0.003752345,0.003752345,533.0,1,14,364,1.0,13,13,1,1,0.3528650413,0.3280288795,0.5783614463,532.9732247562,1,14,364,0.3569232984,12,13,0.0],[1,1,0.0,0.025498891,0.024390244,902.0,1,20,19,1.0,81,79,0,2,1.0,0.6583765278,0.5003247539,902.3654131916,0,20,20,1.0,82,79,0.0],[1,1,0.0,0.025498891,0.024390244,902.0,1,20,22,1.0,82,80,1,2,0.618946604,0.2639978146,0.4734022417,901.2827264103,1,20,22,0.5540282412,82,79,0.0],[1,1,0.0,0.003676471,0.003676471,544.0,1,14,31,1.0,14,14,0,0,0.3177029378,0.0,0.155610162,545.5772169144,1,14,31,1.0,14,14,0.0],[1,1,0.0,0.003676471,0.003676471,544.0,1,14,33,1.0,15,15,0,1,0.0503087789,0.0,0.6680759441,545.1616028952,0,14,33,1.0,14,15,0.0],[1,1,0.0,0.000639386,0.000639386,1564.0,1,17,13,1.0,399,375,1,0,0.1486144022,0.376477401,0.3829271634,1564.3688733159,0,16,12,0.1836409151,399,374,0.0],[1,1,0.0,0.000639386,0.000639386,1564.0,1,17,25,1.0,400,376,0,1,0.0,1.0,1.3901829966,1564.730460089,2,15,24,0.1750993487,400,375,0.0],[1,1,0.0,0.012077295,0.002415459,414.0,1,19,25,1.0,401,377,0,1,0.1570060503,0.0,0.6857421636,414.229506535,0,19,25,1.0,401,377,0.0],[1,1,0.0,0.012077295,0.002415459,414.0,1,19,25,1.0,402,378,1,1,0.0,0.0,0.0336814382,413.2053714835,0,18,24,0.2774332724,401,378,0.0],[1,1,0.0,0.009708738,0.004854369,206.0,1,17,38,1.0,112,105,0,1,0.0,1.0,0.1590816689,207.010462419,1,15,37,1.0,111,105,0.0],[1,1,0.0,0.009708738,0.004854369,206.0,1,17,39,1.0,113,106,1,1,0.0,0.0815206746,0.7335644493,206.38082263,2,16,40,1.0,113,106,0.0],[1,1,0.0,0.001305483,0.001305483,766.0,0,20,280,1.0,403,379,1,0,0.6649977479,0.0,1.0640043692,766.5653573089,0,20,279,1.0,401,378,0.0],[1,1,0.0,0.003120125,0.003120125,641.0,1,20,7,1.0,18,18,0,2,1.0,1.0,1.1931006902,641.0916777749,1,20,5,0.2274382858,17,18,1.0],[1,1,0.0,0.003120125,0.003120125,641.0,1,20,26,1.0,19,19,1,1,0.601483509,0.1920522909,1.2857918552,641.7274452008,0,19,26,1.0,18,18,0.0],[1,1,0.0,0.007772021,0.0,772.0,1,20,281,1.0,114,107,0,0,0.4241168096,0.0,0.0422763965,772.4210460321,0,19,280,1.0,114,106,0.0],[1,1,0.0,0.004415011,0.0,906.0,1,20,5,1.0,115,108,0,0,0.0,0.261739942,0.6240262194,905.4928503384,0,20,4,0.4925697446,114,107,0.0],[1,1,0.0,0.004415011,0.0,906.0,1,20,26,1.0,116,109,0,2,0.4340399101,0.0,0.0947830872,906.3171440698,0,20,25,1.0,116,108,0.0],[1,1,0.0,0.002493766,0.002493766,802.0,1,20,287,1.0,20,20,0,1,0.2965738795,0.0,0.2505019379,802.4971192118,0,19,288,0.0,19,19,0.0],[1,1,0.0,0.001138952,0.001138952,878.0,1,19,9,1.0,83,81,1,0,0.1925284917,0.4521114196,0.033814266,878.6717400395,0,19,10,1.0,83,81,0.0],[1,1,0.0,0.001138952,0.001138952,878.0,1,19,27,1.0,84,82,2,2,0.0673122633,0.1635305414,0.9102342207,878.3239995427,2,18,27,1.0,83,83,0.0],[1,1,0.0,0.006377551,0.0,1568.0,1,17,1,1.0,117,110,0,1,0.0100763483,0.7781300128,0.9730218656,1567.5050275472,0,17,2,1.0,117,110,0.0],[1,1,0.0,0.006377551,0.0,1568.0,1,17,26,1.0,118,111,1,1,1.0,0.0,0.8988683263,1568.4866789844,1,16,25,0.9352402695,118,110,0.0],[1,2,0.954434003,0.005651998,0.000807428,1238.5,1,21,54,1.0,120,113,1,2,0.8809556486,0.0688343777,0.1545045274,1238.613052195,2,22,53,1.0,121,113,0.0],[1,2,0.954434003,0.005651998,0.000807428,1238.5,1,21,2,1.0,122,115,2,2,1.0,0.0,0.1747801018,1238.0132470764,1,21,0,0.75880476,121,114,1.0],[1,13,0.752704688,0.046661775,0.028466618,524.2307692,1,23,510,0.923076923,1051,991,1,12,1.0,1.0,0.773496454,523.6511967794,0,25,508,0.6556269861,1052,991,0.0],[1,1,0.0,0.03030303,0.0,66.0,1,13,115,1.0,1052,992,1,1,0.0,0.0927372695,0.8541000635,66.7644903403,0,13,115,0.0879580837,1053,993,0.0],[1,1,0.0,0.03030303,0.0,66.0,1,13,44,1.0,1053,993,1,1,0.2126277985,0.0,0.7199239411,65.862470858,1,11,43,0.0776328595,1052,993,0.0],[1,1,0.0,0.007954545,0.0,880.0,1,19,31,1.0,85,83,0,0,0.0,0.0,0.1771932375,879.6210266303,1,18,29,1.0,84,81,0.0],[1,1,0.0,0.015610652,0.001836547,1089.0,1,19,295,1.0,77,70,1,1,0.5479139436,1.0,0.6389527471,1088.2179761641,1,19,295,1.0,77,70,0.0],[1,1,0.0,0.001102536,0.001102536,907.0,0,20,30,1.0,78,71,0,0,0.8495392527,0.0,0.1645441134,907.3696935069,0,20,29,0.8856404684,77,70,0.0],[1,1,0.0,0.006818182,0.004545455,880.0,1,19,31,1.0,123,116,1,0,0.0,1.0,0.7346207444,879.585729233,0,18,30,1.0,122,115,0.0],[1,1,0.0,0.006833713,0.004555809,878.0,1,19,4,1.0,124,117,1,1,0.2401649007,0.2497803113,0.8340518274,878.9016949921,2,19,4,1.0,123,116,0.0],[1,1,0.0,0.014423077,0.004807692,208.0,1,17,8,1.0,86,84,0,1,0.0,0.0,0.1847566899,208.542051014,1,17,6,0.64803269,85,83,1.0],[1,1,0.0,0.0,0.004830918,207.0,1,17,0,1.0,87,85,1,1,0.9581677361,0.7181632352,0.2407803753,207.420325594,1,15,0,1.0,87,84,0.0],[1,2,0.779349837,0.020304569,0.012690355,197.0,1,19,63,1.0,126,119,1,1,0.0,0.0,0.9639317331,197.9620059914,1,19,62,0.4464965673,125,119,0.0],[1,2,0.779349837,0.020304569,0.012690355,197.0,1,19,89,1.0,128,121,1,1,0.7223658316,0.0,1.0094450834,195.7189833831,1,17,89,0.4108768503,129,121,0.0],[1,1,0.0,0.003420753,0.004561003,877.0,1,19,5,1.0,129,122,1,1,0.6885297817,0.0,0.3145500274,877.3856759092,1,18,5,1.0,128,121,0.0],[1,1,0.0,0.003412969,0.004550626,879.0,1,19,36,1.0,130,123,1,0,0.8973347059,0.0,0.350347961,879.6335993882,0,18,35,0.7093346945,129,123,0.0],[1,1,0.0,0.005524862,0.005524862,181.0,1,19,37,1.0,88,86,0,0,0.0,0.5147121649,0.6394619766,181.4396123846,0,18,36,1.0,88,86,0.0],[1,1,0.0,0.006593407,0.002197802,910.0,1,20,10,1.0,131,124,0,0,0.0,0.0,0.4911957573,910.4973714655,1,20,9,1.0,131,125,0.0],[1,1,0.0,0.006593407,0.002197802,910.0,1,20,37,1.0,132,125,0,0,0.0,0.3476545981,0.2567147586,909.6395483215,1,20,36,0.9337293432,131,123,0.0],[1,1,0.0,0.0,0.00811359,493.0,1,13,47,1.0,133,126,0,0,0.8245002604,0.2641057211,1.2597745136,493.6334880445,0,12,46,1.0,131,125,0.0],[1,1,0.0,0.0,0.00811359,493.0,1,13,104,1.0,134,127,0,1,0.919765287,0.9187967447,0.3828318282,492.9947498677,0,12,104,1.0,133,126,0.0],[1,2,1.0,0.002125399,0.002125399,470.5,1,21,23,1.0,136,129,1,2,0.8978405411,0.0,0.712069305,469.91579487,0,20,23,1.0,135,127,0.0],[1,2,1.0,0.002125399,0.002125399,470.5,1,21,99,1.0,138,131,1,3,0.2326097149,1.0,0.1706761294,471.2309485889,2,20,98,0.4449706079,139,129,0.0],[1,22,0.760259939,0.007133498,0.004804193,312.2272727,1,22,922,0.681818182,160,153,0,21,1.0,0.0802602493,0.550069212,313.6278449117,0,21,921,1.0,159,152,1.0],[1,22,0.760259939,0.007131422,0.004802794,312.3181818,1,22,2107,0.636363636,182,175,1,23,1.0,0.0969306674,0.0886586703,311.8147114107,1,22,2106,0.0,182,174,0.0],[1,1,0.0,0.006024096,0.006024096,166.0,1,18,0,1.0,89,87,1,0,0.0,0.6673940031,0.2616761097,166.4636575225,1,17,0,1.0,90,87,0.0],[1,1,0.0,0.006024096,0.006024096,166.0,1,18,47,1.0,90,88,0,0,0.0,0.0,0.80478264,166.4338287351,1,16,46,0.740231971,89,87,0.0],[1,1,0.0,0.011325028,0.0,883.0,1,19,1,1.0,183,176,0,1,0.0,0.6682905816,0.2669783549,882.6647370742,0,18,0,0.74135999,182,175,1.0],[1,1,0.0,0.011299435,0.0,885.0,1,19,42,1.0,184,177,1,0,1.0,0.0,0.191107456,884.6931981968,1,19,41,1.0,183,176,0.0],[1,1,0.0,0.001132503,0.001132503,883.0,1,19,1,1.0,196,189,0,2,0.1516238669,0.0,1.7885825704,883.2955701691,1,19,1,0.0,195,188,0.0],[1,1,0.0,0.001129944,0.001129944,885.0,1,19,43,1.0,197,190,0,2,0.0,0.7799140083,1.3867297333,885.7071335346,0,19,43,1.0,196,190,0.0],[1,2,0.811278124,0.0,0.005184705,771.5,1,22,28,1.0,186,179,0,1,0.8300023793,0.1092833866,0.9453140679,771.4277746213,0,21,27,0.2920383799,185,178,0.0],[1,1,0.0,0.0,0.066666667,15.0,1,6,60,1.0,1,1,0,0,0.0049512466,0.0201886443,0.1229709577,15.940005016,0,5,59,1.0,1,0,0.0],[1,1,0.0,0.0,0.066666667,15.0,1,6,131,1.0,2,2,1,1,0.0,0.0,0.1029267242,15.5100939193,1,6,132,1.0,1,0,0.0],[1,1,0.0,0.025412961,0.001270648,787.0,1,20,8,1.0,187,180,0,1,0.0,0.310964446,0.352574518,786.9500406459,1,19,7,1.0,186,180,1.0],[1,1,0.0,0.025412961,0.001270648,787.0,1,20,62,1.0,188,181,1,0,0.2619040899,0.0,0.3649682692,787.591879875,0,20,62,1.0,186,180,0.0],[1,1,0.0,0.126506024,0.096385542,166.0,1,18,9,1.0,189,182,0,2,0.0,0.0,0.5012047783,166.6691401159,1,18,7,1.0,188,181,0.0],[1,1,0.0,0.126506024,0.096385542,166.0,1,18,56,1.0,190,183,1,0,0.2950027902,0.1260579485,0.47569807,164.7778302943,2,17,56,1.0,190,182,0.0],[1,9,0.866107761,0.008624148,0.008624148,554.0,1,22,322,0.888888889,199,192,0,8,0.8048252361,0.0,1.5382086288,553.4612445663,1,21,321,1.0,199,190,1.0],[1,1,0.0,0.127272727,0.145454545,110.0,1,8,63,1.0,198,191,0,1,0.4124069247,0.9116914335,0.7147087423,111.0710134179,1,8,63,1.0,198,190,1.0],[1,1,0.0,0.001836547,0.001836547,1089.0,1,19,316,1.0,200,193,0,1,0.0,0.161268179,0.0892315039,1088.9045062675,1,18,317,0.0,199,191,0.0],[1,2,0.468995594,0.0,0.004051864,1234.0,1,21,6,0.5,202,195,0,0,0.0,0.6588050745,1.5572063413,1234.0281689558,0,20,5,0.7111616242,202,194,0.0],[1,2,0.468995594,0.0,0.004042037,1237.0,1,21,106,1.0,204,197,0,0,1.0,1.0,0.8955469148,1236.8233762085,1,20,105,1.0,203,196,0.0],[1,1,0.0,0.00456621,0.00456621,219.0,1,13,15,1.0,91,89,0,1,0.231946547,1.0,0.5536358257,219.3987023414,1,13,14,1.0,91,88,0.0],[1,2,0.157906374,0.058360656,0.055737705,762.5,1,22,7,1.0,206,199,1,1,0.7379086786,0.0,0.5164465241,762.6797165583,0,22,6,1.0,204,199,1.0],[2,7,0.780368658,0.043265876,0.010932775,614.1428571,1,22,171,0.857142857,98,98,3,6,1.0,0.1760852599,1.2577324702,613.9183572084,0,22,170,1.0,98,97,1.0],[1,1,0.0,0.013452915,0.0,446.0,1,7,71,1.0,3,3,0,0,1.0,0.7005217498,0.7517974412,445.9244324117,0,6,70,0.4213160876,2,3,0.0],[1,1,0.0,0.000628931,0.0,1590.0,1,18,1,1.0,4,4,0,0,0.0,0.0,0.5383689116,1589.0183808426,1,17,0,1.0,5,5,1.0],[1,1,0.0,0.004048583,0.004048583,494.0,1,14,17,1.0,5,5,0,0,0.0,0.0,0.8233159849,494.6619307805,1,13,16,0.9752244943,5,4,0.0],[1,1,0.0,0.021978022,0.0,182.0,1,20,59,1.0,6,6,1,1,0.9275909916,0.0,0.5100958214,181.218550878,0,19,58,0.5721796111,6,5,0.0],[1,1,0.0,0.021978022,0.0,182.0,1,20,3,1.0,7,7,0,0,0.8786153577,1.0,0.7795762419,181.0303508846,1,20,3,0.7778814727,5,6,1.0],[1,1,0.0,0.004559271,0.003039514,658.0,1,20,3,1.0,99,96,2,1,0.4753726129,0.0,0.0304441431,657.7990585658,1,19,2,1.0,98,95,1.0],[1,3,0.943188781,0.0,0.006578947,557.3333333,1,21,27,0.666666667,209,202,2,3,0.5342357058,0.2200553232,0.1421186235,558.0377047047,0,20,25,0.0,209,202,0.0],[1,1,0.0,0.02173913,0.010869565,184.0,1,20,2,1.0,210,203,0,0,0.0,0.0,0.9729024161,183.4036283978,0,19,1,1.0,209,203,0.0],[1,1,0.0,0.02173913,0.010869565,184.0,1,20,61,1.0,211,204,2,1,0.0,0.0,0.3536913518,183.9442604211,1,20,60,1.0,210,204,0.0],[2,2,1.0,0.02238806,0.029850746,134.0,1,5,132,0.5,101,101,3,2,0.3253715577,0.0,0.4577493423,133.6095454387,0,5,132,0.8123408773,100,101,1.0],[2,2,1.0,0.02238806,0.029850746,134.0,1,5,146,0.5,103,103,1,2,1.0,0.1172200348,0.3038989818,134.733217844,0,5,146,0.4413480946,102,102,0.0],[1,1,0.0,0.024498886,0.0,898.0,1,20,1,1.0,8,8,1,1,0.8334700403,0.8059322782,0.4296053612,898.3501714366,1,19,1,1.0,7,8,1.0],[1,2,0.877962001,0.014723204,0.007067138,849.0,1,18,130,1.0,215,208,1,1,1.0,0.0,0.3180298304,849.2534799452,0,17,130,1.0,215,207,0.0],[1,2,0.877962001,0.014543339,0.006980803,859.5,1,18,17,1.0,213,206,0,1,0.5278112075,0.0,1.0655878242,860.1449124758,0,19,16,0.9669495489,213,206,0.0],[1,4,0.970322725,0.004560261,0.008469055,383.75,1,22,333,0.75,223,216,0,3,0.0269287005,0.0,1.8042707569,382.0421856778,0,22,332,1.0,223,215,0.0],[1,4,0.970322725,0.00461437,0.008569545,379.25,1,22,31,1.0,219,212,1,4,0.4304393699,0.5767703184,1.1107045272,380.19954688,2,21,31,1.0,219,211,0.0],[1,1,0.0,0.003754693,0.000625782,1598.0,1,18,0,1.0,224,217,1,0,0.6083615381,0.1931390952,1.4082061331,1599.0381463874,0,18,1,0.5009858414,223,217,0.0],[1,1,0.0,0.003804692,0.000634115,1577.0,1,18,62,1.0,225,218,2,0,0.0,0.1231457483,0.066715686,1577.7235450279,0,18,61,0.0,226,219,0.0],[1,1,0.0,0.019017433,0.034865293,631.0,1,20,64,1.0,227,220,0,0,0.369121382,0.0,0.5235719526,630.6527727516,1,20,64,1.0,227,221,0.0],[1,1,0.0,0.018518519,0.033950617,648.0,1,20,4,1.0,226,219,1,0,0.0,1.0,0.1861317012,647.2796991356,2,20,3,1.0,227,218,0.0],[1,1,0.0,1.125,0.725,40.0,1,2,404,1.0,104,1,1,0,0.0,0.0,0.9836069235,40.8925599979,1,1,403,1.0,104,0,0.0],[1,1,0.0,0.002444988,0.0,818.0,1,20,8,1.0,228,221,0,1,0.0120790171,1.0,0.5872756029,817.7657635972,0,19,7,1.0,226,221,1.0],[1,1,0.0,0.026315789,0.026315789,38.0,1,14,24,1.0,9,9,0,0,0.705996915,0.0,0.879442603,38.6436507861,0,13,23,1.0,9,9,1.0],[1,1,0.0,0.026315789,0.026315789,38.0,1,14,78,1.0,10,10,0,0,0.0,0.4308279439,1.0273074617,36.1746052944,1,14,77,0.0,10,10,0.0],[1,1,0.0,0.112359551,0.035481963,1691.0,0,19,8,1.0,1,1,0,0,0.0,0.0,0.2820693154,1690.2906283912,0,19,8,1.0,1,2,0.0],[1,3,0.595905918,0.004539952,0.00090799,1101.333333,1,23,28,1.0,231,224,0,4,1.0,0.2705271513,1.0458228993,1100.4227256523,1,22,27,0.264914761,230,224,0.0],[1,3,0.595905918,0.004585754,0.000917151,1090.333333,1,23,230,1.0,234,227,0,3,0.3655631382,0.0,1.4140212975,1090.8997820283,0,21,230,1.0,235,227,0.0],[1,7,0.893703898,0.023004326,0.026740071,726.5714286,1,25,177,1.0,8,8,1,7,0.4732514124,0.4821804697,0.3882756874,726.6084291639,2,24,178,1.0,7,7,0.0],[1,3,0.561824902,0.03496082,0.022905365,553.0,0,22,100,1.0,11,11,0,3,0.2992194702,0.7156315793,0.4238182625,553.0554915933,0,22,100,0.2183355734,10,9,0.0],[1,3,0.451120228,0.016845329,0.04849413,653.0,0,23,114,1.0,14,14,0,3,0.2231156865,0.3379564547,0.5786947648,653.2923030516,1,23,113,0.0,14,13,0.0],[1,2,0.182138465,0.027514659,0.037889039,1108.5,0,19,60,1.0,16,16,0,2,1.0,0.0747353987,0.6845764145,1108.1816455376,0,19,59,0.3061054829,15,14,0.0],[1,3,0.429214516,0.004645761,0.06329849,574.0,1,24,44,1.0,19,19,0,3,0.4561172933,0.0069125659,0.6233209865,573.2224562722,0,24,44,1.0,19,19,0.0],[1,4,0.908962882,0.034336783,0.031514581,531.5,1,24,115,1.0,23,23,0,3,0.0,0.1892785129,0.4327183104,530.383293742,0,23,114,0.4044772923,23,23,0.0],[1,4,0.6158204,0.055555556,0.04962963,337.5,1,23,274,1.0,27,27,1,3,0.8618979699,0.0,0.5696380797,336.6878951453,0,22,272,0.9889180701,27,26,0.0],[1,4,0.787277528,0.058114507,0.037451571,580.75,1,23,133,1.0,31,31,0,3,1.0,0.0,1.3629145664,581.3218703233,0,23,134,1.0,29,30,0.0],[1,2,0.998635964,0.003628447,0.013062409,689.0,1,13,68,0.5,200,193,0,3,1.0,0.0,0.9744413101,689.4310578814,0,13,67,1.0,200,193,0.0],[1,2,0.20307393,0.039448967,0.0,798.5,0,23,36,1.0,33,33,1,1,0.0,0.2566620511,0.2920038593,798.849582215,0,23,36,0.0,32,31,0.0],[1,2,0.0,0.006169031,0.000616903,810.5,1,19,3,1.0,202,195,1,2,0.0,0.7471494717,0.708575762,810.7779157779,0,19,3,0.0,202,194,1.0],[1,3,0.647399701,0.016702586,0.008081897,618.6666667,0,22,96,1.0,36,36,0,4,1.0,0.262050736,0.1447861184,618.9410261091,0,22,96,1.0,35,34,0.0],[1,1,0.0,0.238383838,0.002020202,495.0,0,11,85,1.0,37,37,1,1,1.0,0.9813682188,1.0334908737,494.8222367339,0,9,85,0.3582243763,36,36,0.0],[1,9,0.866389698,0.012713936,0.0200489,227.2222222,0,22,615,0.666666667,46,46,1,9,1.0,0.0,0.1160242766,228.2124112884,0,22,615,0.2204084095,45,45,0.0],[1,1,0.0,0.09375,0.09375,32.0,0,6,36,1.0,47,47,1,2,0.0,0.3819514384,1.1037637092,32.0535234966,0,7,35,1.0,46,46,0.0],[1,1,0.0,0.015384615,0.0,910.0,1,21,14,1.0,203,196,0,0,0.4979940516,0.0,1.2360055392,908.8723125196,1,21,14,1.0,203,196,0.0],[1,3,0.287503235,0.03670186,0.032679739,663.0,1,23,158,1.0,50,50,0,2,0.0766291354,0.0,1.5770863325,663.0095722417,0,23,156,0.0,49,50,0.0],[1,2,0.863120569,0.004887586,0.008797654,511.5,0,18,137,1.0,52,52,0,2,1.0,0.440041294,0.2770694514,511.2402196166,0,17,136,1.0,51,52,0.0],[1,1,0.0,0.002386635,0.002386635,419.0,1,19,15,1.0,204,197,2,0,1.0,0.5982426544,0.0741339087,418.6896809319,0,19,15,1.0,204,196,0.0],[1,1,0.0,0.001031992,0.0,969.0,1,21,22,1.0,53,53,1,1,0.1115786402,0.2900481568,0.0439026988,968.8972933155,1,20,21,1.0,52,53,0.0],[1,1,0.0,0.014,0.004,500.0,1,11,86,1.0,54,54,2,1,1.0,1.0,0.5996281032,500.0775485864,1,11,87,1.0,54,54,0.0],[1,1,0.0,0.000591366,0.000591366,1691.0,0,19,15,1.0,55,55,0,0,1.0,1.0,0.6479399156,1690.1952619513,1,19,14,0.6875816394,55,55,0.0],[1,1,0.0,0.011299435,0.005649718,531.0,0,15,53,1.0,56,56,1,2,0.0,0.6555656824,0.0188357553,530.5687519818,0,14,52,0.665076215,54,56,0.0],[1,1,0.0,0.015025042,0.136894825,599.0,1,21,14,1.0,205,198,0,0,0.6383936295,0.0,1.1704562541,598.751502741,1,19,13,1.0,204,197,0.0],[1,4,0.923527595,0.016779606,0.022910616,774.75,1,25,129,1.0,209,202,0,3,1.0,0.6944317089,1.0813156215,774.3574640131,1,25,129,1.0,209,202,1.0],[1,1,0.0,0.004923077,0.005538462,1625.0,1,19,0,1.0,210,203,0,0,0.0444508836,0.0,0.1846973225,1624.0222161242,1,18,0,0.3585484829,211,204,1.0],[1,1,0.0,0.057142857,0.028571429,35.0,1,6,0,1.0,211,204,0,1,0.0,0.0,0.6721686985,35.1352191812,1,6,0,1.0,211,203,1.0],[1,2,0.918295834,0.032983508,0.016491754,333.5,1,5,1547,1.0,407,6,0,2,0.7084409767,0.0,1.3751075566,333.8522729544,0,4,1546,1.0,406,6,0.0],[1,2,0.918295834,0.032983508,0.016491754,333.5,1,5,1286,1.0,405,4,0,1,0.5434820081,0.0,0.221470042,333.438216597,0,4,1285,0.4608114193,404,4,1.0],[1,2,0.877962001,0.035982009,0.019490255,333.5,1,5,1547,1.0,409,8,0,1,0.3455330306,0.0,0.0605997959,333.9456567402,1,5,1546,1.0,409,7,0.0],[1,3,0.719879969,0.009692132,0.000570125,1169.333333,1,23,61,1.0,59,59,0,3,1.0,1.0,0.1823374952,1169.9278293551,0,24,59,0.7644236603,60,58,0.0],[1,7,0.570925134,0.009308774,0.005545653,721.2857143,1,24,319,0.857142857,66,66,0,7,0.0,0.9905291459,1.1069168483,721.4386016331,1,23,318,1.0,66,67,0.0],[1,1,0.0,0.005882353,0.009803922,510.0,0,11,87,1.0,67,67,1,1,0.0,0.7238881797,1.7433087364,510.0908642409,0,12,86,1.0,67,67,0.0],[1,1,0.0,0.011787819,0.013752456,509.0,1,11,87,1.0,68,68,0,1,1.0,0.6737051137,0.5987839383,509.5106875012,0,10,86,0.4303818637,68,68,0.0],[1,3,0.920619836,0.002150538,0.001075269,620.0,1,23,102,1.0,214,207,0,3,1.0,0.8901781855,0.2766228858,620.9588025095,1,23,99,0.9105967445,213,206,1.0],[1,1,0.0,0.001123596,0.001123596,890.0,0,21,0,1.0,216,209,0,1,0.8610056417,0.0,0.8409561236,890.4782782271,0,20,1,1.0,216,210,0.0],[1,1,0.0,0.001123596,0.001123596,890.0,1,21,0,1.0,215,208,1,3,0.3410595874,0.0,0.713387852,890.4659254681,0,22,0,0.4188794304,213,207,0.0],[1,1,0.0,0.210526316,0.49122807,57.0,1,13,29,1.0,217,210,1,1,0.5162199966,1.0,0.9527208679,57.7030434276,0,14,27,0.8438674252,216,211,1.0],[1,1,0.0,0.020134228,0.015100671,596.0,1,21,2,1.0,218,211,1,0,0.0,0.7725609483,1.1052782792,595.206755051,1,21,1,0.7852995725,218,210,0.0],[1,1,0.0,0.025698324,0.039106145,895.0,1,21,0,1.0,219,212,0,2,0.2811895982,0.6351518591,0.5937928841,894.3414370559,0,21,1,1.0,219,211,1.0],[1,1,0.0,0.260869565,0.52173913,23.0,1,11,79,1.0,220,213,0,1,0.0,1.0,0.149024422,22.5921492711,1,12,79,0.0,219,213,1.0],[1,1,0.0,0.028571429,0.028571429,35.0,1,6,2,1.0,221,214,1,1,0.0,1.0,0.0836457254,35.5771901842,0,6,2,1.0,221,213,1.0],[1,12,0.798559462,0.013511741,0.009969828,635.25,0,24,515,0.916666667,80,80,0,13,0.0999296733,1.0,0.0822954997,635.1282918015,0,22,514,1.0,79,80,0.0],[1,2,0.918295834,0.005545287,0.0,1352.5,1,23,43,1.0,82,82,0,2,0.1494632269,0.0,0.017131828,1352.0784744351,0,22,42,0.780769835,82,83,0.0],[1,1,0.0,0.009917355,0.27107438,605.0,1,12,89,1.0,83,83,1,2,0.6780151183,0.0,0.7334295244,604.5405062751,1,12,88,1.0,83,82,0.0],[1,1,0.0,0.001295337,0.001295337,772.0,0,21,335,1.0,410,380,0,0,0.3724602285,1.0,0.4613352947,771.2762713018,0,19,335,0.9653597189,410,381,0.0],[1,1,0.0,0.009917355,0.27107438,605.0,0,12,89,1.0,84,84,2,1,0.0,1.0,0.1371001664,605.5658606661,1,11,89,1.0,84,83,0.0],[1,1,0.0,0.001101322,0.001101322,908.0,0,21,80,1.0,411,381,0,2,0.786454438,0.0,0.2037380667,907.9015575887,0,21,81,0.961209063,410,380,0.0],[1,3,0.588093032,0.07664112,0.003332223,1000.333333,1,21,199,0.666666667,87,87,0,3,0.0,1.0,0.4761126475,1000.1157613105,1,21,199,0.0,87,86,0.0],[1,6,0.756168734,0.055696203,0.02721519,526.6666667,1,23,343,0.833333333,95,95,1,5,1.0,0.0,1.0188642906,527.0140162905,1,21,343,1.0,95,94,0.0],[1,1,0.0,0.005263158,0.015789474,190.0,1,21,20,1.0,89,89,2,0,0.0139856648,0.0,0.5904438446,189.5947492166,1,21,19,1.0,89,89,0.0],[1,1,0.0,0.001155402,0.001155402,1731.0,1,19,19,1.0,89,89,0,0,0.0182407656,0.0085475401,0.2673302391,1731.2675501333,0,18,19,1.0,88,88,0.0],[2,3,0.906153829,0.013346044,0.021925643,349.6666667,1,21,54,0.666666667,224,224,2,5,0.3268737732,0.369090054,0.252670496,349.1533675497,1,21,54,0.011544369,224,222,0.0],[1,5,0.608835758,0.026010655,0.011595111,638.2,0,24,139,1.0,100,100,2,4,1.0,0.0,0.2263236247,637.1845858971,0,24,138,1.0,100,100,0.0],[1,1,0.0,0.086549708,0.052631579,855.0,1,21,25,1.0,101,101,2,0,0.0,0.2522888798,0.8756264958,854.0921489876,2,21,24,0.0005962769,103,100,0.0],[1,8,0.900190472,0.023450282,0.035811671,687.625,0,24,395,0.875,109,109,0,8,0.5660889308,0.1114597239,0.1515043222,687.1240572559,0,24,396,1.0,108,108,0.0],[1,1,0.0,0.00792752,0.004530011,883.0,1,21,26,1.0,110,110,1,0,0.3749606456,0.0987684104,0.0766102962,882.3834032435,0,22,27,0.1055787701,110,109,0.0],[1,1,0.0,0.005,0.0,200.0,0,21,21,1.0,111,111,1,1,0.0,0.0,0.690258705,198.7391740561,0,20,20,1.0,110,111,0.0],[2,9,0.837282775,0.027545762,0.035365203,625.2222222,0,24,430,0.777777778,120,120,3,10,1.0,0.0,1.3424223553,624.688926294,0,24,429,0.4786762979,120,120,0.0],[1,1,0.0,0.0,0.0,18.0,0,2,0,1.0,129,126,0,0,0.0,0.0467218784,0.672073748,18.4712561637,0,1,0,0.2512486128,129,124,0.0],[2,8,0.832885124,0.013710879,0.029210134,419.375,0,25,2108,1.0,129,128,1,9,0.8968188522,0.0,0.2335979965,419.9105225155,1,25,2107,1.0,129,127,0.0],[3,18,0.83375338,0.022640234,0.033566118,493.2222222,0,26,2538,0.888888889,147,147,1,18,0.4461668566,0.0,0.2528591639,492.5098241903,0,25,2536,1.0,146,148,0.0],[1,1,0.0,0.002826456,0.000565291,1769.0,1,19,20,1.0,148,142,2,0,0.0,0.1740287164,0.5540095893,1768.0659908956,0,18,18,1.0,148,142,0.0],[1,1,0.0,0.002901915,0.000580383,1723.0,1,19,20,1.0,149,143,0,0,0.0,0.5135567796,0.1001983049,1723.0862427741,0,19,20,1.0,149,142,0.0],[1,8,0.87583021,0.005134788,0.000770218,486.875,0,24,319,1.0,157,151,1,7,0.1398841121,0.7512147858,0.1400142383,486.9302740369,0,23,319,1.0,155,152,0.0],[1,1,0.0,0.004307692,0.008,1625.0,1,19,6,1.0,235,228,1,2,0.0,0.9607388736,0.3994349431,1624.5285389944,0,19,6,1.0,234,227,0.0],[1,2,0.898058793,0.00987013,0.008311688,962.5,1,21,55,1.0,159,153,0,1,0.3117882255,0.0919102263,0.0464710896,962.7412108863,1,21,54,0.4309139526,158,152,0.0],[1,3,0.742591846,0.012606274,0.002638522,1137.0,0,23,140,1.0,162,156,0,2,0.6253133083,0.0,0.4202142852,1137.1734422028,0,23,140,1.0,161,155,0.0],[1,1,0.0,0.011261261,0.011261261,888.0,1,21,27,1.0,163,157,0,2,0.0,1.0,0.2935171202,887.4667186458,0,22,27,1.0,163,156,0.0],[1,2,0.485460761,0.005081301,0.014227642,492.0,1,20,170,1.0,165,159,0,1,0.1180249115,0.8975386345,0.4504303448,493.3917942944,1,20,169,0.9806458428,166,159,0.0],[1,1,0.0,0.019047619,0.002380952,420.0,1,20,3,1.0,166,160,0,0,0.0,0.7325656123,1.3153399274,421.2668453473,0,19,2,0.2845538464,166,159,0.0],[1,1,0.0,0.012048193,0.012048193,166.0,1,19,35,1.0,236,229,1,1,0.5895923544,1.0,0.2609265017,166.1217097254,0,18,34,1.0,236,229,0.0],[1,1,0.0,0.012048193,0.012048193,166.0,1,19,92,1.0,237,230,0,1,0.0179076983,0.0,1.4881612496,165.4455860372,2,20,92,1.0,236,229,0.0],[1,1,0.0,0.001226994,0.002453988,815.0,1,21,13,1.0,238,231,1,1,1.0,0.4160442001,0.0104945928,815.5090220411,1,21,12,0.2397412169,238,230,0.0],[1,4,0.811035078,0.00572337,0.00572337,786.25,0,24,125,1.0,170,164,1,3,0.8974589209,0.1919797682,0.8749457374,786.597982245,1,23,126,1.0,169,163,0.0],[1,4,0.811035078,0.005519779,0.005519779,815.25,0,24,125,1.0,174,168,1,3,0.7175724608,0.8277039815,0.0606970054,814.8317629717,0,23,125,1.0,174,168,0.0],[2,27,0.816012754,0.049357727,0.029972752,475.7407407,0,25,2467,0.814814815,201,197,1,26,0.6920374081,0.0,0.3013587508,476.0408526051,0,24,2466,1.0,201,196,0.0],[1,5,0.740766409,0.019864088,0.009409305,765.2,0,24,261,1.0,206,199,0,6,0.1966754777,0.0,0.1864085906,765.3856757913,0,23,260,1.0,205,198,0.0],[1,12,0.742504806,0.00722301,0.003482523,646.0833333,1,24,599,0.916666667,218,211,0,11,1.0,0.0,0.787151219,646.6242452697,0,23,599,0.5616018492,218,211,0.0],[1,11,0.801567809,0.025648213,0.027470217,648.6363636,0,24,514,1.0,229,222,0,11,0.9923203987,0.2970859426,2.0093426205,648.3351474795,0,23,513,1.0,228,222,0.0],[1,8,0.661024745,0.004049239,0.011337868,771.75,1,24,422,0.875,237,230,0,7,0.4871833216,0.0,0.1360049291,772.423563912,1,24,421,1.0,237,230,0.0],[1,1,0.0,0.004032258,0.012096774,496.0,0,11,97,1.0,238,231,1,1,0.599588818,0.2082990666,0.1016386546,495.8499793613,0,10,96,0.0,238,231,0.0],[1,2,0.924133542,0.009110629,0.015184382,1152.5,1,21,125,1.0,240,233,1,2,0.7628430267,0.3810862783,0.675446043,1150.8713818918,1,20,125,0.0,239,233,0.0],[1,1,0.0,0.009090909,0.004545455,220.0,1,14,105,1.0,239,232,1,1,0.8334480648,0.7319333643,2.2451470199,219.4396551303,0,13,106,1.0,237,230,0.0],[1,1,0.0,0.001117318,0.001117318,895.0,1,21,13,1.0,225,217,2,1,0.6533276287,0.0,1.0399950565,894.6552685975,0,21,12,0.0,225,216,0.0],[1,6,0.697726188,0.646055437,0.604477612,469.0,0,24,2560,1.0,429,395,1,5,0.0039098513,0.0,0.5783973426,468.6874363328,1,23,2560,0.1810993785,428,395,0.0],[2,12,0.614774028,0.508086253,0.507637017,185.5,0,23,3724,0.5,423,409,2,12,0.4471998973,0.4140727492,0.538887659,184.9981597428,0,22,3724,0.0,423,408,0.0],[1,1,0.0,0.0,0.0,0.0,0,13,337,1.0,447,413,0,1,0.0,0.6739651751,0.8129590264,1.0794395442,1,13,337,0.7529889871,446,412,0.0],[1,10,0.630290687,0.323625654,0.523887435,305.6,0,24,4008,1.0,460,426,0,9,0.2247074939,0.0,0.9195272466,304.9386568885,0,23,4006,1.0,459,425,0.0],[1,3,0.315312202,0.176817289,0.198428291,169.6666667,0,21,787,1.0,450,416,0,5,0.7897429419,0.0,1.594288432,169.3703831908,0,21,788,1.0,449,416,0.0],[2,4,0.55143677,0.044499382,0.035846724,202.25,0,16,2609,1.0,474,448,1,3,0.0,0.0,0.4040180542,202.1388521179,1,15,2609,0.3937288452,474,448,0.0],[1,17,0.652060451,0.284951552,0.264188254,297.4705882,0,24,6633,0.941176471,447,413,1,17,1.0,0.105665351,0.3816202773,297.6152064697,0,23,6632,1.0,447,411,0.0],[1,10,0.681801575,0.765158807,1.073147257,103.9,0,21,4960,1.0,470,436,0,9,0.6318610567,0.3504614607,2.1625380161,103.7792867466,0,19,4961,1.0,468,435,0.0],[1,2,0.950672093,0.221283784,0.116554054,296.0,0,7,1484,1.0,477,12,1,1,0.0,0.6187005165,0.8536826445,297.1434057892,0,7,1483,1.0,477,11,0.0],[1,1,0.0,0.084337349,0.048192771,83.0,0,3,876,1.0,477,12,0,0,1.0,0.0,0.0745963539,82.6047630799,0,2,875,0.7446353378,477,11,0.0],[1,2,0.177389453,0.929824561,0.385964912,28.5,0,6,609,1.0,479,8,2,2,1.0,1.0,0.0272033877,28.1948229484,0,5,609,1.0,478,8,0.0],[1,1,0.0,3.185185185,0.0,27.0,1,1,0,1.0,51,2,0,0,0.6101079851,1.0,1.1698094246,27.4063170139,0,1,1,0.25166766,50,1,0.0],[1,1,0.0,0.0,0.0,0.0,1,1,0,1.0,51,2,1,0,0.0,0.3643737856,0.7653373926,0.6115066653,1,0,0,0.0,50,1,0.0],[1,2,0.923119984,0.936170213,0.510638298,23.5,1,2,0,0.5,53,40,0,1,1.0,0.5899086618,1.642360585,23.155975396,1,1,1,0.5653324433,52,39,0.0],[2,3,1.0,0.040540541,0.0,24.66666667,0,2,0,0.333333333,56,45,0,3,1.0,0.0,0.0521528328,25.0432811241,0,2,0,0.0,55,45,0.0],[1,1,0.0,0.038461538,0.115384615,26.0,1,1,0,1.0,57,4,1,0,0.0744438644,0.5414666707,1.0925688159,27.1807228051,0,1,1,1.0,57,4,0.0],[1,1,0.0,0.001117318,0.001117318,895.0,1,21,1,1.0,226,218,0,0,0.0,0.0,0.0802670812,894.5684664592,1,19,1,1.0,225,217,0.0],[2,2,0.0,0.023026316,0.925438596,456.0,1,21,0,1.0,228,228,1,2,0.4828389019,0.0327980434,0.7934179201,455.3879732308,1,20,0,0.5162690993,228,228,1.0],[1,1,0.0,0.001937984,0.001937984,516.0,1,2,0,1.0,240,6,1,0,0.7436443109,0.8578099794,1.8628492239,515.6467125305,0,1,0,0.5296576106,240,4,0.0],[1,1,0.0,0.001937984,0.001937984,516.0,1,2,1,1.0,229,10,0,1,0.0,0.2523245264,1.0906568683,516.425752136,1,3,1,0.0,229,7,0.0],[1,2,0.977417818,0.003180915,0.003578529,1257.5,1,23,26,1.0,242,234,1,0,0.1278407667,0.0,0.2526353059,1256.8809790833,0,23,25,1.0,241,232,1.0],[1,1,0.0,0.024390244,0.073170732,164.0,1,6,54,1.0,230,220,1,1,0.5158304363,0.2257499427,0.5338831345,164.3375417054,0,6,53,1.0,230,220,1.0],[1,1,0.0,0.342342342,0.324324324,111.0,1,9,43,1.0,231,221,2,1,0.0,1.0,0.1228484317,111.2648505274,2,10,42,1.0,231,220,1.0],[1,2,0.650022422,0.043997017,0.000745712,670.5,1,21,10,1.0,233,223,1,1,0.4101145627,0.0,0.0732731997,671.2672720513,1,20,10,0.1278800455,233,223,1.0],[1,1,0.0,0.089552239,0.149253731,201.0,1,18,62,1.0,234,224,0,0,0.0,1.0,0.8423917561,202.1759914524,1,17,61,1.0,234,224,0.0],[1,4,0.928819384,0.139306736,0.018312623,382.25,1,21,112,0.5,19,19,0,3,1.0,0.0,0.5844033284,382.7065206143,1,21,110,0.9741339597,18,18,1.0],[1,1,0.0,0.001091703,0.0,916.0,1,21,0,1.0,20,20,1,0,0.0,0.0,0.7218529802,915.4959669016,0,20,0,1.0,20,19,0.0],[1,1,0.0,0.007641921,0.001091703,916.0,1,21,0,1.0,21,21,1,1,0.0,0.0,0.8202286548,915.9943407289,1,21,0,0.3283439926,21,21,1.0],[3,29,0.847648368,0.048910594,0.027498122,458.9655172,1,26,1464,0.793103448,271,269,3,28,1.0,0.0,0.5126752526,459.570443947,1,27,1463,0.0,270,269,1.0],[1,1,0.0,0.000586854,0.000586854,1704.0,1,19,0,1.0,272,261,1,2,0.06111293,0.578759635,0.4781776198,1704.374390878,1,19,0,0.0,272,260,0.0],[1,1,0.0,0.0,0.0,541.0,0,3,2,1.0,241,4,2,0,0.0,1.0,2.0286191568,541.9939600303,1,3,2,1.0,240,4,0.0],[1,10,0.43652701,0.05792014,0.216542343,455.8,1,25,1008,0.9,251,243,0,10,0.408074925,0.0,1.1676039353,456.9158949564,1,24,1007,0.841310535,250,242,0.0],[1,1,0.0,0.555555556,0.047619048,63.0,1,14,205,1.0,252,244,0,0,0.28511171,1.0,0.5532270914,62.7590045497,1,14,205,0.0,250,243,0.0],[3,9,0.719843243,0.049029368,0.025385764,446.4444444,1,24,1227,0.888888889,261,261,3,8,1.0,0.0,0.0094741814,445.5636241635,1,24,1226,0.7013693561,261,261,0.0],[1,7,0.439004964,0.025908901,0.037400752,683.7142857,0,24,385,1.0,268,258,1,6,0.2776051895,0.3322450164,0.0310165567,684.5507146858,0,24,384,1.0,268,258,0.0],[1,3,0.982141033,0.004358655,0.004358655,535.3333333,0,22,171,1.0,271,261,1,2,0.0,0.256653861,0.1941318078,535.0877599868,0,22,172,1.0,271,260,0.0],[1,1,0.0,0.022522523,0.0,222.0,1,14,42,1.0,273,262,1,0,0.1934640809,0.0,0.145674188,220.7560606983,1,14,42,0.5300196681,273,263,1.0],[1,1,0.0,0.022421525,0.0,223.0,1,14,111,1.0,274,263,0,1,0.0,0.2871183485,0.2335937696,223.6864308321,1,13,111,0.0,274,262,0.0],[1,1,0.0,0.065989848,0.010152284,197.0,1,21,1,1.0,275,264,1,0,0.3229098032,0.0,0.78307365,196.4653338911,0,21,1,0.5707995027,274,264,1.0],[1,1,0.0,0.026967529,0.025866813,1817.0,1,19,35,1.0,272,262,0,0,0.0,0.576612052,0.245768464,1816.7812113927,0,19,35,1.0,271,262,0.0],[1,1,0.0,0.015086207,0.002155172,464.0,0,11,106,1.0,273,263,0,0,1.0,0.4475443467,0.0195990566,464.7195849256,0,9,106,1.0,271,261,0.0],[2,2,0.69621226,0.008650519,0.000576701,867.0,1,19,288,1.0,277,268,2,1,0.0,0.0,0.6827213805,866.166854835,0,19,287,1.0,277,268,1.0],[1,1,0.0,0.002352941,0.002352941,850.0,1,21,2,1.0,278,266,1,1,1.0,0.0249270041,0.99077372,850.9284687259,0,21,1,0.4745775623,277,265,0.0],[1,2,0.728656167,0.022008253,0.005043558,1090.5,1,19,3,1.0,280,268,0,2,1.0,0.8497590584,1.3507534214,1091.7679453703,1,18,4,1.0,279,268,1.0],[1,1,0.0,0.008250825,0.0,606.0,1,12,107,1.0,274,264,1,0,0.0,0.1192927111,1.1361677329,606.8448898358,0,10,105,1.0,272,265,0.0],[1,1,0.0,0.001150086,0.000575043,1739.0,1,19,0,1.0,281,269,1,0,0.0,0.0,0.4261135162,1738.5451968255,1,17,1,1.0,279,270,0.0],[1,1,0.0,0.001266624,0.000633312,1579.0,1,19,98,1.0,282,270,1,2,0.2208585406,0.2795732143,0.2402173887,1578.8147437313,0,18,97,1.0,281,269,0.0],[1,3,0.932788378,0.008636644,0.008019741,540.3333333,1,23,7,0.666666667,237,227,0,4,1.0,0.0,0.4898012786,540.1397717898,1,24,7,1.0,234,227,1.0],[1,3,0.569340953,0.023809524,0.043290043,154.0,1,21,47,1.0,240,230,0,2,0.3134556727,1.0,0.0171998914,154.7700365946,1,21,47,0.4393037212,239,230,1.0],[2,5,0.791644181,0.020937188,0.038218677,601.8,1,23,9,0.4,245,245,2,5,0.0,0.5919985394,0.7345496101,601.9917591181,1,23,8,0.8805322462,244,244,1.0],[2,2,0.574635698,0.01519337,0.01519337,362.0,1,21,2,1.0,247,247,0,1,1.0,0.0,0.1687427751,362.1213549391,0,20,2,0.5362892261,247,247,0.0],[1,2,0.954434003,0.023856859,0.007952286,251.5,1,20,26,1.0,276,266,1,2,1.0,0.0,0.6689330698,250.3982206524,1,19,25,0.9021540439,276,266,1.0],[1,2,0.650022422,0.000720461,0.042507205,694.0,1,21,3,1.0,481,441,0,1,1.0,0.4063085378,0.2779355929,694.185843659,0,22,2,0.9073497138,480,440,0.0],[1,1,0.0,0.008078477,0.013848817,1733.0,1,19,3,1.0,283,271,0,1,0.0,0.0,0.5685118313,1733.1648689056,1,19,3,0.2941657318,282,270,0.0],[1,1,0.0,0.001706485,0.011945392,586.0,1,7,5,1.0,284,2,0,1,0.0,0.0,0.1375670202,585.7317823993,2,7,4,0.1153030008,284,2,0.0],[1,1,0.0,0.001724138,0.012068966,580.0,1,7,710,1.0,285,3,1,1,0.0,0.0,0.7977411367,580.3407947797,0,7,709,0.7519950457,284,3,0.0],[1,1,0.0,0.001724138,0.012068966,580.0,1,7,710,1.0,286,4,0,2,0.0,0.0,0.0871916956,578.9602869533,1,7,710,0.0,285,4,0.0],[1,1,0.0,0.001901141,0.001901141,526.0,1,3,2,1.0,287,9,0,0,0.0,0.0,0.5895640123,525.36075083,1,2,2,1.0,287,9,0.0],[1,5,0.785854971,0.004680617,0.004129956,726.4,1,21,397,0.8,281,271,1,5,0.1511166281,0.2437345895,0.6932925673,728.1598031829,1,20,396,0.6325905168,280,269,0.0],[1,1,0.0,0.017204301,0.017204301,465.0,0,11,110,1.0,282,272,0,0,0.749812812,0.831201206,0.8610727213,466.1038824103,1,11,109,1.0,281,271,0.0],[2,3,0.621821403,0.013234841,0.001231148,1083.0,1,23,91,1.0,285,280,0,3,0.9478169902,0.0,0.5026529633,1083.0755211289,0,21,91,0.2401981493,284,280,0.0],[1,2,1.0,0.004672897,0.004672897,214.0,1,23,136,1.0,287,276,0,3,0.9036135701,0.0,0.7340705646,212.864483554,1,23,136,1.0,286,276,0.0],[2,3,0.549345097,0.002339181,0.012475634,855.0,0,24,117,1.0,290,285,2,2,0.2387344257,0.5933837326,0.2682468922,854.4196242881,0,23,114,1.0,290,285,0.0],[1,1,0.0,0.021680217,0.0,369.0,0,14,52,1.0,291,279,0,0,0.0592067663,0.1329686769,0.9636188791,369.2798476395,0,13,51,0.8080915843,290,277,0.0],[2,10,0.846877983,0.019408503,0.021441774,541.0,1,25,699,0.9,301,296,1,11,0.8421215511,0.0,0.3442550106,540.8060951508,2,23,700,0.0,301,296,0.0],[1,2,0.721928095,0.00376506,0.00376506,664.0,0,22,157,1.0,303,289,0,1,1.0,1.0,0.5823426846,663.3899010112,1,22,156,1.0,302,289,0.0],[1,2,0.522559375,0.006833713,0.000911162,1097.5,0,22,92,1.0,305,291,0,2,0.0,0.0,0.6730900241,1096.7119125276,2,24,91,0.8923900435,304,290,0.0],[1,1,0.0,0.0,0.002638522,379.0,0,14,52,1.0,306,292,1,1,0.4092842559,0.0,0.9171050272,379.7991902989,0,14,52,1.0,304,291,0.0],[1,3,0.69136983,0.003877125,0.002684163,1117.666667,0,24,198,1.0,309,295,0,3,1.0,0.1814319223,0.8199537189,1117.271517754,0,23,198,1.0,309,293,0.0],[1,1,0.0,0.002164502,0.008658009,462.0,1,11,111,1.0,310,296,0,0,0.0,0.0,0.3042781775,461.8737296328,1,11,111,1.0,309,296,0.0],[2,2,1.0,0.003144654,0.003144654,318.0,0,12,226,0.5,312,307,0,1,1.0,0.45805068,1.1997172586,318.2056317529,0,12,226,0.866676236,313,307,0.0],[1,1,0.0,0.002320186,0.002320186,431.0,1,9,6,1.0,313,298,0,0,0.3662112134,0.2080065009,0.3741386693,430.1851935343,0,9,5,1.0,313,297,0.0],[1,1,0.0,0.002320186,0.002320186,431.0,1,9,182,1.0,314,299,0,1,0.0,0.0,1.4234337526,429.9723686477,0,9,181,0.2860294631,313,297,0.0],[1,1,0.0,0.012048193,0.0,166.0,0,7,116,1.0,315,300,0,1,0.0,0.2150427664,0.613443346,165.0558847558,0,7,117,1.0,315,299,0.0],[1,1,0.0,0.025462963,0.023148148,432.0,1,9,182,1.0,316,301,0,1,0.0,0.885919312,1.394074917,432.0569394105,1,8,181,0.0,315,301,0.0],[2,7,0.662681519,0.007537131,0.026823321,644.4285714,0,24,24,0.857142857,294,287,1,7,0.0,0.8296608995,0.5337044768,644.9237122291,0,24,24,0.0,294,286,1.0],[1,1,0.0,0.014388489,0.007194245,139.0,1,1,0,1.0,295,13,2,1,0.0,0.0,0.8120307005,138.6099544628,1,0,0,1.0,295,12,0.0],[2,9,0.66469228,0.022222222,0.009677419,620.0,1,24,309,0.555555556,256,256,1,9,1.0,0.0,0.4387697862,619.608278198,2,23,309,0.0,255,255,1.0],[1,1,0.0,0.002301496,0.000575374,1738.0,1,19,0,1.0,296,276,0,0,0.4156932131,0.203678278,0.4796887533,1737.8911226976,1,18,0,1.0,295,277,0.0],[1,1,0.0,0.001748252,0.006993007,572.0,1,21,0,1.0,257,243,1,0,0.0,1.0,0.5192969895,571.6086236981,0,21,0,0.1223490801,257,242,0.0],[1,1,0.0,0.029239766,0.070175439,171.0,1,19,4,1.0,258,244,1,0,0.4794710266,0.2499325692,0.0007895806,169.8179490591,0,18,5,1.0,257,243,1.0],[1,1,0.0,0.018181818,0.013636364,220.0,1,14,63,1.0,317,302,0,0,0.1554950538,0.0,0.8920212493,218.7727939327,1,14,62,0.6794315728,316,301,0.0],[1,1,0.0,0.035250464,0.012987013,539.0,1,15,80,1.0,318,303,1,2,0.0,0.0,0.5067703816,540.5719597237,1,15,79,0.5433940714,318,303,0.0],[1,1,0.0,0.017344173,0.0,1845.0,0,19,42,1.0,319,304,0,1,0.0,0.7913360005,0.1347282382,1844.9380959385,0,19,42,0.0,318,304,0.0],[1,1,0.0,0.003773585,0.0,530.0,1,3,3,1.0,297,14,1,1,0.0,0.0,0.5755528423,531.222102212,1,3,2,0.8084444318,297,14,0.0],[1,1,0.0,0.004319654,0.004319654,463.0,1,8,5,1.0,320,305,0,0,0.0,0.2735993448,0.1080319398,462.326358157,0,7,6,1.0,321,304,0.0],[1,1,0.0,0.059770115,0.032183908,435.0,1,9,7,1.0,298,277,1,1,0.6775631471,0.4992232402,0.5002583668,435.7986269786,0,9,7,1.0,297,275,0.0],[1,1,0.0,0.002298851,0.002298851,435.0,1,9,0,1.0,321,306,1,0,0.0,0.4316873615,0.3777713174,434.3345779279,1,8,0,1.0,320,306,1.0],[1,1,0.0,0.002325581,0.002325581,430.0,1,9,189,1.0,322,307,0,2,0.0304795628,0.123361737,0.3718459692,428.7434315942,0,9,190,0.9081328782,321,306,0.0],[1,1,0.0,1.1875,0.5,32.0,1,7,12,1.0,323,1,0,1,0.5860792314,0.7874714868,0.7287040222,32.4273485552,0,7,12,1.0,322,1,1.0],[1,1,0.0,1.25,0.53125,32.0,0,7,310,1.0,346,2,1,0,0.0137594706,1.0,1.5161766284,32.0856932555,0,5,310,0.9737050725,346,0,0.0],[3,22,0.791155306,0.045751634,0.053414469,403.3636364,0,25,2450,0.772727273,345,344,2,23,1.0,0.0,0.5051526607,403.6138731712,0,27,2450,1.0,346,343,0.0],[1,1,0.0,0.001063264,0.0,1881.0,0,19,47,1.0,347,325,0,2,0.0014948099,0.1286365289,0.0275079109,1879.285041762,0,18,48,0.774884715,345,325,0.0],[1,1,0.0,0.013662638,0.0,1903.0,0,19,47,1.0,348,326,1,0,0.425131051,0.9942932523,0.6586296105,1903.7474825163,1,18,46,0.4483718874,347,327,0.0],[1,1,0.0,0.048387097,0.012544803,558.0,0,15,85,1.0,349,327,1,1,0.385454555,1.0,0.1760203315,558.8358460065,0,15,84,1.0,349,326,0.0],[1,1,0.0,0.003766478,0.001883239,531.0,1,3,4,1.0,299,15,0,0,0.0,0.0,1.0646403137,529.4147983501,1,2,3,1.0,296,14,1.0],[1,1,0.0,0.045563549,0.01558753,834.0,1,21,7,1.0,300,278,0,0,0.0129270076,0.0,1.0460516084,834.3615476251,0,20,6,0.8044329497,297,278,1.0],[4,63,0.99530485,0.0000619,0.003964321,256.2539683,1,26,3520,0.603174603,363,363,3,62,1.0,0.0,0.3935550584,255.6967099091,0,25,3520,1.0,362,363,0.0],[1,1,0.0,0.008665511,0.005199307,577.0,1,21,51,1.0,350,328,0,1,1.0,0.150598451,0.4811407761,577.303932801,1,20,49,0.0,349,328,0.0],[1,1,0.0,0.002099738,0.001049869,1905.0,1,19,48,1.0,351,329,0,0,0.0,0.0,0.1248456219,1905.8216940859,1,17,48,1.0,350,329,0.0],[1,1,0.0,0.003149606,0.000524934,1905.0,0,19,48,1.0,352,330,0,1,0.4596722807,0.0,0.2256291231,1904.6080599332,0,18,47,0.6126204037,351,329,0.0],[2,2,1.0,0.180981595,0.165644172,326.0,1,12,0,0.5,354,346,0,1,0.9226836959,0.0,0.1061647316,325.486644675,1,11,0,0.2632666153,355,346,1.0],[1,1,0.0,0.0041841,0.0,1912.0,0,19,48,1.0,355,332,1,0,1.0,0.0,0.2730331701,1912.9139632029,0,17,49,1.0,355,333,0.0],[2,3,0.94639463,0.001488834,0.000496278,671.6666667,1,22,190,1.0,358,350,2,3,1.0,0.0,0.2304660056,671.6751079668,1,21,190,1.0,357,349,0.0],[3,9,0.851601804,0.003707627,0.003707627,419.5555556,0,25,9,0.111111111,9,9,2,9,1.0,0.0,0.3702395998,419.5280658522,0,24,10,0.0,9,8,0.0],[1,1,0.0,0.017571059,0.002583979,1935.0,1,20,49,1.0,359,335,0,0,0.0,0.0,0.3349494536,1935.6424917639,0,20,48,0.8575284819,359,334,0.0],[2,2,1.0,0.0,0.00990099,101.0,0,9,602,0.5,366,358,2,2,1.0,0.0,0.3373388577,101.3028906791,1,8,602,0.0,365,357,0.0],[1,1,0.0,0.0,0.007518797,133.0,0,7,116,1.0,368,340,0,1,0.0,0.0,0.2808261689,133.3697133588,0,8,115,0.0579312669,369,340,0.0],[1,1,0.0,0.0,0.007518797,133.0,0,7,116,1.0,368,20,0,1,1.0,0.0,0.1507324926,133.4101176724,0,6,116,0.2820693672,367,20,0.0],[1,46,0.694432338,0.003785011,0.005374716,287.173913,0,26,5511,0.630434783,414,386,0,45,0.3896813486,0.0,0.0775845703,286.8072517363,0,25,5511,0.5785278277,413,385,0.0],[2,5,0.477016433,0.0906298,0.086789555,260.4,0,21,660,0.6,364,356,2,5,0.808021593,0.0,0.3691737292,259.3265470344,0,21,659,0.7248210199,363,355,0.0],[1,2,0.985228136,0.004451039,0.005934718,337.0,0,4,25,1.0,417,22,1,1,1.0,0.0,0.7933470276,337.8704941326,0,4,25,0.833043882,416,21,0.0],[1,1,0.0,0.027777778,0.055555556,36.0,0,7,125,1.0,422,3,0,0,0.8681602986,0.0,0.4013268112,36.7222489908,0,6,124,0.7726590337,423,3,0.0],[1,1,0.0,0.0,0.047619048,21.0,0,7,122,1.0,415,387,1,1,0.1550448922,0.0,0.2711096902,19.9022151553,0,7,122,1.0,414,387,0.0],[1,1,0.0,0.0,0.012195122,82.0,0,4,895,1.0,421,10,0,1,0.0,0.0649127829,0.4899552526,81.8874059502,0,4,894,1.0,421,11,0.0],[1,1,0.0,0.001709402,0.003418803,585.0,0,7,720,1.0,419,8,1,0,0.9618414765,0.2492760857,1.2592322651,584.7809778565,2,8,719,0.2201067491,418,6,0.0],[1,1,0.0,0.0,0.03030303,33.0,0,3,0,1.0,419,8,2,1,0.3667719062,0.0,1.160723335,34.0833589061,0,2,0,0.7608536799,419,8,0.0],[1,1,0.0,0.0,0.025641026,39.0,0,4,452,1.0,421,10,0,1,0.0,0.0,0.4635204841,39.1818143179,0,4,451,1.0,421,9,0.0],[1,2,0.721928095,0.002842928,0.000710732,703.5,1,23,2,0.5,365,332,1,1,1.0,0.4298994308,0.2952355003,703.8408522719,0,22,1,0.5266599712,364,331,0.0],[1,2,0.918295834,0.003050847,0.001016949,1475.0,1,24,105,1.0,424,389,0,2,1.0,0.2371669358,0.4201597379,1475.3079182671,1,23,104,1.0,423,388,0.0],[1,2,0.086312457,0.127241963,0.12250423,1477.5,0,24,105,1.0,426,391,0,2,0.0,0.0,1.946395005,1477.3268120127,1,23,105,1.0,425,390,0.0],[1,1,0.0,0.018276762,0.0,383.0,0,14,61,1.0,427,392,0,1,0.2933393552,0.1822644146,0.2952115982,383.1651380896,1,13,60,0.6784656937,427,392,0.0],[1,1,0.0,0.015544041,0.002590674,386.0,0,14,61,1.0,428,393,1,0,0.0,0.1573798811,0.0740815687,384.8982844583,0,14,61,1.0,427,393,0.0],[1,1,0.0,0.00309119,0.002060793,1941.0,0,20,49,1.0,429,394,0,0,1.0,0.0,0.5016450176,1941.1656601453,0,20,49,1.0,428,393,0.0],[1,1,0.0,0.002898551,0.002898551,690.0,1,12,2,1.0,366,333,1,1,0.0,0.9459528055,1.2493953138,689.1280989319,0,10,1,0.526888562,364,333,0.0],[1,1,0.0,0.000575705,0.000575705,1737.0,1,20,1,1.0,367,334,2,2,0.0,0.0,0.0102336174,1737.3485199796,0,19,0,1.0,365,335,0.0],[1,1,0.0,0.079340546,0.078825348,1941.0,0,20,50,1.0,430,395,0,0,0.164545702,0.0,0.392481087,1941.844013933,0,19,49,0.9225369153,429,395,0.0],[2,15,0.393310719,0.153014988,0.154932032,382.5333333,1,25,36,0.4,382,370,2,14,0.2085514806,1.0,0.1102369747,381.9252468286,1,25,34,0.3644996447,381,369,1.0],[1,2,0.391243564,0.011185682,0.003355705,447.0,1,23,5,1.0,23,23,1,2,0.0,0.8691667628,1.6035891963,448.6245436294,0,23,5,1.0,23,23,1.0],[1,2,0.391243564,0.010570825,0.003171247,473.0,1,23,242,1.0,25,25,0,0,0.7369939421,0.3651336444,0.5390068861,474.2332000703,2,24,242,0.0,24,25,0.0],[1,1,0.0,0.005226481,0.00174216,574.0,1,21,1,1.0,431,396,0,2,0.0018354316,0.587597821,0.3403470829,574.4439124778,1,20,2,0.6199551364,430,396,0.0],[2,18,0.382931681,0.118767359,0.11704801,420.0555556,0,25,1627,0.777777778,449,436,1,18,0.0,0.0258813055,0.2090775433,421.1029134459,0,25,1627,1.0,449,435,0.0],[1,1,0.0,0.019675926,0.005208333,1728.0,1,20,2,1.0,450,410,0,0,0.9295834064,0.1913894291,0.7585899962,1726.7397438368,0,19,1,0.8341761138,448,411,1.0],[1,1,0.0,0.001157407,0.001157407,1728.0,1,20,0,1.0,451,411,0,1,0.0,0.5765315274,0.0346217528,1729.0130300453,1,19,0,0.2835892799,450,410,1.0],[1,1,0.0,0.001156738,0.000578369,1729.0,1,20,1,1.0,452,412,0,1,0.0,0.0,0.2551351973,1728.9651283201,1,19,1,0.7117597974,451,411,0.0],[1,1,0.0,0.012195122,0.012195122,82.0,1,4,8,1.0,383,9,2,0,0.0,0.3964222448,0.1345930591,80.8853061597,1,4,7,1.0,382,10,1.0],[1,1,0.0,0.012048193,0.012048193,83.0,1,4,902,1.0,384,10,0,0,0.0,0.8336968638,0.6105395056,84.5987881748,0,3,901,1.0,384,9,0.0],[1,1,0.0,0.012048193,0.012048193,83.0,1,4,902,1.0,385,11,0,0,0.6860312027,0.4748772304,0.7198615145,83.5761175805,2,4,901,1.0,384,10,0.0],[1,1,0.0,0.003811944,0.001270648,787.0,1,21,132,1.0,386,345,1,1,0.3746948198,0.0,0.3513693453,787.0486778925,1,20,130,1.0,386,344,0.0],[2,3,0.884614874,0.002968338,0.002638522,1010.666667,1,20,174,1.0,455,442,3,3,1.0,1.0,0.7858974956,1010.2920786689,2,20,175,1.0,455,442,0.0],[1,1,0.0,0.029411765,0.005882353,170.0,1,2,5,1.0,387,27,0,1,0.0,0.0,0.0811588297,168.8685237018,1,2,5,1.0,387,26,0.0],[2,5,0.970195503,0.00841622,0.006885998,261.4,1,13,30,0.2,392,377,2,4,1.0,0.0,1.2798726386,260.6568958763,0,12,30,1.0,391,376,1.0],[1,1,0.0,0.025243832,0.015490534,1743.0,1,20,3,1.0,456,415,1,1,0.0,0.0,0.1630856016,1743.1142515013,0,20,2,0.0,456,415,1.0],[1,1,0.0,0.002873563,0.005172414,1740.0,1,20,0,1.0,393,349,1,2,0.166019581,0.4076651114,1.7405916643,1740.2902069846,1,19,0,1.0,393,348,1.0],[1,2,0.918295834,0.003401361,0.017006803,294.0,1,21,16,1.0,260,246,1,1,0.0,0.0,0.7047457397,292.2623987188,1,21,15,0.9209799506,260,245,1.0],[1,1,0.0,0.001722158,0.000574053,1742.0,0,20,1,1.0,482,442,0,1,0.8899179353,0.0204174436,0.2718312827,1742.4674510475,0,20,0,1.0,482,441,0.0],[2,4,0.952819531,0.00221914,0.00221914,901.25,1,24,17,1.0,82,79,3,3,0.0,0.0,0.289042757,901.3722844014,2,25,16,1.0,82,78,0.0],[2,2,0.870864469,0.021321962,0.004264392,469.0,0,21,87,1.0,458,445,2,1,1.0,0.3867980643,0.4067782456,469.5517047418,0,20,87,0.9002606557,458,445,0.0],[2,7,0.887776321,0.014380992,0.015839933,685.4285714,0,25,641,0.857142857,465,452,1,8,0.8820107136,0.0,0.3850551539,685.0816203641,0,24,641,0.416235748,466,451,0.0],[3,12,0.525720509,0.017523168,0.01095198,494.5833333,0,26,1733,0.75,477,474,3,12,0.4217809427,0.0,0.6385809888,493.2907097898,1,25,1733,1.0,475,473,0.0],[2,2,0.836640742,0.010615711,0.005307856,471.0,1,21,89,1.0,479,465,1,2,1.0,0.0945611938,0.1470531049,471.2781486527,0,22,88,1.0,479,463,0.0],[2,2,0.899743759,0.011652542,0.008474576,472.0,0,21,89,1.0,481,467,3,3,0.6346680293,0.0,0.1382007498,470.2619366641,0,22,89,0.3633447013,481,466,0.0],[1,1,0.0,0.074074074,0.0,405.0,0,14,72,1.0,482,433,1,0,0.0,0.0,0.9452418778,405.0824132605,0,14,73,0.9232286303,481,432,0.0],[2,2,0.995727452,0.006355932,0.007415254,472.0,0,21,91,1.0,484,470,2,1,1.0,0.0,0.6276019419,471.5028722195,0,21,89,1.0,483,470,0.0],[1,1,0.0,0.004938272,0.004938272,405.0,0,14,73,1.0,485,435,0,0,0.0,0.0,0.1548062279,404.2457467299,0,13,72,1.0,485,434,0.0],[1,1,0.0,0.001166861,0.002333722,857.0,1,22,3,1.0,486,436,1,1,0.1678484543,0.0,0.4155260391,856.5676761095,2,22,3,0.2098155735,486,435,0.0],[1,1,0.0,0.003444317,0.002870264,1742.0,1,20,5,1.0,487,437,0,0,0.3153038631,0.1707328183,0.375988816,1742.1054176223,1,18,5,1.0,487,437,0.0],[1,1,0.0,0.004338395,0.004338395,461.0,1,12,134,1.0,488,438,0,1,1.0,0.7289298573,0.1297992801,461.1884044103,0,11,133,0.286384442,487,438,0.0],[1,1,0.0,0.003064351,0.002553626,1958.0,1,20,63,1.0,489,439,3,1,0.1860163536,1.0,0.5722889373,1957.1791900527,0,20,62,0.0743506668,488,439,0.0],[1,1,0.0,0.007532957,0.003766478,531.0,1,3,6,1.0,490,37,0,0,1.0,0.4886062588,0.5870063257,530.6709950816,0,4,4,0.0,489,37,1.0],[1,1,0.0,0.012962963,0.003703704,540.0,1,19,16,1.0,261,247,0,1,0.0,0.6108663665,0.5004378386,539.5515966733,0,18,14,0.1628143317,260,247,0.0],[1,1,0.0,0.005181347,0.010362694,386.0,1,21,16,1.0,262,248,0,1,0.7424508073,0.0,0.8798663903,384.9564345547,0,22,15,0.6090365667,261,246,1.0],[2,4,0.952819531,0.005714286,0.004081633,612.5,0,25,318,1.0,494,480,2,4,1.0,0.0729271493,0.8990617858,611.7579877307,0,24,318,1.0,493,480,0.0],[1,1,0.0,0.007246377,0.013457557,966.0,1,22,71,1.0,495,443,1,0,0.4299209176,0.0,0.174103367,965.7616046073,0,22,70,0.2460064313,494,443,0.0],[1,7,0.974497831,0.006305833,0.005780347,271.8571429,1,24,109,0.285714286,269,255,0,7,1.0,0.0,0.5641943732,271.3443702494,0,25,108,0.0,269,255,1.0],[2,6,0.622924138,0.015771526,0.015771526,782.0,0,25,514,0.833333333,501,487,3,4,0.0,0.3555802593,0.2156442822,782.7835818826,0,26,514,1.0,501,487,0.0],[1,2,0.918295834,0.000429,0.006006006,1165.5,0,25,131,1.0,503,449,1,2,0.7084554769,0.0559963436,0.2762964862,1164.5489586096,0,25,130,0.716771875,503,449,0.0],[2,2,1.0,0.001310616,0.001310616,763.0,1,22,107,1.0,505,491,1,1,0.7102792345,0.0,0.6728772031,763.0664464398,1,21,107,1.0,504,489,0.0],[1,1,0.0,0.001883239,0.001883239,531.0,1,3,3,1.0,270,15,0,2,0.0,0.0,0.2229114435,531.391263891,0,1,1,1.0,268,16,0.0],[1,1,0.0,0.14973262,0.0,187.0,1,19,1,1.0,271,256,2,0,0.4382494198,1.0,0.9321945774,187.0746041246,1,17,0,0.9372133953,270,255,1.0],[1,6,0.45446988,0.018013381,0.065362841,323.8333333,1,26,68,0.833333333,277,262,1,5,0.6497263183,1.0,0.3123065584,323.6667742419,0,25,67,0.0,278,261,1.0],[2,3,0.826713267,0.009360374,0.014040562,641.0,1,20,34,1.0,280,280,1,4,1.0,0.0,0.063093926,641.7159295913,1,19,33,1.0,280,279,1.0],[1,1,0.0,0.066666667,0.066666667,15.0,0,4,0,1.0,281,265,1,0,0.0,0.6064013107,0.9995789316,15.2898470939,0,4,0,0.7804110268,281,264,0.0],[1,1,0.0,0.133097762,0.048292108,849.0,1,21,6,1.0,282,266,0,1,1.0,1.0,0.0958009027,848.8837525354,0,22,5,0.8651620089,282,266,1.0],[1,1,0.0,0.001222494,0.017114914,818.0,1,22,2,1.0,283,267,0,0,0.0,0.0,0.1496192869,818.3637701349,1,20,2,1.0,282,267,1.0],[1,1,0.0,0.015424165,0.0,389.0,1,21,2,1.0,105,99,0,0,0.0,0.0,0.0953254614,390.1321449105,1,21,2,0.8668142407,104,99,1.0],[1,1,0.0,0.039408867,0.004926108,203.0,1,18,2,1.0,284,268,1,0,0.0,1.0,1.8719669601,202.0771801929,1,17,2,0.9088163765,283,267,0.0],[1,1,0.0,0.001851852,0.001851852,540.0,1,19,8,1.0,285,269,0,1,1.0,0.1744570267,0.2970984807,539.36155767,0,19,9,1.0,286,269,0.0],[1,1,0.0,0.090697674,0.153488372,430.0,1,8,8,1.0,286,270,1,1,0.0385945135,0.8112387701,1.8838375049,430.9614493358,0,7,6,1.0,285,270,1.0],[1,1,0.0,0.001026694,0.0,1948.0,1,20,73,1.0,506,451,1,0,0.0,1.0,0.58671331,1947.9839806903,0,20,73,0.5740482773,505,449,0.0],[2,14,0.718668302,0.015777018,0.016434394,543.2857143,0,25,1406,0.928571429,520,506,2,14,1.0,1.0,0.8836877713,542.5502246144,0,26,1404,0.823588615,519,505,0.0],[1,1,0.0,0.002597403,0.002597403,385.0,0,21,75,1.0,521,464,0,1,0.0,0.0,0.7698319013,383.2081427247,1,20,75,0.3227376659,521,464,0.0],[2,16,0.70747225,0.038211029,0.039947894,431.8125,0,26,1509,0.875,537,523,2,16,0.0,1.0,0.7614533792,432.1618804145,0,26,1508,1.0,534,522,0.0],[1,5,0.726957522,0.004634398,0.003089598,388.4,1,24,60,0.8,291,275,1,4,1.0,0.0,0.3575573828,388.6191368954,0,25,60,1.0,290,275,1.0],[1,2,0.168660931,0.014194139,0.004120879,1092.0,1,20,4,1.0,484,444,1,2,0.4022526867,0.0,1.3540995901,1090.5183098042,0,19,4,0.9026811925,483,443,1.0],[1,6,0.843575928,0.007712604,0.007509641,821.1666667,1,25,643,0.833333333,543,484,1,7,0.0,0.0725776134,1.4781243819,820.4755537694,1,24,643,0.4293149458,543,484,0.0],[1,5,0.916969468,0.00297619,0.004807692,873.6,1,25,536,0.8,548,489,2,4,1.0,0.0,1.5659158076,873.3606374721,2,24,536,0.8908118341,547,489,0.0],[3,28,0.709864883,0.150139276,0.11996286,384.6428571,1,27,418,0.428571429,576,573,2,28,0.0,0.0,0.5557622767,384.4279315824,0,26,417,1.0,576,572,1.0],[1,1,0.0,0.062586926,0.013908206,719.0,1,13,158,1.0,26,26,1,1,0.0,0.0,0.4444490784,719.5530646563,0,12,158,1.0,25,27,0.0],[1,1,0.0,0.062937063,0.013986014,715.0,1,13,752,1.0,27,27,0,0,0.5326002561,1.0,1.0543135328,714.3740890117,0,11,751,1.0,27,25,0.0],[1,1,0.0,0.017281106,0.001152074,868.0,1,21,0,1.0,292,276,1,1,0.8384356257,0.8536643046,0.1199257431,868.1794296489,1,19,0,0.6662443448,292,275,1.0],[1,3,0.772506886,0.014625229,0.007312614,547.0,1,23,3,0.666666667,295,279,1,3,1.0,0.6284656072,1.3465712507,547.8892155526,1,24,1,0.1842230432,294,278,1.0],[1,1,0.0,0.001101322,0.002202643,908.0,1,22,140,1.0,577,515,0,1,0.0,0.0,0.5903202803,909.1387841475,1,22,139,1.0,575,515,0.0],[2,5,0.726041307,0.005634559,0.000268312,745.4,1,25,12,0.4,300,300,3,5,1.0,0.0,0.5836944636,744.8469517274,2,24,12,1.0,299,300,1.0],[1,1,0.0,0.0,0.0,0.0,1,12,91,1.0,301,284,0,0,0.3994496078,0.0,0.0640225772,0.6714616183,2,10,91,1.0,300,283,0.0],[1,2,0.591672779,0.006518905,0.002607562,767.0,1,24,4,1.0,303,286,1,0,0.0,0.395696778,0.3238533076,767.0710608723,1,24,3,0.1033927698,304,286,1.0],[1,1,0.0,0.007731959,0.00257732,388.0,1,21,5,1.0,578,516,2,1,0.0,0.0,0.3585906394,385.8972563593,0,20,4,1.0,578,516,1.0],[1,1,0.0,0.002262443,0.015837104,442.0,1,8,6,1.0,485,445,0,0,0.8723314908,0.0,0.0212562121,442.5046297511,1,8,5,1.0,484,445,0.0],[2,18,0.668000657,0.056773036,0.037037037,433.5,1,25,169,0.388888889,123,122,3,18,0.0813089699,0.7349948502,0.3326662495,433.1237394198,2,24,169,0.0,122,120,1.0],[1,1,0.0,0.001626016,0.001626016,615.0,0,13,0,1.0,124,113,0,1,0.0,1.0,0.5928520017,613.3358077182,0,12,0,1.0,124,112,0.0],[1,1,0.0,0.014492754,0.014492754,69.0,1,1,0,1.0,125,11,1,1,0.0,0.2455566338,1.9245488017,69.2092683536,0,0,0,1.0,125,11,0.0],[1,1,0.0,0.004424779,0.004424779,226.0,1,14,0,1.0,126,114,0,2,0.0,0.7583971265,0.1602558728,225.7646302447,1,12,0,1.0,127,113,0.0],[1,1,0.0,0.004424779,0.004424779,226.0,1,14,0,1.0,127,115,0,1,1.0,1.0,0.1252286873,225.7932307668,1,14,0,0.8149717994,126,114,0.0],[1,2,0.997108517,0.019375673,0.065662002,464.5,1,23,3,1.0,305,288,1,1,0.0,0.0,0.5503251633,465.7692555897,1,25,2,0.8230240969,305,287,1.0],[1,1,0.0,0.002169197,0.002169197,461.0,1,12,6,1.0,579,517,1,1,0.0,0.0,0.2034975664,461.9059653327,0,12,6,0.0,579,516,0.0],[1,1,0.0,0.001101322,0.001101322,908.0,0,22,143,1.0,28,28,0,0,0.4085244896,0.0,0.2948712652,908.6706503209,0,22,141,0.0,28,27,0.0],[1,1,0.0,0.001295337,0.001295337,772.0,0,22,398,1.0,29,29,1,1,0.0,0.0,1.2869598045,772.7089773675,0,21,397,0.3593354629,30,28,0.0],[1,1,0.0,0.001141553,0.0,876.0,1,21,1,1.0,580,518,0,2,0.0692269607,1.0,0.2553626323,875.7390885239,1,20,1,1.0,579,517,0.0],[1,1,0.0,0.059233449,0.06271777,287.0,1,1,1,1.0,128,12,0,1,1.0,0.0,1.0333093889,285.7799549449,0,0,1,0.6799342143,129,12,1.0],[1,1,0.0,0.004830918,0.002415459,414.0,1,15,1,1.0,129,116,1,0,0.0,0.0,0.5189491985,414.3151130332,0,15,3,1.0,129,116,0.0],[1,1,0.0,0.010721248,0.006335283,2052.0,1,20,1,1.0,486,446,0,1,0.0641554685,0.0,0.94136167,2051.6116382518,1,19,0,1.0,486,446,0.0],[2,3,0.310447188,0.065060241,0.110843373,138.3333333,1,8,72,0.666666667,308,308,0,2,0.0,0.0,0.7474788201,139.4702331472,0,8,71,1.0,307,307,1.0],[1,1,0.0,0.002283105,0.001141553,876.0,1,21,1,1.0,581,519,1,0,0.0,1.0,0.5107828538,876.8881788371,0,21,3,0.9547725766,580,518,0.0],[1,3,0.873479028,0.001612903,0.008064516,413.3333333,1,24,31,1.0,311,293,0,3,1.0,0.0,0.8211794168,412.0210746999,0,24,31,1.0,311,292,1.0],[1,5,0.945460543,0.016541353,0.051879699,266.0,1,24,60,1.0,316,298,0,4,1.0,0.3229154252,0.4665368835,266.4686116875,1,24,59,1.0,316,298,1.0],[1,1,0.0,0.001149425,0.001149425,870.0,1,21,0,1.0,30,30,0,0,0.6566404989,0.0,0.5596110166,872.0870288417,1,21,1,1.0,30,29,0.0],[1,2,0.918295834,0.005449591,0.002724796,367.0,1,21,12,1.0,583,521,3,1,0.0,0.0,2.4440238631,368.1104320417,0,21,11,0.5905968404,582,519,1.0],[1,1,0.0,0.001049318,0.001049318,953.0,1,22,0,1.0,584,522,0,0,0.0307045338,0.0,1.0924423732,952.2606188111,0,22,0,0.9012689754,582,522,1.0],[1,2,0.959686894,0.055220017,0.003451251,579.5,1,24,35,1.0,395,351,1,1,0.0,0.1874191798,1.0433018583,578.8775321048,0,23,34,1.0,394,351,1.0],[1,2,0.347816914,0.0,0.059050064,389.5,1,24,6,1.0,318,300,0,0,0.0837888468,0.321345838,0.7996061514,390.2519358861,0,24,4,1.0,318,299,0.0],[1,1,0.0,0.138211382,0.35501355,369.0,1,15,6,1.0,83,75,0,1,0.0,0.1348900784,1.4127501678,367.6336949755,2,16,7,0.8075679042,83,74,1.0],[1,1,0.0,0.005434783,0.010869565,368.0,1,15,0,1.0,84,76,1,0,0.0,0.0,1.4052849426,368.0976508101,0,15,0,1.0,84,76,1.0],[1,1,0.0,0.131284916,0.189944134,358.0,1,15,0,1.0,86,78,1,2,0.1674878874,1.0,0.2309586294,358.3226591563,0,14,0,1.0,86,77,1.0],[1,1,0.0,0.04359673,0.040871935,367.0,1,15,0,1.0,85,77,1,1,0.1659795693,0.8014838983,0.4676931063,366.9060260014,0,13,0,0.0,84,76,1.0],[1,1,0.0,0.181564246,0.150837989,358.0,1,15,0,1.0,87,79,1,0,0.9106810496,0.4344774699,0.5786664653,358.45539008,1,14,0,0.4885906096,85,78,1.0],[1,1,0.0,0.08988764,0.078651685,356.0,1,15,0,1.0,88,80,0,0,1.0,0.1757843269,0.2478943159,355.2972517382,0,15,0,0.7181055158,86,79,1.0],[1,1,0.0,0.092696629,0.005617978,356.0,1,15,0,1.0,89,81,1,0,1.0,1.0,1.1672474186,353.6024124666,1,15,0,0.3742980842,88,82,0.0],[1,1,0.0,0.002808989,0.002808989,356.0,0,15,0,1.0,90,82,1,1,0.4118155053,0.1394850102,0.3430942279,355.3629596578,1,14,0,1.0,90,82,0.0],[1,1,0.0,0.008403361,0.00280112,357.0,1,15,0,1.0,91,83,0,1,0.2460712003,0.8718212594,0.2042834451,357.3071869265,0,14,0,0.0,90,83,0.0],[1,1,0.0,0.00280112,0.00280112,357.0,1,15,0,1.0,92,84,2,2,0.3293934319,1.0,0.1152249963,356.9124308781,0,14,0,0.0,90,83,0.0],[2,11,0.828393185,0.011953274,0.029611519,334.6363636,1,25,86,0.909090909,329,329,1,11,0.0,0.0,0.1396465511,334.8898223523,0,25,86,0.9246630617,327,330,1.0],[1,2,0.918295834,0.001512859,0.00075643,661.0,1,24,10,1.0,331,312,1,2,0.2095504457,0.1070120244,0.0689481638,661.6294237052,1,23,9,0.755200078,330,312,0.0],[1,3,0.619446159,0.07491082,0.048751486,280.3333333,1,23,28,0.666666667,334,315,1,1,0.5465620041,0.5562984771,0.2283372579,281.5946942358,1,24,27,0.0,334,315,1.0],[1,1,0.0,0.003012048,0.003012048,332.0,1,8,45,1.0,335,316,0,0,0.8620427902,0.9009878058,1.0884021988,333.1893346586,0,8,44,1.0,335,317,0.0],[1,4,0.678389825,0.006257822,0.010429704,599.25,1,25,19,0.75,339,320,0,4,0.5585451464,0.0,0.6351429207,598.6809894005,1,24,17,0.4948101856,337,319,1.0],[1,1,0.0,0.045454545,0.060606061,66.0,1,1,3,1.0,340,321,0,0,0.2580163215,1.0,0.0459490629,64.9102728541,0,1,3,1.0,340,321,0.0],[1,1,0.0,0.00877193,0.00877193,114.0,1,9,19,1.0,341,322,1,1,0.6267703335,0.0,0.1666349405,115.3552482444,1,10,19,1.0,340,322,0.0],[1,2,0.391243564,0.005654281,0.004846527,619.0,1,23,4,0.5,586,524,0,2,0.9518466535,0.0,0.9825520399,618.1009633124,0,22,3,0.8310048055,585,524,1.0],[2,12,0.895329738,0.043936731,0.007029877,569.0,1,26,138,0.833333333,598,583,1,12,1.0,0.0,0.411141404,569.5080274858,0,26,137,0.7651789178,597,583,1.0],[1,1,0.0,0.0,0.005235602,382.0,1,21,3,1.0,396,352,0,0,0.0,0.194948416,0.2069792808,381.5436344802,1,20,2,1.0,396,351,0.0],[2,3,0.665495034,0.176236045,0.196969697,418.0,1,22,79,1.0,399,384,2,3,0.8458114774,0.0,0.5841640065,416.8466897282,0,24,78,1.0,398,382,1.0],[1,2,0.408706175,0.046321526,0.802452316,367.0,1,23,13,1.0,343,324,0,1,1.0,1.0,1.2578557481,367.0154607012,1,23,13,0.4571915785,344,323,1.0],[1,1,0.0,0.002239642,0.002239642,893.0,1,21,3,1.0,344,325,0,0,0.8240088087,0.3277768802,0.2596503573,892.9306937871,0,20,3,1.0,343,324,0.0],[1,4,0.760589714,0.040719196,0.011369646,945.5,1,25,10,0.75,602,539,0,3,0.2587081475,0.0,0.2868333336,945.5493956151,0,23,9,0.8917607989,602,537,1.0],[1,1,0.0,0.000969932,0.000969932,2062.0,1,20,0,1.0,400,354,2,0,0.3945131018,0.1431568607,0.2258848623,2064.5489872068,1,20,0,1.0,399,354,0.0],[1,1,0.0,0.002617801,0.002617801,382.0,1,21,6,1.0,603,540,0,0,0.0,0.0910772803,0.8226448626,382.3898109014,0,21,5,0.0,601,539,0.0],[2,4,0.426406635,0.151577858,0.009829281,483.25,1,23,51,0.75,607,592,1,3,0.0,0.3693814561,0.5504622767,484.8893674703,0,22,50,1.0,605,592,1.0],[1,1,0.0,0.0625,0.004464286,224.0,1,18,12,1.0,401,355,1,0,0.0,0.0,0.3166959053,224.1375344338,1,19,11,0.0,402,354,1.0],[2,10,0.675630372,0.027579332,0.048845323,601.9,1,25,91,0.9,411,396,2,9,0.216942128,0.0,0.5180897753,602.2002331148,2,26,91,1.0,411,398,1.0],[1,1,0.0,0.001626016,0.001626016,615.0,1,14,28,1.0,1,1,0,2,0.512883755,0.3545652709,0.4276115623,614.8366999191,0,13,28,1.0,2,0,0.0],[1,3,0.495745997,0.069050555,0.013563502,811.0,1,25,12,0.666666667,347,328,0,3,0.258370034,1.0,0.3605953871,811.5790712482,2,24,11,0.7895776118,345,328,1.0],[1,1,0.0,0.008200675,0.012059817,2073.0,1,20,0,1.0,348,329,0,0,0.9062353786,0.0370712685,0.4729515648,2073.6119156942,1,18,0,0.0,347,330,1.0],[1,1,0.0,0.009478673,0.0,211.0,1,20,28,1.0,1054,994,0,1,0.0,0.3685289803,1.3249439045,210.9529825338,1,20,28,1.0,1053,994,1.0],[1,1,0.0,0.000482393,0.000482393,2073.0,1,20,1,1.0,349,330,2,0,0.0,0.907661689,0.4391456075,2073.0396485659,0,20,0,1.0,347,330,0.0],[1,1,0.0,0.004509583,0.002254791,887.0,1,21,5,1.0,608,544,0,0,0.1977331161,0.4652990444,0.8055723699,886.5690276565,0,21,6,0.4717258695,607,544,0.0],[1,1,0.0,0.005208333,0.005208333,384.0,1,21,6,1.0,487,447,1,2,0.0114552261,0.0,0.9953586196,382.3892851249,0,21,5,0.0,487,447,0.0],[1,1,0.0,0.009009009,0.005630631,888.0,1,21,1,1.0,609,545,1,1,0.0,0.0,0.2665285921,888.5590811792,0,20,0,1.0,609,545,0.0],[1,1,0.0,0.036585366,0.0,164.0,1,2,7,1.0,610,50,0,2,0.0,0.0,0.6339482855,162.9541118548,0,1,7,1.0,608,49,1.0],[1,1,0.0,0.006134969,0.006134969,163.0,1,2,0,1.0,611,51,1,1,0.1688461892,0.0,0.280398864,162.3090774782,0,2,1,0.0,612,50,0.0],[1,1,0.0,0.110584518,0.011058452,633.0,1,4,7,1.0,612,52,2,1,0.0,0.3061136871,0.590908639,633.0899651436,0,4,8,1.0,610,51,1.0],[1,1,0.0,0.015151515,0.0,132.0,1,2,4,1.0,350,331,0,0,0.0,0.0,0.0342681627,131.3945774874,0,0,4,0.0,350,331,1.0],[2,3,0.895754138,0.011080332,0.003693444,361.0,1,22,26,1.0,3,3,1,3,1.0,0.0,0.7816290699,361.2386537571,1,21,26,1.0,3,4,1.0],[1,1,0.0,0.030674847,0.030674847,163.0,1,2,4,1.0,613,53,0,1,1.0,0.0,0.3425478443,163.0231623595,0,2,2,1.0,612,53,0.0],[1,1,0.0,0.031007752,0.0,645.0,1,5,1,1.0,351,20,1,0,0.8555089809,0.7757324397,0.6807925639,644.0068454969,1,4,1,0.861304841,350,20,1.0],[1,4,0.847751097,0.012576356,0.000718649,695.75,1,26,109,1.0,133,120,0,5,1.0,0.0,2.0858966707,695.9886693081,0,26,108,0.6381383025,133,121,1.0],[1,1,0.0,0.011363636,0.003246753,616.0,1,22,11,1.0,1,1,2,0,0.0,0.0,0.1744689406,616.248607708,0,22,10,1.0,0,1,1.0],[1,1,0.0,0.008116883,0.008116883,616.0,1,22,0,1.0,2,2,0,0,1.0,0.0,0.4998462313,615.6514006368,0,22,0,0.6247329157,1,3,0.0],[1,1,0.0,0.014134276,0.007067138,283.0,1,1,38,1.0,134,121,2,0,0.7183185414,0.0,0.0668171231,282.0375688066,0,0,37,1.0,133,120,0.0],[1,1,0.0,0.00974026,0.00974026,616.0,0,22,2,1.0,3,3,1,0,0.0,0.0,0.4956050031,615.6421741824,0,21,2,0.5002144883,2,3,0.0],[1,1,0.0,0.004424779,0.0,226.0,1,21,24,1.0,135,122,1,0,0.0,0.0,0.4451058625,225.2353201001,1,19,24,0.9578420648,135,121,0.0],[1,1,0.0,0.006896552,0.006896552,145.0,1,2,39,1.0,614,546,1,0,0.0,0.8757851569,1.229546206,145.3806404314,1,3,39,1.0,613,545,0.0],[1,1,0.0,0.001550388,0.001550388,645.0,1,5,3,1.0,136,13,1,2,0.0,0.5989339386,1.4125996079,645.5392906334,1,3,2,0.1067120902,136,12,1.0],[1,1,0.0,0.001550388,0.001550388,645.0,1,5,0,1.0,137,14,0,1,0.1539271893,0.4734533175,0.0335162244,645.7968594776,1,5,0,0.5772063243,135,14,1.0],[1,1,0.0,0.078014184,0.0,141.0,1,3,5,1.0,138,123,0,1,0.0917255463,0.0,1.445964673,139.7301420241,1,3,4,1.0,138,123,1.0],[1,1,0.0,0.018181818,0.018181818,55.0,1,14,70,1.0,615,547,1,1,0.0,0.5733155513,0.7220872386,55.4797206111,1,15,68,0.0304431217,615,547,1.0],[2,4,0.682697146,0.024404416,0.036025567,430.25,1,22,62,1.0,142,141,0,2,1.0,0.0810295833,0.098522704,429.3039217132,1,21,62,1.0,142,140,1.0],[1,1,0.0,0.008333333,0.008333333,120.0,1,10,3,1.0,143,126,2,0,0.0,0.092033962,1.1123928038,120.0594522377,0,9,2,1.0,142,126,0.0],[1,1,0.0,0.033444816,0.017837235,897.0,1,21,1,1.0,352,332,0,1,0.6993965591,0.0,0.1442060012,896.9464526553,2,21,1,1.0,352,331,1.0],[1,2,0.904381458,0.019292605,0.000803859,1244.0,1,20,5,1.0,145,128,1,1,1.0,0.0090980192,1.3055936475,1243.143979517,1,19,6,0.4561588908,144,128,0.0],[1,2,0.757878463,0.0304,0.0208,312.5,1,21,2,1.0,147,130,1,2,0.8206498618,0.0,0.516057053,311.5741564287,0,21,2,0.3384854897,147,129,1.0],[2,3,0.791956488,0.041748206,0.016960209,511.0,1,24,10,1.0,414,399,2,3,1.0,0.0,0.7281041994,510.1695086481,1,24,9,1.0,413,399,1.0],[1,1,0.0,0.006060606,0.006060606,165.0,0,5,23,1.0,488,21,0,1,0.0,0.1733146221,0.4539557523,166.037801448,0,4,22,1.0,487,22,0.0],[1,1,0.0,0.004347826,0.004347826,230.0,1,21,0,1.0,148,131,3,0,0.0,0.0,0.6184492341,229.5922751198,0,20,0,1.0,146,132,0.0],[1,1,0.0,0.052631579,0.0,57.0,1,1,15,1.0,415,36,1,1,1.0,1.0,0.9283140248,58.3045864354,0,0,15,1.0,413,36,0.0],[1,1,0.0,0.010752688,0.003584229,279.0,1,19,16,1.0,149,132,0,2,0.5320407054,0.0,0.0905301108,278.8418720651,0,18,15,0.6175636067,150,131,1.0],[1,1,0.0,0.001547988,0.001547988,646.0,1,5,1,1.0,616,54,0,1,0.0,0.5899222451,0.8001687153,645.4430717765,1,3,1,1.0,615,53,0.0],[1,1,0.0,0.037220844,0.012406948,403.0,1,22,1,1.0,416,365,0,2,0.0,0.0,0.7541608382,403.2900017562,0,21,1,1.0,415,364,0.0],[1,1,0.0,0.00618238,0.00309119,647.0,1,5,0,1.0,417,37,0,0,0.5831069704,0.0,0.9207389438,646.6374781691,0,4,0,1.0,416,35,0.0],[1,1,0.0,0.0,0.021978022,637.0,1,5,0,1.0,418,38,0,1,0.0,0.0,0.2505332269,637.1730784839,1,5,0,1.0,418,37,0.0],[1,1,0.0,0.003139717,0.003139717,637.0,1,6,0,1.0,10,2,1,1,0.2351495108,0.0,1.7451666878,637.3736001358,0,7,1,0.4019715565,8,3,0.0],[1,1,0.0,0.398550725,0.137681159,138.0,1,10,2,1.0,419,366,1,2,0.0,0.1103039724,1.4296468443,138.8438876917,0,9,2,1.0,419,364,1.0],[1,1,0.0,0.006289308,0.006289308,636.0,1,6,0,1.0,420,39,0,1,0.0,0.0,0.7147344913,634.9544795875,0,5,0,0.8269211881,420,38,1.0],[1,1,0.0,0.0,0.0,9.0,1,1,0,1.0,58,43,0,0,0.6438201356,0.0,0.050791331,10.2637395212,0,0,0,1.0,58,44,1.0],[1,1,0.0,0.003128259,0.006256517,959.0,1,22,16,1.0,617,548,2,0,0.7623207423,0.0,0.0170309247,959.7369962022,0,22,16,0.2743728919,617,546,1.0],[1,1,0.0,0.002227171,0.001113586,898.0,1,21,2,1.0,421,367,0,0,0.345782853,0.3267248301,0.2766149067,897.9679063088,0,21,2,0.7187109728,420,365,0.0],[1,1,0.0,0.001623377,0.001623377,616.0,1,22,4,1.0,353,333,1,0,0.3005513306,0.759146801,0.3952230523,616.6968631651,0,20,4,0.5550950516,351,332,0.0],[1,1,0.0,0.125,0.0,32.0,1,7,40,1.0,489,448,2,0,0.0,1.0,0.3008872926,32.5715035438,2,8,39,0.7254250562,489,447,0.0],[1,1,0.0,0.002057613,0.002057613,486.0,1,21,2,1.0,422,368,1,0,0.0207334047,0.000850613,0.0228407633,486.2761861078,1,22,1,1.0,420,367,1.0],[1,1,0.0,0.051724138,0.036945813,406.0,1,22,2,1.0,618,549,1,1,0.1042943121,0.0,0.6341900328,405.8929354785,1,21,3,1.0,616,548,1.0],[2,4,0.634799637,0.031908832,0.011965812,438.75,1,22,12,0.75,153,152,1,3,0.2601950494,0.0,1.0009228299,440.0031801502,1,21,13,0.0,151,151,1.0],[1,1,0.0,0.024449878,0.014669927,409.0,1,22,0,1.0,619,550,3,2,0.4063949216,0.0,0.3541326379,409.3526104375,2,21,0,1.0,618,549,0.0],[1,1,0.0,0.004702194,0.0,638.0,1,6,2,1.0,620,55,0,0,0.1147662001,0.0,0.2956197682,637.049913762,0,6,2,0.9830297554,620,55,0.0],[1,1,0.0,0.007092199,0.007092199,282.0,1,2,2,1.0,621,56,1,0,0.0,0.0460623574,1.1284283058,282.8851350221,1,0,2,0.6793469974,622,57,0.0],[1,2,0.918295834,0.005449591,0.002724796,183.5,1,18,21,1.0,355,335,1,1,1.0,0.4169559826,0.2542835259,182.8065530658,1,17,21,1.0,355,334,1.0],[1,1,0.0,0.001564945,0.0,639.0,1,6,3,1.0,423,40,0,1,0.0,0.0,0.1828551909,639.4253035278,0,5,2,0.7976341428,422,40,0.0],[1,1,0.0,0.008103728,0.006482982,617.0,1,22,5,1.0,356,336,0,0,0.0,0.8632082892,1.187361301,616.5346872955,0,20,5,1.0,355,336,1.0],[1,1,0.0,0.003125,0.001041667,960.0,1,22,6,1.0,357,337,2,1,0.0,0.6854218458,2.2341382699,959.5968277452,0,23,6,1.0,356,337,0.0],[1,1,0.0,0.0,0.006944444,144.0,1,3,10,1.0,424,369,1,1,0.1849392306,1.0,0.3798438914,143.4329787537,1,3,9,0.8634640997,423,369,0.0],[1,2,0.99022469,0.063965885,0.02771855,234.5,1,2,10,1.0,155,20,0,2,0.9669690041,0.0,0.4049250638,234.3110489634,0,2,8,0.8921962971,153,19,1.0],[1,1,0.0,0.006968641,0.003484321,287.0,1,2,0,1.0,156,21,1,0,1.0,0.6708519361,0.4123249509,286.7364371763,1,1,1,1.0,155,21,0.0],[1,1,0.0,0.017421603,0.013937282,287.0,1,2,0,1.0,157,22,1,1,1.0,0.0,1.1243965258,287.0370497798,1,2,0,0.3651027118,157,21,0.0],[1,1,0.0,0.132450331,0.026490066,151.0,1,3,4,1.0,358,338,1,0,0.0,0.0,0.3795326384,152.4261437293,0,2,3,1.0,358,338,1.0],[1,1,0.0,0.04587156,0.013761468,654.0,1,6,3,1.0,425,41,0,0,0.2918914432,1.0,0.4777951342,653.5985490975,1,6,3,0.701016205,426,41,0.0],[1,1,0.0,0.028571429,0.003296703,910.0,1,22,6,1.0,11,8,1,0,0.272759578,0.0,1.1117595224,911.2563844305,1,22,5,1.0,11,8,1.0],[1,1,0.0,0.042654028,0.028436019,211.0,1,20,20,1.0,426,370,0,2,0.0,0.560767401,0.0352385153,210.8048848353,1,20,19,0.5552083726,424,370,0.0],[1,2,1.0,0.003184713,0.0,314.0,1,21,17,1.0,159,136,0,2,0.0,0.0469336444,1.4489758174,314.4779345046,2,21,17,0.0,160,134,0.0],[1,1,0.0,0.213333333,0.113333333,150.0,1,3,2,1.0,160,137,0,0,1.0,0.0,0.1132881149,151.7667672001,0,3,1,0.0784428601,160,137,0.0],[2,8,0.687587463,0.034413766,0.011204482,624.75,1,27,165,0.875,434,419,2,8,1.0,0.0605464397,1.0044236431,623.4565578998,1,27,166,0.0,434,419,1.0],[1,1,0.0,0.002962963,0.002962963,675.0,1,22,0,1.0,435,377,0,1,0.0,0.0,0.6850302538,673.7994129736,1,22,0,0.9244359564,435,377,1.0],[1,1,0.0,0.041666667,0.0,288.0,1,19,10,1.0,436,378,0,0,0.0,1.0,0.7401068369,289.472313266,0,19,11,0.3845467389,435,378,1.0],[2,3,0.380003339,0.017021277,0.014468085,391.6666667,1,22,62,1.0,439,424,0,2,0.6059066675,0.0,0.3571663136,391.0986766756,0,22,58,1.0,439,423,1.0],[1,1,0.0,0.003472222,0.003472222,288.0,1,19,0,1.0,440,381,2,1,0.0826354842,1.0,0.715684297,287.575908024,0,18,0,0.9750009419,440,380,1.0],[1,1,0.0,0.013937282,0.013937282,287.0,1,3,2,1.0,1,1,0,0,0.0,0.0,1.3561839496,287.4997555608,0,2,1,0.5114519265,1,0,0.0],[2,3,0.380003339,0.014492754,0.017050298,391.0,1,22,6,0.333333333,492,472,1,2,0.6639109577,0.0,0.2971120969,391.2798246545,0,21,5,0.993747122,493,471,1.0],[1,1,0.0,0.04516129,0.019354839,155.0,1,3,4,1.0,359,339,0,1,0.1403591005,0.0,0.2687245071,154.8416700048,1,3,3,0.7030372012,359,338,1.0],[1,1,0.0,0.001014199,0.001014199,986.0,1,22,2,1.0,441,382,1,1,0.473446114,0.0,0.9295450304,986.4929776018,0,21,2,1.0,440,381,1.0],[2,3,0.313666843,0.022108844,0.018707483,392.0,1,22,0,0.333333333,444,429,3,4,0.118603715,1.0,0.5123519338,391.5185603222,0,22,0,0.2731406406,443,428,1.0],[1,1,0.0,0.031578947,0.012030075,665.0,1,6,4,1.0,622,57,1,1,0.0,0.1662477834,0.2550827919,665.1898922705,0,5,4,0.0,621,56,1.0],[2,17,0.679472064,0.108933129,0.019397652,576.1764706,1,29,367,0.823529412,639,624,3,15,1.0,0.9717900611,0.520096392,577.2485468714,1,29,366,0.0,639,625,1.0],[1,2,0.569961376,0.039294306,0.002405774,623.5,1,22,8,1.0,641,567,0,2,0.7635468361,0.0,0.1967993056,622.9382705278,1,21,7,0.9539108834,640,566,1.0],[1,1,0.0,0.037037037,0.037037037,27.0,1,7,0,1.0,493,451,1,0,0.0,0.7665376883,1.3228440325,28.2855851675,0,7,1,1.0,494,450,0.0],[1,1,0.0,0.006160164,0.0,487.0,1,21,16,1.0,360,340,1,0,0.7565329376,0.1828864139,0.8817166737,486.6553421088,2,20,15,0.6497201555,359,339,0.0],[1,4,0.688139584,0.02247191,0.004494382,333.75,1,26,122,1.0,645,571,0,3,0.2134164602,0.0,0.8057599062,333.3564260081,0,25,121,1.0,645,571,1.0],[2,10,0.761024475,0.013781698,0.006615215,544.2,1,26,172,0.6,21,20,2,10,0.4812822608,1.0,0.0535430478,545.4100687753,1,24,173,0.0,21,19,1.0],[2,9,0.552052726,0.124817251,0.088267544,608.0,1,25,130,0.555555556,453,438,2,9,1.0,0.0,0.552429605,607.1938101077,1,25,131,1.0,453,437,1.0],[1,1,0.0,0.002066116,0.002066116,484.0,1,12,5,1.0,646,572,2,0,0.5010871412,0.0,0.4373114336,484.3884703639,1,12,6,0.9892064797,646,571,1.0],[1,1,0.0,0.010989011,0.005494505,182.0,1,19,5,1.0,647,573,1,0,0.6867993275,0.0,0.0170515314,181.7284372261,1,19,4,1.0,647,574,1.0],[1,1,0.0,0.042857143,0.028571429,70.0,1,17,48,1.0,22,17,0,0,0.1618520875,0.0,0.6491671354,69.4071751408,1,18,49,1.0,22,17,1.0],[1,1,0.0,0.004677268,0.005612722,2138.0,1,20,3,1.0,494,452,1,1,0.0,0.0,1.0607210503,2137.3081750555,0,19,2,0.6656609016,493,453,0.0],[2,2,1.0,0.014285714,0.014285714,350.0,1,12,10,0.5,455,440,2,2,1.0,0.0,0.9655665043,351.5824205563,1,10,8,1.0,455,440,1.0],[2,2,1.0,0.002857143,0.002857143,350.0,1,12,0,0.5,457,442,1,3,0.3927242474,0.6683608997,0.4830809973,350.7054107826,0,11,0,0.0888196034,458,442,0.0],[1,1,0.0,0.00203252,0.004065041,492.0,1,22,8,1.0,648,574,0,0,0.0,0.0,0.1226873403,491.9763554384,0,21,6,0.9313490371,647,573,0.0],[1,3,0.577849258,0.028445006,0.020859671,527.3333333,1,25,56,1.0,460,396,1,3,0.0360308909,0.2220619988,0.5907390175,527.5609778683,0,24,55,1.0,460,395,1.0],[1,1,0.0,0.683333333,0.0,60.0,1,7,28,1.0,649,575,1,0,0.024789153,1.0,0.0279112225,59.5338826511,1,7,26,0.0,649,574,1.0],[1,2,0.934068055,0.027173913,0.0,368.0,1,23,79,1.0,651,577,0,1,1.0,0.3742559224,0.363989972,367.9996497963,0,22,79,0.5622736558,649,577,1.0],[1,1,0.0,0.03125,0.40625,32.0,1,7,106,1.0,59,12,1,1,0.0,0.0,0.111463976,32.1221258141,1,6,106,0.4654808393,59,13,0.0],[1,1,0.0,0.001430615,0.001430615,699.0,1,22,2,1.0,495,453,1,0,0.0982153809,1.0,0.0858114108,700.1000939745,0,20,2,0.5445249149,495,452,0.0],[1,5,0.798596889,0.011819333,0.007176024,473.8,1,25,43,1.0,656,582,0,4,0.3857810057,0.0,0.849167211,475.1339259131,1,25,43,0.6347305212,655,582,1.0],[2,3,0.873908094,0.079207921,0.007920792,168.3333333,1,9,39,0.333333333,659,644,2,3,0.7411416022,0.4142486487,0.6019348758,169.1998030474,2,8,39,0.0,658,643,1.0],[1,1,0.0,0.009615385,0.009615385,104.0,1,14,39,1.0,496,454,2,1,0.8409595766,0.0,0.8567812982,102.4514685591,0,13,39,0.8700067183,496,454,0.0],[1,1,0.0,0.011111111,0.011111111,90.0,1,14,603,1.0,497,455,1,0,0.3317091182,0.0,0.0102484053,90.5719485914,2,14,602,0.0312851176,496,454,0.0],[1,1,0.0,0.011111111,0.011111111,90.0,1,14,603,1.0,498,456,0,0,0.42526744,0.0,0.3577958148,89.9715054079,0,13,602,1.0,496,456,0.0],[1,1,0.0,0.001101322,0.001101322,908.0,0,22,219,1.0,499,457,3,0,0.0,0.3693314031,0.6613564445,906.9504337068,0,21,218,1.0,499,456,0.0],[1,1,0.0,0.001295337,0.001295337,772.0,0,22,474,1.0,500,458,0,0,0.6086916395,0.0,0.6130215926,773.0548792022,1,23,473,1.0,500,456,0.0],[1,1,0.0,0.005882353,0.005882353,170.0,0,5,19,1.0,501,23,0,1,0.0,0.0,0.509900761,170.6904247984,0,5,19,0.0,501,23,0.0],[1,1,0.0,0.131111111,0.02,450.0,1,9,5,1.0,361,341,1,1,0.4344144416,0.0,0.5438443222,449.243691048,2,9,5,0.7416342899,361,340,1.0],[2,8,0.720757354,0.031986532,0.073112073,519.75,1,24,282,0.75,468,453,0,8,0.2677448865,0.7548400868,0.7518124968,520.7567457531,1,24,283,0.0,469,452,1.0],[1,1,0.0,0.002849003,0.002849003,702.0,1,23,6,1.0,11,11,0,1,0.792638583,0.903345753,0.3343882817,702.1528750334,1,22,5,1.0,10,9,0.0],[1,1,0.0,0.002403846,0.002403846,416.0,1,22,11,1.0,502,459,0,0,0.0,0.0,0.1157351467,415.2174606286,0,22,11,1.0,501,459,0.0],[1,1,0.0,0.002304147,0.002304147,434.0,1,9,115,1.0,503,460,1,1,1.0,0.0,0.3936269733,433.9385531108,1,8,115,1.0,503,459,0.0],[1,1,0.0,0.015434986,0.016838167,2138.0,1,20,5,1.0,660,585,0,1,0.0,0.6294788405,0.4558228481,2137.6777632826,0,19,5,0.5762375016,658,583,1.0],[1,1,0.0,0.0,0.0,16.0,1,1,0,1.0,475,54,1,2,0.0,0.0,0.8890896703,15.7885732563,0,0,0,0.0870291637,474,53,1.0],[2,6,0.148260447,0.011752137,0.102029915,312.0,1,25,68,0.833333333,474,459,1,7,0.2822814744,0.0,0.2451897513,312.2191914874,0,25,69,0.5369701191,473,459,1.0],[1,5,0.739299695,0.006974507,0.038480038,831.6,1,26,57,1.0,480,411,0,5,0.9423476586,0.1986053395,1.0560042728,829.6517226854,0,26,57,0.0,481,411,1.0],[1,1,0.0,0.007459207,0.0004662,2145.0,1,20,1,1.0,661,586,1,1,0.0,0.5761631586,0.7232104996,2144.9373068662,0,19,0,0.5874720824,659,585,1.0],[1,1,0.0,0.012185834,0.000761615,1313.0,1,20,496,1.0,662,587,0,1,0.9212881911,0.441807513,0.5672997027,1315.0181776363,0,20,495,0.6148157886,662,585,0.0],[1,1,0.0,0.010069226,0.000629327,1589.0,1,20,227,1.0,663,588,0,0,0.527079987,0.103401908,0.5439156099,1588.1325127881,2,20,226,1.0,662,587,0.0],[1,1,0.0,0.063953488,0.011627907,172.0,1,5,8,1.0,481,55,0,2,1.0,1.0,0.1251389283,172.8951918099,1,4,7,0.2182063199,480,54,1.0],[1,1,0.0,0.000468384,0.007494145,2135.0,1,20,1,1.0,664,589,1,1,0.0,0.0999412044,0.2385332509,2135.2513431869,1,19,1,1.0,664,588,1.0],[1,1,0.0,0.011147236,0.000464468,2153.0,1,20,0,1.0,665,590,0,1,0.0,1.0,0.6410404674,2153.5599253092,0,21,0,0.7957331771,664,589,1.0],[1,1,0.0,0.00076746,0.012279355,1303.0,1,20,497,1.0,666,591,2,2,0.1542394548,0.0,0.9874181289,1302.8065493972,2,19,497,1.0,666,590,0.0],[1,1,0.0,0.018168055,0.000757002,1321.0,1,20,497,1.0,667,592,1,0,0.3230910516,0.0,0.1646827383,1319.8218302765,1,19,496,1.0,665,591,0.0],[1,1,0.0,0.000633312,0.010132996,1579.0,1,20,228,1.0,668,593,0,0,1.0,1.0,0.4367158527,1579.0348647241,1,20,227,0.0,667,592,0.0],[1,1,0.0,0.015028178,0.000626174,1597.0,1,20,228,1.0,669,594,1,1,0.4303570254,0.5067664555,0.1107059819,1596.2721605036,0,19,228,0.3553319904,668,595,0.0],[1,1,0.0,0.005813953,0.005813953,172.0,1,5,5,1.0,504,24,1,0,0.0,0.0,0.4340232274,173.4015748984,1,5,3,0.8760750932,504,23,1.0],[1,1,0.0,0.005813953,0.005813953,172.0,0,6,7,1.0,31,1,1,1,0.0,0.0,1.3923491278,172.4670388498,0,5,7,0.9138642854,31,0,0.0],[1,1,0.0,0.02,0.36,50.0,1,7,29,1.0,362,342,1,1,0.0,0.0,1.0417099515,50.3939375922,2,6,28,0.8945537064,362,340,0.0],[1,1,0.0,0.004694836,0.004694836,213.0,1,20,43,1.0,363,343,2,0,1.0,0.892891803,1.0734399364,212.67059375,0,19,42,1.0,362,342,0.0],[2,3,0.960229718,0.004177109,0.004177109,399.0,1,24,84,1.0,62,46,1,3,0.6164704428,0.0,0.8445056392,398.6532454721,0,23,84,1.0,62,46,0.0],[1,1,0.0,0.000464468,0.000464468,2153.0,1,20,21,1.0,670,595,1,2,0.7312456556,0.0,1.0996493224,2152.9697051562,0,20,20,0.6734353182,669,596,0.0],[1,2,0.956073359,3.553191489,0.0,23.5,0,2,900,1.0,64,47,0,3,1.0,1.0,0.5547074647,23.4126327099,0,2,899,0.4048284297,63,47,0.0],[1,2,0.0,0.0,0.0,0.0,0,2,0,0.5,66,49,1,3,0.0,0.0,0.5322743913,1.5857356783,0,1,0,1.0,66,49,0.0],[1,1,0.0,0.006622517,0.0,453.0,1,9,30,1.0,12,12,2,1,0.6074277724,0.0,1.3489369071,454.6759488137,0,8,30,0.9938498195,13,11,1.0],[1,1,0.0,0.047169811,0.009433962,106.0,1,14,25,1.0,485,415,1,0,0.9335544708,0.2421455955,0.126121096,105.3234076832,0,13,25,1.0,484,414,1.0],[1,1,0.0,0.375,0.0,112.0,1,1,25,1.0,482,412,0,1,0.0,0.0,0.4891841691,111.0244367832,0,0,26,0.0,480,412,1.0],[1,1,0.0,0.000928936,0.000928936,2153.0,1,20,2,1.0,485,415,1,1,0.0,1.0,1.3214988558,2152.6284016477,0,20,2,0.1069215386,484,414,1.0],[1,1,0.0,0.004807692,0.014423077,416.0,1,22,27,1.0,483,413,1,0,0.0,0.0,0.7256545449,417.0305204359,0,21,26,0.7296969055,483,412,1.0],[1,1,0.0,0.019230769,0.006410256,156.0,1,3,54,1.0,489,419,0,1,1.0,1.0,1.1812944171,156.4525970429,1,2,53,1.0,489,418,1.0],[1,1,0.0,0.001103753,0.205298013,906.0,1,22,25,1.0,489,419,1,0,0.2535528352,0.0,0.0786259681,906.417582088,0,22,24,1.0,488,419,1.0],[1,1,0.0,0.0,0.0,127.0,1,1,0,1.0,490,56,1,1,0.0,0.0,0.2462417816,127.858508877,1,0,0,1.0,489,55,1.0],[1,1,0.0,0.028571429,0.007142857,140.0,1,10,66,1.0,489,419,0,0,0.7077676615,0.0,0.362059418,141.0962037556,1,9,66,1.0,489,419,1.0],[1,1,0.0,0.027322404,0.005464481,183.0,1,19,35,1.0,489,419,1,0,1.0,0.0,0.2124115598,181.7592577939,1,19,34,0.0,488,419,1.0],[1,1,0.0,0.006079027,0.015197568,329.0,1,9,97,1.0,13,13,1,1,0.0,0.9934821243,0.0304753539,329.432491076,2,7,96,0.9877820385,13,12,1.0],[1,4,0.579081557,0.014839491,0.003028468,825.5,1,27,16,1.0,508,464,0,3,1.0,0.0,0.4360748082,825.3091327784,0,28,16,1.0,506,464,1.0],[1,1,0.0,0.511627907,0.023255814,43.0,1,15,31,1.0,364,344,1,2,0.6668139275,0.0,0.770832879,41.583984262,0,15,30,1.0,364,344,1.0],[1,1,0.0,0.0,0.0,27.0,1,1,0,1.0,93,1,2,1,1.0,0.4419675919,0.8002230921,27.1710325952,1,1,0,0.4688661425,92,1,1.0],[1,1,0.0,0.002403846,0.002403846,416.0,1,22,1,1.0,161,138,0,0,0.0,1.0,0.4580329004,416.7342565181,1,20,1,1.0,160,138,1.0],[2,2,1.0,0.010380623,0.010380623,289.0,1,13,78,0.5,2,2,2,1,0.4746556834,1.0,0.9858333818,290.4928998865,0,12,77,1.0,2,1,1.0],[1,1,0.0,0.061538462,0.007692308,130.0,1,2,9,1.0,3,2,2,0,0.0730588906,0.6020419965,1.632395324,130.3209539714,0,1,8,1.0,2,2,1.0],[1,1,0.0,0.016786571,0.014388489,417.0,1,23,7,1.0,2,2,0,1,0.0,0.0,0.3777193861,417.457709561,0,22,6,0.8949444026,1,0,1.0],[1,1,0.0,0.008810573,0.005506608,908.0,1,23,9,1.0,3,3,0,1,1.0,1.0,0.2496312488,908.7881663646,2,21,9,0.1127015603,2,0,0.0],[3,4,0.907613995,0.06549785,0.021171022,755.75,1,25,199,0.75,368,368,2,3,1.0,0.0,0.5159692218,755.86938263,0,25,198,1.0,367,368,1.0],[2,3,0.94639463,0.00872093,0.002906977,229.3333333,1,14,39,0.666666667,511,491,1,2,0.6479145933,0.0,1.1464108225,229.2320385389,2,14,39,1.0,511,491,1.0],[1,2,1.0,0.04,0.0,100.0,1,13,174,1.0,2,2,1,2,1.0,0.0,0.0173291631,100.4595269363,0,13,172,1.0,1,2,1.0],[1,1,0.0,0.005119454,0.003412969,586.0,1,8,124,1.0,23,1,1,1,0.9178468872,0.0,0.2983647322,585.7382511987,0,7,125,1.0,22,0,0.0],[1,1,0.0,0.000925497,0.000462749,2161.0,1,21,2,1.0,3,3,0,1,1.0,0.0,0.0018747503,2159.9390473255,0,20,2,0.2558846746,3,2,0.0],[1,1,0.0,0.013333333,0.013333333,75.0,1,8,13,1.0,4,4,1,0,0.3875365827,0.4728929092,0.4408278575,74.3361903362,0,8,12,0.0,3,4,1.0],[2,2,0.650022422,0.013958126,0.015952144,501.5,0,26,207,1.0,71,53,1,0,0.0,0.0,0.5933098427,502.2401699505,0,26,207,1.0,71,53,0.0],[1,1,0.0,0.017182131,0.010309278,291.0,0,14,56,1.0,69,51,0,2,0.0,0.2372744667,0.467515175,291.4278713124,1,15,55,0.2077444244,70,50,0.0],[2,2,0.845350937,0.010752688,0.004032258,372.0,0,16,105,1.0,68,52,3,1,0.9935431729,0.0,0.8135293571,372.9312142463,1,15,104,1.0,68,51,0.0],[2,7,0.628634559,0.038345659,0.018625034,521.5714286,0,28,373,1.0,78,61,1,7,1.0,0.9998433525,0.5210592849,521.7940981645,0,28,373,1.0,78,61,0.0],[4,11,0.655125041,0.112817797,0.112288136,171.6363636,0,26,780,0.909090909,89,84,4,11,0.0,0.8575174671,0.5061110987,170.4815943746,1,26,780,1.0,88,84,0.0],[1,2,0.0,0.0,0.0,0.0,0,22,1564,1.0,91,68,1,2,0.2504272497,0.0,0.5705430982,0.5205949345,0,20,1564,1.0,90,68,0.0],[1,1,0.0,0.0,0.0,0.0,0,9,0,1.0,92,69,0,1,0.4548974833,0.0,0.6048086081,0.621384594,1,9,0,0.0,93,69,0.0],[4,21,0.829654704,21.0,13495.0,0.0,0,32,1507,0.80952381,113,108,4,20,1.0,1.0,13494.947028984,0.4758286245,0,31,1507,0.5585007162,112,108,0.0],[1,1,0.0,0.007692308,0.007692308,130.0,1,3,7,1.0,4,3,2,0,0.0,0.0,0.9184519975,130.2574117872,1,2,7,1.0,3,3,0.0],[2,2,0.863120569,0.06557377,0.049180328,30.5,1,2,0,0.5,115,92,1,3,0.8253090159,0.0,0.5498943482,30.7186798975,1,0,0,0.0,113,92,0.0],[1,1,0.0,0.038461538,0.038461538,26.0,0,1,0,1.0,116,6,0,1,0.0,0.0,0.1796590024,25.9022525988,0,0,0,0.3169485155,116,6,0.0],[1,1,0.0,0.028571429,0.028571429,35.0,1,2,0,1.0,117,88,1,2,0.3059142136,1.0,0.0422869367,34.7527332285,1,2,0,0.0,116,88,0.0],[2,3,0.789690082,0.103896104,0.051948052,25.66666667,0,2,0,0.333333333,120,97,1,2,0.9106572433,0.0,0.3947634581,25.7357637095,0,2,0,0.0,120,96,0.0],[1,1,0.0,0.476190476,0.0,21.0,0,2,0,1.0,121,91,0,0,0.0,1.0,0.5802150166,20.8359660732,0,2,1,1.0,120,91,0.0],[1,1,0.0,0.037037037,0.037037037,27.0,0,3,16,1.0,24,1,0,1,0.0,0.3450146436,0.0865762497,26.6411353983,0,3,16,1.0,24,0,0.0],[1,1,0.0,0.031007752,0.03875969,129.0,1,3,3,1.0,5,4,1,1,0.0,0.6478089633,0.3920490803,128.6532434538,0,3,3,0.7326878018,5,4,1.0],[1,1,0.0,0.740740741,0.481481481,27.0,0,2,0,1.0,122,92,0,1,0.0,1.0,1.0182064992,28.2434812063,0,1,0,1.0,121,92,0.0],[1,1,0.0,0.000996016,0.000996016,1004.0,1,23,69,1.0,5,5,0,1,0.0,0.3117432202,0.2538350239,1004.5391106148,2,22,69,1.0,5,5,1.0],[1,1,0.0,0.0,0.0,9.0,0,2,0,1.0,512,467,0,0,0.0,0.0,0.8967168723,10.2895165007,1,1,0,1.0,512,467,0.0],[2,12,0.393931241,0.023182297,0.036880927,237.25,1,30,281,0.916666667,17,17,2,12,0.0,0.0,0.0650990872,236.0980946716,0,29,279,1.0,17,16,1.0],[1,1,0.0,0.083333333,0.037037037,432.0,1,25,0,1.0,369,347,0,0,0.0,0.0,0.0757793925,431.8252235679,0,24,0,0.6182760139,368,346,1.0],[1,1,0.0,0.0,0.043062201,418.0,1,25,0,1.0,370,348,0,1,0.9874638972,0.0,0.6013824889,418.0905762825,0,25,0,0.1769302994,369,347,0.0],[1,1,0.0,0.003533569,0.003533569,283.0,1,2,94,1.0,18,12,0,1,0.319800515,0.2555271073,0.7038836151,284.486762692,0,1,94,0.8142758163,17,11,0.0],[1,1,0.0,0.000995025,0.0,1005.0,1,24,2,1.0,19,13,1,0,0.9798195263,0.294366699,1.4597871876,1005.2434362819,2,23,1,1.0,19,13,1.0],[1,3,0.656704548,0.01332445,0.00266489,500.3333333,1,26,3,0.333333333,22,16,0,2,1.0,0.0,0.0555868796,501.8961551344,1,26,2,0.9454358008,22,16,1.0],[2,7,0.811836497,0.016869728,0.03030303,457.2857143,1,27,174,1.0,38,38,2,5,0.2080960851,0.0,0.818768552,457.7914001156,1,26,175,1.0,38,37,1.0],[1,2,0.789749254,0.375,0.1,40.0,0,2,0,0.5,124,94,1,2,0.2065881862,0.2764286907,0.264956679,39.8456959066,0,2,1,0.6248861019,123,94,0.0],[1,1,0.0,0.03125,0.03125,32.0,1,7,63,1.0,125,15,1,1,0.8220687527,0.0,0.5005247538,32.8896965581,1,7,61,0.7581397908,125,14,0.0],[1,5,0.924421109,0.002756892,0.002255639,798.0,1,27,89,0.8,517,472,0,5,1.0,0.4243254384,0.2668871295,797.1820513873,1,26,89,0.6132071302,517,471,0.0],[1,1,0.0,0.002777778,0.001388889,720.0,1,14,301,1.0,518,473,1,0,0.189317486,0.3934460888,1.0819237789,720.3699771627,1,14,303,1.0,517,473,0.0],[1,1,0.0,0.264705882,0.088235294,34.0,1,11,170,1.0,519,474,0,0,0.0,1.0,1.4392173294,32.9073608651,0,10,169,1.0,518,474,0.0],[1,1,0.0,0.000925497,0.000925497,2161.0,1,21,2,1.0,520,475,2,0,0.0,0.6904875127,0.1477922908,2162.2949829877,0,20,2,1.0,519,476,0.0],[2,2,0.938315352,0.090517241,0.043103448,116.0,1,3,13,1.0,24,24,2,2,0.5673867332,0.59075432,1.081110553,116.438277749,2,1,14,0.9531602935,22,24,1.0],[1,1,0.0,0.003030303,0.006060606,990.0,1,24,5,1.0,521,476,0,2,1.0,0.5362148245,0.9489437969,990.7166648607,1,23,4,0.9273173995,519,475,1.0],[1,1,0.0,0.020134228,0.013422819,447.0,1,1,6,1.0,39,4,1,0,0.0,0.0,0.4677890617,447.3188420879,2,1,5,0.8580140621,39,2,1.0],[2,3,0.982141033,0.008905852,0.008905852,524.0,1,24,49,0.666666667,373,372,0,3,1.0,0.0,1.2362036911,523.218188569,0,23,49,0.511260772,373,372,0.0],[1,1,0.0,0.0,0.0,27.0,0,3,32,1.0,25,2,1,1,1.0,0.0,0.0038891812,25.44925056,0,3,32,0.9160609774,24,1,0.0],[1,1,0.0,0.00204499,0.00204499,489.0,1,24,7,1.0,6,6,0,0,0.0,0.0,0.083029168,488.3499636199,0,23,6,1.0,6,5,1.0],[1,1,0.0,0.454545455,0.181818182,11.0,1,2,0,1.0,523,478,1,1,0.0,0.1053997931,0.7620765913,11.7274217477,1,2,1,0.0,523,478,0.0],[1,1,0.0,0.454545455,0.181818182,11.0,1,2,99,1.0,522,477,1,1,0.0,1.0,0.6148978054,10.4630824673,0,0,100,1.0,522,476,1.0],[1,2,0.999966618,1.060606061,0.424242424,49.5,1,9,783,1.0,525,10,2,2,1.0,0.0,1.9510903755,49.7031610552,1,9,782,0.0,525,8,0.0],[1,1,0.0,0.03125,0.03125,32.0,0,7,485,1.0,526,11,2,1,0.961057569,0.8835170773,0.5357399866,31.5766316186,0,6,484,1.0,527,9,0.0],[1,1,0.0,0.015625,0.015625,128.0,1,3,6,1.0,25,8,0,0,0.2991815789,0.0,0.0351058979,128.6887504195,1,2,5,1.0,24,7,0.0],[1,1,0.0,0.097345133,0.008849558,113.0,1,9,10,1.0,527,479,0,0,0.1739817133,0.0,0.6726500537,113.3984948768,0,9,8,1.0,526,479,1.0],[1,1,0.0,0.011627907,0.011627907,172.0,1,6,50,1.0,528,26,1,0,0.0735949328,0.0,0.8547952099,171.7140477015,0,6,49,0.6120435264,527,24,0.0],[2,4,0.825011211,0.007243461,0.002414487,621.25,1,25,36,0.5,29,29,0,5,0.7431368975,0.7273756198,0.3062676575,622.2578821771,0,26,33,0.1048812975,28,27,1.0],[1,1,0.0,0.080246914,0.0,162.0,1,5,17,1.0,374,351,1,1,0.1091202229,0.0,0.2218824331,162.0527866697,1,4,17,0.5082252579,375,350,1.0],[1,1,0.0,0.000462749,0.000462749,2161.0,1,22,15,1.0,30,21,0,1,0.0,1.0,0.3651421839,2161.8430703936,2,21,15,0.8342598163,29,20,0.0],[1,1,0.0,0.009345794,0.0,214.0,1,21,52,1.0,7,7,0,1,0.0,0.5690960526,1.3334869933,212.8398381178,2,20,51,1.0,7,6,0.0],[1,1,0.0,0.004651163,0.0,215.0,1,21,0,1.0,8,8,1,1,0.0,0.0,1.1939059767,214.5310820025,1,20,0,0.651228949,8,7,0.0],[1,1,0.0,0.004651163,0.004651163,215.0,1,22,7,1.0,4,4,1,1,0.0,0.0,0.3479320281,214.2983046296,1,20,7,0.0849128021,3,4,0.0],[1,1,0.0,0.000462749,0.000462749,2161.0,1,22,9,1.0,529,480,0,0,0.0,0.2866169002,0.9357885584,2160.7139592175,0,22,8,0.8461681309,529,478,0.0],[1,1,0.0,0.029484029,0.034398034,407.0,1,17,27,1.0,530,481,0,0,1.0,0.0,0.398116491,407.5926649685,0,16,26,0.6259242822,530,481,1.0],[1,1,0.0,0.001503759,0.001503759,665.0,1,6,107,1.0,162,23,0,1,0.0,0.1664926724,0.8990956884,664.47252097,1,5,107,0.4642068002,162,22,0.0],[1,1,0.0,0.0,0.000938086,1066.0,1,15,104,1.0,14,14,0,1,0.3284130334,0.1520729138,0.5709197762,1067.3475369797,1,13,105,1.0,15,13,0.0],[2,2,1.0,0.007575758,0.03030303,132.0,1,7,330,0.5,532,509,2,2,1.0,0.0,0.61814171,131.5257925085,0,7,330,0.9618499015,532,509,1.0],[1,1,0.0,0.026262626,0.002020202,495.0,1,16,169,1.0,31,22,1,0,0.0,0.0,1.8443640407,496.2725254758,2,15,169,1.0,31,22,1.0],[1,1,0.0,0.023904382,0.001992032,502.0,1,16,378,1.0,32,23,0,1,0.0,0.0,0.361030312,501.0931262374,0,16,377,1.0,33,23,0.0],[1,1,0.0,0.020833333,0.001096491,912.0,1,24,26,1.0,33,24,0,1,0.0,1.0,0.0882973146,912.7547616993,2,24,25,0.0340389604,32,23,1.0],[1,1,0.0,0.090909091,0.060606061,33.0,1,8,39,1.0,50,1,0,1,0.0,0.0,0.5157574797,32.0445044019,0,8,39,1.0,48,0,1.0],[1,2,0.0,0.0,0.0,61.5,1,1,0,0.5,49,18,0,1,0.0,0.0,0.4138883567,62.7975245058,1,0,1,0.359063977,48,18,1.0],[2,14,0.586405004,0.051572327,0.090775681,340.7142857,1,28,609,0.785714286,47,47,1,13,1.0,1.0,0.7786335649,340.7018183184,0,27,609,0.6572196194,46,48,1.0],[3,49,1.0,0.003833816,0.003833816,260.8367347,1,30,4520,0.693877551,74,69,3,48,1.0,0.6482149263,0.1507863852,262.8511250668,0,29,4520,0.7828641349,75,69,0.0],[1,2,1.0,0.003184713,0.003184713,314.0,1,13,6,0.5,6,6,1,1,1.0,1.0,1.2552426023,314.6855622953,1,12,7,0.7765857467,4,6,0.0],[1,1,0.0,0.002392344,0.002392344,418.0,1,26,3,1.0,7,7,0,0,0.2824519866,0.0,2.2173689663,417.4479951158,1,25,1,0.0,5,7,1.0],[1,1,0.0,0.922374429,0.02283105,219.0,1,17,5,1.0,375,352,1,1,0.6312936013,0.9446426911,0.2323704361,218.5413466359,0,17,5,0.046733567,374,351,1.0],[2,11,0.830696754,0.020689655,0.021165279,382.2727273,1,29,98,0.454545455,61,60,2,12,0.356142799,0.6028034935,0.4455544289,381.8829239438,1,27,96,1.0,62,60,1.0],[1,2,0.987137774,0.166666667,0.217948718,39.0,0,2,0,0.5,127,96,0,1,1.0,0.2122357508,0.1974781979,38.4712781327,0,3,0,1.0,127,97,0.0],[1,1,0.0,0.076923077,0.0,39.0,0,2,0,1.0,128,97,1,1,0.0,0.5079800381,0.3896706798,38.7056158996,0,3,1,0.0,127,97,0.0],[1,1,0.0,0.035294118,0.035294118,85.0,1,1,14,1.0,62,21,0,0,0.0,0.0,0.3999645385,85.6683631048,0,0,13,1.0,61,20,0.0],[1,1,0.0,0.136363636,0.0,44.0,0,2,0,1.0,129,98,0,1,0.0,0.2660148692,1.0606870795,44.9927777957,0,1,1,0.88109635,130,97,0.0],[2,2,0.650022422,0.135135135,0.027027027,37.0,0,2,0,0.5,131,107,1,2,1.0,0.0,0.7067372068,37.0507260285,0,0,0,0.8596838501,131,106,0.0],[2,2,0.591672779,0.003448276,0.002586207,580.0,1,24,70,1.0,377,376,1,1,0.9048255217,0.3543593366,0.7775631744,581.147851301,0,25,71,1.0,378,375,1.0],[1,1,0.0,0.002808989,0.002808989,712.0,1,24,1,1.0,533,483,1,0,0.0,0.0,0.514295914,712.0785789378,2,24,0,0.9390774893,533,482,0.0],[2,3,0.785407017,0.04966443,0.001342282,248.3333333,1,16,149,0.666666667,11,11,1,2,0.5917082903,0.5274847445,0.3589600573,247.8678398037,0,16,149,0.4778809065,9,10,0.0],[1,1,0.0,0.001584786,0.001584786,631.0,1,24,342,1.0,63,41,1,1,0.0,0.0,0.3186597439,630.5320937699,0,23,342,1.0,61,40,0.0],[1,1,0.0,0.011764706,0.011764706,85.0,1,2,28,1.0,671,61,0,0,0.6566103568,0.091022817,0.8418292779,84.4252503147,1,1,28,0.0,671,60,0.0],[1,1,0.0,0.000923788,0.000923788,2165.0,1,22,23,1.0,534,484,0,1,0.1625124876,0.0,0.5318391863,2165.3108863672,0,22,22,0.5983183162,535,483,1.0],[1,1,0.0,0.000461894,0.000461894,2165.0,1,22,1,1.0,535,485,0,0,0.0,0.0,0.3139148363,2164.7033140973,0,22,1,0.591685113,536,484,0.0],[1,1,0.0,0.009174312,0.004587156,218.0,1,17,21,1.0,536,486,0,1,0.0,0.0,0.7646121613,218.218997709,2,16,22,0.774528286,535,486,0.0],[1,1,0.0,0.074074074,0.074074074,27.0,1,3,27,1.0,75,4,2,0,0.4068903942,0.0,0.1164563049,27.546438413,2,3,26,1.0,75,3,0.0],[1,1,0.0,0.111111111,0.111111111,27.0,1,3,97,1.0,76,5,1,0,0.0,0.0,0.0957244562,25.82260821,1,2,97,0.0,75,5,0.0],[1,1,0.0,0.000625782,0.0,1598.0,1,22,350,1.0,132,100,1,1,0.0,0.4318364055,0.1343181349,1597.671245975,0,21,349,0.9606705373,130,100,0.0],[1,1,0.0,1.33442623,0.0,305.0,1,1,0,1.0,539,2,1,1,0.6599556921,1.0,0.82513391,304.8803319543,0,0,0,1.0,539,1,0.0],[1,1,0.0,0.105691057,0.008130081,123.0,1,13,365,1.0,537,487,1,0,0.0,0.585831864,0.2976545091,121.60220723,1,12,365,0.0277298013,536,487,0.0],[1,1,0.0,0.0,0.0,0.0,1,1,0,1.0,539,2,0,1,0.0,0.7118709785,0.1479675087,0.7263705508,1,0,0,1.0,540,2,0.0],[2,2,0.121159309,0.982142857,0.003246753,308.0,1,13,22,1.0,541,491,1,2,0.4587327593,1.0,0.0249492149,307.412182032,0,13,21,0.1372500778,541,490,1.0],[1,1,0.0,0.016666667,0.008333333,120.0,1,14,29,1.0,542,489,2,1,0.0,0.3850587423,0.6774518422,119.5648241299,1,13,29,0.0,542,489,1.0],[1,1,0.0,0.016393443,0.008196721,122.0,1,14,357,1.0,543,490,2,0,0.2243901013,0.0,0.4676405225,123.4860996834,1,13,355,1.0,543,489,0.0],[1,1,0.0,0.001270648,0.001270648,787.0,1,24,365,1.0,544,491,1,0,0.0,0.0,0.1610745183,787.6385629174,0,25,365,0.3016711032,544,490,0.0],[1,4,0.852884751,0.023498695,0.016971279,766.0,1,28,1410,0.75,548,495,0,3,1.0,0.0384613742,0.3994209606,766.6353572778,1,27,1410,0.6530099941,547,494,0.0],[1,4,0.704835169,0.015043345,0.010963794,980.5,1,28,42,1.0,552,499,1,2,0.0,0.0,0.8951094286,980.9324527558,0,27,42,1.0,554,499,1.0],[1,1,0.0,0.002386635,0.002386635,419.0,1,24,351,1.0,553,500,2,0,0.0824935552,0.0,0.1873055134,419.3131079131,1,24,351,1.0,553,499,0.0],[1,1,0.0,0.002012072,0.001006036,994.0,1,24,22,1.0,554,501,0,0,1.0,0.6761843106,0.1942453631,994.3301211183,0,24,20,1.0,554,500,0.0],[1,1,0.0,0.005747126,0.005747126,174.0,0,7,34,1.0,555,28,1,1,0.0,0.0,1.0958033464,174.7702616697,0,6,33,0.6293507629,553,28,0.0],[1,1,0.0,0.00110011,0.00110011,909.0,0,24,351,1.0,556,502,0,0,0.0,0.0843244591,1.1275266074,909.5648644357,1,24,350,1.0,554,500,0.0],[1,1,0.0,0.002386635,0.002386635,419.0,1,24,351,1.0,64,42,2,0,0.0,0.3640921684,0.0042395042,418.8653640202,0,25,351,0.0,64,41,0.0],[1,1,0.0,0.001404494,0.001404494,712.0,1,24,0,1.0,65,43,0,1,0.0,0.0,1.0232155345,711.2683717668,0,24,0,1.0,65,42,1.0],[1,2,0.845350937,0.003671072,0.000367107,1362.0,1,22,29,1.0,67,45,0,3,0.3576426059,0.0,0.4305601957,1360.9404647342,1,21,28,1.0,66,44,1.0],[1,1,0.0,0.027412281,0.027412281,912.0,1,24,0,1.0,68,46,2,0,0.8671476933,0.1333618345,0.0815276441,912.8272829266,0,24,0,0.0,68,44,1.0],[1,1,0.0,0.013793103,0.013793103,435.0,1,11,30,1.0,69,47,1,1,0.4827087605,0.0,0.4572756604,434.9261841579,1,9,28,0.0,70,46,0.0],[1,1,0.0,0.013953488,0.013953488,430.0,1,11,432,1.0,70,48,0,0,0.3704567224,0.032325051,0.0477460399,429.2318745008,1,12,432,1.0,71,48,0.0],[2,8,0.795895353,0.080952381,0.023809524,393.75,1,27,794,0.875,170,169,2,7,0.6612566547,0.220385437,0.3374295643,395.1381899607,0,25,794,1.0,170,168,1.0],[1,1,0.0,0.054794521,0.0456621,219.0,1,24,32,1.0,71,49,1,0,0.5424545783,0.0,0.0726899352,219.0388864031,0,23,30,1.0,71,49,1.0],[1,1,0.0,0.000461681,0.000461681,2166.0,1,22,3,1.0,72,50,1,1,0.0306167491,1.0,1.4596779963,2166.384462666,1,21,3,1.0,71,50,0.0],[2,7,0.803756276,0.006194856,0.004317627,761.0,1,27,134,0.571428571,79,78,0,7,1.0,1.0,0.5851367902,760.7474080526,0,27,135,0.5048957238,79,77,1.0],[1,1,0.0,0.00621118,0.01863354,161.0,1,6,32,1.0,378,354,0,1,0.0,0.0,0.3619536468,161.8542594143,0,5,30,0.0,377,354,0.0],[1,1,0.0,0.01242236,0.01242236,161.0,1,6,0,1.0,379,355,1,0,0.0,0.9970719578,1.1117578389,161.2631266242,1,7,0,0.0,378,354,0.0],[1,1,0.0,0.062068966,0.062068966,145.0,1,14,4,1.0,12,10,1,0,0.0,0.2813753408,0.3889340934,144.0320684942,1,13,5,0.0,12,10,0.0],[1,1,0.0,0.0,0.0,40.0,1,1,0,1.0,171,143,1,1,0.792234364,0.0,1.6808337191,39.592301281,1,0,0,1.0,170,143,1.0],[1,1,0.0,0.048780488,0.024390244,41.0,1,1,1,1.0,172,144,0,0,0.0,0.0,1.0210115331,40.1256858418,0,0,1,0.0847428931,171,143,0.0],[1,1,0.0,0.000921659,0.0,2170.0,1,22,3,1.0,557,503,1,0,0.0,0.0,1.7737733575,2169.7394258317,1,21,3,0.2967423543,558,503,0.0],[1,1,0.0,0.009022556,0.007518797,665.0,1,7,30,1.0,80,23,0,1,0.0,0.0540255862,1.2358385601,664.703553905,1,6,29,1.0,80,23,1.0],[2,50,0.860120826,0.02470787,0.014008166,284.12,1,31,1668,0.34,130,129,2,50,0.6713618498,0.0,0.3346439892,283.4715877639,0,30,1667,0.1935641809,131,128,1.0],[1,1,0.0,0.002222222,0.002222222,450.0,1,13,4,1.0,1,1,1,0,0.0,0.354839647,0.0135815937,450.5509222129,0,12,4,1.0,0,0,1.0],[2,2,0.479832024,0.018181818,0.04040404,247.5,1,26,8,0.5,132,131,0,2,0.1791768803,1.0,0.9502013039,247.3542925953,1,25,7,0.0,134,131,0.0],[1,2,0.811278124,0.008163265,0.0,245.0,1,26,14,1.0,673,597,0,0,0.0149959039,0.0,0.4831111057,242.8148661721,1,26,13,0.9138329117,673,597,1.0],[1,1,0.0,0.002232143,0.002232143,448.0,1,2,35,1.0,40,5,1,1,0.0,0.0,2.1807106989,448.9993530046,1,1,35,1.0,39,5,0.0],[2,2,0.977942631,0.05160239,0.041825095,920.5,1,15,38,1.0,381,380,1,1,0.5640509846,0.0,0.3970738998,921.8084337796,1,13,37,1.0,381,379,1.0],[1,1,0.0,0.016431925,0.007042254,426.0,1,26,12,1.0,8,8,1,1,0.9968267971,0.0,0.1671547553,425.0059526507,2,25,11,0.5933282661,6,8,0.0],[1,1,0.0,0.002347418,0.002347418,426.0,0,26,0,1.0,9,9,1,1,0.1422587981,0.0,0.6257728277,425.2915641508,1,24,0,0.3789379187,8,8,1.0],[2,22,0.633141823,0.082758621,0.053549696,336.1363636,1,32,693,0.409090909,154,153,1,20,0.6471646243,0.0,1.1380181518,336.52936957,0,31,694,0.4930947501,153,153,1.0],[2,3,1.0,0.00974026,0.00974026,102.6666667,1,8,231,0.666666667,157,156,2,3,1.0,1.0,0.2877588738,102.0283488831,1,8,230,1.0,156,155,1.0],[2,2,0.503258335,0.0,0.015100671,298.0,1,7,48,1.0,159,41,2,2,0.3002053605,0.0,1.1078417146,297.1092670715,3,8,47,1.0,159,40,0.0],[1,1,0.0,0.006993007,0.006993007,143.0,1,3,4,1.0,160,118,0,0,0.0,0.1696573474,1.9722146924,141.9098537428,0,3,1,1.0,161,118,0.0],[1,1,0.0,0.008955224,0.008955224,670.0,1,8,9,1.0,10,1,1,1,0.0,0.5821753623,0.4026743518,669.5746095,0,8,8,1.0,8,0,0.0],[1,1,0.0,0.010186757,0.000848896,1178.0,1,15,21,1.0,11,10,2,1,0.0,0.141424774,0.4707976692,1179.1837418522,0,14,21,1.0,11,9,0.0],[1,1,0.0,0.475,0.025,40.0,0,3,149,1.0,77,6,0,0,0.0,0.0244284418,0.2492272692,40.2307724882,0,3,148,1.0,77,3,0.0],[1,1,0.0,0.475,0.025,40.0,0,3,52,1.0,78,7,0,0,0.0,0.214620068,0.7038668678,41.4574564668,0,3,53,1.0,77,7,0.0],[1,1,0.0,0.011764706,0.011764706,85.0,1,1,80,1.0,161,41,0,0,0.7735407691,0.2219301777,0.0470115554,85.9916410669,1,1,80,0.4257290288,161,41,0.0],[1,3,0.822823734,0.022222222,0.012037037,360.0,1,25,94,0.666666667,175,147,0,2,0.4739423073,1.0,0.9513731571,359.303424481,0,25,93,0.8726938124,174,146,1.0],[1,7,0.745942572,0.062921348,0.00061287,699.2857143,1,30,245,0.714285714,388,363,0,7,0.2311687239,1.0,0.3082205443,700.7064645907,1,30,244,0.0,388,362,1.0],[2,4,0.344600993,0.040169133,0.0,236.5,1,7,36,0.5,392,28,2,3,0.7005098682,0.2802303439,0.7638071768,235.6767457227,0,7,35,0.6002064258,393,28,1.0],[1,1,0.0,0.034682081,0.005780347,173.0,1,7,24,1.0,162,119,1,0,0.0,0.4087689716,0.4775196503,172.9660496148,1,6,24,1.0,163,119,0.0],[1,1,0.0,0.006493506,0.006493506,154.0,1,1,5,1.0,393,364,2,1,0.0,0.0,0.2492939242,154.6756961628,1,0,4,0.5552415634,394,364,0.0],[1,1,0.0,0.010121457,0.01417004,494.0,1,3,8,1.0,394,2,0,1,0.0,1.0,0.0741709177,493.6397816447,0,2,7,1.0,394,2,1.0],[1,1,0.0,0.108108108,0.189189189,37.0,0,3,24,1.0,79,8,0,0,1.0,0.7090224488,0.1997920248,37.6979528842,1,2,23,1.0,79,8,0.0],[1,1,0.0,0.000446429,0.000446429,2240.0,1,22,13,1.0,558,504,1,1,0.7015013851,0.9985115737,0.8932426647,2239.1004759233,1,22,13,1.0,557,505,0.0],[1,1,0.0,0.002262443,0.002262443,442.0,1,4,37,1.0,559,29,1,1,0.0,0.0,1.4805484742,441.9757681211,2,3,37,1.0,559,30,1.0],[1,1,0.0,0.000446429,0.000446429,2240.0,1,22,2,1.0,133,101,1,1,0.1262127697,0.0,1.5076358194,2239.6164448564,1,22,1,1.0,132,100,0.0],[1,1,0.0,0.001216545,0.001216545,822.0,1,24,18,1.0,560,505,1,0,0.0,0.0,0.116751451,822.0100876088,1,24,17,1.0,559,505,1.0],[1,1,0.0,0.006134969,0.006134969,163.0,1,6,70,1.0,395,365,1,0,0.0,0.9226833129,0.6418751959,163.3744714848,0,6,69,1.0,395,364,0.0],[2,2,0.918295834,0.0124533,0.00249066,401.5,1,24,102,1.0,164,162,1,2,1.0,0.0,0.8410192382,401.7527576092,0,23,102,0.1062259428,163,161,0.0],[1,1,0.0,0.074074074,0.074074074,54.0,1,16,73,1.0,41,36,2,0,0.0,0.0,0.3772499161,53.6728605918,0,14,72,0.2783344999,40,37,1.0],[1,1,0.0,0.003992016,0.0,1002.0,1,24,44,1.0,42,37,1,1,1.0,0.5435114617,1.0411745344,1001.9833063868,0,23,44,1.0,42,36,1.0],[1,1,0.0,0.000446429,0.000446429,2240.0,1,22,7,1.0,43,38,0,0,0.0,0.6833316433,0.2538603998,2240.5996880256,0,20,8,0.3933235508,41,38,0.0],[1,1,0.0,0.000998004,0.000998004,1002.0,1,24,0,1.0,44,39,0,2,0.0,0.0,0.2956912178,1002.0187712621,0,24,0,1.0,43,39,0.0],[1,1,0.0,1.792225821,0.000462749,2161.0,0,22,207,1.0,134,102,2,1,0.0,1.0,0.1423340211,2161.9669367976,0,21,204,1.0,134,101,0.0],[1,1,0.0,0.004587156,0.004587156,436.0,1,11,75,1.0,561,506,1,2,0.0,1.0,0.4354280081,436.366080818,1,9,76,1.0,559,505,0.0],[1,1,0.0,0.008896797,0.003558719,562.0,1,17,46,1.0,562,507,0,0,1.0,0.0,0.6876801505,561.8742824344,2,16,45,1.0,562,505,1.0],[1,1,0.0,0.007042254,0.004694836,426.0,1,26,26,1.0,4,3,0,1,0.0,0.0,0.2088276039,426.4798395655,0,26,26,1.0,4,3,1.0],[1,1,0.0,0.001784917,0.000892459,2241.0,1,22,5,1.0,45,40,0,0,0.0,0.0,0.7218347961,2242.3286506314,1,20,5,0.5686260837,45,39,0.0],[1,1,0.0,0.002386635,0.002386635,419.0,1,24,441,1.0,46,41,0,1,0.0749412586,0.0,2.0179285583,419.2073516079,0,24,442,0.2392392331,47,39,0.0],[1,1,0.0,0.000997009,0.0,1003.0,1,24,6,1.0,47,42,1,0,1.0,0.0,0.4928032048,1002.2209438343,1,23,6,0.6531756127,46,41,0.0],[1,1,0.0,0.068235294,0.002352941,850.0,1,25,15,1.0,1,1,1,0,0.9797509937,0.7368626889,0.1066762153,849.8900569381,1,24,15,1.0,0,1,1.0],[2,5,0.710973013,0.084363781,0.004786598,1002.8,1,30,112,1.0,6,6,2,4,1.0,0.5041845801,0.2876696774,1002.8937093604,0,29,111,0.6148011889,6,6,1.0],[1,1,0.0,0.021145374,0.014977974,2270.0,1,23,1,1.0,7,6,1,0,0.1890237717,0.0,0.4139731948,2269.4043859356,0,23,1,1.0,6,5,0.0],[2,2,0.503258335,0.00374376,0.0,1202.0,1,23,36,1.0,177,176,0,2,0.8520568946,0.5647709044,0.1847495508,1202.8643468381,0,21,36,1.0,176,175,1.0],[1,1,0.0,0.000880282,0.000440141,2272.0,1,23,3,1.0,165,121,1,0,0.1874913412,0.0129444567,0.4618923527,2272.0546507583,1,22,3,1.0,165,120,0.0],[1,1,0.0,0.027777778,0.013888889,72.0,1,18,92,1.0,178,149,1,0,0.4229851116,0.0,0.4563414215,70.8309010626,0,18,91,1.0,177,149,1.0],[1,1,0.0,0.012941176,0.008235294,850.0,1,26,6,1.0,563,508,0,1,1.0,0.1176450894,0.9902123704,849.2196772327,0,25,4,1.0,561,508,0.0],[1,1,0.0,0.001248439,0.00062422,1602.0,1,23,457,1.0,564,509,1,0,1.0,0.0,0.0914605871,1602.9325573883,0,23,456,0.7051607967,564,509,0.0],[1,1,0.0,0.00062422,0.00062422,1602.0,1,23,457,1.0,565,510,1,0,0.4267849479,0.0,0.001836295,1602.9859877639,1,22,457,1.0,564,511,0.0],[1,1,0.0,0.00062422,0.00062422,1602.0,1,23,457,1.0,566,511,2,1,0.0,0.0,0.0040085196,1603.2888075985,3,22,456,1.0,567,509,0.0],[1,1,0.0,0.000997009,0.000997009,1003.0,1,24,20,1.0,567,512,0,0,0.0,0.2270095835,0.5751670276,1004.6068781105,0,23,20,1.0,566,511,1.0],[1,1,0.0,0.033936652,0.033936652,442.0,1,5,35,1.0,12,2,1,2,0.587759971,0.0,0.6406019389,441.5443806556,0,5,34,1.0,11,1,0.0],[1,1,0.0,0.090332805,0.064976228,631.0,1,13,20,1.0,10,9,2,0,0.0388950654,0.0,1.0871153342,630.193233291,0,14,21,1.0,9,9,0.0],[1,1,0.0,0.008741259,0.0,2288.0,1,23,16,1.0,8,7,1,1,0.0,0.0627900273,0.1313860352,2288.6210482783,0,23,14,0.0,7,5,1.0],[1,1,0.0,0.125,0.0,48.0,1,19,107,1.0,10,9,0,0,0.0,0.0,0.2699996885,47.6509022373,0,18,106,0.2814897799,10,8,0.0],[3,4,0.881558727,0.016840417,0.004009623,311.75,1,29,196,1.0,16,16,2,3,1.0,0.474270124,0.7984462202,312.1475592441,2,29,196,1.0,16,15,1.0],[1,1,0.0,0.072625698,0.266294227,537.0,1,9,210,1.0,568,13,0,1,0.0,0.0,0.6135457228,537.4569968861,1,9,211,1.0,567,13,1.0],[1,1,0.0,0.001176471,0.001176471,850.0,1,26,19,1.0,569,513,1,1,1.0,0.453248813,0.5435205679,851.3833228826,2,26,17,0.0,568,513,1.0],[1,1,0.0,0.111111111,0.111111111,18.0,1,6,112,1.0,570,514,1,1,1.0,0.179229759,0.0361796008,17.5393188433,0,4,112,1.0,569,514,1.0],[1,1,0.0,0.005943536,0.0,673.0,1,8,75,1.0,179,29,1,1,0.5110571923,0.0,0.7147935956,672.5960142422,0,7,75,0.5930354345,178,29,0.0],[1,1,0.0,0.000874126,0.000874126,2288.0,1,23,8,1.0,135,103,0,1,0.4696579877,0.6100105152,0.3664509889,2288.4153667933,0,22,8,0.1469391979,136,102,0.0],[1,1,0.0,0.011709602,0.011709602,427.0,1,27,5,1.0,180,150,1,1,0.0,0.0,0.0140778599,427.2919106762,0,25,4,0.1704568148,179,149,0.0],[1,1,0.0,0.000437063,0.000437063,2288.0,1,23,1,1.0,396,366,1,0,0.0032695224,0.1163456316,1.3139812243,2287.3934260309,1,23,2,1.0,396,365,0.0],[1,1,0.0,0.04505632,0.003754693,799.0,1,26,29,1.0,17,12,1,1,0.0,0.6561796409,0.6266024116,798.8772540559,2,25,29,0.9030029711,16,11,1.0],[1,1,0.0,0.023952096,0.0,167.0,1,22,487,1.0,571,515,1,1,0.0,0.0,0.032858061,167.3187947181,0,21,487,0.7108092291,570,515,0.0],[1,1,0.0,0.005780347,0.005780347,173.0,1,8,66,1.0,13,11,1,1,0.4449250836,0.0,0.0351225345,172.4279593046,1,7,66,0.4102268729,12,11,1.0],[1,1,0.0,0.060386473,0.019323671,414.0,1,19,90,1.0,572,516,0,1,0.0,0.2129422167,0.4911955647,413.6195070043,1,20,88,1.0,570,515,1.0],[1,1,0.0,0.0,0.022929936,785.0,1,26,4,1.0,573,517,0,0,0.3760145636,1.0,1.4388491895,785.1375122058,0,26,4,1.0,572,517,0.0],[1,1,0.0,0.166666667,0.016666667,60.0,1,16,47,1.0,574,518,0,0,0.0,0.0,1.2011980718,59.1987964765,1,15,48,0.1310005757,575,518,0.0],[2,2,1.0,0.003236246,0.003236246,309.0,1,15,256,0.5,576,549,2,2,0.5648942741,0.0,0.29620616,308.6729835544,1,14,256,1.0,576,548,1.0],[1,1,0.0,0.000437063,0.000437063,2288.0,1,23,5,1.0,397,367,2,1,0.0801067763,0.0,0.1051726524,2287.596753026,2,23,5,0.7486072472,396,366,0.0],[3,5,0.677740395,0.024343215,0.000964088,829.8,1,31,93,1.0,185,184,3,4,0.3067687775,0.8623286935,0.3452643442,830.4286566012,0,31,92,1.0,184,183,1.0],[3,3,0.185863216,0.005277973,0.041520056,947.3333333,1,23,23,0.666666667,400,399,2,3,0.0,0.0,0.2495090472,948.101425899,0,23,23,0.7078353185,400,399,1.0],[1,1,0.0,0.01216545,0.00729927,411.0,1,6,0,1.0,401,4,2,0,0.1514735159,0.2982896981,0.0961266531,410.9716468631,0,5,1,1.0,402,4,1.0],[1,1,0.0,0.004504505,0.004504505,222.0,1,20,5,1.0,402,369,0,0,0.0,0.0,1.0978954468,222.4626441221,2,18,4,0.6668671037,401,368,1.0],[1,2,1.0,0.000793336,0.0,1260.5,1,29,133,1.0,15,13,0,2,0.3457288366,0.0,0.192235094,1259.6188049691,1,30,132,0.6009872952,14,12,0.0],[1,1,0.0,0.189944134,0.016759777,179.0,1,6,60,1.0,403,370,2,1,0.1228951325,0.0,0.0757859408,179.6560049545,0,6,59,0.5067799086,403,369,1.0],[2,2,0.591672779,0.001233046,0.001644061,1216.5,1,24,6,1.0,405,400,2,1,0.8859406279,0.6237830417,0.4243394874,1216.2041741686,0,23,5,0.658782566,405,400,0.0],[2,15,0.78239414,0.028753994,0.030151757,333.8666667,1,31,1270,0.4,180,178,2,15,0.7476600983,0.6306171299,0.4196592397,333.788573086,1,30,1270,0.4770694203,180,177,1.0],[1,1,0.0,0.005586592,0.005586592,179.0,1,6,3,1.0,406,372,1,0,0.0,0.0,1.3729267926,178.8891781939,0,5,2,0.7682992114,404,371,0.0],[1,1,0.0,0.007352941,0.0,136.0,1,8,6,1.0,577,31,0,1,0.8313778671,0.0,0.4401333329,134.5599106981,2,8,6,1.0,576,29,0.0],[1,1,0.0,0.000435161,0.000435161,2298.0,1,25,7,1.0,5,4,2,0,0.5524821766,0.0,0.2844537972,2298.1224998474,1,25,6,0.5481669112,5,4,1.0],[1,1,0.0,0.006666667,0.006666667,150.0,1,9,10,1.0,578,520,1,0,0.0850113188,0.2062940022,0.5596393984,150.4857570583,0,8,10,1.0,576,520,1.0],[1,1,0.0,0.00110011,0.00110011,909.0,1,26,505,1.0,579,521,0,0,0.0,0.0047448337,0.4684894034,908.7775482204,0,25,505,0.0,578,521,0.0],[1,1,0.0,0.017964072,0.0,334.0,1,13,144,1.0,580,522,0,0,0.6427537937,0.0,0.6075456128,333.6064267779,1,11,144,1.0,580,521,1.0],[2,2,1.0,0.003154574,0.003154574,317.0,1,15,1080,0.5,582,555,2,1,0.0,0.0,0.4761100226,317.0176917303,2,15,1080,0.4000424341,583,555,0.0],[1,5,0.922851905,0.012851685,0.006599514,575.8,1,25,545,0.6,10,9,1,5,1.0,1.0,0.2168017548,576.6376261683,0,24,543,1.0,9,8,1.0],[1,1,0.0,0.005988024,0.003992016,1002.0,1,25,23,1.0,16,14,0,1,0.0,0.3119795504,1.2510165807,1002.6770638892,0,25,24,1.0,14,15,0.0],[1,1,0.0,0.003322259,0.003322259,301.0,1,23,23,1.0,11,10,1,1,0.0,0.5804209091,0.7501305033,301.5197528973,1,23,22,0.781347584,11,10,1.0],[1,1,0.0,0.004385965,0.004385965,228.0,1,25,23,1.0,1,1,0,1,0.0,0.2441910751,0.5079693563,228.0322188893,0,25,24,1.0,2,0,0.0],[1,1,0.0,0.001584786,0.001584786,631.0,1,25,518,1.0,2,2,0,0,1.0,0.0,0.343569238,631.2264265223,0,25,518,1.0,2,2,0.0],[1,1,0.0,0.002991027,0.0,1003.0,1,26,6,1.0,3,3,0,0,1.0,0.0,0.1258461676,1002.5640995066,1,25,6,0.0073915507,3,2,0.0],[1,2,0.970950594,0.002435065,0.001623377,616.0,1,28,10,1.0,18,16,1,2,1.0,0.0,0.2647660467,615.8840879099,1,27,11,0.702293392,16,14,1.0],[1,1,0.0,0.008695652,0.008695652,115.0,0,11,165,1.0,583,524,0,0,0.0,0.9280103213,0.7212304444,114.1396067967,0,9,164,0.9209456248,583,523,0.0],[1,2,0.845350937,0.004061738,0.004874086,615.5,1,28,2,0.5,585,526,1,3,0.8541594251,0.4020359128,0.4258893254,616.3823815442,1,27,0,0.94911025,584,525,0.0],[1,1,0.0,0.004985045,0.004985045,1003.0,0,26,0,1.0,586,527,2,0,0.0,0.0,0.7855031996,1004.2974972764,0,26,0,1.0,585,527,0.0],[1,1,0.0,0.048,0.0,125.0,1,2,211,1.0,4,1,0,0,1.0,0.0,0.0565486867,125.9130198784,1,2,210,0.3936936445,4,0,1.0],[1,1,0.0,0.002538071,0.0,788.0,1,26,543,1.0,5,4,0,0,0.0,0.0,1.5329655396,787.7352793152,0,25,543,1.0,5,3,0.0],[1,1,0.0,0.001996008,0.002994012,1002.0,1,26,3,1.0,6,5,0,1,0.0,0.0,0.7730640128,1003.448382551,0,25,2,1.0,5,4,0.0],[1,1,0.0,0.008955224,0.008955224,335.0,1,4,40,1.0,186,31,0,1,1.0,0.0,0.1236424627,335.6904902574,0,5,39,0.3684237685,185,30,1.0],[1,1,0.0,0.008256881,0.001834862,1090.0,1,18,29,1.0,587,528,0,0,0.5522619149,0.0,0.3090086946,1090.5686796605,0,18,27,1.0,586,527,0.0],[1,1,0.0,0.001176471,0.001176471,850.0,1,26,63,1.0,588,529,2,0,0.0,0.0,0.0794126371,849.7118858118,1,25,64,1.0,588,528,1.0],[1,1,0.0,0.007407407,0.007407407,135.0,1,14,175,1.0,589,530,0,0,0.8634008003,0.0,0.1131399778,135.6868885532,2,13,173,0.5629603466,588,529,1.0],[1,1,0.0,0.026315789,0.026315789,38.0,1,2,142,1.0,590,33,0,0,0.7426260048,0.0,0.991405538,38.1465619447,1,2,141,1.0,590,34,0.0],[1,1,0.0,0.04109589,0.04109589,146.0,1,15,175,1.0,7,6,0,0,0.0,0.4320176479,0.0063378466,146.6890083894,1,15,175,1.0,6,6,1.0],[1,1,0.0,0.000997009,0.0,1003.0,1,26,9,1.0,8,7,1,0,0.0,0.0,0.9973910626,1002.0246675402,1,25,9,0.4419508067,8,8,0.0],[1,1,0.0,0.015673981,0.0,638.0,1,14,44,1.0,12,11,1,1,0.0,0.3728620072,0.2554113693,637.6999974713,0,14,44,0.4098790187,12,10,1.0],[1,1,0.0,0.012077295,0.002415459,414.0,1,7,52,1.0,13,1,0,0,0.0,1.0,0.1913751632,412.3139736076,2,7,51,1.0,12,0,0.0],[1,2,0.918295834,0.000928505,0.00185701,538.5,1,31,16,1.0,15,13,0,1,0.0839059163,0.0,0.2583797068,539.0720085861,1,30,16,0.6180169769,13,13,0.0],[1,1,0.0,0.004705882,0.002352941,850.0,1,28,1,1.0,9,8,1,0,1.0,0.4641209247,0.0308209169,850.461865158,1,27,2,1.0,9,8,1.0],[1,1,0.0,0.004395604,0.002197802,910.0,1,28,540,1.0,10,9,0,1,0.0,0.2421855505,0.3000006248,910.4961552687,1,28,540,0.594754023,9,7,0.0],[1,1,0.0,0.001098901,0.001098901,910.0,1,28,540,1.0,11,10,0,1,0.0098833067,0.6242943686,0.0048361934,910.7535112056,1,28,540,1.0,9,8,0.0],[1,1,0.0,0.022321429,0.0,224.0,1,21,54,1.0,12,11,2,0,0.2864152171,0.0924610392,0.9758057062,224.3361165801,1,21,54,0.9708604886,12,10,0.0],[1,1,0.0,0.002325581,0.002325581,430.0,1,28,48,1.0,13,12,0,2,0.0,0.0,0.1852468731,431.9399357875,1,27,47,0.336878197,13,12,1.0],[1,1,0.0,0.004702194,0.004702194,638.0,1,14,5,1.0,591,531,1,0,0.0,1.0,0.4428048808,637.5955878885,1,14,5,1.0,591,532,1.0],[2,2,0.845350937,0.00524109,0.006289308,477.0,1,19,179,1.0,408,403,2,0,1.0,1.0,1.420999521,477.7504460229,0,19,178,1.0,408,403,0.0],[1,1,0.0,0.01734104,0.040462428,173.0,1,8,62,1.0,592,532,0,0,0.0294735527,0.5141991212,0.2342441501,172.7703675112,1,7,62,0.5877171973,592,531,1.0],[1,1,0.0,0.016666667,0.016666667,60.0,1,14,182,1.0,593,533,1,0,0.025069119,0.0,0.1565994756,59.4544394986,1,12,182,1.0,593,532,0.0],[1,1,0.0,0.004385965,0.0,228.0,1,11,37,1.0,594,534,2,1,0.0,0.7750741741,0.0218075908,228.2797806124,1,9,36,0.0,594,534,1.0],[1,1,0.0,0.005747126,0.005747126,174.0,0,7,192,1.0,595,34,1,2,0.0713160097,0.536046105,0.2217979618,174.2015553921,0,7,192,0.5644862556,594,33,0.0],[1,1,0.0,0.022857143,0.011428571,175.0,1,8,557,1.0,596,535,0,0,0.1686310034,0.0265787365,0.6372180917,174.3770432878,1,8,556,1.0,598,535,0.0],[1,1,0.0,0.022222222,0.022222222,90.0,1,17,927,1.0,597,536,0,1,0.0,0.735402646,0.0514599636,91.4551791561,3,16,926,1.0,597,535,0.0],[1,1,0.0,0.004347826,0.0,230.0,1,11,552,1.0,598,537,0,0,0.5430723112,0.0,0.274554005,230.8780788216,1,11,550,1.0,598,536,0.0],[1,1,0.0,0.004160888,0.002773925,721.0,1,18,564,1.0,599,538,1,1,1.0,0.5947631931,0.1005314724,721.4701421942,0,19,562,0.0,599,536,0.0],[1,1,0.0,0.001098901,0.001098901,910.0,0,28,543,1.0,600,539,0,0,0.0,0.0,0.0838796618,909.0750016041,0,27,543,1.0,600,538,0.0],[1,1,0.0,0.001176471,0.001176471,850.0,1,28,7,1.0,14,13,0,0,0.0,0.0465004703,0.3936886185,850.8422415491,0,27,7,1.0,13,13,0.0],[1,1,0.0,0.000997009,0.000997009,1003.0,1,26,10,1.0,15,14,0,1,0.4326555344,0.0,0.2740874724,1003.2071128335,2,25,10,1.0,16,14,0.0],[2,4,0.916725357,0.005434783,0.007164032,1012.0,1,26,240,1.0,412,407,1,4,1.0,0.0,1.1856729933,1012.4564377214,0,25,240,1.0,411,406,1.0],[1,1,0.0,0.066666667,0.006666667,150.0,1,15,12,1.0,413,377,1,1,0.1664987904,0.9963903315,0.1655602307,150.5329668742,0,13,11,0.9627995821,414,377,1.0],[1,1,0.0,0.005813953,0.005813953,172.0,1,1,135,1.0,414,32,2,0,0.3241418105,0.1409756441,0.5543070981,172.523991064,1,2,134,0.9357136202,414,32,1.0],[1,1,0.0,0.023148148,0.0,432.0,1,28,7,1.0,415,378,1,0,0.0,1.0,0.204037686,432.9532640709,1,29,5,0.9900380596,414,379,1.0],[1,2,0.896755016,0.019966722,0.144758735,300.5,1,29,158,1.0,417,380,0,1,1.0,0.0,0.3157108921,300.0321483477,0,29,158,0.4673438522,416,381,1.0],[1,1,0.0,0.010139417,0.006337136,789.0,1,26,563,1.0,601,540,0,0,1.0,0.0,0.1634595315,787.221186216,2,26,563,0.0897961696,601,540,0.0],[1,1,0.0,0.015695067,0.098654709,446.0,1,16,44,1.0,16,15,0,1,0.5007307045,0.0,0.2252165942,445.9261915136,0,15,44,0.5186889494,16,14,1.0],[1,1,0.0,0.005747126,0.005747126,174.0,0,7,7,1.0,602,35,2,1,0.292488543,1.0,0.050791523,173.6773699888,0,6,6,1.0,603,34,0.0],[1,1,0.0,0.00177305,0.00177305,564.0,1,19,45,1.0,17,16,1,0,0.0,0.3234739775,0.8878881611,563.1068388172,2,18,45,1.0,17,15,0.0],[1,1,0.0,0.0,0.0,8.0,0,1,0,1.0,15,1,1,0,0.1171796696,0.0,0.3045327515,9.1435888737,0,0,0,1.0,14,0,0.0],[1,1,0.0,0.055130168,0.018376723,653.0,1,14,11,1.0,418,381,1,0,0.9944518989,0.0,0.3592379769,652.7749467499,0,15,11,0.8993215181,418,379,1.0],[1,1,0.0,0.029411765,0.014705882,68.0,1,18,185,1.0,18,17,2,2,0.0,0.0,0.040034848,68.2019726871,0,18,185,1.0,19,17,1.0],[2,3,1.0,0.003663004,0.003663004,273.0,1,24,1738,0.666666667,605,578,2,2,0.6911418734,0.1415589048,1.144400621,273.7315474659,1,24,1737,1.0,604,578,0.0],[1,2,0.591672779,0.003113325,0.00124533,803.0,1,22,18,0.5,20,19,1,0,0.2423783903,0.0,0.006814293,803.4167365154,0,23,18,0.2469286799,20,19,0.0],[1,1,0.0,0.002242152,0.002242152,446.0,0,17,9,1.0,2,2,1,1,0.0,0.0,0.0634374376,445.4895790759,1,17,9,0.2497954848,0,0,0.0],[1,1,0.0,0.154929577,0.014084507,71.0,1,19,5,1.0,16,15,0,1,0.0,0.3885496451,0.9725496151,71.2367164867,1,18,4,1.0,15,13,1.0],[1,1,0.0,0.002242152,0.002242152,446.0,1,18,1,1.0,17,16,0,2,0.0,0.0,1.002500198,445.5878809689,2,17,1,0.0,16,16,0.0],[1,1,0.0,0.002347418,0.002347418,426.0,1,28,12,1.0,21,20,1,1,0.0,0.0,0.8723079169,427.5022991191,1,26,12,0.5490758538,21,19,0.0],[1,1,0.0,0.005181347,0.0,193.0,1,3,67,1.0,16,2,0,2,0.0,0.5842510547,1.4981197247,192.5001808874,0,3,67,0.3228648667,15,1,1.0],[1,1,0.0,0.003821656,0.003821656,785.0,1,27,80,1.0,17,14,1,0,0.0,0.0,0.3335232292,785.3819931743,0,27,81,1.0,17,13,1.0],[2,2,0.302173618,0.059936909,0.086750789,317.0,1,15,43,1.0,23,22,1,1,0.114779731,0.0,1.0713345758,317.3781091218,0,16,44,1.0,23,21,1.0],[1,1,0.0,0.018018018,0.006756757,444.0,1,5,68,1.0,181,50,0,0,0.5660433984,0.473197879,0.4149083646,442.1396431554,0,4,67,0.3409879609,181,49,0.0],[3,23,0.720695958,0.027912878,0.021357581,411.2173913,1,35,1937,0.913043478,204,202,4,23,0.0,0.3222257167,0.3432269636,410.1420608637,0,35,1937,0.8668951615,203,201,1.0],[1,1,0.0,0.0,0.0,163.0,1,1,0,1.0,606,14,0,0,0.0,1.0,0.219772888,163.6973423594,0,0,0,0.8306092285,605,13,1.0],[1,1,0.0,0.00143472,0.00143472,697.0,1,8,21,1.0,205,56,0,0,0.0,0.0,0.3355099307,697.1365560344,0,7,20,1.0,204,55,0.0],[1,1,0.0,0.483870968,0.086021505,93.0,1,4,199,1.0,607,37,1,0,0.0,0.4792748678,0.4874114748,94.0409859815,0,4,198,1.0,607,36,1.0],[2,5,0.858169997,0.065934066,0.050824176,145.6,1,29,633,1.0,22,21,2,5,0.6826908095,0.0,0.8564875683,144.5501955906,0,28,632,0.1931449261,22,20,1.0],[1,1,0.0,0.409722222,0.097222222,144.0,1,15,12,1.0,18,17,1,1,0.0,0.0,1.8898888483,143.3540507148,0,14,11,1.0,18,17,1.0],[2,3,0.441551671,0.003201281,0.00280112,833.0,1,25,949,0.666666667,610,582,0,3,0.2610927237,0.617163909,0.5772735358,832.9110136233,2,24,949,1.0,609,581,0.0],[1,1,0.0,0.847457627,0.474576271,59.0,1,3,41,1.0,23,4,2,1,0.5558723105,1.0,0.6812293778,57.6917407881,0,1,41,0.3873436039,23,3,0.0],[2,2,0.472189385,0.342105263,0.309210526,152.0,1,1,190,1.0,420,415,3,2,0.393916739,0.5950444287,1.7795187375,151.9959327226,0,0,188,1.0,420,415,1.0],[1,1,0.0,0.00477327,0.002386635,419.0,1,8,16,1.0,421,5,1,2,0.0,0.5021764117,0.7690749486,419.0861125113,0,9,14,0.0843165968,421,4,1.0],[1,3,0.962947016,0.002300613,0.001022495,1304.0,1,27,36,0.666666667,424,385,1,2,0.6497129281,0.8001677116,0.2960504913,1304.0528678741,1,26,37,0.322989954,424,384,1.0],[2,2,0.295181743,0.089965398,0.242214533,289.0,1,15,20,1.0,25,24,2,2,0.0,0.153306711,1.0545910098,287.2908858676,0,16,19,0.4468966426,24,23,1.0],[1,1,0.0,0.004514673,0.003386005,886.0,1,28,587,1.0,611,545,1,0,0.0,0.7861060818,0.9929876553,886.0948756152,0,28,586,0.950560231,611,545,0.0],[1,1,0.0,0.00347373,0.0,2303.0,1,25,27,1.0,19,18,0,1,1.0,1.0,1.7297704628,2303.5448731593,0,24,28,0.1778320889,18,17,0.0],[1,1,0.0,0.025641026,0.025641026,39.0,1,3,251,1.0,26,2,0,0,0.8101391041,0.0726864449,1.9707529874,38.5811754994,2,3,251,0.6403037338,26,0,1.0],[3,3,0.544568448,0.002908184,0.0,802.3333333,1,25,360,1.0,190,188,4,2,1.0,0.310984827,0.672133955,802.1909558248,1,23,360,0.0,190,187,1.0],[1,1,0.0,0.035211268,0.0,142.0,1,8,51,1.0,187,32,1,1,0.2604692403,1.0,0.8816668867,141.6733714654,0,7,51,1.0,186,32,1.0],[1,1,0.0,0.058823529,0.029411765,34.0,1,9,297,1.0,27,1,0,0,0.3940194163,0.0,0.2487054575,33.7734051906,1,8,297,1.0,27,1,1.0],[1,2,0.791858353,0.027980535,0.023114355,411.0,1,27,348,1.0,25,20,0,3,0.0457810522,0.1338354519,0.962811896,410.0861747501,0,27,347,0.5745574251,25,19,1.0],[1,1,0.0,0.028571429,0.028571429,35.0,1,13,0,1.0,26,21,1,2,1.0,0.4414371911,0.0616880578,34.7618835473,0,12,0,0.8556009896,26,20,1.0],[1,1,0.0,0.001176471,0.001176471,850.0,1,28,54,1.0,27,22,1,1,0.7117262425,0.0,0.6882674492,850.3099981461,1,27,53,0.4720495508,27,22,0.0],[2,2,0.960118663,0.043715847,0.007650273,457.5,1,27,53,1.0,29,28,2,1,0.6963675068,0.0,0.8010782926,457.8055037907,0,25,53,0.1675147005,30,27,0.0],[1,1,0.0,0.004746835,0.001582278,632.0,1,27,620,1.0,612,546,2,0,0.0,0.4838943996,0.181062168,633.331560982,1,26,620,0.5954250505,612,547,0.0],[1,1,0.0,0.014184397,0.0,423.0,1,27,619,1.0,613,547,1,0,0.0,1.0,0.6510654468,422.5426491814,2,26,618,1.0,612,547,0.0],[1,1,0.0,0.002364066,0.002364066,423.0,1,27,619,1.0,614,548,2,1,0.0,0.0,1.3693183215,422.2519580796,0,27,618,1.0,613,548,0.0],[1,7,0.935043866,0.007909046,0.007909046,289.0,1,31,4456,0.571428571,621,555,0,7,1.0,0.2470652704,0.1359298854,289.0781771096,0,31,4455,0.4229495982,620,554,0.0],[1,1,0.0,0.025641026,0.025641026,39.0,1,4,9,1.0,622,39,0,1,0.5510548019,0.0,0.3411874646,38.3570685961,2,3,7,0.3293302419,620,38,0.0],[1,1,0.0,0.005603985,0.001867995,1606.0,1,25,621,1.0,623,556,0,2,0.0044718095,0.0,0.2808806635,1605.6330604431,0,25,619,0.3466675312,623,556,0.0],[1,1,0.0,0.054644809,0.003642987,549.0,1,10,60,1.0,624,15,1,0,0.0,0.0,0.6793711283,548.3587733674,0,10,59,1.0,623,15,0.0],[1,1,0.0,0.00143472,0.00143472,697.0,1,8,59,1.0,674,62,1,0,0.0,0.4892382701,0.4088743852,696.9724786873,0,9,59,0.8151999091,672,62,1.0],[2,2,0.970950594,0.006677796,0.001669449,299.5,1,28,131,1.0,426,420,1,1,1.0,0.0,0.1383147451,299.7073543132,0,28,131,1.0,425,420,0.0],[1,2,0.996791632,0.005832037,0.0,1286.0,1,30,73,1.0,428,388,0,1,0.7341414102,0.0,0.2608400875,1286.1265369725,1,30,72,1.0,428,387,1.0],[1,1,0.0,0.027338129,0.014388489,695.0,1,8,4,1.0,191,34,0,0,0.0099954981,0.0,0.6580847704,695.0385919451,0,7,4,0.0,189,34,0.0],[1,1,0.0,0.002252252,0.0,444.0,1,6,66,1.0,192,35,0,0,0.0,0.6154894196,0.0712813388,444.0833937118,0,6,66,1.0,192,34,0.0],[1,1,0.0,0.016431925,0.016431925,426.0,1,28,5,1.0,193,155,0,1,0.84314965,0.0,0.2545399513,426.6288580494,1,28,4,0.5356017061,192,153,0.0],[1,1,0.0,0.038681948,0.022922636,698.0,1,8,1,1.0,194,36,0,0,0.0894898528,0.3536494646,0.6044866301,697.4038210598,0,8,1,1.0,193,36,0.0],[1,1,0.0,0.006476684,0.000431779,2316.0,1,25,4,1.0,429,389,0,2,0.8664275833,0.8939745939,0.8142267069,2315.0497153047,0,23,4,1.0,429,390,1.0],[1,1,0.0,0.002350176,0.001175088,851.0,1,28,14,1.0,195,156,0,0,0.0270702867,0.5591871505,0.192898298,850.9758045124,1,28,14,1.0,194,155,1.0],[1,2,0.918295834,0.010791367,0.0,556.0,1,29,129,1.0,29,24,0,3,1.0,0.0,0.6830583686,555.2933342691,2,28,129,1.0,29,25,1.0],[1,2,1.0,0.011363636,0.011363636,264.0,1,5,169,1.0,197,38,1,2,0.6433639214,0.5220262233,0.4688044578,263.6464057389,0,4,169,0.4771222154,196,38,0.0],[1,1,0.0,0.003884333,0.000863185,2317.0,1,25,7,1.0,430,390,0,1,0.3174208084,0.3157114006,1.0755148368,2316.5046498469,0,25,7,1.0,429,389,1.0],[1,1,0.0,0.017777778,0.0,225.0,1,24,146,1.0,198,157,1,1,1.0,0.6395538409,1.5617477345,224.6813178894,1,22,145,0.0,197,157,0.0],[1,1,0.0,0.007633588,0.001526718,655.0,1,14,82,1.0,625,557,1,0,0.4371708788,0.0,0.5618296612,654.3515073505,1,14,81,0.0795632495,623,558,0.0],[1,1,0.0,0.004444444,0.004444444,225.0,1,25,1,1.0,30,25,1,1,0.1514027842,0.0,1.3096315748,226.0049542502,0,24,0,1.0,30,25,1.0],[1,1,0.0,0.326086957,0.02173913,46.0,0,4,212,1.0,626,1,0,0,0.2278382145,0.7058787355,0.585105766,46.1500050823,1,4,212,1.0,627,0,0.0],[2,5,0.818556309,0.012403101,0.003410853,645.0,1,25,602,0.8,203,200,2,5,1.0,0.2331193074,0.257465307,644.773711135,1,25,602,0.8206708732,202,198,1.0],[1,1,0.0,0.000431406,0.000431406,2318.0,1,26,3,1.0,31,26,0,0,0.0,1.0,0.9706699725,2319.2797629855,1,26,2,1.0,30,26,0.0],[1,1,0.0,0.005555556,0.005555556,180.0,1,8,79,1.0,32,3,0,1,0.0068107103,0.0,0.1347556226,181.1119247208,1,7,80,1.0,31,3,0.0],[1,1,0.0,0.033707865,0.003745318,267.0,1,17,20,1.0,431,391,0,1,0.6850388238,0.0,0.4442409555,265.2850162819,1,16,20,0.7126899263,430,390,1.0],[1,1,0.0,0.008928571,0.0,224.0,1,22,103,1.0,30,24,0,0,0.0,0.4511881783,0.0530893795,223.684409181,1,23,102,1.0,30,24,0.0],[2,3,0.652281581,0.06147541,0.045081967,244.0,1,28,151,0.666666667,434,428,2,2,0.0,0.0,0.4990908131,244.0073534499,0,27,150,0.2328877982,434,427,0.0],[1,1,0.0,0.0,0.00143472,697.0,1,8,17,1.0,204,41,1,0,0.0,0.0,0.9110982926,697.9327745742,1,8,16,0.5953192101,204,41,0.0],[1,3,0.724834092,0.004376368,0.001750547,761.6666667,1,31,115,1.0,437,396,2,2,1.0,1.0,0.8801502674,760.8941020666,1,31,115,0.946277249,437,396,1.0],[1,1,0.0,0.076923077,0.538461538,13.0,1,11,286,1.0,33,27,3,1,0.0,0.0,1.1400513014,12.4889009926,0,12,286,0.9482284346,31,28,0.0],[1,1,0.0,0.000622278,0.0,1607.0,1,26,648,1.0,627,558,1,0,0.0,0.0,0.0435550264,1607.1222900293,1,24,648,1.0,627,557,0.0],[1,1,0.0,0.00344679,0.000861698,2321.0,1,26,13,1.0,628,559,0,1,0.0,0.0,0.0832116723,2320.4494852309,0,26,12,0.1574165782,629,558,0.0],[1,1,0.0,0.148514851,0.069306931,101.0,1,5,91,1.0,34,4,1,1,0.5228292788,1.0,0.2573691585,100.1480670792,0,4,91,1.0,33,3,1.0],[1,1,0.0,0.057142857,0.085714286,35.0,1,20,90,1.0,35,28,1,2,0.2276513218,0.0,0.6609060624,36.680013341,1,19,90,0.0,34,28,0.0],[1,1,0.0,0.02970297,0.02970297,101.0,1,5,3,1.0,36,5,0,1,1.0,1.0,0.480461112,99.1880108634,1,4,3,1.0,35,3,0.0],[1,2,1.0,0.000638978,0.000638978,1565.0,1,31,30,1.0,38,30,1,1,0.0,1.0,0.486120914,1564.4767402093,0,30,29,0.6230710859,37,29,0.0],[1,1,0.0,0.105263158,0.052631579,38.0,1,20,674,1.0,39,31,1,2,0.0,0.3117567187,0.9420653343,37.6579547912,1,19,674,0.3272418919,39,30,0.0],[1,1,0.0,0.002486016,0.001243008,1609.0,1,26,660,1.0,40,32,0,1,0.6994869892,0.4701332812,0.6360000895,1609.2896836919,1,26,659,1.0,39,31,0.0],[1,1,0.0,0.028571429,0.028571429,35.0,1,14,44,1.0,41,33,1,1,0.0033688643,0.0,1.4635052101,35.3107666471,1,13,43,0.0,41,33,0.0],[1,1,0.0,0.333333333,0.2,15.0,1,15,299,1.0,42,34,0,1,0.0,0.4100558756,1.3297202603,13.839480892,1,14,298,0.0,41,33,1.0],[1,1,0.0,0.016241299,0.002320186,431.0,1,28,14,1.0,43,35,2,1,0.0,0.3237784596,0.3745933518,431.6392319965,1,29,15,0.4901054153,44,36,0.0],[1,1,0.0,0.139072848,0.132450331,151.0,1,10,158,1.0,44,36,2,1,1.0,0.0,1.4493441456,152.1158006173,1,9,158,0.0,44,35,1.0],[1,1,0.0,0.026506024,0.021686747,415.0,1,20,181,1.0,45,37,0,0,0.8901154654,1.0,0.177140808,414.9725203191,0,19,180,0.7025865506,45,37,1.0],[1,1,0.0,0.000849618,0.003398471,1177.0,1,16,262,1.0,46,38,1,1,0.0,0.0,0.646226295,1177.5717433684,0,15,262,0.0567930406,46,37,0.0],[1,1,0.0,0.025,0.0,40.0,1,4,41,1.0,47,6,0,2,0.0,0.2704234294,0.7326453677,40.3358411365,1,3,41,1.0,45,6,1.0],[1,1,0.0,0.0,0.025641026,39.0,1,4,0,1.0,48,7,0,0,0.1318580865,0.1313809879,0.2058090023,38.570063747,1,3,0,0.0,47,5,0.0],[1,2,0.970950594,0.00195122,0.002926829,512.5,1,29,135,1.0,50,40,0,1,1.0,0.9599872264,1.0461232877,512.1902552208,1,28,135,1.0,50,38,0.0],[1,2,0.811278124,0.001769912,0.005309735,565.0,1,29,1344,1.0,52,42,1,2,1.0,0.3259175891,0.3949296758,564.1190130923,2,28,1344,0.0,52,41,0.0],[1,1,0.0,0.001098901,0.001098901,910.0,0,28,665,1.0,629,560,0,0,0.739765243,1.0,0.8723978072,909.4083506627,0,26,665,1.0,628,559,0.0],[1,1,0.0,0.005555556,0.005555556,180.0,0,8,24,1.0,630,40,1,1,0.6563961035,0.8296393531,0.2225074161,180.8191064044,1,8,24,0.489115042,630,40,0.0],[1,1,0.0,0.318471338,0.27388535,157.0,1,6,174,1.0,53,43,1,2,0.2825034561,0.5994462396,0.4888964097,158.0678132392,0,6,173,1.0,53,42,1.0],[1,1,0.0,0.103896104,0.071428571,154.0,1,12,88,1.0,54,44,0,0,0.9660518699,0.0,0.3815101204,154.0487337671,1,12,87,1.0,53,44,1.0],[1,1,0.0,0.052631579,0.052631579,76.0,1,11,307,1.0,55,45,0,0,0.0,0.4367690545,0.6859798871,76.268242508,0,11,307,1.0,53,45,0.0],[1,1,0.0,0.147727273,0.125,176.0,1,17,3,1.0,56,46,0,1,0.0,0.4430207152,0.5092196174,175.0825029641,1,15,3,0.2897959543,56,45,1.0],[1,1,0.0,0.000915751,0.000915751,1092.0,1,19,90,1.0,438,397,0,0,0.0,0.0,0.1580316004,1091.4756618005,1,18,89,1.0,437,397,0.0],[1,1,0.0,0.066298343,0.0,181.0,1,17,2,1.0,439,398,1,3,0.983760142,0.5012023908,0.0759070131,181.430306383,1,15,0,0.6517064463,438,396,1.0],[1,1,0.0,0.059148936,0.03787234,2350.0,1,26,12,1.0,57,47,0,1,0.0,0.7893168441,0.5890232369,2348.8938141253,0,25,11,0.1653931622,56,47,1.0],[1,1,0.0,0.048109966,0.017182131,582.0,1,20,125,1.0,19,17,0,0,0.0,0.9126333794,0.6064568001,582.6567837144,0,19,123,0.6968311739,19,16,1.0],[1,1,0.0,0.02064027,0.00631845,2374.0,1,26,6,1.0,58,48,0,1,0.0,0.0,0.7769764426,2374.5073363516,0,27,5,1.0,56,45,1.0],[1,1,0.0,0.018390805,0.004597701,435.0,1,28,16,1.0,440,399,0,1,0.0,0.0,0.0965999901,435.4825032976,1,29,16,0.2301030735,440,399,0.0],[2,3,0.689900611,0.084210526,0.004511278,221.6666667,1,29,58,1.0,61,58,2,2,0.0,1.0,0.9675358778,222.6308866539,0,30,57,0.0,60,57,1.0],[3,5,0.646524985,0.008359693,0.001807501,885.2,1,31,115,1.0,35,35,3,4,1.0,0.2322726995,1.0558897402,884.413838576,1,31,114,1.0,35,33,0.0],[2,18,0.832761058,0.008436182,0.008436182,355.6111111,1,33,1584,0.722222222,648,618,1,18,0.0,0.0,0.3025161856,357.3564945767,1,32,1583,0.9843218641,649,618,1.0],[1,3,0.847384675,0.018937987,0.000371333,897.6666667,1,31,24,0.666666667,651,575,1,2,1.0,0.0,0.3645072052,897.3127651292,0,30,22,0.3593876907,651,576,1.0],[2,4,0.952819531,0.016985138,0.016985138,117.75,1,12,257,0.75,655,625,2,2,0.1538764682,0.3284499952,0.2750285556,118.5443774518,1,13,256,0.906256668,655,624,1.0],[1,1,0.0,0.006622517,0.006622517,151.0,1,11,0,1.0,20,18,0,2,0.0,0.1943212252,0.7322560172,151.6414440094,1,12,0,1.0,20,17,0.0],[1,1,0.0,0.006756757,0.009009009,444.0,1,7,2,1.0,62,10,2,0,0.0,0.0469473315,1.2334833127,443.012087738,0,6,1,0.3976330794,62,10,0.0],[1,1,0.0,0.00172117,0.005163511,581.0,1,20,5,1.0,63,50,0,0,0.579910309,0.0,0.6093951353,580.5978783111,0,19,6,1.0,61,50,0.0],[1,1,0.0,0.074235808,0.052401747,229.0,1,25,46,1.0,21,19,1,1,1.0,0.1433707406,0.2861414186,230.0281881438,0,24,47,1.0,20,18,0.0],[1,1,0.0,0.001153403,0.001153403,867.0,1,28,4,1.0,64,51,0,0,0.0,0.0,1.0246854939,866.4871598636,0,27,4,0.7861157379,63,51,0.0],[1,1,0.0,0.391304348,0.152173913,46.0,0,4,432,1.0,656,2,0,1,0.0,0.0,0.6576888765,46.8570960543,0,4,430,0.6134638658,656,3,0.0],[1,1,0.0,0.03493266,0.034511785,2376.0,1,26,7,1.0,675,598,1,0,0.0,0.0,1.7331449393,2376.5811637397,1,24,7,1.0,674,597,0.0],[1,1,0.0,0.009661836,0.012077295,414.0,1,20,25,1.0,676,599,1,0,0.3312988026,0.2103396863,0.4253297471,413.0556805599,0,20,23,1.0,675,598,1.0],[1,1,0.0,0.00990099,0.00990099,101.0,1,5,29,1.0,65,11,1,1,0.0,0.4104419254,0.2862812355,102.7734459479,2,4,28,1.0,64,11,0.0],[1,1,0.0,0.000420875,0.000420875,2376.0,1,26,1,1.0,66,52,1,0,0.0,0.0,0.1685393392,2377.418686823,1,24,0,1.0,65,51,0.0],[1,1,0.0,0.318996416,0.043010753,558.0,1,18,128,1.0,677,600,0,0,0.0,0.0,0.7158179656,557.6995528129,0,20,128,0.9435567648,676,600,1.0],[1,10,0.87182573,0.036956522,0.038586957,184.0,1,33,1674,0.8,76,62,2,9,0.7511510323,0.0,0.7522382406,184.1442520152,1,31,1673,0.4138392702,76,62,1.0],[1,1,0.0,0.016949153,0.016949153,59.0,1,15,0,1.0,77,63,2,1,0.0,0.3303466176,1.022566867,58.6183393502,2,16,0,1.0,75,63,1.0],[2,6,0.61640524,0.065487572,0.038240918,348.6666667,1,29,151,1.0,41,39,1,5,1.0,0.0,0.0723511578,348.85728324,2,28,150,1.0,40,39,1.0],[1,3,0.544533579,0.2,0.136363636,73.33333333,1,5,451,1.0,44,10,1,2,1.0,0.4000031978,0.2602976816,71.4307840496,1,4,452,0.4870198748,43,11,0.0],[3,50,0.959367411,0.006745363,0.012928612,249.06,1,34,3342,0.64,94,92,2,49,0.8970895211,0.4940592878,0.169137066,248.7609536118,1,33,3341,0.0,94,90,1.0],[1,6,0.995226686,0.0,0.006526253,561.8333333,1,27,0,0.166666667,662,582,1,5,1.0,0.0,0.586334036,563.2268754931,1,26,0,0.0,660,581,0.0],[1,1,0.0,0.004634994,0.0,863.0,1,28,1,1.0,441,400,0,2,0.0,0.0,0.3531820796,861.3234696555,0,26,1,1.0,441,401,0.0],[1,1,0.0,0.016722408,0.013377926,299.0,1,14,1,1.0,78,64,0,0,0.2621970768,0.0,0.802755098,299.0492588567,1,15,1,0.9551822486,79,65,0.0],[1,1,0.0,0.0,0.013333333,75.0,1,12,1,1.0,79,65,0,1,0.0,0.0,0.4157373123,75.0566823351,0,11,0,0.9956123691,79,64,0.0],[1,1,0.0,0.001158749,0.001158749,863.0,1,28,1,1.0,95,79,1,0,0.0,0.0,0.1534563492,861.721897048,1,26,0,1.0,95,80,0.0],[1,1,0.0,0.001262626,0.001262626,2376.0,1,26,5,1.0,663,583,1,0,0.0,0.0,0.1075336441,2376.3403345396,1,24,4,0.6506306684,662,582,1.0],[1,1,0.0,0.001228501,0.001228501,814.0,1,28,13,1.0,80,66,0,1,0.0,0.2549883683,1.0004094624,812.9102469009,1,28,13,0.3379765126,80,65,0.0],[1,1,0.0,0.002212389,0.002212389,452.0,1,28,5,1.0,664,584,1,0,0.4641140481,0.0,0.965795179,451.7406935124,1,29,4,1.0,664,584,0.0],[1,1,0.0,0.009302326,0.009302326,430.0,1,12,774,1.0,665,585,1,1,1.0,0.0,1.4952419152,429.4289847214,0,12,772,1.0,665,583,0.0],[1,1,0.0,0.005970149,0.005970149,335.0,1,6,15,1.0,81,12,0,0,0.8611684343,0.8945781561,0.6747164126,335.0143722444,1,6,15,0.748074676,81,13,0.0],[1,1,0.0,0.128571429,0.128571429,70.0,1,19,6,1.0,96,80,0,0,0.3677482484,0.4561929216,0.8868408639,69.2392461248,0,19,7,0.7516575208,97,79,1.0],[1,1,0.0,0.102040816,0.081632653,49.0,1,20,6,1.0,97,81,0,1,0.5625405402,1.0,0.5740458809,48.1613143507,0,18,7,0.9980946716,96,80,1.0],[1,1,0.0,0.234042553,0.127659574,188.0,1,8,8,1.0,442,401,1,1,0.0,1.0,1.0672255856,189.2567579207,0,7,9,1.0,442,401,1.0],[1,1,0.0,0.006493506,0.006493506,154.0,1,12,9,1.0,82,67,0,1,0.0,0.0,0.0656064391,154.3551427417,1,11,9,0.0,81,65,1.0],[1,1,0.0,0.017582418,0.002197802,455.0,1,28,5,1.0,443,402,1,1,0.0,1.0,1.5063568267,455.7923069211,0,27,5,1.0,443,400,0.0],[2,2,0.612196127,0.081196581,0.054700855,585.0,1,28,53,1.0,206,203,0,0,0.9167850442,1.0,0.382548526,585.5883702579,0,27,53,1.0,204,202,1.0],[1,1,0.0,0.008492569,0.002123142,471.0,1,28,0,1.0,207,162,1,1,0.0924416207,0.1413254992,1.0046310158,471.4308891959,0,28,0,1.0,207,160,0.0],[1,1,0.0,0.062222222,0.075555556,225.0,1,26,11,1.0,98,82,1,0,0.0,0.0,0.9241414534,224.6789442962,0,24,12,1.0,98,83,1.0],[1,1,0.0,0.060344828,0.060344828,116.0,1,12,11,1.0,99,83,2,1,0.5661649689,0.0,0.8455723411,115.8174913818,0,11,11,1.0,99,83,0.0],[1,1,0.0,0.001262095,0.000420698,2377.0,1,26,9,1.0,83,68,1,0,0.0,0.0,0.8415985859,2376.1931885581,0,26,9,0.517855596,82,68,1.0],[1,1,0.0,0.003649635,0.003649635,548.0,1,12,13,1.0,84,1,1,1,0.2430013185,0.2970764915,0.3695579943,546.2982313761,1,13,12,1.0,83,2,1.0],[1,1,0.0,0.003448276,0.003448276,580.0,1,12,1310,1.0,85,2,1,1,0.1811294271,0.0,0.1869383988,580.2752049804,1,12,1308,0.0,84,2,0.0],[1,1,0.0,0.002110595,0.010975095,2369.0,1,26,2,1.0,86,69,0,2,0.0,0.3179540957,1.0572043411,2370.3780147329,1,27,1,1.0,85,68,0.0],[1,2,0.32984607,0.037815126,0.008403361,357.0,1,24,24,1.0,88,71,0,2,0.0883922295,0.2042449582,0.5987169782,356.9326657295,2,22,23,0.6475419247,87,70,1.0],[1,1,0.0,0.000422119,0.000422119,2369.0,1,26,1,1.0,89,72,1,1,1.0,0.0,1.3784005252,2369.2823008586,0,26,0,1.0,89,71,0.0],[1,1,0.0,0.000621504,0.000621504,1609.0,1,26,704,1.0,90,73,0,1,0.469780297,1.0,0.0979851663,1607.8521259035,0,24,703,0.0,91,72,0.0],[1,1,0.0,0.45,0.2,20.0,1,7,16,1.0,100,84,0,0,0.0,1.0,0.6111710256,20.7070939185,0,7,16,0.2309854428,99,84,1.0],[1,1,0.0,0.00421763,0.000421763,2371.0,1,26,2,1.0,91,74,2,0,0.0707575841,0.3589230777,0.3186107815,2371.9624399125,0,26,2,0.5940812282,89,73,1.0],[1,1,0.0,0.0,0.001688476,2369.0,1,26,0,1.0,92,75,1,0,0.4967507558,0.0,0.5942320846,2369.3462889105,0,25,0,1.0,92,75,0.0],[1,1,0.0,0.0,0.000621891,1608.0,1,26,706,1.0,93,76,0,1,0.0,0.0,0.6306128225,1606.4823558602,0,25,706,1.0,93,75,0.0],[1,1,0.0,0.001266357,0.001266357,2369.0,1,26,0,1.0,94,77,0,2,0.3002228592,0.9424020455,0.2411914436,2368.3599086443,0,24,0,0.912839747,93,77,0.0],[1,1,0.0,0.001865672,0.001865672,1608.0,1,26,706,1.0,95,78,0,1,0.0,0.0,0.4790525604,1608.0631771338,0,25,705,0.9082890887,94,78,0.0],[1,1,0.0,0.12716763,0.121387283,173.0,1,9,18,1.0,101,85,1,1,0.0,0.0,0.3153636623,173.3359962932,0,9,19,0.0,101,84,0.0],[1,1,0.0,0.0,0.013615734,661.0,1,15,3,1.0,102,86,1,1,1.0,0.299496006,1.4449985876,660.888231221,0,14,1,1.0,102,84,0.0],[1,1,0.0,0.006908463,0.006908463,579.0,1,20,18,1.0,666,586,0,1,1.0,0.1322731573,1.3288187193,578.8613971158,0,20,18,0.4276620698,665,584,0.0],[1,1,0.0,0.023809524,0.011904762,84.0,1,6,20,1.0,667,16,1,0,0.0,0.5273895274,0.3280127072,85.1739324274,1,6,20,1.0,666,15,0.0],[1,1,0.0,0.235294118,0.529411765,17.0,1,7,4,1.0,668,587,1,0,1.0,0.0,0.5316125673,18.337611907,0,8,4,0.814365259,668,588,1.0],[1,2,0.918295834,0.001251564,0.001251564,1198.5,1,30,1430,1.0,97,80,1,1,1.0,0.4670626506,0.1178172966,1199.3040864628,1,30,1431,1.0,97,80,0.0],[1,1,0.0,0.45,0.2,20.0,1,7,2,1.0,669,588,1,0,0.9980316961,0.2641571483,0.2355537706,20.3853165116,0,6,0,0.8941316437,669,588,0.0],[1,1,0.0,0.014285714,0.014285714,70.0,1,19,16,1.0,670,589,2,0,0.0,0.4199195831,0.8149413092,68.3269098773,0,17,14,1.0,669,590,0.0],[1,1,0.0,0.002967359,0.003956479,1011.0,1,27,27,1.0,22,20,0,1,0.0,0.0,0.8388772038,1010.5423978823,2,25,25,1.0,23,20,0.0],[1,1,0.0,0.002336449,0.025700935,856.0,1,28,25,1.0,98,81,0,1,1.0,0.2893312095,0.0435479731,855.3518338162,0,27,24,0.2851781504,98,81,1.0],[1,1,0.0,0.006042296,0.004531722,662.0,1,15,13,1.0,671,590,2,0,0.0,0.3585413503,0.4300837152,661.5226372265,1,14,13,0.4415542578,671,590,1.0],[1,1,0.0,0.000988142,0.0,1012.0,1,27,5,1.0,444,403,1,1,0.0,0.7405771229,0.1481543951,1012.0940176594,2,27,5,0.6504732016,442,403,0.0],[1,1,0.0,0.010542169,0.001506024,664.0,1,16,14,1.0,1,1,0,1,0.0,0.0,0.9757569619,663.7295113229,0,14,12,1.0,1,1,0.0],[1,1,0.0,0.004664179,0.027985075,1072.0,1,19,46,1.0,678,601,0,0,0.0,0.0,0.5963736946,1072.1330606567,0,18,46,0.0,679,600,0.0],[1,1,0.0,0.001168224,0.001168224,856.0,1,28,20,1.0,679,602,1,1,1.0,0.0,0.6127185477,856.2972358961,0,27,20,0.7503364253,678,600,0.0],[1,1,0.0,0.005827506,0.003496503,858.0,1,28,0,1.0,680,603,0,0,1.0,0.0372382203,1.0414785485,857.0767528288,1,27,0,0.801095535,679,603,0.0],[1,1,0.0,0.002252252,0.002252252,444.0,1,5,173,1.0,681,63,0,0,0.7499977813,0.0,0.4177255165,445.1729692352,1,4,174,1.0,681,64,0.0],[1,1,0.0,0.013986014,0.013986014,858.0,1,28,0,1.0,682,604,0,0,0.5822280546,0.0,0.0904166654,857.2715686017,1,27,0,0.4663140229,682,602,1.0],[1,1,0.0,0.005827506,0.005827506,858.0,1,29,1,1.0,20,19,1,1,0.5552646662,0.0,1.2561786725,857.794108192,1,28,1,0.0,20,18,1.0],[1,1,0.0,0.082474227,0.005154639,194.0,1,18,48,1.0,683,605,0,1,0.4640755126,0.0459643597,0.2401022842,195.2099340942,0,17,46,0.1331467242,683,604,1.0],[1,1,0.0,0.0155902,0.0,449.0,1,5,2,1.0,684,64,0,1,0.0,0.0,0.503210985,448.4035363074,2,4,3,1.0,683,63,0.0],[1,1,0.0,0.002110595,0.002110595,2369.0,1,26,36,1.0,23,21,0,2,0.0,0.0,0.3246442767,2370.4965176036,1,26,35,0.9796497021,23,21,0.0],[1,1,0.0,0.000422119,0.000422119,2369.0,1,26,0,1.0,99,82,0,0,0.6663354827,0.5206267216,0.6147210974,2369.4042020488,1,25,0,1.0,98,82,1.0],[1,1,0.0,0.003236246,0.003236246,309.0,1,16,63,1.0,100,13,1,1,0.0,0.0,1.1129897746,309.0602051683,3,14,63,0.9857580746,99,13,1.0],[1,1,0.0,0.000422119,0.000422119,2369.0,1,26,0,1.0,101,83,0,2,0.0982654083,0.0,0.4242098928,2367.8431105816,1,25,0,0.1540250503,100,84,0.0],[1,1,0.0,0.019855596,0.025270758,554.0,1,18,58,1.0,21,20,0,0,0.7435098978,0.0,0.8369767834,552.9856105465,1,17,59,1.0,20,19,1.0],[1,6,1.0,0.002083333,0.002083333,480.0,1,26,283,0.833333333,27,26,0,6,1.0,0.4973290332,0.7417896181,479.4352117882,0,25,281,0.5503871197,27,25,0.0],[1,1,0.0,0.001724138,0.0,580.0,1,21,0,1.0,28,27,0,0,0.4282871595,1.0,1.516708906,580.325108239,1,21,0,0.9674052388,27,27,0.0],[1,1,0.0,0.0,0.004514673,443.0,1,8,67,1.0,29,1,0,1,0.0,0.7090212546,0.1959570725,442.219664991,1,7,67,1.0,28,0,0.0],[1,1,0.0,0.038028169,0.023943662,710.0,1,8,51,1.0,685,65,0,2,0.3073445046,0.6432920695,1.5429429647,711.0064591744,1,7,51,0.8598335947,685,65,1.0],[1,1,0.0,0.006741573,0.0,445.0,1,9,1,1.0,2,1,0,2,0.1645341171,0.1350445185,0.5382707115,444.8185070201,2,8,0,1.0,1,1,0.0],[2,3,0.960229718,0.007458048,0.000310752,1072.666667,1,26,68,1.0,688,673,2,2,1.0,0.1030937442,0.7970619342,1070.8198408901,0,25,67,0.0450837114,686,673,1.0],[1,1,0.0,0.076923077,0.04029304,273.0,1,19,62,1.0,3,2,1,1,0.0,0.2114860459,0.5188505053,273.4505459813,1,17,62,1.0,2,1,1.0],[1,1,0.0,0.005319149,0.005319149,188.0,1,9,57,1.0,4,3,0,0,0.0,0.0,0.1649700734,187.3410875813,1,8,56,1.0,4,2,0.0],[2,2,1.0,0.001829826,0.0,546.5,1,17,95,1.0,31,29,1,2,0.6894256434,0.0277751643,0.367442291,546.6607859971,1,17,94,1.0,30,30,1.0],[1,1,0.0,0.007881773,0.0,1015.0,1,27,35,1.0,102,84,1,0,0.0,0.0,0.5247514832,1015.0239619513,1,27,34,0.0400663862,101,83,0.0],[2,2,0.297472249,0.012195122,0.0,1558.0,1,26,12,0.5,690,675,2,0,0.353744002,1.0,0.9713362121,1556.9085788257,0,26,10,0.5134654941,689,675,1.0],[1,1,0.0,0.004664179,0.004664179,1072.0,1,19,9,1.0,103,85,1,1,0.0,0.0,1.1133513492,1070.7898131226,0,19,8,1.0,103,85,1.0],[1,1,0.0,0.003003003,0.003003003,333.0,1,15,19,1.0,104,86,1,1,0.0,0.1711919466,0.1767738091,332.2188169212,1,13,18,0.3245272271,104,85,0.0],[2,5,0.855212256,0.030332922,0.012330456,811.0,1,29,178,1.0,695,680,0,3,0.8696016143,0.0,0.9387885762,811.4637341522,0,29,178,0.3988461213,695,678,1.0],[1,1,0.0,0.008888889,0.008888889,225.0,1,26,71,1.0,24,22,0,1,0.0,0.4457021024,0.1889141088,225.2995216957,0,26,70,1.0,24,21,0.0],[1,1,0.0,0.000417014,0.0,2398.0,1,26,0,1.0,25,23,1,1,0.2557102233,0.0,0.6452268553,2398.3098601035,0,24,0,0.9130713089,25,23,1.0],[1,1,0.0,0.017751479,0.0,338.0,1,15,5,1.0,105,87,0,1,0.0,0.0,1.1680819101,338.781123048,0,16,5,0.0787420786,104,86,0.0],[1,1,0.0,0.001165501,0.001165501,858.0,1,29,37,1.0,106,88,1,0,0.0,0.0,0.2812265308,857.6197992439,0,28,36,0.0,107,86,1.0],[1,1,0.0,0.004424779,0.0,226.0,1,26,6,1.0,26,24,1,0,0.0,0.0,0.5432916004,227.9257851833,1,24,6,1.0,26,24,0.0],[1,1,0.0,0.004405286,0.0,227.0,1,26,0,1.0,27,25,0,0,0.0,0.0,0.2905972696,227.7644785443,0,25,0,0.9593272473,27,24,0.0],[1,1,0.0,0.014652015,0.014652015,273.0,1,20,26,1.0,107,89,0,0,0.3190935294,1.0,0.823988895,272.2552212293,1,20,25,1.0,106,88,0.0],[1,1,0.0,0.068027211,0.020408163,147.0,1,17,88,1.0,108,90,1,2,0.0,0.6588658649,1.7249643293,148.4203140348,1,16,88,1.0,108,90,1.0],[2,4,0.975106032,0.004635762,0.004635762,377.5,1,29,246,1.0,112,107,1,3,0.5694116157,0.0,0.5274940298,377.679120579,1,29,247,1.0,112,107,1.0],[1,1,0.0,0.003753128,0.001251043,2398.0,1,27,17,1.0,5,4,1,1,0.0,0.7024585449,0.1170884563,2397.8060151792,0,28,17,1.0,3,3,0.0],[1,1,0.0,0.016949153,0.016949153,413.0,1,21,101,1.0,113,94,0,0,0.0,0.0,0.7036924701,413.8640003663,0,20,101,1.0,112,93,1.0],[1,1,0.0,0.0,0.0,37.0,1,1,0,1.0,6,1,0,0,0.5904461834,0.0,1.1870271684,36.5484169571,2,1,1,0.0951554081,5,1,1.0],[1,3,0.547121171,0.023890785,0.014139444,683.6666667,1,29,231,1.0,698,613,3,3,0.6329837413,0.0,0.245304381,683.7071179895,1,28,232,0.0,697,612,1.0],[2,9,0.77161451,0.011840062,0.003881988,572.4444444,1,28,550,0.888888889,40,38,2,9,0.4418429662,0.5107874871,0.417965377,573.1239072438,1,27,550,0.8297621864,39,38,1.0],[1,1,0.0,0.00174216,0.00174216,574.0,1,18,5,1.0,699,614,0,1,0.0,0.0,0.7714263854,572.8275337382,0,16,4,0.8299550073,699,613,0.0],[1,1,0.0,0.090517241,0.017241379,232.0,1,23,103,1.0,7,5,1,1,0.0,0.0,0.9167431943,232.6743008456,1,23,103,0.3285385848,7,5,1.0],[1,1,0.0,0.035242291,0.0,227.0,1,27,103,1.0,114,95,1,0,0.5404252077,0.0,0.1485431407,227.2538037328,2,26,103,1.0,112,94,1.0],[1,1,0.0,0.000928505,0.000928505,1077.0,1,19,2,1.0,115,96,0,0,0.8661880792,0.0,0.6525440983,1077.1912334329,1,18,2,0.5226836423,116,96,0.0],[1,1,0.0,0.012820513,0.004273504,234.0,1,23,0,1.0,1057,997,0,0,0.6558183818,0.8376349508,0.3866620769,234.4625558555,0,21,0,1.0,1056,997,0.0],[1,1,0.0,0.002497918,0.001665279,2402.0,1,27,1,1.0,1057,997,0,1,0.840012069,1.0,0.6405612155,2402.1243143998,1,27,1,0.154678272,1057,995,1.0],[1,1,0.0,0.043659044,0.008316008,481.0,1,28,5,1.0,1057,997,1,1,1.0,0.0,0.5138042592,481.3518099769,0,27,5,1.0,1056,997,0.0],[1,1,0.0,0.011981567,0.000921659,1085.0,1,19,1,1.0,116,97,1,0,0.0,0.0,0.352017713,1084.9203768103,1,18,0,1.0,116,97,1.0],[2,2,0.286396957,0.020618557,0.008836524,339.5,1,20,193,1.0,29,29,1,2,0.0,0.0,0.2761602185,340.0786581936,1,19,193,1.0,29,28,1.0],[1,1,0.0,0.013157895,0.006578947,152.0,1,3,5,1.0,700,615,0,1,0.0,0.0,0.4625436276,151.7219325809,1,2,6,0.7321980825,700,614,1.0],[1,1,0.0,0.013333333,0.006666667,150.0,1,16,106,1.0,701,616,1,0,0.0,0.1850036093,0.6031718914,149.8638491133,1,16,105,0.0660881645,700,615,1.0],[1,1,0.0,0.031746032,0.007936508,126.0,1,16,808,1.0,702,617,0,0,0.0,0.0,0.4904524673,125.7775755431,0,15,808,1.0,701,617,0.0],[1,1,0.0,0.015332198,0.001703578,587.0,1,21,24,1.0,703,618,0,0,0.2532402511,0.2008388882,0.0039372689,587.1001528812,2,21,25,0.6442022139,703,619,0.0],[1,1,0.0,0.019963702,0.005444646,551.0,1,21,803,1.0,704,619,0,1,0.0307163826,0.0,0.037271086,551.0169109386,0,20,802,1.0,703,618,0.0],[2,2,0.811278124,0.001971609,0.001182965,1268.0,1,27,48,1.0,706,691,1,2,0.3731704143,0.6062250639,0.1250808075,1266.7480611951,0,26,48,1.0,705,689,0.0],[1,1,0.0,0.003401361,0.00170068,588.0,1,21,0,1.0,707,621,0,1,0.0,0.190000024,2.0302243304,586.7486855417,1,20,0,1.0,706,621,1.0],[1,2,0.749595257,0.009658247,0.000742942,673.0,1,31,24,1.0,709,623,1,1,0.5965354127,0.7490992364,0.734811467,672.2883486884,0,31,22,1.0,708,624,1.0],[1,1,0.0,0.004499438,0.002249719,889.0,1,28,795,1.0,710,624,1,2,0.4245069251,0.0,0.6298183795,889.5040689992,0,28,793,0.0,710,622,0.0],[1,1,0.0,0.0,0.005119454,586.0,1,21,0,1.0,711,625,1,0,0.6174339473,1.0,0.5163047011,585.8771542199,0,20,0,1.0,710,624,0.0],[1,2,0.940285959,0.009960159,0.003984064,502.0,1,26,1663,1.0,713,627,1,0,1.0,0.0,0.5389796838,500.6211187466,0,26,1662,1.0,713,627,0.0],[1,6,0.995226686,0.0,0.007735584,474.0,1,27,5058,0.5,719,633,1,6,1.0,0.8244348649,0.2916983636,475.1061446427,1,27,5057,0.0,718,633,0.0],[1,1,0.0,0.005405405,0.005405405,185.0,1,24,106,1.0,720,634,0,0,0.0,0.1833619247,0.6616719022,185.2125137717,0,24,105,1.0,720,634,1.0],[1,1,0.0,0.00177305,0.00177305,564.0,1,24,818,1.0,721,635,1,0,0.0,0.0,0.3531706955,565.2776872583,1,22,817,1.0,720,634,0.0],[1,1,0.0,0.000832639,0.000832639,2402.0,1,27,0,1.0,103,87,0,1,0.0,0.0,0.9298056901,2401.4438615323,1,27,0,0.2487520556,103,86,0.0],[1,1,0.0,0.005263158,0.005263158,190.0,1,11,116,1.0,8,2,0,0,0.0,0.0,0.1038178902,189.0470992636,1,10,116,0.8819198718,8,2,0.0],[1,1,0.0,0.001098901,0.001098901,910.0,1,30,794,1.0,9,6,1,1,0.2722979563,0.0,1.3351983446,911.0580651213,0,31,794,1.0,9,5,0.0],[1,1,0.0,0.005555556,0.005555556,180.0,0,9,129,1.0,10,3,0,0,0.0,1.0,0.7415460276,179.2102284579,0,7,130,0.099009359,11,3,0.0],[1,1,0.0,0.001098901,0.001098901,910.0,0,30,794,1.0,11,7,1,0,0.1553356584,0.0,0.615203176,908.807212878,0,30,794,0.693516561,11,8,0.0],[1,1,0.0,0.005555556,0.005555556,180.0,0,10,1,1.0,41,7,1,0,0.0,0.0,0.4429635392,180.7596822176,0,11,0,0.4905009754,41,6,0.0],[1,1,0.0,0.021333333,0.005333333,750.0,1,9,5,1.0,722,72,1,0,0.5417132695,0.0,0.2757409761,749.315286005,1,9,4,0.6725470709,721,72,1.0],[2,3,0.0,0.005376344,0.005376344,62.0,1,9,181,0.666666667,737,86,1,2,0.0,0.0,0.0195344596,62.172431329,0,8,181,0.0,737,86,1.0],[1,2,0.0,0.0,0.0,87.0,1,1,0,0.5,734,80,0,1,0.0,0.0,0.0634659433,86.2696291148,1,1,0,0.0135356514,733,79,1.0],[2,10,0.632413288,0.041284404,0.017889908,436.0,1,32,914,0.8,732,717,1,10,1.0,0.0,0.6350764163,436.5398283806,1,32,915,1.0,732,716,1.0],[3,15,0.550244305,0.01695279,0.038841202,310.6666667,1,32,0,0.2,752,740,3,15,0.0,0.0759807707,0.3915876275,311.3309315266,0,32,0,0.0,750,739,1.0],[1,1,0.0,0.011682243,0.011682243,428.0,1,9,43,1.0,42,2,1,0,0.0,0.0,0.3284201344,428.6944836798,2,8,44,1.0,41,2,1.0],[1,1,0.0,0.012820513,0.008547009,234.0,1,23,5,1.0,753,644,1,1,0.0,0.6186361602,0.3834035848,234.0732998408,1,23,4,0.0,751,644,1.0],[1,1,0.0,0.012820513,0.008547009,234.0,1,23,5,1.0,754,645,0,2,0.0,0.0,0.3407022259,233.0457901626,1,22,5,1.0,753,645,0.0],[1,1,0.0,0.095,0.0125,800.0,1,9,1,1.0,755,93,1,0,0.3905414738,0.8044175964,0.6115298579,799.1831382746,0,9,2,1.0,756,92,1.0],[1,1,0.0,0.596439169,1.376854599,337.0,1,18,6,1.0,117,98,0,1,0.7439911982,0.0,0.227985127,336.964510668,1,18,5,1.0,116,98,1.0],[1,1,0.0,0.066473988,0.040462428,346.0,1,7,7,1.0,756,94,1,0,0.0,0.7416254554,0.687622276,346.840993142,0,7,7,1.0,756,92,0.0],[1,1,0.0,0.066473988,0.040462428,346.0,1,7,103,1.0,757,95,0,1,0.0,0.0,0.241613084,346.3674132131,1,6,104,0.2128095191,757,95,0.0],[1,1,0.0,0.005494505,0.005494505,182.0,1,10,807,1.0,12,8,1,0,1.0,0.0,0.5158812354,182.3496962475,1,10,807,1.0,14,8,0.0],[1,1,0.0,0.0,0.00234192,427.0,1,9,3,1.0,104,3,2,1,0.0,0.0,0.4588990777,426.4711265971,0,9,3,0.7611647124,104,3,0.0],[1,1,0.0,0.00041632,0.00041632,2402.0,1,27,6,1.0,13,9,0,0,0.6904866076,0.8365744629,0.6306294226,2401.9448106125,1,28,6,1.0,12,9,0.0],[1,1,0.0,0.00041632,0.00041632,2402.0,1,27,5,1.0,14,10,0,1,0.0,0.0,0.0817420149,2401.9806290331,0,27,5,1.0,13,10,0.0],[1,1,0.0,0.011152416,0.001239157,807.0,1,9,4,1.0,758,96,0,1,0.4665681844,0.5262984728,0.4043132198,806.8662928627,1,8,4,1.0,759,95,0.0],[1,1,0.0,0.012,0.001333333,750.0,1,9,45,1.0,759,97,1,1,0.0,0.0,0.56533091,751.151123982,0,8,45,0.4371958238,759,99,0.0],[1,1,0.0,0.004599816,0.0,1087.0,1,19,8,1.0,760,646,0,1,1.0,0.0,0.248474634,1086.927341768,0,18,7,1.0,760,647,0.0],[1,1,0.0,0.004599816,0.0,1087.0,1,19,9,1.0,761,647,1,0,0.0,0.0,0.312619813,1088.5608215199,0,19,8,0.5117247568,762,648,0.0],[1,1,0.0,0.007874016,0.005905512,1016.0,1,27,81,1.0,445,404,2,1,0.0,0.3480941282,0.6616249934,1015.2069629732,0,26,81,0.0726825061,445,404,0.0],[1,1,0.0,0.007874016,0.005905512,1016.0,1,27,46,1.0,446,405,1,2,0.4561611522,0.0,0.8059052373,1016.0799835128,1,27,45,1.0,445,405,0.0],[1,1,0.0,0.016438356,0.001826484,1095.0,1,19,4,1.0,43,33,2,0,0.0576606727,0.1929630606,0.0046247312,1094.6497252758,1,18,5,1.0,42,31,1.0],[1,1,0.0,0.01025641,0.01025641,195.0,1,4,14,1.0,44,8,1,2,0.1034140149,0.0,0.6236868998,195.5829407827,1,4,14,0.2591367809,43,7,1.0],[1,1,0.0,0.013289037,0.016611296,301.0,1,24,116,1.0,105,88,2,2,0.0,1.0,0.6102929119,301.8628042508,1,23,116,0.0206480122,105,86,0.0],[1,1,0.0,0.026970954,0.026970954,482.0,1,28,10,1.0,106,89,0,1,0.2105423089,0.0,1.2232860978,481.6627337592,0,26,11,1.0,105,89,1.0],[1,1,0.0,0.006896552,0.008866995,1015.0,1,27,3,1.0,107,90,0,1,0.0,0.2077160224,0.5271004761,1015.4406624509,0,26,2,0.0,108,89,1.0],[1,1,0.0,0.279279279,0.0,111.0,1,2,310,1.0,762,98,1,0,0.503686042,0.5211040668,0.8827399598,110.7398950352,1,1,309,1.0,762,98,1.0],[2,2,0.650022422,0.009560229,0.001912046,523.0,1,25,12,1.0,764,747,2,1,1.0,0.0,0.9085982937,523.4460933608,2,25,11,1.0,763,748,1.0],[2,4,0.684497797,0.041401274,0.022292994,78.5,1,9,27,0.5,782,116,1,3,0.0,0.0,0.090275711,77.8323442761,0,10,27,0.3615154751,781,115,1.0],[2,8,0.746675758,0.040582267,0.025143361,566.75,1,32,281,0.375,772,755,2,8,0.8961429695,0.0946273764,0.230003682,566.2062260969,1,31,282,0.7501621915,771,755,1.0],[1,5,0.0,0.0,0.0,8.4,1,4,36,0.4,777,106,1,5,1.0,1.0,0.6668719278,8.503110588,1,3,35,0.3848986289,776,105,1.0],[1,1,0.0,0.0,0.0,56.0,1,1,0,1.0,782,110,0,0,0.0,0.0,0.8839291575,55.4151421489,0,0,0,1.0,780,109,1.0],[1,1,0.0,0.004484305,0.004484305,669.0,1,16,15,1.0,108,91,0,1,0.168332399,0.0881038399,0.2916559902,668.577893435,0,16,14,1.0,107,91,0.0],[1,1,0.0,0.021367521,0.021367521,234.0,1,23,1,1.0,109,92,1,0,0.0,0.0,1.0701567428,233.2695231581,0,21,1,1.0,108,92,0.0],[1,1,0.0,0.005119454,0.005119454,586.0,1,21,11,1.0,783,655,0,1,0.0,0.0,0.0909566663,586.4177828957,1,19,9,0.8347872302,782,655,0.0],[1,1,0.0,0.005208333,0.005208333,576.0,1,21,1,1.0,784,656,0,1,0.0,0.711575803,0.7036601152,575.9455335691,0,21,2,1.0,784,656,1.0],[1,2,0.985228136,0.009749304,0.0,359.0,1,30,3,1.0,46,35,1,1,1.0,0.0,0.7498250287,359.8906938479,0,31,3,1.0,45,34,0.0],[1,1,0.0,0.007352941,0.0,816.0,1,9,2,1.0,785,111,0,1,1.0,0.0,0.4132098147,815.872313547,1,9,2,0.1081758942,784,111,0.0],[1,1,0.0,0.00795756,0.0,754.0,1,9,51,1.0,786,112,0,1,1.0,0.8438347138,0.8005011544,753.5101090246,1,10,50,0.0,784,113,0.0],[1,2,0.091837166,0.068027211,0.00040016,1249.5,1,27,12,1.0,791,661,0,1,0.0,0.0343361756,1.50978298,1250.4427072677,1,28,11,0.4824211219,790,660,0.0],[1,1,0.0,0.0,0.0,0.0,1,1,0,1.0,791,661,0,1,0.0,0.0,1.1503645029,0.6294124617,0,0,0,0.4225352699,790,660,0.0],[1,1,0.0,6.0,0.0,4.0,1,1,0,1.0,791,661,0,0,0.6382170937,1.0,1.3733434656,3.4746028288,0,0,0,0.0,791,661,0.0],[1,1,0.0,0.0,0.0,0.0,1,1,0,1.0,791,661,1,1,0.1853232312,0.0,0.2237014692,0.0843899816,0,0,0,0.7881734866,790,660,0.0],[1,3,0.390340664,0.077476038,0.000399361,834.6666667,1,27,2,1.0,794,664,0,3,1.0,0.0,2.3304754195,834.2775699677,1,26,1,1.0,795,663,1.0],[1,1,0.0,0.00990099,0.00990099,101.0,1,6,119,1.0,795,113,1,0,0.639122726,0.0,0.8283600567,100.3473052281,1,4,120,1.0,795,113,0.0],[1,1,0.0,0.00990099,0.00990099,101.0,1,6,148,1.0,796,114,0,0,0.0,0.8168987258,0.73682724,99.0264326792,0,6,148,1.0,796,114,0.0],[2,3,0.9364171,0.00862069,0.011699507,541.3333333,1,29,20,1.0,112,106,2,2,1.0,0.0,0.0645755614,541.2754017535,0,30,20,1.0,110,106,1.0],[1,1,0.0,0.003174603,0.003174603,315.0,1,18,0,1.0,113,13,0,1,0.1891139585,0.6090223414,0.3666210948,314.3277157851,0,16,0,0.5182618422,112,12,1.0],[1,1,0.0,0.078947368,0.035087719,114.0,1,3,2,1.0,114,14,1,0,0.3598760933,0.270241446,0.1003939982,113.6490154163,0,2,1,1.0,114,14,0.0],[1,1,0.0,0.022680412,0.006185567,485.0,1,28,16,1.0,47,36,0,1,0.6982885886,0.0,0.4222222249,484.3987219142,0,29,15,1.0,47,35,0.0],[1,1,0.0,0.022633745,0.00617284,486.0,1,28,1,1.0,48,37,0,1,0.1717716391,0.0,0.306039155,487.1672477151,1,27,1,0.6779411246,48,37,0.0],[1,1,0.0,0.003472222,0.003472222,864.0,1,30,13,1.0,115,95,1,0,0.0,0.3557263484,1.7177090282,864.3469399799,0,30,14,0.174165676,114,94,1.0],[1,1,0.0,0.003472222,0.003472222,864.0,1,30,34,1.0,116,96,1,0,0.0,0.0,0.9923257101,862.788090135,1,30,32,0.396423136,116,96,0.0],[1,1,0.0,0.044843049,0.035874439,669.0,1,16,4,1.0,117,97,2,2,0.7904519055,0.0,0.8781275833,669.068957356,1,15,4,1.0,116,97,1.0],[1,1,0.0,0.001706485,0.001706485,586.0,1,21,16,1.0,797,665,0,1,0.8144094855,0.4421964516,0.5803164048,585.81468492,0,22,16,1.0,797,664,0.0],[1,1,0.0,0.001736111,0.001736111,576.0,1,21,5,1.0,798,666,0,1,0.1981993956,0.0,0.2668401387,577.4076662992,2,22,5,1.0,797,665,0.0],[1,1,0.0,0.030150754,0.0,199.0,1,18,75,1.0,799,667,0,0,0.1863764566,0.502161512,0.8077938251,199.7817434773,0,17,74,0.9351027403,797,666,0.0],[1,1,0.0,0.030150754,0.0,199.0,1,18,123,1.0,800,668,1,3,0.5272815069,0.0,0.323506539,198.1448568201,0,18,122,1.0,799,667,0.0],[1,4,0.976760476,0.001785714,0.009375,560.0,1,23,132,1.0,804,672,0,3,1.0,0.0,0.9160076857,559.3670404555,1,21,132,1.0,803,671,1.0],[1,6,0.921352102,0.002064288,0.007077558,565.1666667,1,27,295,1.0,810,678,0,7,1.0,0.0,0.0794051697,565.2322079633,1,26,295,1.0,810,677,0.0],[2,8,0.700779914,0.03029853,0.006534977,841.625,1,34,113,0.875,818,800,2,8,1.0,0.0,0.2664120948,842.7608367061,1,32,112,0.39850837,818,800,1.0],[1,1,0.0,0.005555556,0.005555556,180.0,0,10,147,1.0,15,4,0,1,0.0,0.0,1.5671851277,180.5668619795,0,9,147,1.0,15,3,0.0],[1,1,0.0,0.019347037,0.00362757,827.0,1,9,6,1.0,819,117,2,0,0.1963198011,0.0,0.8408483769,826.6086615945,1,8,6,1.0,820,116,1.0],[2,3,0.579318705,0.040345821,0.050432277,231.3333333,1,29,35,1.0,120,114,3,4,1.0,0.0,0.9047476144,231.6586290898,0,29,35,0.0,119,113,1.0],[1,1,0.0,0.022772277,0.015841584,1010.0,1,27,6,1.0,121,100,0,1,0.0262669727,1.0,1.0567527539,1009.0861696474,0,26,7,0.7572116156,120,100,1.0],[1,1,0.0,0.0,0.195121951,41.0,1,2,8,1.0,122,16,1,3,0.0,0.0,0.6083239367,42.0500031749,2,2,7,1.0,123,14,0.0],[1,1,0.0,0.007858546,0.000982318,1018.0,1,27,92,1.0,123,101,0,1,1.0,0.0,1.2014889084,1017.1612183168,0,27,94,0.0031384845,123,101,0.0],[1,1,0.0,0.007905138,0.000988142,1012.0,1,27,0,1.0,124,102,0,0,0.0,0.7673332584,0.2792547136,1012.4360540342,0,26,0,0.345734251,123,101,1.0],[1,1,0.0,0.004405286,0.004405286,227.0,1,27,126,1.0,820,685,0,0,0.0,0.27507148,0.9792578874,226.9596034556,1,26,126,1.0,819,684,0.0],[1,1,0.0,0.004444444,0.004444444,225.0,1,27,2,1.0,821,686,1,1,0.0677262698,0.7037792765,0.560463223,224.764738122,2,27,0,0.9909229088,820,685,1.0],[2,2,0.204668734,0.318912237,0.529048208,404.5,1,22,18,1.0,119,102,2,1,0.8256341949,0.5584997088,1.4184244614,404.2764334362,1,20,17,0.5851934273,118,103,1.0],[2,11,0.823327787,0.017894737,0.011578947,345.4545455,1,34,271,0.818181818,832,814,1,11,1.0,0.3771914289,0.4306927436,344.3556677705,0,33,270,1.0,832,812,1.0],[2,3,1.0,0.004918033,0.004918033,203.3333333,1,30,129,1.0,122,116,2,2,0.9396939859,0.424987156,0.7534264293,203.5868758349,1,31,129,0.3762742671,121,116,0.0],[1,3,0.892008211,0.00719055,0.00719055,649.0,1,31,11,0.666666667,125,104,0,3,0.4948391586,0.3582381693,0.1027543421,649.8582876754,1,29,9,0.9416896423,124,105,1.0],[1,1,0.0,0.000414079,0.000414079,2415.0,1,27,6,1.0,833,693,0,0,0.2456024571,0.0,0.2768754864,2415.5926629372,1,27,4,1.0,834,692,1.0],[1,1,0.0,0.009852217,0.001970443,1015.0,1,27,3,1.0,126,105,1,1,1.0,0.0,1.0673367385,1014.7534809219,1,25,3,0.2033901938,126,104,0.0],[2,12,0.576514862,0.021861618,0.013071895,369.75,1,34,309,0.666666667,845,827,3,12,1.0,0.0,0.1090278675,370.1934122825,1,33,308,0.3867178532,843,827,1.0],[1,1,0.0,0.0,0.0,22.0,1,1,0,1.0,846,128,0,0,0.4455680668,0.348870886,0.3207046175,22.3810436112,1,1,0,0.2473036981,846,127,0.0],[3,5,0.561909193,0.016453831,0.001227898,814.4,1,27,7,0.8,851,833,2,4,0.4720989863,0.0,0.2579030893,814.7874156586,0,26,8,0.0,852,832,1.0],[1,1,0.0,0.001663894,0.001663894,601.0,1,5,0,1.0,852,130,1,0,0.4239773721,0.0,0.8156029496,600.266331435,0,4,0,0.9718960717,852,129,1.0],[1,1,0.0,0.018987342,0.015822785,316.0,1,18,1,1.0,125,17,1,1,0.0,0.0,0.5854795208,316.7825515795,0,17,0,1.0,124,17,1.0],[1,1,0.0,0.022364217,0.015974441,313.0,1,18,34,1.0,126,18,1,2,0.294470798,0.0,0.0950101228,312.3711792655,0,19,34,0.8464975294,126,18,0.0],[1,1,0.0,0.006329114,0.006329114,316.0,1,18,0,1.0,127,19,0,1,0.2340380484,1.0,0.0370347052,316.3110763113,0,18,0,0.2733138546,125,17,0.0],[1,1,0.0,0.001663894,0.001663894,601.0,1,5,1,1.0,853,131,0,0,0.3119380065,0.7767930009,0.0023850889,600.0859472904,1,6,0,0.5256687289,853,130,0.0],[2,2,0.757878463,0.014253563,0.009752438,666.5,1,28,134,1.0,129,123,2,1,0.5680740244,1.0,0.7208980008,666.5630132753,1,29,134,1.0,129,123,0.0],[1,1,0.0,0.009493671,0.009493671,316.0,1,18,1,1.0,130,21,2,0,0.1377339995,0.0,0.0650424849,317.4371532054,1,17,0,1.0,128,21,1.0],[2,2,0.64293835,0.036912752,0.0,745.0,1,28,21,1.0,855,836,1,1,1.0,0.0,1.2155250575,744.4268209437,2,28,21,1.0,854,837,1.0],[2,6,0.702015602,0.019538606,0.000706215,708.0,1,32,41,0.833333333,861,842,2,4,1.0,0.0341826543,0.8679450018,707.3114926897,0,30,41,0.0764404842,861,842,1.0],[2,3,0.567897867,0.042744063,0.002638522,631.6666667,1,20,23,1.0,864,845,0,2,0.1727969775,0.3243684915,1.2582210638,632.7679161726,0,18,22,0.1332676668,864,844,1.0],[1,1,0.0,0.090909091,0.027272727,330.0,1,1,13,1.0,865,708,0,0,1.0,0.0,0.8005215314,328.9435951619,1,1,13,1.0,864,708,1.0],[1,1,0.0,0.002207506,0.0,453.0,1,10,16,1.0,879,2,1,0,1.0,0.0,1.9171264507,453.111400325,1,9,15,0.0,878,2,1.0],[2,13,0.689767673,0.053151286,0.006461051,631.0,1,35,405,0.769230769,878,859,1,12,0.248970695,0.0,0.5079475409,631.1201523145,2,34,405,0.7056251836,877,858,1.0],[2,3,0.799980022,0.047101449,0.010144928,460.0,1,32,55,0.666666667,129,123,2,2,1.0,0.0,0.8087384843,461.0333469621,0,31,54,0.9359267728,130,123,1.0],[1,1,0.0,0.04040404,0.02020202,99.0,1,2,37,1.0,130,108,1,0,0.7485902464,0.1657360546,0.4259694365,100.5764131545,1,1,37,0.0,129,108,1.0],[1,1,0.0,0.04040404,0.02020202,99.0,1,2,0,1.0,131,109,1,0,0.7486590912,0.3449979529,0.8285462292,99.578557606,0,2,0,1.0,131,108,0.0],[2,7,0.83121671,0.032575622,0.026132092,798.1428571,1,33,390,0.857142857,453,447,2,6,0.6457178275,0.0,1.1244169396,796.9256218411,0,31,390,0.4189872214,453,447,1.0],[2,6,0.815138934,0.027332705,0.015080113,884.1666667,1,33,742,1.0,460,454,2,5,0.0,1.0,0.9187534412,882.7495893688,1,32,741,1.0,459,455,0.0],[1,1,0.0,0.269503546,0.468085106,141.0,1,2,199,1.0,460,39,0,1,0.0505295245,0.271489718,0.4077264974,140.8394107885,0,1,198,0.0,460,39,0.0],[1,1,0.0,0.006741573,0.006741573,445.0,1,11,26,1.0,131,22,0,0,0.0,0.0,0.1870642221,445.0498214567,0,10,26,1.0,129,22,1.0],[1,1,0.0,0.037956204,0.0,685.0,1,16,37,1.0,132,110,0,2,0.8355717447,0.0418271099,0.201444871,685.1258556487,1,15,37,0.757164088,132,110,1.0],[1,1,0.0,0.00862069,0.002873563,348.0,1,7,30,1.0,133,17,0,1,0.0,0.0,0.5770154207,347.5197179409,0,8,29,1.0,133,17,1.0],[1,1,0.0,0.00862069,0.002873563,348.0,1,7,155,1.0,134,18,1,1,0.2211020722,0.0,0.3583915425,347.9626633687,1,7,155,1.0,135,19,0.0],[1,1,0.0,0.057142857,0.028571429,35.0,1,9,45,1.0,135,2,1,0,0.0,0.3014072268,0.0891881124,33.2026556155,0,9,45,0.0,134,2,1.0],[1,1,0.0,0.090909091,0.090909091,11.0,1,4,527,1.0,136,111,1,0,0.0530510533,0.2077437,0.3950173175,11.4662138627,1,3,527,1.0,136,110,0.0],[1,1,0.0,0.090909091,0.090909091,11.0,1,4,565,1.0,137,112,0,1,0.0,0.5639718379,0.6674407013,11.7008475346,0,3,564,1.0,137,113,0.0],[1,1,0.0,0.006968641,0.006968641,287.0,1,6,59,1.0,138,113,1,0,0.0,0.0,0.3336221418,286.7988987464,1,5,59,0.3350221728,138,111,0.0],[1,1,0.0,0.006968641,0.006968641,287.0,1,6,161,1.0,139,114,0,1,0.0,0.0,0.7739342304,288.1243541696,0,7,160,1.0,138,112,0.0],[1,1,0.0,0.000400802,0.000400802,2495.0,1,27,5,1.0,140,115,0,0,0.0,0.0,0.7934661122,2495.8690324436,0,25,4,0.5631106778,140,116,0.0],[1,1,0.0,0.000411015,0.000411015,2433.0,1,27,55,1.0,141,116,0,1,0.0,0.0,0.2946308581,2432.5799004374,1,26,53,1.0,139,117,0.0],[1,1,0.0,0.006369427,0.006369427,157.0,1,8,60,1.0,142,117,0,0,0.0,0.0,1.0360086455,155.7462550946,0,8,60,1.0,143,117,0.0],[1,1,0.0,0.014072848,0.012417219,1208.0,1,19,10,1.0,143,118,1,0,0.0,0.0,1.7552959389,1209.4218442826,0,17,11,1.0,143,117,0.0],[2,3,0.812040681,0.004107543,0.001120239,892.6666667,1,27,83,1.0,146,139,1,2,0.4392113804,0.8351411587,0.0552083457,893.0162621169,0,26,83,1.0,146,138,0.0],[1,1,0.0,0.036585366,0.012195122,82.0,1,18,167,1.0,132,104,1,0,0.0,0.1318986855,0.0169093878,82.6657328465,1,18,167,0.0,131,104,0.0],[1,1,0.0,0.002217295,0.006651885,451.0,1,10,36,1.0,133,4,0,1,1.0,0.0880246805,1.0139531061,451.6313441648,0,9,35,0.7965658601,132,4,0.0],[1,1,0.0,0.002212389,0.004424779,452.0,1,10,20,1.0,134,5,0,0,1.0,0.5302050099,0.5681511156,452.227264107,1,9,19,1.0,133,5,0.0],[1,1,0.0,0.00234192,0.004683841,427.0,1,10,177,1.0,135,6,2,0,0.6176543795,0.2177963593,0.0531026219,426.8904435034,1,9,176,1.0,134,5,0.0],[2,2,0.961236605,0.002360578,0.001475361,1694.5,1,27,23,1.0,209,206,2,1,1.0,1.0,0.4768501893,1693.6168114541,1,27,22,1.0,208,207,1.0],[2,2,0.961236605,0.00250941,0.001568381,1594.0,1,27,163,1.0,211,208,1,1,1.0,0.0,1.1906161925,1595.1729927338,0,27,163,1.0,211,208,0.0],[1,1,0.0,0.002247191,0.002247191,890.0,1,10,1,1.0,16,5,1,0,0.0,0.0503230193,0.7939075758,890.6428926216,1,9,3,1.0,16,4,0.0],[1,1,0.0,0.010224949,0.00204499,489.0,1,29,22,1.0,17,11,1,0,0.0,0.4105657018,0.5388941523,490.1027227737,0,29,21,0.8025428017,17,10,0.0],[1,1,0.0,0.010309278,0.002061856,485.0,1,29,66,1.0,18,12,0,0,0.0,1.0,0.7375868387,485.5972777989,0,28,65,0.0,17,12,0.0],[1,1,0.0,0.00265252,0.00265252,754.0,1,10,102,1.0,19,6,1,0,0.0,1.0,0.0480872113,754.1616017872,0,9,99,1.0,18,5,0.0],[2,2,0.118557857,0.455696203,0.412658228,395.0,1,19,48,1.0,21,14,1,1,0.0,1.0,0.8979847231,395.3772724969,0,17,48,1.0,20,12,1.0],[1,1,0.0,0.004559271,0.004559271,658.0,1,6,31,1.0,22,7,0,0,0.2588828197,0.1262200893,0.2917772177,658.5509988451,0,6,30,1.0,23,7,0.0],[1,1,0.0,0.039473684,0.039473684,152.0,1,3,64,1.0,461,416,0,0,0.2367818864,0.5658386571,0.035522374,152.160652412,0,2,63,0.4200745416,462,415,0.0],[1,1,0.0,0.037313433,0.007462687,134.0,1,6,64,1.0,23,8,1,1,0.4332301012,0.0,0.4655726262,134.5311875606,0,5,62,1.0,22,8,0.0],[1,1,0.0,0.02238806,0.007462687,134.0,1,6,109,1.0,24,9,0,0,0.0,0.6751812,0.8963389761,133.5893098631,1,6,110,0.0,24,9,0.0],[1,1,0.0,0.016260163,0.0,492.0,1,29,1,1.0,25,14,0,1,0.0,1.0,0.3810934042,492.4463499907,0,29,1,0.0,24,12,1.0],[1,1,0.0,0.016393443,0.0,488.0,1,29,67,1.0,26,15,1,2,0.0,0.6435616917,1.435536546,488.9361425282,2,30,66,0.7563622951,25,14,0.0],[1,1,0.0,0.006651885,0.006651885,451.0,1,6,121,1.0,27,10,1,0,0.0,0.0,1.127564347,451.1083712017,0,6,121,0.6087236203,27,10,0.0],[1,1,0.0,0.004407051,0.008012821,2496.0,1,27,4,1.0,28,16,0,0,0.0863002864,0.4103691705,1.2069371514,2496.3865708126,1,27,4,1.0,27,15,1.0],[1,1,0.0,0.004524887,0.008227067,2431.0,1,27,66,1.0,29,17,0,0,0.7434542495,0.0,0.3485308832,2431.9631631762,1,27,67,1.0,27,17,0.0],[1,1,0.0,0.00234192,0.00234192,427.0,1,11,182,1.0,213,3,1,1,0.3060461309,0.1427813649,0.2148800687,426.9144356071,2,10,182,1.0,213,2,0.0],[1,1,0.0,0.002183406,0.002183406,458.0,1,11,3,1.0,213,3,1,1,0.0,0.243039723,0.0295234319,457.1090516112,0,11,2,0.9255792295,212,2,0.0],[1,1,0.0,0.000801282,0.000801282,2496.0,1,27,0,1.0,30,18,0,1,0.0801413405,0.8923312579,0.6906238825,2496.5556008033,1,27,0,1.0,29,18,0.0],[1,1,0.0,0.000822707,0.000822707,2431.0,1,27,66,1.0,31,19,0,0,0.0,0.0,0.1026539197,2431.6835881553,0,26,65,1.0,30,17,0.0],[1,1,0.0,0.039473684,0.039473684,152.0,1,4,72,1.0,32,20,1,1,0.0,0.0,0.3570238698,151.8950251346,0,3,72,0.3654020766,32,20,0.0],[1,1,0.0,0.0,0.0,21.0,1,1,0,1.0,214,2,1,0,0.5000740906,0.9917165603,1.3977608715,19.98212158,0,0,0,0.0,215,1,1.0],[1,1,0.0,0.0,0.0,21.0,1,1,0,1.0,215,3,0,0,0.1179061964,0.3430010257,0.4050046649,21.5796566639,0,2,0,0.0,214,3,0.0],[1,1,0.0,0.228070175,0.0,57.0,1,22,164,1.0,30,27,0,1,0.0,0.5820598423,0.1559131515,56.3767429627,0,21,163,0.6290426305,30,26,0.0],[1,1,0.0,0.038076152,0.02004008,499.0,1,29,11,1.0,147,120,0,0,1.0,0.6003464858,0.4566620223,499.8131445378,1,28,12,1.0,146,119,1.0],[1,1,0.0,0.066666667,0.026666667,75.0,1,19,34,1.0,217,166,1,1,0.0,0.0,0.6093568024,74.1192712712,0,18,35,0.9070750334,217,165,0.0],[1,1,0.0,0.068493151,0.02739726,73.0,1,19,175,1.0,217,166,0,1,1.0,0.0,0.7409274099,73.2093875497,0,19,174,1.0,217,165,0.0],[1,1,0.0,0.031034483,0.020689655,290.0,1,6,181,1.0,219,168,0,2,0.0,0.0,0.4253167461,289.5982581483,1,5,179,1.0,219,167,0.0],[1,1,0.0,0.031034483,0.020689655,290.0,1,6,20,1.0,219,168,2,2,1.0,0.0,0.2846654697,290.3767202668,0,5,19,1.0,219,167,0.0],[1,2,0.468995594,0.015793849,0.000831255,601.5,1,31,53,1.0,137,106,1,1,0.1452171543,0.0,0.7781703757,600.8668310214,0,30,53,0.6574169237,136,105,0.0],[1,1,0.0,0.000800641,0.0,2498.0,1,27,10,1.0,138,107,1,0,0.4198825903,1.0,0.0467146239,2497.2571438205,1,26,10,1.0,138,107,0.0],[1,1,0.0,0.00040032,0.00040032,2498.0,1,28,0,1.0,1,1,1,2,0.0,0.0,0.8926458367,2498.7814434974,1,29,1,0.8776652533,1,0,0.0],[1,1,0.0,0.002,0.0,500.0,1,29,6,1.0,148,121,1,2,0.0,0.0,0.0760945789,500.6994704261,0,29,6,1.0,148,120,0.0],[1,1,0.0,0.004003203,0.003602882,2498.0,1,28,5,1.0,149,122,1,1,0.0,0.0519230917,0.5588196273,2498.7042553539,1,29,5,0.0,148,121,1.0],[1,1,0.0,0.004113534,0.00370218,2431.0,1,28,81,1.0,150,123,1,0,0.0,0.4981735155,0.0875780732,2429.2817444016,0,27,80,0.0,150,122,0.0],[1,1,0.0,0.005208333,0.005208333,192.0,1,7,405,1.0,152,22,0,1,0.0,0.0,0.1729619809,191.5167515986,0,6,404,0.6628750073,150,23,0.0],[1,1,0.0,0.005208333,0.005208333,192.0,1,7,314,1.0,151,21,1,1,0.5494761014,0.0,0.559853726,191.5642786043,0,6,314,1.0,151,20,1.0],[1,1,0.0,0.042283298,0.0,473.0,1,11,23,1.0,153,4,2,0,0.9295805856,0.0800750568,0.0658558132,472.4280880772,0,11,23,1.0,152,3,1.0],[1,1,0.0,0.000621891,0.000621891,1608.0,1,28,885,1.0,154,124,2,1,0.7800097678,0.0,1.4604254926,1607.8626794209,1,26,884,1.0,154,123,0.0],[1,1,0.0,0.00040032,0.00040032,2498.0,1,28,10,1.0,156,126,0,1,0.0,0.7564515318,0.5242019327,2498.3587268996,0,28,10,1.0,155,125,0.0],[1,1,0.0,0.000411353,0.000411353,2431.0,1,28,91,1.0,155,125,1,0,0.6222850655,0.0,0.0747233043,2430.1442099661,1,27,91,1.0,155,125,0.0],[1,1,0.0,0.005172414,0.001724138,580.0,1,21,78,1.0,157,127,1,0,0.0,0.3827487769,0.2265571108,579.168122915,0,21,77,0.9060609555,157,127,0.0],[1,1,0.0,0.005093379,0.001697793,589.0,1,21,99,1.0,158,128,0,1,0.0980251014,0.818335127,1.4193290099,589.1952029647,1,21,99,0.2797804316,157,127,0.0],[1,1,0.0,0.003598561,0.00119952,2501.0,1,28,10,1.0,159,129,0,1,0.991936365,0.0,1.0349247697,2501.5470186641,1,28,10,0.5755647509,160,129,0.0],[1,1,0.0,0.003697617,0.001232539,2434.0,1,28,101,1.0,160,130,1,0,1.0,0.0,0.6084506734,2433.5841258092,0,29,101,0.0,160,129,0.0],[1,1,0.0,0.017241379,0.017241379,58.0,1,6,85,1.0,220,45,1,0,0.0,0.0,0.5300721754,57.8062735158,1,6,86,1.0,220,46,0.0],[1,1,0.0,0.019230769,0.019230769,52.0,1,6,208,1.0,221,46,1,0,0.3864374856,1.0,0.2206999274,51.0110864151,0,6,208,0.9823648249,220,45,0.0],[1,1,0.0,0.024390244,0.06504065,123.0,1,2,42,1.0,161,23,0,1,0.0,0.0,0.1976596761,122.3573482022,1,2,42,0.7030797455,161,22,1.0],[1,1,0.0,0.025641026,0.05982906,117.0,1,4,278,1.0,162,24,2,0,0.0,0.5685394541,0.052070325,117.5155403955,2,4,277,1.0,161,23,0.0],[1,1,0.0,0.003816794,0.003816794,262.0,1,20,52,1.0,223,170,1,0,0.0,0.0,0.4424988772,262.9725848395,1,19,52,0.2542398247,223,169,0.0],[1,1,0.0,0.003816794,0.003816794,262.0,1,20,146,1.0,223,170,0,0,0.4264800854,0.3817487749,0.2210003786,261.8448529297,2,19,146,1.0,222,169,0.0],[1,1,0.0,0.020134228,0.0,2533.0,1,28,2,1.0,224,171,0,1,0.0,0.0,0.4519557523,2533.0244253721,0,27,1,0.8831092482,222,171,1.0],[1,1,0.0,0.029126214,0.0,103.0,1,7,93,1.0,33,11,1,0,0.0,0.0,0.5660235361,103.1753848412,0,6,94,1.0,33,10,1.0],[1,1,0.0,0.029126214,0.0,103.0,1,7,241,1.0,34,12,0,0,0.1435247419,0.8527472099,0.5984263431,101.2576077709,2,6,240,1.0,33,12,0.0],[1,1,0.0,0.030769231,0.0,195.0,1,10,65,1.0,163,131,0,0,0.5235394509,0.3335980913,0.7537984597,195.5907657322,1,9,63,1.0,163,130,0.0],[1,1,0.0,0.031413613,0.0,191.0,1,10,204,1.0,164,132,1,0,1.0,0.0,1.7943205754,191.41700388,0,9,204,1.0,163,132,0.0],[1,1,0.0,0.025316456,0.012658228,158.0,1,8,50,1.0,165,133,0,1,0.5161111203,0.0,0.9722853193,157.2827623113,1,6,50,1.0,165,133,1.0],[1,1,0.0,0.035363458,0.031434185,1018.0,1,28,82,1.0,35,21,0,0,0.0,0.0,0.5924301399,1016.3761495439,0,27,81,0.9869976493,35,20,1.0],[1,1,0.0,0.041338583,0.040354331,1016.0,1,28,181,1.0,36,22,0,0,0.0902204477,0.7245474878,0.4848122853,1015.9442359316,0,28,181,1.0,35,21,0.0],[1,1,0.0,0.084507042,0.028169014,142.0,1,9,221,1.0,37,13,0,0,0.0,0.0,0.0419711106,141.3842847392,0,9,222,0.636520306,36,12,1.0],[2,2,1.0,0.085106383,0.028368794,141.0,1,9,1135,1.0,39,37,3,1,1.0,0.0,0.2761869382,140.2718575911,1,7,1134,1.0,39,37,0.0],[1,1,0.0,0.020428016,0.000972763,1028.0,1,28,181,1.0,41,25,1,0,0.0,0.0,0.3807080718,1029.492262546,2,28,181,1.0,41,25,0.0],[1,1,0.0,0.02038835,0.000970874,1030.0,1,28,0,1.0,40,24,1,0,0.0,0.3940970639,0.2337421454,1030.857872411,0,26,0,1.0,39,24,0.0],[1,1,0.0,0.022584693,0.001254705,797.0,1,28,915,1.0,42,26,1,0,0.3118696328,0.6769516797,0.6475423494,797.9600692295,1,27,916,0.9316142694,41,25,0.0],[1,1,0.0,0.06779661,0.0,59.0,1,23,34,1.0,43,27,1,2,0.0,0.0,0.9754095429,58.5911725688,0,22,35,0.0,43,25,1.0],[1,1,0.0,0.078431373,0.0,51.0,1,23,207,1.0,44,28,2,1,0.0,0.0,1.0023647966,50.6858229995,0,23,207,0.6499871651,43,29,0.0],[1,1,0.0,0.038961039,0.012987013,231.0,1,28,82,1.0,45,29,0,1,0.0,1.0,0.4268344201,230.351664589,0,26,81,0.3938607263,44,28,1.0],[1,1,0.0,0.038626609,0.012875536,233.0,1,28,213,1.0,46,30,1,0,0.0,0.0,1.1849423402,232.0307439595,1,28,212,0.098111187,45,30,0.0],[1,1,0.0,0.022075055,0.0,453.0,1,11,56,1.0,47,15,0,2,1.0,0.1144153992,0.2699314733,455.1266558341,2,10,56,1.0,47,14,1.0],[1,1,0.0,0.022075055,0.0,453.0,1,11,153,1.0,48,16,1,0,0.0966893009,0.0,0.0017680104,453.5064011851,0,10,152,0.4900666431,46,13,0.0],[1,1,0.0,0.005263158,0.005263158,190.0,0,10,58,1.0,49,17,0,0,0.0,0.0,0.1318306987,189.0667162424,1,10,58,0.0,48,16,0.0],[1,1,0.0,0.005555556,0.005555556,180.0,0,10,236,1.0,50,18,0,1,0.0,0.1107976544,0.377102055,180.7612265014,0,9,236,0.7670141213,50,17,0.0],[1,1,0.0,0.001098901,0.001098901,910.0,0,30,901,1.0,51,31,1,0,0.0,0.0292469473,0.6194924542,909.692917536,0,29,901,0.4617608261,51,29,0.0],[1,1,0.0,0.005263158,0.005263158,190.0,0,10,0,1.0,52,19,0,0,0.0,0.972828391,0.258951125,188.9172847509,0,10,0,1.0,51,17,0.0],[1,1,0.0,0.001805054,0.001805054,554.0,1,21,912,1.0,880,720,1,1,0.4070212662,0.7969047979,0.3100094858,553.8307686607,0,21,912,1.0,879,720,0.0],[1,1,0.0,0.001459854,0.001459854,685.0,1,16,60,1.0,139,108,0,1,0.0,0.5839089176,1.0299724286,684.2124465237,0,16,59,0.0,138,106,0.0],[1,1,0.0,0.008595989,0.00286533,349.0,1,7,215,1.0,166,25,0,1,0.4413736772,0.0,0.4169719767,349.8863346379,2,7,213,1.0,166,24,0.0],[1,1,0.0,0.008595989,0.00286533,349.0,1,7,60,1.0,167,26,1,0,0.0,0.1195976908,0.5814745911,348.2185357966,1,8,60,0.1800764826,167,26,0.0],[1,1,0.0,0.000394789,0.000394789,2533.0,1,28,15,1.0,169,135,0,2,0.0,0.0,0.0399287616,2532.7640098204,1,27,14,0.743252103,169,137,0.0],[1,1,0.0,0.000410846,0.000410846,2434.0,1,28,118,1.0,168,134,3,2,0.6316669842,0.0,1.7261044302,2433.8574182097,0,28,117,1.0,168,134,0.0],[1,1,0.0,0.0,0.000971817,1029.0,1,28,11,1.0,170,136,1,0,0.6873345058,0.6061293028,0.5892647439,1031.0777269675,1,28,12,0.0,169,135,0.0],[1,1,0.0,0.0,0.00097371,1027.0,1,28,192,1.0,171,137,0,1,0.0,0.0646909929,0.276621202,1026.2603941273,0,28,191,0.7771766989,172,135,0.0],[1,1,0.0,0.005235602,0.005235602,191.0,1,10,216,1.0,173,139,1,0,0.8118550277,0.0,0.7711196222,190.0941454153,0,10,215,0.5982366451,173,140,0.0],[1,1,0.0,0.005128205,0.005128205,195.0,1,10,12,1.0,172,138,0,1,0.0,0.0,0.7636864715,194.9011069003,0,9,11,0.2756204013,172,136,0.0],[2,2,0.999411065,0.103806228,0.017301038,144.5,1,5,200,0.5,882,862,2,0,0.3454729026,0.0,0.6445030505,143.6796843165,1,6,199,0.4845708372,881,860,1.0],[1,1,0.0,0.003278689,0.003278689,305.0,1,11,0,1.0,174,5,1,0,0.2262804512,0.003823392,0.5196914117,305.4425127267,1,9,1,0.9130174121,173,5,0.0],[1,1,0.0,0.001253133,0.0,798.0,1,28,941,1.0,175,140,0,0,0.0,0.7080178896,0.6333123152,796.2577538944,0,28,940,0.3529674627,174,139,0.0],[1,1,0.0,0.000972763,0.0,1028.0,1,28,207,1.0,176,141,1,1,0.0,0.0,0.861875149,1026.4908689314,0,27,205,1.0,177,139,0.0],[1,1,0.0,0.000970874,0.0,1030.0,1,28,15,1.0,177,142,1,2,0.0,0.0,0.1110089233,1029.7993388305,1,27,15,1.0,177,141,0.0],[1,1,0.0,0.131578947,0.078947368,38.0,1,2,0,1.0,179,4,0,1,0.0,0.0,0.1113907203,38.1100644367,0,3,0,0.6811384457,179,3,0.0],[1,1,0.0,0.131578947,0.078947368,38.0,1,2,138,1.0,178,3,1,0,0.0,1.0,0.7204847689,38.7808082838,1,1,137,0.4195689758,179,4,0.0],[2,5,0.936490658,0.028473504,0.002109148,758.6,1,32,315,1.0,184,173,2,5,0.7168563916,0.0,1.6803354272,757.1652482698,0,33,313,1.0,183,172,1.0],[1,1,0.0,0.002430134,0.002430134,823.0,1,28,246,1.0,186,147,0,0,0.0,0.0,0.2714128363,823.207139413,1,27,246,0.1447838022,184,147,0.0],[1,1,0.0,0.002364066,0.002364066,423.0,1,28,939,1.0,185,146,0,0,0.1675506103,0.6405502491,0.0921607097,423.3614025785,1,28,939,1.0,186,146,0.0],[1,1,0.0,0.002125399,0.002125399,941.0,1,28,69,1.0,187,148,0,0,0.0,0.2647548711,0.2148509117,940.64325073,1,29,69,0.9041612548,185,148,0.0],[1,1,0.0,0.023178808,0.013245033,302.0,1,24,260,1.0,189,150,0,0,0.8273348137,0.1605535027,0.7999879099,301.7461022057,0,24,261,0.5547463223,189,148,0.0],[1,1,0.0,0.023411371,0.013377926,299.0,1,24,133,1.0,188,149,0,0,0.0,1.0,1.2684367922,298.3382570791,1,25,133,1.0,189,147,0.0],[1,1,0.0,0.004395604,0.0,455.0,1,11,41,1.0,190,29,0,0,0.6275990306,0.2272465757,0.2346926583,455.0154252346,0,11,42,1.0,190,29,0.0],[1,2,1.0,0.001766784,0.001766784,566.0,1,31,214,0.5,192,152,0,1,0.2247642711,0.1189073386,0.0007429968,566.6952393177,1,30,214,0.1284165781,192,151,1.0],[1,1,0.0,0.066666667,0.026666667,75.0,1,19,248,1.0,194,154,0,1,0.2188089071,0.0,0.5003742681,74.6514236055,1,19,249,0.0148742427,193,152,0.0],[1,1,0.0,0.058823529,0.014705882,68.0,1,19,1027,1.0,195,155,0,0,0.0,0.0,0.178482521,68.2964644055,0,19,1027,0.8596071183,194,154,0.0],[1,1,0.0,0.051948052,0.012987013,77.0,1,19,73,1.0,193,153,0,1,0.0,0.0,0.4691882111,77.0794191467,1,19,73,1.0,192,153,1.0],[1,1,0.0,0.117647059,0.117647059,34.0,1,9,626,1.0,196,3,0,0,0.0,0.6614697958,1.0145049497,33.3255313812,1,10,626,0.6582516106,194,2,0.0],[1,1,0.0,0.117647059,0.147058824,34.0,1,9,94,1.0,197,4,0,0,0.0,1.0,1.2896163067,33.3859511182,1,7,93,1.0,197,1,0.0],[1,2,0.970950594,0.001746725,0.002620087,572.5,1,28,260,1.0,199,157,1,2,0.0529370251,1.0,0.1672317879,572.5649795034,0,27,259,1.0,199,156,0.0],[1,2,0.970950594,0.001749781,0.002624672,571.5,1,28,478,1.0,201,159,0,0,0.9553780866,0.068738155,0.8124395396,571.1552953771,0,28,477,1.0,200,160,0.0],[1,1,0.0,0.0,0.004237288,472.0,1,11,60,1.0,202,6,0,0,0.0423907064,0.6022913189,0.8994545308,471.9676709632,1,12,60,0.824879644,201,7,0.0],[1,1,0.0,0.022058824,0.0,136.0,1,7,194,1.0,203,30,1,2,0.0,1.0,1.2497075447,135.7271182012,2,7,193,1.0,203,30,0.0],[1,1,0.0,0.022058824,0.0,136.0,1,7,85,1.0,204,31,1,1,0.2775341395,1.0,0.1241788614,135.7891871567,1,7,84,1.0,203,30,0.0],[1,1,0.0,0.003184713,0.0,314.0,1,6,16,1.0,205,160,0,1,1.0,0.0,0.4083532596,313.583008223,0,5,14,1.0,204,160,0.0],[1,1,0.0,0.003436426,0.0,291.0,1,6,258,1.0,206,161,0,0,0.0,0.0,0.230233633,290.7075059771,1,7,258,0.6827064541,205,162,0.0],[1,1,0.0,0.018987342,0.012658228,158.0,1,8,160,1.0,207,162,0,1,0.0,0.1169344113,0.919579152,157.4556564504,0,8,160,1.0,206,161,0.0],[1,1,0.0,0.018867925,0.012578616,159.0,1,8,46,1.0,208,163,0,1,0.0,0.0,0.3337646195,159.3659257176,1,8,47,1.0,209,163,1.0],[1,1,0.0,0.001126126,0.001126126,888.0,1,30,4,1.0,209,164,1,1,0.0,1.0,0.5963724387,888.3915067184,1,30,4,1.0,209,163,1.0],[1,1,0.0,0.001157407,0.001157407,864.0,1,30,173,1.0,210,165,0,1,0.3246220571,0.0,0.5415890624,864.5430207027,2,29,173,1.0,209,165,0.0],[1,1,0.0,0.058411215,0.01635514,428.0,1,21,258,1.0,211,166,0,1,1.0,0.0,0.3225501628,426.460207929,0,21,257,1.0,211,165,0.0],[1,1,0.0,0.07816092,0.016091954,435.0,1,21,157,1.0,212,167,0,0,0.335575987,0.1278464113,1.1827717427,433.3786313364,1,20,156,0.435046301,211,166,1.0],[1,1,0.0,0.020467836,0.025341131,1026.0,1,28,226,1.0,213,168,0,0,0.2525225889,0.0,0.7265665676,1026.42427138,0,27,226,1.0,212,167,0.0],[1,1,0.0,0.020428016,0.025291829,1028.0,1,28,3,1.0,214,169,0,0,0.0,0.0,0.8329370763,1029.3479803691,0,28,2,0.6521914461,213,169,1.0],[1,1,0.0,0.007423118,0.005302227,943.0,1,28,7,1.0,215,170,1,1,0.9492055491,0.5517838727,0.3755008289,942.9650263899,0,28,7,1.0,215,171,0.0],[1,1,0.0,0.008484848,0.006060606,825.0,1,28,253,1.0,216,171,1,0,0.9790670163,0.0,0.1515972075,823.9762204811,0,28,253,0.1885921335,217,172,0.0],[1,1,0.0,0.002364066,0.002364066,423.0,1,28,946,1.0,217,172,1,0,0.7763698018,0.0,0.4387174389,421.3378697416,0,28,946,1.0,217,170,0.0],[1,1,0.0,0.007086614,0.004330709,2540.0,1,28,17,1.0,218,173,0,2,0.0,0.115837095,1.2393825737,2538.2646686216,0,27,16,1.0,217,173,1.0],[1,1,0.0,0.00738613,0.004924087,2437.0,1,28,153,1.0,219,174,0,1,0.0,0.9629627226,1.7368238513,2435.8694518969,0,26,153,1.0,219,174,0.0],[1,1,0.0,0.001970055,0.004334121,2538.0,1,28,0,1.0,462,417,0,0,0.9845534326,0.0,0.3982484858,2537.3132087528,0,28,0,1.0,461,416,1.0],[1,1,0.0,0.002053388,0.004517454,2435.0,1,28,153,1.0,463,418,0,1,0.0,0.0936978449,0.631926984,2435.3871745766,0,28,152,0.6370150459,462,418,0.0],[1,1,0.0,0.015748031,0.013498313,889.0,1,30,1,1.0,221,176,0,2,1.0,1.0,1.1183635704,888.2552149192,2,30,0,0.4202856738,221,176,0.0],[1,1,0.0,0.016184971,0.013872832,865.0,1,30,174,1.0,220,175,1,0,0.5944026526,0.0033101847,0.5476632697,866.0909069815,2,30,174,0.0,220,174,0.0],[1,1,0.0,0.0,0.0,0.0,1,17,259,1.0,222,177,1,0,1.0,0.0,1.1677052458,1.2149920965,0,17,258,0.7387334178,221,177,0.0],[1,1,0.0,0.0,0.0,0.0,1,17,285,1.0,223,178,1,1,0.0,1.0,0.8468243618,0.8677287983,1,17,284,0.0,222,178,0.0],[1,1,0.0,0.012437811,0.008291874,1206.0,1,19,94,1.0,224,179,0,0,0.0,0.7236133316,0.5822380928,1204.9565248796,0,18,94,0.0,223,179,0.0],[1,1,0.0,0.013863216,0.009242144,1082.0,1,19,157,1.0,225,180,0,1,0.0925412657,0.0,1.2580597695,1080.7645531711,0,19,156,1.0,224,180,0.0],[1,1,0.0,0.101123596,0.026217228,267.0,1,26,78,1.0,226,181,0,1,0.0018585325,0.0,0.8555750651,266.8953564452,0,27,78,0.3910930414,225,180,1.0],[1,1,0.0,0.11637931,0.030172414,232.0,1,26,172,1.0,227,182,0,0,0.0,0.0,1.2834319121,230.7525654478,0,26,173,0.7528120248,228,181,0.0],[1,1,0.0,0.01945683,0.0,2467.0,1,28,156,1.0,228,183,0,2,0.0,0.0,0.8696766478,2467.7274948712,2,27,156,1.0,227,183,0.0],[1,1,0.0,0.018677043,0.0,2570.0,1,28,3,1.0,229,184,0,1,0.0880521262,0.0,0.561561088,2570.9744236581,1,28,2,0.568178542,228,184,1.0],[1,1,0.0,0.003496503,0.0,2574.0,1,28,0,1.0,230,185,0,0,0.0,0.0,0.8566497352,2573.3903642949,1,27,0,0.9968188469,229,185,1.0],[1,1,0.0,0.00364225,0.0,2471.0,1,28,156,1.0,231,186,0,0,0.4667442191,0.0,1.4407763835,2470.3840156077,0,26,156,0.3013973102,229,185,0.0],[1,1,0.0,0.000809389,0.000809389,2471.0,1,28,156,1.0,232,187,0,0,0.7358623116,0.1651307381,0.6200255342,2472.2142698241,0,28,155,0.5019708216,232,187,0.0],[1,1,0.0,0.000777001,0.000777001,2574.0,1,28,0,1.0,233,188,0,0,0.0938748193,0.0,0.4299131344,2575.2379343702,0,28,0,1.0,231,188,0.0],[1,2,1.0,0.001490313,0.001490313,671.0,1,29,8,1.0,235,190,1,2,1.0,0.421952968,0.9689500897,670.6063099736,2,29,8,1.0,235,190,0.0],[1,2,1.0,0.001518603,0.001518603,658.5,1,29,492,1.0,237,192,0,1,0.8697576036,0.0,0.8359089063,658.8303881397,0,29,493,1.0,236,192,0.0],[1,1,0.0,0.048697622,0.055492639,883.0,1,11,93,1.0,238,32,1,0,0.144973976,0.0,0.2264544759,883.445639579,1,10,92,1.0,238,31,0.0],[1,1,0.0,0.006329114,0.006329114,158.0,1,8,164,1.0,226,173,0,1,0.0,0.4361331151,0.847673588,158.7341888733,0,8,163,1.0,226,173,0.0],[1,1,0.0,0.006289308,0.006289308,159.0,1,8,4,1.0,225,172,0,1,0.5461095129,0.0,0.8268290645,156.9501561697,0,6,4,1.0,224,172,0.0],[1,1,0.0,0.002265006,0.002265006,883.0,1,11,0,1.0,239,33,1,2,0.206720618,0.0,0.0972029937,883.1406676138,0,10,0,1.0,238,33,1.0],[1,4,0.540264701,0.010762332,0.019282511,557.5,1,32,136,1.0,83,68,1,4,1.0,0.0,0.9359949993,557.1564360881,0,32,135,1.0,82,67,1.0],[1,4,0.540264701,0.01082544,0.01939558,554.25,1,32,992,1.0,87,72,2,3,0.6288372466,0.1022462356,0.6479320668,553.4146452198,1,31,993,1.0,87,71,0.0],[1,2,0.997772472,0.037249284,0.014326648,349.0,1,30,441,1.0,89,74,0,2,1.0,0.8840993578,0.1352155083,348.467506863,0,29,441,0.8208447933,88,74,0.0],[1,2,0.997772472,0.036619718,0.014084507,355.0,1,30,234,1.0,91,76,1,1,0.0,0.0,0.0107944639,355.7883959351,0,29,234,1.0,90,76,1.0],[1,1,0.0,0.001517451,0.0,659.0,1,7,104,1.0,92,5,1,0,0.0675786639,0.9335800053,0.8108991365,658.6564230712,0,7,104,0.1079868524,91,4,0.0],[1,1,0.0,0.005062305,0.007398754,2568.0,1,28,12,1.0,240,193,0,0,0.1943241718,0.0,0.5258093602,2567.8908833382,0,29,11,1.0,240,193,1.0],[1,1,0.0,0.005273834,0.007707911,2465.0,1,28,168,1.0,241,194,0,0,0.9288800893,0.0,0.6302066395,2465.8277442968,1,28,169,1.0,241,193,0.0],[1,1,0.0,0.005813953,0.005813953,172.0,1,10,143,1.0,242,195,0,0,0.0,0.361935304,0.5745644471,170.5041323843,0,11,142,1.0,241,194,0.0],[1,2,0.985228136,0.009641873,0.0,363.0,1,30,342,1.0,244,197,1,2,0.0,0.876119261,0.0254425426,363.1569324795,0,30,342,1.0,242,196,0.0],[1,1,0.0,0.001557632,0.001557632,2568.0,1,28,2,1.0,245,198,0,2,0.0,0.1722965594,0.1745884043,2568.5346606532,2,28,1,1.0,243,197,1.0],[1,1,0.0,0.001622718,0.001622718,2465.0,1,28,170,1.0,246,199,1,0,0.0,0.0,0.7360556268,2464.4129386717,0,28,171,1.0,245,199,0.0],[1,1,0.0,0.045112782,0.036090226,665.0,1,16,211,1.0,247,200,0,0,0.0276361236,0.0,0.3546619816,665.4002468742,1,15,211,1.0,247,200,0.0],[2,2,0.811278124,0.017307692,0.013461538,520.0,1,17,42,1.0,249,235,1,0,0.1002868585,0.1654936873,1.1495183195,519.3096410228,1,17,41,0.6247100013,248,234,1.0],[2,2,0.787126586,0.019704433,0.013793103,507.5,1,17,483,1.0,251,237,1,3,1.0,0.0,1.2090448804,507.7621637615,1,17,482,1.0,249,235,0.0],[1,1,0.0,0.036585366,0.004065041,246.0,1,24,26,1.0,93,77,1,0,0.1930633429,0.2834327468,0.2263453027,246.2071550261,0,23,27,1.0,94,77,0.0],[1,1,0.0,0.037974684,0.004219409,237.0,1,24,177,1.0,94,78,0,1,0.0,0.0,1.5673374816,238.0608353097,0,23,177,1.0,94,78,0.0],[1,1,0.0,0.043269231,0.004807692,208.0,1,24,982,1.0,95,79,1,0,0.3076484588,0.4667470269,0.8955306941,208.4396951845,0,23,981,1.0,93,79,0.0],[1,1,0.0,0.015831135,0.01055409,758.0,1,11,213,1.0,253,37,0,0,0.0,0.0,0.3107203644,756.8500717323,0,11,212,1.0,252,37,0.0],[1,1,0.0,0.013528749,0.009019166,887.0,1,11,18,1.0,252,36,1,1,0.0,1.0,0.5303651769,886.1479412344,1,9,17,0.9861257163,252,36,1.0],[2,3,0.830711978,0.018463811,0.005169867,451.3333333,1,27,8,1.0,256,242,2,3,0.2323943191,1.0,0.2234136975,451.9589372989,1,26,8,1.0,256,241,1.0],[2,3,0.834202289,0.021381579,0.005756579,405.3333333,1,27,670,1.0,259,245,1,4,1.0,0.0,0.6058811718,406.3917824803,0,26,670,0.7189299376,258,244,0.0],[1,1,0.0,0.002785515,0.002785515,359.0,1,7,3,1.0,260,40,0,0,0.0,0.0,0.4629879604,358.7231898389,0,8,1,0.9867956436,260,40,1.0],[1,1,0.0,0.020698577,0.005174644,773.0,1,11,213,1.0,883,142,0,1,0.7065681278,0.0,0.2756348953,773.9581184631,0,11,213,0.4979373995,882,141,0.0],[2,9,0.875165263,0.018530997,0.025269542,329.7777778,1,34,854,0.888888889,472,466,2,9,0.4446044941,0.0,0.3708379574,329.0520752117,1,34,852,1.0,472,466,1.0],[1,1,0.0,0.129032258,0.161290323,31.0,1,14,309,1.0,477,429,0,1,0.0,0.0,0.3024428288,30.915050648,0,14,308,0.1706364339,477,428,0.0],[1,4,0.669899962,0.015853659,0.023170732,410.0,1,33,1165,0.75,477,429,1,3,1.0,0.7195524266,0.8713578977,409.104945868,0,32,1165,0.0,477,427,0.0],[1,3,0.948225211,0.024520256,0.02771855,312.6666667,1,15,786,1.0,480,45,1,3,0.4092048235,1.0,1.6594354497,313.6184866884,0,15,785,0.4101396585,479,45,0.0],[1,1,0.0,0.00422833,0.002114165,473.0,1,11,26,1.0,481,6,0,2,1.0,0.0,0.9870767936,472.8951495237,1,11,26,1.0,480,5,0.0],[1,1,0.0,0.009940358,0.0,503.0,1,29,10,1.0,482,430,1,1,0.2564864519,0.0856436478,0.6895923036,504.1050765079,0,28,10,1.0,483,429,0.0],[1,1,0.0,0.010162602,0.0,492.0,1,29,179,1.0,483,431,0,0,0.0,0.0,0.3699698778,491.3421498761,1,28,178,0.0,482,430,0.0],[1,1,0.0,0.032258065,0.008064516,124.0,1,4,57,1.0,484,46,1,0,0.8046302502,0.0,0.3644410905,123.0282595506,0,3,56,0.0,484,44,0.0],[1,1,0.0,0.044444444,0.011111111,90.0,1,4,580,1.0,485,47,0,0,0.8599463866,0.4398147013,0.8988340686,89.4289646476,1,4,579,0.0,484,48,0.0],[1,1,0.0,0.007861635,0.001572327,636.0,1,28,972,1.0,486,432,0,1,0.7079604593,1.0,0.7016046153,635.4580884778,2,29,971,0.0005610795,485,433,0.0],[1,2,0.591672779,0.019264448,0.00525394,285.5,1,28,44,1.0,2,2,0,1,0.0,0.0,1.4329898957,285.9169337236,1,28,44,1.0,2,1,0.0],[1,2,0.591672779,0.020408163,0.005565863,269.5,1,28,495,1.0,4,4,0,3,0.6126708898,0.0,0.8483678042,268.9559290709,1,27,495,0.5791416717,4,4,0.0],[2,7,0.801709149,0.02407767,0.010679612,735.7142857,1,34,1603,1.0,11,11,2,7,0.5902190983,0.1195096624,0.0238913422,737.0789280538,0,34,1603,0.6431722894,12,10,0.0],[2,7,0.801709149,0.022611233,0.010029176,783.4285714,1,34,205,0.857142857,18,18,0,8,0.0,0.0,1.2561069632,783.7112127931,0,34,205,0.0,18,17,1.0],[1,1,0.0,0.004310345,0.004310345,232.0,1,29,6,1.0,19,13,0,2,0.8896305376,0.0,0.9730902317,233.2325893712,1,29,5,0.2079483161,19,14,1.0],[1,1,0.0,0.004273504,0.004273504,234.0,1,29,287,1.0,20,14,1,1,0.715079485,0.0,0.1329362465,235.0122901147,0,29,286,1.0,19,12,0.0],[1,1,0.0,0.008474576,0.0,236.0,1,29,287,1.0,21,15,1,1,0.0,0.2433899441,0.1367419369,237.7302105423,0,28,286,0.5445483918,21,15,0.0],[1,1,0.0,0.008547009,0.0,234.0,1,29,0,1.0,22,16,0,0,0.0869533736,0.0,0.0350140606,234.2468099587,0,29,0,0.8752324068,21,15,0.0],[1,1,0.0,0.425925926,0.685185185,54.0,1,17,287,1.0,23,17,0,0,1.0,0.0,1.0793601443,53.4152657682,0,18,286,1.0,22,17,0.0],[1,1,0.0,0.425925926,0.685185185,54.0,1,17,161,1.0,24,18,1,1,0.0,0.0,1.1565932774,55.0047741782,0,17,160,1.0,23,17,1.0],[1,1,0.0,0.000772201,0.003474903,2590.0,1,29,1,1.0,261,207,2,0,0.0,0.6581638906,0.9127890467,2590.8662270725,1,28,0,0.5739316479,262,207,1.0],[1,1,0.0,0.000804182,0.003618818,2487.0,1,29,182,1.0,262,208,0,1,0.0,0.0,0.4542409614,2487.0224131105,0,28,181,1.0,262,207,0.0],[1,1,0.0,0.001845018,0.0,1084.0,1,19,185,1.0,263,209,1,1,0.2618521174,0.0,0.4385854197,1082.2543481554,1,18,184,0.0,263,208,0.0],[1,1,0.0,0.001655629,0.0,1208.0,1,19,28,1.0,264,210,0,0,0.1556211687,0.7014130066,0.5287574774,1208.7645188332,0,18,26,1.0,261,210,0.0],[1,2,0.721928095,0.031400966,0.016908213,207.0,1,29,15,1.0,266,212,1,1,0.0,0.0,1.3105581351,207.7233622569,1,29,14,0.8835149474,265,212,1.0],[1,2,0.721928095,0.03117506,0.016786571,208.5,1,29,576,0.5,268,214,0,2,0.1147576168,0.0,0.929669894,209.2966135909,1,28,574,0.0,268,214,0.0],[1,1,0.0,0.010348793,0.000383289,2609.0,1,29,0,1.0,269,215,1,1,0.3036428017,0.0,0.47744259,2607.9163676086,0,29,0,1.0,268,214,0.0],[1,1,0.0,0.002808989,0.002808989,356.0,1,8,7,1.0,270,41,1,0,0.7051944405,1.0,0.4247177021,354.7193135563,0,6,6,0.0861011933,271,41,0.0],[1,1,0.0,0.002881844,0.002881844,347.0,1,8,282,1.0,271,42,2,0,0.0,0.0,0.911504248,347.1924191901,1,7,282,1.0,270,41,0.0],[1,1,0.0,0.009174312,0.006116208,327.0,1,3,9,1.0,2,2,1,1,0.0,0.0,0.230058501,328.208376742,0,1,8,1.0,1,1,0.0],[2,2,0.961236605,0.020833333,0.009259259,216.0,1,29,106,1.0,26,26,3,1,1.0,0.4173174956,0.2759579637,216.7137789341,0,29,106,1.0,25,26,1.0],[1,1,0.0,0.012552301,0.008368201,239.0,1,29,291,1.0,27,20,0,0,1.0,0.4216602344,0.003081819,239.4214238028,0,28,291,0.5577851961,27,19,0.0],[1,1,0.0,0.030769231,0.01025641,195.0,1,8,508,1.0,28,8,1,0,1.0,0.266767656,1.7070441458,194.9674941419,1,7,507,1.0,28,7,0.0],[1,1,0.0,0.000402253,0.00160901,2486.0,1,29,186,1.0,29,21,0,0,0.0,0.890437598,0.7042023029,2485.7562161532,1,29,185,1.0,29,20,0.0],[1,1,0.0,0.000383436,0.001533742,2608.0,1,29,4,1.0,30,22,0,0,0.7011235788,0.0,0.2553312003,2609.1152015942,0,28,4,1.0,30,21,0.0],[2,2,0.512709142,0.059221658,0.059221658,295.5,1,30,511,1.0,32,32,1,1,1.0,0.0,0.5129009987,295.6089987828,1,29,510,0.7380408656,31,31,0.0],[2,2,0.512709142,0.058139535,0.058139535,301.0,1,30,91,1.0,34,34,2,1,0.3389878147,0.0,0.4097626662,299.2122535404,1,31,89,1.0,32,34,1.0],[1,1,0.0,0.005617978,0.005617978,178.0,1,11,292,1.0,35,25,1,3,0.1905603687,0.4994877401,1.0032791498,177.1762425141,0,10,292,0.0773143521,35,25,0.0],[1,1,0.0,0.003216727,0.001206273,2487.0,1,29,187,1.0,36,26,0,1,1.0,0.0,0.2611538706,2486.1038810358,2,30,186,1.0,36,25,0.0],[1,1,0.0,0.003066309,0.001149866,2609.0,1,29,1,1.0,37,27,0,0,0.64029181,0.0,0.3090212815,2609.3763825072,1,29,1,0.0,36,27,0.0],[1,1,0.0,0.011173184,0.000399042,2506.0,1,29,187,1.0,53,32,0,0,0.0,0.8310231736,0.1183567065,2506.3236344119,1,29,187,0.6894850601,52,31,0.0],[1,1,0.0,0.003062787,0.001531394,2612.0,1,29,1,1.0,31,28,0,1,0.0,0.3679840104,1.0098931249,2612.4884357479,1,28,1,1.0,31,29,0.0],[1,1,0.0,0.003188521,0.001594261,2509.0,1,29,188,1.0,32,29,2,0,0.7732560961,0.4433842471,0.8418958158,2509.4669572405,1,28,186,0.9681947611,32,29,0.0],[1,1,0.0,0.001970443,0.001970443,1015.0,1,29,262,1.0,38,28,0,0,0.0,0.0683573601,0.9729244033,1013.849033339,0,28,261,1.0,36,26,0.0],[1,1,0.0,0.001966568,0.001966568,1017.0,1,29,24,1.0,39,29,0,1,0.0,0.2739971203,0.7087733366,1015.1481683109,1,29,23,0.8195834462,39,28,0.0],[1,1,0.0,0.005555556,0.005555556,180.0,0,10,317,1.0,54,20,0,1,0.0,0.058012185,1.2694492214,180.4712274499,0,10,316,0.1825060796,53,20,0.0],[1,1,0.0,0.001098901,0.001098901,910.0,0,31,982,1.0,55,33,0,2,0.0,0.0075516351,0.4453637315,910.0552457909,0,29,980,0.9831715455,54,32,0.0],[1,1,0.0,0.005263158,0.005263158,190.0,0,10,82,1.0,56,21,1,0,0.0,0.1853765562,1.0511882061,188.9360692902,0,10,81,1.0,57,19,0.0],[2,4,0.700595846,0.017465475,0.014216084,615.5,1,33,24,1.0,275,261,1,4,1.0,0.0,0.5493385835,616.0074174248,2,32,24,0.6696528725,274,261,1.0],[2,4,0.773612131,0.064387917,0.0,314.5,1,30,288,1.0,279,265,1,2,0.6352132569,0.0,0.4978537431,315.3995029736,0,28,286,0.3065270294,278,264,1.0],[1,1,0.0,0.01010101,0.01010101,99.0,1,2,141,1.0,280,219,0,0,0.0150792027,0.0,0.7411923182,98.9695183156,2,1,139,0.4222092075,279,218,0.0],[2,3,0.901894422,0.014867485,0.011635423,515.6666667,1,32,9,0.666666667,283,269,2,3,1.0,0.0,0.6011615789,516.3907250312,1,31,9,0.4926266952,282,269,1.0],[1,1,0.0,0.01010101,0.01010101,99.0,1,2,0,1.0,284,221,1,0,0.0,0.0478818511,0.6345381925,99.4657077043,0,2,0,0.9941230229,283,221,0.0],[3,13,0.864869863,0.012680044,0.002092823,624.8461538,1,35,391,0.769230769,297,289,1,14,1.0,1.0,0.492527409,624.2042790028,1,32,391,0.3800498294,297,290,1.0],[2,2,0.15045116,0.204577969,0.324749642,349.5,1,19,173,1.0,299,238,2,1,0.0,0.9087259347,1.3290528942,349.4303831351,0,18,172,1.0,298,239,1.0],[1,11,0.784234114,0.015928323,0.021652563,365.2727273,1,30,1337,1.0,310,241,1,9,1.0,0.0,1.5816035123,366.0489432539,2,28,1335,1.0,309,240,1.0],[2,4,0.951761985,0.007662835,0.005747126,391.5,1,33,9,0.5,314,298,1,4,1.0,0.0,1.881073802,390.8694361743,1,32,10,0.0,314,297,1.0],[2,4,0.750136173,0.007836991,0.001567398,478.5,1,33,0,0.75,318,302,0,3,1.0,0.0,0.3600006069,478.2886047187,1,32,0,0.0015420148,317,301,1.0],[1,1,0.0,0.00382263,0.003440367,2616.0,1,29,0,1.0,319,248,1,0,0.3467251158,0.4253534153,0.2739463208,2615.1786248839,0,28,0,1.0,318,249,1.0],[1,1,0.0,0.005263158,0.005263158,190.0,0,10,2,1.0,57,22,0,0,0.0,0.0,0.6356489028,189.5414128765,0,10,2,1.0,58,22,0.0],[2,4,0.908170057,0.00577034,0.004616272,433.25,1,34,24,0.75,43,43,1,3,1.0,0.8089221904,0.3174288937,433.5499332682,0,34,23,0.5128723511,42,42,1.0],[2,2,0.588757589,0.077241379,0.010344828,725.0,1,30,2,1.0,45,45,1,1,0.4952632428,0.0,0.1198333725,726.251634858,1,30,1,0.5057299089,46,44,1.0],[2,2,0.503258335,0.003200569,0.0,1406.0,1,29,194,1.0,47,47,3,2,0.0800924795,0.0,0.1454023641,1405.4274269621,2,29,192,1.0,47,46,0.0],[2,4,0.300887947,0.093250902,0.070066976,485.25,1,32,25,0.75,51,51,1,3,0.0,0.3275664587,0.9340657642,484.1042453748,1,31,26,1.0,51,52,1.0],[1,1,0.0,0.003480278,0.002320186,862.0,1,31,2,1.0,52,38,0,0,0.2254143426,0.691476377,0.8321427174,861.720360217,0,30,1,0.0,52,38,1.0],[2,2,0.949452015,0.012345679,0.000685871,729.0,1,31,16,1.0,54,54,2,0,1.0,0.0,1.5349820779,728.5326251914,0,31,16,0.6423553145,54,54,1.0],[1,2,0.134029796,0.015594542,0.192982456,256.5,1,30,14,1.0,56,41,1
[truncated: 239,080 more chars]
