# Supplementary material for: KCO: Balancing class distribution in just-in-time software defect prediction using kernel crossover oversampling
Source: PLoS One. 2024 Apr 11;19(4):e0299585. doi: 10.1371/journal.pone.0299585 (PMC11008885; doi:10.1371/journal.pone.0299585)
Supplement: S1 Datasets — (ZIP) [file pone.0299585.s001.zip › Datasets/columba.csv]

transactionid	commitdate	ns	nm	nf	entropy	la	ld	lt	fix	ndev	pd	npt	exp	rexp	sexp	bug
1	2006/7/8 9:06	1	2	2	0.954434003	0.102564103	0.102564103	39	0	1	53	1	21140	8343.008333	1188	0
6	2006/5/28 22:53	1	3	3	0.693298413	0.333333333	0.091503268	102	0	6	24	1	70	70	70	0
10	2006/5/4 11:48	1	1	1	0	0.097345133	0.044247788	113	1	3	41	1	2402	713.7166667	2396	0
28	2005/9/27 11:09	1	3	4	0.894835704	0.035483871	0.034408602	232.5	0	8	97	1	16307	5914.816667	15716	0
41	2005/1/24 11:41	1	1	1	0	0.103233831	0.004975124	804	0	4	8	1	1778	712.2833333	1774	1
42	2005/1/7 16:52	1	2	6	0.420504244	0.154761905	0.071428571	14	0	5	411	0.833333333	1719	673.6333333	1715	1
52	2004/9/15 13:01	1	1	2	0.18512476	0.370588235	0.047058824	85	0	2	125	1	11729	5276.666667	11409	1
59	2004/6/2 11:27	1	1	2	0.109606389	1.243478261	1.147826087	57.5	0	6	60	1	10551	5285.5	10255	1
67	2003/10/25 6:32	1	7	12	0.596057648	0.157323689	0.245931284	46.08333333	0	5	856	0.75	6785	4430	6647	0
71	2003/8/19 13:04	1	1	1	0	0.076923077	0	91	0	4	7	1	5870	4174.5	5751	0
127	2005/4/30 13:58	1	1	1	0	0.595744681	0.35106383	188	0	6	128	1	14165	5347.983333	13758	1
128	2005/4/23 12:49	1	2	3	0.922310714	0.125603865	0.004830918	69	1	5	389	1	14164	5670.85	13757	0
129	2005/4/18 16:31	1	2	2	0.811278124	0.004750594	0.014251781	210.5	1	7	142	1	14161	5676.533333	13754	0
143	2004/8/25 4:28	1	2	2	1	0.011173184	0.011173184	89.5	1	4	6	1	11473	5156.833333	11154	0
147	2004/8/13 10:32	1	1	1	0	0.047619048	0.047619048	21	0	3	47	1	10991	5257.916667	10691	0
154	2004/6/27 7:33	1	1	1	0	0.047619048	0.047619048	21	0	3	19	1	10824	5311.416667	10524	0
157	2004/6/8 20:11	1	1	1	0	0.047619048	0.047619048	21	0	3	1	1	10625	5297.75	10329	0
162	2004/2/15 11:37	1	1	1	0	0.052631579	0.052631579	19	0	3	9	1	8944	5443.333333	8669	0
180	2003/10/21 13:00	1	1	1	0	0.037037037	0.037037037	27	0	3	9	1	6738	4388.5	6605	0
197	2003/6/11 11:00	1	1	1	0	0.037037037	0.037037037	27	0	3	23	1	4923	4158	4891	0
221	2005/9/21 9:20	1	5	5	0.72530378	0.065445026	0.045375218	229.2	1	8	108	1	2220	870.9	2216	0
273	2005/4/2 11:12	1	1	2	0.721928095	0.091743119	0.091743119	54.5	1	2	304	0.5	14159	5725.483333	13752	0
275	2005/1/8 12:10	1	1	1	0	0.006134969	0	163	0	6	0	1	1747	701.4666667	1743	0
280	2004/11/13 13:34	1	6	11	0.988109092	0.008862629	0.008862629	123.0909091	1	6	598	0.636363636	12564	5677.916667	12209	0
286	2004/10/31 6:39	1	2	3	0.189426508	0.180811808	0.031365314	180.6666667	0	6	206	1	1625	717.5	1621	0
306	2004/6/1 12:12	1	1	2	0	0	0	0	0	6	141	1	10546	5317.666667	10250	0
316	2003/11/25 18:01	2	55	114	0.923853474	2.264419815	2.265399985	116.3421053	0	8	479	0.114035088	1211	1078.5	1211	1
623	2006/6/27 21:19	1	1	1	0	0.735849057	0.20754717	53	1	2	17	1	35	12.86666667	1	0
656	2006/7/6 20:15	2	9	13	0.521998342	0.519704433	1.812807882	31.23076923	1	2	338	0.384615385	48	25.86666667	14	0
672	2006/7/6 20:58	3	5	5	0.89513437	0.360374415	0.118564743	128.2	1	2	85	0.8	53	30.86666667	17	0
696	2006/6/10 9:18	3	28	104	0	0	0	62.88461538	0	1	0	0.009615385	18932	6272.622619	215	0
735	2006/6/10 9:57	1	1	1	0	0	0	2	0	1	0	1	19577	6917.622619	1	0
830	2006/7/8 13:57	3	4	8	0	0	0	64.875	0	1	0	0.125	21164	8367.008333	684	0
852	2006/7/8 13:57	1	1	1	0	0.323529412	5.411764706	34	0	1	0	1	21164	8367.008333	126	0
855	2006/6/25 8:41	2	2	2	0.26086291	0.263374486	0.016460905	121.5	1	1	0	1	21004	8256.378571	520	0
856	2006/6/25 8:17	4	5	5	0	0	0	62.2	0	1	0	0.2	21001	8253.378571	833	1
883	2006/6/25 11:33	1	1	1	0	0.018867925	0.018867925	53	1	1	0	1	21005	8257.378571	111	0
911	2006/6/25 12:42	2	2	3	0	0	0	27.66666667	0	1	0	0.333333333	21023	8275.378571	783	0
912	2006/7/8 13:57	3	5	7	0.561974676	0.021505376	0.111111111	39.85714286	0	1	0	0.571428571	21150	8353.008333	671	0
929	2006/6/25 8:17	2	2	5	0	0	0	77.4	0	1	0	0.2	20981	8233.378571	1065	1
959	2006/6/10 8:59	6	28	102	0	0	0	12.8627451	0	1	0	0.009803922	18828	6168.622619	473	1
1052	2006/7/8 13:57	1	1	1	0	0.041666667	0.041666667	96	0	1	0	1	21164	8367.008333	471	0
1109	2006/6/20 16:36	1	1	1	0	0	0	44	0	1	0	1	20954	8227.171429	395	0
1110	2006/7/8 13:57	2	2	2	0	0	0	25	0	1	0	0.5	21150	8353.008333	587	0
1171	2006/7/8 13:57	1	1	1	0	0.060686016	0.002638522	379	0	1	0	1	21164	8367.008333	471	0
1175	2006/7/8 13:57	1	1	1	0	0.079365079	0.079365079	126	0	1	0	1	21164	8367.008333	471	0
1187	2006/6/27 5:22	1	2	2	0.08823247	1.416666667	1.255952381	168	1	2	34	1	34	11.86666667	3	0
1225	2006/6/23 1:42	1	1	1	0	0.12	0.14	50	1	1	5	1	20964	8229.486905	400	0
1284	2006/6/25 13:24	1	1	1	0	0.420560748	0.196261682	107	0	1	0	1	21024	8276.378571	417	0
1326	2006/6/10 8:58	2	21	143	0	0	0	43.74825175	0	1	0	0.006993007	18565	5905.622619	286	0
1361	2006/6/20 15:49	3	10	21	0.747479954	0.302469136	0.195473251	46.28571429	0	1	82	0.333333333	20949	8222.171429	1087	0
1368	2006/7/8 8:59	1	2	3	0.561837671	0.09375	0.041666667	32	0	1	64	0.666666667	21137	8340.008333	458	0
1370	2006/6/18 10:40	2	3	3	0	0	0	45.33333333	0	1	0	0.333333333	20925	8206.917857	1015	0
1394	2006/6/27 1:58	1	1	1	0	2.272727273	1.597402597	77	1	2	17	1	32	9.866666667	1	0
1403	2006/7/8 8:59	5	6	7	0.720227173	0.102730819	0.085825748	109.8571429	0	1	151	0.714285714	21133	8336.008333	1406	0
1425	2006/7/8 8:59	3	4	9	0.509454287	0.176848875	0.021436227	103.6666667	0	1	233	0.444444444	21091	8294.008333	1203	0
1429	2006/6/20 15:49	2	2	3	0	0	0	38.66666667	0	1	0	0.333333333	20949	8222.171429	1035	0
1430	2006/7/8 8:58	3	3	3	0.955232357	0.481481481	0.606481481	72	0	2	6	0.666666667	21037	8240.008333	1175	0
1435	2006/7/8 8:59	3	5	18	0.641848045	0.566395664	0.28635953	61.5	0	1	235	0.444444444	21071	8274.008333	1185	0
1436	2006/6/25 8:17	4	7	10	0.576936307	0.263757116	0.051233397	52.7	0	1	74	0.5	20995	8247.378571	1129	0
1442	2006/7/8 8:59	2	2	2	0	0	0	31	0	1	0	0.5	21071	8274.008333	1122	0
1445	2006/6/20 15:51	1	1	1	0	0.053030303	0.007575758	132	0	1	0	1	20950	8223.171429	394	0
1701	2006/6/10 8:58	2	14	143	0	0	0	52.46853147	0	1	0	0.006993007	18422	5762.622619	143	1
1757	2006/6/10 8:59	3	39	161	0	0	0	60.24223602	0	1	0	0.00621118	18726	6066.622619	447	1
1799	2006/7/8 13:57	1	1	1	0	0.026315789	0.026315789	38	0	1	0	1	21164	8367.008333	87	0
1826	2006/7/8 8:59	1	1	1	0	0	0	8	0	1	0	1	21137	8340.008333	82	0
1827	2006/7/8 8:59	2	3	11	0	0	0	11.18181818	0	1	0	0.090909091	21091	8294.008333	120	0
1838	2006/7/8 13:57	1	1	1	0	0	0	0	0	1	0	1	21141	8344.008333	83	0
1866	2004/1/4 10:36	1	1	1	0	3.333333333	3.333333333	21	0	3	1	1	8814	5631.833333	8539	1
1958	2005/9/21 16:57	1	6	20	0	0	0	50.1	0	1	0	0.05	16289	5918.8	15698	1
1982	2004/11/13 13:34	1	9	15	0.959278438	0.010692178	0.012380416	118.4666667	1	9	630	0.4	12579	5692.916667	12224	0
1987	2004/7/8 13:55	1	1	9	0.693185735	0.625536481	0.723175966	103.5555556	1	8	430	0.777777778	10899	5324.75	10599	1
1991	2004/4/9 19:51	1	1	1	0	2.49382716	2.271604938	81	0	5	19	1	250	250	228	1
2033	2005/9/16 4:22	1	2	2	0.110909876	1.574712644	1.540229885	43.5	1	2	81	1	16244	5885.216667	15653	1
2039	2004/9/15 13:01	1	1	1	0	0	0	22	0	1	0	1	11732	5279.666667	11412	0
2078	2006/3/1 10:44	1	1	1	0	0.128205128	0.871794872	39	1	2	17	1	16650	4461.642857	15917	0
2087	2005/10/31 11:11	1	2	3	0.054938964	0.567073171	0.625609756	273.3333333	0	8	234	0.666666667	2248	869.1	2242	0
2095	2004/9/16 12:37	1	1	1	0	0.210526316	0	38	1	2	21	1	11740	5283	11420	0
2096	2004/9/15 13:52	1	3	3	0.334163496	0.72752809	0.755617978	118.6666667	1	3	43	1	11739	5286.666667	11419	1
2100	2004/4/7 7:30	1	1	3	0.628234076	0.292682927	0.024390244	13.66666667	0	2	57	0.666666667	10169	6116.5	9882	0
2141	2004/7/26 17:47	1	1	1	0	0.03255814	0.004651163	215	0	3	6	1	1552	768.25	1548	0
2143	2004/7/20 16:59	1	1	1	0	0.00462963	0.00462963	216	0	3	7	1	1537	756.4166667	1533	0
2144	2004/7/14 19:51	1	1	3	0.884153296	0.094845361	0.049484536	161.6666667	1	5	134	1	1534	753.4166667	1530	1
2146	2004/7/11 19:13	1	4	4	0.677168559	0.030973451	0.115044248	113	0	8	158	0.75	1527	748.4166667	1523	0
2161	2005/6/10 13:24	1	1	1	0	0.034482759	0	29	0	4	169	1	1910	690.3166667	1906	0
2164	2005/6/8 4:54	1	1	1	0	0.007352941	0.007352941	272	1	2	7	1	1895	675.3166667	1891	0
2175	2004/6/21 18:33	1	3	13	0.607303626	0.349841939	0.182297155	73	0	8	1154	0.615384615	1354	601.25	1350	1
2178	2004/4/8 7:28	1	1	1	0	0.260869565	0.130434783	23	1	2	46	1	1984	1688.833333	1938	0
2181	2004/4/5 3:40	1	2	2	0.387051421	0.136363636	0.136363636	242	1	5	79	1	1961	1671	1915	1
2184	2004/2/26 6:11	1	1	2	0.825626526	0.126436782	0.028735632	87	1	3	8	0.5	1341	943.8333333	1337	1
2188	2004/1/11 17:44	1	3	3	0.05643152	0.959813084	0.942990654	356.6666667	0	6	58	1	1310	953.1666667	1306	1
2189	2004/1/11 11:36	1	1	1	0	0.040909091	0.009090909	220	1	5	4	1	1305	948.1666667	1301	0
2192	2004/1/6 10:09	1	3	5	0.804625116	0.235891648	0.12979684	177.2	0	7	77	0.8	1278	922.6666667	1274	1
2199	2003/11/27 12:00	1	2	3	0.126578594	1.52173913	1.539130435	38.33333333	1	5	6	0.333333333	1214	1081.5	1192	1
2221	2003/10/6 5:03	1	2	2	0.667713541	0.029017857	0.066964286	448	1	6	6	1	6522	4265.5	6401	0
2225	2003/10/2 5:52	1	1	1	0	0.031932773	0.067226891	595	0	5	1	1	1049	783	1047	0
2229	2003/9/29 18:57	1	1	1	0	0.011589404	0.009933775	604	0	5	0	1	1043	777	1041	0
2234	2003/9/19 8:01	1	3	3	0.725686242	0.023809524	0.01047619	350	1	5	17	1	1002	746.5	1000	0
2248	2006/6/25 8:17	2	2	4	0	0	0	27	0	1	0	0.25	20995	8247.378571	118	0
2253	2003/8/29 18:05	1	1	1	0	0.736842105	0.789473684	19	0	1	0	1	6150	4454.5	6029	0
2254	2003/8/29 12:31	1	3	5	0.916725502	0.082995951	0.071862348	197.6	0	4	242	0.4	6111	4415.5	5990	1
2667	2003/1/5 15:58	1	1	3	0	0	0	20	0	1	0	0.333333333	2686	2686	2678	1
2703	2006/6/10 9:29	1	43	223	0	0	0	63.15695067	0	1	0	0.004484305	19155	6495.622619	223	1
2725	2006/6/25 8:17	3	4	12	0.680558719	0.616071429	0.189285714	46.66666667	0	1	92	0.583333333	20981	8233.378571	1169	1
2728	2006/6/10 10:03	2	3	8	0	0.067164179	0.097014925	16.75	0	1	0	0.25	19586	6926.622619	652	0
2733	2006/6/20 16:36	1	1	1	0	0.285714286	0.19047619	42	0	1	2	1	20951	8224.171429	643	0
2761	2006/7/9 5:24	1	1	1	0	0.004166667	0.004166667	240	1	2	29	1	60	37.86666667	5	0
2809	2006/6/17 10:01	1	3	5	0.753501891	0.082508251	0.00990099	181.8	0	1	35	0.2	20896	8179.222619	625	0
2872	2006/6/29 14:38	4	8	10	0.629258047	0.25	0.101145038	104.8	0	1	93	0.4	21034	8280.778571	2319	1
2943	2006/6/20 16:36	1	1	2	1	0.035087719	0.035087719	85.5	0	1	20	0.5	20953	8226.171429	645	0
3055	2006/6/22 14:26	2	3	3	0.630929754	0.00896861	0.01793722	74.33333333	1	1	30	0.333333333	20957	8223.946429	1043	1
3078	2006/7/8 13:57	1	1	1	0	0.007194245	0.007194245	139	0	1	0	1	21164	8367.008333	697	0
3108	2006/6/12 17:16	2	3	4	0.976304992	0.031609195	0.027298851	174	1	1	8	0.5	20887	8211.84881	987	0
3112	2006/7/27 21:55	1	1	1	0	0.048850575	0.045977011	348	1	2	19	1	61	38.78333333	6	0
3127	2006/7/8 8:59	4	6	8	0	0	0	34.875	0	1	0	0.125	21126	8329.008333	1279	0
3196	2006/6/10 9:36	1	49	325	0	0	0	67.8	0	1	0	0.003076923	19480	6820.622619	548	1
3212	2006/7/8 8:59	5	6	12	0	0	0	40.5	0	1	0	0.083333333	21118	8321.008333	1391	0
3215	2006/7/8 8:59	5	10	15	0.772280511	0.14488189	0.041732283	84.66666667	0	1	310	0.533333333	21118	8321.008333	1391	0
3280	2006/6/18 10:40	2	2	3	0.889513121	0.032102729	0.004815409	207.6666667	0	1	24	0.666666667	20922	8203.917857	1012	0
3340	2006/7/6 21:14	3	6	6	0.933574222	0.31629393	0.111821086	52.16666667	1	2	133	1	59	36.86666667	12	0
3356	2006/6/18 10:40	4	6	22	0	0	0	28	0	1	0	0.045454545	20919	8200.917857	1059	1
3517	2006/6/10 9:41	1	19	63	0	0	0	40.6031746	0	1	0	0.015873016	19543	6883.622619	611	1
3545	2006/6/25 12:42	4	7	15	0.870059129	0.204225352	0.158450704	56.8	0	1	19	0.466666667	21023	8275.378571	1258	0
3546	2006/6/25 8:17	1	1	1	0	0	0	0	0	1	15	1	21001	8253.378571	5	0
3621	2006/6/10 10:03	1	1	1	0	0	0	3	0	1	0	1	19586	6926.622619	1	0
3632	2006/6/10 9:45	1	12	33	0	0	0	12	0	1	0	0.03030303	19576	6916.622619	33	0
3651	2006/6/22 14:41	3	4	6	0.886292006	0.075153374	0.004601227	108.6666667	1	1	46	0.666666667	20963	8229.946429	1088	0
3661	2006/7/8 8:59	3	4	7	0	0	0	67.71428571	0	1	0	0.142857143	21051	8254.008333	1150	0
3664	2006/7/8 8:59	3	3	7	0.644479636	0.061032864	0.018779343	30.42857143	0	1	96	0.714285714	21051	8254.008333	1150	0
3666	2006/6/17 10:01	2	2	4	0	0	0	6.75	0	1	0	0.25	20896	8179.222619	664	0
3689	2005/2/18 10:29	1	1	1	0	0.031746032	0.015873016	63	0	2	41	1	1801	714.15	1797	0
3716	2005/1/7 16:53	1	1	1	0	0.223021583	0.057553957	139	0	6	0	1	1725	679.6333333	1721	0
3855	2003/3/23 17:20	1	1	1	0	0	0	0	0	1	84	1	3602	3602	13	0
3861	2003/3/23 17:20	1	3	3	0	0	0	0	0	2	137	1	3607	3607	18	0
3862	2003/3/11 10:01	1	1	1	0	0	0	17	0	1	0	1	476	476	1	0
3865	2002/12/29 5:46	1	2	2	0.986479815	2.438596491	0	28.5	0	1	28	1	1899	1899	8	0
3890	2002/12/15 11:39	1	1	1	0	0	0	0	0	1	0	1	1656	1656	2	0
3891	2002/12/19 12:53	2	2	2	0.928839146	0.093457944	0.191588785	107	0	2	0	0.5	1778	1778	1778	0
3892	2002/12/18 14:26	1	1	1	0	0.066666667	0.5	30	0	1	0	1	1693	1693	5	0
3893	2002/12/15 11:39	1	1	1	0	2.583333333	0	36	0	1	0	1	1656	1656	2	0
4308	2003/1/5 15:58	1	1	1	0	0	0	122	0	1	0	1	2692	2692	9	0
4335	2003/2/3 9:56	1	1	1	0	0.769230769	0.307692308	26	1	1	36	1	2824	2824	10	0
4337	2002/12/15 11:41	1	1	1	0	0	0	0	0	1	0	1	1658	1658	4	0
4338	2002/12/15 11:41	1	1	1	0	2.4	0	25	0	1	0	1	1658	1658	4	0
4344	2006/4/6 14:46	1	2	2	0.591672779	0.211413748	0.079118029	385.5	1	1	25	1	17439	5083.711905	1008	1
4368	2006/2/19 11:36	1	2	22	0	0	0	19.18181818	0	1	0	0.045454545	16587	4543.604762	682	0
4403	2006/2/19 11:36	1	2	4	0	0	0	7	0	1	0	0.25	16612	4568.604762	707	0
4409	2006/3/4 8:21	1	3	5	0	0	0	29.6	0	1	0	0.2	16716	4459.17619	792	0
4411	2006/4/30 6:16	1	1	1	0	0.272727273	0.090909091	11	0	1	70	1	17898	5432.361905	1055	0
4427	2006/2/19 11:36	1	1	1	0	0	0	13	0	1	0	1	16638	4594.604762	733	0
4445	2006/2/19 11:36	1	1	3	0	0	0	7	0	1	0	0.333333333	16608	4564.604762	703	0
4614	2006/3/1 12:39	1	2	2	0.970950594	0.042735043	0	58.5	1	1	20	1	16672	4483.642857	753	0
4663	2006/3/1 11:24	1	2	5	0	0	0	23.6	1	1	0	0.2	16662	4473.642857	743	1
4695	2006/5/28 7:47	1	1	3	0.974251918	0.16064257	0.297188755	83	0	1	147	1	18219	5578.016667	1063	0
4696	2006/5/15 15:00	1	1	1	0	0	0.045454545	44	0	1	56	1	18072	5494.65	1056	0
4733	2006/3/4 8:21	1	1	1	0	0	0	96	0	1	0	1	16717	4460.17619	793	0
4736	2006/2/19 11:36	1	1	4	0	0	0	27	0	1	0	0.25	16595	4551.604762	690	0
4777	2006/3/4 8:19	1	4	6	0.484205869	0.148241206	0.371859296	66.33333333	0	1	18	0.5	16688	4431.17619	764	0
4778	2006/3/1 12:39	1	3	5	0.533563216	0.076687117	0.027607362	65.2	1	1	20	1	16670	4481.642857	751	0
4780	2006/6/10 10:08	2	252	1297	0.301270109	21	18	0	0	15	238874	0.276792598	20883	8223.622619	19576	0
4782	2006/4/27 14:10	2	6	7	0.358422906	0.136085627	0.764525994	93.42857143	1	8	349	1	17835	5373.442857	17835	1
4785	2006/2/12 11:38	2	19	55	0	0	0	49.12727273	0	1	0	0.018181818	16553	4559.828571	16553	1
4787	2006/3/20 13:59	1	1	2	0	0	0	59	0	1	0	0.5	16742	4422.388095	817	0
4792	2006/3/29 16:46	1	4	4	0.593228952	0.149829739	0.038592509	220.25	0	1	28	0.75	17422	5075.616667	1003	0
4794	2006/3/4 8:21	1	6	15	0.69743567	0.180371353	0.156498674	25.13333333	0	1	206	0.533333333	16716	4459.17619	792	0
4795	2006/2/19 11:36	1	1	4	0.678389825	0.12	0.146666667	18.75	0	1	28	0.25	16595	4551.604762	690	0
4818	2006/2/19 11:36	1	4	6	0	0	0	31.16666667	0	1	0	0.166666667	16626	4582.604762	721	0
4821	2006/3/4 8:21	1	2	6	0	0	0	36.16666667	0	1	0	0.166666667	16696	4439.17619	772	0
4823	2006/4/16 6:42	1	1	3	0	0	0	286.3333333	1	1	0	0.333333333	17806	5412.845238	1040	0
4826	2006/3/4 8:21	1	1	2	0	1.028753994	0.308306709	313	0	1	16	1	16696	4439.17619	772	0
4827	2006/2/19 11:36	1	4	8	0.340311247	0.427480916	0.297709924	81.875	0	1	55	0.25	16626	4582.604762	721	1
4830	2006/4/16 11:01	1	1	1	0	0.132743363	0.16519174	339	0	1	0	1	17815	5421.845238	1049	0
4835	2006/4/16 6:42	1	1	1	0	0.067524116	2.279742765	311	1	1	10	1	17807	5413.845238	1041	1
4841	2006/3/1 11:24	1	2	2	0.780501869	0.817409766	0.411889597	235.5	1	1	20	1	16655	4466.642857	736	0
4843	2006/2/13 8:08	1	2	3	0.625829242	0.14887218	0.066165414	221.6666667	0	1	3	0.333333333	16556	4521.761905	651	0
4852	2006/4/16 11:01	1	3	3	0.783550157	0.258064516	0.350806452	82.66666667	0	1	48	1	17814	5420.845238	1048	0
4863	2006/5/15 15:56	2	23	26	0.695650155	0.014675052	0.017819706	183.4615385	1	10	1734	0.461538462	18104	5526.65	18104	1
4866	2006/3/1 11:24	1	2	2	0.918295834	0.00280112	0.005602241	178.5	1	1	20	0.5	16664	4475.642857	745	0
4867	2006/2/19 11:36	1	4	10	0.628474622	0.1875	0.15530303	52.8	0	1	70	0.1	16608	4564.604762	703	1
4874	2006/4/6 14:46	1	1	1	0	0.265625	0.1875	128	1	1	8	1	17437	5081.711905	1006	0
4876	2006/3/20 14:00	1	4	5	0.665893205	0.86013986	0.342657343	57.2	0	1	715	1	16882	4562.388095	926	1
4879	2006/2/19 11:36	1	2	8	0	0.6	1.322222222	11.25	0	1	56	0.125	16587	4543.604762	682	1
4882	2006/2/13 8:08	1	1	1	0	0.006666667	0.006666667	150	0	1	1	1	16557	4522.761905	652	0
4889	2006/3/1 11:24	1	1	1	0	0	0	27	1	1	0	1	16655	4466.642857	736	1
4891	2006/4/27 14:10	2	4	6	0.604113288	0.189973615	0.142480211	126.3333333	1	5	597	1	17826	5364.442857	17826	1
4895	2006/3/1 12:39	1	1	1	0	0	0	133	1	1	0	1	16670	4481.642857	751	0
4898	2006/2/19 11:36	1	2	3	0	0	0	116	0	1	0	0.333333333	16631	4587.604762	726	1
4925	2006/4/16 11:01	1	1	1	0	0	0	235	0	1	0	1	17814	5420.845238	1048	0
4930	2006/2/19 11:36	1	4	6	0.677175406	0.320610687	0.248091603	43.66666667	0	1	42	0.166666667	16638	4594.604762	733	1
4938	2006/2/19 11:36	1	1	2	0	0	0	0	0	1	12	0.5	16631	4587.604762	726	0
4949	2006/3/1 11:24	1	2	2	0.28907946	1.014084507	0.098591549	35.5	1	1	27	1	16662	4473.642857	743	1
4969	2006/3/20 13:59	1	2	5	0.354737871	1.004166667	0.504166667	48	0	1	713	0.8	16824	4504.388095	871	1
4970	2005/8/7 15:59	1	3	4	0.147464825	0.798076923	0.865384615	26	0	1	406	0.5	15851	5789.333333	586	1
4971	2005/7/28 11:14	1	1	1	0	0	0	0	0	1	340	1	14640	4607.233333	514	0
4986	2005/8/7 15:59	1	1	7	0	0	0	5.857142857	0	1	0	0.142857143	15851	5789.333333	586	0
5000	2006/3/20 13:59	1	4	6	0	0	0	8	0	1	0	0.166666667	16816	4496.388095	863	0
5002	2006/3/20 13:59	1	4	8	0	0	0	10.875	0	1	0	0.125	16792	4472.388095	843	0
5011	2006/3/20 14:00	1	1	1	0	0	0	2	0	1	0	1	16897	4577.388095	938	0
5012	2006/3/20 13:59	1	2	3	0	0	0	22.66666667	0	1	0	0.333333333	16824	4504.388095	871	0
5140	2006/3/20 13:59	1	2	10	0	0	0	27.6	0	1	0	0.1	16776	4456.388095	831	0
5172	2005/7/6 16:40	1	1	1	0	0.277777778	0.277777778	18	0	1	171	1	14331	4411.016667	431	1
5173	2005/1/16 6:40	1	1	1	0	0	0	18	0	1	0	1	14022	6459.833333	406	0
5175	2004/9/24 9:19	1	3	4	0	0	0	60.5	0	1	0	0.25	11869	5364.833333	345	1
5179	2004/9/24 9:20	1	2	3	0	0	0	24	0	1	0	0.333333333	11876	5371.833333	350	0
5184	2006/3/20 13:59	1	2	10	0	0	0	24.5	0	1	0	0.1	16852	4532.388095	899	1
5187	2006/4/16 7:05	1	3	3	0.665009912	0.165178571	0.013392857	74.66666667	1	1	33	1	17810	5416.845238	1044	0
5189	2006/3/20 14:11	1	1	2	0.873981048	0.117647059	0.082352941	42.5	0	1	0	1	16899	4579.388095	940	0
5190	2006/3/20 13:59	1	6	18	0.770871638	0.308550186	0.087360595	59.77777778	0	1	630	0.5	16852	4532.388095	899	0
5191	2005/8/7 15:59	1	3	5	0.804445506	0.411764706	0.184313725	51	0	1	520	0.6	15827	5765.333333	562	0
5193	2005/8/6 12:39	2	8	14	0.94671417	0.074742268	0.072164948	27.71428571	0	1	2551	0.428571429	14998	4938.45	14998	0
5194	2005/1/16 6:39	1	9	13	0.875416256	0.086175943	0.08438061	42.84615385	0	1	1342	0.461538462	14021	6458.833333	405	0
5195	2004/9/24 9:19	1	7	21	0	0	0	34.57142857	0	1	0	0.047619048	11861	5356.833333	341	1
5216	2006/2/12 10:08	1	1	1	0	0.612903226	0.258064516	62	1	1	22	1	16497	4503.828571	594	0
5218	2005/9/4 9:43	2	5	6	0.670387455	0.109717868	0.10815047	106.3333333	0	7	365	0.833333333	16226	5911.4	16226	1
5219	2005/9/4 8:45	2	4	5	0.367110928	0.117647059	0.147058824	27.2	0	6	98	0.8	16122	5807.4	16122	0
5224	2005/7/28 3:11	2	3	3	0.71663572	0.106707317	0.076219512	109.3333333	0	6	211	1	14603	4570.233333	14603	1
5226	2004/11/29 13:49	2	3	4	0.911533991	0.032	0.056	31.25	1	1	261	1	13380	6179.816667	13380	0
5227	2004/10/31 4:43	1	4	5	0.424830868	0.012875536	0.025751073	46.6	1	1	185	0.6	11946	5228.916667	355	0
5234	2005/8/7 15:59	1	3	11	0.617522138	0.261016949	0.223728814	26.81818182	0	1	1674	0.363636364	15840	5778.333333	575	0
5244	2005/1/16 6:40	1	1	1	0	0.090909091	0.090909091	44	0	1	114	1	14023	6460.833333	407	0
5253	2006/3/20 14:00	1	4	6	0	0	0	11.66666667	0	1	0	0.166666667	16873	4553.388095	918	0
5306	2005/8/7 15:59	1	1	1	0	0	0	36	0	1	0	1	15827	5765.333333	562	0
5318	2004/9/24 9:20	1	1	2	0	0	0	27.5	0	1	0	0.5	11872	5367.833333	347	0
5335	2006/3/1 12:56	1	3	3	0.615231631	0.12173913	0.113043478	38.33333333	1	1	650	1	16676	4487.642857	757	0
5341	2005/8/7 15:59	1	1	2	0	0	0	42.5	0	1	0	0.5	15840	5778.333333	575	0
5358	2005/7/6 16:40	1	1	1	0	0	0	7	0	1	0	1	14331	4411.016667	431	0
5360	2006/4/6 14:44	2	5	5	0.793810048	0.129541864	0.048973144	126.6	1	3	69	0.4	17436	5080.711905	17436	0
5362	2006/3/1 12:56	1	1	1	0	0	0	12	1	1	0	1	16673	4484.642857	754	0
5367	2005/5/29 18:22	1	1	1	0	0	0	0	0	1	0	1	62	39	2	0
5368	2005/6/5 19:57	1	1	1	0	0.567567568	0.153153153	111	0	1	0	1	91	68	10	0
5369	2005/5/30 20:41	2	4	4	0.755754457	0.277777778	0.111111111	90	1	7	134	0.5	85	62	85	0
5370	2005/5/29 18:22	1	1	1	0	1.675675676	0	74	0	1	0	1	62	39	2	0
5371	2005/6/5 19:57	1	1	1	0	0	0	0	0	1	0	1	91	68	10	0
5372	2005/6/5 19:57	1	1	2	0.437733635	1.768041237	0	97	0	1	0	0.5	91	68	10	0
5373	2005/6/5 19:57	1	1	1	0	0	0	0	0	1	0	1	91	68	10	0
5375	2005/5/29 18:22	1	1	1	0	0	0	0	0	1	0	1	65	42	4	0
5377	2005/5/29 18:22	1	1	1	0	1.769230769	0	13	0	1	0	1	65	42	4	0
5378	2005/6/5 19:57	1	1	1	0	0	0	0	0	1	0	1	109	86	27	0
5380	2005/6/5 19:57	1	1	1	0	0	0	0	0	1	0	1	109	86	27	0
5382	2005/6/5 19:57	1	1	1	0	0	0	0	0	1	0	1	109	86	27	0
5384	2005/6/5 19:57	1	1	1	0	0	0	0	0	1	0	1	109	86	27	0
5386	2005/6/5 19:57	1	1	1	0	0	0	0	0	1	0	1	109	86	27	0
5388	2005/6/5 19:57	1	1	1	0	0	0	0	0	1	0	1	109	86	27	0
5390	2005/6/5 19:57	1	1	1	0	0	0	0	0	1	0	1	109	86	27	0
5391	2005/6/5 19:57	1	2	8	0.854992566	1.596638655	0	59.5	0	1	0	0.125	109	86	27	0
5392	2005/6/5 19:57	1	1	1	0	0	0	0	0	1	0	1	109	86	27	0
5394	2005/6/5 19:57	1	1	1	0	0	0	0	0	1	0	1	111	88	29	0
5395	2005/6/5 19:57	1	1	1	0	1.636363636	0	77	0	1	0	1	111	88	29	0
5396	2005/6/18 21:00	1	1	1	0	0	0	0	0	1	0	1	145	122	41	0
5397	2005/6/18 22:49	1	1	1	0	0.134328358	1.044776119	67	0	1	0	1	163	140	57	0
5399	2005/6/18 21:00	1	1	1	0	0	0	0	0	1	0	1	159	136	55	0
5400	2005/6/18 22:49	1	1	1	0	0	0.011299435	177	0	1	0	1	164	141	58	0
5402	2005/6/18 21:00	1	1	1	0	0	0	0	0	1	0	1	145	122	41	0
5403	2005/6/18 21:00	1	2	6	0.875462856	1.77076412	0	50.16666667	0	1	0	0.166666667	145	122	41	0
5404	2005/6/18 21:00	1	1	1	0	0	0	0	0	1	0	1	159	136	55	0
5405	2005/6/18 22:48	1	1	1	0	0.233333333	0.2	30	0	1	0	1	162	139	56	0
5406	2005/6/18 21:00	1	4	7	0.837994471	1.629251701	0	84	0	1	0	0.142857143	159	136	55	0
5407	2005/6/18 21:00	1	1	1	0	0	0	0	0	1	0	1	145	122	41	0
5409	2005/6/18 21:00	1	1	1	0	0	0	0	0	1	0	1	145	122	41	0
5411	2005/6/18 21:00	1	1	1	0	0	0	0	0	1	0	1	145	122	41	0
5413	2005/6/18 21:00	1	1	1	0	0	0	0	0	1	0	1	145	122	41	0
5415	2005/6/18 21:00	1	1	1	0	0	0	0	0	1	0	1	159	136	55	0
5417	2005/6/18 21:00	1	1	1	0	0	0	0	0	1	0	1	159	136	55	0
5419	2005/6/18 21:00	1	1	1	0	0	0	0	0	1	0	1	159	136	55	0
5421	2005/6/18 21:00	1	1	1	0	0	0	0	0	1	0	1	159	136	55	0
5423	2005/6/18 21:00	1	1	1	0	0	0	0	0	1	0	1	159	136	55	0
5425	2006/3/1 15:35	1	1	1	0	0	0	55	0	1	0	1	16679	4490.642857	758	1
5432	2006/6/25 8:33	1	1	1	0	0.092592593	0.018518519	54	1	1	8	1	21002	8254.378571	1184	0
5433	2006/6/17 11:58	1	1	1	0	0.019230769	0	52	0	1	65	1	20897	8180.222619	1183	0
5438	2004/12/31 11:08	1	1	1	0	0	0	56	0	1	0	1	13758	6255.133333	385	0
5445	2005/7/6 16:39	1	1	1	0	0	0	0	0	1	187	1	14329	4409.016667	429	0
5452	2005/7/28 11:13	1	3	10	0	0	0	0	0	6	4500	0.4	14630	4597.233333	504	0
5453	2004/6/15 5:24	1	1	1	0	0	0	9	0	1	0	1	10640	5275	298	0
5457	2005/7/22 4:59	1	1	1	0	0.282051282	0.102564103	39	0	1	710	1	14545	4539.733333	432	0
5464	2005/7/28 11:13	1	1	1	0	0	0	9	0	1	0	1	14631	4598.233333	505	0
5474	2005/7/6 16:40	1	5	19	0.422893016	0.876513317	0.769975787	43.47368421	0	10	5007	0.789473684	14350	4430.016667	13919	0
5479	2003/6/22 16:41	1	1	1	0	0	0	12	0	1	0	1	5283	4368	35	0
5482	2005/7/28 11:14	1	1	1	0	0	0	12	0	1	0	1	14638	4605.233333	512	0
5484	2005/7/28 11:16	1	1	1	0	0	0	0	0	1	408	1	14645	4612.233333	519	0
5485	2004/6/15 6:52	1	2	2	0	0	0	10	0	1	0	0.5	10653	5288	300	0
5487	2005/7/28 11:13	1	2	2	0	0	0	0	0	2	620	1	14619	4586.233333	493	0
5496	2005/7/28 11:13	1	1	1	0	0	0	9	0	1	0	1	14632	4599.233333	506	0
5500	2005/7/28 11:13	1	1	1	0	0	0	0	0	2	47	1	14635	4602.233333	509	0
5507	2004/4/19 17:10	1	1	6	0	0	0	61.5	0	1	0	0.166666667	302	302	28	1
5533	2005/7/28 11:13	1	1	6	0	0	0	61.5	0	1	0	0.166666667	14610	4577.233333	484	0
5543	2005/7/28 11:13	1	1	1	0	0	0	0	0	1	767	1	14617	4584.233333	491	0
5546	2003/6/22 16:33	1	1	1	0	0	0	12	0	1	0	1	5282	4367	34	0
5553	2005/7/28 11:14	1	1	1	0	0	0	12	0	1	0	1	14639	4606.233333	513	0
5556	2003/4/15 14:09	1	1	1	0	0	0	0	0	1	23	1	4573	4573	23	0
5647	2005/5/15 7:18	1	1	1	0	0	0	0	0	2	135	1	14230	5048.6	408	0
5838	2003/3/23 17:20	1	2	2	0	0	0	74	0	1	0	0.5	3602	3602	13	1
5978	2003/11/22 10:03	2	24	148	0.957675312	2.304897041	2.304724001	39.0472973	0	8	147	0.02027027	1088	956.5	1088	1
5982	2004/4/20 9:30	2	7	10	0.442999789	1.699640288	1.699640288	55.6	0	6	575	0.5	2007	1705.5	2007	1
5983	2004/1/2 19:55	2	34	51	0.868247464	1.407118056	1.407291667	112.9411765	0	8	1770	0.431372549	1306	1102.666667	1306	1
5984	2003/10/27 6:03	1	1	1	0	0.025210084	0.025210084	119	0	1	218	1	6895	4533.5	142	0
5992	2003/7/21 12:24	1	1	45	0	0	0	46.53333333	0	1	0	0.022222222	5648	4258.5	101	0
6057	2005/7/25 8:26	1	1	44	0	0	0	0	0	2	31649	0.045454545	14596	4574.2	476	0
6108	2005/7/28 11:14	1	1	1	0	0	0	11	0	1	0	1	14641	4608.233333	515	0
6110	2003/5/14 14:21	1	2	2	0	0	0	45	0	1	0	0.5	4826	4826	25	0
6124	2003/7/27 12:15	1	1	1	0	0	0	0	0	1	0	1	5677	4272	116	0
6125	2003/7/27 12:15	1	1	1	0	2.783783784	0	37	0	1	0	1	5677	4272	116	0
6141	2005/7/28 11:13	1	1	1	0	0	0	0	0	1	6	1	14634	4601.233333	508	0
6143	2003/8/12 13:52	1	1	1	0	0	0	34	0	1	0	1	5811	4118	119	0
6152	2005/7/28 11:14	1	2	2	0	0	0	39	0	1	0	0.5	14644	4611.233333	518	0
6175	2003/11/8 7:46	2	4	5	0.690767062	0.109048724	0.034802784	86.2	1	2	37	1	7006	4597.5	7006	0
6183	2005/7/28 11:13	1	1	1	0	0	0	0	0	2	413	1	14604	4571.233333	478	0
6191	2003/11/20 10:32	1	3	11	0.859334698	0.056856187	0.080267559	27.18181818	0	1	11	0.090909091	7571	5028.5	233	0
6197	2003/3/23 17:20	1	2	2	0	0	0	24.5	0	1	0	0.5	3607	3607	18	0
6198	2005/7/28 11:13	1	1	1	0	0	0	11	0	1	0	1	14617	4584.233333	491	0
6200	2005/8/6 12:47	1	1	1	0	0.181818182	0.181818182	11	0	1	9	1	14999	4939.45	535	0
6203	2003/10/27 7:11	1	4	4	0.244153686	1.562141491	1.407265774	130.75	1	2	94	0.5	6908	4546.5	148	1
6204	2003/8/21 9:45	2	17	29	0.743697808	0.230806608	0.152575316	70.96551724	1	6	2427	0.689655172	5900	4204.5	5900	0
6205	2003/7/29 16:06	1	1	1	0	0	0	0	0	1	0	1	5687	4282	118	0
6206	2003/7/29 16:06	1	1	1	0	2.5	0	38	0	1	0	1	5687	4282	118	0
6210	2004/3/19 15:35	2	12	26	0.849639556	0.895219384	0.896529142	58.73076923	0	6	740	0.423076923	1708	1423	1708	1
6211	2003/10/27 7:11	1	1	1	0	0	0	39	1	1	0	1	6908	4546.5	148	1
6223	2005/8/7 12:54	1	1	1	0	0.051282051	0.051282051	39	0	1	10	1	15821	5759.333333	556	0
6248	2004/6/10 12:09	1	1	1	0	2.181818182	1.727272727	11	1	2	201	1	10627	5286.083333	297	0
6268	2003/7/15 10:30	1	1	2	0	0	0	68	0	1	0	0.5	5500	4117	37	1
6273	2004/3/19 15:07	1	1	2	1	0.26446281	0.016528926	60.5	0	2	133	1	1682	1397	29	0
6275	2003/11/21 6:34	2	28	54	0.875331825	1.828386216	1.874786762	54.27777778	0	7	2423	0.722222222	8572	6007.666667	8572	1
6285	2004/9/9 4:41	1	1	1	0	0.024096386	0.024096386	83	1	2	18	1	11679	5253.75	320	0
6291	2003/10/27 7:11	1	1	1	0	0.021052632	0.010526316	95	1	1	6	1	6903	4541.5	143	0
6292	2003/10/21 13:25	1	1	1	0	0.138297872	0.095744681	94	1	1	3	1	6739	4389.5	134	0
6293	2003/10/18 8:47	2	11	24	0.768254041	0.153798257	0.056039851	66.91666667	1	4	2390	0.541666667	6682	4366.5	6682	1
6313	2003/11/8 6:24	2	2	6	0	0.102040816	0.040816327	8.166666667	1	2	26	0.5	6993	4584.5	6993	0
6320	2003/11/2 17:37	1	2	6	0	0	0	24.16666667	0	1	0	0.166666667	26	26	7	1
6322	2003/11/7 9:28	1	1	1	0	0.166666667	0.25	12	1	2	5	1	6952	4543.5	149	0
6324	2003/11/8 6:24	2	2	2	0	0.005405405	0.005405405	92.5	1	5	24	1	6999	4590.5	6999	0
6332	2005/6/11 6:02	1	2	2	0.945660305	0.018450185	0.022140221	135.5	1	2	330	0.5	14243	4718.55	410	0
6339	2003/5/22 11:30	1	1	3	0	1.587837838	1.587837838	148	0	1	0	0.333333333	4855	4855	31	0
6341	2003/5/22 8:32	1	1	3	0	0	0	148	0	1	0	0.333333333	4850	4850	28	0
6351	2004/9/25 21:30	2	3	4	0.861545668	0.031578947	0.031578947	166.25	1	7	217	0.75	23	22.5	23	1
6352	2004/5/6 4:32	1	2	2	1	0.009756098	0.009756098	205	1	5	96	0.5	10328	6006.166667	296	0
6355	2004/1/3 16:10	1	1	1	0	2.105405405	2.075675676	370	1	4	39	1	501	472.5	1	1
6359	2003/9/9 17:08	2	51	214	0.47193274	0.124123308	0.123144675	57.29906542	0	7	19651	0.378504673	882	626.5	882	1
6370	2005/7/28 11:13	1	2	4	0	0	0	121.75	0	1	0	0.25	14615	4582.233333	489	0
6377	2004/8/22 11:45	1	6	19	0.576631788	0.630563798	0.824925816	35.47368421	1	3	3862	0.263157895	11012	4707.25	319	1
6388	2004/2/25 2:16	1	2	3	0	0	0	31.66666667	0	1	0	0.333333333	105	105	11	1
6395	2005/8/28 5:26	1	1	1	0	0	0	0	0	1	21	1	16013	5720.433333	589	0
6398	2005/7/28 11:14	1	1	1	0	0	0	0	0	4	212	1	14638	4605.233333	512	0
6405	2003/3/25 1:28	1	1	1	0	0	0	104	0	1	0	1	3668	3668	19	0
6409	2003/4/15 14:09	1	1	1	0	0	0	32	0	1	0	1	4572	4572	22	1
6412	2004/7/29 13:01	1	1	1	0	1.835616438	2.643835616	73	0	4	130	1	2083	1297.416667	48	1
6415	2004/3/19 14:59	1	2	2	0.981940787	0.226950355	0.042553191	70.5	0	4	357	1	1679	1394	26	0
6417	2004/1/3 16:10	1	1	1	0	2.157407407	2.12962963	108	1	3	39	1	502	473.5	2	1
6424	2005/7/28 11:13	1	1	1	0	0	0	72	0	1	0	1	14634	4601.233333	508	0
6430	2005/7/28 11:13	1	1	1	0	0	0	0	0	1	767	1	14615	4582.233333	489	0
6447	2004/3/19 15:04	1	1	1	0	0.0625	0.15625	32	1	2	0	1	1680	1395	27	0
6450	2005/8/7 12:54	1	1	1	0	0	0	20	0	1	0	1	15820	5758.333333	555	0
6452	2005/7/28 11:13	1	1	1	0	0	0	30	0	1	0	1	14620	4587.233333	494	0
6454	2004/12/28 13:08	1	12	27	0.882656529	0.116022099	0.119968429	46.92592593	1	6	4687	0.37037037	13743	6255.733333	384	1
6460	2003/11/19 6:08	1	3	11	0.974980593	0	0.08361204	27.18181818	0	1	66	0.090909091	7558	5130.5	222	0
6463	2003/11/12 7:45	1	1	9	0.993237758	0.86381323	0.785992218	28.55555556	0	1	1029	0.444444444	7090	4677	180	0
6464	2003/7/15 13:20	1	1	12	0	0	0	32.5	0	1	0	0.083333333	5512	4129	49	1
6469	2004/3/4 4:27	1	1	9	0.957607675	0.072992701	0.102189781	45.66666667	1	4	128	0.222222222	10066	6412	284	0
6470	2004/3/1 17:38	2	6	15	0.912186907	1.201841903	1.161933998	86.86666667	1	7	1009	0.466666667	209	209	209	1
6476	2003/7/18 6:52	1	1	6	0.852992473	0.308641975	0.028806584	40.5	0	1	18	0.166666667	5540	4150.5	56	0
6500	2003/11/10 9:43	2	3	8	0.841092047	0.443835616	0.432876712	45.625	0	5	312	0.5	7046	4633	7046	0
6507	2003/11/20 14:44	2	5	5	0.83005632	0.035545024	0.022511848	168.8	0	6	32	0.8	7690	5147.5	7690	0
6514	2003/7/24 7:13	1	1	8	0	0	0	37.875	1	1	0	0.125	5663	4273.5	114	1
6515	2004/4/11 13:54	1	1	6	0	0	0	0	0	4	492	0.333333333	10196	6132.5	293	0
6546	2003/11/7 13:57	1	1	9	0.717753138	0.613636364	0.202020202	44	0	1	420	0.444444444	6966	4557.5	158	0
6550	2005/1/6 6:35	1	1	2	0	0	0	17	0	1	0	0.5	13915	6370.116667	392	0
6554	2004/5/6 4:24	1	1	1	0	0.058823529	0.058823529	17	1	1	167	1	10326	6004.166667	294	0
6556	2003/10/25 6:32	1	1	4	0	0	0	13.75	0	1	0	0.25	6757	4402	138	0
6560	2003/7/24 7:13	1	1	1	0	0.019607843	0.019607843	51	1	1	6	1	5663	4273.5	114	0
6572	2003/7/21 13:08	1	1	4	0.953582884	0.315384615	0.161538462	32.5	0	1	24	0.25	5652	4262.5	105	0
6600	2003/11/21 15:34	1	1	1	0	0.03125	0.03125	32	1	2	0	1	1176	888	4	0
6686	2003/10/26 6:00	1	1	3	0.979031763	1.239130435	0.782608696	15.33333333	0	1	3	0.333333333	6873	4517.5	141	0
6706	2005/6/18 8:34	2	3	20	0.024639235	0.218085106	1.29787234	9.4	0	7	4311	0.3	14287	4731.916667	14287	0
6713	2005/1/6 6:35	1	1	4	0.498395816	0.112676056	0.098591549	17.75	0	3	741	0.75	13915	6370.116667	392	0
6723	2003/7/15 13:21	1	1	1	0	0	0	0	0	1	30	1	5513	4130	50	0
6724	2003/6/15 16:07	1	1	1	0	0.02247191	0	89	1	1	7	1	5069	4239.5	33	0
6725	2003/6/8 8:20	1	1	1	0	0.159090909	0	88	0	1	25	1	4911	4200	32	0
6742	2004/3/4 10:49	1	2	3	0.387150497	0.039156627	0.060240964	110.6666667	1	2	393	1	10069	6415	287	0
6750	2005/7/28 11:14	1	1	1	0	0	0	0	0	4	212	1	14644	4611.233333	518	0
6753	2004/1/8 18:32	1	1	1	0	1.8	1.6	20	1	3	30	1	82	82	8	0
6754	2003/12/9 14:24	2	2	2	0.66319684	0.112299465	0.042780749	93.5	1	5	0	1	8699	5982.5	8699	1
6756	2003/11/26 13:17	2	3	10	0.681784966	1.614609572	1.546599496	39.7	0	5	42	0.3	8593	6013.166667	8593	1
6758	2003/11/18 13:11	1	1	1	0	0.041666667	0.083333333	24	1	3	6	1	1163	876	3	0
6760	2003/10/30 8:00	1	1	1	0	0.04	0.08	25	0	2	12	1	3	3	1	0
6764	2005/7/28 11:13	1	1	1	0	0	0	21	0	1	0	1	14636	4603.233333	510	0
6771	2005/9/21 13:21	1	1	2	0	0	0	43	0	1	0	0.5	2222	872.9	6	0
6774	2006/7/8 9:06	1	1	1	0	0	0	15	0	1	0	1	21140	8343.008333	1188	0
6792	2003/3/28 8:08	1	4	12	0.947759595	0.024546425	0.024546425	78.08333333	0	2	91	0.666666667	3875	3875	3856	1
6799	2003/8/29 11:18	1	1	1	0	0.037037037	0.00617284	162	0	3	17	1	6106	4410.5	5985	0
6807	2003/3/28 8:08	1	1	2	0	0	0	70.5	0	1	0	0.5	3908	3908	3889	0
6837	2003/1/18 7:36	1	1	1	0	0	0	34	0	1	0	1	2769	2769	2760	0
6845	2005/10/9 11:05	1	4	9	0.274644427	0.787985866	0.653710247	31.44444444	0	6	1024	0.666666667	16362	5948.266667	15770	0
6847	2004/7/7 8:02	1	1	1	0	1.275590551	1.385826772	127	0	4	12	1	2029	1276.416667	1982	1
6850	2003/12/20 11:38	1	2	3	0.891161148	1.634551495	1.495016611	100.3333333	0	5	57	0.666666667	8741	5792.5	8466	0
6856	2003/12/21 8:10	1	1	2	0.118859488	0.773972603	0.929223744	219	0	5	3	1	8743	5794.5	8468	1
6865	2004/10/31 6:45	1	8	12	0.842117961	0.097006652	0.019955654	150.3333333	0	11	186	0.416666667	1639	731.5	1635	1
6868	2003/3/28 8:34	1	3	5	0.310917507	0.05106383	0.034042553	47	0	3	0	0.8	3944	3944	3924	1
6889	2004/9/15 13:01	1	1	1	0	0	0	24	0	1	0	1	11731	5278.666667	11411	0
6899	2004/6/25 12:58	1	3	10	0.795268906	1.310526316	0.993421053	76	0	5	812	0.2	10719	5231.25	10419	1
6903	2003/6/25 18:39	1	1	1	0	0	0	6	0	1	0	1	5297	4382	5262	0
6911	2006/4/9 13:03	2	4	4	0.971554773	0.018396846	0.015768725	190.25	0	8	78	1	17600	5215.797619	17600	0
6925	2003/8/28 12:25	1	8	18	0.696722538	0.480568012	0.102391629	74.33333333	0	4	1008	0.833333333	6069	4373.5	5948	1
6939	2006/1/21 13:58	1	6	18	0.692678294	0.625840179	0.374906647	74.38888889	0	7	2506	0.444444444	16425	5146.135714	15833	1
6963	2003/4/1 8:42	1	2	2	0.881290899	0.060344828	0.025862069	58	0	2	8	1	4210	4210	4190	1
6976	2005/7/24 16:27	1	2	3	0	0	0	21.33333333	0	1	0	0.333333333	2078	778.6166667	2074	0
6994	2002/12/29 12:52	1	1	1	0	0.01025641	0.01025641	195	0	1	0	1	2578	2578	2570	0
6995	2005/9/23 6:13	1	1	1	0	0.469387755	0.020408163	49	0	3	79	1	2224	873.8833333	2218	0
6997	2004/6/5 11:23	1	1	2	0	0	0	40.5	0	1	0	0.5	10571	5284	10275	0
6999	2006/5/15 15:26	1	1	1	0	0	0	23	1	1	0	1	18075	5497.65	17019	0
7001	2005/6/12 6:43	1	2	3	0.702092608	0.164383562	0.133561644	97.33333333	1	3	563	1	1925	704.9666667	1921	0
7016	2005/1/7 16:53	1	7	12	0.741359602	0.072619048	0.042857143	70	0	8	1027	0.833333333	1737	691.6333333	1733	1
7038	2004/7/13 9:32	1	1	1	0	2.618421053	2.690789474	152	0	6	37	1	2039	1266.083333	1992	0
7039	2004/7/12 12:49	1	2	2	0.961031781	0.426923077	0.553846154	130	0	4	156	1	2038	1265.083333	1991	0
7041	2003/10/24 13:23	1	1	1	0	0.112149533	0.028037383	107	0	2	3	1	569	516.5	569	0
7044	2003/8/7 12:17	1	2	10	0	0	0	66.3	0	1	0	0.1	5799	4177.5	5681	1
7056	2004/1/11 9:48	1	1	1	0	0.293478261	0.076086957	92	0	4	1	1	1363	1151	1339	1
7063	2005/6/25 13:32	1	1	1	0	0.0625	0.0625	16	1	3	210	1	14323	4563.333333	13895	0
7285	2006/4/6 15:17	1	1	2	0	0	0	7	0	1	0	0.5	17502	5146.711905	16494	0
7604	2006/2/26 6:53	1	3	6	0.78208956	0.053435115	0.03562341	131	0	4	583	0.666666667	16649	4465.842857	15916	1
7725	2005/1/7 12:10	1	4	5	0.9697239	0.017647059	0.017647059	68	1	8	198	0.6	13962	6413.55	13570	0
7735	2004/6/2 11:27	1	1	3	0	0	0	34.66666667	0	1	0	0.333333333	10549	5283.5	10253	1
7743	2006/2/26 6:53	1	2	3	0	0	0	34.66666667	0	1	0	0.333333333	16649	4465.842857	15916	0
7865	2003/9/17 14:59	1	2	2	0.491237342	0.0302267	0.040302267	198.5	1	5	65	1	6388	4588.5	6267	0
7934	2005/10/9 11:05	1	1	1	0	0	0	35	0	1	0	1	16351	5937.266667	15759	0
7965	2004/1/11 15:20	1	1	1	0	0	0	44	0	1	0	1	8868	5650.5	8593	1
7983	2003/4/8 10:23	1	1	1	0	0	0	66	1	1	0	1	4445	4445	4424	1
8036	2004/3/16 13:04	1	1	1	0	0	0	38	0	1	0	1	10134	6336.166667	9847	0
8040	2003/10/19 13:43	1	1	1	0	0	0	50	0	1	0	1	1110	844	1108	0
8542	2006/5/1 11:06	1	1	1	0	1.403508772	0.350877193	57	0	4	18	1	17923	5444.357143	16868	0
8548	2005/6/18 8:35	1	2	12	0.798651695	0.307471264	0.58908046	29	0	5	2325	0.333333333	14307	4751.916667	13879	0
8572	2005/6/17 8:08	1	2	2	0.918295834	0.008849558	0	169.5	0	2	145	1	14253	4698.216667	13843	1
8584	2003/10/9 7:30	1	5	7	0.78293308	0.203278689	0.055737705	130.7142857	0	5	152	1	6588	4331.5	6467	0
8586	2003/7/10 15:54	1	1	1	0	1.888888889	0	27	1	1	18	1	5476	4119	5441	0
8592	2006/3/25 4:56	1	1	1	0	0	0	53	0	1	0	1	17383	5049.747619	16384	1
8621	2003/9/30 7:09	1	1	1	0	0.12745098	0.161764706	204	0	4	0	1	6446	4337	6325	0
8642	2003/3/25 4:31	1	1	1	0	0	0	0	0	1	0	1	3691	3691	3672	0
8646	2003/3/11 13:16	1	7	7	0.961586235	0.008882655	0.004207574	305.5714286	0	3	96	0.857142857	3465	3465	3455	0
8647	2003/3/11 10:01	1	1	1	0	0	0	39	0	1	0	1	484	484	483	0
8653	2006/5/21 12:59	1	1	1	0	0.031746032	0	63	0	4	259	1	18121	5506	17063	0
8662	2003/5/18 8:39	1	1	1	0	0.00617284	0.00617284	162	1	2	25	1	4832	4832	4807	0
8684	2004/8/25 17:46	1	1	1	0	0.3125	0.0375	160	0	5	1	1	11510	5193.833333	11191	0
8693	2004/4/9 19:51	1	1	1	0	2.489795918	2.278911565	147	0	4	19	1	255	255	233	1
8710	2003/8/21 16:14	1	2	4	0.590386836	0.181818182	0.071625344	90.75	0	4	21	1	5906	4210.5	5785	0
8714	2003/6/15 17:06	1	2	2	0.634309555	0.321513002	0.151300236	211.5	0	1	0	0.5	33	33	33	0
8727	2003/3/11 15:39	1	1	1	0	0	0.009345794	107	0	3	0	1	3565	3565	3555	0
8730	2003/3/11 13:16	1	1	1	0	0.013265306	0.041836735	980	0	2	0	1	3458	3458	3448	0
8731	2003/3/11 10:01	1	2	2	0.811278124	0.022160665	0.022160665	180.5	0	2	28	1	484	484	483	0
8745	2006/2/11 17:00	1	6	6	0.830923295	0.070100143	0.04434907	116.5	1	9	410	1	16490	4497.828571	15897	1
8778	2004/4/21 14:31	1	2	2	0.954434003	0.266666667	0.666666667	30	0	1	122	0.5	304	304	276	1
8784	2003/3/12 7:21	1	2	4	0	0	0	260.5	1	1	0	0.25	3586	3586	3576	1
8787	2003/1/11 12:03	1	3	4	0.59064545	0.019933555	0.046511628	75.25	0	3	60	1	69	69	69	0
8800	2004/7/11 19:09	1	5	7	0.657882525	0.117457763	0.028157683	177.5714286	0	7	206	1	1523	744.4166667	1519	1
8801	2004/6/27 11:34	1	5	7	0.472377259	0.375312344	0.273363318	285.8571429	0	6	309	0.857142857	1415	659.5833333	1411	1
8809	2003/4/22 12:02	1	5	7	0.585936988	0.277018634	0.122981366	115	0	2	146	1	4639	4639	4616	1
8826	2006/4/6 15:17	1	1	1	0	0.040816327	0.06122449	49	0	6	135	1	17516	5160.711905	16508	0
8861	2003/11/30 14:42	1	3	12	0.507042076	0.929682218	0.84178499	123.25	0	4	84	0.416666667	8623	6020.166667	8350	1
8867	2003/4/18 14:28	1	1	1	0	0.70718232	0.541436464	181	0	1	72	1	4629	4629	4606	0
8884	2003/1/13 5:53	1	11	19	0.804730221	0.055576003	0.034965035	143	0	3	109	0.526315789	2759	2759	2750	1
8913	2003/5/2 13:02	1	2	3	0	0	0	18.66666667	0	1	0	0.333333333	4734	4734	4711	0
8921	2003/1/13 5:53	1	1	1	0	0	0	34	0	1	0	1	2759	2759	2750	0
8928	2004/7/25 14:21	1	2	3	0.318893602	0.399293286	0.270906949	283	1	7	110	1	10956	5331.416667	10656	1
8932	2004/6/28 11:55	1	1	1	0	1.593837535	1.540616246	357	1	5	1	1	10834	5317.75	10534	1
8934	2004/6/26 15:07	1	1	6	0.557285613	0.101077051	0.034797017	201.1666667	1	6	436	0.666666667	10821	5330.75	10521	1
8971	2004/2/10 12:14	1	1	1	0	0.373134328	0.134328358	134	0	4	0	1	510	476	508	0
8972	2003/9/25 17:51	1	4	9	0.889095425	0.028028028	0.04004004	111	0	4	47	0.555555556	190	190	190	0
8983	2004/7/22 11:05	1	1	1	0	0.072463768	0.014492754	69	0	2	16	1	1550	769.4166667	1546	0
8986	2004/5/16 9:16	1	1	1	0	0.483333333	0.358333333	120	0	6	9	1	10427	5844.333333	10131	1
9011	2004/1/11 13:24	1	2	2	0.098959095	0.352941176	0.352941176	110.5	1	5	53	1	8866	5648.5	8591	1
9012	2004/1/6 16:18	1	4	7	0.682592318	0.310679612	0.242718447	117.7142857	1	6	103	0.571428571	8828	5637.666667	8553	1
9018	2004/7/31 3:59	1	2	2	0.112490239	1.017316017	1	231	1	5	169	1	10980	5303.666667	10680	1
9024	2003/6/13 19:26	1	1	1	0	0.86	0.3	50	0	2	0	1	19	19	19	0
9025	2003/5/11 9:34	1	1	1	0	0.137254902	0.052287582	153	0	2	9	1	219	219	219	0
9032	2003/6/21 8:40	1	1	1	0	0.077669903	0	103	0	1	0	1	344	335.5	344	0
9042	2004/4/5 17:28	1	1	1	0	0.333333333	0.244444444	135	0	4	43	1	1963	1673	1917	1
9045	2003/10/5 7:10	1	3	5	0.652234762	0.543624161	0.369127517	119.2	0	5	6	1	6511	4275.5	6390	1
9055	2003/12/2 14:05	1	1	1	0	0	0	146	0	1	0	1	8657	6053.5	8384	0
9069	2003/12/30 14:39	1	2	2	0.035668057	1.801948052	1.655844156	154	0	5	20	1	8772	5619.833333	8497	1
9082	2003/9/12 17:24	1	1	1	0	0.408163265	0.102040816	49	1	2	4	1	116	116	116	0
9091	2004/11/27 8:51	1	8	20	0.875330927	0.012907191	0.018438844	81.35	0	7	624	0.4	12991	5863.116667	12636	0
9094	2004/7/10 13:24	1	1	1	0	1.355140187	1.088785047	214	1	6	4	1	389	165.1666667	389	1
9096	2004/5/16 11:41	1	1	1	0	0.050359712	0.007194245	278	0	2	9	1	10441	5858.333333	10145	0
9108	2003/10/21 11:09	1	1	1	0	0.013888889	0.013888889	144	1	2	21	1	6734	4384.5	6601	0
9119	2003/7/17 7:07	1	1	1	0	0.266666667	0.066666667	75	0	2	0	1	403	368.5	403	0
9122	2003/6/20 14:50	1	1	1	0	0.433333333	0.1	30	0	2	0	1	324	315.5	324	0
9147	2003/11/3 11:16	1	4	4	0.928512264	0.159887798	0.430575035	178.25	0	6	35	1	636	543	636	0
9148	2003/10/30 13:04	1	1	1	0	1.469135802	0.888888889	81	0	2	4	1	630	553	630	0
9150	2003/9/24 5:28	1	1	1	0	0.612956811	0.282392027	602	0	5	5	1	6403	4360	6282	1
9151	2003/7/17 13:04	1	1	1	0	0.059210526	0.085526316	152	0	4	15	1	424	389.5	424	0
9152	2003/7/17 11:32	1	1	1	0	0.046153846	0.024615385	325	0	3	14	1	418	383.5	418	1
9153	2003/7/17 11:15	1	1	1	0	0.117103236	0.403697997	649	1	5	8	1	417	382.5	417	1
9154	2003/7/17 10:07	1	1	1	0	0.087570621	0.064971751	354	0	5	1	1	416	381.5	416	1
9155	2003/7/17 9:38	1	1	1	0	0.029661017	0.012711864	236	0	3	32	1	413	378.5	413	0
9378	2004/3/16 13:04	1	2	2	0.037369479	0.615740741	0.550925926	108	0	4	30	1	10137	6339.166667	9850	0
9381	2003/11/26 18:46	1	1	2	0.998000884	0.607843137	0.137254902	25.5	1	2	10	0.5	58	58	51	1
9394	2005/7/6 16:41	1	1	5	0	0	0	27.4	0	1	0	0.2	14464	4544.016667	14033	0
9398	2005/7/12 14:39	1	1	1	0	2.438356164	2.410958904	73	1	3	6	1	14514	4573	14083	0
9400	2005/1/20 11:10	1	1	1	0	0.367346939	0.224489796	49	0	4	13	1	1760	700.7	1756	0
9404	2005/8/27 11:55	1	1	1	0	0.519230769	0.403846154	104	1	2	20	1	15912	5638.383333	15326	0
9427	2005/6/18 8:35	1	1	2	0	0	0	64.5	0	1	0	0.5	14289	4733.916667	13861	0
9435	2003/8/18 16:26	1	1	1	0	0	0	6	0	1	0	1	5866	4170.5	5747	0
9452	2004/11/15 18:45	1	1	1	0	0	0	7	0	1	0	1	12909	5810.533333	12554	0
9454	2006/5/28 20:37	1	1	1	0	0.655172414	0.620689655	29	0	2	0	1	52	52	52	0
9460	2006/5/28 20:57	1	2	2	0.918295834	0.020833333	0.029166667	120	1	4	0	1	67	67	67	0
9461	2006/5/28 20:44	1	1	2	0.899743759	0.441176471	0.117647059	17	0	2	0	0.5	56	56	56	0
9463	2006/5/16 16:39	1	1	4	0	0	0	29	0	1	0	0.25	43	43	43	0
9465	2006/5/28 20:38	1	1	1	0	0.395348837	0	43	0	2	0	1	53	53	53	0
9476	2004/11/27 10:21	1	4	10	0.798289143	0.625615764	0.600985222	20.3	0	4	36	0.6	13371	6243.116667	13016	0
9481	2006/5/30 8:18	1	1	1	0	0	0.25	8	0	2	2	1	71	71	71	0
9482	2006/5/28 20:40	1	1	1	0	1	0.777777778	9	0	2	0	1	54	54	54	0
9492	2006/5/1 9:49	1	3	3	0.928321324	0.305084746	0.016949153	19.66666667	0	1	4	0.666666667	17921	5442.357143	16866	0
9496	2004/11/15 18:45	1	2	2	0.899743759	0.548387097	0.064516129	15.5	0	1	0	1	12909	5810.533333	12554	0
9497	2004/11/15 17:29	1	4	11	0	0	0	19.09090909	0	1	0	0.090909091	12719	5620.533333	12364	1
9503	2006/5/28 20:44	1	1	1	0	0.222222222	0	9	0	2	0	1	57	57	57	0
9504	2006/5/28 6:32	1	2	7	0.925818116	0.015151515	0.078282828	56.57142857	0	2	115	0.428571429	18216	5575.016667	17156	0
9505	2006/5/6 7:48	1	1	4	0	0	0	8.25	0	1	0	0.25	18000	5518.438095	16945	0
9511	2004/11/28 11:43	1	2	2	0	0	0.025641026	19.5	1	2	2	1	13376	6201.766667	13021	0
9512	2004/11/27 10:21	1	1	2	0	0	0	20	0	1	0	0.5	13371	6243.116667	13016	0
9515	2006/4/30 5:18	1	5	9	0.908839121	0.148760331	0.165289256	26.88888889	0	6	1666	0.555555556	17896	5430.361905	16842	0
9516	2004/11/27 8:52	1	11	25	0.923721805	0.013525699	0.040577096	44.36	0	6	209	0.52	13026	5898.116667	12671	0
9525	2004/11/27 8:52	1	1	2	0	0	0	5	0	1	0	0.5	13026	5898.116667	12671	0
9553	2004/11/20 13:48	1	1	1	0	0	0	14	0	1	0	1	12927	5820.55	12572	0
9555	2006/4/30 5:31	1	1	1	0	0.181818182	0.181818182	11	0	1	0	1	17897	5431.361905	16843	0
9558	2004/11/20 13:48	1	1	1	0	0	0	5	0	1	0	1	12959	5852.55	12604	0
9560	2006/5/6 7:50	1	2	2	1	0.142857143	0.142857143	21	0	1	0	1	18027	5545.438095	16972	0
9564	2004/11/20 13:48	1	1	1	0	0	0	11	0	1	0	1	12917	5810.55	12562	0
9567	2004/11/20 13:48	1	1	1	0	0	0	6	0	1	0	1	12952	5845.55	12597	0
9578	2004/11/20 13:48	1	1	1	0	0	0	10	0	1	0	1	12946	5839.55	12591	0
9588	2005/10/21 8:32	1	1	1	0	0	0	5	1	1	0	1	2241	884.0166667	2235	0
9597	2006/5/6 7:50	1	1	3	0	0	0	10.33333333	0	1	0	0.333333333	18045	5563.438095	16990	0
9611	2006/5/25 11:09	1	3	3	0.858395759	2.107142857	0.285714286	9.333333333	0	1	116	1	18191	5558.421429	17131	0
9612	2006/4/9 13:03	1	1	1	0	0	0	4	0	1	0	1	17594	5209.797619	16585	0
9623	2003/10/20 9:43	1	1	1	0	0	0	0	0	2	208	1	6716	4371	6583	0
9626	2002/11/25 7:07	1	4	7	0	0	0	51	0	1	0	0.142857143	496	496	496	1
9628	2004/2/22 9:28	1	24	86	0.934424963	1.789011438	1.79370915	56.93023256	1	5	1857	0.23255814	9246	5655.333333	8971	1
9629	2003/11/25 18:21	1	5	6	0.933510036	0.015827338	0.015827338	115.8333333	0	3	24	0.166666667	1202	894.6666667	1198	1
9632	2003/1/3 16:40	1	1	1	0	0	0	155	0	1	0	1	2648	2648	2640	0
9634	2006/3/20 13:59	2	7	18	0.563507747	0.09837963	0.019675926	48	0	4	2058	0.444444444	16816	4496.388095	16816	0
9636	2004/11/1 13:13	1	82	158	0.679817117	0.050370749	0.052224495	99.01265823	0	14	4030	0.208860759	12543	5815.416667	12188	1
9638	2004/7/9 12:05	1	3	17	0.941181529	0.114877589	0.04519774	31.23529412	0	4	778	0.588235294	10921	5337.166667	10621	0
9641	2004/2/19 5:00	1	6	25	0.399940459	0.203026482	0.319041614	31.72	1	4	1402	0.36	9002	5470.333333	8727	1
9642	2004/2/5 18:21	1	39	75	0.868533303	1.484475831	1.482162425	109.5066667	0	7	2944	0.373333333	1490	1215	1466	1
9648	2003/1/8 4:16	1	1	1	0	0.111111111	0.055555556	36	1	1	5	1	2707	2707	2698	0
9651	2002/11/25 7:07	1	1	8	0	0	0	82.875	0	1	0	0.125	370	370	370	1
9652	2002/12/28 6:26	1	1	7	0.824852101	0.192307692	0.142307692	37.14285714	0	1	198	0.285714286	1839	1839	1833	0
9660	2003/1/3 16:40	1	1	3	0.597094843	0.044776119	0.059701493	44.66666667	0	1	15	0.333333333	2627	2627	2619	0
9668	2002/12/28 6:26	1	2	2	0	0.231481481	1.787037037	54	0	1	66	1	1839	1839	1833	0
9689	2003/1/3 16:40	1	1	1	0	0	0	153	0	1	0	1	2627	2627	2619	0
9736	2004/11/15 17:29	1	1	1	0	0	0	7	0	1	0	1	12834	5735.533333	12479	0
9740	2006/5/27 8:27	1	2	2	0.744204543	0.242424242	0.239669421	181.5	0	6	23	1	18206	5570.814286	17146	1
9744	2006/5/1 11:06	1	2	2	0.945660305	0.080357143	0.017857143	56	0	3	23	1	17926	5447.357143	16871	0
9746	2006/4/29 12:24	1	8	9	0.706597804	0.410774411	0.333333333	33	0	7	1583	0.888888889	17863	5400.595238	16809	1
9748	2005/9/16 4:35	1	27	29	0.671251819	0.105734767	0.067502987	115.4482759	0	9	2900	0.862068966	428	116.1	428	1
9751	2004/11/27 8:52	1	3	6	0.45605099	0.248120301	0.015037594	44.33333333	0	2	62	0.666666667	12999	5871.116667	12644	0
9757	2004/8/2 20:25	1	1	1	0	0.555555556	0	54	0	2	1	1	35	35	35	0
9759	2004/7/10 12:45	1	1	1	0	0.029411765	0.029411765	34	1	1	1	1	10929	5342.166667	10629	1
9761	2004/6/25 12:58	1	2	9	0	0	0	17.66666667	0	1	0	0.111111111	10760	5272.25	10460	1
9762	2006/5/16 16:39	1	1	4	0	0	0	0	0	2	30	0.5	43	43	43	0
9764	2006/5/13 8:11	1	2	3	0	0	0	0	1	7	632	0.666666667	18066	5494.666667	17011	0
9766	2004/11/27 8:52	1	2	2	0	0	0	10	0	1	0	0.5	12999	5871.116667	12644	0
9781	2004/3/16 13:04	1	4	4	0.781340055	0.843866171	0.371747212	67.25	0	6	69	1	10141	6343.166667	9854	0
9784	2004/2/4 8:10	1	30	43	0.667312336	0.70163331	0.643662296	101.0930233	1	6	1958	0.604651163	8929	5483.5	8654	1
9786	2003/6/15 11:21	1	1	2	0	0	0	7.5	0	1	0	0.5	5029	4199.5	4997	1
9790	2006/5/6 7:48	1	3	10	0	0	0	32.9	0	1	0	0.1	17957	5475.438095	16902	1
9793	2005/12/9 15:40	1	11	17	0.731098753	0.054966249	0.034715526	122	0	7	2309	0.588235294	2315	865.8666667	2309	1
9796	2004/11/28 11:43	1	1	1	0	0	0	26	1	1	0	1	13374	6199.766667	13019	0
9809	2004/7/28 15:01	1	1	1	0	0.009708738	0.009708738	103	1	1	19	1	10960	5330.583333	10660	0
9811	2004/7/5 12:38	1	3	4	0.461645909	0.344129555	0.214574899	61.75	1	2	32	0.75	10883	5313.333333	10583	0
9812	2004/6/25 12:58	1	1	9	0	0	0	37.88888889	0	1	0	0.111111111	10708	5220.25	10408	1
9875	2004/2/18 11:24	1	1	1	0	0	0.087804878	205	0	3	85	1	1551	1275	1527	0
9894	2003/1/2 13:49	1	1	1	0	0.019047619	0.066666667	105	1	1	4	1	2606	2606	2598	0
9909	2004/7/3 12:00	1	8	10	0.660854328	1.268229167	1.322916667	38.4	0	5	87	0.9	60	60	60	1
9944	2002/11/25 7:06	1	1	7	0	0	0	70.14285714	0	1	0	0.142857143	39	39	39	1
9947	2004/1/7 7:28	1	4	13	0.576459226	1.652360515	1.459227468	71.69230769	1	5	282	0.461538462	8857	5663	8582	1
9949	2003/6/25 5:28	1	1	1	0	0.021276596	0.021276596	47	0	3	1	1	127	123	127	0
9974	2004/6/18 8:42	1	1	1	0	0.082352941	0	255	0	4	65	1	10660	5249.833333	10360	0
9986	2003/5/9 12:18	1	1	1	0	0.053030303	0.022727273	264	1	2	31	1	213	213	213	1
9987	2003/4/8 13:48	1	1	1	0	0.003861004	0.003861004	259	0	2	63	1	96	96	96	1
9988	2003/2/4 12:13	1	2	2	0.995978957	0.167857143	0.071428571	140	1	2	54	1	2852	2852	2842	0
9993	2002/11/25 7:06	1	1	4	0	0	0	104.5	0	1	0	0.25	39	39	39	1
9995	2002/12/12 9:14	1	8	37	0.728408666	0.513465895	0.272338283	107.3783784	0	3	374	0.405405405	1468	1468	1468	0
10008	2003/1/2 13:49	1	1	1	0	0	0	8	1	1	0	1	2605	2605	2597	0
10031	2003/1/2 13:49	1	1	2	0	0	0	11	1	1	0	0.5	2608	2608	2600	1
10041	2003/4/13 11:56	1	5	14	0.923866777	0.072886297	0.513119534	49	1	4	313	0.428571429	4527	4527	4506	0
10058	2004/6/26 5:53	1	1	1	0	0.071428571	0	28	1	1	1	1	10799	5308.75	10499	0
10071	2004/7/29 11:45	1	1	1	0	0.41509434	0.547169811	53	0	3	34	1	2076	1290.416667	2029	0
10077	2004/2/4 16:58	1	4	4	0.781423615	1.562801932	1.562801932	103.5	1	4	143	1	1414	1139	1390	1
10084	2003/6/25 18:39	1	6	9	0.696033672	0.250830565	0.287375415	66.88888889	0	4	306	0.888888889	5297	4382	5262	1
10088	2003/7/27 9:06	1	1	1	0	0.215384615	0.092307692	65	1	2	166	1	5672	4267	5558	0
10089	2003/7/27 9:04	1	2	5	0.679272381	0.397590361	0.542168675	33.2	1	3	866	0.8	5671	4266	5557	0
10091	2005/10/9 11:05	2	7	15	0.696579052	0.399182561	0.489100817	48.93333333	0	7	2941	0.8	16326	5912.266667	16326	1
10112	2004/2/18 11:58	1	1	1	0	0.285714286	0.163265306	49	0	3	89	1	1553	1277	1529	1
10142	2004/9/18 5:18	1	66	98	0.882788664	0.015762807	0.02092325	108.755102	1	13	6576	0.56122449	11840	5354.666667	11520	0
10150	2003/3/29 5:53	1	7	22	0.937382094	0.023104265	0.02014218	76.72727273	1	2	58	0.409090909	4108	4108	4088	1
10157	2002/11/25 7:07	1	4	6	0	0	0	93.83333333	0	1	0	0.166666667	635	635	635	1
10172	2003/1/11 11:46	1	1	1	0	0.005050505	0.005050505	198	1	2	0	1	65	65	65	0
10173	2003/1/11 11:26	1	1	1	0	0.050505051	0.065656566	198	0	2	0	1	64	64	64	1
10174	2003/1/11 11:15	1	1	1	0	0.100502513	0.452261307	199	0	2	7	1	63	63	63	0
10177	2002/12/10 10:01	1	95	404	0.941062389	0.054176072	0.04995907	99.78465347	1	4	5643	0.272277228	1422	1422	1422	1
10185	2004/11/20 13:48	1	3	7	0.832923477	0.029447853	0.03190184	116.4285714	0	7	93	0.571428571	12917	5810.55	12562	0
10192	2004/7/26 6:39	1	1	1	0	1.650557621	1.591078067	269	0	6	23	1	76	76	76	0
10197	2004/2/19 5:00	1	3	3	0.960229718	0.003484321	0.013937282	95.66666667	1	5	40	1	9041	5509.333333	8766	0
10204	2003/6/30 6:49	1	1	1	0	0	0.063973064	297	0	4	6	1	385	376	385	0
10205	2003/6/24 12:15	1	52	94	0.9041359	0.063696885	0.043231692	129.4361702	0	6	6617	0.585106383	126	122	126	1
10206	2003/6/18 5:48	1	4	6	0.948937253	0.050071531	0.095851216	233	0	3	315	0.833333333	310	301.5	310	0
10209	2003/2/11 5:26	1	36	170	0.992900479	0.184557439	0.125931385	71.84117647	0	3	9643	0.3	377	377	377	0
10210	2003/1/10 16:16	1	1	1	0	0.089171975	0.238853503	314	1	2	6	1	52	52	52	0
10217	2004/1/28 6:18	1	1	1	0	0	0	29	1	1	0	1	8885	5571	8610	0
10229	2004/6/26 6:00	1	2	5	0.91775938	0.092592593	0.087301587	75.6	1	4	5	0.4	10804	5313.75	10504	1
10230	2004/6/25 12:58	1	2	13	0.853775525	1.169657423	0.89233279	47.15384615	0	4	1370	0.230769231	10741	5253.25	10441	1
10235	2004/1/28 6:18	1	1	1	0	2.382352941	2.352941176	34	1	3	67	1	8884	5570	8609	0
10238	2003/11/19 12:03	1	17	114	0.965090592	0.233357541	0.342290002	36.23684211	0	8	310	0.096491228	940	810.5	940	0
10248	2003/3/26 8:45	1	1	7	0	0	0	25.14285714	0	1	0	0.142857143	3755	3755	3736	0
10258	2004/11/20 13:48	1	4	10	0.97915631	0.047101449	0.028985507	55.2	0	6	50	0.3	12937	5830.55	12582	0
10264	2004/6/8 3:14	1	2	2	0.918295834	0.009009009	0.004504505	111	1	4	169	1	10618	5290.75	10322	0
10268	2004/2/19 6:53	1	2	3	0.630929754	0.018867925	0.018867925	35.33333333	0	4	1	0.666666667	9074	5542.333333	8799	1
10280	2003/10/3 11:12	1	2	9	0.918970792	0.38372093	0.529069767	38.22222222	0	4	1186	0.444444444	304	304	304	1
10294	2004/4/7 12:48	1	9	15	0.621866165	1.708879185	1.711062591	91.6	0	8	421	0.4	122	122	122	1
10309	2004/2/16 10:11	1	1	1	0	0	0	0	0	3	86	1	1544	1269	1520	0
10314	2003/3/11 10:01	1	1	1	0	0.005208333	0.005208333	384	0	3	28	1	476	476	475	0
10317	2003/1/11 11:14	1	1	1	0	0.002604167	0.010416667	384	1	2	0	1	62	62	62	0
10319	2003/1/11 10:46	1	1	1	0	0.020942408	0.047120419	382	0	2	0	1	59	59	59	0
10320	2003/1/11 10:23	1	1	1	0	0.023560209	0.028795812	382	0	2	7	1	56	56	56	0
10325	2002/11/25 7:07	1	2	4	0	0	0	146.5	0	1	0	0.25	362	362	362	1
10338	2003/11/17 11:21	1	10	78	0.975881432	0.020162854	0.148507173	33.06410256	0	8	215	0.08974359	804	674.5	804	0
10339	2003/11/16 12:30	1	1	7	1	0.398576512	0.149466192	40.14285714	0	3	21	0.142857143	652	522.5	652	0
10360	2004/2/18 14:51	1	2	3	0	0	0	18.66666667	0	1	0	0.333333333	8977	5450.333333	8702	1
10394	2004/3/18 14:19	1	17	28	0.878682946	1.585747847	1.576742365	91.21428571	0	9	744	0.392857143	85	85	85	1
10421	2004/11/22 17:42	1	1	1	0	0	0	36	0	1	0	1	12971	5861.9	12616	0
10435	2004/7/28 14:40	1	1	1	0	0.034482759	0.011494253	87	1	3	32	1	10959	5329.583333	10659	0
10444	2003/11/16 14:03	1	6	25	0.833561593	0.101289134	0.180478821	43.44	0	6	57	0.16	697	567.5	697	0
10478	2004/6/25 12:58	1	2	2	0	0	0	33.5	0	1	0	0.5	10768	5280.25	10468	1
10480	2006/5/6 7:55	1	6	11	0.858688196	0.052505967	0.052505967	38.09090909	0	5	0	0.454545455	18059	5577.438095	17004	0
10485	2004/2/19 6:53	1	1	3	0	0	0	45.33333333	0	1	0	0.333333333	9070	5538.333333	8795	1
10492	2004/6/25 12:58	1	3	6	0.439495713	0.38028169	0.485915493	23.66666667	0	3	686	0.333333333	10768	5280.25	10468	0
10496	2006/5/6 7:48	1	18	24	0.727254548	0.122969098	0.144950621	130.7916667	0	9	3311	0.833333333	18025	5543.438095	16970	1
10497	2006/5/1 11:06	1	1	1	0	0	0	45	0	1	0	1	17926	5447.357143	16871	0
10512	2005/1/10 3:24	1	1	1	0	1.681034483	1.75	116	0	4	44	1	2105	805.3	2057	0
10521	2003/6/27 7:15	1	1	1	0	0.020408163	0.013605442	147	1	3	3	1	131	127	131	0
10525	2002/11/25 7:07	1	1	5	0	0	0	106.2	0	1	0	0.2	375	375	375	1
10531	2004/7/7 8:35	1	1	2	0.903776288	0.310160428	0.459893048	93.5	0	5	24	0.5	2031	1278.416667	1984	0
10535	2003/12/19 14:00	1	4	10	0.859627132	0.186219739	0.188081937	107.4	0	5	252	0.2	8730	5783	8455	1
10539	2003/6/30 5:49	1	1	2	0.849751137	0.014705882	0.12745098	102	0	3	102	0.5	378	369	378	0
10551	2005/10/21 8:32	1	4	7	0.905852625	0.011472275	0.008604207	298.8571429	1	2	82	0.571428571	2241	884.0166667	2235	0
10552	2005/10/11 4:06	1	1	1	0	0.001458789	0.000729395	1371	1	2	2	1	2232	877.6833333	2226	0
10562	2004/9/15 13:01	1	1	1	0	0.01459854	0.01459854	137	0	5	6	1	11731	5278.666667	11411	0
10583	2004/8/2 20:18	1	1	2	0.41381685	0.052631579	0.044534413	123.5	1	5	52	1	34	34	34	0
10602	2005/9/4 11:05	1	2	2	0.458685816	0.121495327	0.023364486	107	1	2	449	1	16228	5913.4	15637	0
10613	2004/2/19 6:53	1	1	1	0	0	0	182	0	1	0	1	9074	5542.333333	8799	1
10623	2003/6/25 14:15	1	1	5	0	0	0	16.2	0	3	356	0.6	369	360.5	369	0
10641	2004/7/12 11:28	1	1	1	0	0.131578947	0.078947368	38	0	2	141	1	2034	1261.083333	1987	0
10647	2003/8/30 12:33	1	3	3	1	0.026086957	0.026086957	38.33333333	1	3	66	0.666666667	534	499.5	534	0
10649	2003/6/25 14:15	1	1	2	0	0	0	58	0	1	0	0.5	369	360.5	369	0
10658	2004/11/20 13:48	1	3	5	0.984417114	0.038297872	0.034042553	47	0	4	42	0.8	12952	5845.55	12597	0
10667	2003/8/25 6:52	1	1	1	0	0.01	0.01	100	0	3	54	1	6040	4344.5	5919	0
10670	2003/6/25 14:32	1	1	1	0	0.129032258	0.043010753	93	0	1	0	1	370	361.5	370	0
10685	2003/7/27 12:09	1	1	1	0	0	0	0	0	1	0	1	5675	4270	5561	0
10692	2004/7/30 9:42	1	2	2	1	0	0.012269939	81.5	0	3	37	1	2103	1317.416667	2055	0
10693	2004/7/9 2:32	1	1	1	0	0.072289157	0.253012048	83	0	2	58	1	2033	1278.916667	1986	0
10694	2004/5/12 16:34	1	4	5	0.531328225	0.218926554	0.298022599	141.6	0	5	327	0.8	2023	1659.333333	1976	1
10703	2003/7/27 12:09	1	1	2	0.103275085	0.618644068	0.008474576	59	1	2	32	1	5675	4270	5561	0
10712	2005/8/7 12:51	1	1	3	0	0	0	47	0	1	0	0.333333333	15156	5094.333333	14621	0
10719	2004/4/7 12:35	1	1	1	0	0	0	6	0	1	0	1	97	97	97	0
10726	2002/11/25 7:07	1	3	8	0	0	0	52	0	1	0	0.125	386	386	386	1
10728	2006/4/6 14:44	1	3	4	0.747700005	0.272941176	0.289411765	106.25	1	8	93	0.5	17427	5071.711905	16424	0
10743	2004/9/5 12:15	1	2	2	0.840358672	0.082987552	0.024896266	120.5	1	6	4	0.5	11669	5250.25	11350	0
10746	2004/7/30 6:41	1	2	2	0.985228136	0.035460993	0.113475177	70.5	0	6	147	1	2094	1308.416667	2046	0
10753	2004/2/18 14:51	1	5	16	0.873262401	1.072864322	1.358040201	49.75	0	5	843	0.5625	8977	5450.333333	8702	1
10759	2003/8/3 17:56	1	2	2	0.787126586	0.142857143	0.030612245	49	1	3	167	1	64	64	64	0
10761	2005/8/7 12:52	1	3	9	0.591214259	0.698815567	0.698815567	65.66666667	0	5	1264	0.666666667	15688	5626.333333	15153	1
10768	2003/3/26 8:45	1	1	1	0	0	0	9	0	1	0	1	3764	3764	3745	0
10770	2004/4/7 12:35	1	1	2	0.66959206	1.302325581	0.953488372	43	0	4	65	1	97	97	97	0
10779	2003/3/28 10:32	1	1	1	0	0.02	0.02	50	0	1	0	1	4011	4011	3991	0
10785	2003/1/2 13:49	1	2	2	0.734955759	0.065520945	0.064446831	465.5	1	1	8	1	2604	2604	2596	0
10794	2006/5/6 7:50	1	7	15	0.818086508	0.066455696	0.066455696	63.2	0	7	23	0.266666667	18045	5563.438095	16990	0
10802	2004/2/19 6:53	1	1	5	0	0	0	57.2	0	1	0	0.2	9057	5525.333333	8782	1
10839	2004/7/30 9:14	1	1	1	0	0.052631579	0.157894737	19	0	3	18	1	2095	1309.416667	2047	0
10840	2004/7/12 11:52	1	1	1	0	1.238095238	0.80952381	21	0	3	91	1	2036	1263.083333	1989	0
10849	2003/3/26 12:46	1	5	7	0.597533799	0.078537576	0.226811104	211	0	3	18	0.571428571	3774	3774	3755	0
10851	2003/2/11 5:27	1	2	2	0.999699543	0.067010309	0.059278351	194	0	2	84	1	382	382	382	0
10870	2003/1/11 10:57	1	2	2	0.970950594	0.004580153	0.003053435	327.5	1	2	8	1	61	61	61	0
10892	2004/9/5 12:16	1	1	3	0.584506505	0.640909091	0.786363636	73.33333333	0	4	281	1	11672	5253.25	11353	0
10917	2002/11/25 7:07	1	3	5	0	0	0	156.4	0	1	0	0.2	587	587	587	1
10931	2004/8/1 8:25	1	1	1	0	0.025641026	0	117	0	2	36	1	21	21	21	1
10943	2006/5/6 7:48	1	5	18	0.61650792	0.387283237	0.357418112	57.66666667	0	5	996	0.5	17957	5475.438095	16902	1
10950	2004/8/22 11:50	1	20	134	0.791452924	0.246067031	0.280266758	43.64179104	1	10	17221	0.343283582	11146	4841.25	10827	1
10952	2004/8/1 8:25	1	1	1	0	0	0	56	0	1	0	1	21	21	21	1
10971	2003/3/28 8:08	1	1	1	0	0	0	275	0	1	0	1	3863	3863	3844	1
10991	2004/6/25 12:58	1	1	1	0	0	0	8	0	1	0	1	10719	5231.25	10419	0
11001	2004/9/5 12:16	1	1	1	0	0	0	46	0	1	0	1	11675	5256.25	11356	1
11012	2004/9/5 12:16	1	2	2	0.983793995	1	0.27	50	0	1	268	1	11675	5256.25	11356	0
11024	2004/6/8 3:13	1	2	5	0.739271426	1.32967033	1.181318681	36.4	1	1	535	0.2	10616	5288.75	10320	0
11026	2004/2/19 5:00	1	1	4	0	0	0	26.25	1	1	0	0.25	9038	5506.333333	8763	1
11031	2005/9/16 3:27	1	1	1	0	0.41025641	0.435897436	39	1	1	40	1	16242	5883.216667	15651	0
11050	2004/2/19 5:00	1	1	6	0	0	0	32.16666667	1	1	0	0.166666667	9008	5476.333333	8733	1
11096	2002/11/25 7:07	1	3	20	0	0	0	61.8	0	1	0	0.05	445	445	445	1
11098	2003/12/30 10:24	1	10	12	0.589764055	0.249008723	0.316415543	105.0833333	0	5	299	0.75	1233	1033.5	1211	1
11122	2003/3/11 10:01	1	2	2	1	0.0234375	0.0078125	128	0	2	62	1	452	452	452	0
11127	2002/12/4 6:17	1	1	1	0	0.162162162	0.162162162	37	0	1	9	1	949	949	949	0
11153	2004/11/15 18:45	1	5	6	0.903954228	0.058371736	0.061443932	108.5	0	4	14	0.833333333	12905	5806.533333	12550	1
11162	2004/2/19 5:00	1	9	26	0.904673889	0.049423394	0.064250412	70.03846154	1	5	1685	0.384615385	9034	5502.333333	8759	1
11165	2003/6/22 7:29	1	1	1	0	0.008264463	0.338842975	121	0	3	85	1	353	344.5	353	0
11170	2003/1/18 7:36	1	2	2	0.14372617	0.071661238	0.087947883	153.5	0	2	12	1	2769	2769	2760	0
11171	2003/1/11 9:24	1	1	1	0	0.125	0.161764706	136	0	2	2	1	55	55	55	0
11172	2003/1/9 7:37	1	2	2	0.976020648	0.006369427	0.063694268	157	1	3	11	1	49	49	49	0
11179	2004/7/3 7:36	1	1	1	0	0.130434783	0	92	1	2	8	1	10857	5308.416667	10557	0
11184	2003/10/21 8:27	1	7	8	0.937510318	0.012522361	0.016994633	139.75	1	6	601	0.75	1132	866	1130	1
11205	2002/12/28 6:26	1	1	1	0	0	0	0	0	1	0	1	1854	1854	1848	0
11217	2003/6/22 7:33	1	1	1	0	0.068376068	0.068376068	117	1	2	85	1	354	345.5	354	0
11219	2003/3/28 8:08	1	2	3	0	0	0	54.66666667	0	1	0	0.333333333	3818	3818	3799	1
11224	2006/4/13 18:13	2	7	16	0.566531521	0.030232558	0.06	134.375	0	5	297	0.375	17696	5305.583333	17696	0
11238	2002/11/25 7:07	1	3	8	0	0	0	78.625	0	1	0	0.125	565	565	565	1
11263	2003/7/16 9:58	1	1	1	0	0.335664336	0.433566434	143	1	4	14	1	5517	4134	5467	0
11269	2003/1/11 8:27	1	1	1	0	0.048951049	0.062937063	143	0	2	1	1	54	54	54	1
11270	2003/1/10 16:17	1	1	1	0	0.020833333	0.194444444	144	0	2	12	1	53	53	53	0
11275	2003/7/27 12:51	1	2	2	1	0.013605442	0	147	1	4	30	1	5682	4277	5566	0
11278	2003/1/11 10:28	1	1	1	0	0	0	0	0	2	32	1	58	58	58	0
11300	2004/2/19 6:53	1	2	11	0.289064826	0.009852217	0.009852217	36.90909091	0	5	275	0.545454545	9057	5525.333333	8782	1
11314	2003/12/20 11:38	1	1	3	0	0	0	45.33333333	0	1	0	0.333333333	8741	5792.5	8466	1
11324	2003/7/2 6:40	1	75	152	0.912890266	0.026742353	0.017723116	104.3092105	0	6	4018	0.368421053	291	287	291	1
11325	2003/6/22 7:16	1	1	1	0	0.021276596	0.015957447	188	0	3	0	1	352	343.5	352	0
11326	2003/6/22 7:12	1	1	1	0	0.016042781	0.085561497	187	0	3	2	1	351	342.5	351	0
11327	2003/6/20 15:09	1	1	1	0	0.051813472	0.07253886	193	0	3	103	1	325	316.5	325	0
11352	2003/1/11 10:24	1	1	1	0	0.12371134	0.525773196	97	0	2	8	1	57	57	57	0
11359	2004/6/25 12:58	1	1	1	0	0	0	42	0	1	0	1	10777	5289.25	10477	0
11367	2002/11/25 7:07	1	1	2	0	0	0	21.5	0	1	0	0.5	287	287	287	0
11369	2002/11/25 7:07	1	2	4	0	0	0	29.5	0	1	0	0.25	543	543	543	1
11377	2004/2/16 10:12	1	2	3	0.981693383	0.094117647	0.588235294	28.33333333	0	4	110	1	1547	1272	1523	0
11394	2003/1/2 13:49	1	11	15	0.830798018	0.050603983	0.027750571	204.2	1	2	53	0.4	2623	2623	2615	0
11396	2002/11/25 7:07	1	2	4	0	0	0	50.75	0	1	0	0.25	287	287	287	1
11401	2006/4/30 5:18	1	9	20	0.81333573	0.169811321	0.130188679	53	0	6	2379	0.45	17885	5419.361905	16831	0
11412	2004/11/17 19:30	1	3	4	0.604292285	0.622137405	0.106870229	65.5	0	5	37	0.75	1671	753.4333333	1667	0
11418	2004/4/12 13:31	1	1	1	0	0.103448276	0.379310345	29	0	3	0	1	10250	6177.833333	9957	0
11424	2004/1/4 14:28	1	1	1	0	0	0.055555556	36	1	3	5	1	1350	1146.333333	1326	0
11451	2004/8/3 16:39	1	2	2	0.999411065	0.258503401	0.217687075	73.5	0	2	40	1	37	37	37	0
11461	2004/6/25 12:58	1	1	9	0	0	0	40.33333333	0	1	0	0.111111111	10741	5253.25	10441	0
11467	2006/4/30 11:52	1	4	4	0.312335745	0.053669222	0.012048193	456.5	0	2	0	0.25	17913	5447.361905	16858	0
11475	2006/4/30 12:12	1	4	5	0.973917365	0.015025042	0.008347245	359.4	0	2	203	0.6	17918	5452.361905	16863	0
11482	2006/5/16 16:20	1	12	32	0.582757823	0.208860759	0.068565401	29.625	1	7	10340	0.65625	33	33	33	1
11488	2005/10/27 9:23	1	1	1	0	0.184210526	0	38	1	2	6	1	2242	870.55	2236	0
11501	2006/5/6 7:55	1	1	3	0	0	0	39.33333333	0	1	0	0.333333333	18059	5577.438095	17004	0
11527	2004/7/6 17:27	1	3	6	0.771948698	0.054131054	0.028490028	117	1	6	5	0.5	1484	710.9166667	1480	1
11531	2004/6/7 10:37	1	1	1	0	0	0.010416667	96	0	1	6	1	10611	5283.833333	10315	0
11533	2004/6/26 10:32	1	8	10	0.525419118	0.01758794	0.09798995	39.8	0	5	812	0.7	10814	5323.75	10514	0
11535	2004/6/1 12:10	1	1	4	0	0	0	95	0	1	0	0.25	10500	5271.666667	10204	0
11536	2004/11/15 18:45	1	5	9	0.770881247	0.0625	0.071759259	48	0	9	413	0.555555556	12896	5797.533333	12541	0
11542	2004/7/5 12:43	1	1	1	0	0	0	65	0	1	0	1	10889	5319.333333	10589	0
11554	2005/10/9 11:05	1	2	10	0	0	0	77.1	0	1	0	0.1	16336	5922.266667	15744	1
11556	2006/4/30 11:30	1	5	8	0.800302378	0.050895382	0.07068803	265.25	0	2	705	0.875	17909	5443.361905	16854	0
11560	2004/11/29 13:51	1	4	4	0.56644554	0.283828383	0.151815182	75.75	1	2	49	0.75	13384	6183.816667	13027	0
11562	2004/9/15 13:01	1	2	2	0.086968229	1.683229814	1.155279503	80.5	0	4	164	1	11734	5281.666667	11414	1
11574	2003/4/16 11:10	1	1	1	0	0	0	17	0	1	0	1	4578	4578	4555	0
11576	2004/4/12 13:31	1	1	1	0	0	0	5	0	1	0	1	10254	6181.833333	9961	0
11578	2005/7/28 11:50	2	10	28	0.979288829	0.146420824	0.085683297	32.92857143	1	4	528	0.285714286	14673	4640.233333	14673	0
11584	2003/6/22 13:25	1	1	1	0	0.125	0.125	8	0	2	14	1	5259	4344	5226	0
11605	2006/4/13 18:13	2	3	4	0	0	0	26.5	0	1	0	0.25	17696	5305.583333	17696	1
11610	2004/10/31 17:01	1	124	341	0.944848782	0.043972246	0.044579358	67.62463343	0	14	34886	0.296187683	12384	5666.916667	12029	1
11611	2004/10/31 9:40	1	35	64	0.546044964	0.12553893	0.218868882	61.609375	0	10	5619	0.484375	12026	5308.916667	11671	0
11616	2004/1/26 15:29	1	1	1	0	0.111111111	0.055555556	18	1	3	39	1	8883	5571.166667	8608	1
11617	2003/12/18 5:01	1	2	2	0.980798365	0.294117647	0.549019608	25.5	0	3	54	0.5	1219	1042.666667	1197	0
11624	2003/1/12 17:54	1	4	7	0.527040898	0.143382353	0.029411765	38.85714286	1	2	65	0.428571429	147	147	147	1
11625	2003/1/4 10:14	1	1	1	0	0	0	20	0	1	0	1	2667	2667	2659	1
11631	2004/1/4 14:24	1	2	2	0.999525689	0.133333333	0.3	45	0	4	88	0.5	1348	1144.333333	1324	1
11653	2004/2/18 11:27	1	1	1	0	0.010416667	0.03125	96	0	3	89	1	1552	1276	1528	0
11659	2002/11/25 7:07	1	1	1	0	0	0	31	0	1	0	1	591	591	591	1
11661	2004/6/1 12:10	1	1	4	0	0	0	0	0	4	325	0.5	10496	5267.666667	10200	0
11662	2004/5/7 12:06	1	1	1	0	0.247058824	0.458823529	85	0	3	75	1	10364	6042.166667	10068	0
11698	2004/11/13 17:57	1	1	1	0	0	0	48	1	1	0	1	12592	5705.916667	12237	1
11705	2004/10/31 11:17	1	1	1	0	0.16	0.16	25	1	1	128	1	12043	5325.916667	11688	0
11723	2004/11/27 10:32	1	1	1	0	0.117647059	0.117647059	17	1	2	0	1	1693	761.4166667	1689	0
11748	2004/7/3 8:35	1	1	1	0	0	0	12	0	1	0	1	10865	5316.416667	10565	0
11759	2005/8/7 12:53	1	1	1	0	0	0	3	0	1	0	1	15796	5734.333333	15261	0
11765	2005/8/7 12:52	1	1	6	0	0	0	12	0	1	0	0.166666667	15688	5626.333333	15153	0
11773	2005/8/7 12:52	1	1	1	0	0	0	11	0	1	0	1	15699	5637.333333	15164	0
11777	2005/8/7 12:52	1	1	7	0	0	0	6.714285714	0	1	0	0.142857143	15524	5462.333333	14989	0
11781	2006/4/30 5:18	1	1	2	0	0	0	10	0	1	0	0.5	17885	5419.361905	16831	0
11801	2006/5/6 7:48	1	1	1	0	0	0	10	0	1	0	1	18025	5543.438095	16970	0
11817	2006/4/6 14:44	1	1	1	0	0	0	9	1	1	0	1	17427	5071.711905	16424	0
11822	2005/8/7 12:52	1	1	4	0	0	0	15	0	1	0	0.25	15531	5469.333333	14996	0
11825	2006/2/11 16:59	1	2	3	0.509559357	0.527027027	0.364864865	24.66666667	1	2	60	1	16467	4474.828571	15874	1
11837	2006/2/11 16:59	1	1	1	0	0	0	4	1	1	0	1	16471	4478.828571	15878	0
11840	2006/1/24 9:38	1	1	2	0	0	0	13.5	0	1	0	0.5	2346	781.6214286	2340	0
11842	2006/4/9 13:03	1	8	10	0.973010796	0.069817401	0.055853921	93.1	0	6	1022	0.7	17592	5207.797619	16583	0
11843	2005/8/7 12:52	1	1	6	0	0	0	13.5	0	1	0	0.166666667	15718	5656.333333	15183	1
11845	2006/4/16 5:14	1	5	8	0.527765851	0.317700454	0.229954614	82.625	0	9	1048	0.625	17803	5409.845238	16766	1
11851	2006/3/20 14:00	2	4	4	0.197289973	0.411375661	0.30026455	189	0	1	289	1	16897	4577.388095	16897	1
11856	2006/4/9 13:03	1	1	1	0	0	0	12	0	1	0	1	17592	5207.797619	16583	0
11869	2006/5/25 7:09	1	1	3	0	0	0	10	0	1	0	0.333333333	18186	5553.421429	17126	0
11882	2005/9/4 9:02	1	1	4	0	0	0	5.25	0	1	0	0.25	16211	5896.4	15621	0
11884	2005/8/7 12:52	1	1	1	0	0	0	4	0	1	0	1	15728	5666.333333	15193	0
11886	2005/9/4 9:43	1	1	1	0	0	0	5	0	1	0	1	16226	5911.4	15635	0
11888	2006/3/20 14:00	2	3	4	0	0	0	21.5	0	1	0	0.25	16882	4562.388095	16882	0
11890	2005/8/6 11:53	1	1	1	0	0	0	3	0	1	0	1	14953	4893.45	14432	0
11907	2005/8/6 11:52	1	1	4	0	0	0	9.25	0	1	0	0.25	14895	4835.45	14374	0
11908	2005/8/7 12:52	1	2	3	0.615529162	3.78358209	3.78358209	44.66666667	0	2	65	0.666666667	15531	5469.333333	14996	1
11911	2005/8/6 11:53	1	2	2	0	0	0	6	0	1	0	0.5	14984	4924.45	14463	0
11925	2005/8/15 14:50	1	2	5	0	0	0	21.6	1	1	0	0.2	15870	5711.833333	15284	0
11926	2005/9/4 9:43	1	2	8	0.216674141	0.214285714	0.321428571	7	0	1	120	0.5	16219	5904.4	15629	0
11937	2004/2/4 9:57	1	1	1	0	4.444444444	4.222222222	27	0	2	0	1	1385	1110	1361	1
11939	2004/1/31 8:35	1	1	1	0	0.259259259	0.037037037	27	0	1	70	1	1384	1109	1360	1
11941	2005/6/18 20:16	1	1	1	0	0.5	0	36	0	3	424	1	133	110	104	0
11945	2004/2/5 11:52	1	1	1	0	1.076923077	0	13	0	1	1	1	1415	1140	1391	0
11946	2004/2/4 11:17	1	1	1	0	0	0	13	0	1	0	1	1386	1111	1362	1
11954	2003/3/11 9:40	1	1	2	0	0	0	37.5	0	1	0	0.5	392	392	392	1
11959	2003/10/30 16:31	1	1	1	0	0.114583333	0.0625	96	1	3	6	1	8	8	7	0
11962	2003/9/8 8:44	1	4	5	0.480804614	0.087873462	0.056239016	113.8	0	3	30	1	6227	4427.5	6106	1
11968	2003/3/11 9:41	1	1	1	0	0.2	4.88	25	0	2	34	1	396	396	396	0
11970	2003/1/27 15:36	1	1	4	0	0	0	78.25	0	1	0	0.25	2784	2784	2775	0
11981	2003/9/7 16:54	1	1	1	0	0.166666667	0	60	0	2	154	1	6204	4416.5	6083	0
11986	2003/5/6 12:34	1	1	1	0	0	0	0	0	2	38	1	180	180	180	0
11987	2003/3/29 13:21	1	2	3	0	0	0	11	1	1	0	0.333333333	4186	4186	4166	0
11995	2003/11/20 11:24	2	15	95	0.893723168	0.2514777	0.19102633	39.17894737	0	6	146	0.052631579	7666	5123.5	7666	0
12003	2003/7/21 17:16	1	1	1	0	0.375	0.375	72	1	2	106	1	5653	4263.5	5548	0
12006	2003/3/11 13:15	1	1	2	0.843949124	0.598684211	0.006578947	76	0	2	0	1	3430	3430	3420	0
12007	2003/3/11 9:41	1	1	3	0	0	0	37.66666667	0	1	0	0.333333333	396	396	396	1
12012	2004/8/25 17:09	1	3	3	0.341442201	0.161764706	0.147058824	68	0	5	191	1	11505	5188.833333	11186	0
12016	2003/10/4 16:54	1	5	6	0.791439582	0.011131725	0.012987013	89.83333333	0	5	314	0.666666667	409	409	409	0
12030	2004/2/4 11:17	1	5	9	0.64358523	0.718032787	0.813114754	33.88888889	0	6	619	0.555555556	1395	1120	1371	1
12034	2003/11/16 12:58	1	7	20	0.773262049	0.216551724	0.242758621	36.25	0	6	199	0.4	672	542.5	672	0
12040	2003/9/14 6:55	1	1	1	0	0	0	13	0	1	0	1	6362	4562.5	6241	0
12055	2003/7/30 7:40	1	21	27	0.926162456	0.021276596	0.061035891	172.3333333	1	7	534	0.814814815	527	492.5	527	0
12058	2003/6/22 8:32	1	1	1	0	0.157894737	0.131578947	38	1	2	7	1	355	346.5	355	1
12060	2003/6/15 14:46	1	2	3	0	0	0	16	0	1	0	0.333333333	5061	4231.5	5029	1
12078	2005/9/12 13:52	1	1	2	0	0	0	36	1	1	0	0.5	16235	5907.683333	15644	0
12105	2005/10/9 11:05	1	2	2	0	0	0	698.5	0	1	0	0.5	16362	5948.266667	15770	1
12120	2004/2/6 17:55	1	15	33	0.800862371	0.138287865	0.103794293	96.63636364	0	7	1213	0.333333333	1525	1250	1501	1
12124	2004/1/3 19:00	1	1	1	0	0.14893617	0.070921986	141	1	4	43	1	505	476.5	503	0
12128	2003/7/16 10:52	1	1	1	0	0.214285714	0.117346939	196	0	3	14	1	665	590.5	664	0
12129	2003/7/2 6:53	1	1	1	0	0.0591133	0	203	1	3	2	1	292	288	292	0
12130	2003/6/30 5:10	1	1	1	0	0.005102041	0	196	1	3	1	1	661	603	660	0
12131	2003/6/29 7:10	1	1	1	0	0.025641026	0.005128205	195	0	3	5	1	657	599	656	0
12138	2003/6/13 16:11	1	2	8	0	0	0	40	0	1	0	0.125	5015	4186	4983	0
12155	2003/9/10 6:45	1	1	3	0.829243901	0.319672131	0	40.66666667	0	2	531	0.666666667	6310	4510.5	6189	0
12158	2003/2/13 6:07	1	4	6	0.826008394	0.213367609	0.155526992	129.6666667	1	2	40	0.666666667	3383	3383	3373	1
12172	2005/12/4 17:07	1	1	1	0	0.120967742	0.032258065	124	1	3	119	1	2273	842.1	2267	0
12174	2004/10/31 17:38	1	1	1	0	0.008264463	0.008264463	121	0	3	0	1	12385	5667.916667	12030	0
12184	2004/11/27 8:54	1	4	7	0.86062855	0.030181087	0.038229376	142	0	8	366	1	13065	5937.116667	12710	1
12199	2004/2/20 18:46	1	1	2	0	0	0	63	0	1	0	0.5	1600	1324	1576	1
12221	2003/7/5 9:40	1	3	3	0.770736595	0.251082251	0.303030303	77	1	3	203	1	5426	4073.5	5391	0
12229	2005/7/25 17:52	1	1	1	0	0.025974026	0	77	0	4	12	1	2082	782.5166667	2078	0
12230	2005/7/13 8:58	1	1	1	0	0.146666667	0.08	75	0	4	32	1	2042	763.6833333	2038	0
12234	2004/8/22 15:50	1	1	1	0	0.169230769	0.030769231	65	0	4	24	1	44	44	44	0
12235	2004/7/29 11:49	1	1	1	0	0.457627119	0.610169492	59	0	3	7	1	2077	1291.416667	2030	0
12238	2004/6/29 18:13	1	1	1	0	0.424242424	0.03030303	66	0	2	23	1	1420	664.5833333	1416	0
12240	2004/5/16 9:16	1	1	1	0	0	0	56	0	1	0	1	10427	5844.333333	10131	0
12242	2004/11/15 17:29	1	1	1	0	0	0	4	0	1	0	1	12695	5596.533333	12340	0
12247	2004/2/21 8:39	1	1	1	0	0	0	0	0	2	1	1	1601	1325	1577	0
12248	2004/2/20 16:42	1	1	1	0	0	0	29	0	1	0	1	9155	5576.333333	8880	0
12251	2004/7/14 19:53	1	2	2	0.41381685	0.261437908	0.130718954	76.5	0	5	6	1	1536	755.4166667	1532	1
12252	2004/7/11 19:13	1	1	1	0	0	0	22	0	1	0	1	1528	749.4166667	1524	0
12283	2003/8/24 3:44	1	1	2	0	0	0	15.5	0	1	0	0.5	5946	4250.5	5825	0
12289	2004/8/12 16:47	1	1	1	0	0.236363636	0	55	1	4	33	1	10990	5258.75	10690	0
12290	2004/7/10 21:00	1	7	10	0.437068544	0.515503876	0.10755814	103.2	0	9	504	0.9	1504	725.4166667	1500	1
12291	2004/2/25 5:17	1	1	1	0	0.566037736	0.433962264	53	0	4	4	1	1619	1343	1595	0
12294	2003/10/19 14:13	1	1	1	0	1.708333333	0.819444444	72	0	3	40	1	6688	4366	6555	0
12303	2006/2/17 10:28	1	1	6	0.765585143	1.877227723	1.665346535	84.16666667	0	6	1497	0.666666667	440	112.8761905	440	0
12306	2004/2/21 12:14	1	1	2	0	0	0	7.5	0	1	0	0.5	1616	1340	1592	0
12317	2003/11/4 11:35	1	1	2	0.970950594	0.049261084	0.197044335	101.5	0	5	46	1	639	539.5	639	0
12323	2003/3/11 10:01	1	1	1	0	0.028037383	0.009345794	107	0	2	34	1	474	474	474	0
12343	2003/11/4 16:51	1	6	11	0.910859244	0.050516648	0.030998852	79.18181818	0	6	20	0.181818182	493	493	493	0
12349	2003/8/24 3:44	1	5	9	0.818581082	0.156906077	0.13480663	100.5555556	0	5	541	0.888888889	5946	4250.5	5825	1
12352	2003/7/17 11:50	1	1	1	0	0.040322581	0.040322581	124	1	3	15	1	423	388.5	423	1
12367	2003/11/2 7:12	1	2	5	0.953412099	0.58974359	0.179487179	39	0	5	346	0.6	464	464	464	0
12392	2004/11/1 8:45	1	1	1	0	0.109090909	0	110	0	5	1	1	1651	743.5	1647	0
12399	2004/1/29 11:51	1	3	3	0.929052737	0.049844237	0.046728972	107	0	4	55	0.666666667	1383	1108	1359	0
12400	2004/1/12 10:29	1	3	4	0.898638738	0.031141869	0.076124567	72.25	0	4	122	0.75	1367	1155	1343	1
12402	2004/1/2 20:30	1	2	2	0.998363673	0.057803468	0.063583815	86.5	0	4	0	0.5	1308	1104.666667	1284	0
12404	2003/12/30 10:10	1	1	1	0	0.422413793	0.637931034	116	0	3	29	1	1221	1021.5	1199	0
12409	2003/10/2 8:06	1	4	5	0.56943165	0.019047619	0.001904762	105	1	4	242	1	6482	4373	6361	0
12416	2003/12/30 14:45	1	1	1	0	0.473684211	1.789473684	19	0	2	39	1	1250	1050.5	1228	0
12419	2003/5/11 14:49	1	1	1	0	0	0.482758621	29	0	2	44	1	220	220	220	0
12420	2003/3/28 9:11	1	1	1	0	0.090909091	0.363636364	33	0	2	51	1	70	70	70	0
12433	2005/10/16 8:49	1	1	1	0	0.037593985	0.007518797	133	0	5	0	1	192	161.3333333	134	0
12434	2005/10/16 8:47	1	1	1	0	0.030769231	0.007692308	130	0	5	259	1	191	160.3333333	133	0
12445	2003/11/3 17:21	1	1	1	0	0.044715447	0.004065041	246	0	4	2	1	28	28	21	0
12446	2003/11/1 6:30	1	1	1	0	0.095833333	0	240	0	4	2	1	19	19	18	0
12447	2003/10/30 5:12	1	24	44	0.890458029	0.019082633	0.031512605	129.8181818	1	6	1376	0.613636364	626	549	626	0
12450	2003/1/6 15:47	1	6	6	0.791102709	0.088782816	0.029116945	349.1666667	0	2	60	1	2705	2705	2696	1
12453	2005/6/5 19:51	1	1	1	0	0.060150376	0.015037594	133	0	5	140	1	86	63	81	0
12462	2003/1/7 6:44	1	3	6	0.789075995	0.088541667	0.083333333	64	1	3	18	0.666666667	47	47	47	0
12469	2003/4/25 4:28	1	1	1	0	0.014492754	0.014492754	69	0	2	79	1	9	9	9	0
12480	2002/12/29 12:44	1	5	44	0	0	0	62.84090909	0	1	0	0.022727273	2408	2408	2400	1
12490	2004/11/27 8:54	1	2	2	0	0	0	27.5	0	1	0	0.5	13065	5937.116667	12710	0
12491	2003/12/1 6:02	1	1	2	0	0.007751938	0.209302326	64.5	0	2	20	0.5	8638	6034.5	8365	0
12498	2003/11/27 13:07	1	1	1	0	0	0	5	0	1	0	1	8596	6011.5	8323	1
12504	2004/3/31 9:00	1	2	2	0.380946586	0.17027027	0.048648649	185	0	5	33	1	1957	1667.666667	1911	0
12510	2003/2/4 16:55	1	1	1	0	0.076923077	0.019230769	104	1	2	33	1	183	183	183	1
12543	2003/9/6 11:38	1	1	2	0	0	0	20.5	0	1	0	0.5	6168	4458	6047	0
12546	2003/10/24 13:22	1	4	9	0.832366761	0.24368231	0.05234657	61.55555556	0	4	1094	0.888888889	6753	4398	6619	0
12552	2005/8/26 14:02	1	1	1	0	0.644444444	0.333333333	45	1	1	19	1	15886	5619.433333	15300	0
12553	2005/8/7 12:52	1	1	2	0	0	0	23	0	1	0	0.5	15563	5501.333333	15028	1
12562	2005/9/12 13:52	1	1	1	0	0.554054054	0.445945946	74	1	1	8	1	16233	5905.683333	15642	0
12576	2003/3/11 10:01	1	1	2	0	0	0	12.5	0	1	0	0.5	474	474	474	0
12579	2005/6/12 19:57	1	1	1	0	0	0	0	0	1	0	1	121	98	92	0
12580	2005/6/13 12:20	1	1	2	0.989992792	0.130434783	0.362318841	34.5	0	1	0	0.5	128	105	99	0
12581	2005/6/13 12:02	1	1	1	0	0.904761905	0.404761905	42	0	1	0	1	122	99	93	0
12583	2005/6/12 19:57	1	1	1	0	0	0	0	0	1	0	1	121	98	92	0
12585	2005/6/12 19:57	1	1	1	0	0	0	0	0	1	0	1	121	98	92	0
12587	2005/6/12 19:57	1	1	1	0	0	0	0	0	1	0	1	121	98	92	0
12589	2005/6/12 19:57	1	1	1	0	0	0	0	0	1	0	1	121	98	92	0
12590	2005/6/18 22:46	1	1	1	0	0.177777778	0	45	0	1	0	1	160	137	105	0
12591	2005/6/12 19:57	1	1	5	0.969371557	1.710659898	0	39.4	0	1	0	0.2	121	98	92	0
12592	2005/6/13 12:03	1	1	1	0	0	0	0	0	1	0	1	124	101	95	0
12593	2005/6/18 22:47	1	1	1	0	0.863013699	0.02739726	73	0	1	0	1	161	138	106	0
12595	2005/6/13 12:03	1	1	1	0	1.771428571	0	35	0	1	0	1	124	101	95	0
12596	2005/6/13 12:20	1	1	1	0	0	0	0	0	1	0	1	126	103	97	0
12597	2005/6/13 12:20	1	1	1	0	1.806451613	0	31	0	1	0	1	126	103	97	0
12604	2003/10/25 13:45	1	2	4	0.921897066	0.354330709	0.173228346	31.75	0	3	44	1	573	520.5	573	0
12618	2004/1/26 15:20	1	1	1	0	0	0	10	1	1	0	1	8882	5570.166667	8607	1
12625	2003/10/17 12:23	1	1	1	0	0.181818182	0.272727273	22	0	2	1	1	328	324	328	0
12632	2004/6/15 5:42	1	1	1	0	0	0	6	0	1	0	1	10647	5282	10349	0
12634	2005/8/6 11:52	1	2	8	0	0	0	11.25	0	1	0	0.125	14937	4877.45	14416	0
12640	2004/7/29 13:00	1	1	1	0	3.714285714	3.714285714	7	0	2	44	1	2082	1296.416667	2035	0
12641	2004/6/15 5:42	1	1	2	0.902393283	2.692307692	2.384615385	13	0	2	228	0.5	10647	5282	10349	0
12658	2003/8/29 16:36	1	1	1	0	0.052631579	0.052631579	19	0	1	17	1	6144	4448.5	6023	0
12659	2003/8/12 13:52	1	2	2	0.999570839	0.193370166	0.033149171	90.5	0	3	88	1	5825	4132	5706	0
12683	2006/1/29 18:55	1	1	2	0	0	0	26	0	1	0	0.5	205	112.1666667	147	0
12686	2006/1/29 18:55	1	1	2	0	0	0	67	0	1	0	0.5	205	112.1666667	147	0
12693	2006/2/10 5:32	1	1	2	0.591672779	0.173913043	0.18115942	69	0	2	0	0.5	432	105.0428571	432	0
12697	2005/1/3 9:52	1	5	22	0.806974693	0.148061105	0.130434783	38.68181818	1	8	252	0.318181818	13909	6392.533333	13523	0
12718	2005/9/17 8:18	1	1	1	0	0	0	14	1	1	0	1	16258	5898.916667	15667	0
12724	2004/12/23 5:41	1	1	8	0	0	0	34.625	0	1	0	0.125	13605	6156.766667	13248	1
12727	2004/12/23 5:42	1	1	3	0	0	0	17.33333333	0	1	0	0.333333333	13632	6183.766667	13275	0
12747	2003/3/26 7:13	1	5	5	0.802706335	0.019713262	0.012544803	111.6	1	3	120	1	3747	3747	3728	0
12748	2003/3/12 11:22	1	1	1	0	0	0	33	0	1	0	1	489	489	488	1
12758	2003/3/12 11:22	1	1	1	0	0.24	0.12	50	0	2	0	1	488	488	487	0
12763	2003/1/12 10:55	1	2	3	0.983538631	0.070351759	0.030150754	66.33333333	0	1	36	1	2733	2733	2724	0
12767	2003/3/11 10:00	1	1	1	0	0.58974359	0.653846154	78	0	2	34	1	398	398	398	0
12769	2003/1/12 11:48	1	1	2	0.129233775	0.246376812	0.15942029	69	0	1	11	1	2736	2736	2727	0
12772	2003/3/26 8:45	1	1	1	0	0.082352941	0.082352941	85	0	2	1	1	3755	3755	3736	0
12775	2003/3/11 10:00	1	1	2	0.995291827	1.054263566	0.19379845	64.5	0	2	68	0.5	401	401	401	0
12778	2003/1/14 5:39	1	2	2	0.266764988	0.156626506	0.373493976	41.5	0	2	5	1	2761	2761	2752	0
12783	2003/3/11 14:15	1	2	2	0.918295834	0.00203666	0.013238289	491	1	2	0	1	3494	3494	3484	0
12786	2003/3/11 10:00	1	1	1	0	0	0	1003	0	1	0	1	401	401	401	1
12788	2003/3/11 10:00	1	1	2	0	0	0	16.5	0	1	0	0.5	405	405	405	0
12790	2003/3/12 11:22	1	1	1	0	0	0	59	0	1	0	1	488	488	487	0
12793	2003/3/28 10:29	1	2	6	0	0	0	0	0	2	136	0.666666667	3961	3961	3941	0
12797	2003/3/11 10:00	1	1	1	0	0	0	78	0	1	0	1	397	397	397	1
12805	2004/1/4 12:00	1	2	2	0.672294817	0.049242424	0.015151515	132	1	5	57	1	1329	1125.333333	1305	0
12825	2005/8/7 12:51	1	1	2	0	0	0	20	0	1	0	0.5	15226	5164.333333	14691	0
12829	2006/3/25 7:21	1	1	2	0	0	0	21.5	1	1	0	0.5	17408	5074.747619	16409	0
12832	2004/9/9 11:21	1	2	2	0.79732651	0.185185185	0.083333333	54	1	6	14	1	11720	5294.75	11400	0
12835	2004/2/21 12:14	1	4	10	0.591954566	1.231988473	1.377521614	69.4	0	5	652	0.6	1616	1340	1592	1
12841	2003/10/8 10:38	1	1	1	0	0.035714286	0.035714286	28	1	2	40	1	6578	4321.5	6457	0
12844	2003/7/18 11:29	1	1	1	0	0.222222222	0.277777778	36	0	2	103	1	473	438.5	473	0
12847	2003/3/28 10:29	1	2	2	0	0	0	20.5	0	1	0	0.5	3968	3968	3948	1
12858	2003/11/13 12:47	2	8	40	0.799518016	0.067122436	0.090118086	40.225	0	7	1057	0.425	7292	4877.5	7292	0
12861	2003/7/18 11:28	1	1	1	0	0.346153846	0.153846154	26	0	2	0	1	472	437.5	472	0
12862	2003/7/18 7:15	1	1	11	0.99987167	0.730290456	0.32780083	21.90909091	0	3	1029	0.363636364	468	433.5	468	0
12865	2003/4/1 8:42	1	1	1	0	0	0	18	0	1	0	1	4210	4210	4190	0
12911	2003/3/28 8:08	1	1	2	0	0	0	17.5	0	1	0	0.5	3807	3807	3788	0
12925	2003/7/18 11:40	1	1	7	0.972778996	0.338383838	0.282828283	28.28571429	0	3	438	0.714285714	480	445.5	480	0
12932	2005/6/25 13:32	1	1	1	0	0	0	18	1	1	0	1	14324	4564.333333	13896	0
12938	2004/9/4 3:35	1	1	1	0	0.954545455	0.409090909	22	1	4	195	1	11662	5253.916667	11343	0
12954	2003/4/2 8:21	1	1	2	1	0.177777778	0.044444444	22.5	0	2	6	1	4218	4218	4198	0
12955	2003/3/28 8:08	1	4	30	0.494302709	0.077044025	0.078616352	42.4	0	3	370	0.4	3807	3807	3788	1
12956	2003/3/11 10:01	1	2	2	0	0.061538462	0.053846154	65	0	3	28	1	423	423	423	1
12957	2003/8/30 16:53	1	2	2	0.097940583	1.036363636	0.4	55	1	5	213	1	74	74	74	0
12973	2003/4/23 14:28	1	1	4	0.911533991	0.072289157	0.060240964	20.75	0	2	34	0.5	4682	4682	4659	0
12974	2003/4/23 13:09	1	1	4	0.943154141	0.065420561	0.112149533	26.75	1	2	68	0.5	4650	4650	4627	0
12975	2003/4/6 14:11	1	1	15	0.985993498	0.089238845	0.089238845	25.4	0	2	135	0.333333333	4234	4234	4214	1
13009	2003/9/4 6:19	1	1	1	0	0	0.076923077	26	1	1	1	1	6164	4468	6043	0
13021	2005/5/30 20:19	1	1	1	0	0.142857143	0.142857143	14	0	4	555	1	81	58	77	0
13022	2005/5/30 19:32	1	1	1	0	0.214285714	0.071428571	14	0	4	555	1	71	48	67	0
13038	2003/8/28 10:19	1	2	2	0.754034056	0.022988506	0.666666667	43.5	0	4	50	0.5	72	72	72	0
13044	2003/8/28 10:05	1	2	2	0.754034056	0.022988506	0.666666667	43.5	0	4	192	1	70	70	70	0
13045	2003/8/3 17:56	1	1	1	0	1.097560976	0.048780488	41	1	3	102	1	65	65	65	0
13065	2003/7/27 12:44	1	1	1	0	0.055555556	0.055555556	18	1	1	112	1	5678	4273	5562	0
13079	2003/4/6 14:11	1	1	1	0	0	0	19	0	1	0	1	4234	4234	4214	1
13097	2004/6/6 6:55	1	2	3	0	0	0	144.3333333	0	1	0	0.333333333	10581	5283.5	10285	1
13109	2003/10/3 16:18	1	9	31	0.813829401	0.116394606	0.176721079	45.4516129	0	6	355	0.387096774	335	335	335	1
13125	2003/11/19 7:47	1	1	1	0	0.941176471	0.352941176	17	0	3	2	1	826	696.5	826	0
13144	2003/7/18 11:45	1	1	1	0	0.04	0.18	50	0	4	34	1	481	446.5	481	0
13145	2003/6/14 13:03	1	2	2	0	0.166666667	0.111111111	27	0	3	1	1	24	24	24	0
13146	2003/6/14 8:44	1	1	1	0	0.5	0.057692308	52	0	3	1	1	21	21	21	0
13153	2003/3/11 15:05	1	2	11	0.878454715	0.087424344	0.050437122	135.1818182	0	2	0	0.363636364	3505	3505	3495	1
13154	2003/3/11 10:01	1	1	9	0	0	0	25.88888889	0	1	0	0.111111111	417	417	417	1
13170	2003/3/11 10:01	1	1	4	0	0	0	26	0	1	0	0.25	421	421	421	1
13185	2003/7/18 11:47	1	1	1	0	0.034482759	0.068965517	29	0	3	103	1	482	447.5	482	0
13220	2003/8/29 7:30	1	1	3	1	0.0375	0.0375	26.66666667	0	2	126	0.333333333	6093	4397.5	5972	0
13225	2003/3/11 16:15	1	1	5	0	0	0	22.6	0	1	0	0.2	3574	3574	3564	0
13230	2004/7/7 8:49	1	1	1	0	0.291666667	0.541666667	24	1	3	136	1	2032	1279.416667	1985	0
13244	2003/8/29 16:12	1	1	1	0	0	0	21	0	1	0	1	6120	4424.5	5999	0
13258	2003/7/18 13:20	1	1	11	0.948845765	0.251533742	0.22392638	29.63636364	0	4	323	0.545454545	493	458.5	493	1
13277	2003/8/19 13:04	1	1	1	0	0.153846154	0.115384615	26	0	2	32	1	5867	4171.5	5748	0
13281	2003/3/28 12:05	1	3	5	0.794617573	0.260623229	0.178470255	211.8	0	2	106	0.8	4084	4084	4064	1
13282	2003/3/28 8:08	1	1	1	0	0.0625	0.0625	16	0	1	17	1	3775	3775	3756	0
13284	2003/8/29 7:20	1	1	1	0	0.037037037	0.037037037	27	0	2	42	1	6090	4394.5	5969	0
13285	2005/5/30 20:19	1	3	9	0.906288999	0.075757576	0.037878788	44	0	7	2589	0.777777778	80	57	76	0
13302	2003/3/11 16:15	1	1	1	0	0	0	27	0	1	0	1	3575	3575	3565	0
13306	2004/3/30 7:19	1	2	3	0.806396114	0.068965517	0.075862069	96.66666667	0	6	198	1	1947	1657.666667	1901	0
13336	2003/3/11 16:15	1	1	1	0	0	0	26	0	1	0	1	3574	3574	3564	0
13348	2004/9/2 5:27	1	1	2	0	0	0	28	0	1	0	0.5	11618	5235.75	11299	1
13360	2003/10/1 15:29	1	2	26	0.982444133	0.581585082	0.37995338	33	0	6	1408	0.615384615	234	234	234	1
13373	2005/8/5 9:56	1	1	1	0	0	0	16	1	1	0	1	14693	4633.75	14172	0
13383	2004/1/5 5:51	1	1	1	0	1.16	0.08	25	1	6	45	1	80	80	73	0
13393	2003/4/22 12:02	1	1	1	0	0.514285714	0.2	35	0	3	11	1	4644	4644	4621	0
13394	2003/4/11 12:20	1	7	10	0.876270229	0.216526396	0.19510329	130.7	1	4	121	0.9	16	16	16	1
13403	2004/4/18 18:02	1	1	1	0	0	0	20	0	1	0	1	1988	1686.5	1942	1
13417	2006/3/25 7:21	1	14	22	0.672413611	0.048710602	0.030945559	79.31818182	1	9	808	0.318181818	17406	5072.747619	16407	0
13444	2005/8/7 12:51	1	3	39	0	0	0	37.53846154	0	1	0	0.025641026	15133	5071.333333	14598	1
13474	2006/1/22 7:48	1	1	3	0	0	0	55.33333333	0	1	0	0.333333333	16455	5172.669048	15862	1
13490	2006/1/21 13:58	1	5	10	0	0	0	46.4	0	1	0	0.1	16425	5146.135714	15833	1
13492	2006/3/24 12:07	2	175	482	0.736586669	0.294742701	0.324545869	82.00414938	0	13	92439	0.39626556	17381	5048.580952	17381	1
13498	2006/5/15 15:56	1	1	1	0	0	0	59	1	1	0	1	18105	5527.65	17047	0
13517	2003/3/31 12:52	1	1	4	0	0	0	0	0	2	216	0.25	80	80	80	0
13532	2003/11/30 14:42	1	2	10	0	0	0	46	0	1	0	0.1	8610	6007.166667	8337	1
13540	2003/12/30 18:48	1	2	2	0.165956543	0.416256158	0.187192118	203	0	2	0	0.5	8775	5622.833333	8500	0
13544	2004/1/12 10:57	1	2	3	1	0.015789474	0.015789474	63.33333333	0	4	30	0.666666667	86	86	78	0
13550	2004/2/16 11:39	1	1	1	0	0.177083333	0.104166667	96	0	3	69	1	1548	1273	1524	0
13561	2004/2/16 11:44	1	1	1	0	0.1	0.1	10	0	3	0	1	1550	1275	1526	0
13562	2004/2/16 11:42	1	1	1	0	1.666666667	0.555555556	9	0	3	69	1	1549	1274	1525	0
13574	2006/3/1 15:35	1	2	2	0.353359335	0.032663317	0.042713568	199	0	6	219	1	16679	4490.642857	15921	0
13581	2005/1/6 12:14	1	2	10	0.471571103	0.754824064	0.087400681	176.2	0	5	181	0.7	13929	6384.116667	13537	1
13590	2004/4/2 9:25	1	2	2	0.634309555	0.033248082	0.030690537	195.5	0	5	2	1	1959	1669.5	1913	0
13591	2004/4/2 8:34	1	3	3	0.898818037	0.229314421	0.113475177	141	0	4	133	1	10157	6151.833333	9870	0
13595	2004/2/18 18:51	1	22	28	0.838016367	0.042515723	0.06918239	141.9642857	0	6	1607	0.5	1591	1315	1567	1
13596	2004/1/10 10:58	1	1	1	0	0.103225806	0.04516129	310	1	4	5	1	1304	947.1666667	1300	0
13597	2004/1/5 11:42	1	2	2	0.748293286	0.062111801	0.097826087	322	0	3	5	1	1354	1149.666667	1330	1
13603	2003/10/9 8:37	1	1	1	0	0.002739726	0.002739726	365	1	3	0	1	551	501.5	551	1
13604	2003/10/9 8:32	1	2	2	0.446481347	0.062176166	0.086355786	289.5	0	4	5	1	550	500.5	550	0
13605	2003/10/9 8:29	1	1	1	0	0.005449591	0.010899183	367	0	3	0	1	548	498.5	548	1
13608	2003/9/14 14:18	1	5	6	0.904795482	0.268744735	0.119629318	197.8333333	0	5	145	1	6386	4586.5	6265	1
13610	2003/9/3 18:48	1	3	4	0	0	0	98	0	1	0	0.25	6163	4467	6042	1
13612	2004/12/4 4:02	1	1	1	0	0.066666667	0.066666667	15	1	2	249	1	13389	6131.35	13032	0
13613	2004/3/30 7:52	1	1	1	0	0	0	15	0	1	0	1	1950	1660.666667	1904	1
13627	2004/3/30 7:52	1	1	2	0.995887311	0.067961165	0.275080906	154.5	0	4	74	0.5	1950	1660.666667	1904	0
13634	2003/7/11 6:35	1	1	1	0	0.005586592	0.005586592	179	1	2	12	1	392	357.5	392	0
13635	2003/6/29 6:58	1	1	1	0	0.078651685	0.08988764	178	0	2	2	1	371	362	371	0
13638	2003/5/2 14:29	1	1	1	0	0	0	139	1	1	0	1	4741	4741	4718	0
13641	2003/9/3 18:48	1	1	3	0	0	0	0	0	2	200	1	6155	4459	6034	0
13644	2003/5/2 14:29	1	4	5	0.064294992	0.096256684	0.099821747	112.2	1	2	141	1	4741	4741	4718	0
13647	2002/12/29 12:44	1	7	15	0	0	0	80.33333333	0	1	0	0.066666667	2577	2577	2569	1
13658	2005/8/7 12:51	1	1	4	0	0	0	122	0	1	0	0.25	15318	5256.333333	14783	1
13666	2006/1/22 7:48	1	5	11	0.566644976	0.546982429	0.131398014	119	0	9	317	0.454545455	16452	5169.669048	15859	1
13669	2005/9/27 11:09	1	1	6	0	0	0	32.5	0	1	0	0.166666667	16303	5910.816667	15712	0
13671	2006/5/15 14:24	1	1	1	0	0.034482759	0.103448276	29	0	2	111	1	18068	5490.65	17013	0
13679	2006/1/24 9:38	1	7	10	0.576037769	0.041791045	0.016915423	100.5	0	6	225	0.6	2356	791.6214286	2350	0
13684	2006/2/19 11:47	1	1	2	0.811278124	0.012903226	0.012903226	155	1	2	14	0.5	16640	4596.604762	15907	0
13685	2006/2/12 9:37	1	3	5	0.685643653	0.164579606	0.134168157	111.8	1	3	73	0.8	16496	4502.828571	15903	1
13712	2006/1/21 13:58	1	2	3	0	0	0	6.666666667	0	1	0	0.333333333	16441	5162.135714	15848	1
13715	2005/12/5 4:07	1	1	1	0	0.075	0.0125	80	1	2	120	1	2274	841.6	2268	0
13718	2005/8/7 12:52	1	2	4	0	0	0	42.75	0	1	0	0.25	15655	5593.333333	15120	1
13722	2005/8/7 12:52	1	1	4	0	0	0	18.75	0	1	0	0.25	15596	5534.333333	15061	0
13733	2003/10/3 3:48	1	1	1	0	0	0	51	1	1	0	1	6491	4291	6370	0
13754	2003/10/27 5:32	1	2	2	0.999142104	0.186567164	0.138059701	134	0	3	25	1	6891	4529.5	6750	0
13756	2003/10/9 9:47	1	1	1	0	0.101910828	0.197452229	157	1	3	5	1	555	505.5	555	1
13761	2005/9/27 4:16	1	1	1	0	0.016129032	0.016129032	62	1	1	51	1	16292	5899.816667	15701	0
13763	2005/9/27 4:18	1	1	1	0	0.016129032	0.016129032	62	1	1	0	1	16293	5900.816667	15702	0
13784	2003/10/3 3:48	1	4	7	0.712232318	0.458937198	0.342995169	59.14285714	1	2	551	0.428571429	6491	4291	6370	0
13794	2003/10/9 9:48	1	1	1	0	0.161290323	0.322580645	31	0	2	6	1	556	506.5	556	0
13806	2003/10/9 9:46	1	1	2	0.453716339	0.03960396	0.168316832	50.5	0	2	12	0.5	554	504.5	554	0
13816	2003/10/21 11:06	1	1	3	0.992676725	0.096774194	0.080645161	62	1	2	0	0.333333333	568	515.5	568	0
13817	2003/10/21 10:52	1	1	3	0.965886546	0.224043716	0.049180328	61	0	2	42	1	565	512.5	565	1
13818	2003/10/9 9:49	1	1	1	0	0.240963855	0.469879518	83	0	2	6	1	557	507.5	557	0
13826	2003/8/28 15:10	1	1	1	0	0	0	27	0	1	0	1	6080	4384.5	5959	0
13840	2003/3/28 10:29	1	2	2	0	0	0	69	0	1	0	0.5	3971	3971	3951	1
13844	2003/8/28 13:33	1	3	8	0.766582527	0.404814004	0.126914661	57.125	0	4	82	0.25	6077	4381.5	5956	0
13853	2004/4/7 12:27	1	1	3	0.615088398	0.763546798	0.221674877	67.66666667	0	6	60	0.333333333	91	91	91	0
13856	2004/2/27 7:07	1	7	9	0.847824454	0.072580645	0.086021505	82.66666667	0	5	40	0.555555556	1636	1357.5	1612	1
13871	2003/5/12 14:30	1	3	3	0.952684125	0.061784897	0.034324943	145.6666667	1	3	59	1	228	228	228	1
13875	2003/4/8 10:35	1	2	2	0.503258335	0.152380952	0.019047619	52.5	1	1	0	1	4458	4458	4437	0
13878	2003/7/28 6:42	1	2	2	0.303374836	0.19047619	0.866666667	52.5	0	4	139	1	5685	4280	5569	0
13881	2004/3/18 14:14	1	1	3	0.777796869	2.147058824	2.564705882	56.66666667	0	6	69	0.666666667	57	57	57	0
13887	2003/10/21 7:50	1	1	1	0	0.010638298	0.010638298	94	0	4	52	1	1116	850	1114	0
13890	2003/8/29 9:09	1	3	6	0.766939414	0.65	0.24	66.66666667	0	5	129	0.833333333	6099	4403.5	5978	0
13891	2003/6/30 5:55	1	1	1	0	0.010526316	0.021052632	95	0	2	69	1	381	372	381	0
13894	2003/4/6 14:11	1	1	1	0	0	0	90	0	1	0	1	4271	4271	4251	0
13897	2003/8/17 17:19	1	1	6	0	0	0	0	0	1	415	0.5	5837	4141.5	5718	0
13931	2005/9/4 8:44	1	7	7	0.581314451	0.154523619	0.159327462	178.4285714	0	10	397	1	16114	5799.4	15525	1
13935	2005/7/25 11:55	1	1	1	0	0.027491409	0.006872852	291	0	3	6	1	14598	4576.2	14122	0
13941	2004/12/31 11:08	1	3	4	0.516732776	0.148362235	0.150289017	129.75	0	8	159	1	13770	6267.133333	13384	0
13949	2004/9/24 9:19	1	2	2	0.204810258	0.578212291	0.553072626	179	0	5	86	1	11869	5364.833333	11524	0
13953	2004/9/8 23:29	1	1	1	0	0.02970297	0.00990099	202	0	2	3	1	17	16.5	17	0
13960	2006/2/11 16:59	1	7	12	0.747819846	0.231007067	0.094522968	188.6666667	1	9	1070	0.916666667	16484	4491.828571	15891	1
13978	2004/9/2 5:27	1	1	5	0	0	0	61.2	0	1	0	0.2	11569	5186.75	11250	1
13988	2006/4/6 14:44	1	2	3	0.486747223	0.484962406	0.244360902	88.66666667	1	3	80	0.666666667	17431	5075.711905	16428	0
14005	2005/8/7 12:52	1	2	5	0.766019566	0.106092437	0.092436975	190.4	0	6	5	0.6	15707	5645.333333	15172	0
14006	2005/8/6 11:52	1	1	1	0	0	0	167	0	1	0	1	14910	4850.45	14389	0
14013	2004/10/31 5:07	1	1	3	0.870229098	0.173469388	0	32.66666667	0	2	99	1	11952	5234.916667	11597	0
14018	2004/5/3 11:12	1	24	32	0.89112002	0.05620985	0.08993576	58.375	0	9	1220	0.6875	10325	6063	10032	0
14024	2003/11/13 12:47	1	1	1	0	0	0	5	0	1	0	1	7324	4909.5	7133	0
14026	2006/2/11 16:59	1	1	1	0	0	0	14	1	1	0	1	16484	4491.828571	15891	0
14028	2006/4/6 14:44	1	1	1	0	0	0	40	1	1	0	1	17431	5075.711905	16428	0
14040	2004/9/3 10:43	1	1	1	0	0.034246575	0.184931507	146	0	5	0	1	11661	5262.583333	11342	0
14042	2004/9/2 5:27	1	2	6	0.573905607	1.806845966	1.552567237	68.16666667	0	8	767	0.833333333	11569	5186.75	11250	1
14044	2004/7/9 12:40	1	3	4	0.840178074	0.115768463	0.047904192	125.25	1	5	354	1	10925	5341.166667	10625	0
14045	2004/4/12 12:43	1	2	3	0.134135392	0.263043478	0.195652174	153.3333333	0	6	63	1	10202	6129.833333	9909	0
14046	2004/2/27 4:54	1	2	2	0.474345438	0.18125	0.1875	80	0	5	12	1	1623	1344.5	1599	1
14048	2004/1/8 12:04	1	1	2	0.936667382	0.07027027	0.021621622	92.5	1	5	53	1	1357	1148.5	1333	1
14051	2004/1/1 9:53	1	2	2	0.811278124	0.017699115	0.017699115	56.5	1	5	4	0.5	1255	1054.833333	1233	0
14053	2003/12/30 9:27	1	1	1	0	0.186813187	0.10989011	91	0	5	35	1	1220	1020.5	1198	0
14059	2003/8/30 17:39	1	2	2	0.100000943	0.954545455	0.445454545	55	0	5	44	1	77	77	77	0
14062	2003/8/3 18:08	1	3	3	0.658814952	0.424460432	0.035971223	46.33333333	1	4	167	1	68	68	68	0
14065	2003/6/17 12:51	1	3	3	0.167868504	0.75625	0.08125	53.33333333	0	2	8	1	5087	4191.5	5054	1
14067	2003/4/8 10:23	1	3	12	0.679721031	0.224222586	0.101472995	50.91666667	1	1	21	0.416666667	4439	4439	4418	0
14070	2003/8/30 17:18	1	1	1	0	0.986842105	0.710526316	76	0	3	67	1	75	75	75	0
14078	2003/3/29 5:53	1	1	1	0	0	0	22	1	1	0	1	4136	4136	4116	0
14165	2006/6/1 13:42	1	2	2	0.977417818	0.026595745	0.018617021	188	1	5	56	1	18247	5599.532143	17184	0
14166	2006/4/13 18:13	1	6	25	0.967637708	0.052120141	0.046819788	45.28	0	7	898	0.28	17676	5285.583333	16662	0
14172	2006/5/1 11:06	1	1	1	0	0	0	81	0	1	0	1	17923	5444.357143	16868	0
14177	2006/4/6 15:17	1	2	8	0.322366221	0.402654867	0.376106195	28.25	0	2	1729	0.5	17510	5154.711905	16502	1
14178	2006/2/11 16:59	1	2	3	0.686983725	0.654545455	0.363636364	18.33333333	1	2	224	0.666666667	16471	4478.828571	15878	0
14193	2005/8/7 15:59	1	1	1	0	0.033898305	0	59	0	1	0	1	15852	5790.333333	15266	1
14219	2006/5/17 16:04	1	7	8	0.615848593	0.119774011	0.018079096	110.625	1	7	271	0.75	18118	5539.22381	17060	1
14228	2005/8/7 12:52	1	1	34	0	0	0	23.44117647	0	1	0	0.029411765	15453	5391.333333	14918	1
14237	2006/3/1 11:06	1	1	2	0.764204507	0.0625	0.05	40	1	1	78	0.5	16652	4463.642857	15919	0
14244	2005/8/26 12:15	1	4	7	0.86206544	0.274611399	0.163212435	55.14285714	1	4	133	0.714285714	15884	5617.433333	15298	0
14258	2006/1/28 13:00	1	5	9	0.781864919	0.068814056	0.032942899	151.7777778	0	9	227	0.555555556	16464	5132.630952	15871	1
14264	2006/6/5 7:48	1	2	2	0.908178347	0.044155844	0.044155844	192.5	1	5	27	1	18279	5627.821429	17209	0
14271	2005/6/20 5:53	1	1	1	0	0.703703704	0.666666667	54	0	2	2	1	1942	708.1666667	1938	1
14272	2005/6/18 6:17	1	1	1	0	0.145454545	0	55	0	1	1	1	14267	4711.916667	13857	0
14274	2005/6/17 9:18	1	1	1	0	0.354166667	0.083333333	48	0	1	0	1	14264	4709.216667	13854	0
14275	2005/6/17 8:09	1	1	3	0	0	0	33.33333333	0	1	0	0.333333333	14260	4705.216667	13850	1
14282	2005/7/7 12:03	1	2	5	0.882528498	0.097107438	0.115702479	96.8	0	3	21	1	2023	747.2666667	2019	0
14283	2005/7/7 10:41	1	1	1	0	0.575342466	0.02739726	73	1	2	20	1	2018	742.2666667	2014	0
14287	2004/12/31 11:08	2	2	3	0.693463627	1.311740891	1.538461538	82.33333333	0	6	376	1	13766	6263.133333	13766	0
14292	2004/7/30 9:16	1	1	1	0	0	0.095588235	136	0	6	54	1	2096	1310.416667	2048	0
14293	2004/6/6 7:53	1	4	5	0.788501193	2.119266055	2.056880734	109	1	7	281	0.8	10588	5290.5	10292	0
14301	2003/11/18 10:37	1	7	16	0.600885659	0.184878587	0.066777042	113.25	0	7	688	0.5	820	690.5	820	0
14311	2003/7/13 11:55	1	1	2	1	0	0.010928962	91.5	0	4	0	0.5	5491	4110.5	5456	0
14316	2003/4/23 13:09	1	5	8	0.054108727	0.169753086	0.154320988	81	1	3	171	0.75	4660	4660	4637	1
14336	2003/8/29 16:36	1	1	1	0	0	0	17	0	1	0	1	6129	4433.5	6008	0
14348	2003/9/14 6:55	1	1	1	0	0	0	16	0	1	0	1	6372	4572.5	6251	0
14355	2003/11/13 15:43	1	6	6	0.694344733	0.029126214	0.010679612	171.6666667	1	6	61	1	7542	5127.5	7331	0
14356	2003/10/4 16:54	1	1	1	0	0	0	7	0	1	0	1	410	410	410	0
14366	2003/11/7 17:20	1	2	3	0.639055585	0.673076923	0.403846154	17.33333333	1	5	90	1	6980	4571.5	6822	0
14369	2003/8/29 16:51	1	3	4	0.804366791	0.269736842	0.019736842	38	0	3	0	0.75	6148	4452.5	6027	1
14375	2005/6/15 16:37	1	3	3	0.772205342	0.355421687	0.075301205	110.6666667	0	8	191	1	14251	4721.25	13841	0
14376	2005/5/29 12:53	1	1	1	0	0.29787234	0	47	0	2	149	1	60	37	60	0
14381	2005/6/18 20:14	1	4	4	0.789135386	0.315673289	0.059602649	113.25	0	8	623	1	132	109	103	0
14384	2004/9/2 15:57	1	1	1	0	0	0	20	0	1	0	1	11644	5261.75	11325	0
14393	2003/3/28 10:29	1	1	1	0	0	0	16	0	1	0	1	3966	3966	3946	1
14406	2006/1/5 7:34	1	1	1	0	0.066666667	0	45	0	2	151	1	200	110.3333333	142	0
14408	2005/7/6 16:41	1	1	9	0	0	0	79.11111111	0	1	0	0.111111111	14450	4530.016667	14019	1
14413	2005/8/7 12:52	1	2	16	0	0	0	30.0625	0	1	0	0.0625	15508	5446.333333	14973	0
14418	2004/7/30 6:05	1	1	1	0	0.06557377	0.081967213	61	0	4	109	1	2091	1305.416667	2043	0
14431	2003/7/13 11:05	1	4	6	0.855966689	0.016678249	0	239.8333333	1	5	185	0.833333333	5489	4108.5	5454	0
14435	2003/3/25 10:31	1	2	3	0.810604186	0.032506416	0.01710864	389.6666667	0	2	13	0.666666667	518	518	517	0
14444	2003/11/19 7:09	1	1	4	1	0.43537415	0.163265306	36.75	0	4	59	0.75	825	695.5	825	0
14475	2006/5/15 14:59	1	1	3	0.627213453	0.185273159	0.135391924	140.3333333	1	2	119	1	18071	5493.65	17016	0
14476	2006/4/17 10:39	1	4	5	0.878762341	0.053475936	0.036096257	149.6	1	7	35	0.8	17820	5426.495238	16771	1
14494	2004/7/18 17:01	1	1	1	0	0.016393443	0.114754098	61	0	4	97	1	2060	1283.416667	2013	0
14495	2004/4/12 12:43	1	12	27	0.596052645	0.041905855	0.014925373	64.51851852	0	9	1086	0.407407407	10236	6163.833333	9943	1
14506	2003/10/27 5:47	1	1	2	0.842657877	0.13229572	0.054474708	128.5	1	4	50	1	6894	4532.5	6753	0
14507	2003/9/30 7:09	1	2	3	0	0.0375	0	26.66666667	0	3	62	0.666666667	6453	4344	6332	1
14512	2003/3/29 8:47	1	3	4	0.891060517	0.095975232	0.024767802	80.75	1	3	1	0.75	4164	4164	4144	0
14516	2003/3/25 1:42	1	4	7	0.924324387	0.007180157	0.007180157	218.8571429	1	3	46	0.714285714	3675	3675	3656	0
14522	2005/1/7 16:53	1	1	5	0	0	0	0	0	1	205	0.2	1724	678.6333333	1720	0
14527	2004/11/27 10:54	1	1	5	0	0	0	66.6	0	1	0	0.2	1699	767.4166667	1695	0
14554	2004/7/18 17:22	1	2	3	0.910294207	0.070512821	0.126602564	208	0	5	200	1	2063	1286.416667	2016	0
14564	2005/8/26 12:47	1	1	1	0	0.081632653	0.081632653	49	1	1	11	1	15885	5618.433333	15299	0
14576	2003/11/4 11:27	1	1	1	0	0.558823529	0.617647059	34	0	2	5	1	637	537.5	637	0
14593	2006/5/15 17:00	1	1	1	0	0.096385542	0	249	1	4	0	1	18110	5532.65	17052	0
14598	2005/8/15 14:50	1	5	13	0.144547584	0.127044025	0.124528302	61.15384615	1	7	168	0.615384615	15870	5711.833333	15284	1
14607	2004/6/27 5:50	1	1	1	0	0.00862069	0.021551724	232	1	4	17	1	10823	5310.416667	10523	0
14608	2004/6/10 11:56	1	1	1	0	0.012820513	0.004273504	234	1	4	59	1	10626	5285.083333	10330	0
14612	2004/2/6 11:55	1	1	1	0	0.009174312	0.004587156	218	1	4	0	1	8936	5469	8661	0
14614	2004/1/24 12:36	1	1	1	0	0.073732719	0.101382488	217	1	4	22	1	1378	1116.5	1354	1
14619	2003/10/9 11:04	1	1	1	0	0.031372549	0.031372549	255	0	2	5	1	6594	4337.5	6473	0
14625	2003/8/7 12:31	1	1	2	0.371232327	0.073943662	0.024647887	142	0	1	0	0.5	5802	4180.5	5684	1
14632	2003/10/29 7:24	1	2	3	0.830428998	0.062639821	0.015659955	149	1	5	69	1	1147	881	1145	0
14642	2004/5/18 10:11	1	2	2	0.165823817	0.695121951	0.634146341	123	1	5	86	1	10446	5734.333333	10150	1
14644	2004/1/24 12:33	1	1	1	0	0	0.024096386	83	0	2	64	1	1377	1115.5	1353	0
14648	2003/8/25 12:33	1	1	4	0.835625948	0.237804878	0.164634146	41	1	1	67	0.5	6049	4353.5	5928	1
14679	2004/7/29 6:34	1	1	1	0	0.009708738	0.004854369	206	1	3	8	1	10969	5309	10669	0
14680	2004/7/21 17:34	1	1	1	0	0.233009709	0.014563107	206	0	3	5	1	1542	761.4166667	1538	0
14682	2004/7/16 8:43	1	2	2	0.641272594	1.02507837	1.072100313	159.5	0	4	111	1	2057	1280.75	2010	1
14683	2004/6/6 10:09	1	1	1	0	0.010989011	0.010989011	182	1	1	0	1	10590	5292.5	10294	0
14684	2004/6/6 7:55	1	1	1	0	0.148351648	0.115384615	182	1	1	0	1	10589	5291.5	10293	0
14686	2004/6/6 6:55	1	1	1	0	0	0	0	0	1	1	1	10581	5283.5	10285	0
14688	2004/6/5 12:15	1	1	1	0	0	0	167	0	1	0	1	10574	5287	10278	0
14691	2005/9/16 4:45	1	1	1	0	0.00621118	0.00621118	161	0	1	40	1	16251	5892.216667	15660	0
14692	2005/8/7 12:52	1	1	3	0	0	0	60.33333333	0	1	0	0.333333333	15707	5645.333333	15172	0
14701	2004/10/31 5:02	1	2	2	0.866300675	0.236180905	0.060301508	199	1	4	182	1	11948	5230.916667	11593	1
14704	2004/7/31 5:15	1	1	1	0	0.009345794	0.004672897	214	1	3	15	1	10981	5304.666667	10681	0
14705	2004/7/16 12:19	1	1	2	0.027460073	0.88372093	0.987080103	193.5	0	3	13	1	2059	1282.75	2012	1
14710	2006/2/19 15:44	1	2	3	0	0	0	73.33333333	0	1	0	0.333333333	225	131.5	167	0
14730	2004/11/27 8:54	1	1	1	0	0	0	3	0	1	0	1	13072	5944.116667	12717	0
14735	2003/3/28 10:29	1	1	4	0	0	0	9.25	0	1	0	0.25	3955	3955	3935	1
14737	2005/8/27 8:42	1	2	2	0.625262405	0.324324324	0.108108108	37	1	5	40	1	15909	5635.383333	15323	0
14739	2005/5/18 10:57	1	1	1	0	0.333333333	0	21	1	3	172	1	1853	654.2	1849	0
14740	2004/11/27 8:54	1	4	6	0.542892118	0.201954397	0.208469055	51.16666667	0	5	413	0.5	13072	5944.116667	12717	0
14764	2003/9/9 14:27	1	6	14	0.855871143	0.480961924	0.260521042	35.64285714	0	4	1515	0.642857143	6255	4455.5	6134	1
14769	2003/3/28 10:29	1	1	1	0	0	0	0	0	2	0	1	3969	3969	3949	0
14770	2003/3/28 8:08	1	7	9	0.950718734	0.041121495	0.013084112	59.44444444	0	2	213	0.777777778	3939	3939	3919	0
14771	2003/3/11 10:00	1	1	1	0	0	0	36	0	1	0	1	407	407	407	0
14784	2003/2/4 14:00	1	1	1	0	0.008474576	0.008474576	118	0	1	37	1	2853	2853	2843	0
14787	2006/4/13 18:13	2	4	24	0.755017672	0.036663611	0.03116407	45.45833333	0	9	1720	0.208333333	17632	5241.583333	17632	0
14790	2006/3/20 13:59	2	3	23	0.732426593	0.488505747	0.365517241	37.82608696	0	5	547	0.347826087	16742	4422.388095	16742	1
14795	2004/8/12 14:36	1	2	2	0.049614073	1.005167959	0.855297158	193.5	1	6	44	1	10989	5257.75	10689	0
14796	2004/7/31 20:02	1	1	1	0	0.009756098	0	205	1	5	3	1	8	8	8	1
14800	2004/4/18 18:02	1	1	1	0	0.164021164	0.28042328	189	0	4	57	1	1988	1686.5	1942	1
14802	2004/1/3 15:57	1	1	1	0	0.004310345	0.004310345	232	0	3	27	1	8813	5631.333333	8538	0
14806	2003/10/11 6:15	1	1	1	0	0.009174312	0.009174312	218	0	2	6	1	6597	4311.5	6476	0
14807	2003/10/5 10:57	1	1	1	0	0.009090909	0.031818182	220	0	2	25	1	6520	4284.5	6399	0
14808	2003/9/10 9:54	1	3	4	0.831735279	0.070539419	0.022821577	120.5	0	3	304	1	6316	4516.5	6195	0
14814	2003/1/27 15:36	1	1	1	0	0.004	0.004	250	0	1	9	1	2780	2780	2771	1
14816	2002/12/29 12:44	1	5	14	0	0	0	80.85714286	0	1	0	0.071428571	2479	2479	2471	1
14823	2004/7/24 7:29	1	1	1	0	0.302325581	0.063953488	172	1	2	40	1	10940	5316.5	10640	0
14824	2004/6/14 10:35	1	3	5	0.414632539	0.488888889	0.355555556	108	0	6	376	0.8	10637	5276	10340	1
14848	2002/12/29 12:44	1	3	11	0	0	0	21.81818182	0	1	0	0.090909091	2527	2527	2519	1
14868	2003/6/22 6:57	1	2	2	0	0.136363636	0.041322314	121	0	3	143	1	349	340.5	349	1
14875	2005/9/23 6:11	1	1	1	0	0.469387755	0.020408163	49	0	3	47	1	2223	872.8833333	2217	0
14888	2003/6/22 13:30	1	1	1	0	0.245614035	0.105263158	57	1	2	0	1	5260	4345	5227	0
14890	2003/6/15 10:05	1	1	1	0	0.078651685	0.202247191	89	1	2	7	1	279	270.5	279	0
14891	2003/6/8 13:49	1	2	2	0.61361902	0.081081081	0.216216216	55.5	0	3	48	1	276	267.5	276	1
14903	2004/2/22 9:44	1	38	208	0.89612393	1.836349419	1.831769437	43.03846154	1	10	14006	0.216346154	9454	5863.333333	9179	1
14907	2004/3/18 4:49	1	1	1	0	0.375	0.125	8	1	1	25	1	10142	6331.666667	9855	0
14928	2003/10/9 7:30	1	1	1	0	0	0	68	0	1	0	1	6589	4332.5	6468	0
14933	2005/9/16 4:31	1	1	1	0	1.795454545	1.795454545	44	0	2	1	1	16250	5891.216667	15659	1
14935	2005/7/25 9:32	1	1	1	0	2.274509804	2.215686275	51	0	2	114	1	14597	4575.2	14121	0
14944	2003/9/19 6:57	1	1	1	0	0.142857143	0	28	0	1	61	1	6399	4582	6278	0
14945	2003/7/20 9:17	1	1	1	0	0.416666667	0.083333333	24	1	1	2	1	5603	4213.5	5547	0
14946	2003/7/18 15:05	1	1	1	0	0	0	21	1	1	0	1	5590	4200.5	5534	1
14948	2005/9/15 14:13	1	1	1	0	0	0	19	0	1	0	1	16241	5882.216667	15650	0
14974	2003/6/29 6:59	1	1	1	0	0.024590164	0.049180328	244	0	2	2	1	372	363	372	0
14984	2003/6/22 13:25	1	2	27	0	0	0	63.62962963	0	1	0	0.037037037	5258	4343	5225	0
15019	2003/6/22 13:25	1	2	25	0	0	0	17.04	0	1	0	0.04	5221	4306	5188	0
15050	2003/6/22 11:24	1	1	3	0	0	0	188.6666667	1	1	0	0.333333333	5152	4237	5119	0
15058	2003/6/22 13:25	1	1	44	0	0	0	0	0	3	4865	0.113636364	5221	4306	5188	0
15073	2003/6/22 6:59	1	1	1	0	0.020661157	0.020661157	242	1	3	0	1	350	341.5	350	0
15075	2003/6/16 5:48	1	1	1	0	0.013215859	0.004405286	227	0	3	40	1	281	272.5	281	0
15076	2003/5/7 11:13	1	1	1	0	0.026666667	0.004444444	225	1	2	57	1	4794	4794	4771	0
15089	2002/12/29 12:44	1	3	76	0	0	0	42.93421053	0	1	0	0.013157895	2310	2310	2302	1
15103	2003/3/11 10:01	1	1	2	0	0	0	17	0	1	0	0.5	464	464	464	0
15112	2003/6/22 11:24	1	1	4	0.711472878	0.394859813	0.08411215	107	1	3	411	0.5	5152	4237	5119	0
15185	2003/6/16 5:48	1	1	1	0	0	0	13	0	1	0	1	281	272.5	281	0
15192	2004/11/21 10:06	1	1	1	0	1.38961039	1.350649351	77	1	1	21	1	12970	5861.65	12615	0
15195	2004/9/2 15:57	1	1	1	0	0	0	74	0	1	0	1	11651	5268.75	11332	0
15198	2005/9/16 4:25	1	1	3	0.776649014	0.079470199	0.119205298	50.33333333	1	1	36	0.666666667	16248	5889.216667	15657	0
15203	2005/8/7 12:51	1	1	1	0	0	0	77	0	1	0	1	15024	4962.333333	14489	0
15208	2004/2/7 9:12	1	2	2	0.999570839	0.287671233	0.273972603	36.5	1	3	6	0.5	1536	1261	1512	1
15213	2003/11/19 7:02	1	1	1	0	0.5	0.1875	32	0	2	1	1	821	691.5	821	0
15217	2003/9/8 8:44	1	2	2	0	0	0	68.5	0	1	0	0.5	6222	4422.5	6101	0
15230	2003/7/19 8:09	1	1	1	0	0.016129032	0.016129032	62	0	1	1	1	5602	4212.5	5546	0
15231	2003/7/18 18:56	1	1	1	0	0.524590164	1.459016393	61	0	1	26	1	5596	4206.5	5540	1
15233	2003/4/8 10:23	1	7	10	0.720769142	0.075778078	0.062246279	73.9	1	2	83	0.8	4455	4455	4434	1
15235	2003/3/28 11:28	1	2	2	0.708835673	0.110091743	0.032110092	109	0	1	51	1	4071	4071	4051	0
15238	2005/9/16 4:25	1	1	1	0	0	0	21	1	1	0	1	16248	5889.216667	15657	0
15243	2005/9/4 8:45	1	1	2	0	0	0	41.5	0	1	0	0.5	16116	5801.4	15527	1
15250	2006/3/20 14:00	2	7	15	0.680436631	0.428246014	0.685649203	29.26666667	0	1	1985	0.6	16873	4553.388095	16873	0
15252	2005/9/4 8:45	1	1	1	0	0	0	89	0	1	0	1	16122	5807.4	15532	1
15265	2003/11/5 16:47	1	1	1	0	1	1	0	0	4	8	1	33	33	26	0
15266	2003/10/28 5:15	1	1	1	0	12	16	0	0	3	2	1	6914	4552.5	6766	0
15267	2003/10/26 12:25	1	3	3	0.937931846	0.151376147	0.285932722	218	0	4	59	0.666666667	580	527.5	580	0
15269	2003/8/29 16:36	1	3	3	0	0	0	14	0	1	0	0.333333333	6143	4447.5	6022	0
15274	2006/4/13 18:13	2	3	3	0.410118486	0.051282051	0.051282051	39	0	2	47	0.666666667	17747	5356.583333	17747	0
15280	2005/8/7 12:52	1	2	5	0	0	0	12	0	1	0	0.2	15643	5581.333333	15108	0
15286	2006/4/29 20:25	1	1	1	0	0.012618297	0.003154574	317	0	7	16	1	1	1	1	0
15293	2004/7/30 9:38	1	1	2	0.428439942	1.429090909	1.476363636	137.5	0	6	94	1	2099	1313.416667	2051	0
15294	2004/6/13 8:04	1	1	1	0	0.003773585	0	265	0	6	0	1	10630	5273.166667	10333	0
15295	2004/6/13 7:56	1	1	1	0	1.393939394	1.397727273	264	0	6	2	1	10629	5272.166667	10332	0
15296	2004/6/11 22:11	1	1	1	0	0.003861004	0.003861004	259	0	6	73	1	2	1.5	2	0
15298	2004/2/27 5:37	1	1	1	0	0.174418605	0.139534884	258	0	5	5	1	1624	1345.5	1600	0
15300	2004/1/16 8:45	1	1	1	0	0.055147059	0.047794118	272	0	5	7	1	1371	1113	1347	1
15301	2004/1/9 17:11	1	1	1	0	0.107806691	0.040892193	269	0	5	1	1	1301	944.1666667	1297	0
15304	2003/12/19 17:04	1	2	5	0.727657925	0.5982009	0.539730135	133.4	0	6	53	0.6	8735	5788	8460	1
15305	2003/11/24 11:24	1	2	2	0.057039631	0.755905512	1.043307087	127	1	5	5	1	1090	957.5	1079	1
15307	2003/11/3 13:09	1	1	1	0	0.156996587	0.116040956	293	1	4	3	1	8	8	8	0
15308	2003/10/31 10:46	1	1	1	0	0.024647887	0.014084507	284	0	4	1	1	7	7	7	0
15309	2003/10/30 23:58	1	1	1	0	0.014234875	0.017793594	281	1	4	0	1	6	6	6	0
15310	2003/10/30 18:40	1	1	1	0	0.861209964	0.128113879	281	0	4	9	1	5	5	5	1
15311	2003/10/21 6:37	1	1	1	0	0.970149254	0.746268657	134	0	3	111	1	6727	4377.5	6594	0
15314	2003/4/15 7:19	1	1	1	0	0.153846154	0.252747253	91	0	2	69	1	101	101	101	0
15335	2004/2/4 11:17	1	1	1	0	0	0	19	0	1	0	1	1396	1121	1372	1
15340	2003/9/24 13:25	1	1	3	0	0	0	18.33333333	0	1	0	0.333333333	6411	4368	6290	0
15344	2003/1/27 15:36	1	1	1	0	0	0	17	0	1	0	1	2802	2802	2793	0
15345	2004/9/2 5:27	1	24	47	0.679784317	0.523531321	0.364167478	65.55319149	0	12	2759	0.595744681	11618	5235.75	11299	1
15358	2003/3/11 10:01	1	1	3	0.943579441	0.032608696	0.163043478	30.66666667	0	2	111	0.666666667	437	437	437	1
15374	2003/6/30 5:58	1	2	2	0	1	3.444444444	4.5	0	2	158	1	384	375	384	0
15384	2004/11/27 8:54	1	4	18	0.349093628	0.107506951	0.113067655	59.94444444	0	10	489	0.333333333	13056	5928.116667	12701	0
15388	2003/10/17 6:57	1	1	1	0	0	0	44	1	1	0	1	6612	4297	6491	0
15399	2003/11/26 18:46	1	1	1	0	0	0	47	1	1	0	1	58	58	51	0
15402	2004/3/31 6:56	1	1	1	0	2	1.2	15	0	2	38	1	1951	1661.666667	1905	0
15411	2003/11/8 6:24	1	2	4	0	0	0	18.75	1	1	0	0.25	6999	4590.5	6835	1
15421	2004/12/23 5:51	1	2	2	0.461216041	0.121863799	0.025089606	139.5	0	4	0	1	13659	6210.766667	13302	0
15424	2004/6/5 7:41	1	1	1	0	0	0	42	0	1	0	1	10569	5282	10273	0
15428	2004/11/27 8:54	1	2	12	0	0	0	77.25	0	1	0	0.083333333	13038	5910.116667	12683	0
15431	2005/6/12 8:00	1	4	4	0.767924751	0.126984127	0.164021164	47.25	1	5	514	1	1930	709.9666667	1926	0
15432	2005/1/10 3:32	1	1	1	0	1.46875	1.484375	64	0	2	44	1	2106	806.3	2058	1
15435	2004/9/9 11:21	1	1	1	0	0	0	53	1	1	0	1	11720	5294.75	11400	0
15436	2004/3/31 7:00	1	1	1	0	0	0	0	0	2	38	1	1952	1662.666667	1906	0
15438	2003/12/30 14:02	1	2	5	0	0	0	29.6	1	1	0	0.2	8764	5611.833333	8489	1
15440	2004/9/8 0:15	1	1	1	0	4.324675325	2.123376623	154	0	2	3	1	7	6.5	7	0
15441	2004/9/5 2:33	1	1	1	0	0.017391304	0.017391304	115	1	2	196	1	3	2.5	3	0
15444	2003/9/3 18:48	1	1	1	0	0	0	128	0	1	0	1	6151	4455	6030	0
15445	2004/3/31 7:12	1	1	1	0	0	0	0	0	2	38	1	1953	1663.666667	1907	0
15449	2004/9/12 12:33	1	1	2	0.797951968	1.037735849	0.679245283	26.5	0	1	406	0.5	11723	5286.583333	11403	0
15459	2005/5/1 3:51	1	1	1	0	0	0	50	0	1	0	1	14173	5347.483333	13766	0
15463	2003/9/13 11:55	1	2	2	0.666578358	0.165289256	0.024793388	60.5	0	4	118	1	968	712.5	966	0
15465	2003/6/30 5:54	1	1	1	0	0.125	0.541666667	24	0	2	83	1	380	371	380	0
15471	2004/8/2 14:33	1	1	1	0	0	0	20	0	1	0	1	28	28	28	0
15483	2004/8/29 7:16	1	2	2	0.989890871	1.631313131	1.358585859	99	0	4	38	1	11519	5189.5	11200	1
15484	2004/7/29 8:19	1	1	1	0	1.223214286	1.464285714	112	0	2	20	1	2072	1286.416667	2025	0
15486	2004/6/6 11:29	1	1	1	0	0	0	127	0	1	0	1	10597	5299.5	10301	1
15487	2004/7/29 13:03	1	1	1	0	0	0	0	0	4	158	1	2084	1298.416667	2036	0
15492	2003/10/21 6:38	1	1	1	0	0.518918919	0.378378378	185	1	4	17	1	6728	4378.5	6595	0
15493	2003/10/4 16:53	1	2	2	0.970950594	0.018867925	0.021563342	185.5	0	4	24	1	403	403	403	1
15496	2003/4/15 8:02	1	1	2	0.343275415	0.341563786	0.49382716	121.5	0	2	69	1	103	103	103	1
15506	2003/10/27 5:33	1	1	1	0	0.578947368	0.486842105	76	1	1	18	1	6892	4530.5	6751	0
15507	2003/10/9 8:18	1	3	4	0.866467944	0.254117647	0.470588235	106.25	0	5	33	0.75	6593	4336.5	6472	1
15509	2003/7/18 6:45	1	1	1	0	0.063829787	0	47	1	1	21	1	5534	4144.5	5484	0
15510	2003/6/27 13:43	1	1	1	0	0	0	44	0	1	0	1	5322	4033	5287	0
15523	2003/4/15 8:16	1	1	1	0	0.107317073	0.102439024	205	0	2	5	1	104	104	104	0
15524	2003/4/10 13:23	1	1	1	0	0.039408867	0.088669951	203	0	2	64	1	97	97	97	0
15528	2004/9/8 22:43	1	1	1	0	0	0	589	0	1	0	1	8	7.5	8	0
15532	2004/9/8 0:15	1	1	3	0	0	0	82	0	1	0	0.333333333	7	6.5	7	0
15535	2004/9/24 9:19	1	2	2	0.09140162	0.418781726	0.672588832	197	0	5	258	1	11863	5358.833333	11522	0
15548	2004/6/13 7:56	1	1	1	0	0	0	27	0	1	0	1	10629	5272.166667	10332	0
15553	2004/7/14 9:11	1	1	1	0	0.373333333	0.533333333	75	0	3	72	1	2042	1266.583333	1995	0
15559	2003/10/9 9:45	1	1	1	0	0.144230769	0.432692308	104	0	3	5	1	552	502.5	552	0
15568	2003/10/4 15:45	1	2	5	0.973018298	0.174603175	2.412698413	12.6	0	2	32	0.4	401	401	401	0
15573	2006/3/25 7:21	1	1	1	0	0	0	15	1	1	0	1	17418	5084.747619	16419	0
15578	2003/10/4 15:45	1	1	1	0	0	0	35	0	1	0	1	401	401	401	0
15581	2004/6/26 14:38	1	1	1	0	0.086538462	0	104	1	2	37	1	10815	5324.75	10515	0
15582	2004/5/20 10:19	1	1	1	0	0.62745098	0.088235294	102	1	2	8	1	2025	1437.166667	1978	0
15586	2003/11/7 17:07	1	1	1	0	0.983870968	0.85483871	62	1	2	10	1	6975	4566.5	6817	0
15587	2003/10/28 13:20	1	1	1	0	0.108108108	0	74	0	2	10	1	582	528.5	582	0
15589	2003/6/18 8:21	1	1	1	0	0.147058824	0.147058824	68	0	2	133	1	312	303.5	312	0
15604	2004/3/31 9:00	1	2	2	0	0	0	85	0	1	0	0.5	1957	1667.666667	1911	0
15608	2003/3/11 10:01	1	1	1	0	0	0	2	0	1	0	1	434	434	434	0
15610	2003/3/11 10:01	1	1	2	0	0	0	10	0	1	0	0.5	442	442	442	0
15611	2003/3/28 10:29	1	2	4	0.5	0.014184397	0.014184397	35.25	0	2	34	0.75	3966	3966	3946	0
15617	2005/2/18 10:29	1	1	1	0	0	0	24	0	1	0	1	1802	715.15	1798	0
15619	2004/9/8 23:29	1	1	8	0	0	0	110.875	0	1	0	0.125	17	16.5	17	0
15628	2003/10/19 13:43	1	1	1	0	0.181818182	0.045454545	66	0	2	179	1	1110	844	1108	0
15642	2003/7/18 19:02	1	1	1	0	0.016949153	0.118644068	59	0	2	2	1	5601	4211.5	5545	0
15643	2003/7/16 10:20	1	1	1	0	0.142857143	0.095238095	63	1	2	110	1	5520	4137	5470	0
15644	2003/3/28 11:49	1	3	8	0.96859697	0.112121212	0.018181818	41.25	1	2	20	0.5	4079	4079	4059	0
15658	2003/11/7 17:20	1	1	2	0	0	0	21.5	1	1	0	0.5	6977	4568.5	6819	0
15666	2004/2/8 9:12	1	1	1	0	0	0	56	0	1	0	1	8940	5463.166667	8665	1
15686	2004/2/9 13:36	1	1	4	0.879318546	0.293413174	0.017964072	41.75	0	3	95	0.5	1540	1265	1516	0
15692	2003/8/7 12:16	1	1	1	0	0.620689655	0.068965517	29	1	1	45	1	5789	4167.5	5671	0
15697	2003/2/3 9:59	1	3	6	0.745804987	0.17270195	0.086350975	119.6666667	0	1	170	0.833333333	2847	2847	2837	0
15717	2003/6/6 8:59	1	3	5	0.099451167	0.702898551	0.123188406	138	0	3	214	0.8	4881	4383	4850	0
15731	2003/6/23 8:26	1	1	2	0.980019974	2.23364486	5.252336449	53.5	0	1	6	1	5287	4372	5252	1
15732	2003/6/20 9:14	1	2	5	0	0	0	60.8	1	1	0	0.2	5140	4225	5107	0
15754	2003/2/4 14:02	1	1	1	0	0.138297872	0.111702128	188	1	1	1	1	2854	2854	2844	1
15755	2003/2/3 9:58	1	1	2	0	0	0	115.5	1	1	0	0.5	2841	2841	2831	1
15756	2003/6/30 6:51	1	1	5	0.682606194	9	0	0	0	3	516	0.8	390	381	390	0
15767	2003/8/22 13:20	1	1	1	0	0.038461538	0.038461538	52	0	2	198	1	529	494.5	529	0
15768	2003/2/5 14:57	1	24	173	0.99504022	0.254570875	0.146698215	53.74566474	0	3	5753	0.202312139	3043	3043	3033	0
15770	2003/8/22 13:18	1	1	1	0	0.038461538	0.038461538	52	0	2	236	1	528	493.5	528	0
15775	2004/4/7 12:15	1	1	1	0	2.363636364	0	11	0	1	21	1	88	88	88	0
15776	2004/3/17 16:03	1	1	1	0	0	0	6	0	1	0	1	1	1	1	0
15777	2004/4/7 12:12	1	1	1	0	0	0	0	0	1	21	1	87	87	87	0
15778	2004/3/17 16:04	1	1	1	0	0	0	48	0	1	0	1	2	2	2	0
15787	2005/9/16 4:25	1	1	1	0	0	0.039473684	76	1	2	0	1	16249	5890.216667	15658	0
15792	2004/3/21 13:37	1	1	2	0	0.763157895	0.421052632	38	0	2	56	0.5	1913	1628	1867	0
15798	2003/8/19 13:04	1	1	2	0	0	0	63	0	1	0	0.5	5870	4174.5	5751	0
15802	2003/11/8 13:31	1	2	3	0	0.830508475	0.881355932	19.66666667	1	2	2	1	1161	895	1159	0
15803	2003/11/8 11:42	1	1	1	0	0	0.388888889	18	1	1	2	1	1157	891	1155	0
15804	2003/11/6 12:21	1	2	2	0	0	0	30	1	1	0	0.5	1156	890	1154	1
15808	2003/12/21 11:08	1	3	4	0.859776914	0.048929664	0.009174312	81.75	1	5	71	0.75	1268	923.3333333	1264	1
15814	2006/2/21 11:56	1	1	11	0.859232328	1.164725458	1.043261231	54.63636364	0	5	3541	0.818181818	451	123.8428571	451	0
15816	2004/7/21 17:52	1	1	1	0	0	0.033898305	59	0	2	150	1	1543	762.4166667	1539	0
15821	2003/11/8 12:44	1	1	1	0	0.142857143	0.476190476	63	0	2	2	1	1158	892	1156	1
15822	2003/11/6 12:21	1	1	1	0	0.405405405	0.121621622	74	1	2	11	1	1156	890	1154	0
15824	2003/10/26 5:52	1	3	4	0.748032956	0.026607539	0.011086475	112.75	1	3	33	1	6870	4514.5	6732	0
15829	2005/7/6 5:38	1	2	7	0	0	0	24.71428571	0	1	0	0.142857143	2006	732.85	2002	0
15831	2005/7/24 16:27	1	2	3	0.774797588	0.136170213	0.10212766	78.33333333	0	7	46	0.666666667	2081	781.6166667	2077	0
15843	2003/8/8 12:18	1	1	1	0	0	0	13	0	1	0	1	5810	4188.5	5692	0
15846	2005/7/22 17:39	1	2	2	0.954434003	0.004347826	0.030434783	115	0	4	11	1	14552	4546.733333	14120	0
15848	2005/1/6 12:14	1	4	4	0.193540254	0.523690773	0.441396509	200.5	0	11	204	0.75	13933	6388.116667	13541	0
15850	2004/4/6 9:21	1	1	1	0	0.017964072	0.179640719	167	0	4	38	1	1964	1669	1918	0
15851	2004/2/28 11:16	1	14	20	0.929835293	2.337446352	2.302038627	93.2	1	9	736	0.25	127	127	116	1
15861	2003/5/16 12:21	1	2	2	0.9894672	0.226973684	0.154605263	152	0	3	39	1	540	540	539	1
15862	2003/5/15 4:44	1	1	1	0	0.161111111	0.3	180	1	2	99	1	257	257	257	1
15871	2005/6/28 4:16	1	1	1	0	0.130434783	0.043478261	23	1	1	1	1	1958	718.05	1954	0
15875	2005/7/19 12:09	1	2	2	0	0	0	36	0	1	0	0.5	2057	762.5333333	2053	0
15884	2003/9/9 6:56	1	1	1	0	0	0	0	0	1	0	1	319	315	319	0
15885	2003/9/9 6:23	1	1	1	0	0	0	13	0	1	0	1	318	314	318	0
15892	2005/1/7 6:08	1	2	3	0.886859507	0.024691358	0.014814815	135	1	4	70	1	13943	6394.55	13551	1
15894	2004/7/7 7:27	1	3	3	0.710480593	1.506666667	0.786666667	25	0	4	352	0.666666667	2028	1275.416667	1981	0
15897	2003/10/17 20:01	1	1	1	0	0.057142857	0	35	0	2	37	1	1105	839	1103	0
15898	2003/9/10 12:05	1	1	1	0	0.428571429	0	35	0	2	1	1	320	316	320	0
15900	2003/9/9 5:17	1	1	1	0	0	0	27	0	1	0	1	668	412.5	667	0
15904	2004/4/1 16:41	1	1	1	0	3.782608696	2.304347826	23	1	3	90	1	226	226	204	0
15914	2003/8/8 12:18	1	2	3	0.770116693	0.247368421	0.071052632	126.6666667	0	1	3	1	5810	4188.5	5692	0
15915	2003/8/7 12:14	1	1	1	0	0	0	32	0	1	0	1	5783	4161.5	5665	0
15919	2004/12/31 11:08	1	1	1	0	0	0	21	0	1	0	1	13763	6260.133333	13378	0
15924	2004/7/8 17:10	1	1	1	0	0.194444444	0.027777778	36	1	3	32	1	10904	5329.75	10604	0
15931	2003/4/30 13:28	1	1	1	0	0	0.058823529	34	0	2	16	1	4723	4723	4700	0
15932	2003/4/14 6:15	1	1	2	0.99995232	1.352272727	0.045454545	44	1	2	32	0.5	4535	4535	4514	1
15935	2003/3/11 10:01	1	1	1	0	0.352941176	0.176470588	17	0	2	34	1	417	417	417	1
15943	2004/9/12 14:51	1	1	1	0	0.148148148	0	54	1	2	203	1	11724	5287.583333	11404	0
15949	2003/4/14 7:13	1	1	1	0	0.018867925	0.018867925	53	1	1	0	1	4537	4537	4516	0
15957	2005/6/25 10:21	1	1	1	0	0.102040816	0.081632653	49	1	6	203	1	14322	4562.333333	13894	0
15958	2004/12/4 7:59	1	1	1	0	0.468085106	0.276595745	47	0	6	33	1	1710	773.9333333	1706	1
15961	2004/10/31 5:03	1	1	1	0	0.139534884	0.069767442	43	0	6	43	1	11949	5231.916667	11594	0
15963	2004/6/29 18:28	1	1	1	0	0.024390244	0.024390244	41	1	6	104	1	1421	665.5833333	1417	0
15964	2004/3/17 2:52	1	1	1	0	0.023809524	0.047619048	42	0	6	15	1	216	216	194	0
15965	2004/3/2 17:20	1	2	2	0.995005177	2.260869565	2.026086957	57.5	0	6	12	1	213	213	191	1
15972	2003/12/7 8:52	1	1	1	0	1.458333333	0.75	24	0	4	10	1	8660	5944	8387	1
15976	2003/9/10 11:55	1	1	1	0	0.411764706	0.058823529	17	0	4	54	1	6319	4519.5	6198	0
15977	2003/7/18 10:42	1	1	1	0	0.857142857	1.142857143	14	1	4	83	1	469	434.5	469	0
15978	2003/4/26 13:31	1	1	1	0	0.1875	0.125	16	1	3	1	1	4	4	4	1
15979	2003/4/25 4:31	1	1	1	0	0.266666667	0.2	15	0	2	79	1	10	10	10	0
15984	2003/11/25 12:03	1	1	1	0	1.066666667	0.4	15	0	2	4	1	1097	964.5	1086	0
15986	2003/9/10 11:55	1	1	1	0	0	0	15	0	1	0	1	6319	4519.5	6198	0
15988	2004/5/18 4:39	1	1	1	0	0.083333333	0.083333333	24	0	1	77	1	306	282	278	0
15991	2005/9/16 4:38	1	1	1	0	0.019230769	0.019230769	52	0	2	40	1	429	117.1	429	0
15992	2005/8/7 12:53	1	2	2	0	0	0	41	0	1	0	0.5	15745	5683.333333	15210	0
15994	2004/3/2 17:20	1	1	2	0	0	0	19	0	1	0	0.5	213	213	191	0
15999	2006/6/3 13:32	1	1	1	0	0.160377358	0.033018868	212	1	2	19	1	18276	5626.871429	17206	0
16000	2006/5/15 15:10	1	1	1	0	0	0.019607843	204	0	2	0	1	18074	5496.65	17018	0
16001	2006/5/15 15:09	1	1	1	0	0.029126214	0.033980583	206	0	2	2	1	18073	5495.65	17017	0
16002	2006/5/13 8:37	1	1	1	0	0.053398058	0.048543689	206	1	2	5	1	18067	5495.666667	17012	0
16003	2006/5/8 7:46	1	1	1	0	0.063106796	0.014563107	206	0	2	2	1	2404	714.6833333	2398	1
16005	2006/4/27 14:10	1	1	2	0	0	0	115.5	1	1	0	0.5	17835	5373.442857	16781	0
16009	2004/7/6 12:28	1	1	1	0	0.022727273	0.022727273	44	1	6	129	1	388	164.3333333	388	0
16012	2004/2/27 6:18	1	1	1	0	0.191489362	0.234042553	47	1	5	5	1	1627	1348.5	1603	0
16015	2003/12/30 13:21	1	1	3	0.912733241	0.069306931	0.099009901	67.33333333	0	5	24	1	1247	1047.5	1225	1
16016	2003/12/30 12:56	1	1	1	0	0.32	0.12	50	0	5	35	1	1237	1037.5	1215	0
16022	2003/6/1 17:26	1	1	4	0.842687997	0.137535817	0.031518625	87.25	0	4	93	1	4864	4393	4833	1
16023	2003/4/28 9:13	1	1	1	0	1.764705882	4.323529412	34	0	3	3	1	15	15	15	0
16025	2003/4/25 4:50	1	1	1	0	0.0125	0	80	0	3	0	1	14	14	14	0
16032	2003/6/1 7:33	1	1	2	0.999411065	0.150837989	0.044692737	89.5	1	3	67	1	4857	4386	4826	0
16035	2004/1/4 13:34	1	3	5	0.564262995	0.053497942	0.148148148	48.6	0	4	6	0.4	1337	1133.333333	1313	0
16038	2003/12/6 8:17	1	1	2	0.279505546	0.240601504	0.22556391	66.5	1	1	8	0.5	8659	5961.5	8386	0
16039	2003/12/2 13:39	1	1	2	0	0	0	65.5	0	1	0	0.5	8655	6051.5	8382	1
16040	2003/4/28 9:14	1	1	1	0	0	0	0	0	2	82	1	16	16	16	0
16051	2004/9/27 21:39	1	1	1	0	0.048076923	0.048076923	208	1	4	2	1	24	23.5	23	0
16054	2004/9/16 7:42	1	1	1	0	2.644230769	1.783653846	208	0	3	207	1	392	148.3333333	392	1
16058	2003/12/30 14:06	1	1	2	0.366578013	0.042056075	0.224299065	107	1	4	0	1	1249	1049.5	1227	0
16059	2003/12/30 13:19	1	1	1	0	0.286624204	0.292993631	157	0	3	0	1	1244	1044.5	1222	1
16060	2003/12/30 12:41	1	1	1	0	0.188679245	0.201257862	159	0	3	39	1	1236	1036.5	1214	0
16064	2003/5/2 4:41	1	1	1	0	0.00729927	0.00729927	137	0	1	0	1	25	25	25	0
16065	2003/5/2 4:35	1	1	1	0	0.03649635	0.01459854	137	0	1	2	1	24	24	24	0
16066	2003/4/30 8:31	1	1	1	0	0.21641791	0.067164179	134	0	1	2	1	21	21	21	0
16067	2003/4/28 9:15	1	1	1	0	0	0	126	0	1	0	1	17	17	17	0
16075	2003/5/16 12:24	1	7	9	0.772543277	0.258405379	0.117195005	115.6666667	1	4	392	0.888888889	553	553	552	1
16076	2003/4/30 8:26	1	1	1	0	0.150943396	0.132075472	53	0	2	2	1	20	20	20	0
16077	2003/4/28 9:16	1	1	1	0	1.534482759	1.844827586	58	0	2	82	1	18	18	18	0
16080	2003/6/1 8:18	1	1	1	0	0.155172414	0.017241379	58	1	3	32	1	4858	4387	4827	0
16082	2006/2/17 10:20	1	1	2	0.721928095	0.008982036	0.020958084	167	0	7	223	1	434	106.8761905	434	0
16086	2004/1/3 13:41	1	1	1	0	0.011494253	0.022988506	87	1	2	1	1	1320	1116.666667	1296	0
16093	2004/4/18 18:02	1	1	1	0	0	0	7	0	1	0	1	1991	1689.5	1945	0
16095	2005/5/3 8:38	1	1	1	0	0.58974359	0	39	0	2	330	1	1825	650.85	1821	0
16096	2004/6/7 9:40	1	1	1	0	0	0	26	1	1	0	1	10609	5281.833333	10313	0
16098	2004/4/7 13:03	1	1	1	0	0	0	75	0	1	0	1	123	123	123	0
16105	2003/3/28 8:08	1	1	1	0	0	0	6	0	1	0	1	3890	3890	3871	0
16106	2004/2/27 6:10	1	1	1	0	0	0	0	0	3	5	1	1625	1346.5	1601	0
16114	2003/3/9 8:08	1	17	19	0.781766303	0.014120203	0.014120203	145.3684211	0	4	560	0.315789474	3419	3419	3409	0
16119	2004/11/20 13:48	1	1	1	0	0	0	8	0	1	0	1	12941	5834.55	12586	0
16121	2004/11/17 19:30	1	1	1	0	0	0	7	0	1	0	1	1679	761.4333333	1675	0
16123	2006/6/2 15:34	1	2	2	0.886540893	0.294797688	0.104046243	86.5	1	7	16	1	18264	5615.609524	17201	0
16124	2006/5/25 8:14	1	1	1	0	0.052631579	0.052631579	19	1	7	0	1	18188	5555.421429	17128	0
16125	2006/5/25 7:38	1	1	1	0	0.157894737	0.263157895	19	1	7	28	1	18187	5554.421429	17127	1
16131	2006/3/9 5:31	1	2	2	0.964078765	0.056818182	0.011363636	132	0	7	234	1	2372	727.1690476	2366	0
16133	2006/1/19 15:55	1	10	12	0.549912047	0.27732342	0.223048327	112.0833333	0	11	2025	0.916666667	16397	5152.37381	15805	1
16134	2005/10/16 9:11	1	1	1	0	0.165217391	0	230	0	7	27	1	193	162.3333333	135	0
16135	2005/9/19 9:45	1	2	2	0.89049164	0.08988764	0.056179775	133.5	1	7	43	1	16269	5900	15678	0
16136	2005/9/19 9:41	1	2	2	0.969605599	0.19844358	0.143968872	128.5	1	7	16	1	16267	5898	15676	0
16138	2005/9/18 5:02	1	1	1	0	0.038461538	0.019230769	208	0	7	2	1	2213	864.7	2209	1
16140	2005/9/1 13:59	1	1	1	0	0.004807692	0.014423077	208	1	7	0	1	16103	5796.85	15514	0
16141	2005/9/1 13:55	1	1	1	0	0.2	0.057142857	210	0	7	25	1	16102	5795.85	15513	1
16142	2005/8/7 12:52	1	1	4	0.49971215	0.422594142	0.317991632	59.75	0	7	958	1	15536	5474.333333	15001	1
16144	2005/8/5 10:36	1	1	1	0	0.043956044	0.016483516	182	1	7	12	1	14694	4634.75	14173	0
16147	2005/7/11 11:22	1	1	1	0	0.099447514	0.027624309	181	1	7	5	1	2028	749.6833333	2024	1
16152	2005/1/9 5:42	1	1	1	0	0.041420118	0	169	1	6	1	1	13986	6430.883333	13594	0
16154	2005/1/8 10:39	1	1	1	0	0.432098765	0.098765432	162	0	6	0	1	1746	700.4666667	1742	0
16155	2005/1/8 6:04	1	1	1	0	0.082191781	0.006849315	146	0	6	1	1	1745	699.4666667	1741	0
16157	2005/1/7 5:51	1	1	1	0	0.040322581	0.024193548	124	1	6	34	1	13939	6390.55	13547	0
16158	2004/12/4 8:07	1	1	1	0	0.016	0	125	0	6	0	1	1711	774.9333333	1707	0
16159	2004/12/4 7:30	1	2	2	0.893571102	0.07027027	0.008108108	185	1	8	20	1	13391	6133.35	13034	0
16160	2004/11/21 9:25	1	2	2	0.945660305	0.05027933	0.011173184	89.5	1	6	20	1	12969	5860.65	12614	0
16162	2004/11/20 13:48	1	2	3	0.166425033	0.128125	0.08125	106.6666667	0	6	11	1	12941	5834.55	12586	1
16163	2004/11/17 19:47	1	1	1	0	0	0.037037037	108	0	6	0	1	1682	764.4333333	1678	0
16164	2004/11/17 19:30	1	5	7	0.782908744	0.84738041	0.744874715	62.71428571	0	8	302	0.714285714	1679	761.4333333	1675	0
16173	2004/6/5 11:23	1	1	1	0	0.084210526	0.031578947	95	0	6	3	1	10572	5285	10276	0
16176	2004/4/12 13:31	1	2	2	0.990479974	0.070866142	0.409448819	63.5	0	6	0	1	10252	6179.833333	9959	0
16178	2004/4/7 16:42	1	1	2	0	0.115384615	0.025641026	39	0	6	0	1	125	125	125	0
16179	2004/4/7 12:37	1	1	1	0	0.040540541	0	74	0	6	36	1	98	98	98	0
16181	2004/2/28 10:24	1	2	4	0.867200182	0.403773585	0.426415094	66.25	1	4	19	0.5	1641	1362.5	1617	1
16183	2004/2/20 18:46	1	3	6	0.888728876	0.031007752	0.041343669	64.5	0	5	245	0.833333333	1600	1324	1576	1
16186	2004/1/16 9:24	1	1	1	0	0	0.147058824	68	0	4	12	1	1373	1115	1349	0
16191	2003/12/30 14:46	1	1	3	0.668918026	0.098684211	0.072368421	101.3333333	1	4	0	0.666666667	1253	1053.5	1231	0
16195	2003/12/18 12:30	1	2	2	0.954434003	0.080808081	0	49.5	0	5	0	0.5	8707	5829.5	8432	0
16196	2003/12/18 4:30	1	2	2	0.32984607	0.393939394	0.272727273	49.5	1	5	22	1	1217	1040.666667	1195	0
16198	2003/12/2 13:39	1	2	3	0.272108568	1.188679245	1.371069182	53	0	4	19	0.666666667	8653	6049.5	8380	0
16201	2003/11/24 11:52	1	2	2	0.419921097	0.036697248	0.825688073	54.5	0	4	6	0.5	1092	959.5	1081	1
16209	2003/6/27 13:43	1	2	2	0.232289379	0.427480916	0.278625954	131	0	4	52	1	5317	4028	5282	0
16212	2003/6/17 10:09	1	1	1	0	0.011111111	0.444444444	90	0	4	1	1	299	290.5	299	0
16215	2003/6/8 14:05	1	1	1	0	0.018867925	0.037735849	106	0	4	3	1	278	269.5	278	0
16216	2003/6/5 16:48	1	2	2	0.721928095	0.014234875	0.021352313	140.5	0	4	120	1	272	263.5	272	0
16217	2003/6/5 16:28	1	1	1	0	0.018691589	0.037383178	107	0	4	4	1	270	261.5	270	0
16220	2003/5/5 11:14	1	1	1	0	0	0.009259259	108	0	4	3	1	4780	4780	4757	0
16222	2003/5/2 9:02	1	3	3	0.597094843	0.013953488	0.051162791	71.66666667	0	4	118	1	134	134	134	0
16223	2003/4/30 8:33	1	1	1	0	0	0.036363636	110	0	4	2	1	22	22	22	0
16224	2003/4/28 9:17	1	1	1	0	0.946902655	1.292035398	113	0	4	3	1	19	19	19	1
16226	2003/4/23 16:07	1	2	4	0.787795715	0.858552632	1.154605263	76	0	3	173	0.75	4687	4687	4664	0
16228	2003/4/14 6:15	1	1	1	0	0.006622517	0.006622517	151	0	3	5	1	4533	4533	4512	0
16238	2003/3/26 8:45	1	5	8	0.691232415	0.120915033	0.058823529	76.5	0	3	201	1	3764	3764	3745	0
16241	2003/3/24 9:24	1	3	3	0.785407017	0.020331325	0.008283133	442.6666667	0	3	60	1	3656	3656	3638	1
16244	2003/3/11 10:01	1	2	2	0.684038436	0.034602076	0.003460208	144.5	0	3	60	1	471	471	471	1
16247	2003/2/5 9:22	1	1	1	0	0.017241379	0.005747126	174	1	3	5	1	2870	2870	2860	1
16252	2003/1/5 15:58	1	1	1	0	0.017142857	0	175	0	1	1	1	2678	2678	2670	0
16253	2003/1/4 10:14	1	4	7	0.481633455	0.429511278	0.171992481	152	0	2	40	0.571428571	2674	2674	2666	1
16257	2003/6/1 8:19	1	1	2	0.749595257	0.081081081	0.013513514	74	1	4	64	1	4860	4389	4829	0
16259	2005/5/30 18:48	1	1	1	0	0.126984127	0.100529101	189	1	7	134	1	70	47	66	0
16260	2005/5/29 18:22	1	1	1	0	0.154255319	0.005319149	188	0	7	133	1	65	42	61	0
16272	2004/5/18 10:44	1	1	1	0	0.05	0.05	20	0	3	30	1	10448	5736.333333	10152	0
16273	2004/4/18 18:02	1	1	2	0.276195428	0.550458716	0.027522936	54.5	0	6	64	1	1991	1689.5	1945	1
16279	2004/1/3 9:56	1	3	7	0.542230979	0.273015873	0.326984127	45	0	5	127	0.714285714	1317	1113.666667	1293	1
16280	2004/1/3 8:02	1	1	1	0	0.631578947	0.473684211	19	0	3	1	1	1309	1105.666667	1285	0
16287	2003/10/12 6:05	1	1	1	0	0.037037037	0.037037037	27	0	3	44	1	6600	4313.5	6479	0
16290	2003/7/26 12:20	1	1	1	0	0.037037037	0.037037037	27	0	3	39	1	5666	4261	5552	0
16291	2003/6/17 10:19	1	1	1	0	0.037037037	0.037037037	27	0	3	2	1	301	292.5	301	0
16297	2003/5/6 11:20	1	1	1	0	0.137931034	0.103448276	29	0	2	0	1	179	179	179	1
16298	2003/5/6 6:57	1	1	1	0	0.034482759	0.034482759	29	0	2	11	1	4790	4790	4767	0
16300	2003/4/23 16:13	1	1	1	0	0.032258065	0.032258065	31	0	2	9	1	4690	4690	4667	0
16301	2003/4/14 4:58	1	1	1	0	0.032258065	0.032258065	31	0	2	0	1	4531	4531	4510	0
16302	2003/4/14 4:54	1	1	1	0	0.032258065	0.032258065	31	0	2	5	1	4530	4530	4509	0
16304	2003/4/6 14:11	1	6	19	0.93736225	0.032840722	0.033935413	96.15789474	0	3	146	0.526315789	4375	4375	4355	1
16308	2003/2/14 5:46	1	1	1	0	0.034482759	0.103448276	29	0	2	9	1	3387	3387	3377	0
16316	2003/5/28 5:01	1	1	1	0	0.037037037	0.037037037	27	0	3	9	1	586	564	585	0
16317	2003/8/24 6:56	1	1	1	0	0.037037037	0.037037037	27	0	3	70	1	6026	4330.5	5905	0
16318	2003/7/26 12:04	1	1	1	0	0.037037037	0.037037037	27	0	3	41	1	5665	4260	5551	0
16320	2005/8/7 12:52	1	1	1	0	0	0	54	0	1	0	1	15536	5474.333333	15001	0
16321	2004/2/27 6:12	1	1	1	0	0	0	0	0	2	5	1	1626	1347.5	1602	0
16328	2004/10/31 6:39	1	1	1	0	0	0	20	0	1	0	1	1625	717.5	1621	0
16331	2005/1/7 16:56	1	1	1	0	0	0	0	0	4	67	1	1742	696.6333333	1738	0
16338	2003/10/1 15:34	1	2	3	0.995760555	0.027065527	0.014245014	234	0	4	66	0.666666667	237	237	237	0
16340	2003/7/3 10:48	1	3	10	0	0	0	20.5	0	1	0	0.1	5406	4067.5	5371	0
16343	2005/1/7 16:53	1	1	1	0	0	0	13	0	1	0	1	1738	692.6333333	1734	0
16352	2004/8/25 17:48	1	1	1	0	0.056603774	0	53	0	1	71	1	11511	5194.833333	11192	0
16353	2004/6/15 5:23	1	1	1	0	0.12	0.1	50	1	1	2	1	10639	5274	10342	0
16354	2004/6/13 9:17	1	1	2	0.291818257	0.158878505	0.205607477	53.5	1	1	21	1	10632	5275.166667	10335	1
16359	2004/8/16 8:12	1	1	1	0	0.327868852	0.098360656	61	1	2	44	1	10992	5233.75	10692	0
16362	2004/6/3 7:06	1	1	1	0	0.327868852	0	61	0	1	1	1	10555	5286.833333	10259	1
16369	2004/6/29 14:36	1	1	1	0	1	0.230769231	13	1	1	21	1	10843	5323.083333	10543	0
16372	2004/6/30 7:34	1	1	1	0	0.176470588	0.117647059	17	0	2	0	1	3	3	3	0
16373	2004/6/30 6:58	1	1	1	0	1.176470588	0.294117647	17	1	2	22	1	2	2	2	0
16374	2004/6/8 20:10	1	1	4	0	0	0	8.25	1	1	0	0.25	10624	5296.75	10328	1
16376	2004/12/31 11:08	1	1	1	0	0.145251397	0.033519553	179	0	6	60	1	13758	6255.133333	13373	0
16379	2004/9/15 13:52	1	2	2	0.99022469	0.143497758	0.049327354	111.5	1	6	15	1	11736	5283.666667	11416	0
16382	2004/7/29 11:51	1	1	1	0	0	0.02	150	0	6	16	1	2078	1292.416667	2031	0
16389	2003/12/9 10:17	1	1	2	0.237868737	0.772511848	0.805687204	105.5	1	5	17	1	8697	5980.5	8423	1
16390	2003/12/6 0:14	1	1	1	0	2.836363636	2.836363636	165	0	5	11	1	1	1	1	1
16393	2003/11/8 6:24	1	1	2	0.453716339	0.121794872	0.012820513	156	1	4	10	1	6984	4575.5	6826	0
16394	2003/11/7 13:58	1	4	7	0.701028464	0.220858896	0.247443763	69.85714286	1	4	94	0.857142857	6973	4564.5	6815	0
16397	2003/10/21 15:04	1	2	3	0.454683044	0.151234568	0.092592593	108	1	5	124	0.666666667	6742	4392.5	6608	1
16407	2003/6/8 8:19	1	4	8	0.948578611	0.65258216	1.962441315	26.625	0	4	475	0.875	4909	4198	4878	0
16408	2003/4/14 4:41	1	1	1	0	0.038461538	0	52	1	4	1	1	4528	4528	4507	0
16410	2003/4/11 13:54	1	1	1	0	0.142857143	0.346938776	49	0	4	0	1	98	98	98	0
16414	2003/3/24 9:24	1	1	1	0	0.066666667	0	45	0	3	1	1	3635	3635	3617	0
16416	2003/3/11 9:37	1	2	8	0.746510102	0.63973064	0.215488215	37.125	0	3	248	0.25	390	390	390	1
16418	2003/1/7 5:34	1	2	10	0.997932276	0.606837607	0.021367521	23.4	0	2	55	0.4	38	38	38	0
16419	2003/1/5 15:58	1	3	5	0.650803328	0.023030303	0.050909091	165	0	2	35	0.6	2686	2686	2678	0
16431	2003/11/8 6:24	1	1	1	0	0.017857143	0	56	1	2	9	1	6986	4577.5	6828	0
16441	2005/8/7 12:52	1	1	4	0	0	0	48	0	1	0	0.25	15480	5418.333333	14945	0
16468	2006/2/12 11:35	1	1	1	0	0.18705036	0	139	0	1	161	1	16498	4504.828571	15904	0
16469	2005/9/4 7:18	1	2	3	0.857642267	0.030141844	0.014184397	188	0	3	68	0.666666667	16107	5792.4	15518	0
16473	2005/7/19 15:01	1	1	1	0	0.377952756	0.377952756	127	0	1	0	1	14541	4538.566667	14110	1
16480	2006/3/20 13:59	2	6	8	0.82587213	0.183486239	0.077981651	54.5	0	2	978	1	16792	4472.388095	16792	1
16485	2005/7/14 7:07	1	1	1	0	0.234375	1.0625	64	0	1	8	1	14515	4572.05	14084	1
16488	2005/7/14 7:07	1	1	1	0	0	0	11	0	1	0	1	14523	4580.05	14092	0
16502	2005/8/7 12:52	1	1	1	0	0	0	40	0	1	0	1	15470	5408.333333	14935	1
16510	2003/10/2 8:06	1	4	10	0	0	0	56.9	1	1	0	0.1	6477	4368	6356	1
16511	2003/6/15 11:21	1	2	2	0	0	0	0	0	1	141	1	5037	4207.5	5005	0
16512	2003/3/26 7:13	1	1	1	0	0	0	24	1	1	0	1	3747	3747	3728	0
16517	2003/8/12 13:52	1	3	8	0.78261235	0.397310513	0.209046455	102.25	0	5	124	0.75	5823	4130	5704	1
16519	2003/6/9 11:55	1	1	2	0.970950594	0.035294118	0.023529412	42.5	1	4	2	0.5	4913	4202	4881	0
16521	2003/4/6 14:11	1	1	1	0	0	0	34	0	1	0	1	4400	4400	4379	1
16522	2005/5/29 18:22	1	1	1	0	0	0	0	0	1	0	1	69	46	65	0
16523	2005/6/5 19:57	2	2	2	0.999856899	1.367346939	0.081632653	24.5	0	1	0	0.5	109	86	109	0
16543	2003/8/7 12:15	1	1	1	0	0.037037037	0.037037037	27	0	3	137	1	5788	4166.5	5670	0
16553	2003/10/25 6:32	1	1	1	0	0	0	30	0	1	0	1	6773	4418	6635	1
16555	2004/4/20 9:30	1	1	2	0	0	0	4.5	0	1	0	0.5	2009	1707.5	1962	0
16560	2004/4/20 9:41	1	1	1	0	0.238095238	0.523809524	42	0	4	8	1	2018	1716.5	1971	0
16573	2003/5/9 12:27	1	1	1	0	0.341463415	0.195121951	41	1	2	25	1	216	216	216	1
16574	2003/4/14 14:19	1	1	1	0	0.081081081	0.027027027	37	1	2	0	1	4571	4571	4550	1
16575	2003/4/14 7:28	1	1	1	0	0.944444444	0.333333333	36	0	2	68	1	4538	4538	4517	1
16585	2003/10/25 6:32	1	5	15	0.915377054	0.128686327	0.116621984	49.73333333	0	5	1528	0.866666667	6773	4418	6635	0
16586	2003/8/8 11:52	1	1	3	0.679157888	0.910447761	0.679104478	44.66666667	0	4	186	1	5806	4184.5	5688	0
16587	2003/8/7 12:15	1	1	1	0	0	0	7	0	1	0	1	5787	4165.5	5669	0
16595	2003/3/24 9:24	1	1	1	0	0	0	10	0	1	0	1	3639	3639	3621	0
16614	2004/12/31 11:08	1	3	4	0.859214348	2.177419355	2.451612903	31	0	6	480	1	13763	6260.133333	13378	0
16632	2004/6/6 7:53	1	1	1	0	0	0	6	1	1	0	1	10588	5290.5	10292	0
16640	2005/9/18 6:11	1	7	7	0.558361081	0.123188406	0.03442029	78.85714286	1	9	236	0.857142857	16265	5905	15674	0
16650	2004/9/3 10:08	1	1	1	0	0.018518519	0.00617284	162	1	6	37	1	11660	5261.583333	11341	0
16651	2004/7/28 9:20	1	1	1	0	0.149068323	0.198757764	161	0	6	25	1	2066	1280.916667	2019	0
16652	2004/7/3 11:33	1	5	5	0.969022256	0	0.014678899	109	0	8	162	0.8	9	9	9	0
16655	2004/5/18 9:48	1	1	1	0	0.01875	0.0125	160	1	5	28	1	10444	5732.333333	10148	0
16657	2004/4/12 13:31	1	1	1	0	0.74375	0.54375	160	0	5	0	1	10254	6181.833333	9961	0
16668	2003/9/7 7:18	1	2	7	0.921115527	0.332123412	0.12522686	78.71428571	1	4	142	0.571428571	6175	4387.5	6054	1
16671	2003/8/7 12:15	1	1	3	0.299920852	0.877076412	0.338870432	100.3333333	0	5	3	0.333333333	5787	4165.5	5669	1
16674	2003/7/21 17:16	1	1	1	0	0.03030303	0	99	1	4	25	1	5654	4264.5	5549	0
16675	2003/6/26 6:44	1	1	1	0	0.030612245	0.010204082	98	1	4	4	1	655	599	654	0
16677	2003/5/9 12:21	1	1	1	0	0.166666667	0.072916667	96	1	4	28	1	214	214	214	1
16678	2003/4/11 14:00	1	1	1	0	0.252747253	0.32967033	91	1	4	0	1	99	99	99	0
16680	2003/3/24 9:24	1	2	3	0.633248743	0.438202247	0.415730337	89	0	3	15	0.666666667	3639	3639	3621	1
16683	2003/1/7 11:17	1	1	1	0	0.036363636	0.018181818	55	1	2	0	1	2706	2706	2697	0
16690	2005/7/19 15:11	1	2	3	0.692722431	0.022151899	0.120253165	105.3333333	0	1	5	1	14544	4541.566667	14113	0
16691	2005/7/14 7:07	1	4	7	0.599412425	0.395644283	0.5353902	78.71428571	0	9	51	0.714285714	14523	4580.05	14092	0
16692	2005/7/6 16:41	1	1	8	0	0	0	46.375	0	1	0	0.125	14358	4438.016667	13927	1
16695	2004/4/20 9:25	1	1	1	0	0.657142857	0.885714286	35	0	2	58	1	1997	1695.5	1951	0
16698	2003/8/12 13:52	1	2	4	0	0	0	31.75	0	1	0	0.25	5823	4130	5704	1
16706	2004/4/7 12:29	1	2	3	0	0	0	9.333333333	0	1	0	0.333333333	94	94	94	1
16728	2005/7/14 7:07	1	1	1	0	0	0	140	0	1	0	1	14524	4581.05	14093	0
16743	2005/6/18 5:56	1	1	1	0	0.02	0.02	50	0	2	3	1	1941	708.1333333	1937	0
16755	2005/1/16 6:41	1	4	5	0.695824379	0.301324503	0.235099338	60.4	0	6	443	1	14028	6465.833333	13621	0
16757	2004/11/20 13:48	1	1	1	0	0	0	49	0	1	0	1	12922	5815.55	12567	1
16768	2005/7/6 16:41	1	3	7	0	0	0	10.42857143	0	1	0	0.142857143	14371	4451.016667	13940	1
16769	2005/7/6 16:41	1	2	6	0	0	0	0	0	2	2186	1	14371	4451.016667	13940	0
16777	2005/7/28 4:45	1	2	2	0.269828448	0.755813953	0.755813953	43	1	2	28	1	399	90.98333333	399	1
16786	2005/6/17 8:09	1	2	2	0	0	0	4.5	0	1	0	0.5	14257	4702.216667	13847	0
16790	2004/7/10 3:45	1	1	1	0	0.2	0.12	25	1	1	89	1	10928	5341.166667	10628	0
16791	2004/4/12 12:43	1	1	7	0	0	0	19.42857143	0	1	0	0.142857143	10236	6163.833333	9943	1
16797	2005/10/16 11:07	1	1	1	0	0.033898305	0.13559322	59	0	2	25	1	194	163.3333333	136	0
16799	2005/5/29 18:22	1	1	1	0	0	0	0	0	1	0	1	69	46	65	0
16801	2005/5/29 18:22	1	2	2	0.606111207	1.74137931	0	29	0	1	0	0.5	69	46	65	0
16804	2006/3/20 14:00	2	3	6	0	0	0	14.5	0	1	0	0.166666667	16892	4572.388095	16892	0
16808	2005/7/6 16:41	1	1	7	0	0	0	24.71428571	0	1	0	0.142857143	14394	4474.016667	13963	1
16811	2004/10/31 4:30	1	1	1	0	0.071428571	0	28	1	1	202	1	11941	5223.916667	11591	0
16848	2003/6/5 8:03	1	2	2	0.41381685	0.148688047	0.026239067	171.5	0	3	1	1	14	14	14	0
16850	2003/6/2 18:50	1	1	1	0	0	0	98	0	1	0	1	8	8	8	0
16872	2003/6/14 8:42	1	1	1	0	0.091428571	0.011428571	175	1	2	129	1	20	20	20	0
16889	2003/6/4 19:05	1	2	3	0.769157016	0.22832981	0.095137421	157.6666667	0	3	123	1	11	11	11	0
16922	2005/5/20 14:34	1	1	1	0	0.191358025	0.154320988	162	0	2	184	1	1856	657.1666667	1852	0
16925	2004/10/31 5:30	1	1	1	0	0.012820513	0	156	1	1	0	1	11954	5236.916667	11599	0
16926	2004/10/31 5:12	1	1	1	0	0.006451613	0.006451613	155	1	1	0	1	11953	5235.916667	11598	0
16928	2004/6/14 10:44	1	1	1	0	0.028169014	0.007042254	142	1	1	8	1	10638	5277	10341	0
16929	2004/6/6 11:28	1	1	1	0	0.042553191	0	141	1	1	0	1	10591	5293.5	10295	1
16930	2004/6/6 6:55	1	1	1	0	0.410071942	0.064748201	139	0	1	1	1	10582	5284.5	10286	1
16931	2004/6/5 12:53	1	2	2	0.980135748	0.38585209	0.099678457	155.5	0	1	0	1	10576	5289	10280	0
16932	2004/6/5 12:15	1	1	1	0	0.683673469	0.010204082	98	0	1	0	1	10574	5287	10278	0
16935	2005/8/7 12:52	1	1	2	0	0	0	120	0	1	0	0.5	15582	5520.333333	15047	0
16950	2003/1/5 15:58	1	1	1	0	0	0	8	0	1	0	1	2689	2689	2681	0
16953	2006/2/19 15:44	1	5	14	0.81328058	1.152023692	0.898321816	72.35714286	0	2	1851	0.5	225	131.5	167	1
16954	2005/10/16 11:09	1	1	1	0	0	0.454545455	44	0	2	2	1	195	164.3333333	137	0
16960	2005/10/16 7:44	1	1	1	0	0.033557047	0.033557047	149	0	2	1	1	190	159.3333333	132	0
16969	2003/1/5 15:58	1	2	2	0	0.166666667	0.166666667	6	0	1	14	1	2689	2689	2681	0
16977	2006/5/15 15:26	1	2	3	0.511859507	0.076576577	0.031531532	74	1	8	222	0.666666667	18078	5500.65	17022	0
17012	2005/10/14 18:17	1	5	16	0.99853295	0.355907781	0.396253602	43.375	1	2	368	0.125	180	149.3333333	122	0
17021	2005/10/16 11:12	1	1	3	0.889967122	0.251968504	0.094488189	42.33333333	0	1	3	0.333333333	199	168.3333333	141	0
17023	2005/10/14 19:13	1	1	3	0	0	0	32	0	1	0	0.333333333	185	154.3333333	127	0
17026	2006/2/19 15:42	1	1	1	0	0	0	76	0	1	0	1	208	114.5	150	0
17029	2006/2/19 15:42	1	1	1	0	1.111111111	1.166666667	72	0	1	45	1	208	114.5	150	0
17030	2006/1/5 7:35	1	1	1	0	0.173913043	0.014492754	69	0	1	81	1	201	111.3333333	143	0
17032	2005/10/15 12:09	1	2	4	0.599191692	0.273076923	0.130769231	65	0	2	4	0.5	189	158.3333333	131	0
17037	2005/10/16 11:12	1	1	1	0	0	0	38	0	1	0	1	199	168.3333333	141	0
17046	2005/10/14 19:13	1	2	2	0.428810965	0.127071823	0.187845304	90.5	0	2	0	0.5	185	154.3333333	127	0
17051	2005/9/21 16:57	1	2	2	0	0	0	40.5	0	1	0	0.5	16291	5920.8	15700	1
17061	2005/9/4 9:02	1	1	2	0	0	0	23	0	1	0	0.5	16180	5865.4	15590	0
17064	2005/8/7 12:53	1	1	1	0	0	0	26	0	1	0	1	15738	5676.333333	15203	0
17068	2004/11/15 17:29	1	1	2	0	0	0	20	0	1	0	0.5	12822	5723.533333	12467	0
17073	2004/2/28 10:24	1	1	1	0	0	0	4	1	1	0	1	1641	1362.5	1617	0
17076	2004/11/17 19:30	1	1	2	0.629249224	0.104575163	0.019607843	76.5	0	4	34	1	1666	748.4333333	1662	0
17077	2004/10/31 6:39	1	1	1	0	0.173913043	0.108695652	46	0	3	246	1	1621	713.5	1617	0
17080	2004/1/4 13:34	1	1	3	0	0	0	55.33333333	0	1	0	0.333333333	1337	1133.333333	1313	1
17083	2005/7/6 16:41	1	7	24	0.785521672	0.731213873	0.685934489	43.25	0	8	4464	0.5	14441	4521.016667	14010	0
17092	2004/1/4 18:22	1	1	2	0.929942935	0.338028169	0.049295775	71	0	1	0	0.5	1352	1148.333333	1328	1
17099	2004/1/6 4:32	1	1	1	0	0.102564103	0	39	0	1	2	1	1355	1148	1331	1
17106	2005/1/9 5:42	1	1	1	0	0	0	16	1	1	0	1	13987	6431.883333	13595	0
17118	2004/4/10 10:45	1	1	2	0.082836553	0.776923077	0.715384615	65	0	5	90	1	10176	6113	9889	0
17134	2004/1/11 15:20	1	1	1	0	0.024691358	0.160493827	81	0	4	0	1	8869	5651.5	8594	0
17135	2004/1/11 14:47	1	1	1	0	0.065217391	0.065217391	92	1	4	0	1	8867	5649.5	8592	0
17137	2004/1/10 10:20	1	1	1	0	0.845070423	0.225352113	71	0	4	1	1	1362	1151	1338	0
17138	2004/1/9 12:23	1	1	1	0	0.925925926	0.981481481	54	1	4	0	1	1361	1150.5	1337	1
17139	2004/1/9 10:58	1	3	3	0.299104419	0.443786982	0.224852071	56.33333333	0	5	12	1	1360	1149.5	1336	1
17141	2004/1/3 20:43	1	2	4	0.643936068	0.63559322	0.987288136	59	0	4	1	1	1324	1120.666667	1300	0
17142	2004/1/3 9:49	1	1	1	0	0	0.047619048	42	1	4	1	1	1310	1106.666667	1286	0
17146	2003/12/22 6:26	1	1	1	0	0.453488372	0.081395349	86	0	4	20	1	8754	5800.5	8479	0
17156	2003/6/15 18:33	1	2	2	0.99107606	0.142857143	0	31.5	0	2	0	1	5071	4241.5	5038	0
17159	2003/5/14 14:19	1	1	1	0	0.484848485	0.181818182	33	0	2	9	1	4818	4818	4795	0
17160	2003/5/5 12:33	1	2	2	0.754691022	0.666666667	2.597222222	36	0	2	126	1	4782	4782	4759	0
17174	2005/1/8 4:41	1	1	1	0	0.677419355	0.419354839	62	0	2	1	1	13977	6421.966667	13585	0
17189	2004/5/16 6:51	1	1	1	0	0.034482759	0.051724138	116	1	1	28	1	2024	1570.833333	1977	0
17190	2004/4/18 18:03	1	1	2	0	0	0	62.5	0	1	0	0.5	1993	1691.5	1947	1
17192	2004/7/21 18:50	1	1	1	0	0	0	16	0	1	0	1	1546	765.4166667	1542	0
17194	2005/2/15 16:43	1	1	1	0	0	0	41	0	1	0	1	1794	707.8166667	1790	0
17200	2003/6/3 4:59	1	1	1	0	0	0	0	0	1	0	1	614	591.5	613	0
17209	2003/6/3 6:04	1	1	1	0	0.036842105	0.005263158	190	0	2	0	1	4875	4379	4844	0
17212	2003/5/22 8:30	1	1	1	0	0.016129032	0.005376344	186	1	2	3	1	4846	4846	4821	0
17218	2003/1/16 11:25	1	5	5	0.602009307	0.092250923	0.039114391	271	0	2	51	1	2766	2766	2757	0
17220	2003/6/3 5:58	1	1	1	0	0.036842105	0.005263158	190	0	2	18	1	4874	4378	4843	0
17221	2003/5/21 4:43	1	1	1	0	0.016129032	0.005376344	186	1	2	5	1	4844	4844	4819	0
17222	2003/4/30 8:34	1	1	1	0	0	0	0	0	2	84	1	23	23	23	0
17226	2003/6/17 10:10	1	1	1	0	0.294117647	0.117647059	34	1	2	132	1	300	291.5	300	0
17233	2004/5/6 10:20	1	1	1	0	0.0125	0.0125	160	0	4	68	1	10348	6026.166667	10052	0
17235	2004/2/21 8:48	1	1	1	0	0.006060606	0.090909091	165	1	3	1	1	1604	1328	1580	1
17237	2004/1/4 14:27	1	1	1	0	0.025157233	0.220125786	159	0	3	2	1	1349	1145.333333	1325	0
17244	2003/7/18 11:27	1	1	1	0	0.004807692	0.004807692	208	0	3	0	1	471	436.5	471	0
17245	2003/7/18 11:24	1	1	1	0	0.043269231	0.028846154	208	0	3	3	1	470	435.5	470	0
17246	2003/7/15 10:25	1	1	1	0	0.072463768	0.004830918	207	1	3	29	1	5495	4112	5460	0
17247	2003/6/16 10:16	1	2	2	0.483911233	0.320987654	0.111111111	121.5	1	4	60	1	5081	4228.5	5048	0
17248	2003/6/3 6:29	1	1	1	0	0.092896175	0.103825137	183	0	3	17	1	266	257.5	266	1
17249	2003/5/17 15:04	1	2	2	0.994030211	0.047745358	0.068965517	188.5	1	3	0	0.5	259	259	259	0
17250	2003/5/17 12:13	1	2	2	0.932026378	0.73878628	0.482849604	189.5	0	3	14	1	4829	4829	4804	1
17251	2003/5/11 15:35	1	1	1	0	0.270676692	0.218045113	133	0	3	2	1	221	221	221	0
17252	2003/5/9 12:24	1	1	1	0	0.0078125	0.0078125	128	1	3	0	1	215	215	215	0
17253	2003/5/9 12:13	1	1	1	0	0.0703125	0	128	1	3	0	1	212	212	212	1
17254	2003/5/9 11:13	1	1	1	0	0.008196721	0	122	0	3	0	1	208	208	208	0
17255	2003/5/9 9:29	1	1	1	0	0.67768595	0.041322314	121	0	3	2	1	203	203	203	0
17256	2003/5/7 12:14	1	1	1	0	0.013888889	0.125	72	0	3	0	1	184	184	184	0
17257	2003/5/7 11:33	1	1	1	0	0.08	0.053333333	75	1	3	0	1	183	183	183	0
17258	2003/5/7 10:30	1	1	1	0	0.013513514	0	74	1	3	0	1	182	182	182	0
17259	2003/5/7 8:18	1	1	1	0	0.452054795	4.904109589	73	0	3	11	1	181	181	181	1
17260	2003/4/26 13:31	1	1	1	0	0.010067114	0.016778523	298	1	2	1	1	4	4	4	0
17262	2003/3/30 7:05	1	1	1	0	0.100977199	0.058631922	307	1	1	53	1	4191	4191	4171	1
17265	2003/6/16 10:22	1	2	2	0.420485956	0.366255144	0.164609053	121.5	1	4	93	1	5083	4230.5	5050	0
17269	2004/2/22 7:57	1	1	1	0	3	3	13	1	1	93	1	9160	5569.333333	8885	0
17281	2003/6/7 5:16	1	2	3	0.874618368	1.265957447	0.813829787	62.66666667	0	2	250	1	632	609.5	631	0
17292	2004/7/11 7:47	1	1	1	0	0.066666667	0.066666667	15	0	3	0	1	1506	727.4166667	1502	0
17293	2004/7/11 7:45	1	1	1	0	0.133333333	0.066666667	15	1	3	1	1	1505	726.4166667	1501	0
17294	2004/7/10 20:58	1	1	1	0	0.285714286	3.071428571	14	1	3	228	1	1494	715.4166667	1490	0
17302	2006/5/19 11:16	1	1	1	0	0.092307692	0.030769231	130	1	1	3	1	44	44	44	0
17303	2006/5/16 16:20	1	2	2	0	0	0	71	1	1	0	0.5	35	35	35	1
17310	2003/2/4 16:55	1	1	1	0	0	0	23	0	1	0	1	182	182	182	0
17312	2005/7/19 12:10	1	1	1	0	0.24137931	0	29	0	3	377	1	2058	763.5333333	2054	0
17316	2003/10/16 15:15	1	2	3	0.771052319	0.835443038	0.82278481	26.33333333	1	2	193	0.666666667	6604	4289	6483	0
17317	2003/5/4 14:19	1	1	1	0	0.3125	0.5625	32	0	2	88	1	155	155	155	0
17335	2004/4/1 16:41	1	1	1	0	0	0	24	1	1	0	1	226	226	204	0
17338	2005/9/1 13:49	1	1	1	0	0	0	56	0	1	0	1	16101	5794.85	15512	0
17341	2004/2/12 1:23	1	1	1	0	3.6	0.92	25	1	3	83	1	97	97	89	1
17344	2003/6/7 5:16	1	1	1	0	0	0	0	0	1	0	1	632	609.5	631	0
17360	2003/2/1 15:58	1	1	1	0	0.0625	0	96	0	1	34	1	2823	2823	2814	0
17368	2003/8/29 16:36	1	5	8	0.043851515	0.01598579	1.893428064	70.375	0	6	184	0.875	6129	4433.5	6008	0
17370	2003/7/18 18:57	1	1	1	0	0.573770492	0.393442623	61	1	2	84	1	5597	4207.5	5541	1
17371	2003/4/25 12:23	1	1	1	0	0.206896552	0.172413793	58	1	2	79	1	1	1	1	1
17388	2005/9/17 6:39	1	1	1	0	0.1	0.1	20	1	2	41	1	2198	849.75	2194	0
17389	2005/8/7 12:52	1	1	1	0	0	0	20	0	1	0	1	15648	5586.333333	15113	1
17393	2003/10/29 3:42	1	2	2	0.918295834	0.153846154	0.076923077	13	1	2	2	1	331	318.5	331	0
17394	2003/10/28 13:01	1	1	1	0	0	0	18	1	1	0	1	6917	4555.5	6769	1
17407	2003/11/1 6:27	1	1	1	0	0.139013453	0.071748879	223	1	5	1	1	17	17	16	0
17408	2003/10/31 17:12	1	1	1	0	0.26146789	0.004587156	218	0	5	47	1	15	15	14	0
17415	2003/3/28 9:43	1	2	3	0.439469741	0.29216152	0.356294537	140.3333333	0	4	86	1	73	73	73	0
17416	2003/3/12 7:21	1	4	4	0.828871363	0.017432647	0.011093502	157.75	1	3	4	1	3592	3592	3582	1
17417	2003/3/11 13:50	1	2	2	0.994030211	0.006866953	0.002575107	582.5	0	2	0	1	486	486	485	0
17431	2003/11/20 16:55	1	1	1	0	0.75	0.342391304	184	0	7	23	1	45	45	38	0
17432	2003/10/28 13:01	1	1	1	0	0.019736842	0.118421053	152	1	6	118	1	6922	4560.5	6774	0
17437	2003/5/14 5:14	1	1	1	0	0.018867925	0.006289308	159	0	3	0	1	244	244	244	1
17438	2003/5/14 4:36	1	1	1	0	0.069620253	0.259493671	158	0	3	47	1	243	243	243	0
17442	2003/1/7 6:21	1	1	1	0	0.113207547	0.037735849	159	1	3	0	1	41	41	41	0
17443	2003/1/7 6:02	1	2	2	0.994030211	0.030487805	0.036585366	82	0	3	1	1	40	40	40	1
17444	2003/1/6 14:18	1	1	1	0	0.176470588	0.08496732	153	0	2	8	1	5	5	5	1
17446	2003/5/27 4:47	1	1	1	0	0.105590062	0.099378882	161	1	4	13	1	584	562.5	583	0
17450	2003/10/28 13:01	1	1	1	0	0	0	0	1	3	118	1	6918	4556.5	6770	0
17460	2004/11/27 11:00	1	5	10	0.698970004	0.016447368	0.016447368	30.4	0	7	97	0.4	1709	777.4166667	1705	0
17479	2004/5/7 14:10	1	7	17	0.785532624	0.204248366	0.150326797	36	1	6	834	0.764705882	10406	6084.166667	10110	1
17500	2003/3/28 8:08	1	3	8	0.935784974	0.015384615	0.015384615	56.875	0	3	219	0.75	3818	3818	3799	0
17505	2004/2/22 13:30	1	1	2	1	0.023391813	0.023391813	85.5	1	3	0	0.5	9983	6392.333333	9708	1
17508	2003/12/19 13:35	1	7	8	0.382060147	0.665738162	0.706128134	89.75	1	7	202	0.625	8720	5773	8445	1
17509	2003/11/21 11:49	1	3	7	0.590095995	0.244525547	0.197080292	78.28571429	0	5	0	0.142857143	1175	887	1172	0
17521	2004/11/1 8:19	1	5	6	0.691848382	0.732770745	0.618846695	118.5	0	6	169	0.666666667	1650	742.5	1646	0
17526	2003/11/3 17:21	1	1	1	0	0.535714286	0	56	0	1	2	1	29	29	22	0
17527	2003/11/1 6:30	1	1	1	0	0	0	33	0	1	0	1	20	20	19	0
17534	2003/11/8 6:24	1	1	1	0	0	0	14	1	1	0	1	6986	4577.5	6828	0
17542	2003/10/26 17:27	1	2	3	0.918555784	0.238993711	0.100628931	53	1	2	14	1	1143	877	1141	1
17543	2003/10/17 20:01	1	2	3	0	0	0	48	0	1	0	0.333333333	1104	838	1102	1
17549	2005/6/27 17:10	1	2	4	0	0	0	48	0	1	0	0.25	1952	712.8333333	1948	1
17559	2004/4/12 12:43	1	1	3	0	0	0	15.33333333	0	1	0	0.333333333	10246	6173.833333	9953	1
17566	2004/11/13 17:32	1	2	3	0.49724415	0.405063291	0.367088608	26.33333333	1	3	36	0.666666667	12582	5695.916667	12227	1
17576	2003/6/3 4:59	1	3	5	0.4088282	0.663082437	0.240143369	55.8	0	3	363	1	609	586.5	608	0
17580	2005/2/15 16:43	1	1	1	0	0	0	9	0	1	0	1	1792	705.8166667	1788	0
17588	2003/6/3 4:59	1	1	1	0	0	0	0	0	1	0	1	611	588.5	610	0
17594	2004/4/16 11:00	1	1	1	0	0.260869565	0.188405797	69	1	3	54	1	382	216.6666667	382	0
17602	2003/6/7 7:00	1	2	2	0.360275056	0.425675676	0.560810811	74	0	2	250	1	638	615.5	637	0
17607	2005/6/15 4:40	1	1	1	0	0	0	43	1	1	0	1	1933	711.8	1929	0
17609	2004/2/21 8:39	1	1	1	0	0	0	30	0	1	0	1	1603	1327	1579	0
17613	2004/4/1 16:41	1	1	1	0	0	0	41	1	1	0	1	227	227	205	0
17618	2004/2/12 1:23	1	1	1	0	0	0	27	1	1	0	1	97	97	89	1
17622	2003/10/28 13:01	1	1	3	0	0	0	15.66666667	1	1	0	0.333333333	6922	4560.5	6774	1
17625	2004/5/7 14:10	1	1	1	0	0	0	30	1	1	0	1	10407	6085.166667	10111	0
17630	2003/11/1 6:28	1	1	1	0	0.6	0	95	0	1	1	1	18	18	17	0
17631	2003/10/31 17:12	1	1	1	0	0	0	52	0	1	0	1	16	16	15	0
17632	2003/12/29 16:15	1	1	1	0	0	0	0	0	2	38	1	498	469.5	498	0
17634	2003/11/4 17:14	1	1	1	0	0	0	39	0	1	0	1	494	494	494	0
17639	2003/11/20 16:56	1	1	1	0	0	0	33	0	1	0	1	46	46	39	0
17655	2002/12/19 12:53	1	1	1	0	0.886597938	0.762886598	97	0	3	21	1	1770	1770	1765	0
17657	2002/12/4 8:45	1	1	1	0	1.666666667	0.166666667	18	1	2	9	1	1	1	1	0
17681	2002/11/25 7:07	1	5	31	0	0	0	56.19354839	0	1	0	0.032258065	357	357	357	1
17688	2002/12/4 8:46	1	2	8	0.783496802	0.120098039	0.004901961	51	0	3	57	0.25	9	9	9	0
17691	2002/11/25 10:26	1	1	1	0	0.04	0	125	0	1	0	1	671	671	671	0
17711	2002/12/5 8:32	1	1	1	0	0.051282051	0.025641026	39	1	1	10	1	981	981	981	0
17715	2002/12/29 12:03	1	1	1	0	0.025641026	0.025641026	195	1	2	0	1	18	18	18	0
17731	2002/12/12 9:14	1	1	1	0	0	0	0	0	1	0	1	1468	1468	1468	0
17735	2002/12/12 9:14	1	1	1	0	0	0	0	0	1	0	1	1468	1468	1468	0
17750	2002/12/12 9:14	1	1	1	0	0	0	0	0	1	0	1	1468	1468	1468	0
17759	2002/12/12 9:14	1	1	1	0	0	0	0	0	1	0	1	1468	1468	1468	0
17766	2002/12/15 8:51	1	2	2	0.70503465	1.662162162	6.162162162	37	0	1	20	1	1631	1631	1631	0
17773	2002/12/28 6:26	1	2	4	0.547971917	0.243697479	0.827731092	119	0	2	99	0.75	1854	1854	1848	0
17776	2002/11/25 7:07	1	5	8	0	0	0	86.125	0	1	0	0.125	587	587	587	1
17781	2002/11/25 7:07	1	1	3	0	0	0	114.3333333	0	1	0	0.333333333	591	591	591	1
17809	2002/11/25 7:07	1	6	9	0	0	0	132.5555556	0	1	0	0.111111111	629	629	629	1
17815	2002/11/25 7:07	1	2	4	0	0	0	112.5	0	1	0	0.25	535	535	535	1
17820	2002/11/27 8:12	1	1	1	0	0.028	0.016	250	0	1	1	1	827	827	827	0
17821	2002/11/26 17:58	1	1	1	0	0.467741935	0.911290323	248	1	1	1	1	799	799	799	0
17822	2002/11/25 7:07	1	5	10	0	0	0	101.3	0	1	0	0.1	535	535	535	1
17837	2002/11/25 7:07	1	1	1	0	0	0	74	0	1	0	1	646	646	646	1
17847	2002/11/26 11:50	1	3	45	0.092488883	0.262910798	0.070422535	4.733333333	0	1	45	0.111111111	771	771	771	1
17866	2002/11/25 7:06	1	2	14	0	0	0	72.71428571	0	1	0	0.071428571	165	165	165	1
17885	2002/11/25 7:07	1	1	22	0	0	0	63.59090909	0	1	0	0.045454545	310	310	310	1
17895	2002/11/26 11:50	1	1	32	0	0	0	12.46875	0	1	0	0.03125	771	771	771	1
17932	2002/12/9 12:52	1	1	1	0	0.037837838	0.005405405	185	0	1	0	1	1008	1008	1008	0
17939	2002/11/25 7:07	1	1	1	0	0	0	91	0	1	0	1	310	310	310	0
17953	2002/11/26 17:58	1	1	3	0	0	0	81.66666667	1	1	0	0.333333333	813	813	813	0
17969	2002/11/30 12:25	1	5	7	0.497816355	0.210526316	0.120300752	133	0	2	20	1	909	909	909	1
17970	2002/11/30 10:34	1	1	1	0	0.03125	0.03125	32	0	1	0	1	899	899	899	0
17977	2002/12/9 12:52	1	1	1	0	0	0	90	0	1	0	1	1010	1010	1010	0
18003	2002/11/26 12:35	1	1	2	0.139232999	0.892857143	0.017857143	28	0	1	0	0.5	773	773	773	0
18013	2002/12/29 12:44	1	2	29	0	0.005405405	0.005405405	6.379310345	0	1	876	0.206896552	2192	2192	2184	1
18026	2002/11/26 17:58	1	6	11	0.558856976	0.694327731	0.227941176	86.54545455	1	1	5	0.636363636	813	813	813	1
18043	2002/11/25 7:06	1	2	29	0	0	0	68.89655172	0	1	0	0.034482759	150	150	150	1
18046	2002/11/30 10:23	1	2	3	0.99189177	0.25877193	0.127192982	76	0	1	3	0.333333333	898	898	898	1
18072	2002/11/29 13:24	1	1	1	0	0	0	10	1	1	0	1	895	895	895	0
18083	2002/12/9 12:52	1	1	1	0	1.507462687	0.552238806	67	0	1	14	1	1010	1010	1010	0
18103	2002/12/4 9:24	1	2	4	0.949195577	0.071269488	0.022271715	112.25	0	1	21	1	980	980	980	0
18107	2002/12/4 6:16	1	1	1	0	0	0	13	0	1	0	1	948	948	948	0
18127	2002/11/25 7:06	1	3	11	0	0	0	74.72727273	0	1	0	0.090909091	75	75	75	1
18132	2002/11/28 6:40	1	1	3	0	0	0	47	0	1	0	0.333333333	840	840	840	1
18154	2002/11/25 7:07	1	1	7	0	0	0	97.14285714	0	1	0	0.142857143	574	574	574	1
18310	2002/12/9 11:55	1	1	3	0.904588978	0.272727273	0.03030303	88	0	1	27	0.666666667	1007	1007	1007	0
18462	2002/11/25 7:05	1	1	4	0	0	0	19	0	1	0	0.25	4	4	4	1
18582	2002/11/25 7:07	1	3	12	0	0	0	43.25	0	1	0	0.083333333	216	216	216	1
18602	2002/12/15 8:51	1	1	1	0	0	0	0	0	1	0	1	1654	1654	1654	0
18606	2002/12/15 8:51	1	1	1	0	0	0	0	0	1	0	1	1654	1654	1654	0
18612	2002/12/15 8:51	1	1	1	0	0	0	0	0	1	0	1	1631	1631	1631	0
18618	2002/12/18 14:18	1	1	1	0	0	0	0	0	1	0	1	1692	1692	1688	0
18622	2002/12/15 8:51	1	1	1	0	0	0	0	0	1	0	1	1631	1631	1631	0
18627	2002/12/15 8:51	1	1	1	0	0	0	0	0	1	0	1	1631	1631	1631	0
18631	2002/12/15 8:51	1	1	1	0	0	0	0	0	1	0	1	1631	1631	1631	0
18635	2002/12/15 8:51	1	1	1	0	0	0	0	0	1	0	1	1631	1631	1631	0
18637	2002/12/16 17:33	1	1	1	0	0.041666667	0	48	1	1	0	1	1659	1659	1655	0
18645	2002/11/25 7:07	1	3	16	0	0	0	56.25	0	1	0	0.0625	261	261	261	1
18655	2002/12/29 12:44	1	12	57	0.634409308	0.003699488	0.003699488	61.64912281	0	4	839	0.175438596	2479	2479	2471	1
18679	2002/12/4 10:05	1	1	2	0.970950594	0.020547945	0.01369863	73	1	2	5	1	17	17	17	0
18680	2002/12/4 8:56	1	1	1	0	0.1875	0.125	16	0	2	9	1	10	10	10	0
18699	2002/11/25 7:07	1	2	23	0	0	0	56.26086957	0	1	0	0.043478261	240	240	240	1
18702	2002/12/9 10:35	1	1	1	0	0	0.235294118	17	0	2	4	1	1003	1003	1003	0
18707	2002/12/4 8:58	1	2	4	0.926388041	0.683544304	0.189873418	19.75	0	2	36	0.5	15	15	15	0
18710	2002/12/4 8:57	1	1	1	0	0.525	0.225	40	0	2	9	1	11	11	11	0
18738	2002/12/5 17:07	1	1	3	0.643824891	0.978647687	0.088967972	93.66666667	0	3	21	0.666666667	3	3	3	1
18739	2002/11/25 7:07	1	2	5	0	0	0	60	0	1	0	0.2	599	599	599	1
18746	2002/12/6 12:51	1	1	1	0	0.023076923	0.023076923	130	1	2	1	1	993	993	993	0
18777	2004/11/15 17:29	1	1	1	0	0	0	23	0	1	0	1	12828	5729.533333	12473	0
18784	2004/12/23 5:41	1	1	1	0	0	0	21	0	1	0	1	13586	6137.766667	13229	0
18786	2004/11/27 9:03	1	1	1	0	0	0	5	0	1	0	1	13304	6176.116667	12949	0
18799	2004/11/15 17:30	1	1	5	0	0	0	6.8	0	1	0	0.2	12860	5761.533333	12505	0
18808	2004/11/15 17:29	1	2	11	0	0	0	16.90909091	0	1	0	0.090909091	12736	5637.533333	12381	1
18810	2006/1/9 5:43	1	1	1	0	0	0	4	0	1	0	1	2340	807.0190476	2334	0
18814	2005/8/28 15:52	1	1	1	0	0	0	6	0	1	0	1	2156	829.2	2152	0
18824	2004/12/23 5:41	1	1	1	0	0	0	27	0	1	0	1	13594	6145.766667	13237	0
18829	2005/8/30 4:59	1	1	1	0	0	0.020408163	49	0	2	2	1	2166	824.3	2162	0
18845	2004/11/27 9:03	1	1	2	0	0	0	6.5	0	1	0	0.5	13250	6122.116667	12895	0
18847	2004/11/27 9:03	1	1	1	0	0	0	9	0	1	0	1	13318	6190.116667	12963	0
18848	2005/1/1 7:36	1	2	3	0.222944918	0.067873303	0.067873303	73.66666667	0	7	53	0.666666667	13831	6317.033333	13445	0
18849	2004/11/27 9:03	1	1	1	0	0	0	4	0	1	0	1	13326	6198.116667	12971	0
18851	2005/1/1 7:36	1	5	9	0.312649687	0.043478261	0.086956522	7.666666667	0	9	328	0.666666667	13809	6295.033333	13423	0
18855	2005/8/28 12:01	1	17	23	0.771396721	0.149193548	0.13844086	64.69565217	0	11	900	0.565217391	16100	5807.433333	15511	1
18858	2005/1/1 12:14	1	3	6	0.380492393	0.129692833	0.119453925	48.83333333	0	7	9	1	13846	6332.033333	13460	0
18866	2004/11/27 9:02	1	1	5	0	0	0	6.4	0	1	0	0.2	13163	6035.116667	12808	0
18868	2006/5/28 12:04	1	9	22	0.854381461	0.105947955	0.164498141	97.81818182	0	13	2701	0.636363636	18245	5604.016667	17182	0
18871	2005/6/27 12:48	1	2	2	0.970950594	0.030674847	0.030674847	81.5	1	7	183	1	14328	4542.25	13900	0
18877	2004/11/27 9:03	1	1	1	0	0	0	16	0	1	0	1	13358	6230.116667	13003	0
18881	2004/12/27 11:52	1	1	1	0	0	0	15	0	1	0	1	13713	6238.616667	13356	1
18891	2004/11/27 9:03	1	1	2	0	0	0	16	0	1	0	0.5	13315	6187.116667	12960	0
18896	2004/11/15 17:30	1	1	1	0	0	0	5	0	1	0	1	12870	5771.533333	12515	0
18900	2004/11/27 9:03	1	1	1	0	0	0	6	0	1	0	1	13347	6219.116667	12992	0
18905	2004/11/27 9:03	1	1	3	0	0	0	12.33333333	0	1	0	0.333333333	13245	6117.116667	12890	0
18912	2005/8/28 15:52	1	7	9	0.722260533	0.130573248	0.160828025	69.77777778	0	5	1173	1	2156	829.2	2152	0
18917	2005/12/9 15:40	1	3	9	0	0	0	38.44444444	0	1	0	0.111111111	2298	848.8666667	2292	1
18920	2006/4/9 13:03	1	2	2	0	0	0	37	0	1	0	0.5	17596	5211.797619	16587	0
18952	2003/9/10 9:53	1	1	1	0	0.117647059	0.294117647	17	0	1	157	1	6312	4512.5	6191	0
18958	2002/11/25 7:07	1	2	4	0	0	0	118.25	0	1	0	0.25	216	216	216	1
18959	2002/12/19 12:53	1	1	1	0	0.411764706	0.117647059	17	0	1	24	1	1786	1786	1780	0
18963	2004/2/5 10:45	1	1	1	0	0.391304348	0	23	0	2	76	1	1317	949	1313	1
18966	2003/10/8 10:13	1	3	3	0.279823909	0.429104478	0.432835821	89.33333333	1	4	28	1	6577	4320.5	6456	0
18967	2003/9/17 16:41	1	3	4	0.538383239	0.141868512	0.14532872	144.5	1	4	254	1	6396	4596.5	6275	1
18968	2003/2/13 6:07	1	1	1	0	0	0	22	1	1	0	1	3383	3383	3373	1
18969	2004/12/23 5:41	1	1	2	0	0	0	0	0	3	52	0.5	13394	5945.766667	13037	0
18980	2003/9/7 12:19	1	1	1	0	0.242857143	0	70	0	2	32	1	6185	4397.5	6064	0
18988	2002/12/21 9:55	1	2	2	1	0.005847953	0.005847953	171	1	1	45	1	1824	1824	1818	0
19002	2004/3/21 12:35	1	4	5	0.629049597	0.180412371	0.180412371	38.8	1	3	60	1	1911	1626	1865	1
19006	2003/3/24 9:24	1	1	1	0	0	0	18	0	1	0	1	3658	3658	3640	0
19009	2005/1/20 11:13	1	11	14	0.715317225	0.068005181	0.018782383	110.2857143	0	8	316	0.642857143	1774	714.7	1770	0
19011	2004/12/23 5:41	1	1	1	0	0	0	62	0	1	0	1	13394	5945.766667	13037	0
19016	2004/1/7 17:02	1	2	2	0.956457405	0.272727273	0.099173554	60.5	0	4	9	1	1280	923.3333333	1276	1
19017	2004/1/3 15:52	1	9	11	0.687957064	0.891778523	0.900167785	108.3636364	1	5	320	0.636363636	8812	5630.333333	8537	1
19021	2003/6/15 18:33	1	5	8	0.666489201	0.163758389	0.063087248	93.125	0	3	300	0.875	5079	4249.5	5046	1
19038	2006/5/19 12:17	1	1	1	0	0.005464481	0.005464481	183	1	3	0	1	51	51	51	0
19045	2005/8/7 12:51	1	6	70	0.399921867	0.934656741	0.901571547	17.27142857	0	10	22574	0.428571429	15094	5032.333333	14559	1
19047	2005/6/29 10:01	1	4	4	0.785475297	0.026578073	0.006644518	75.25	0	5	623	1	1974	733.6333333	1970	0
19053	2004/6/1 12:12	1	1	3	0	0	0	146.6666667	0	1	0	0.333333333	10532	5303.666667	10236	0
19059	2005/7/13 8:51	1	2	3	0.799668007	0.013215859	0.028634361	151.3333333	0	4	464	0.666666667	2041	762.6833333	2037	0
19060	2005/7/5 4:47	1	1	1	0	0.077738516	0.035335689	283	1	2	27	1	1991	736.35	1987	0
19062	2005/6/1 11:15	1	1	1	0	0.007352941	0.007352941	272	0	2	115	1	1868	651.2833333	1864	1
19070	2004/8/13 9:15	1	1	1	0	0.014760148	0.011070111	271	1	2	38	1	1575	765	1571	0
19073	2004/7/5 12:43	1	3	5	0.520921427	0.041733547	0.224719101	124.6	0	6	6	0.6	10888	5318.333333	10588	1
19074	2004/7/5 9:27	1	1	1	0	0.100371747	0.026022305	269	1	2	2	1	1438	669	1434	0
19076	2004/7/1 11:25	1	3	4	0.479235368	0.090909091	0.077441077	148.5	1	6	158	1	10856	5313.75	10556	1
19077	2004/6/29 13:19	1	2	2	0.04172078	2.089552239	2.037313433	134	0	1	5	1	10840	5320.083333	10540	1
19093	2004/7/30 5:20	1	1	1	0	0.007142857	0.007142857	140	1	4	5	1	2089	1303.416667	2041	1
19100	2003/11/4 16:18	1	1	1	0	0.216981132	0	106	1	3	272	1	482	482	482	0
19104	2002/11/25 7:06	1	2	16	0	0	0	117.3125	0	1	0	0.0625	62	62	62	1
19108	2005/7/13 5:35	1	1	1	0	0.153153153	0	111	0	3	157	1	2035	756.6833333	2031	0
19112	2004/4/7 13:50	1	9	13	0.843517943	0.227272727	0.278499278	106.6153846	0	6	380	0.769230769	1982	1687	1936	1
19113	2004/4/4 16:28	1	3	4	0.950402899	0.751655629	1.072847682	75.5	0	5	139	1	10161	6123.833333	9874	0
19116	2004/2/18 18:59	1	1	1	0	0	0.018867925	106	0	3	13	1	1592	1316	1568	0
19120	2003/5/2 12:22	1	2	2	0.249882293	1.082926829	0.204878049	102.5	0	4	1	1	4728	4728	4705	1
19121	2003/5/1 16:44	1	1	1	0	0	0.009615385	104	0	3	85	1	107	107	107	0
19133	2002/12/12 9:14	1	1	1	0	0	0	0	0	1	0	1	1468	1468	1468	0
19137	2004/4/6 9:30	1	1	2	0.11411051	0.604651163	3.197674419	43	0	3	46	1	1966	1671	1920	0
19160	2002/12/15 8:51	1	1	1	0	0	0	0	0	1	0	1	1571	1571	1571	0
19190	2005/6/29 9:55	1	2	2	0.978449329	0.10041841	0.020920502	119.5	0	3	165	1	1970	729.6333333	1966	1
19192	2004/8/22 11:55	1	46	123	0.693794539	0.276033058	0.278463782	83.61788618	1	12	12354	0.536585366	11453	5148.25	11134	1
19193	2004/4/8 7:54	1	2	2	0.650022422	0.062200957	0.023923445	104.5	1	3	2	1	1986	1690.833333	1940	0
19194	2004/4/7 14:29	1	1	1	0	0.090909091	0.022727273	44	1	1	0	1	1983	1688	1937	1
19195	2004/4/7 13:50	1	1	1	0	0	0	42	0	1	0	1	1982	1687	1936	1
19217	2005/2/6 13:24	1	1	3	0	0	0	22	0	1	0	0.333333333	14140	6501.033333	13733	1
19222	2006/3/20 14:00	2	4	4	0.375538535	0.403389831	0.152542373	73.75	0	2	674	1	16892	4572.388095	16892	1
19223	2005/1/30 12:33	1	3	5	0.486189927	1.094736842	1.176842105	95	0	6	146	0.4	14126	6499.65	13719	0
19229	2004/2/22 9:54	1	15	109	0.878609165	1.620518074	1.632079614	62.68807339	1	7	5298	0.23853211	9563	5972.333333	9288	1
19236	2003/3/29 6:45	1	1	1	0	0.011235955	0.011235955	89	0	1	1	1	4144	4144	4124	0
19237	2003/3/28 8:08	1	4	44	0.987503015	0.025889968	0.023193096	42.13636364	0	3	761	0.295454545	3863	3863	3844	0
19254	2003/6/15 12:21	1	2	3	0.974567532	1.176923077	3.423076923	43.33333333	1	3	339	1	5040	4210.5	5008	0
19259	2002/11/25 7:06	1	1	3	0	0	0	130	0	1	0	0.333333333	45	45	45	1
19263	2005/8/30 9:46	1	2	2	0.619382195	0.065217391	0.076086957	46	1	5	320	1	2169	827.3	2165	0
19265	2005/1/30 12:33	1	1	2	0	0	0	19	0	1	0	0.5	14126	6499.65	13719	1
19280	2006/5/4 7:36	1	1	3	0.842088782	0.067114094	0.020134228	49.66666667	0	5	1356	0.333333333	2397	708.7166667	2391	0
19351	2002/12/15 8:51	1	2	4	0.88276623	0.270944742	0.098039216	140.25	0	1	80	0.5	1571	1571	1571	0
19368	2002/12/12 13:13	1	1	3	0.844044005	0.035353535	0.022727273	132	0	1	10	0.666666667	1522	1522	1522	0
19371	2006/5/28 20:49	1	6	6	0.946937512	0.02915952	0.02915952	97.16666667	0	5	67	1	65	65	65	0
19372	2006/5/19 11:27	1	1	1	0	0	0	17	1	1	0	1	50	50	50	0
19379	2004/11/15 18:45	1	1	1	0	0	0	21	0	1	0	1	12906	5807.533333	12551	0
19396	2004/11/15 17:29	1	1	1	0	0	0	7	0	1	0	1	12781	5682.533333	12426	0
19399	2004/6/15 5:42	1	1	3	0.820878402	1.611111111	1.666666667	6	0	3	254	1	10644	5279	10346	0
19413	2004/9/2 16:18	1	1	1	0	0	0	29	0	1	0	1	11652	5269.75	11333	0
19420	2003/6/15 11:21	1	2	6	0	0	0	7.666666667	0	1	0	0.166666667	5037	4207.5	5005	0
19424	2005/1/1 12:39	1	5	7	0.65304037	0.069135802	0.249382716	57.85714286	0	8	0	0.571428571	13877	6363.033333	13491	0
19430	2004/6/15 5:42	1	1	1	0	0	0	17	0	1	0	1	10644	5279	10346	1
19436	2004/8/25 14:04	1	2	2	0.759873672	1.869565217	2.184782609	46	1	5	6	1	11494	5177.833333	11175	0
19440	2004/2/15 11:25	1	1	1	0	0.018867925	0.018867925	53	1	2	86	1	8943	5442.333333	8668	1
19442	2003/11/12 16:47	1	1	1	0	0.214285714	0	56	0	2	9	1	43	43	36	0
19443	2003/11/3 17:22	1	1	1	0	0.083333333	0	48	0	2	225	1	30	30	23	0
19445	2003/2/3 9:59	1	1	1	0	0.02173913	0	46	0	1	7	1	2848	2848	2838	0
19450	2002/12/19 12:53	1	3	3	0.484547739	0.068181818	0.056818182	146.6666667	0	2	48	1	1784	1784	1778	0
19473	2002/12/12 13:12	1	1	1	0	0	0	0	0	1	0	1	1516	1516	1516	0
19487	2003/7/9 12:53	1	1	1	0	0.097560976	0.097560976	123	1	1	154	1	5469	4115.5	5434	0
19491	2002/11/25 7:06	1	2	7	0	0	0	97.71428571	0	1	0	0.142857143	150	150	150	1
19500	2003/11/27 16:40	1	1	1	0	0.074074074	0.024691358	81	1	3	4	1	59	59	52	0
19503	2003/11/20 16:58	1	1	1	0	0.18627451	0.029411765	102	0	3	8	1	47	47	40	0
19504	2003/11/12 16:46	1	1	1	0	0.105263158	0.042105263	95	0	3	12	1	42	42	35	0
19505	2003/10/31 4:12	1	1	1	0	0.2	0.094736842	95	0	3	1	1	12	12	11	0
19506	2003/10/30 18:43	1	1	1	0	0.709677419	0	93	0	3	0	1	9	9	8	0
19507	2003/10/30 7:51	1	1	1	0	0.246376812	0.014492754	69	0	3	265	1	2	2	2	0
19514	2002/12/20 7:13	1	2	2	0.650022422	0.035460993	0.007092199	141	1	2	43	1	1816	1816	1810	0
19516	2002/12/15 8:51	1	3	7	0.70956156	0.213349225	0.145411204	119.8571429	0	1	100	0.571428571	1585	1585	1585	0
19527	2003/5/2 7:36	1	1	1	0	0.014285714	0.014285714	70	0	3	86	1	108	108	108	0
19539	2004/12/23 5:41	1	1	4	0	0	0	37.75	0	1	0	0.25	13519	6070.766667	13162	1
19549	2002/12/18 18:14	1	2	3	0.603561388	0.565217391	0.100686499	145.6666667	0	1	46	1	1705	1705	1700	0
19559	2002/12/18 18:14	1	1	1	0	0	0	0	0	1	0	1	1705	1705	1700	0
19564	2002/12/15 8:51	1	3	7	0.968427237	0.055555556	0.051724138	74.57142857	0	2	99	0.571428571	1585	1585	1585	0
19581	2002/12/15 8:51	1	2	6	0	0.086419753	0.012345679	13.5	0	1	80	0.5	1639	1639	1639	0
19591	2002/11/25 7:07	1	2	7	0	0	0	28.14285714	0	1	0	0.142857143	620	620	620	1
19606	2002/12/15 8:51	1	1	1	0	0	0	0	0	1	0	1	1631	1631	1631	0
19618	2003/1/5 15:58	1	1	2	0.918295834	0.046875	0.046875	32	0	1	14	0.5	2692	2692	2683	0
19620	2002/12/15 8:51	1	1	1	0	0	0	0	0	1	0	1	1631	1631	1631	0
19642	2004/6/25 12:58	1	7	8	0.728062704	0.308823529	0.402573529	68	0	6	777	0.625	10777	5289.25	10477	1
19644	2004/3/16 13:04	1	1	1	0	0	0	23	0	1	0	1	10137	6339.166667	9850	0
19657	2003/12/9 9:48	1	2	10	0.957349181	0.487238979	0.345707657	43.1	1	5	102	0.4	8695	5978.5	8421	1
19661	2003/7/9 11:14	1	1	1	0	0.03125	0.03125	32	1	1	154	1	5466	4112.5	5431	0
19664	2002/12/15 8:51	1	1	1	0	0	0	0	0	1	0	1	1631	1631	1631	0
19675	2003/11/27 17:55	1	1	1	0	0.136363636	0.227272727	22	1	1	1	1	62	62	55	1
19676	2003/11/26 18:46	1	2	2	0	0	0	27.5	1	1	0	0.5	55	55	48	1
19708	2002/12/15 8:51	1	1	1	0	0	0	0	0	1	0	1	1631	1631	1631	0
19735	2002/12/15 8:51	1	1	1	0	0	0	0	0	1	0	1	1631	1631	1631	0
19752	2002/12/15 8:51	1	1	1	0	0	0	0	0	1	0	1	1631	1631	1631	0
19763	2004/6/29 18:32	1	13	14	0.173282668	0.12027027	0.104954955	158.5714286	1	8	400	0.857142857	1435	679.5833333	1431	1
19768	2003/11/21 15:35	1	1	1	0	0.535714286	1.142857143	28	0	2	0	1	1177	889	1173	0
19770	2003/11/20 13:02	1	1	1	0	0.026315789	0.026315789	38	1	2	1	1	7672	5129.5	7429	0
19771	2003/11/19 7:12	1	2	2	0.918295834	0.039473684	0	38	0	2	294	1	7560	5132.5	7338	1
19777	2003/1/3 16:40	1	10	20	0.800757306	0.057709648	0.026149684	110.9	0	2	202	0.25	2648	2648	2640	1
19779	2002/12/15 8:51	1	1	1	0	0	0	0	0	1	0	1	1631	1631	1631	0
19785	2004/5/14 8:33	1	1	1	0	0.054545455	0.018181818	55	1	3	0	1	10417	5836.333333	10121	0
19786	2004/5/14 8:21	1	1	1	0	0.074074074	0.018518519	54	1	3	56	1	10416	5835.333333	10120	0
19794	2003/11/11 5:34	1	1	1	0	0.028571429	0.028571429	70	1	2	3	1	7047	4634	6880	0
19805	2002/12/15 8:51	1	1	1	0	0	0	0	0	1	0	1	1631	1631	1631	0
19807	2003/8/7 12:58	1	1	1	0	0.323529412	0	68	1	2	183	1	5803	4181.5	5685	0
19811	2005/1/24 9:32	1	1	1	0	0.035714286	0.035714286	28	1	3	21	1	1776	710.2833333	1772	0
19822	2002/12/15 8:51	1	1	1	0	0	0	0	0	1	0	1	1631	1631	1631	0
19823	2002/12/19 12:53	1	1	1	0	0.230769231	0.307692308	13	0	1	0	1	1738	1738	1733	0
19832	2004/2/18 14:48	1	1	1	0	0	0	9	0	1	0	1	8955	5428.333333	8680	1
19852	2002/12/15 8:51	1	1	1	0	0	0	0	0	1	0	1	1631	1631	1631	0
19874	2002/12/15 8:51	1	1	1	0	0	0	0	0	1	0	1	1631	1631	1631	0
19883	2004/3/7 16:46	1	1	1	0	0	0	13	0	1	0	1	10110	6379.666667	9823	0
19891	2004/2/20 18:33	1	1	1	0	0.032258065	0.032258065	31	0	2	73	1	9159	5580.333333	8884	0
19903	2002/12/15 8:51	1	1	1	0	0	0	0	0	1	0	1	1631	1631	1631	0
19909	2005/8/28 6:34	1	30	51	0.657782386	0.195841996	0.198752599	94.31372549	0	12	2355	0.411764706	16064	5771.433333	15475	1
19910	2005/8/28 5:58	1	1	1	0	0.005464481	0.005464481	183	1	3	21	1	2126	799.2	2122	0
19912	2005/4/28 9:28	1	1	1	0	0.038251366	0	183	0	3	98	1	1811	654.8166667	1807	0
19916	2004/11/27 11:21	1	1	2	0.985228136	0.01443299	0.01443299	242.5	1	3	0	0.5	13373	6245.116667	13018	0
19924	2004/4/10 5:43	1	1	1	0	0.027586207	0	145	1	2	11	1	10171	6108	9884	0
19925	2004/3/30 6:35	1	1	1	0	0.118881119	0.125874126	143	0	1	9	1	1944	1654.666667	1898	0
19926	2004/3/21 14:21	1	1	1	0	0.013986014	0.076923077	143	0	1	0	1	1943	1658	1897	0
19927	2004/3/21 14:10	1	15	29	0.815224339	0.028468684	0.026370992	115.0689655	0	9	68	0.137931034	1942	1657	1896	1
19928	2004/3/21 10:43	1	1	2	0.967294779	0.14379085	0.071895425	76.5	0	3	4	1	1894	1609	1849	0
19929	2004/3/19 15:56	1	1	3	0.685379024	0.185446009	0.178403756	142	0	3	0	0.666666667	1891	1606	1846	0
19952	2006/1/24 11:29	1	1	1	0	0.028688525	0.004098361	244	0	3	15	1	430	104.0761905	430	0
[truncated: 2,456 more rows]
