# Supplementary material for: KCO: Balancing class distribution in just-in-time software defect prediction using kernel crossover oversampling
Source: PLoS One. 2024 Apr 11;19(4):e0299585. doi: 10.1371/journal.pone.0299585 (PMC11008885; doi:10.1371/journal.pone.0299585)
Supplement: S1 Datasets — (ZIP) [file pone.0299585.s001.zip › Datasets/columba_0.25.json]

{"columns":["ns","nf","entropy","la","ld","lt","fix","ndev","pd","npt","exp","sexp","ns_jitter","nf_jitter","entropy_jitter","la_jitter","ld_jitter","lt_jitter","fix_jitter","ndev_jitter","pd_jitter","npt_jitter","exp_jitter","sexp_jitter","bug"],"index":[0,1,2,3,4,5,6,7,8,9,10,11,12,13,14,15,16,17,18,19,20,21,22,23,24,25,26,27,28,29,30,31,32,33,34,35,36,37,38,39,40,41,42,43,44,45,46,47,48,49,50,51,52,53,54,55,56,57,58,59,60,61,62,63,64,65,66,67,68,69,70,71,72,73,74,75,76,77,78,79,80,81,82,83,84,85,86,87,88,89,90,91,92,93,94,95,96,97,98,99,100,101,102,103,104,105,106,107,108,109,110,111,112,113,114,115,116,117,118,119,120,121,122,123,124,125,126,127,128,129,130,131,132,133,134,135,136,137,138,139,140,141,142,143,144,145,146,147,148,149,150,151,152,153,154,155,156,157,158,159,160,161,162,163,164,165,166,167,168,169,170,171,172,173,174,175,176,177,178,179,180,181,182,183,184,185,186,187,188,189,190,191,192,193,194,195,196,197,198,199,200,201,202,203,204,205,206,207,208,209,210,211,212,213,214,215,216,217,218,219,220,221,222,223,224,225,226,227,228,229,230,231,232,233,234,235,236,237,238,239,240,241,242,243,244,245,246,247,248,249,250,251,252,253,254,255,256,257,258,259,260,261,262,263,264,265,266,267,268,269,270,271,272,273,274,275,276,277,278,279,280,281,282,283,284,285,286,287,288,289,290,291,292,293,294,295,296,297,298,299,300,301,302,303,304,305,306,307,308,309,310,311,312,313,314,315,316,317,318,319,320,321,322,323,324,325,326,327,328,329,330,331,332,333,334,335,336,337,338,339,340,341,342,343,344,345,346,347,348,349,350,351,352,353,354,355,356,357,358,359,360,361,362,363,364,365,366,367,368,369,370,371,372,373,374,375,376,377,378,379,380,381,382,383,384,385,386,387,388,389,390,391,392,393,394,395,396,397,398,399,400,401,402,403,404,405,406,407,408,409,410,411,412,413,414,415,416,417,418,419,420,421,422,423,424,425,426,427,428,429,430,431,432,433,434,435,436,437,438,439,440,441,442,443,444,445,446,447,448,449,450,451,452,453,454,455,456,457,458,459,460,461,462,463,464,465,466,467,468,469,470,471,472,473,474,475,476,477,478,479,480,481,482,483,484,485,486,487,488,489,490,491,492,493,494,495,496,497,498,499,500,501,502,503,504,505,506,507,508,509,510,511,512,513,514,515,516,517,518,519,520,521,522,523,524,525,526,527,528,529,530,531,532,533,534,535,536,537,538,539,540,541,542,543,544,545,546,547,548,549,550,551,552,553,554,555,556,557,558,559,560,561,562,563,564,565,566,567,568,569,570,571,572,573,574,575,576,577,578,579,580,581,582,583,584,585,586,587,588,589,590,591,592,593,594,595,596,597,598,599,600,601,602,603,604,605,606,607,608,609,610,611,612,613,614,615,616,617,618,619,620,621,622,623,624,625,626,627,628,629,630,631,632,633,634,635,636,637,638,639,640,641,642,643,644,645,646,647,648,649,650,651,652,653,654,655,656,657,658,659,660,661,662,663,664,665,666,667,668,669,670,671,672,673,674,675,676,677,678,679,680,681,682,683,684,685,686,687,688,689,690,691,692,693,694,695,696,697,698,699,700,701,702,703,704,705,706,707,708,709,710,711,712,713,714,715,716,717,718,719,720,721,722,723,724,725,726,727,728,729,730,731,732,733,734,735,736,737,738,739,740,741,742,743,744,745,746,747,748,749,750,751,752,753,754,755,756,757,758,759,760,761,762,763,764,765,766,767,768,769,770,771,772,773,774,775,776,777,778,779,780,781,782,783,784,785,786,787,788,789,790,791,792,793,794,795,796,797,798,799,800,801,802,803,804,805,806,807,808,809,810,811,812,813,814,815,816,817,818,819,820,821,822,823,824,825,826,827,828,829,830,831,832,833,834,835,836,837,838,839,840,841,842,843,844,845,846,847,848,849,850,851,852,853,854,855,856,857,858,859,860,861,862,863,864,865,866,867,868,869,870,871,872,873,874,875,876,877,878,879,880,881,882,883,884,885,886,887,888,889,890,891,892,893,894,895,896,897,898,899,900,901,902,903,904,905,906,907,908,909,910,911,912,913,914,915,916,917,918,919,920,921,922,923,924,925,926,927,928,929,930,931,932,933,934,935,936,937,938,939,940,941,942,943,944,945,946,947,948,949,950,951,952,953,954,955,956,957,958,959,960,961,962,963,964,965,966,967,968,969,970,971,972,973,974,975,976,977,978,979,980,981,982,983,984,985,986,987,988,989,990,991,992,993,994,995,996,997,998,999,1000,1001,1002,1003,1004,1005,1006,1007,1008,1009,1010,1011,1012,1013,1014,1015,1016,1017,1018,1019,1020,1021,1022,1023,1024,1025,1026,1027,1028,1029,1030,1031,1032,1033,1034,1035,1036,1037,1038,1039,1040,1041,1042,1043,1044,1045,1046,1047,1048,1049,1050,1051,1052,1053,1054,1055,1056,1057,1058,1059,1060,1061,1062,1063,1064,1065,1066,1067,1068,1069,1070,1071,1072,1073,1074,1075,1076,1077,1078,1079,1080,1081,1082,1083,1084,1085,1086,1087,1088,1089,1090,1091,1092,1093,1094,1095,1096,1097,1098,1099,1100,1101,1102,1103,1104,1105,1106,1107,1108,1109,1110,1111,1112,1113,1114,1115,1116,1117,1118,1119,1120,1121,1122,1123,1124,1125,1126,1127,1128,1129,1130,1131,1132,1133,1134,1135,1136,1137,1138,1139,1140,1141,1142,1143,1144,1145,1146,1147,1148,1149,1150,1151,1152,1153,1154,1155,1156,1157,1158,1159,1160,1161,1162,1163,1164,1165,1166,1167,1168,1169,1170,1171,1172,1173,1174,1175,1176,1177,1178,1179,1180,1181,1182,1183,1184,1185,1186,1187,1188,1189,1190,1191,1192,1193,1194,1195,1196,1197,1198,1199,1200,1201,1202,1203,1204,1205,1206,1207,1208,1209,1210,1211,1212,1213,1214,1215,1216,1217,1218,1219,1220,1221,1222,1223,1224,1225,1226,1227,1228,1229,1230,1231,1232,1233,1234,1235,1236,1237,1238,1239,1240,1241,1242,1243,1244,1245,1246,1247,1248,1249,1250,1251,1252,1253,1254,1255,1256,1257,1258,1259,1260,1261,1262,1263,1264,1265,1266,1267,1268,1269,1270,1271,1272,1273,1274,1275,1276,1277,1278,1279,1280,1281,1282,1283,1284,1285,1286,1287,1288,1289,1290,1291,1292,1293,1294,1295,1296,1297,1298,1299,1300,1301,1302,1303,1304,1305,1306,1307,1308,1309,1310,1311,1312,1313,1314,1315,1316,1317,1318,1319,1320,1321,1322,1323,1324,1325,1326,1327,1328,1329,1330,1331,1332,1333,1334,1335,1336,1337,1338,1339,1340,1341,1342,1343,1344,1345,1346,1347,1348,1349,1350,1351,1352,1353,1354,1355,1356,1357,1358,1359,1360,1361,1362,1363,1364,1365,1366,1367,1368,1369,1370,1371,1372,1373,1374,1375,1376,1377,1378,1379,1380,1381,1382,1383,1384,1385,1386,1387,1388,1389,1390,1391,1392,1393,1394,1395,1396,1397,1398,1399,1400,1401,1402,1403,1404,1405,1406,1407,1408,1409,1410,1411,1412,1413,1414,1415,1416,1417,1418,1419,1420,1421,1422,1423,1424,1425,1426,1427,1428,1429,1430,1431,1432,1433,1434,1435,1436,1437,1438,1439,1440,1441,1442,1443,1444,1445,1446,1447,1448,1449,1450,1451,1452,1453,1454,1455,1456,1457,1458,1459,1460,1461,1462,1463,1464,1465,1466,1467,1468,1469,1470,1471,1472,1473,1474,1475,1476,1477,1478,1479,1480,1481,1482,1483,1484,1485,1486,1487,1488,1489,1490,1491,1492,1493,1494,1495,1496,1497,1498,1499,1500,1501,1502,1503,1504,1505,1506,1507,1508,1509,1510,1511,1512,1513,1514,1515,1516,1517,1518,1519,1520,1521,1522,1523,1524,1525,1526,1527,1528,1529,1530,1531,1532,1533,1534,1535,1536,1537,1538,1539,1540,1541,1542,1543,1544,1545,1546,1547,1548,1549,1550,1551,1552,1553,1554,1555,1556,1557,1558,1559,1560,1561,1562,1563,1564,1565,1566,1567,1568,1569,1570,1571,1572,1573,1574,1575,1576,1577,1578,1579,1580,1581,1582,1583,1584,1585,1586,1587,1588,1589,1590,1591,1592,1593,1594,1595,1596,1597,1598,1599,1600,1601,1602,1603,1604,1605,1606,1607,1608,1609,1610,1611,1612,1613,1614,1615,1616,1617,1618,1619,1620,1621,1622,1623,1624,1625,1626,1627,1628,1629,1630,1631,1632,1633,1634,1635,1636,1637,1638,1639,1640,1641,1642,1643,1644,1645,1646,1647,1648,1649,1650,1651,1652,1653,1654,1655,1656,1657,1658,1659,1660,1661,1662,1663,1664,1665,1666,1667,1668,1669,1670,1671,1672,1673,1674,1675,1676,1677,1678,1679,1680,1681,1682,1683,1684,1685,1686,1687,1688,1689,1690,1691,1692,1693,1694,1695,1696,1697,1698,1699,1700,1701,1702,1703,1704,1705,1706,1707,1708,1709,1710,1711,1712,1713,1714,1715,1716,1717,1718,1719,1720,1721,1722,1723,1724,1725,1726,1727,1728,1729,1730,1731,1732,1733,1734,1735,1736,1737,1738,1739,1740,1741,1742,1743,1744,1745,1746,1747,1748,1749,1750,1751,1752,1753,1754,1755,1756,1757,1758,1759,1760,1761,1762,1763,1764,1765,1766,1767,1768,1769,1770,1771,1772,1773,1774,1775,1776,1777,1778,1779,1780,1781,1782,1783,1784,1785,1786,1787,1788,1789,1790,1791,1792,1793,1794,1795,1796,1797,1798,1799,1800,1801,1802,1803,1804,1805,1806,1807,1808,1809,1810,1811,1812,1813,1814,1815,1816,1817,1818,1819,1820,1821,1822,1823,1824,1825,1826,1827,1828,1829,1830,1831,1832,1833,1834,1835,1836,1837,1838,1839,1840,1841,1842,1843,1844,1845,1846,1847,1848,1849,1850,1851,1852,1853,1854,1855,1856,1857,1858,1859,1860,1861,1862,1863,1864,1865,1866,1867,1868,1869,1870,1871,1872,1873,1874,1875,1876,1877,1878,1879,1880,1881,1882,1883,1884,1885,1886,1887,1888,1889,1890,1891,1892,1893,1894,1895,1896,1897,1898,1899,1900,1901,1902,1903,1904,1905,1906,1907,1908,1909,1910,1911,1912,1913,1914,1915,1916,1917,1918,1919,1920,1921,1922,1923,1924,1925,1926,1927,1928,1929,1930,1931,1932,1933,1934,1935,1936,1937,1938,1939,1940,1941,1942,1943,1944,1945,1946,1947,1948,1949,1950,1951,1952,1953,1954,1955,1956,1957,1958,1959,1960,1961,1962,1963,1964,1965,1966,1967,1968,1969,1970,1971,1972,1973,1974,1975,1976,1977,1978,1979,1980,1981,1982,1983,1984,1985,1986,1987,1988,1989,1990,1991,1992,1993,1994,1995,1996,1997,1998,1999,2000,2001,2002,2003,2004,2005,2006,2007,2008,2009,2010,2011,2012,2013,2014,2015,2016,2017,2018,2019,2020,2021,2022,2023,2024,2025,2026,2027,2028,2029,2030,2031,2032,2033,2034,2035,2036,2037,2038,2039,2040,2041,2042,2043,2044,2045,2046,2047,2048,2049,2050,2051,2052,2053,2054,2055,2056,2057,2058,2059,2060,2061,2062,2063,2064,2065,2066,2067,2068,2069,2070,2071,2072,2073,2074,2075,2076,2077,2078,2079,2080,2081,2082,2083,2084,2085,2086,2087,2088,2089,2090,2091,2092,2093,2094,2095,2096,2097,2098,2099,2100,2101,2102,2103,2104,2105,2106,2107,2108,2109,2110,2111,2112,2113,2114,2115,2116,2117,2118,2119,2120,2121,2122,2123,2124,2125,2126,2127,2128,2129,2130,2131,2132,2133,2134,2135,2136,2137,2138,2139,2140,2141,2142,2143,2144,2145,2146,2147,2148,2149,2150,2151,2152,2153,2154,2155,2156,2157,2158,2159,2160,2161,2162,2163,2164,2165,2166,2167,2168,2169,2170,2171,2172,2173,2174,2175,2176,2177,2178,2179,2180,2181,2182,2183,2184,2185,2186,2187,2188,2189,2190,2191,2192,2193,2194,2195,2196,2197,2198,2199,2200,2201,2202,2203,2204,2205,2206,2207,2208,2209,2210,2211,2212,2213,2214,2215,2216,2217,2218,2219,2220,2221,2222,2223,2224,2225,2226,2227,2228,2229,2230,2231,2232,2233,2234,2235,2236,2237,2238,2239,2240,2241,2242,2243,2244,2245,2246,2247,2248,2249,2250,2251,2252,2253,2254,2255,2256,2257,2258,2259,2260,2261,2262,2263,2264,2265,2266,2267,2268,2269,2270,2271,2272,2273,2274,2275,2276,2277,2278,2279,2280,2281,2282,2283,2284,2285,2286,2287,2288,2289,2290,2291,2292,2293,2294,2295,2296,2297,2298,2299,2300,2301,2302,2303,2304,2305,2306,2307,2308,2309,2310,2311,2312,2313,2314,2315,2316,2317,2318,2319,2320,2321,2322,2323,2324,2325,2326,2327,2328,2329,2330,2331,2332,2333,2334,2335,2336,2337,2338,2339,2340,2341,2342,2343,2344,2345,2346,2347,2348,2349,2350,2351,2352,2353,2354,2355,2356,2357,2358,2359,2360,2361,2362,2363,2364,2365,2366,2367,2368,2369,2370,2371,2372,2373,2374,2375,2376,2377,2378,2379,2380,2381,2382,2383,2384,2385,2386,2387,2388,2389,2390,2391,2392,2393,2394,2395,2396,2397,2398,2399,2400,2401,2402,2403,2404,2405,2406,2407,2408,2409,2410,2411,2412,2413,2414,2415,2416,2417,2418,2419,2420,2421,2422,2423,2424,2425,2426,2427,2428,2429,2430,2431,2432,2433,2434,2435,2436,2437,2438,2439,2440,2441,2442,2443,2444,2445,2446,2447,2448,2449,2450,2451,2452,2453,2454,2455,2456,2457,2458,2459,2460,2461,2462,2463,2464,2465,2466,2467,2468,2469,2470,2471,2472,2473,2474,2475,2476,2477,2478,2479,2480,2481,2482,2483,2484,2485,2486,2487,2488,2489,2490,2491,2492,2493,2494,2495,2496,2497,2498,2499,2500,2501,2502,2503,2504,2505,2506,2507,2508,2509,2510,2511,2512,2513,2514,2515,2516,2517,2518,2519,2520,2521,2522,2523,2524,2525,2526,2527,2528,2529,2530,2531,2532,2533,2534,2535,2536,2537,2538,2539,2540,2541,2542,2543,2544,2545,2546,2547,2548,2549,2550,2551,2552,2553,2554,2555,2556,2557,2558,2559,2560,2561,2562,2563,2564,2565,2566,2567,2568,2569,2570,2571,2572,2573,2574,2575,2576,2577,2578,2579,2580,2581,2582,2583,2584,2585,2586,2587,2588,2589,2590,2591,2592,2593,2594,2595,2596,2597,2598,2599,2600,2601,2602,2603,2604,2605,2606,2607,2608,2609,2610,2611,2612,2613,2614,2615,2616,2617,2618,2619,2620,2621,2622,2623,2624,2625,2626,2627,2628,2629,2630,2631,2632,2633,2634,2635,2636,2637,2638,2639,2640,2641,2642,2643,2644,2645,2646,2647,2648,2649,2650,2651,2652,2653,2654,2655,2656,2657,2658,2659,2660,2661,2662,2663,2664,2665,2666,2667,2668,2669,2670,2671,2672,2673,2674,2675,2676,2677,2678,2679,2680,2681,2682,2683,2684,2685,2686,2687,2688,2689,2690,2691,2692,2693,2694,2695,2696,2697,2698,2699,2700,2701,2702,2703,2704,2705,2706,2707,2708,2709,2710,2711,2712,2713,2714,2715,2716,2717,2718,2719,2720,2721,2722,2723,2724,2725,2726,2727,2728,2729,2730,2731,2732,2733,2734,2735,2736,2737,2738,2739,2740,2741,2742,2743,2744,2745,2746,2747,2748,2749,2750,2751,2752,2753,2754,2755,2756,2757,2758,2759,2760,2761,2762,2763,2764,2765,2766,2767,2768,2769,2770,2771,2772,2773,2774,2775,2776,2777,2778,2779,2780,2781,2782,2783,2784,2785,2786,2787,2788,2789,2790,2791,2792,2793,2794,2795,2796,2797,2798,2799,2800,2801,2802,2803,2804,2805,2806,2807,2808,2809,2810,2811,2812,2813,2814,2815,2816,2817,2818,2819,2820,2821,2822,2823,2824,2825,2826,2827,2828,2829,2830,2831,2832,2833,2834,2835,2836,2837,2838,2839,2840,2841,2842,2843,2844,2845,2846,2847,2848,2849,2850,2851,2852,2853,2854,2855,2856,2857,2858,2859,2860,2861,2862,2863,2864,2865,2866,2867,2868,2869,2870,2871,2872,2873,2874,2875,2876,2877,2878,2879,2880,2881,2882,2883,2884,2885,2886,2887,2888,2889,2890,2891,2892,2893,2894,2895,2896,2897,2898,2899,2900,2901,2902,2903,2904,2905,2906,2907,2908,2909,2910,2911,2912,2913,2914,2915,2916,2917,2918,2919,2920,2921,2922,2923,2924,2925,2926,2927,2928,2929,2930,2931,2932,2933,2934,2935,2936,2937,2938,2939,2940,2941,2942,2943,2944,2945,2946,2947,2948,2949,2950,2951,2952,2953,2954,2955,2956,2957,2958,2959,2960,2961,2962,2963,2964,2965,2966,2967,2968,2969,2970,2971,2972,2973,2974,2975,2976,2977,2978,2979,2980,2981,2982,2983,2984,2985,2986,2987,2988,2989,2990,2991,2992,2993,2994,2995,2996,2997,2998,2999,3000,3001,3002,3003,3004,3005,3006,3007,3008,3009,3010,3011,3012,3013,3014,3015,3016,3017,3018,3019,3020,3021,3022,3023,3024,3025,3026,3027,3028,3029,3030,3031,3032,3033,3034,3035,3036,3037,3038,3039,3040,3041,3042,3043,3044,3045,3046,3047,3048,3049,3050,3051,3052,3053,3054,3055,3056,3057,3058,3059,3060,3061,3062,3063,3064,3065,3066,3067,3068,3069,3070,3071,3072,3073,3074,3075,3076,3077,3078,3079,3080,3081,3082,3083,3084,3085,3086,3087,3088,3089,3090,3091,3092,3093,3094,3095,3096,3097,3098,3099,3100,3101,3102,3103,3104,3105,3106,3107,3108,3109,3110,3111,3112,3113,3114,3115,3116,3117,3118,3119,3120,3121,3122,3123,3124,3125,3126,3127,3128,3129,3130,3131,3132,3133,3134,3135,3136,3137,3138,3139,3140,3141,3142,3143,3144,3145,3146,3147,3148,3149,3150,3151,3152,3153,3154,3155,3156,3157,3158,3159,3160,3161,3162,3163,3164,3165,3166,3167,3168,3169,3170,3171,3172,3173,3174,3175,3176,3177,3178,3179,3180,3181,3182,3183,3184,3185,3186,3187,3188,3189,3190,3191,3192,3193,3194,3195,3196,3197,3198,3199,3200,3201,3202,3203,3204,3205,3206,3207,3208,3209,3210,3211,3212,3213,3214,3215,3216,3217,3218,3219,3220,3221,3222,3223,3224,3225,3226,3227,3228,3229,3230,3231,3232,3233,3234,3235,3236,3237,3238,3239,3240,3241,3242,3243,3244,3245,3246,3247,3248,3249,3250,3251,3252,3253,3254,3255,3256,3257,3258,3259,3260,3261,3262,3263,3264,3265,3266,3267,3268,3269,3270,3271,3272,3273,3274,3275,3276,3277,3278,3279,3280,3281,3282,3283,3284,3285,3286,3287,3288,3289,3290,3291,3292,3293,3294,3295,3296,3297,3298,3299,3300,3301,3302,3303,3304,3305,3306,3307,3308,3309,3310,3311,3312,3313,3314,3315,3316,3317,3318,3319,3320,3321,3322,3323,3324,3325,3326,3327,3328,3329,3330,3331,3332,3333,3334,3335,3336,3337,3338,3339,3340,3341,3342,3343,3344,3345,3346,3347,3348,3349,3350,3351,3352,3353,3354,3355,3356,3357,3358,3359,3360,3361,3362,3363,3364,3365,3366,3367,3368,3369,3370,3371,3372,3373,3374,3375,3376,3377,3378,3379,3380,3381,3382,3383,3384,3385,3386,3387,3388,3389,3390,3391,3392,3393,3394,3395,3396,3397,3398,3399,3400,3401,3402,3403,3404,3405,3406,3407,3408,3409,3410,3411,3412,3413,3414,3415,3416,3417,3418,3419,3420,3421,3422,3423,3424,3425,3426,3427,3428,3429,3430,3431,3432,3433,3434,3435,3436,3437,3438,3439,3440,3441,3442,3443,3444,3445,3446,3447,3448,3449,3450,3451,3452,3453,3454,3455,3456,3457,3458,3459,3460,3461,3462,3463,3464,3465,3466,3467,3468,3469,3470,3471,3472,3473,3474,3475,3476,3477,3478,3479,3480,3481,3482,3483,3484,3485,3486,3487,3488,3489,3490,3491,3492,3493,3494,3495,3496,3497,3498,3499,3500,3501,3502,3503,3504,3505,3506,3507,3508,3509,3510,3511,3512,3513,3514,3515,3516,3517,3518,3519,3520,3521,3522,3523,3524,3525,3526,3527,3528,3529,3530,3531,3532,3533,3534,3535,3536,3537,3538,3539,3540,3541,3542,3543,3544,3545,3546,3547,3548,3549,3550,3551,3552,3553,3554,3555,3556,3557,3558,3559,3560,3561,3562,3563,3564,3565,3566,3567,3568,3569,3570,3571,3572,3573,3574,3575,3576,3577,3578,3579,3580,3581,3582,3583,3584,3585,3586,3587,3588,3589,3590,3591,3592,3593,3594,3595,3596,3597,3598,3599,3600,3601,3602,3603,3604,3605,3606,3607,3608,3609,3610,3611,3612,3613,3614,3615,3616,3617,3618,3619,3620,3621,3622,3623,3624,3625,3626,3627,3628,3629,3630,3631,3632,3633,3634,3635,3636,3637,3638,3639,3640,3641,3642,3643,3644,3645,3646,3647,3648,3649,3650,3651,3652,3653,3654,3655,3656,3657,3658,3659,3660,3661,3662,3663,3664,3665,3666,3667,3668,3669,3670,3671,3672,3673,3674,3675,3676,3677,3678,3679,3680,3681,3682,3683,3684,3685,3686,3687,3688,3689,3690,3691,3692,3693,3694,3695,3696,3697,3698,3699,3700,3701,3702,3703,3704,3705,3706,3707,3708,3709,3710,3711,3712,3713,3714,3715,3716,3717,3718,3719,3720,3721,3722,3723,3724,3725,3726,3727,3728,3729,3730,3731,3732,3733,3734,3735,3736,3737,3738,3739,3740,3741,3742,3743,3744,3745,3746,3747,3748,3749,3750,3751,3752,3753,3754,3755,3756,3757,3758,3759,3760,3761,3762,3763,3764,3765,3766,3767,3768,3769,3770,3771,3772,3773,3774,3775,3776,3777,3778,3779,3780,3781,3782,3783,3784,3785,3786,3787,3788,3789,3790,3791,3792,3793,3794,3795,3796,3797,3798,3799,3800,3801,3802,3803,3804,3805,3806,3807,3808,3809,3810,3811,3812,3813,3814,3815,3816,3817,3818,3819,3820,3821,3822,3823,3824,3825,3826,3827,3828,3829,3830,3831,3832,3833,3834,3835,3836,3837,3838,3839,3840,3841,3842,3843,3844,3845,3846,3847,3848,3849,3850,3851,3852,3853,3854,3855,3856,3857,3858,3859,3860,3861,3862,3863,3864,3865,3866,3867,3868,3869,3870,3871,3872,3873,3874,3875,3876,3877,3878,3879,3880,3881,3882,3883,3884,3885,3886,3887,3888,3889,3890,3891,3892,3893,3894,3895,3896,3897,3898,3899,3900,3901,3902,3903,3904,3905,3906,3907,3908,3909,3910,3911,3912,3913,3914,3915,3916,3917,3918,3919,3920,3921,3922,3923,3924,3925,3926,3927,3928,3929,3930,3931,3932,3933,3934,3935,3936,3937,3938,3939,3940,3941,3942,3943,3944,3945,3946,3947,3948,3949,3950,3951,3952,3953,3954,3955,3956,3957,3958,3959,3960,3961,3962,3963,3964,3965,3966,3967,3968,3969,3970,3971,3972,3973,3974,3975,3976,3977,3978,3979,3980,3981,3982,3983,3984,3985,3986,3987,3988,3989,3990,3991,3992,3993,3994,3995,3996,3997,3998,3999,4000,4001,4002,4003,4004,4005,4006,4007,4008,4009,4010,4011,4012,4013,4014,4015,4016,4017,4018,4019,4020,4021,4022,4023,4024,4025,4026,4027,4028,4029,4030,4031,4032,4033,4034,4035,4036,4037,4038,4039,4040,4041,4042,4043,4044,4045,4046,4047,4048,4049,4050,4051,4052,4053,4054,4055,4056,4057,4058,4059,4060,4061,4062,4063,4064,4065,4066,4067,4068,4069,4070,4071,4072,4073,4074,4075,4076,4077,4078,4079,4080,4081,4082,4083,4084,4085,4086,4087,4088,4089,4090,4091,4092,4093,4094,4095,4096,4097,4098,4099,4100,4101,4102,4103,4104,4105,4106,4107,4108,4109,4110,4111,4112,4113,4114,4115,4116,4117,4118,4119,4120,4121,4122,4123,4124,4125,4126,4127,4128,4129,4130,4131,4132,4133,4134,4135,4136,4137,4138,4139,4140,4141,4142,4143,4144,4145,4146,4147,4148,4149,4150,4151,4152,4153,4154,4155,4156,4157,4158,4159,4160,4161,4162,4163,4164,4165,4166,4167,4168,4169,4170,4171,4172,4173,4174,4175,4176,4177,4178,4179,4180,4181,4182,4183,4184,4185,4186,4187,4188,4189,4190,4191,4192,4193,4194,4195,4196,4197,4198,4199,4200,4201,4202,4203,4204,4205,4206,4207,4208,4209,4210,4211,4212,4213,4214,4215,4216,4217,4218,4219,4220,4221,4222,4223,4224,4225,4226,4227,4228,4229,4230,4231,4232,4233,4234,4235,4236,4237,4238,4239,4240,4241,4242,4243,4244,4245,4246,4247,4248,4249,4250,4251,4252,4253,4254,4255,4256,4257,4258,4259,4260,4261,4262,4263,4264,4265,4266,4267,4268,4269,4270,4271,4272,4273,4274,4275,4276,4277,4278,4279,4280,4281,4282,4283,4284,4285,4286,4287,4288,4289,4290,4291,4292,4293,4294,4295,4296,4297,4298,4299,4300,4301,4302,4303,4304,4305,4306,4307,4308,4309,4310,4311,4312,4313,4314,4315,4316,4317,4318,4319,4320,4321,4322,4323,4324,4325,4326,4327,4328,4329,4330,4331,4332,4333,4334,4335,4336,4337,4338,4339,4340,4341,4342,4343,4344,4345,4346,4347,4348,4349,4350,4351,4352,4353,4354,4355,4356,4357,4358,4359,4360,4361,4362,4363,4364,4365,4366,4367,4368,4369,4370,4371,4372,4373,4374,4375,4376,4377,4378,4379,4380,4381,4382,4383,4384,4385,4386,4387,4388,4389,4390,4391,4392,4393,4394,4395,4396,4397,4398,4399,4400,4401,4402,4403,4404,4405,4406,4407,4408,4409,4410,4411,4412,4413,4414,4415,4416,4417,4418,4419,4420,4421,4422,4423,4424,4425,4426,4427,4428,4429,4430,4431,4432,4433,4434,4435,4436,4437,4438,4439,4440,4441,4442,4443,4444,4445,4446,4447,4448,4449,4450,4451,4452,4453,4454],"data":[[1,4,0.0,0.0,0.0,19.0,0,1,0,0.25,4,4,1,3,0.5384535962,0.2770365608,0.0592454677,19.0678918719,0,0,0,0.214879398,3,4,1.0],[1,7,0.0,0.0,0.0,70.14285714,0,1,0,0.142857143,39,39,0,7,0.0,0.0,0.0403836565,70.2528259444,0,1,0,0.0763573383,38,39,1.0],[1,4,0.0,0.0,0.0,279.25,0,1,0,0.25,18,18,1,4,0.0,0.1217080159,0.0785482788,279.4539231368,0,1,0,0.3064248679,18,17,1.0],[1,2,0.0,0.0,0.0,38.5,0,1,0,0.5,18,18,0,1,0.3545575423,0.0,0.0238244125,37.8023210093,0,0,0,0.9293821593,18,17,1.0],[1,11,0.0,0.0,0.0,74.72727273,0,1,0,0.090909091,75,75,0,11,0.0858422459,0.0749197936,0.0766364659,74.9244575887,0,1,0,0.0,75,74,1.0],[1,1,0.0,0.0,0.0,207.0,0,1,0,1.0,165,165,1,1,0.0,0.1918726412,0.2772314967,206.7481961074,0,0,0,1.0,164,164,1.0],[1,10,0.0,0.0,0.0,286.3,0,1,0,0.1,88,88,0,10,0.0,0.0293311694,0.1722133608,286.0815767336,0,1,0,0.3590871966,88,87,1.0],[1,3,0.0,0.0,0.0,46.33333333,0,1,0,0.333333333,88,88,0,2,0.6918670876,0.0,0.1673623113,46.0485055543,0,0,0,0.7257141669,88,87,1.0],[1,2,0.0,0.0,0.0,108.5,0,1,0,0.5,93,93,1,1,0.0,0.0,0.0600635204,108.6860679783,0,1,0,0.522847438,93,92,1.0],[1,3,0.0,0.0,0.0,92.66666667,0,1,0,0.333333333,93,93,0,3,0.0,0.0,0.0642789699,92.8506113252,0,0,0,0.2124618426,93,92,1.0],[1,7,0.0,0.0,0.0,80.57142857,0,1,0,0.142857143,114,114,0,6,0.0977475962,0.0071495982,0.0928670642,80.2500854606,0,1,0,0.0,114,113,1.0],[1,14,0.0,0.0,0.0,43.5,0,1,0,0.071428571,114,114,1,14,0.0475819179,0.2994159344,0.3920130687,43.6312052984,0,1,0,0.0,114,114,1.0],[1,3,0.0,0.0,0.0,44.66666667,0,1,0,0.333333333,45,45,0,2,0.0766519767,0.2046687087,0.058776122,44.6917817036,0,1,0,0.6736563868,44,44,1.0],[1,14,0.0,0.0,0.0,72.71428571,0,1,0,0.071428571,165,165,1,13,0.0,0.0,0.0697835661,73.1016099674,0,1,0,0.1869601993,165,164,1.0],[1,4,0.0,0.0,0.0,104.5,0,1,0,0.25,39,39,0,3,0.0,0.0468693879,0.0323084344,104.6235585014,0,0,0,0.0,38,39,1.0],[1,29,0.0,0.0,0.0,68.89655172,0,1,0,0.034482759,150,150,0,29,0.4539241883,0.0,0.6710329535,68.7668871453,0,0,0,0.2910379612,149,150,1.0],[1,8,0.0,0.0,0.0,104.0,0,1,0,0.125,26,26,0,7,0.0,0.1018201244,0.3233891388,103.7393625492,0,1,0,0.3378640955,26,26,1.0],[1,4,0.0,0.0,0.0,62.5,0,1,0,0.25,12,12,0,3,0.2233884616,0.0,0.0847268308,62.7707081579,0,0,0,0.1951899576,12,11,1.0],[1,16,0.0,0.0,0.0,117.3125,0,1,0,0.0625,62,62,0,16,0.0,0.1820575663,0.1474421215,117.5544318501,0,1,0,0.1660791854,62,61,1.0],[1,2,0.0,0.0,0.0,90.5,0,1,0,0.5,75,75,1,2,0.0,0.3196837658,0.0817344454,90.3494292731,0,1,0,0.5310702347,75,75,1.0],[1,7,0.0,0.0,0.0,97.71428571,0,1,0,0.142857143,150,150,1,6,0.3429084401,0.0,0.0429726307,97.4135205111,0,1,0,0.2808078513,150,150,1.0],[1,2,0.0,0.0,0.0,153.0,0,1,0,0.5,28,28,1,1,0.0,0.0,0.0447314464,152.6732680317,0,1,0,0.6221648775,27,27,1.0],[1,1,0.0,0.0,0.0,36.0,0,1,0,1.0,62,62,1,0,0.0826925858,0.3813048826,0.4683949594,36.6149360495,0,0,0,0.9635348446,61,62,1.0],[1,4,0.0,0.0,0.0,130.25,0,1,0,0.25,8,8,1,4,0.1779155574,0.0806902103,0.0795019278,130.2199508902,0,0,0,0.3771861533,8,8,1.0],[1,3,0.0,0.0,0.0,130.0,0,1,0,0.333333333,45,45,0,3,0.3597307833,0.0,0.1016160837,130.3077303744,0,0,0,0.5486261308,44,44,1.0],[1,3,0.0,0.0,0.0,49.66666667,0,1,0,0.333333333,599,599,0,3,0.0,0.0,0.2864333063,50.0147198127,0,0,0,0.6785286823,599,598,1.0],[1,12,0.0,0.0,0.0,43.25,0,1,0,0.083333333,216,216,1,11,0.0,0.3830358049,0.3467533266,43.6370950734,0,0,0,0.2684455157,215,216,1.0],[1,19,0.0,0.0,0.0,81.68421053,0,1,0,0.052631579,445,445,0,19,0.0,0.4802020156,0.3753845513,81.9224685051,0,0,0,0.0867773138,444,445,1.0],[1,4,0.0,0.0,0.0,50.75,0,1,0,0.25,287,287,0,3,0.0,0.0,0.7471318177,50.5866330328,0,0,0,0.1064172123,286,286,1.0],[1,20,0.0,0.0,0.0,61.8,0,1,0,0.05,445,445,1,19,0.1543540845,0.0,0.3730398396,62.2561046775,0,0,0,0.2812635013,444,445,1.0],[1,7,0.0,0.0,0.0,28.14285714,0,1,0,0.142857143,620,620,1,7,0.0,0.0,0.3171444261,28.0662529599,0,1,0,0.3915014875,620,619,1.0],[1,8,0.0,0.0,0.0,52.0,0,1,0,0.125,386,386,1,8,0.031163687,0.0,0.0506861262,51.6896462372,0,1,0,0.0,386,385,1.0],[1,5,0.0,0.0,0.0,106.2,0,1,0,0.2,375,375,0,5,0.3463593258,0.0,0.2509391736,106.3155319278,0,0,0,0.0,375,374,1.0],[1,4,0.0,0.0,0.0,146.5,0,1,0,0.25,362,362,0,4,0.5480720634,0.0233849374,0.2247387336,146.5869001525,0,1,0,0.1173060736,361,362,1.0],[1,16,0.0,0.0,0.0,46.6875,0,1,0,0.0625,281,281,1,16,0.0,0.1632006281,0.0191283642,47.1008578685,0,0,0,0.0,281,280,1.0],[1,7,0.0,0.0,0.0,97.14285714,0,1,0,0.142857143,574,574,1,6,0.0,0.0,0.539571728,97.2998325578,0,1,0,0.4335079353,573,573,1.0],[1,6,0.0,0.0,0.0,93.83333333,0,1,0,0.166666667,635,635,1,6,0.0,0.1350069527,0.0761125938,93.7404881559,0,1,0,0.0227376362,635,635,1.0],[1,2,0.0,0.0,0.0,102.0,0,1,0,0.5,574,574,1,1,0.0,0.2648794642,0.1691094254,101.5829781722,0,1,0,0.0726947925,574,574,1.0],[1,5,0.0,0.0,0.0,156.4,0,1,0,0.2,587,587,1,5,0.0,0.5751923553,0.0410737093,156.0833899184,0,0,0,0.0,587,586,1.0],[1,9,0.0,0.0,0.0,54.22222222,0,1,0,0.111111111,553,553,1,9,0.0,0.2669970752,0.3033490744,54.4326142256,0,0,0,0.0122073922,552,552,1.0],[1,1,0.0,0.0,0.0,31.0,0,1,0,1.0,591,591,0,0,0.0,0.0,0.0001011526,31.2218630709,0,0,0,0.9721109508,590,590,1.0],[1,4,0.0,0.0,0.0,29.5,0,1,0,0.25,543,543,1,4,0.0401679519,0.0,0.3348911989,28.9097880635,0,0,0,0.2616401073,543,543,1.0],[1,2,0.0,0.0,0.0,21.5,0,1,0,0.5,287,287,0,2,0.2785815763,0.0,0.0074741221,21.7823254658,0,0,0,0.6748485282,287,287,0.0],[1,12,0.0,0.0,0.0,127.4166667,0,1,0,0.083333333,200,200,1,11,0.2354756504,0.0,0.2763121055,127.5439079728,0,1,0,0.0,200,199,1.0],[1,22,0.0,0.0,0.0,63.59090909,0,1,0,0.045454545,310,310,1,22,0.0145761828,0.1018694878,0.5674564005,63.2224422289,0,0,0,0.4932234351,309,309,1.0],[1,8,0.0,0.0,0.0,78.625,0,1,0,0.125,565,565,0,8,0.2347848331,0.0,0.2595376177,78.5523403476,0,0,0,0.0346117324,565,564,1.0],[1,4,0.0,0.0,0.0,118.25,0,1,0,0.25,216,216,0,4,0.2465297904,0.0,0.1996556609,118.2149134573,0,1,0,0.1912272613,216,216,1.0],[1,12,0.0,0.0,0.0,63.08333333,0,1,0,0.083333333,485,485,1,12,0.1953750474,0.0,0.0921389596,62.5469816596,0,1,0,0.4009179632,485,485,1.0],[1,31,0.0,0.0,0.0,56.19354839,0,1,0,0.032258065,357,357,1,31,0.0,0.0,0.0484511404,56.4327979863,0,1,0,0.0203083242,356,357,1.0],[1,5,0.0,0.0,0.0,60.0,0,1,0,0.2,599,599,1,4,0.0926232151,0.3038807005,0.2512267019,60.1666641247,0,0,0,0.6386797665,599,599,1.0],[1,23,0.0,0.0,0.0,56.26086957,0,1,0,0.043478261,240,240,0,23,0.4030423426,0.0236284901,0.1383034996,56.4182664518,0,0,0,0.0212348728,240,239,1.0],[1,16,0.0,0.0,0.0,56.25,0,1,0,0.0625,261,261,0,16,0.1410847058,0.0797539935,0.4038058229,56.2392004309,0,1,0,0.0130669326,260,260,1.0],[1,2,0.0,0.0,0.0,124.0,0,1,0,0.5,644,644,0,1,0.0,0.0,0.4351980538,124.1611647102,0,1,0,0.3711352083,644,643,0.0],[1,20,0.0,0.0,0.0,63.1,0,1,0,0.05,521,521,1,19,0.3075950497,0.3954594595,0.4004003919,63.1887890325,0,1,0,0.0,520,521,1.0],[1,1,0.0,0.0,0.0,18.0,0,1,0,1.0,553,553,0,1,0.0,0.0,0.1611427618,17.764431607,0,0,0,1.0,552,553,0.0],[1,1,0.0,0.0,0.0,91.0,0,1,0,1.0,310,310,1,0,0.0642727396,0.4272105397,0.1916813205,91.1268252815,0,1,0,1.0,310,310,0.0],[1,1,0.0,0.0,0.0,74.0,0,1,0,1.0,646,646,1,0,0.0,0.0,0.0350898985,73.8777341021,0,1,0,0.8914379821,646,646,1.0],[1,5,0.0,0.0,0.0,181.6,0,1,0,0.2,521,521,1,4,0.0,0.1157641178,0.3954922656,181.7334763707,0,1,0,0.2703960588,521,520,1.0],[1,4,0.0,0.0,0.0,43.25,0,1,0,0.25,565,565,0,4,0.0980053971,0.0902756325,0.1803189022,43.2241591612,0,0,0,0.6979800017,565,565,1.0],[1,4,0.0,0.0,0.0,240.75,0,1,0,0.25,281,281,1,3,0.0,0.1081941825,0.1512020609,240.4457803902,0,1,0,0.6246921927,281,280,1.0],[1,1,0.0,0.0,0.0,1100.0,0,1,0,1.0,240,240,0,1,0.0623228094,0.4836412144,0.6048330838,1099.8149938839,0,1,0,1.0,240,240,1.0],[1,1,0.0,0.0,0.0,56.0,0,1,0,1.0,602,602,0,1,0.0580162611,0.0,0.0392863078,56.2097244515,0,0,0,1.0,601,601,1.0],[1,7,0.0,0.0,0.0,142.1428571,0,1,0,0.142857143,452,452,1,7,0.1952526653,0.0,0.172937078,142.0043285171,0,1,0,0.3584332355,452,452,1.0],[1,2,0.0,0.0,0.0,286.0,0,1,0,0.5,602,602,1,1,0.0,0.1135470765,0.0056616113,285.8961904842,0,1,0,0.3022896938,602,601,1.0],[1,11,0.0,0.0,0.0,61.36363636,0,1,0,0.090909091,620,620,0,10,0.1350724093,0.000728839,0.4870033964,61.4010469435,0,1,0,0.2439533434,620,619,1.0],[1,7,0.0,0.0,0.0,51.0,0,1,0,0.142857143,496,496,1,7,0.217079967,0.034735967,0.1338334681,51.022727749,0,0,0,0.2553117284,496,496,1.0],[1,3,0.0,0.0,0.0,114.3333333,0,1,0,0.333333333,591,591,1,3,0.0,0.0,0.0377044824,114.6121253658,0,1,0,0.3600337577,591,591,1.0],[1,8,0.0,0.0,0.0,82.875,0,1,0,0.125,370,370,0,8,0.0945868634,0.0,0.0145740347,82.8840610608,0,1,0,0.2020526075,370,369,1.0],[1,23,0.0,0.0,0.0,50.0,0,1,0,0.043478261,200,200,0,22,0.2371299775,0.3218211349,0.3224311812,50.5717640764,0,1,0,0.1710247769,199,200,1.0],[1,5,0.0,0.0,0.0,239.0,0,1,0,0.2,261,261,0,4,0.0,0.0,0.2074071726,238.8637296841,0,1,0,0.4614845545,260,260,1.0],[1,8,0.0,0.0,0.0,86.125,0,1,0,0.125,587,587,0,8,0.0,0.1259669639,0.1134415679,85.833357691,0,1,0,0.1486794293,586,586,1.0],[1,4,0.0,0.0,0.0,112.5,0,1,0,0.25,535,535,1,4,0.0,0.4282797418,0.1934412049,112.6412409779,0,1,0,0.1963143859,534,535,1.0],[1,7,0.0,0.0,0.0,61.14285714,0,1,0,0.142857143,485,485,1,7,0.0,0.0,0.144330002,61.2205491117,0,0,0,0.4721684839,485,484,1.0],[1,4,0.0,0.0,0.0,77.0,0,1,0,0.25,543,543,1,3,0.0331332877,0.2440311656,0.0610122436,77.1534102796,0,0,0,0.0,542,542,1.0],[1,10,0.0,0.0,0.0,101.3,0,1,0,0.1,535,535,0,10,0.0,0.2435735865,0.2196812251,101.4964405407,0,0,0,0.2336976495,535,534,1.0],[1,4,0.0,0.0,0.0,88.25,0,1,0,0.25,496,496,1,4,0.0,0.0,0.3284536602,88.4118534758,0,1,0,0.0868459798,495,496,1.0],[1,1,0.0,0.0,0.0,254.0,0,1,0,1.0,646,646,0,0,0.0,0.0,0.2635542531,254.1963177964,0,1,0,0.8866300349,646,646,1.0],[1,9,0.0,0.0,0.0,137.2222222,0,1,0,0.111111111,406,406,0,9,0.2441916238,0.0840641851,0.1639883583,137.2100721365,0,1,0,0.0,405,406,1.0],[1,11,0.0,0.0,0.0,57.0,0,1,0,0.090909091,406,406,0,10,0.0,0.0,0.1434371593,56.5507227048,0,1,0,0.2182337449,406,406,1.0],[1,1,0.0,0.0,0.0,293.0,0,1,0,1.0,638,638,1,1,0.0639461961,0.0210031869,0.0030446155,293.4089471224,0,0,0,1.0,637,638,1.0],[1,14,0.0,0.0,0.0,68.57142857,0,1,0,0.071428571,466,466,0,14,0.0,0.2453771654,0.0792763061,68.8921000733,0,1,0,0.0,466,465,1.0],[1,16,0.0,0.0,0.0,130.9375,0,1,0,0.0625,357,357,1,16,0.0,0.3496073096,0.0333922121,130.8617349273,0,0,0,0.0,357,356,1.0],[1,2,0.0,0.0,0.0,44.0,0,1,0,0.5,638,638,1,2,0.0657349979,0.0,0.0848665718,43.6975178652,0,0,0,0.5314139832,638,637,1.0],[1,4,0.0,0.0,0.0,114.0,0,1,0,0.25,644,644,1,3,0.1060209696,0.0,0.1932153088,114.2037005287,0,0,0,0.0879138111,643,644,1.0],[1,1,0.0,0.0,0.0,95.0,0,1,0,1.0,362,362,0,1,0.0,0.2707948431,0.1569955588,95.2314036941,0,1,0,0.9338334695,362,361,1.0],[1,3,0.0,0.0,0.0,278.3333333,0,1,0,0.333333333,386,386,1,2,0.5162360886,0.0,0.3259162213,278.5018005039,0,0,0,0.0,386,386,1.0],[1,9,0.0,0.0,0.0,132.5555556,0,1,0,0.111111111,629,629,0,9,0.0,0.1529336928,0.156601962,132.5283409146,0,0,0,0.0,629,628,1.0],[1,4,0.960964047,0.017241379,0.017241379,72.5,1,1,0,1.0,650,650,0,3,0.596506085,0.1601056881,0.2205317365,72.2446142083,1,1,0,0.7514956241,649,649,0.0],[1,17,0.837497211,0.059851695,0.015360169,111.0588235,0,1,0,0.529411765,667,667,1,17,0.9321001488,0.310874383,0.0512070338,110.9248685514,0,0,0,0.7098644274,666,667,0.0],[1,1,0.0,0.004115226,0.004115226,243.0,1,1,0,1.0,668,668,0,0,0.0,0.0,0.2150851051,243.2398881524,1,1,0,1.0,667,667,0.0],[1,1,0.0,0.022222222,0.017777778,225.0,1,1,0,1.0,669,669,1,0,0.2690314691,0.0,0.3326496288,225.1495734979,1,0,0,1.0,668,669,0.0],[1,1,0.0,0.00729927,0.00729927,137.0,1,1,0,1.0,670,670,1,1,0.0983428355,0.0,0.0728753352,136.8345646576,1,1,0,1.0,670,670,0.0],[1,1,0.0,0.04,0.0,125.0,0,1,0,1.0,671,671,0,1,0.2422753645,0.1020319142,0.151551226,124.7047299219,0,0,0,0.9475023126,671,671,0.0],[1,4,0.324902913,0.043165468,0.034943474,243.25,1,1,0,0.5,675,675,0,3,0.1055091921,0.2915261783,0.5149513828,243.0821464573,0,1,0,0.700674969,674,674,1.0],[1,5,0.775690761,0.054755043,0.014409222,69.4,1,1,0,1.0,680,680,1,5,0.4746576366,0.2698281831,0.2147119388,69.8709404381,0,0,0,1.0,679,680,1.0],[1,3,0.758502705,0.28125,0.178977273,117.3333333,0,1,0,1.0,683,683,1,3,0.9581380977,0.2867990381,0.2756639184,117.2687923562,0,1,0,0.7079563892,682,683,0.0],[1,5,0.498917768,0.237288136,0.086629002,106.2,0,1,0,0.8,688,688,0,5,0.0341881318,0.0,0.0175687448,106.307135382,0,0,0,0.7572487757,688,688,0.0],[1,1,0.0,0.029315961,0.0,307.0,0,1,0,1.0,689,689,0,1,0.140537869,0.0776262373,0.1156805143,307.28055392,0,0,0,0.632234779,688,688,0.0],[1,1,0.0,0.071274298,0.107991361,463.0,0,1,0,1.0,690,690,0,1,0.3131728796,0.0,0.2228943362,462.8092990332,0,1,0,0.4176608568,689,689,0.0],[1,1,0.0,0.157657658,0.072072072,222.0,1,1,1,1.0,691,691,1,0,0.1557899927,0.6599522298,0.0156856213,221.8373335578,0,1,0,1.0,691,690,0.0],[1,3,0.081994216,0.625766871,0.52392638,271.6666667,0,1,3,1.0,694,694,1,2,0.0763175253,0.6456632434,0.2139464648,272.0325858103,0,0,2,0.9243694325,694,693,1.0],[1,45,0.092488883,0.262910798,0.070422535,4.733333333,0,1,45,0.111111111,771,771,1,44,0.1559486716,0.3129173305,0.0361118809,4.9665151536,0,0,44,0.0,770,770,1.0],[1,32,0.0,0.0,0.0,12.46875,0,1,0,0.03125,771,771,0,32,0.0,0.5219138242,0.1436535364,12.6690715897,0,0,0,0.2226023081,770,770,1.0],[1,2,0.0,0.0,0.0,16.0,0,1,0,0.5,2,2,0,1,0.0,0.0,0.0646185615,15.8717636068,0,1,0,0.481696584,1,1,0.0],[1,1,0.0,0.0,0.0,0.0,0,2,1,1.0,3,3,0,1,0.0,0.0,0.6742426178,0.0867967058,0,1,1,1.0,2,3,0.0],[1,3,0.819448372,0.028132992,0.012787724,130.3333333,1,2,3,1.0,6,6,1,3,0.7513565046,0.108464362,0.1556018162,130.3332581148,0,2,3,1.0,6,6,1.0],[1,2,0.139232999,0.892857143,0.017857143,28.0,0,1,0,0.5,773,773,0,2,0.6763251524,0.4844624996,0.0557959538,28.8081260074,0,1,0,0.599750925,773,773,0.0],[1,25,0.765935764,0.043865661,0.030157642,58.36,0,1,25,0.48,798,798,0,24,0.9004313268,0.0416999257,0.2129868154,58.122132731,0,1,25,0.4929054392,797,797,0.0],[1,1,0.0,0.467741935,0.911290323,248.0,1,1,1,1.0,799,799,0,1,0.0,0.4991326216,0.8670811657,247.8845773811,0,0,0,1.0,798,798,0.0],[1,11,0.558856976,0.694327731,0.227941176,86.54545455,1,1,5,0.636363636,813,813,0,11,0.6721607943,0.9408025901,0.5529557874,86.6618708288,0,0,5,0.1794835712,812,812,1.0],[1,3,0.0,0.0,0.0,81.66666667,1,1,0,0.333333333,813,813,0,3,0.0,0.0024097484,0.487344695,81.6042595153,0,1,0,0.5970549433,813,812,0.0],[1,1,0.0,0.00811359,0.004056795,493.0,0,1,0,1.0,816,816,1,1,0.2257833971,0.1650890334,0.2299371087,492.7926591471,0,1,0,0.9383911912,815,815,0.0],[1,2,0.177389453,0.134020619,0.12371134,145.5,1,1,2,1.0,815,815,1,1,0.4027993222,0.5174558724,0.1641896304,145.5564371557,1,0,1,1.0,814,815,0.0],[1,5,0.965665126,0.256038647,0.149758454,41.4,1,1,5,0.4,821,821,1,5,0.8042383569,0.0,0.0842678146,41.1846536166,1,1,5,0.3042917302,820,820,1.0],[1,1,0.0,0.363970588,0.330882353,272.0,1,1,2,1.0,822,822,0,1,0.2342114399,0.0409486017,0.4742099009,271.5567522751,1,0,1,1.0,822,821,1.0],[1,3,0.879173369,0.016509434,0.061320755,282.6666667,1,2,4,1.0,825,825,0,3,0.691225566,0.0944271855,0.0182132166,282.5820183435,0,2,4,0.8144338833,825,825,1.0],[1,1,0.0,0.040540541,0.0,74.0,1,1,1,1.0,826,826,1,1,0.0,0.1511376855,0.2423546424,74.013265465,0,1,1,0.7277710838,826,825,0.0],[1,1,0.0,0.028,0.016,250.0,0,1,1,1.0,827,827,1,0,0.0,0.0563855864,0.2895171003,249.7600088429,0,1,0,0.990404442,827,827,0.0],[1,10,0.741273524,0.500522466,0.992685475,95.7,0,1,30,0.6,840,840,0,9,0.8694831242,0.4844004318,0.9668356909,95.8693164906,0,1,29,0.4134302559,840,839,1.0],[1,3,0.0,0.0,0.0,47.0,0,1,0,0.333333333,840,840,1,2,0.3363022941,0.0,0.2649976228,47.1977801308,0,1,0,0.3564972937,839,840,1.0],[1,37,0.898089654,0.03023146,0.064714218,57.21621622,0,2,78,0.243243243,43,43,0,37,0.9449604039,0.047934869,0.264451241,57.2840026331,0,2,77,0.304556839,42,42,0.0],[1,3,0.557908155,0.041666667,0.016666667,240.0,1,1,2,0.666666667,843,843,1,2,0.7849784947,0.0,0.1114142504,240.5005222932,1,1,2,0.5756386896,843,842,0.0],[1,21,0.571849052,0.104562738,0.12661597,125.2380952,0,2,31,0.428571429,864,864,1,21,0.9565866189,0.1021019116,0.4245966629,125.2382656893,0,1,30,0.6395332474,863,864,1.0],[1,1,0.0,0.018518519,0.018518519,54.0,1,2,4,1.0,44,44,0,1,0.2624313055,0.0,0.1414984204,53.8950354071,0,1,4,0.5900760643,44,43,0.0],[1,16,0.761904522,0.12432697,0.101321586,127.6875,1,2,22,0.25,880,880,0,15,0.6311035161,0.2253943768,0.3928234752,128.0122820145,0,2,22,0.2722981616,879,879,1.0],[1,2,0.999884415,0.061503417,0.118451025,219.5,1,1,5,1.0,882,882,1,1,0.864230346,0.149707348,0.2309887021,219.0468141966,0,1,5,1.0,882,881,0.0],[1,1,0.0,0.00877193,0.00877193,114.0,0,1,4,1.0,883,883,0,1,0.0,0.0,0.4761482958,113.9196936755,0,1,3,0.7676715254,883,883,0.0],[1,1,0.0,0.0,0.0,10.0,1,1,0,1.0,895,895,0,1,0.148251591,0.0,0.1153183093,10.2217621543,1,1,0,0.8501233592,894,895,0.0],[1,11,0.635010889,0.150875075,0.064574532,150.6363636,1,1,39,0.818181818,895,895,0,11,0.5480235418,0.1586377231,0.23399807,150.6492290433,1,1,39,1.0,895,894,0.0],[1,3,0.99189177,0.25877193,0.127192982,76.0,0,1,3,0.333333333,898,898,0,3,1.0,0.3773696568,0.0587915741,75.5851396093,0,0,2,0.2240064184,897,897,1.0],[1,1,0.0,0.03125,0.03125,32.0,0,1,0,1.0,899,899,0,1,0.0,0.0781060577,0.4209940956,31.8328186249,0,0,0,1.0,899,899,0.0],[1,3,0.864973521,0.005578801,0.0013947,239.0,1,1,3,0.333333333,902,902,0,3,1.0,0.2213393511,0.1562193719,238.5002388416,0,1,2,0.1779775504,901,901,1.0],[1,7,0.497816355,0.210526316,0.120300752,133.0,0,2,20,1.0,909,909,0,7,0.8438339995,0.4226937501,0.031198481,133.15666772,0,1,19,0.6626829986,908,909,1.0],[1,3,0.706157732,0.127147766,0.10652921,194.0,0,2,0,0.666666667,912,912,1,3,0.6708608545,0.0066064485,0.0649465761,194.2214310118,0,2,0,0.6541858709,912,912,1.0],[1,2,0.450791388,0.150485437,0.106796117,103.0,0,2,0,1.0,914,914,1,1,0.2245025851,0.0,0.1763002241,103.2568552793,0,1,0,1.0,914,914,1.0],[1,1,0.0,0.0,0.0,70.0,0,1,0,1.0,941,941,1,0,0.0,0.0,0.4594003479,69.8682649805,0,1,0,1.0,940,941,0.0],[1,26,0.487204137,0.107132375,0.061344291,131.0384615,0,2,119,0.576923077,941,941,1,26,0.3851942729,0.1601005653,0.0849803728,131.2498931813,0,2,119,0.8991783676,940,940,1.0],[1,1,0.0,0.017786561,0.001976285,506.0,1,1,0,1.0,942,942,0,1,0.2679628535,0.0836142466,0.0186723035,506.0840964674,0,0,0,0.7379230869,942,942,0.0],[1,1,0.0,0.057142857,0.057142857,35.0,1,2,4,1.0,45,45,0,1,0.0,0.0,0.2555108232,35.235911954,1,2,4,1.0,45,44,0.0],[1,5,0.678280279,0.072562358,0.072562358,88.2,0,1,31,0.6,947,947,0,4,0.9109572403,0.2638672656,0.2673286735,88.5697045765,0,0,30,0.6448136183,947,947,1.0],[1,1,0.0,0.0,0.0,13.0,0,1,0,1.0,948,948,0,1,0.4138115912,0.0,0.6651986609,13.1055957001,0,1,0,0.916839529,947,947,0.0],[1,19,0.396784549,0.1461837,0.496765847,40.68421053,0,2,94,0.526315789,968,968,0,19,0.4780945607,0.4136582022,0.1244581897,40.770062689,0,2,94,0.7924427416,967,967,1.0],[1,1,0.0,0.162162162,0.162162162,37.0,0,1,9,1.0,949,949,0,1,0.0,0.3775228437,0.0890559449,36.7577981128,0,0,8,0.3944025078,949,949,0.0],[1,7,0.997230955,0.06918239,0.025157233,45.42857143,1,2,14,0.142857143,975,975,1,7,1.0,0.0409150116,0.0590403052,45.2220688045,0,2,13,0.5398204629,975,974,0.0],[1,1,0.0,0.006493506,0.006493506,154.0,1,2,4,1.0,976,976,1,1,0.0,0.1969599379,0.1854906409,153.9700891778,1,2,4,1.0,975,975,0.0],[1,1,0.0,1.666666667,0.166666667,18.0,1,2,9,1.0,1,1,1,0,0.0,1.0,0.1598168273,18.3078366698,0,2,8,1.0,1,0,0.0],[1,8,0.783496802,0.120098039,0.004901961,51.0,0,3,57,0.25,9,9,1,8,0.9601347935,0.0,0.1516558831,51.250706067,0,2,57,0.5221907675,9,8,0.0],[1,1,0.0,0.1875,0.125,16.0,0,2,9,1.0,10,10,0,1,0.0723011205,0.7998840077,0.1388276777,16.4176297116,0,1,9,0.9156094349,10,10,0.0],[1,1,0.0,0.525,0.225,40.0,0,2,9,1.0,11,11,1,1,0.0,0.7000724114,0.2846312425,39.7538281919,0,1,9,1.0,11,10,0.0],[1,4,0.926388041,0.683544304,0.189873418,19.75,0,2,36,0.5,15,15,1,4,0.5298941673,0.5198430372,0.3529651095,19.7875791529,0,1,36,0.485861949,14,15,0.0],[1,4,0.949195577,0.071269488,0.022271715,112.25,0,1,21,1.0,980,980,0,3,0.9997085801,0.0030546875,0.35614041,112.7317235863,0,1,21,0.8889716667,979,980,0.0],[1,2,0.970950594,0.020547945,0.01369863,73.0,1,2,5,1.0,17,17,1,1,0.725884545,0.0751885805,0.0658526173,73.1823102264,0,2,5,1.0,16,17,0.0],[1,1,0.0,0.051282051,0.025641026,39.0,1,1,10,1.0,981,981,0,0,0.0,0.2194966858,0.0555297162,38.6383955087,0,0,10,1.0,980,980,0.0],[1,11,0.367331416,0.109273183,0.047117794,181.3636364,0,3,78,0.818181818,992,992,0,10,0.1625062982,0.0,0.086451245,181.3798718245,0,3,77,1.0,991,991,1.0],[1,3,0.643824891,0.978647687,0.088967972,93.66666667,0,3,21,0.666666667,3,3,0,3,0.6821649587,1.0,0.280638231,93.0002838448,0,3,21,1.0,3,3,1.0],[1,1,0.0,0.023076923,0.023076923,130.0,1,2,1,1.0,993,993,1,0,0.3092095549,0.3409048046,0.6663976475,130.1938650529,1,1,0,0.995356522,992,992,0.0],[1,3,0.33308812,0.492385787,0.152284264,131.3333333,0,1,8,0.666666667,996,996,1,2,0.0,0.3138549575,0.0551164982,131.0671075299,0,1,7,0.9143411075,996,996,1.0],[1,3,0.809177954,0.135371179,0.017467249,76.33333333,0,1,13,0.666666667,999,999,0,2,0.6004706041,0.2172500083,0.0284505555,76.8207294046,0,1,13,0.3355633857,999,999,1.0],[1,3,0.790845354,0.022861981,0.032176122,393.6666667,1,1,12,0.333333333,1002,1002,0,2,0.7222936777,0.0483474681,0.0013756181,393.6553615296,0,0,11,0.2374184517,1002,1002,1.0],[1,1,0.0,0.0,0.235294118,17.0,0,2,4,1.0,1003,1003,0,0,0.497725741,0.1070368186,0.2642081975,17.3707647373,0,2,4,0.7973863865,1002,1002,0.0],[1,1,0.0,0.354166667,0.291666667,48.0,0,1,5,1.0,1004,1004,1,1,0.0,0.6549423574,0.2906260756,48.2544515779,0,1,4,0.8805292782,1003,1004,1.0],[1,3,0.904588978,0.272727273,0.03030303,88.0,0,1,27,0.666666667,1007,1007,1,3,0.6666679337,0.130097402,0.1132568246,88.3824731627,0,0,27,0.7446076858,1006,1006,0.0],[1,1,0.0,1.507462687,0.552238806,67.0,0,1,14,1.0,1010,1010,1,1,0.0,1.0,0.4588419708,66.932274764,0,0,14,1.0,1009,1010,0.0],[1,1,0.0,0.037837838,0.005405405,185.0,0,1,0,1.0,1008,1008,1,0,0.0202414632,0.0,0.1280210985,185.0900785447,0,1,0,0.4769173802,1008,1007,0.0],[1,1,0.0,0.0,0.0,90.0,0,1,0,1.0,1010,1010,0,1,0.0384413899,0.0626363757,0.1816687689,90.0785525261,0,1,0,0.5500386207,1010,1010,0.0],[1,8,0.864735266,0.053263316,0.049512378,166.625,1,1,108,0.5,1018,1018,1,8,0.76444199,0.0167511961,0.2024887965,166.6231381739,0,1,108,0.3945423787,1018,1017,0.0],[1,404,0.941062389,0.054176072,0.04995907,99.78465347,1,4,5643,0.272277228,1422,1422,1,403,0.9032252271,0.2042621177,0.0240886497,100.0206055048,0,4,5642,0.1711769578,1422,1422,1.0],[1,1,0.0,0.56937799,0.38277512,209.0,0,2,1,1.0,1,1,0,0,0.0,0.7977573877,0.3544487456,209.0947394753,0,2,1,0.8846558076,1,0,0.0],[1,1,0.0,0.015384615,0.0,130.0,1,2,16,1.0,2,2,0,1,0.027337297,0.0,0.0141450846,129.4924862303,1,1,15,1.0,1,2,0.0],[1,1,0.0,0.0,0.015625,128.0,0,2,0,1.0,3,3,1,1,0.0,0.0603792096,0.0097723042,127.7257810011,0,1,0,0.9267236484,3,2,0.0],[1,2,0.0,0.0,0.0,15.5,0,1,0,0.5,5,5,1,2,0.1875173806,0.0,0.2630316885,15.3432372702,0,0,0,0.5858829564,4,5,0.0],[1,1,0.0,0.015625,0.015625,64.0,1,2,16,1.0,46,46,0,1,0.0,0.0097758613,0.1134950815,63.9867715124,0,1,15,0.9827649994,46,45,0.0],[1,1,0.0,0.024096386,0.0,83.0,1,2,1,1.0,47,47,0,1,0.0,0.4130496662,0.0996300741,82.9130110051,1,2,0,1.0,46,47,0.0],[1,4,0.923219672,0.035040431,0.018867925,92.75,0,2,4,0.25,51,51,1,3,0.5073215555,0.3019314126,0.3233562263,92.385629276,0,2,3,0.2050944187,51,51,0.0],[1,17,0.875088427,0.04400607,0.025796662,116.2941176,0,2,87,0.470588235,68,68,0,16,0.8537657516,0.3697251523,0.1337174949,116.2911508079,0,1,87,0.6741569405,68,68,1.0],[1,1,0.0,0.0,0.0,0.0,0,1,0,1.0,1468,1468,0,0,0.0,0.0,0.0145134747,0.3554390633,0,0,0,1.0,1468,1467,0.0],[1,28,0.788458743,0.105880092,0.120868563,185.8571429,0,2,332,0.642857143,1501,1501,1,27,1.0,0.0475545858,0.0536639635,185.7429515756,0,2,332,0.7676485353,1500,1501,0.0],[1,1,0.0,0.0,0.0,0.0,0,1,0,1.0,1468,1468,1,1,0.0,0.0998143601,0.0653391761,0.3615271853,0,1,0,0.9820115871,1468,1468,0.0],[1,2,0.764204507,0.128205128,0.044871795,78.0,0,1,34,1.0,1424,1424,1,2,0.3400945671,0.208483306,0.0547490354,78.3004487905,0,1,33,0.388137275,1423,1424,0.0],[1,1,0.0,0.0,0.0,0.0,0,1,0,1.0,1468,1468,1,0,0.0502721162,0.6071359689,0.1146791955,0.4211434708,0,1,0,0.9161165336,1468,1468,0.0],[1,5,0.941031105,0.074410163,0.038112523,220.4,0,1,57,0.8,1501,1501,0,5,0.9545752384,0.0688981875,0.136859778,220.100962493,0,1,56,1.0,1500,1500,0.0],[1,1,0.0,0.0,0.0,0.0,0,1,0,1.0,1468,1468,1,0,0.1748310302,0.0,0.1118156165,0.0389415381,0,1,0,0.8955677676,1467,1468,0.0],[1,37,0.728408666,0.513465895,0.272338283,107.3783784,0,3,374,0.405405405,1468,1468,1,36,0.6513004764,0.6032637758,0.1053633677,107.4976506182,0,3,374,0.3369404894,1467,1468,0.0],[1,1,0.0,0.017241379,0.017241379,116.0,0,1,10,1.0,1468,1468,1,0,0.6075406847,0.1830075986,0.4508707278,115.8917936677,0,1,9,1.0,1468,1468,0.0],[1,1,0.0,0.0,0.0,0.0,0,1,0,1.0,1468,1468,0,0,0.0,0.0,0.0424792625,0.323792683,0,0,0,1.0,1468,1468,0.0],[1,1,0.0,0.0,0.0,0.0,0,1,0,1.0,1468,1468,0,0,0.0,0.0,0.0352093767,0.2366031834,0,1,0,1.0,1468,1467,0.0],[1,3,0.747837403,0.819672131,0.418032787,40.66666667,0,1,34,0.666666667,1516,1516,1,3,0.4538048231,0.9858947412,0.1698814523,41.192987113,0,0,34,0.4886101835,1515,1516,0.0],[1,1,0.0,0.0,0.0,0.0,0,1,0,1.0,1516,1516,0,1,0.0,0.0,0.3245237911,0.3048467708,0,1,0,1.0,1516,1516,0.0],[1,11,0.64038322,0.283161512,0.321649485,132.2727273,0,1,170,0.454545455,1516,1516,0,11,0.5956484043,0.1367110452,0.4553610308,132.0981362749,0,0,170,0.1485010738,1516,1515,0.0],[1,3,0.826074224,0.008919722,0.001982161,336.3333333,0,1,43,1.0,1522,1522,1,3,0.5724647623,0.0812684755,0.0195759737,336.2294610102,0,0,42,1.0,1521,1521,0.0],[1,3,0.844044005,0.035353535,0.022727273,132.0,0,1,10,0.666666667,1522,1522,1,3,0.8615500907,0.3067720673,0.4108291747,131.8191949952,0,0,10,0.6932108006,1522,1522,0.0],[1,8,0.779171827,0.170833333,0.159722222,90.0,0,4,72,0.75,1530,1530,0,8,0.3960964203,0.1829149559,0.3180993623,89.9983213014,0,3,72,0.7351324599,1529,1529,0.0],[1,1,0.0,0.014285714,0.028571429,210.0,0,2,2,1.0,6,6,1,1,0.0185574965,0.1471998706,0.1996399288,209.9461154564,0,1,2,1.0,5,5,0.0],[1,1,0.0,1.280991736,1.363636364,121.0,1,2,2,1.0,7,7,0,0,0.0882523352,1.0,0.5755579708,120.80496045,0,1,1,0.6346099128,7,6,0.0],[1,1,0.0,1.663265306,1.653061224,98.0,0,2,3,1.0,8,8,1,1,0.0,1.0,1.1609823641,97.9311858347,0,2,3,0.7052834847,7,8,0.0],[1,3,0.683243601,1.519480519,0.0,25.66666667,0,1,20,0.666666667,1654,1654,1,2,1.0,1.0,0.0690626698,25.8438850892,0,1,20,0.8036943459,1653,1653,0.0],[1,1,0.0,0.0,0.0,0.0,0,1,0,1.0,1654,1654,0,0,0.0,0.091029687,0.258391545,0.1507745177,0,1,0,1.0,1653,1653,0.0],[1,2,0.495173479,0.05802969,0.053981107,370.5,0,1,6,1.0,1639,1639,1,1,0.2873553746,0.0870390132,0.1406083385,370.3951004349,0,1,6,0.9905609219,1638,1638,0.0],[1,1,0.0,0.0,0.0,0.0,0,1,0,1.0,1571,1571,0,0,0.0,0.0,0.1176797066,0.170462649,0,1,0,0.799535072,1571,1570,0.0],[1,1,0.0,0.0,0.0,0.0,0,1,0,1.0,1571,1571,1,1,0.0,0.0,0.2875473147,0.1112944022,0,0,0,0.7988606624,1571,1571,0.0],[1,1,0.0,0.0,0.0,0.0,0,1,0,1.0,1571,1571,0,1,0.0,0.0467730713,0.649239218,0.0611501881,0,0,0,1.0,1571,1570,0.0],[1,1,0.0,0.0,0.0,0.0,0,1,0,1.0,1571,1571,1,1,0.0,0.0,0.4191098969,0.2481239132,0,0,0,0.9295560569,1570,1570,0.0],[1,1,0.0,0.0,0.0,0.0,0,1,0,1.0,1571,1571,0,0,0.0,0.5345218823,0.0495935923,0.2356250071,0,0,0,1.0,1571,1570,0.0],[1,1,0.0,0.0,0.0,0.0,0,1,0,1.0,1571,1571,0,1,0.1213181351,0.2690694219,0.1513354241,0.262015838,0,1,0,1.0,1570,1571,0.0],[1,1,0.0,0.0,0.0,0.0,0,1,0,1.0,1571,1571,1,1,0.0,0.0,0.1411498181,0.0224524407,0,1,0,0.7520859203,1571,1571,0.0],[1,1,0.0,0.0,0.0,0.0,0,1,0,1.0,1571,1571,1,0,0.0,0.2003916719,0.1075135079,0.1445008361,0,0,0,0.5964379552,1571,1571,0.0],[1,1,0.0,0.0,0.0,0.0,0,1,0,1.0,1571,1571,1,1,0.0303383923,0.0,0.0245419303,0.1524630255,0,0,0,0.7093336329,1570,1571,0.0],[1,1,0.0,0.0,0.0,0.0,0,1,0,1.0,1571,1571,0,1,0.19858393,0.0680822275,0.0017623604,0.0129759242,0,1,0,0.3127323224,1571,1570,0.0],[1,25,0.807961466,1.994328922,0.234404537,21.16,0,1,260,0.12,1571,1571,0,24,0.9808853552,1.0,0.748980237,21.2231420788,0,0,260,0.2379879249,1570,1570,0.0],[1,1,0.0,0.0,0.0,0.0,0,1,0,1.0,1571,1571,1,0,0.0,0.0,0.1313755809,0.0765790215,0,0,0,0.8226617821,1570,1570,0.0],[1,1,0.0,0.0,0.0,0.0,0,1,0,1.0,1631,1631,0,1,0.0,0.0,0.3298567905,0.1089749405,0,0,0,1.0,1630,1631,0.0],[1,1,0.0,0.0,0.0,0.0,0,1,0,1.0,1631,1631,1,1,0.0,0.1835931881,0.0366371932,0.0830672708,0,1,0,1.0,1630,1631,0.0],[1,1,0.0,0.0,0.0,0.0,0,1,0,1.0,1631,1631,1,1,0.0,0.0435451898,0.233531453,0.1745238934,0,1,0,0.7403034351,1631,1630,0.0],[1,23,0.952602727,0.849439776,0.011904762,62.08695652,0,2,46,0.130434783,1631,1631,0,23,1.0,0.294675394,0.0055122736,62.2432265722,0,1,46,0.0000359685,1630,1631,0.0],[1,1,0.0,0.0,0.0,0.0,0,1,0,1.0,1631,1631,0,0,0.0,0.0,0.164933643,0.0996622758,0,0,0,1.0,1631,1631,0.0],[1,4,0.687192922,0.07116451,0.06284658,270.5,0,1,66,1.0,1654,1654,0,4,0.3586834619,0.0593018222,0.0877091665,270.3629330643,0,0,66,0.7447714408,1654,1654,0.0],[1,2,0.029833323,0.33497191,0.126404494,712.0,0,1,36,1.0,1645,1645,1,1,0.1260288075,0.6241253691,0.0822103249,711.702880424,0,1,36,1.0,1644,1644,0.0],[1,2,0.70503465,1.662162162,6.162162162,37.0,0,1,20,1.0,1631,1631,1,2,0.8988259201,1.0,6.1405089339,36.7522021444,0,0,20,1.0,1630,1631,0.0],[1,4,0.770354793,0.098425197,0.007874016,63.5,0,1,69,1.0,1645,1645,1,4,0.9483519025,0.3523442715,0.040838848,63.3343905753,0,0,69,0.8025114372,1644,1644,0.0],[1,1,0.0,0.0,0.0,0.0,0,1,0,1.0,1631,1631,1,0,0.0,0.2518672222,0.1535276539,0.2644882766,0,0,0,0.9792807606,1630,1630,0.0],[1,1,0.0,0.0,0.0,0.0,0,1,0,1.0,1654,1654,1,1,0.0,0.0,0.2338166327,0.0549540323,0,1,0,1.0,1654,1654,0.0],[1,1,0.0,0.0,0.0,0.0,0,1,0,1.0,1631,1631,1,1,0.0,0.0,0.0342999785,0.4336098841,0,0,0,0.8618105214,1631,1631,0.0],[1,1,0.0,0.0,0.0,0.0,0,1,0,1.0,1631,1631,1,0,0.439709609,0.2862840778,0.2782980669,0.1541123736,0,1,0,0.8356046795,1630,1631,0.0],[1,1,0.0,0.0,0.0,0.0,0,1,0,1.0,1631,1631,0,1,0.3285173946,0.2217196721,0.4993354165,0.0792297842,0,1,0,1.0,1631,1630,0.0],[1,1,0.0,0.0,0.0,0.0,0,1,0,1.0,1631,1631,0,0,0.0,0.0,0.2284127018,0.2248924392,0,1,0,1.0,1630,1631,0.0],[1,1,0.0,0.0,0.0,0.0,0,1,0,1.0,1631,1631,0,0,0.0362779122,0.0,0.004792105,0.3998470591,0,1,0,0.7648308677,1631,1631,0.0],[1,1,0.0,0.0,0.0,0.0,0,1,0,1.0,1571,1571,0,0,0.0,0.0,0.0353685514,0.0502837469,0,1,0,0.9866796708,1571,1571,0.0],[1,4,0.88276623,0.270944742,0.098039216,140.25,0,1,80,0.5,1571,1571,0,3,0.931561576,0.5360247113,0.1831103805,140.0801852073,0,1,80,0.2382152073,1570,1570,0.0],[1,7,0.70956156,0.213349225,0.145411204,119.8571429,0,1,100,0.571428571,1585,1585,0,7,0.6109957197,0.0681213325,0.3017482152,119.7863436286,0,0,100,0.3603341042,1584,1585,0.0],[1,7,0.968427237,0.055555556,0.051724138,74.57142857,0,2,99,0.571428571,1585,1585,0,6,0.7864260041,0.0,0.0161461019,75.0032381712,0,2,99,0.7983565188,1585,1585,0.0],[1,6,0.0,0.086419753,0.012345679,13.5,0,1,80,0.5,1639,1639,0,6,0.0,0.0832332692,0.1849181102,13.6729352197,0,1,80,0.2861105668,1639,1638,0.0],[1,1,0.0,0.0,0.0,0.0,0,1,0,1.0,1631,1631,1,0,0.0,0.2450412126,0.2178520988,0.2636683969,0,0,0,1.0,1630,1630,0.0],[1,1,0.0,0.0,0.0,0.0,0,1,0,1.0,1631,1631,0,0,0.0,0.0,0.2258912785,0.5105002219,0,1,0,0.8394788728,1630,1630,0.0],[1,1,0.0,0.0,0.0,0.0,0,1,0,1.0,1631,1631,0,0,0.0,0.0,0.0451931513,0.1472971807,0,0,0,0.9107517337,1631,1630,0.0],[1,1,0.0,0.0,0.0,0.0,0,1,0,1.0,1631,1631,1,0,0.0,0.1397784796,0.0458415867,0.0302965431,0,0,0,0.8099891791,1631,1631,0.0],[1,1,0.0,0.0,0.0,0.0,0,1,0,1.0,1631,1631,0,1,0.0,0.2158134884,0.208787121,0.2514064589,0,1,0,0.918054243,1630,1631,0.0],[1,1,0.0,0.0,0.0,0.0,0,1,0,1.0,1631,1631,0,0,0.0,0.1486158145,0.5021751877,0.0439312139,0,0,0,0.8461468249,1631,1630,0.0],[1,1,0.0,0.0,0.0,0.0,0,1,0,1.0,1631,1631,0,1,0.0104092292,0.2775591236,0.0953554032,0.3631725221,0,0,0,0.867093442,1630,1630,0.0],[1,1,0.0,0.0,0.0,0.0,0,1,0,1.0,1631,1631,1,1,0.0,0.2048678805,0.0339512444,0.0268454392,0,1,0,1.0,1631,1630,0.0],[1,1,0.0,0.0,0.0,0.0,0,1,0,1.0,1631,1631,0,0,0.086246542,0.2425669641,0.1369481629,0.3873348249,0,1,0,1.0,1631,1631,0.0],[1,1,0.0,0.0,0.0,0.0,0,1,0,1.0,1631,1631,0,1,0.0,0.0,0.1275581843,0.1048986116,0,0,0,1.0,1630,1631,0.0],[1,1,0.0,0.0,0.0,0.0,0,1,0,1.0,1631,1631,1,0,0.0,0.0,0.1300195008,0.0698372863,0,0,0,1.0,1631,1631,0.0],[1,1,0.0,0.0,0.0,0.0,0,1,0,1.0,1656,2,1,1,0.0,0.0,0.1164866599,0.0090470589,0,0,0,1.0,1655,2,0.0],[1,1,0.0,2.583333333,0.0,36.0,0,1,0,1.0,1656,2,1,1,0.1115080454,1.0,0.0542016552,36.1337295206,0,0,0,1.0,1655,1,0.0],[1,1,0.0,0.0,0.0,0.0,0,1,0,1.0,1658,4,0,0,0.0,0.0,0.0112992702,0.1163310706,0,1,0,0.6877058001,1658,3,0.0],[1,1,0.0,2.4,0.0,25.0,0,1,0,1.0,1658,4,0,0,0.1520095054,1.0,0.0274639005,24.6594113089,0,0,0,0.816292252,1657,3,0.0],[1,1,0.0,0.041666667,0.0,48.0,1,1,0,1.0,1659,1655,0,0,0.1323261801,0.0,0.0780176305,48.0094579357,1,1,0,1.0,1658,1654,0.0],[1,3,0.77346377,0.056701031,0.134020619,129.3333333,0,2,56,1.0,71,71,0,2,0.9860531485,0.0,0.2744500217,129.5889460513,0,1,55,0.9670812105,71,70,0.0],[1,4,0.719793306,0.083870968,0.086021505,116.25,0,2,83,1.0,112,112,1,3,0.5619577145,0.0,0.1222824489,116.0501312536,0,1,83,1.0,112,112,0.0],[1,19,0.865916937,0.179853338,0.866846777,136.3684211,0,2,391,0.421052632,102,102,1,18,0.9773072865,0.3429887803,0.6695820484,136.4203413781,0,1,390,0.5523652299,102,102,0.0],[1,12,0.840033537,0.140902873,0.2749658,182.75,0,2,149,0.583333333,102,102,0,11,0.9474320412,0.0,0.3219735551,182.7568686432,0,1,149,0.414654186,102,102,0.0],[1,6,0.853487978,0.080714286,0.078571429,233.3333333,0,3,69,1.0,112,112,0,6,0.775328951,0.0,0.2288907565,233.4487686382,0,2,69,1.0,112,112,0.0],[1,1,0.0,0.0,0.0,0.0,0,1,0,1.0,1692,1688,0,1,0.0,0.4051170277,0.0178712777,0.3424946564,0,1,0,0.6346379382,1692,1687,0.0],[1,28,0.813572298,0.275266633,0.204164551,70.32142857,0,2,151,0.25,1692,1688,1,27,0.5919963472,0.6247835158,0.0810516631,70.326117023,0,1,150,0.259426419,1692,1687,0.0],[1,3,0.927114849,1.073619632,0.147239264,54.33333333,0,1,0,0.333333333,1692,1688,1,2,0.5685623142,0.7825022445,0.148071329,54.3211785949,0,0,0,0.326995748,1691,1688,0.0],[1,1,0.0,0.0,0.0,0.0,0,1,0,1.0,1692,1688,0,1,0.0,0.0014455815,0.2463856447,0.2395677234,0,1,0,0.7800161478,1691,1688,0.0],[1,1,0.0,0.066666667,0.5,30.0,0,1,0,1.0,1693,5,0,1,0.2730696689,0.2751940435,0.1602502797,29.9802114214,0,0,0,1.0,1693,4,0.0],[1,3,0.603561388,0.565217391,0.100686499,145.6666667,0,1,46,1.0,1705,1700,1,2,0.8569076827,0.6960819246,0.0971740157,145.6118468997,0,0,46,1.0,1704,1699,0.0],[1,8,0.642794264,0.055417186,0.037982565,200.75,0,2,147,0.875,1705,1700,0,7,0.5883225069,0.1690325596,0.0436440552,200.5908387011,0,1,147,1.0,1704,1700,0.0],[1,1,0.0,0.0,0.0,0.0,0,1,0,1.0,1705,1700,0,0,0.0,0.0,0.0768605345,0.0965520044,0,0,0,0.7255441969,1705,1700,0.0],[1,1,0.0,0.279069767,0.348837209,129.0,0,1,17,1.0,1710,1705,0,1,0.0,0.2301238534,0.3511920229,129.0956941992,0,1,16,0.8199734459,1710,1704,0.0],[1,3,0.718338671,0.736462094,0.725631769,92.33333333,0,1,48,0.666666667,1738,1733,1,2,0.6472563757,1.0,0.6945922534,92.1208873052,0,0,48,0.3798917771,1737,1733,0.0],[1,4,0.502373491,0.012560386,0.02705314,258.75,0,2,96,0.5,1770,1765,1,3,0.3679493732,0.2585320666,0.3812973398,258.4008245634,0,2,95,0.27524898,1769,1764,0.0],[1,2,0.468995594,0.027681661,0.006920415,144.5,0,3,43,1.0,1765,1760,0,1,0.779904729,0.1881741682,0.1021703158,144.7923313405,0,3,43,1.0,1764,1760,0.0],[1,1,0.0,0.230769231,0.307692308,13.0,0,1,0,1.0,1738,1733,1,1,0.0,0.3703990311,0.1517728574,13.2357659956,0,0,0,1.0,1738,1733,0.0],[1,1,0.0,0.40625,0.5625,32.0,0,2,24,1.0,1733,1728,0,1,0.2366478765,0.7495837769,0.4360937655,32.3406215108,0,1,24,1.0,1732,1728,0.0],[1,3,0.618847476,0.816326531,0.908163265,65.33333333,0,1,65,1.0,1784,1778,1,3,0.7599498055,1.0,0.7197992249,65.4287760732,0,1,65,0.7988136294,1783,1778,0.0],[1,5,0.781676134,0.12335958,0.144356955,76.2,0,2,106,0.4,1727,1722,1,5,0.7318079503,0.315315211,0.0007444244,76.336397401,0,2,105,0.3479772329,1727,1721,0.0],[1,2,0.272970858,0.028600613,0.036772217,489.5,0,2,48,1.0,1730,1725,0,1,0.2590624435,0.0,0.1668983267,489.1044123262,0,2,48,0.5826766976,1730,1725,0.0],[1,1,0.0,0.036363636,0.036363636,55.0,0,1,24,1.0,1730,1725,0,0,0.0,0.0093654507,0.2180535457,55.0547019481,0,0,24,1.0,1730,1724,0.0],[1,1,0.0,0.142857143,0.19047619,21.0,0,1,24,1.0,1734,1729,1,1,0.2133234409,0.3757508846,0.2025114062,20.6349513798,0,0,24,1.0,1734,1729,0.0],[1,1,0.0,0.218181818,0.163636364,55.0,0,2,19,1.0,1775,1770,0,1,0.0,0.4222696342,0.2716286503,55.1901643137,0,2,19,1.0,1775,1770,0.0],[1,1,0.0,0.886597938,0.762886598,97.0,0,3,21,1.0,1770,1765,0,1,0.1780542688,0.9821540817,1.1814624116,97.2601749335,0,3,21,0.7643640973,1769,1765,0.0],[1,6,0.651136805,0.194029851,0.289552239,55.83333333,0,2,32,0.5,1746,1741,1,5,0.7216989851,0.0,0.4288616279,56.1480485522,0,1,32,0.2333489535,1746,1741,0.0],[1,1,0.0,0.027272727,0.081818182,110.0,0,1,24,1.0,1788,1782,0,1,0.0,0.0,0.1147383307,109.5806876591,0,0,24,0.6438960524,1787,1782,0.0],[1,1,0.0,0.290322581,0.387096774,31.0,0,2,15,1.0,1721,1716,0,1,0.1428491197,0.685365646,0.4346582423,30.9313500228,0,2,15,1.0,1720,1716,0.0],[1,1,0.0,0.37254902,0.470588235,51.0,0,2,17,1.0,1719,1714,1,1,0.0,0.1400916401,0.451997943,51.0876810086,0,2,17,1.0,1719,1713,0.0],[1,3,0.805465364,0.125,0.25,40.0,0,2,65,1.0,1709,1704,1,3,0.8431222123,0.2256019731,0.5138948781,40.3202771089,0,1,64,1.0,1708,1703,0.0],[1,4,0.76323519,0.028380634,0.031719533,149.75,0,2,81,1.0,1775,1770,1,3,0.5724517978,0.3099054172,0.4613432896,149.4287000784,0,1,80,1.0,1774,1769,0.0],[1,4,0.871481842,0.053353659,0.053353659,164.0,0,1,69,1.0,1765,1760,0,3,0.9090094137,0.0,0.4938122506,164.2980173712,0,0,68,1.0,1765,1759,0.0],[1,1,0.0,0.411764706,0.117647059,17.0,0,1,24,1.0,1786,1780,1,0,0.3228686456,0.3338708291,0.2930181107,16.6056793827,0,1,24,1.0,1786,1780,0.0],[2,2,0.928839146,0.093457944,0.191588785,107.0,0,2,0,0.5,1778,1778,2,1,1.0,0.0,0.2802521178,107.0470721337,0,2,0,0.6829050802,1777,1777,0.0],[1,7,0.599524008,0.11302682,0.117816092,149.1428571,0,2,110,0.714285714,1759,1754,1,6,0.4042654309,0.1443248152,0.3248689166,148.779561915,0,1,110,0.8345591059,1759,1754,0.0],[1,1,0.0,0.096774194,0.258064516,31.0,0,2,23,1.0,1727,1722,1,0,0.3331376071,0.0010015457,0.2366320781,31.1344622103,0,1,22,1.0,1726,1722,0.0],[1,3,0.484547739,0.068181818,0.056818182,146.6666667,0,2,48,1.0,1784,1778,0,3,0.6692891996,0.0,0.253116859,146.5326185335,0,2,48,0.8012035323,1783,1778,0.0],[1,8,0.937904407,0.16091954,0.237547893,32.625,0,2,162,0.625,1718,1713,1,8,1.0,0.0,0.1781584081,32.6927987286,0,2,162,0.6313573187,1717,1712,0.0],[1,6,0.664464104,0.09929078,0.090425532,94.0,0,2,140,0.666666667,1759,1754,1,5,0.5762340294,0.0,0.24493402,94.1949778942,0,1,139,0.8889307365,1759,1753,0.0],[1,1,0.0,0.011278195,0.045112782,1064.0,0,1,24,1.0,1786,1780,0,0,0.0,0.3367447356,0.0120046408,1063.9514084244,0,0,23,1.0,1786,1779,0.0],[1,1,0.0,0.473053892,0.45508982,167.0,0,1,24,1.0,1778,1772,0,1,0.066644351,0.4485215686,0.5386364868,167.2434730368,0,0,23,0.7370352423,1778,1772,0.0],[1,1,0.0,0.392156863,0.470588235,51.0,0,2,17,1.0,1721,1716,1,1,0.0,0.0,0.9552534779,50.8041607295,0,1,17,1.0,1720,1715,0.0],[1,1,0.0,0.014851485,0.00990099,202.0,0,2,21,1.0,1788,1782,0,0,0.0135928292,0.0,0.0831481641,202.3491621062,0,2,20,0.8901424997,1787,1781,0.0],[1,2,0.134530941,1.13559322,0.06779661,88.5,0,2,48,1.0,1746,1741,1,2,0.281959587,1.0,0.0758607919,88.6340838116,0,1,48,1.0,1746,1741,0.0],[1,2,0.836640742,0.020408163,0.023323615,171.5,0,2,24,1.0,1732,1727,0,1,1.0,0.342868873,0.2648773434,171.8484880232,0,2,23,1.0,1732,1727,0.0],[1,1,0.0,0.111111111,0.111111111,36.0,0,2,21,1.0,1706,1701,1,0,0.2306939441,0.0,0.1614737945,35.6617508484,0,1,21,0.9461849843,1706,1700,0.0],[1,3,0.127372613,0.120204604,0.074168798,130.3333333,1,2,56,1.0,1791,1785,0,3,0.0,0.0478817362,0.2149383421,130.1982555571,1,1,55,1.0,1791,1784,0.0],[1,2,0.764204507,0.056737589,0.007092199,70.5,1,1,50,1.0,1806,1800,1,2,0.5147369066,0.063673304,0.6338695558,70.1158044155,0,0,49,0.8036590709,1805,1799,0.0],[1,13,0.608236281,0.072084481,0.142332415,167.5384615,1,3,239,0.846153846,1806,1800,1,12,0.586200201,0.0,0.1368394882,167.1371149024,0,3,238,1.0,1805,1799,0.0],[1,1,0.0,0.022421525,0.022421525,223.0,1,2,25,1.0,1814,1808,1,1,0.0,0.0,0.0430115372,223.170951671,1,2,25,0.9149238756,1813,1807,0.0],[1,7,0.902102194,0.012358947,0.005910801,265.8571429,1,2,165,1.0,1814,1808,1,7,0.650404289,0.2381377223,0.0847374361,265.9363134744,1,1,164,1.0,1814,1808,0.0],[1,2,0.650022422,0.035460993,0.007092199,141.0,1,2,43,1.0,1816,1810,1,1,0.7419159069,0.0,0.237765796,140.9724865651,0,1,43,0.8624092764,1816,1809,0.0],[1,2,0.908178347,0.074242424,0.028787879,330.0,1,2,32,0.5,1819,1813,1,1,1.0,0.0,0.0290902185,329.7012875922,1,2,32,0.7352651489,1818,1813,0.0],[1,3,0.965633607,0.010152284,0.001269036,262.6666667,1,2,64,1.0,1824,1818,1,3,1.0,0.1014283808,0.1754804168,262.7604459756,1,1,64,0.9166013542,1823,1818,0.0],[1,1,0.0,0.00990099,0.148514851,101.0,1,2,24,1.0,1819,1813,0,0,0.3832812299,0.0972111459,0.6202785138,100.6495262113,0,1,23,1.0,1818,1813,0.0],[1,2,1.0,0.005847953,0.005847953,171.0,1,1,45,1.0,1824,1818,1,1,0.8557579248,0.1478764053,0.0131589889,170.9322397051,0,0,45,1.0,1823,1817,0.0],[1,6,0.748076236,0.119266055,0.083486239,181.6666667,0,2,136,0.833333333,1830,1824,0,6,0.6114887127,0.5250385029,0.0042171297,180.9783333161,0,1,135,1.0,1829,1824,0.0],[1,1,0.0,0.0,0.0,0.0,0,1,0,1.0,1854,1848,0,0,0.0,0.3506884857,0.3665066515,0.2011466822,0,0,0,1.0,1854,1847,0.0],[1,5,0.579560624,0.042647059,0.130882353,136.0,0,1,132,1.0,1878,1872,1,5,0.4084483477,0.0,0.5068129597,136.2608288776,0,0,131,0.8130565019,1878,1872,0.0],[1,4,0.473131809,0.010652463,0.07723036,187.75,0,2,122,1.0,1878,1872,1,4,0.2503180155,0.1453360407,0.6019820842,187.6821565966,0,2,122,1.0,1877,1872,0.0],[1,6,0.534960022,0.094401756,0.051591658,151.8333333,0,1,184,0.666666667,1869,1863,1,5,0.642495733,0.4218300331,0.2041667898,151.5083256927,0,0,184,0.6801480966,1868,1863,0.0],[1,2,0.0,0.231481481,1.787037037,54.0,0,1,66,1.0,1839,1833,0,1,0.0,0.0,1.9440980833,54.5703046384,0,0,66,0.7185869978,1838,1832,0.0],[1,4,0.547971917,0.243697479,0.827731092,119.0,0,2,99,0.75,1854,1848,0,4,0.4177923865,0.1263901258,0.7520384034,118.667738974,0,2,99,0.7930260315,1853,1847,0.0],[1,7,0.824852101,0.192307692,0.142307692,37.14285714,0,1,198,0.285714286,1839,1833,1,6,0.8627551238,0.0,0.2222480865,37.3603766574,0,0,198,0.2917105101,1839,1832,0.0],[1,10,0.666210198,0.54197901,0.093703148,133.4,0,1,244,0.6,1854,1848,1,9,0.682304954,1.0,0.4962934405,133.3101869731,0,0,244,0.8201879516,1853,1848,0.0],[1,9,0.439774582,0.152241113,0.067233385,143.7777778,0,1,297,1.0,1869,1863,0,8,0.3016853976,0.0957711618,0.2749111418,143.6073346115,0,1,296,1.0,1869,1862,0.0],[1,13,0.409265097,0.237203496,0.194756554,61.61538462,0,3,293,0.615384615,1891,1885,1,13,0.3837225382,0.4532892336,0.3460226911,61.6075347333,0,3,293,0.2334493267,1891,1884,0.0],[1,6,0.804308306,0.09015025,0.070116861,99.83333333,0,2,191,1.0,1897,1891,0,6,1.0,0.2565152786,0.0351359619,100.0506700163,0,1,191,1.0,1897,1890,0.0],[1,2,0.986479815,2.438596491,0.0,28.5,0,1,28,1.0,1899,8,0,2,1.0,1.0,0.2716708312,28.3741753293,0,1,28,0.9028082521,1899,7,0.0],[1,264,0.863978616,0.382101559,0.313581843,105.4772727,0,5,5324,0.321969697,2163,2155,0,263,1.0,0.275423882,0.1201684711,105.6709879151,0,4,5323,0.2459426114,2162,2155,1.0],[1,1,0.0,0.025641026,0.025641026,195.0,1,2,0,1.0,18,18,1,0,0.1797061665,0.1672349602,0.3386385333,194.8252945127,0,2,0,1.0,17,17,0.0],[1,54,0.695061371,0.009034444,0.009034444,32.7962963,0,4,502,0.185185185,2408,2400,1,54,0.6882371748,0.3413859356,0.0172881882,32.6231054624,0,4,501,0.2349278834,2407,2400,1.0],[1,76,0.0,0.0,0.0,42.93421053,0,1,0,0.013157895,2310,2302,1,76,0.0,0.0,0.1097276276,42.8878366424,0,0,0,0.0905382219,2310,2302,1.0],[1,15,0.0,0.0,0.0,80.33333333,0,1,0,0.066666667,2577,2569,0,15,0.0,0.0836381452,0.2867561176,80.4364205489,0,0,0,0.0918117388,2577,2569,1.0],[1,11,0.0,0.0,0.0,21.81818182,0,1,0,0.090909091,2527,2519,0,10,0.1034423864,0.0186727204,0.4859441731,21.4535055805,0,0,0,0.0,2526,2519,1.0],[1,29,0.0,0.005405405,0.005405405,6.379310345,0,1,876,0.206896552,2192,2184,0,29,0.0,0.2036811408,0.44594133,6.688082026,0,1,875,0.1775489908,2192,2183,1.0],[1,14,0.0,0.0,0.0,80.85714286,0,1,0,0.071428571,2479,2471,0,13,0.1172331046,0.0332716346,0.2659363648,81.0169489998,0,0,0,0.4225202208,2479,2470,1.0],[1,44,0.0,0.0,0.0,62.84090909,0,1,0,0.022727273,2408,2400,0,44,0.0,0.0,0.1164374995,62.8884383242,0,0,0,0.1805068604,2408,2400,1.0],[1,35,0.893879805,0.005480703,0.005480703,125.1142857,0,3,240,0.2,2577,2569,1,35,0.9472287011,0.0,0.1814560262,125.0607328039,0,3,240,0.0,2576,2569,1.0],[1,42,0.293929748,0.004329004,0.004329004,16.5,0,2,752,0.238095238,2310,2302,0,42,0.5569543765,0.0,0.0503615544,16.2838109293,0,1,751,0.2113323688,2309,2302,1.0],[1,37,0.608494746,0.005681818,0.005681818,42.81081081,0,3,441,0.189189189,2527,2519,0,36,0.0689228081,0.1798606783,0.0791323454,42.8528822688,0,2,440,0.2015152865,2527,2518,1.0],[1,57,0.634409308,0.003699488,0.003699488,61.64912281,0,4,839,0.175438596,2479,2471,0,56,0.7812095912,0.0938268435,0.2046473117,61.9104111026,0,4,838,0.1677367674,2478,2471,1.0],[1,1,0.0,0.01025641,0.01025641,195.0,0,1,0,1.0,2578,2570,1,0,0.3284674843,0.2147363989,0.114111954,195.083578705,0,0,0,1.0,2578,2570,0.0],[1,1,0.0,0.005449591,0.0,367.0,1,2,0,1.0,113,113,0,1,0.0,0.0,0.0879351399,366.7728896524,0,2,0,0.9047311187,112,113,1.0],[1,1,0.0,0.080357143,0.008928571,112.0,1,1,1,1.0,2579,2571,0,0,0.0493606578,0.0813397187,0.1899648454,112.1759509711,1,1,1,0.5919920969,2578,2571,0.0],[1,3,0.561837671,0.040816327,0.047619048,49.0,0,2,41,1.0,116,116,1,3,0.7154110358,0.2964475575,0.2996969166,49.0036807874,0,2,40,0.8290657537,116,115,0.0],[1,1,0.0,0.00921659,0.00921659,217.0,1,1,29,1.0,2580,2572,1,0,0.0,0.0,0.2957212516,217.531464436,1,1,28,0.7738918531,2579,2572,0.0],[1,2,1.0,0.012820513,0.012820513,117.0,0,2,3,1.0,2582,2574,1,1,1.0,0.0514901308,0.5560426632,117.0132849776,0,2,2,0.6630877637,2581,2574,0.0],[1,11,0.758100282,0.105497771,0.105497771,61.18181818,0,2,81,0.818181818,2602,2594,0,11,0.8674315755,0.0,0.3917326811,61.5833189749,0,2,81,0.357581233,2602,2593,1.0],[1,9,0.0,0.0,0.0,41.11111111,0,1,0,0.111111111,2602,2594,1,9,0.1390448418,0.0293326214,0.0755722415,41.0044698734,0,1,0,0.160031567,2601,2594,1.0],[1,8,0.700553763,0.051464064,0.056787933,140.875,1,2,32,0.5,124,124,0,8,0.3607724896,0.1060980892,0.1374349105,140.707124955,0,1,31,0.6395375497,124,124,1.0],[1,5,0.513817042,0.184397163,0.283687943,84.6,0,2,51,0.8,129,129,1,5,1.0,0.0758178321,0.2525037867,84.4003372145,0,1,51,0.9847158651,129,129,1.0],[1,1,0.0,0.0,0.0,8.0,1,1,0,1.0,2605,2597,0,0,0.6771065697,0.0,0.0857355264,8.3175143331,0,1,0,0.965634851,2605,2596,0.0],[1,1,0.0,0.019047619,0.066666667,105.0,1,1,4,1.0,2606,2598,1,0,0.0,0.0410749517,0.6239372636,105.1570659389,1,0,3,0.3707762873,2606,2598,0.0],[1,2,0.0,0.0,0.0,11.0,1,1,0,0.5,2608,2600,0,2,0.1914851369,0.0,0.1982473346,10.8769174326,1,0,0,0.3696847115,2608,2600,1.0],[1,15,0.830798018,0.050603983,0.027750571,204.2,1,2,53,0.4,2623,2615,1,14,0.847880147,0.6018620244,0.2105070045,204.2761753356,0,1,52,0.4568368701,2622,2614,0.0],[1,2,0.734955759,0.065520945,0.064446831,465.5,1,1,8,1.0,2604,2596,0,1,1.0,0.07823958,0.3779211704,465.5382463652,1,1,7,1.0,2604,2596,0.0],[1,6,0.933747664,0.055826936,0.027913468,238.8333333,0,3,82,0.833333333,24,24,0,5,0.6988523957,0.0,0.1982103023,238.8065928159,0,2,81,0.453331122,24,23,0.0],[1,1,0.0,0.0,0.0,155.0,0,1,0,1.0,2648,2640,0,1,0.1902211332,0.0,0.1242794308,155.0129994337,0,0,0,0.9098329173,2647,2640,0.0],[1,5,0.982388782,0.003373819,0.002699055,296.4,0,1,40,0.6,2653,2645,1,5,0.918792437,0.0,0.2115521223,296.6910382128,0,1,40,0.8331287823,2653,2644,0.0],[1,3,0.597094843,0.044776119,0.059701493,44.66666667,0,1,15,0.333333333,2627,2619,1,3,0.6223803877,0.4822062193,0.3613659668,44.6099681453,0,1,14,0.3019151001,2627,2619,0.0],[1,1,0.0,0.0,0.0,153.0,0,1,0,1.0,2627,2619,1,1,0.0,0.0,0.1054116239,152.6039181983,0,1,0,1.0,2626,2619,0.0],[1,20,0.800757306,0.057709648,0.026149684,110.9,0,2,202,0.25,2648,2640,1,19,0.946243141,0.144895708,0.4847511388,110.9280830925,0,1,202,0.0,2647,2640,1.0],[1,13,0.811279573,0.088766693,0.027494108,97.92307692,0,1,91,0.769230769,2666,2658,0,13,0.8702438509,0.0,0.1692715056,98.4208229354,0,0,90,0.8343641617,2665,2658,0.0],[1,1,0.0,0.0,0.0,20.0,0,1,0,1.0,2667,2659,1,1,0.1335097563,0.0,0.2679749921,20.1337735493,0,0,0,1.0,2666,2659,1.0],[1,7,0.481633455,0.429511278,0.171992481,152.0,0,2,40,0.571428571,2674,2666,1,6,0.8073340846,0.1697391015,0.0604746627,152.2262639599,0,2,40,0.6838566198,2673,2665,1.0],[1,3,0.956042014,0.034987795,0.021969081,409.6666667,1,2,71,1.0,2677,2669,0,2,0.9421776353,0.0,0.6084057772,409.4178278056,0,1,70,0.9052608971,2677,2668,1.0],[1,1,0.0,0.3,0.18,50.0,0,2,7,1.0,25,25,0,0,0.6123933081,0.4692610872,0.4256888103,50.063430081,0,2,7,0.8246725032,25,25,0.0],[1,1,0.0,0.039215686,0.019607843,51.0,1,2,0,1.0,26,26,1,1,0.1528437134,0.0936266902,0.3549698085,50.6253586577,1,2,0,0.9175746656,26,26,0.0],[1,1,0.0,0.357142857,0.80952381,42.0,1,2,0,1.0,27,27,0,1,0.0511976688,0.5001175414,1.2533420694,42.0213595454,0,2,0,1.0,26,26,0.0],[1,1,0.0,0.013452915,0.00896861,223.0,1,2,7,1.0,28,28,0,1,0.0,0.0,0.0415686772,222.5743862581,1,1,7,1.0,27,28,0.0],[1,1,0.0,0.0,0.0,122.0,0,1,0,1.0,2692,9,1,0,0.0,0.0,0.3324246852,121.7465913673,0,1,0,1.0,2692,8,0.0],[1,2,0.0,0.166666667,0.166666667,6.0,0,1,14,1.0,2689,2681,0,1,0.0,0.0,0.254781344,5.8705412163,0,1,13,0.7267960504,2688,2680,0.0],[1,2,0.918295834,0.046875,0.046875,32.0,0,1,14,0.5,2692,2683,0,1,0.6557354115,0.0,0.243038884,31.9078641083,0,0,14,0.0,2692,2682,0.0],[1,1,0.0,0.017142857,0.0,175.0,0,1,1,1.0,2678,2670,0,1,0.0,0.3489757571,0.1593196546,174.8386114115,0,1,1,0.8568008783,2677,2670,0.0],[1,1,0.0,0.0,0.0,8.0,0,1,0,1.0,2689,2681,1,1,0.0,0.3234663005,0.2629039055,7.8509429584,0,0,0,0.6918743504,2688,2680,0.0],[1,3,0.0,0.0,0.0,20.0,0,1,0,0.333333333,2686,2678,0,3,0.0,0.2719912931,0.0843135141,20.3345545352,0,1,0,0.0,2686,2678,1.0],[1,5,0.650803328,0.023030303,0.050909091,165.0,0,2,35,0.6,2686,2678,0,5,0.7016146147,0.2265919547,0.2444223852,165.0167326152,0,1,34,0.6772306744,2685,2677,0.0],[1,2,0.0,0.0,0.0,52.0,0,1,0,0.5,2698,2689,1,1,0.0,0.1201114775,0.2373417469,52.2950261103,0,0,0,0.8082708994,2697,2688,1.0],[1,1,0.0,0.004,0.004,250.0,0,1,7,1.0,2693,2684,0,0,0.0,0.2861739817,0.090578352,249.8373530024,0,1,6,1.0,2692,2684,0.0],[1,3,0.658976977,0.020179372,0.035874439,446.0,0,1,47,1.0,2698,2689,0,2,0.6943685508,0.5218281389,0.1634972736,446.0138447515,0,0,47,1.0,2698,2689,1.0],[1,1,0.0,0.004065041,0.004065041,246.0,1,1,0,1.0,2699,2690,1,1,0.0,0.0,0.5368596559,245.7078242247,0,1,0,1.0,2698,2690,0.0],[1,1,0.0,0.03652968,0.03652968,876.0,0,2,4,1.0,4,4,0,1,0.0,0.0,0.0832774282,876.0531227531,0,2,3,0.72161884,4,3,0.0],[1,1,0.0,0.176470588,0.08496732,153.0,0,2,8,1.0,5,5,1,0,0.0475856965,0.0,0.1706435906,153.066853477,0,2,8,1.0,4,5,1.0],[1,6,0.791102709,0.088782816,0.029116945,349.1666667,0,2,60,1.0,2705,2696,0,6,1.0,0.3702334898,0.2711659618,348.9103485693,0,2,60,1.0,2705,2695,1.0],[1,10,0.997932276,0.606837607,0.021367521,23.4,0,2,55,0.4,38,38,0,10,0.7459099682,0.4031717928,0.2411790673,24.0809466425,0,1,55,0.4790464717,38,38,0.0],[1,2,0.994030211,0.030487805,0.036585366,82.0,0,3,1,1.0,40,40,1,1,0.7516456951,0.0,0.425528639,81.8491865734,0,2,0,0.9189869359,40,39,1.0],[1,1,0.0,0.113207547,0.037735849,159.0,1,3,0,1.0,41,41,1,1,0.0,0.0,0.2051004172,158.7957686678,1,2,0,1.0,40,40,0.0],[1,6,0.789075995,0.088541667,0.083333333,64.0,1,3,18,0.666666667,47,47,1,6,0.7893242566,0.2004856506,0.3096945937,64.1244832133,1,2,18,0.6942370365,47,46,0.0],[1,1,0.0,0.036363636,0.018181818,55.0,1,2,0,1.0,2706,2697,1,0,0.0,0.6403251364,0.0102913061,55.3278823581,1,2,0,1.0,2705,2697,0.0],[1,1,0.0,0.111111111,0.055555556,36.0,1,1,5,1.0,2707,2698,1,1,0.2044864403,0.3039140599,0.3686104515,35.8582140029,1,0,4,0.8354633959,2707,2697,0.0],[1,2,0.976020648,0.006369427,0.063694268,157.0,1,3,11,1.0,49,49,1,1,0.7136593814,0.1420076792,0.5916899969,157.3461125001,0,3,10,0.9415357098,48,48,0.0],[1,1,0.0,0.0,0.021978022,91.0,0,2,8,1.0,140,140,0,0,0.018190845,0.0,0.3102058949,90.7553880819,0,2,7,0.9666138268,140,139,0.0],[1,2,0.0,0.0,0.0,96.0,0,1,0,0.5,139,139,0,2,0.2847941411,0.2225188961,0.1469115261,95.9064345897,0,1,0,1.0,138,138,1.0],[1,8,0.889355994,0.053800171,0.041844577,146.375,0,2,190,0.625,139,139,1,8,1.0,0.2088894017,0.0273127326,146.6514002006,0,1,190,0.4376283302,138,138,0.0],[1,1,0.0,0.100456621,0.214611872,219.0,1,2,5,1.0,50,50,0,0,0.2582832151,0.2130116405,0.5015664141,219.2109837889,1,2,4,1.0,49,50,0.0],[1,1,0.0,0.005069708,0.005069708,789.0,1,3,6,1.0,51,51,1,0,0.1257793262,0.1441109313,0.750161787,789.379606946,0,3,6,1.0,51,51,0.0],[1,1,0.0,0.089171975,0.238853503,314.0,1,2,6,1.0,52,52,0,0,0.0,0.2928286698,0.0417261129,313.9665740191,1,1,6,1.0,52,51,0.0],[1,1,0.0,0.020833333,0.194444444,144.0,0,2,12,1.0,53,53,1,0,0.0,0.6212516818,0.1504564143,143.7684392749,0,1,12,0.2639941633,53,53,0.0],[1,4,0.781512531,0.059665871,0.054892601,104.75,1,2,52,0.75,2711,2702,1,4,1.0,0.2823323209,0.4496434294,104.5310621823,1,2,52,0.5018931388,2711,2701,0.0],[1,2,0.970950594,0.010152284,0.015228426,98.5,1,2,26,1.0,2713,2704,1,1,0.8361914457,0.2685407702,0.0080335998,98.3341323842,1,1,26,0.9585363257,2713,2703,0.0],[1,1,0.0,0.016483516,0.005494505,182.0,1,1,7,1.0,2714,2705,0,1,0.0033099718,0.0,0.274539364,182.0446224428,0,0,6,1.0,2713,2704,0.0],[1,1,0.0,0.048951049,0.062937063,143.0,0,2,1,1.0,54,54,1,0,0.0493197384,0.2884256424,0.158923762,143.0064188271,0,1,1,0.9510925475,54,54,1.0],[1,1,0.0,0.125,0.161764706,136.0,0,2,2,1.0,55,55,1,1,0.374468602,0.2955712937,0.1534803941,136.011909391,0,2,2,0.8502990403,55,54,0.0],[1,1,0.0,0.023560209,0.028795812,382.0,0,2,7,1.0,56,56,1,1,0.0,0.4031141868,0.1295783562,381.5933299458,0,2,6,0.6667006219,55,55,0.0],[1,1,0.0,0.12371134,0.525773196,97.0,0,2,8,1.0,57,57,1,0,0.0,0.5552294879,0.3849598737,97.4630581437,0,2,8,1.0,57,57,0.0],[1,1,0.0,0.0,0.0,0.0,0,2,32,1.0,58,58,0,1,0.0,0.0785176093,0.028887414,0.1640817784,0,2,31,1.0,58,57,0.0],[1,1,0.0,0.020942408,0.047120419,382.0,0,2,0,1.0,59,59,1,1,0.0,0.0262191861,0.0504998134,381.7121593739,0,2,0,1.0,59,58,0.0],[1,2,0.970950594,0.004580153,0.003053435,327.5,1,2,8,1.0,61,61,1,2,0.5803645671,0.1314424557,0.1238846233,327.5288927816,1,2,7,0.7709709327,60,60,0.0],[1,1,0.0,0.002604167,0.010416667,384.0,1,2,0,1.0,62,62,1,1,0.3968113248,0.0751492819,0.0335192391,383.6492433831,1,2,0,1.0,61,61,0.0],[1,1,0.0,0.100502513,0.452261307,199.0,0,2,7,1.0,63,63,0,0,0.0,0.0,0.6753220825,199.1600646881,0,2,7,0.759586556,63,62,0.0],[1,1,0.0,0.050505051,0.065656566,198.0,0,2,0,1.0,64,64,1,1,0.2605307939,0.508556682,0.3711042275,197.9098347522,0,2,0,1.0,63,64,1.0],[1,1,0.0,0.005050505,0.005050505,198.0,1,2,0,1.0,65,65,1,0,0.0,0.1553796582,0.411480859,198.3009863361,1,2,0,0.7568051617,65,65,0.0],[1,4,0.59064545,0.019933555,0.046511628,75.25,0,3,60,1.0,69,69,1,3,0.4247392979,0.1460340166,0.4441859347,75.6901900159,0,3,60,1.0,69,69,0.0],[1,2,0.650022422,0.053333333,0.0,112.5,0,2,13,1.0,2716,2707,1,1,0.5085498044,0.183853134,0.3325837425,112.4129825103,0,2,13,0.8645630453,2715,2707,0.0],[1,1,0.0,0.0,0.0,91.0,0,1,0,1.0,2730,2721,0,1,0.2808505411,0.4855554029,0.2020210127,91.0038519777,0,0,0,1.0,2730,2721,0.0],[1,13,0.82216432,0.252252252,0.475675676,85.38461538,0,1,357,0.307692308,2730,2721,1,13,0.9763990783,0.4844336058,0.6925591238,85.7197180921,0,1,356,0.503917837,2730,2720,1.0],[1,3,0.983538631,0.070351759,0.030150754,66.33333333,0,1,36,1.0,2733,2724,0,2,1.0,0.3566514555,0.3857372633,66.2137471136,0,0,35,0.7413330079,2732,2724,0.0],[1,1,0.0,0.023076923,0.026923077,260.0,1,1,0,1.0,2734,2725,0,1,0.0077197556,0.0,0.111883791,260.0808831191,1,1,0,0.7185491541,2733,2725,0.0],[1,2,0.129233775,0.246376812,0.15942029,69.0,0,1,11,1.0,2736,2727,1,1,0.2645403436,0.3715930919,0.450398899,69.3494182205,0,0,10,1.0,2736,2727,0.0],[1,7,0.527040898,0.143382353,0.029411765,38.85714286,1,2,65,0.428571429,147,147,0,7,0.3606284077,0.0,0.3548780303,38.2239991018,1,1,65,0.0,147,146,1.0],[1,1,0.0,0.391304348,0.086956522,23.0,0,1,13,1.0,148,148,1,1,0.01420761,0.5264700048,0.3696835056,23.012238711,0,0,12,1.0,148,147,1.0],[1,3,0.852792488,0.015037594,0.012030075,221.6666667,0,2,37,0.666666667,2739,2730,0,3,0.926409266,0.1330655293,0.5140898179,221.7237450494,0,2,37,0.3838045527,2739,2730,1.0],[1,19,0.804730221,0.055576003,0.034965035,143.0,0,3,109,0.526315789,2759,2750,1,19,0.8687309182,0.1058146237,0.6926362117,142.6928132917,0,2,109,0.5791833346,2758,2750,1.0],[1,1,0.0,0.0,0.0,34.0,0,1,0,1.0,2759,2750,1,1,0.0400085167,0.0,0.0139876233,34.0635602846,0,0,0,1.0,2759,2750,0.0],[1,1,0.0,0.258883249,0.111675127,197.0,1,1,1,1.0,149,149,0,0,0.0,0.0001286052,0.02202217,196.6207687623,1,0,1,1.0,148,149,0.0],[1,2,0.266764988,0.156626506,0.373493976,41.5,0,2,5,1.0,2761,2752,0,2,0.2986334809,0.5115767414,0.478409127,41.561109152,0,1,4,0.6100448129,2761,2752,0.0],[1,5,0.602009307,0.092250923,0.039114391,271.0,0,2,51,1.0,2766,2757,1,5,0.5954814544,0.0,0.2383305975,270.8341133519,0,1,50,1.0,2766,2756,0.0],[1,1,0.0,0.0,0.0,34.0,0,1,0,1.0,2769,2760,0,1,0.0,0.1788856741,0.2372494608,33.7794946189,0,0,0,0.7797818461,2769,2760,0.0],[1,2,0.14372617,0.071661238,0.087947883,153.5,0,2,12,1.0,2769,2760,0,1,0.6475199206,0.0833673461,0.4512048666,153.3516296793,0,1,12,0.5597661006,2768,2760,0.0],[1,4,0.923927407,0.023333333,0.016666667,150.0,1,3,42,1.0,2773,2764,0,3,0.6275780883,0.0026552502,0.138740892,150.050776653,0,3,41,1.0,2773,2763,0.0],[1,5,0.942984204,0.005421034,0.006866643,553.4,0,3,43,1.0,2778,2769,1,5,0.6859476768,0.0,0.0505094469,553.5111380333,0,2,42,0.764088914,2777,2768,0.0],[1,1,0.0,0.004376368,0.0,914.0,0,2,0,1.0,2779,2770,1,0,0.0,0.0,0.1786202119,914.0579833934,0,1,0,0.9114550695,2778,2770,0.0],[1,1,0.0,0.0,0.0,17.0,0,1,0,1.0,2802,2793,1,1,0.0,0.0,0.0534237768,17.1529704586,0,1,0,0.9832977818,2801,2793,0.0],[1,1,0.0,0.0,0.0,3.0,0,1,0,1.0,2810,2801,1,1,0.0,0.0,0.0858991382,3.2436681647,0,0,0,0.9741957995,2809,2801,0.0],[1,5,0.558765193,0.055973266,0.037593985,239.4,0,3,117,1.0,2802,2793,1,5,0.7672269673,0.2739684676,0.0203484044,239.341255,0,2,117,0.927390795,2802,2793,0.0],[1,7,0.488621611,0.034923019,0.017649268,380.4285714,0,3,125,1.0,2810,2801,1,6,0.7923103334,0.0352542899,0.1197033282,380.6570425579,0,2,124,0.8476355734,2810,2800,1.0],[1,4,0.0,0.0,0.0,78.25,0,1,0,0.25,2784,2775,1,4,0.1778409614,0.0,0.1953580499,78.2297348795,0,0,0,0.3125361688,2783,2775,0.0],[1,1,0.0,0.004,0.004,250.0,0,1,9,1.0,2780,2771,0,0,0.0,0.0,0.2141011671,250.0333197329,0,0,8,1.0,2780,2770,1.0],[1,12,0.527214321,0.176630435,0.163722826,122.6666667,0,2,358,0.666666667,2796,2787,0,12,0.3329952047,0.303201578,0.2251019433,122.6339075815,0,1,357,0.7633896196,2796,2786,1.0],[1,17,0.473804342,0.096305521,0.063926941,141.7058824,0,2,421,0.529411765,170,170,1,16,0.2422861827,0.0,0.0123331132,141.8017445917,0,2,420,0.8894456481,170,169,1.0],[1,11,0.768722071,0.01573499,0.012008282,219.5454545,0,3,206,0.727272727,181,181,1,11,1.0,0.24957383,0.3397000862,219.6220972996,0,3,206,1.0,180,180,0.0],[1,4,0.0,0.0,0.0,83.75,0,1,0,0.25,170,170,0,3,0.0052630925,0.5587517746,0.1681660967,84.0591386999,0,0,0,0.165743037,169,169,1.0],[1,12,0.817111082,0.093632959,0.070224719,89.0,0,2,246,0.416666667,2822,2813,0,11,0.9156348564,0.6664367924,0.0496125357,88.4520995242,0,2,246,0.064299631,2821,2813,1.0],[1,1,0.0,0.0625,0.0,96.0,0,1,34,1.0,2823,2814,0,0,0.2796101942,0.3761756397,0.5082777616,95.8377351599,0,0,33,1.0,2823,2814,0.0],[1,1,0.0,0.769230769,0.307692308,26.0,1,1,36,1.0,2824,10,0,1,0.0309646348,0.7069749452,0.5511882007,26.0166179175,0,0,35,0.9691917565,2823,9,0.0],[1,15,0.694156443,0.361130742,0.328621908,94.33333333,1,2,753,0.266666667,2839,2829,0,15,0.9096441555,0.3757606081,0.8291038286,94.2934879196,1,1,753,0.1599896215,2838,2828,1.0],[1,2,0.0,0.0,0.0,115.5,1,1,0,0.5,2841,2831,0,1,0.2105823546,0.0734340306,0.141290531,115.2010266624,0,0,0,0.0792757406,2840,2831,1.0],[1,6,0.745804987,0.17270195,0.086350975,119.6666667,0,1,170,0.833333333,2847,2837,1,5,0.6668077639,0.0,0.1765281595,119.8516206754,0,0,170,0.4464244576,2846,2836,0.0],[1,1,0.0,0.02173913,0.0,46.0,0,1,7,1.0,2848,2838,0,1,0.0,0.1110907648,0.1041787189,46.179474718,0,1,6,1.0,2848,2838,0.0],[1,2,0.286396957,0.056306306,0.033783784,222.0,1,2,36,1.0,2850,2840,1,1,0.4719733276,0.101994451,0.068316296,221.979724999,0,2,36,0.858905173,2849,2839,1.0],[1,2,0.995978957,0.167857143,0.071428571,140.0,1,2,54,1.0,2852,2842,1,2,1.0,0.3712999716,0.2233673479,139.6250497257,1,2,54,0.8820562334,2852,2842,0.0],[1,1,0.0,0.008474576,0.008474576,118.0,0,1,37,1.0,2853,2843,0,1,0.1149417412,0.0,0.1392899278,118.022050457,0,0,36,1.0,2852,2842,0.0],[1,1,0.0,0.138297872,0.111702128,188.0,1,1,1,1.0,2854,2844,0,0,0.0878029746,0.0,0.5400357057,188.0713673332,0,0,1,1.0,2854,2844,1.0],[1,5,0.615431454,0.144646212,0.04758923,319.4,0,2,220,0.8,2859,2849,0,5,1.0,0.3652506421,0.1321740332,319.2525257813,0,2,220,0.553627147,2858,2849,1.0],[1,1,0.0,0.076923077,0.019230769,104.0,1,2,33,1.0,183,183,0,1,0.0,0.0,0.2055605089,104.1449266357,0,2,33,0.7438055578,182,183,1.0],[1,1,0.0,0.0,0.0,23.0,0,1,0,1.0,182,182,0,1,0.0,0.0237351495,0.0241089077,22.8350602466,0,1,0,1.0,182,182,0.0],[1,1,0.0,0.023529412,0.0,340.0,1,2,4,1.0,184,184,0,1,0.3407717271,0.5723405764,0.2153515165,340.0748356117,0,1,3,1.0,183,184,0.0],[1,8,0.502955716,0.131702728,0.055503293,132.875,0,2,120,0.625,192,192,0,7,0.5272961548,0.5857548521,0.4890119294,132.5852528289,0,1,120,0.7297035949,191,192,1.0],[1,1,0.0,0.041666667,0.041666667,24.0,1,1,25,1.0,193,193,1,1,0.0959176047,0.2992651299,0.4627560111,24.2331009159,1,1,25,1.0,193,193,1.0],[1,3,0.488666363,0.055961071,0.063260341,137.0,1,2,4,0.666666667,196,196,1,2,0.5858050946,0.1616377053,0.3536800387,137.1309326316,1,2,4,0.2344386191,196,196,0.0],[1,5,0.795617509,0.427780852,0.028223575,361.4,0,2,26,0.8,2864,2854,0,4,0.6969296908,0.5524543043,0.0597175336,361.8435941027,0,2,26,0.9062565325,2864,2853,0.0],[1,4,1.0,0.003910068,0.003910068,255.75,0,3,157,0.75,2868,2858,0,4,1.0,0.0,0.4096656434,255.4642042397,0,3,157,0.9927141417,2868,2857,0.0],[1,1,0.0,0.007380074,0.007380074,271.0,1,1,3,1.0,2869,2859,1,0,0.0687969241,0.0,0.020968716,271.1258196409,0,0,3,1.0,2868,2859,1.0],[1,1,0.0,0.017241379,0.005747126,174.0,1,3,5,1.0,2870,2860,1,0,0.0,0.0,0.017189422,174.1520660618,1,3,5,1.0,2870,2860,1.0],[1,173,0.99504022,0.254570875,0.146698215,53.74566474,0,3,5753,0.202312139,3043,3033,1,172,0.7283975159,0.0,0.3492691749,54.1411962481,0,3,5752,0.0,3042,3032,0.0],[1,193,0.994226058,0.164047886,0.093590223,83.0984456,0,3,7116,0.21761658,3236,3226,0,193,0.9248822878,0.5452874042,0.1144806903,83.2810129096,0,3,7116,0.0706527173,3235,3225,0.0],[1,3,0.102276846,0.281990521,0.18957346,140.6666667,1,2,3,0.666666667,199,199,1,2,0.0,0.4267137616,0.4236005249,140.8131097968,0,2,3,0.83969227,198,199,1.0],[1,4,0.314823881,0.12627551,0.12372449,196.0,1,2,7,0.5,203,203,0,3,0.0,0.4704880739,0.0984315078,196.1864447136,0,2,6,0.3367203322,202,202,1.0],[1,1,0.0,0.003533569,0.014134276,283.0,0,2,0,1.0,204,204,1,1,0.3403982548,0.2749464496,0.1973957692,282.671240024,0,1,0,1.0,203,204,0.0],[1,2,0.591672779,0.104330709,0.07480315,254.0,0,2,2,1.0,206,206,0,1,0.3977654005,0.1238510113,0.2798042926,254.1995546979,0,1,2,0.8353065432,206,206,0.0],[1,1,0.0,0.153846154,0.012820513,78.0,0,2,60,1.0,207,207,0,0,0.0,0.4394314816,0.1916404127,78.0631284613,0,1,59,1.0,206,206,0.0],[1,7,0.772928791,0.178717599,0.107776262,104.7142857,0,3,199,0.714285714,3243,3233,0,7,0.9726420841,0.4279320629,0.3297349134,104.65101953,0,2,199,0.9085984948,3243,3233,1.0],[1,4,0.693942942,0.237315876,0.17512275,305.5,0,3,59,1.0,3247,3237,1,4,0.7275230483,0.0737093281,0.2623979547,305.6126903575,0,3,58,1.0,3247,3236,1.0],[1,2,0.090261803,0.157549234,0.129102845,457.0,0,2,16,1.0,3252,3242,1,1,0.5044707985,0.0,0.0908954717,456.8391290972,0,2,15,0.3276888015,3252,3241,1.0],[1,3,0.72144132,0.039494471,0.033175355,211.0,1,2,19,0.666666667,3250,3240,1,3,0.5790328484,0.2051568161,0.0260597313,211.2730038151,1,2,19,1.0,3250,3240,1.0],[1,111,0.993709125,0.124129353,0.078192371,108.6486486,0,5,4389,0.324324324,3363,3353,0,111,0.8425160935,0.1991855281,0.341647885,108.8638531968,0,5,4389,0.426824665,3363,3353,0.0],[1,170,0.992900479,0.184557439,0.125931385,71.84117647,0,3,9643,0.3,377,377,0,169,0.759307442,0.4952871283,0.0569197879,71.7356301518,0,3,9642,0.0,377,376,0.0],[1,2,0.999699543,0.067010309,0.059278351,194.0,0,2,84,1.0,382,382,0,1,0.8391652032,0.0,0.002225406,194.1395979401,0,2,83,0.8235998999,382,381,0.0],[1,3,0.0,0.0,0.0,14.66666667,0,1,0,0.333333333,380,380,0,2,0.0,0.3117060345,0.0638647754,14.8542193216,0,1,0,0.0,380,380,0.0],[1,5,0.897710235,0.084070796,0.014749263,135.6,1,1,0,0.2,3368,3358,0,4,1.0,0.0,0.2608539101,135.7367489925,1,0,0,0.3086244632,3368,3358,1.0],[1,4,0.55624226,0.049253731,0.052238806,167.5,1,1,0,0.5,3372,3362,1,4,0.7662219809,0.0,0.0718544767,167.6677986981,1,1,0,0.8209123762,3371,3361,0.0],[1,6,0.826008394,0.213367609,0.155526992,129.6666667,1,2,40,0.666666667,3383,3373,1,5,0.7709299722,0.5322885172,0.0840042583,128.9839395715,1,2,39,0.4891454347,3382,3373,1.0],[1,4,0.67884805,0.286419753,0.417283951,101.25,1,2,16,0.75,3376,3366,0,4,0.9587147475,0.0,0.2405506537,101.3077618699,1,2,15,1.0,3375,3365,0.0],[1,1,0.0,0.0,0.0,22.0,1,1,0,1.0,3383,3373,1,1,0.0,0.1480345148,0.1549203464,22.398707885,1,0,0,1.0,3383,3373,1.0],[1,3,0.826323081,0.030487805,0.022357724,164.0,1,3,8,0.666666667,3386,3376,1,2,0.4567407122,0.1734748938,0.1971127439,163.6240321093,1,2,8,0.7773356606,3385,3375,0.0],[1,1,0.0,0.034482759,0.103448276,29.0,0,2,9,1.0,3387,3377,0,1,0.0,0.2240540239,0.0745202005,29.3741208896,0,2,8,0.66391738,3386,3376,0.0],[1,1,0.0,0.016326531,0.016326531,245.0,1,2,2,1.0,3388,3378,0,0,0.0,0.1065490826,0.3102121567,244.6592221876,1,1,1,0.9831884256,3387,3377,0.0],[1,1,0.0,0.08,0.06,50.0,1,2,2,1.0,3389,3379,1,1,0.4917062994,0.4804517759,0.1587389816,50.0213026128,1,2,2,1.0,3389,3378,0.0],[1,2,0.965636133,0.289036545,0.093023256,150.5,1,2,10,1.0,3391,3381,1,1,1.0,0.2351175769,0.3002779094,150.5534506635,1,1,9,1.0,3390,3380,1.0],[1,1,0.0,0.127272727,0.006060606,165.0,1,2,21,1.0,3392,3382,1,1,0.0,0.1091616698,0.4035754954,165.1840096118,0,1,20,0.7834944427,3392,3382,0.0],[1,6,0.47592803,0.077880184,0.058986175,361.6666667,1,2,184,0.333333333,3400,3390,1,5,0.4094506068,0.0,0.0473120498,361.7332641055,1,1,184,0.22419646,3400,3390,1.0],[1,2,0.0,0.0,0.0,24.0,1,1,0,0.5,3394,3384,0,1,0.0,0.0290189946,0.3300784598,24.055710626,0,1,0,0.820297886,3393,3384,1.0],[1,19,0.781766303,0.014120203,0.014120203,145.3684211,0,4,560,0.315789474,3419,3409,1,18,0.9338983424,0.042366095,0.525192824,145.3359772496,0,3,560,0.3308010592,3418,3409,0.0],[1,1,0.0,0.003262643,0.001631321,613.0,1,2,0,1.0,3420,3410,0,1,0.0,0.0274363927,0.1294055856,612.9640125401,0,1,0,0.9638645928,3420,3410,1.0],[1,8,0.662549202,0.118789263,0.055396916,218.875,1,2,121,0.75,3428,3418,0,8,0.4176351611,0.5087774175,0.5086722271,218.9537213998,0,1,121,0.6812939029,3428,3417,1.0],[1,8,0.746510102,0.63973064,0.215488215,37.125,0,3,248,0.25,390,390,0,7,0.4518953065,0.4373673062,0.3782086063,36.6877531885,0,2,248,0.2392789098,390,389,1.0],[1,2,0.0,0.0,0.0,37.5,0,1,0,0.5,392,392,1,1,0.0,0.2674817913,0.2195454686,37.4274149046,0,0,0,0.0,392,391,1.0],[1,1,0.0,0.2,4.88,25.0,0,2,34,1.0,396,396,1,1,0.1460718944,0.2528545787,5.1404805744,24.9019265829,0,1,33,1.0,396,396,0.0],[1,3,0.0,0.0,0.0,37.66666667,0,1,0,0.333333333,396,396,0,3,0.1562893565,0.0898975842,0.3300476345,37.8311373215,0,1,0,0.2813299823,395,396,1.0],[1,1,0.0,0.58974359,0.653846154,78.0,0,2,34,1.0,398,398,0,1,0.0,0.4804386195,0.5028303595,77.6494305812,0,2,34,1.0,397,398,0.0],[1,1,0.0,0.009345794,0.009345794,107.0,0,2,28,1.0,407,407,1,0,0.0668970347,0.0,0.0856578793,107.2622891038,0,2,28,0.8975173438,407,406,0.0],[1,2,0.297472249,0.011320755,0.132075472,132.5,0,2,68,1.0,405,405,0,1,0.6410341801,0.0,0.4857553031,132.689103748,0,2,67,0.7501760479,404,404,0.0],[1,2,0.995291827,1.054263566,0.19379845,64.5,0,2,68,0.5,401,401,0,2,1.0,1.0,0.5885397793,64.0838783549,0,2,67,0.3078809439,400,400,0.0],[1,2,0.0,0.0,0.0,16.5,0,1,0,0.5,405,405,0,2,0.0,0.0,0.4846555932,16.6101467937,0,1,0,0.7239053846,405,405,0.0],[1,1,0.0,0.0,0.0,36.0,0,1,0,1.0,407,407,1,0,0.0,0.5075777215,0.1374286099,35.7537368167,0,0,0,1.0,406,407,0.0],[1,1,0.0,0.0,0.0,1003.0,0,1,0,1.0,401,401,0,0,0.0,0.0803644317,0.0459274617,1002.9602063993,0,1,0,0.8148404175,401,401,1.0],[1,1,0.0,0.0,0.0,78.0,0,1,0,1.0,397,397,0,1,0.0704161165,0.021500622,0.3173724229,78.1847825259,0,0,0,1.0,396,397,1.0],[1,1,0.0,0.028037383,0.009345794,107.0,0,2,34,1.0,474,474,1,0,0.0,0.0295155566,0.0160515642,106.8154420348,0,1,33,0.7569589436,473,474,0.0],[1,1,0.0,0.005208333,0.005208333,384.0,0,3,28,1.0,476,475,0,0,0.4330634514,0.0,0.3880786991,384.2205430683,0,3,27,0.6196835028,475,474,0.0],[1,4,0.0,0.0,0.0,26.0,0,1,0,0.25,421,421,0,3,0.0,0.0,0.0437999314,25.6347429197,0,0,0,0.0372654962,420,420,1.0],[1,3,0.943579441,0.032608696,0.163043478,30.66666667,0,2,111,0.666666667,437,437,1,2,1.0,0.0,0.8717185641,30.7030039434,0,2,111,0.7381515747,436,436,1.0],[1,2,0.067221545,0.18018018,0.195195195,333.0,0,3,56,0.5,427,427,1,1,0.2279145244,0.1848111358,0.1974428837,333.4142093832,0,3,55,0.6337339816,426,427,1.0],[1,1,0.0,0.352941176,0.176470588,17.0,0,2,34,1.0,417,417,0,0,0.0,0.3658029007,0.0984130613,16.856354037,0,1,34,1.0,416,416,1.0],[1,1,0.0,0.0,0.0,31.0,0,1,0,1.0,471,471,0,1,0.0,0.059659863,0.2814942724,31.3062920576,0,0,0,0.8503665107,470,470,0.0],[1,2,0.0,0.0,0.0,37.0,0,1,0,0.5,425,425,1,1,0.0,0.4175868581,0.0666485295,36.9665124002,0,1,0,0.1244967264,424,425,0.0],[1,3,0.70254995,0.085051546,0.130154639,258.6666667,0,2,82,1.0,433,433,0,3,0.7053593939,0.0,0.6830932654,258.7256601077,0,1,82,1.0,432,433,1.0],[1,2,0.0,0.0,0.0,12.5,0,1,0,0.5,474,474,0,1,0.0,0.0,0.0651857864,12.9402382754,0,0,0,0.6582349341,474,473,0.0],[1,2,0.0,0.061538462,0.053846154,65.0,0,3,28,1.0,423,423,0,1,0.0,0.0,0.0618517712,65.1661993419,0,2,27,1.0,423,423,1.0],[1,2,0.0,0.0,0.0,17.0,0,1,0,0.5,464,464,1,2,0.0,0.3175127038,0.1476304074,17.0853330622,0,1,0,0.2707449067,464,464,0.0],[1,8,0.0,0.0,0.0,35.5,0,1,0,0.125,450,450,0,7,0.0,0.0,0.2233413504,35.2645728579,0,1,0,0.0,449,450,1.0],[1,2,1.0,0.0234375,0.0078125,128.0,0,2,62,1.0,452,452,0,1,0.9269500384,0.0,0.1372991548,127.8559019558,0,2,62,0.831591318,451,452,0.0],[1,10,0.75469741,0.216014898,0.25698324,53.7,0,3,277,0.5,464,464,1,9,0.2836663975,0.2370640083,0.1710653366,54.1595476532,0,3,277,0.4451173832,463,463,1.0],[1,3,0.187684093,0.171875,0.026041667,64.0,0,2,90,0.666666667,442,442,1,2,0.0,0.3323540722,0.3265902484,64.3507329006,0,2,89,0.8080426944,442,441,0.0],[1,3,0.0,0.0,0.0,33.33333333,0,1,0,0.333333333,433,433,0,3,0.0,0.0,0.3108710104,33.3954864962,0,1,0,0.2210638624,433,432,0.0],[1,2,0.0,0.0,0.0,10.0,0,1,0,0.5,442,442,1,2,0.0,0.0,0.6860146163,10.1565102433,0,1,0,0.6578211642,441,442,0.0],[1,2,0.0,0.0,0.0,24.5,0,1,0,0.5,468,468,0,2,0.5429250508,0.2242444928,0.1281031362,24.5962453333,0,1,0,0.4357720794,467,468,1.0],[1,2,0.43497348,0.024778761,0.034513274,565.0,0,2,56,1.0,468,468,1,2,0.6127325441,0.4104794338,0.1170146832,565.457533532,0,2,56,1.0,468,467,0.0],[1,2,0.811278124,0.022160665,0.022160665,180.5,0,2,28,1.0,484,483,0,2,0.8482646157,0.6622346647,0.0226542643,180.5453288197,0,1,28,0.9379283063,483,483,0.0],[1,1,0.0,0.0,0.0,39.0,0,1,0,1.0,484,483,1,0,0.0,0.0,0.2292876354,38.922587962,0,1,0,1.0,483,482,0.0],[1,9,0.0,0.0,0.0,25.88888889,0,1,0,0.111111111,417,417,1,9,0.0,0.0,0.0322503181,26.2554498678,0,1,0,0.2219991498,416,417,1.0],[1,4,0.459147917,0.019011407,0.003802281,65.75,0,2,134,1.0,481,480,1,4,0.7438105925,0.168111372,0.0065894227,65.4502841153,0,2,133,0.3706451656,480,479,0.0],[1,2,0.684038436,0.034602076,0.003460208,144.5,0,3,60,1.0,471,471,1,2,0.2617194657,0.0498629648,0.0289689271,144.1850875735,0,2,59,0.7876363546,470,471,1.0],[1,1,0.0,0.0,0.0,18.0,0,1,0,1.0,481,480,1,1,0.4587229194,0.0,0.0530693911,17.8318834296,0,1,0,0.6684483473,481,479,0.0],[1,1,0.0,0.0,0.0,17.0,0,1,0,1.0,476,1,0,1,0.0991763335,0.2400236809,0.5310704513,16.3686299831,0,0,0,0.9957518577,475,0,0.0],[1,1,0.0,0.0,0.0,2.0,0,1,0,1.0,434,434,0,0,0.0,0.0,0.1099106657,2.2407671759,0,1,0,1.0,433,434,0.0],[1,2,0.843949124,0.598684211,0.006578947,76.0,0,2,0,1.0,3430,3420,1,1,0.9236561816,0.4435630204,0.1127615705,75.9926998092,0,2,0,1.0,3429,3419,0.0],[1,26,0.0,0.0,0.0,45.84615385,0,1,0,0.038461538,3456,3446,0,26,0.0,0.0,0.4011767085,45.8883141285,0,0,0,0.053916721,3455,3446,1.0],[1,1,0.0,0.013265306,0.041836735,980.0,0,2,0,1.0,3458,3448,1,1,0.1041490149,0.0,0.1011181699,980.1695916944,0,1,0,0.7583180911,3457,3448,0.0],[1,1,0.0,0.0,0.0,60.0,0,1,0,1.0,3458,3448,1,1,0.0,0.0,0.0490582278,60.0866465366,0,0,0,1.0,3458,3447,0.0],[1,7,0.961586235,0.008882655,0.004207574,305.5714286,0,3,96,0.857142857,3465,3455,1,7,0.9202583821,0.0,0.3029318757,305.7130537967,0,2,95,1.0,3465,3454,0.0],[1,2,0.994030211,0.006866953,0.002575107,582.5,0,2,0,1.0,486,485,1,1,0.7336104643,0.0272928296,0.2689935541,582.719856417,0,2,0,0.9537410353,486,484,0.0],[1,27,0.996154925,0.026341463,0.261463415,37.96296296,0,1,0,0.074074074,3492,3482,1,26,0.7356628597,0.1068193998,0.405048864,38.0491983945,0,0,0,0.0737779349,3491,3482,0.0],[1,2,0.918295834,0.00203666,0.013238289,491.0,1,2,0,1.0,3494,3484,0,1,1.0,0.0938338256,0.0902262282,490.9920864825,0,1,0,1.0,3494,3483,0.0],[1,1,0.0,0.0,0.0,31.0,0,1,0,1.0,3518,3508,1,0,0.1354169079,0.0,0.1964286542,31.0403182436,0,0,0,0.765120318,3518,3507,0.0],[1,12,0.865888403,0.064349112,0.017011834,112.6666667,0,3,0,0.5,3518,3508,1,12,1.0,0.0967321996,0.2357804516,111.9083221877,0,2,0,0.6925137899,3517,3508,0.0],[1,11,0.878454715,0.087424344,0.050437122,135.1818182,0,2,0,0.363636364,3505,3495,0,10,1.0,0.0,0.0296803901,134.6356487122,0,1,0,0.7096102726,3505,3495,1.0],[1,1,0.0,0.009345794,0.009345794,107.0,0,2,0,1.0,3519,3509,0,0,0.0641520918,0.0,0.5588763989,107.2518011402,0,1,0,1.0,3519,3509,0.0],[1,1,0.0,0.0,0.0,40.0,0,1,0,1.0,3529,3519,1,0,0.0,0.0,0.3453957788,40.2019977961,0,1,0,1.0,3528,3519,0.0],[1,3,0.0,0.003690037,0.025830258,90.33333333,0,2,56,0.666666667,3523,3513,1,2,0.3421476572,0.0,0.0434035862,90.1805009569,0,2,55,0.2131323299,3523,3513,1.0],[1,2,0.0,0.0,0.0,0.0,0,1,56,0.5,3527,3517,0,1,0.0791692035,0.0,0.39886526,0.0932289772,0,0,56,0.3786021295,3526,3517,0.0],[1,12,0.0,0.0,0.0,0.0,0,2,280,0.25,3553,3543,1,12,0.0502793837,0.292711553,0.2553061384,0.0990161924,0,1,280,0.5993405603,3553,3542,0.0],[1,1,0.0,0.0,0.0,35.0,0,1,0,1.0,3520,3510,0,0,0.1852464054,0.0,0.2067100957,34.6147379637,0,0,0,0.8787638396,3519,3510,1.0],[1,2,0.0,0.0,0.0,30.5,0,1,0,0.5,3527,3517,1,2,0.0,0.3052615874,0.3197478409,30.7679141975,0,0,0,0.1792131587,3526,3517,0.0],[1,1,0.0,0.0,0.020491803,244.0,0,2,0,1.0,3529,3519,0,1,0.0,0.0,0.5494248575,244.2413419534,0,2,0,1.0,3529,3518,0.0],[1,12,0.0,0.0,0.0,51.41666667,0,1,0,0.083333333,3541,3531,0,12,0.4597343444,0.0,0.1274127379,51.3745750943,0,0,0,0.079928575,3541,3531,1.0],[1,1,0.0,0.0,0.0,30.0,0,1,0,1.0,3554,3544,0,0,0.0,0.0,0.445640364,30.3383008108,0,1,0,1.0,3554,3543,0.0],[1,1,0.0,0.0,0.0,0.0,0,2,28,1.0,3562,3552,0,0,0.2360520378,0.0,0.2939802586,0.1881318891,0,1,28,1.0,3561,3551,0.0],[1,2,0.0,0.0,0.0,39.5,0,1,0,0.5,3565,3555,1,1,0.2192543468,0.1006053522,0.0612202366,39.8199984416,0,0,0,0.5259581392,3565,3555,1.0],[1,1,0.0,0.0,0.009345794,107.0,0,3,0,1.0,3565,3555,0,1,0.0,0.1910290267,0.1579964242,107.4278413511,0,2,0,0.8058547251,3564,3554,0.0],[1,7,0.0,0.0,0.0,42.14285714,0,1,0,0.142857143,3562,3552,0,7,0.0,0.1326416436,0.1792745224,42.0992801153,0,1,0,0.0,3562,3551,1.0],[1,3,0.965633607,0.031746032,0.03968254,42.0,0,2,0,1.0,3568,3558,0,2,1.0,0.0,0.643505371,42.25796053,0,2,0,1.0,3567,3558,0.0],[1,1,0.0,0.0,0.0,26.0,0,1,0,1.0,3574,3564,1,0,0.4919616408,0.1422896215,0.1625687757,25.8311956255,0,1,0,1.0,3574,3563,0.0],[1,1,0.0,0.0,0.0,27.0,0,1,0,1.0,3575,3565,1,0,0.0,0.0479155051,0.0190735928,26.9127357932,0,1,0,0.5969946403,3575,3564,0.0],[1,5,0.0,0.0,0.0,22.6,0,1,0,0.2,3574,3564,0,4,0.6298509409,0.0107096167,0.1434115264,22.6094966181,0,0,0,0.0,3573,3563,0.0],[1,2,0.0,0.0,0.0,20.0,1,1,0,0.5,3592,3582,1,2,0.318139429,0.0,0.2767930822,20.0998654616,1,1,0,0.4138634408,3592,3581,1.0],[1,7,0.082594588,0.079326923,0.074519231,59.42857143,1,3,5,0.714285714,3586,3576,0,6,0.0,0.0,0.0210355458,59.617487585,0,3,5,0.6374590841,3586,3575,1.0],[1,4,0.0,0.0,0.0,260.5,1,1,0,0.25,3586,3576,1,3,0.3652623462,0.0,0.2548254203,260.5876072398,1,0,0,0.3154535159,3585,3576,1.0],[1,4,0.828871363,0.017432647,0.011093502,157.75,1,3,4,1.0,3592,3582,0,3,0.9789693811,0.0,0.3034561994,157.5957633175,0,2,3,1.0,3592,3581,1.0],[1,1,0.0,0.0,0.0,13.0,0,1,0,1.0,3599,3589,0,1,0.0008688058,0.3051759483,0.2203746136,13.3242887069,0,0,0,1.0,3598,3589,0.0],[1,6,0.55323132,0.232081911,0.146757679,48.83333333,0,2,4,1.0,3599,3589,0,5,0.868246315,0.4600034448,0.3437646383,48.6478184327,0,2,3,0.9412934807,3599,3588,0.0],[1,1,0.0,0.24,0.12,50.0,0,2,0,1.0,488,487,0,1,0.0,0.3993348898,0.3009729823,50.1332529183,0,2,0,1.0,488,486,0.0],[1,1,0.0,0.0,0.0,33.0,0,1,0,1.0,489,488,0,0,0.6564563812,0.0,0.7371172428,32.979805891,0,0,0,1.0,489,487,1.0],[1,1,0.0,0.0,0.0,59.0,0,1,0,1.0,488,487,1,1,0.0,0.2584868332,0.1396859938,59.3954409135,0,0,0,1.0,488,487,0.0],[1,22,0.661924859,0.314941104,0.211407316,73.31818182,0,3,601,0.318181818,511,510,0,22,0.5372264009,0.3153784027,0.4745365954,73.7719292129,0,3,600,0.4603801555,510,509,1.0],[1,2,0.0,0.0,0.0,74.0,0,1,0,0.5,3602,13,1,2,0.0,0.0,0.2460992053,73.6712121963,0,0,0,0.6345303661,3602,12,1.0],[1,1,0.0,0.0,0.0,0.0,0,1,84,1.0,3602,13,0,0,0.0,0.0,0.3608605167,0.1070165185,0,0,84,1.0,3601,13,0.0],[1,2,0.0,0.0,0.0,24.5,0,1,0,0.5,3607,18,0,1,0.2573751771,0.1061600035,0.0772817712,24.7509983764,0,0,0,0.5491432692,3607,18,0.0],[1,3,0.0,0.0,0.0,0.0,0,2,137,1.0,3607,18,1,2,0.254430219,0.0,0.1069002078,0.3269828858,0,2,137,1.0,3606,17,0.0],[1,11,0.75840949,0.068091845,0.071258907,114.8181818,0,3,398,0.636363636,3634,3616,0,11,1.0,0.0,0.0014831812,114.4242086965,0,3,397,0.5625945728,3633,3615,0.0],[1,1,0.0,0.0,0.0,24.0,0,1,0,1.0,3634,3616,1,0,0.0,0.1783249571,0.0512482599,24.1631501375,0,0,0,0.6523707214,3634,3616,1.0],[1,11,0.707753393,0.169144981,0.13197026,48.90909091,0,3,234,0.272727273,3618,3600,0,11,0.4647633539,0.3023934121,0.2088542765,49.0381202826,0,2,234,0.1506879497,3618,3600,1.0],[1,4,0.0,0.0,0.0,24.75,0,1,0,0.25,3622,3604,1,4,0.4118009959,0.0,0.2463169547,24.7173356205,0,1,0,0.3227079442,3621,3604,1.0],[1,1,0.0,0.0,0.0,18.0,0,1,0,1.0,3658,3640,0,0,0.0,0.1752433164,0.2112293001,17.8718449369,0,0,0,1.0,3657,3640,0.0],[1,1,0.0,0.364864865,0.324324324,74.0,0,1,1,1.0,3658,3640,0,0,0.0,0.2012604629,0.3031675813,73.8109724532,0,1,1,1.0,3658,3640,0.0],[1,3,0.633248743,0.438202247,0.415730337,89.0,0,3,15,0.666666667,3639,3621,0,3,0.5067024256,0.5431009599,0.6073059948,89.2441301834,0,3,14,0.5437713528,3638,3620,1.0],[1,1,0.0,0.066666667,0.0,45.0,0,3,1,1.0,3635,3617,0,1,0.190453749,0.2061663408,0.2275824657,45.147658179,0,3,1,1.0,3634,3616,0.0],[1,3,0.785407017,0.020331325,0.008283133,442.6666667,0,3,60,1.0,3656,3638,0,2,0.5206702851,0.0,0.3978295025,442.7055176663,0,3,59,0.9274300286,3655,3637,1.0],[1,1,0.0,0.0,0.0,18.0,0,1,0,1.0,3656,3638,1,1,0.3057880897,0.0,0.1084367901,18.0869581901,0,0,0,1.0,3655,3637,0.0],[1,1,0.0,0.0,0.0,10.0,0,1,0,1.0,3639,3621,1,0,0.0,0.0,0.4539456061,10.1166046466,0,0,0,0.5952479988,3639,3620,0.0],[1,1,0.0,0.0,0.0,36.0,0,1,0,1.0,3652,3634,0,0,0.0,0.2672681205,0.0093800466,36.2284756392,0,0,0,0.7896883993,3651,3634,0.0],[1,12,0.856310375,0.287203791,0.285308057,87.91666667,0,3,236,0.333333333,3652,3634,0,12,0.8623164157,0.194125715,0.0724227128,88.0555478942,0,3,236,0.7062529355,3651,3633,1.0],[1,1,0.0,0.041666667,0.041666667,24.0,1,2,47,1.0,3659,3641,0,0,0.2022748005,0.0555209703,0.1592954859,24.2997678962,0,2,47,0.967625103,3658,3640,0.0],[1,1,0.0,0.0,0.0,104.0,0,1,0,1.0,3668,19,0,1,0.0,0.120831345,0.1659530806,104.1652031548,0,1,0,1.0,3668,18,0.0],[1,8,0.385823256,0.142581888,0.341040462,64.875,0,2,22,0.625,3668,3649,1,7,0.0132201589,0.0,0.1933485894,64.6315909364,0,2,22,1.0,3667,3648,1.0],[1,7,0.924324387,0.007180157,0.007180157,218.8571429,1,3,46,0.714285714,3675,3656,0,6,1.0,0.2237791145,0.2465057181,218.5459516842,1,3,45,1.0,3675,3655,0.0],[1,14,0.0,0.0,0.0,41.35714286,0,1,0,0.071428571,3689,3670,0,14,0.0,0.0,0.0342666865,41.5691730663,0,1,0,0.3780610925,3689,3669,1.0],[1,1,0.0,0.0,0.0,0.0,0,1,0,1.0,3691,3672,1,1,0.0,0.0,0.3502257553,0.155328996,0,0,0,1.0,3690,3672,0.0],[1,1,0.0,0.0,0.0,35.0,0,1,0,1.0,3690,3671,1,1,0.2885218609,0.0,0.0226888005,35.3592383325,0,0,0,0.877893686,3690,3671,1.0],[1,1,0.0,0.118012422,0.01242236,161.0,1,2,1,1.0,3692,3673,1,0,0.2452075119,0.2757731493,0.4311159527,161.2056857425,1,2,1,1.0,3692,3672,0.0],[1,2,1.0,0.083333333,0.027777778,36.0,1,1,96,0.5,3694,3675,1,1,0.9745450987,0.0,0.2068169903,36.0433502249,0,1,96,0.6351726281,3693,3675,0.0],[1,4,0.746506467,0.088983051,0.023305085,118.0,0,2,53,0.5,515,514,1,4,0.6499703179,0.5716118248,0.1155639093,117.8799255647,0,1,53,0.5413667672,515,514,1.0],[1,3,0.810604186,0.032506416,0.01710864,389.6666667,0,2,13,0.666666667,518,517,1,2,0.9306083963,0.0,0.0352576603,389.8755413383,0,2,13,0.4952808575,518,517,0.0],[1,2,0.945660305,0.156626506,0.108433735,41.5,0,2,0,0.5,520,519,1,1,0.7295128736,0.2665984066,0.186598798,41.6158859984,0,2,0,0.689107634,519,519,1.0],[1,24,0.617668734,0.118619349,0.147301896,85.70833333,1,3,361,0.416666667,3718,3699,1,23,0.5461700289,0.500039014,0.2531546747,85.965113279,1,3,360,0.1032141212,3717,3699,1.0],[1,1,0.0,0.0,0.0,24.0,1,1,0,1.0,3747,3728,1,1,0.0,0.0,0.068872863,23.9435337008,1,0,0,1.0,3746,3728,0.0],[1,5,0.826987041,0.079051383,0.043478261,50.6,1,2,147,0.8,3741,3722,1,4,0.6341038449,0.0444735968,0.1255861757,50.2768860039,0,1,146,0.7278984704,3740,3722,1.0],[1,1,0.0,0.0,0.0,19.0,1,1,0,1.0,3741,3722,1,0,0.1066040935,0.0,0.3231466643,19.3004518495,0,1,0,1.0,3740,3722,0.0],[1,17,0.799515289,0.076340694,0.084542587,93.23529412,1,3,608,0.411764706,3735,3716,1,16,0.7994886918,0.3749116524,0.0257731796,93.2433854357,1,3,607,0.1156106986,3735,3715,0.0],[1,5,0.802706335,0.019713262,0.012544803,111.6,1,3,120,1.0,3747,3728,1,4,1.0,0.5177952279,0.240395157,111.7686096338,1,2,120,1.0,3747,3727,0.0],[1,8,0.691232415,0.120915033,0.058823529,76.5,0,3,201,1.0,3764,3745,0,7,0.7563412938,0.2384657285,0.1390077254,76.6549340356,0,3,201,1.0,3764,3744,0.0],[1,1,0.0,0.082352941,0.082352941,85.0,0,2,1,1.0,3755,3736,1,0,0.0,0.392250466,0.0215241005,85.0225342366,0,1,0,1.0,3754,3735,0.0],[1,7,0.0,0.0,0.0,25.14285714,0,1,0,0.142857143,3755,3736,1,7,0.017930591,0.0,0.4830471085,24.943197731,0,1,0,0.119684259,3754,3735,0.0],[1,1,0.0,0.0,0.0,9.0,0,1,0,1.0,3764,3745,0,1,0.2439749085,0.2183895679,0.2869287781,9.4382643103,0,0,0,0.6485956161,3764,3745,0.0],[1,7,0.597533799,0.078537576,0.226811104,211.0,0,3,18,0.571428571,3774,3755,0,7,0.7735712629,0.0,0.3529195803,210.984611824,0,2,17,0.7177640516,3773,3755,0.0],[1,3,0.0,0.0,0.0,40.66666667,0,1,0,0.333333333,3767,3748,1,2,0.0,0.0988511752,0.157959078,40.8653552359,0,0,0,0.127711515,3766,3747,0.0],[1,2,0.0,0.0,0.0,52.0,0,1,0,0.5,3921,3902,1,1,0.0745782709,0.0,0.0103893921,51.7026072802,0,1,0,0.5927589071,3920,3902,0.0],[1,9,0.950718734,0.041121495,0.013084112,59.44444444,0,2,213,0.777777778,3939,3919,0,8,1.0,0.0,0.2060391784,59.4853973668,0,1,212,0.9366830674,3938,3919,0.0],[1,3,0.0,0.0,0.0,54.66666667,0,1,0,0.333333333,3818,3799,1,3,0.0,0.3392355737,0.4321863055,54.2597525412,0,1,0,0.6638015217,3817,3799,1.0],[1,11,0.822805495,0.033783784,0.033783784,26.90909091,0,2,124,0.909090909,3921,3902,0,10,0.5151370231,0.315639382,0.0335997023,26.8603076155,0,2,123,1.0,3920,3901,0.0],[1,1,0.0,0.0,0.0,6.0,0,1,0,1.0,3890,3871,0,1,0.0772522639,0.3402120267,0.1521720146,6.0271891429,0,1,0,0.7263667507,3889,3871,0.0],[1,44,0.987503015,0.025889968,0.023193096,42.13636364,0,3,761,0.295454545,3863,3844,1,44,0.857827801,0.5352039648,0.0009384045,42.2533407989,0,2,761,0.3354561603,3862,3844,0.0],[1,14,0.750432995,0.230994152,0.156920078,73.28571429,0,3,75,0.5,3890,3871,1,14,0.3866272451,0.3219404647,0.0747925799,73.0802870292,0,2,74,0.8099019452,3889,3870,0.0],[1,2,0.0,0.0,0.0,17.5,0,1,0,0.5,3807,3788,1,1,0.0,0.1001346113,0.3162788858,18.1685637641,0,1,0,0.5720036016,3807,3788,0.0],[1,8,0.935784974,0.015384615,0.015384615,56.875,0,3,219,0.75,3818,3799,0,8,0.7447146952,0.0,0.051132216,57.020954829,0,3,219,0.7433541394,3818,3798,0.0],[1,2,0.0,0.0,0.0,70.5,0,1,0,0.5,3908,3889,1,2,0.0,0.0,0.1916642647,70.4520123151,0,1,0,0.6620358875,3907,3889,0.0],[1,12,0.947759595,0.024546425,0.024546425,78.08333333,0,2,91,0.666666667,3875,3856,1,11,0.8679890508,0.0,0.387011217,78.0110210597,0,1,90,0.6279807233,3875,3855,1.0],[1,30,0.494302709,0.077044025,0.078616352,42.4,0,3,370,0.4,3807,3788,0,30,0.6686245773,0.2896062494,0.2474262075,41.8899893085,0,3,370,0.370307951,3806,3787,1.0],[1,1,0.0,0.0625,0.0625,16.0,0,1,17,1.0,3775,3756,0,0,0.0407069748,0.0257716833,0.2366554329,16.0207844065,0,0,17,0.7780142395,3774,3756,0.0],[1,16,0.655037924,0.011605416,0.00967118,96.9375,0,2,131,0.75,3908,3889,0,15,0.7148378179,0.0705169073,0.1510371963,96.6249213567,0,1,130,0.7853405027,3908,3889,1.0],[2,9,0.586942954,0.141914191,0.103960396,67.33333333,0,2,303,0.666666667,3930,3930,2,9,0.3652535484,0.0,0.1909402081,67.1795939352,0,2,302,0.7684431964,3930,3929,0.0],[1,1,0.0,0.0,0.0,275.0,0,1,0,1.0,3863,3844,0,1,0.0,0.0,0.2382936082,274.6989248329,0,0,0,1.0,3863,3844,1.0],[1,5,0.310917507,0.05106383,0.034042553,47.0,0,3,0,0.8,3944,3924,0,4,0.7613882028,0.0,0.1829107331,47.1146791851,0,3,0,0.8870418653,3944,3923,1.0],[1,1,0.0,0.090909091,0.363636364,33.0,0,2,51,1.0,70,70,0,1,0.0,0.1277914575,0.2868861928,33.1784641141,0,1,51,1.0,70,69,0.0],[1,3,0.439469741,0.29216152,0.356294537,140.3333333,0,4,86,1.0,73,73,1,3,0.4902564018,0.20002921,0.4978253473,140.3447645884,0,3,86,0.5042014211,73,72,0.0],[1,7,0.979569765,0.022082019,0.028391167,45.28571429,1,2,14,0.142857143,3951,3931,1,7,0.9720313072,0.3252990762,0.3386231365,45.0190675538,1,2,14,0.2320009417,3951,3930,1.0],[1,2,0.0,0.0,0.0,69.0,0,1,0,0.5,3971,3951,1,1,0.0,0.0,0.6535640114,69.015304616,0,0,0,0.6192665611,3971,3951,1.0],[1,4,0.5,0.014184397,0.014184397,35.25,0,2,34,0.75,3966,3946,0,4,0.1979743403,0.1147383235,0.2990816027,35.2749902712,0,1,33,0.8281368926,3966,3945,0.0],[1,1,0.0,0.0,0.0,16.0,0,1,0,1.0,3966,3946,1,1,0.0048945182,0.373211952,0.2117489216,16.0519067327,0,0,0,1.0,3965,3945,1.0],[1,6,0.0,0.0,0.0,0.0,0,2,136,0.666666667,3961,3941,1,6,0.0,0.0,0.1080083697,0.5780452558,0,1,135,0.9600742337,3961,3941,0.0],[1,4,0.0,0.0,0.0,9.25,0,1,0,0.25,3955,3935,1,3,0.062737091,0.2257221862,0.4383625544,8.8749593967,0,0,0,0.4688532116,3955,3934,1.0],[1,1,0.0,0.0,0.0,0.0,0,2,0,1.0,3969,3949,0,0,0.0,0.2037458462,0.2844513281,0.2782650874,0,2,0,1.0,3969,3948,0.0],[1,2,0.0,0.0,0.0,20.5,0,1,0,0.5,3968,3948,1,2,0.323464719,0.0,0.4337450559,20.4886163903,0,1,0,0.3487762205,3967,3948,1.0],[1,39,0.937765299,0.296801505,0.071966134,54.51282051,0,3,83,0.179487179,4010,3990,1,39,0.6427373882,0.7334264961,0.200366699,54.7457570278,0,2,83,0.0987079344,4010,3990,1.0],[1,1,0.0,0.02,0.02,50.0,0,1,0,1.0,4011,3991,0,1,0.0,0.0777293437,0.030315821,49.697769839,0,0,0,1.0,4011,3990,0.0],[1,30,0.996492603,0.01955836,0.01955836,52.83333333,0,2,0,0.033333333,4041,4021,0,30,0.9910898019,0.0894731641,0.2140085251,52.6794249894,0,2,0,0.0,4041,4021,0.0],[1,2,0.193642805,0.28030303,0.227272727,66.0,0,2,51,1.0,4069,4049,1,2,0.0,0.284020404,0.155333567,65.8017684162,0,1,51,1.0,4069,4048,0.0],[1,19,0.802219092,0.242630385,0.031746032,46.42105263,0,3,122,0.368421053,4063,4043,0,18,0.4032843283,0.073128521,0.0179747017,46.4701630069,0,3,121,0.0482455426,4062,4042,1.0],[1,3,0.0,0.0,0.0,42.66666667,0,1,0,0.333333333,4044,4024,0,2,0.0426677548,0.2074933596,0.1811245662,42.8266276323,0,0,0,0.0826072488,4044,4024,1.0],[1,4,0.0,0.0,0.0,27.0,0,1,0,0.25,4067,4047,0,3,0.0,0.0,0.1053598391,26.8646154108,0,1,0,0.0,4067,4046,0.0],[1,2,0.708835673,0.110091743,0.032110092,109.0,0,1,51,1.0,4071,4051,0,1,0.7984711416,0.0764834574,0.3153761455,109.2165878946,0,1,50,1.0,4070,4051,0.0],[1,8,0.96859697,0.112121212,0.018181818,41.25,1,2,20,0.5,4079,4059,1,8,1.0,0.4040353564,0.0245718846,41.135266806,0,2,20,0.2606943804,4079,4058,0.0],[1,5,0.794617573,0.260623229,0.178470255,211.8,0,2,106,0.8,4084,4064,1,4,0.3825923481,0.576381926,0.5163787723,211.828133526,0,1,106,0.7261821346,4084,4063,1.0],[1,1,0.0,1.701149425,1.83908046,87.0,1,2,45,1.0,4085,4065,0,1,0.0,1.0,1.7107918326,87.2324377684,0,2,45,1.0,4084,4064,0.0],[1,1,0.0,0.165625,0.15625,640.0,1,3,17,1.0,4086,4066,1,0,0.0,0.1827505939,0.0709522431,639.9726192004,0,3,17,1.0,4085,4066,1.0],[1,22,0.937382094,0.023104265,0.02014218,76.72727273,1,2,58,0.409090909,4108,4088,0,21,0.7227963876,0.0235247513,0.1688130691,76.6191371039,0,1,57,0.8847649319,4108,4088,1.0],[1,1,0.0,0.0,0.0,22.0,1,1,0,1.0,4136,4116,1,0,0.0,0.0,0.1666501956,22.0763982797,1,1,0,0.8507998214,4136,4116,0.0],[1,27,0.843455123,0.044224989,0.038213826,86.25925926,1,3,100,0.703703704,4136,4116,0,26,1.0,0.370467462,0.0877635638,86.1638662813,0,3,99,1.0,4135,4116,1.0],[1,7,0.531164303,0.13354531,0.063593005,89.85714286,1,2,4,0.571428571,4143,4123,1,7,0.8183783795,0.2543382381,0.6761954778,89.7392590644,1,1,3,0.220960789,4142,4122,0.0],[1,1,0.0,0.011235955,0.011235955,89.0,0,1,1,1.0,4144,4124,1,0,0.0,0.0750103028,0.0677676545,89.1152183134,0,1,1,0.6322818481,4144,4124,0.0],[1,10,0.952251155,0.04665493,0.013204225,113.6,1,3,197,0.8,4154,4134,1,10,0.9878421498,0.0,0.2651226099,113.8400095454,0,3,197,0.5694476401,4153,4133,1.0],[1,1,0.0,0.0,0.0,11.0,1,1,0,1.0,4159,4139,0,0,0.2393157674,0.0152046263,0.2044661036,11.0009317762,1,1,0,0.8014694376,4159,4138,0.0],[1,1,0.0,0.0,0.0,14.0,1,1,0,1.0,4164,4144,1,1,0.1847155526,0.4952050825,0.1263321559,14.2033606877,0,1,0,0.898684315,4164,4144,0.0],[1,4,0.904466629,0.043037975,0.030379747,98.75,1,3,2,0.75,4159,4139,0,3,1.0,0.0,0.3910407438,98.7188157036,1,2,2,0.789222687,4158,4139,0.0],[1,4,0.891060517,0.095975232,0.024767802,80.75,1,3,1,0.75,4164,4144,1,4,1.0,0.0476159095,0.0910483479,81.0180266357,1,2,1,0.700308155,4163,4144,0.0],[1,3,0.0,0.0,0.0,11.0,1,1,0,0.333333333,4186,4166,0,3,0.1346653106,0.4800035435,0.2249161463,10.6634881652,0,0,0,0.1886733017,4186,4166,0.0],[1,1,0.0,0.25974026,0.225108225,231.0,1,2,0,1.0,4165,4145,0,0,0.0,0.4250630486,0.5119426692,231.2588980926,1,2,0,0.7955095892,4165,4145,1.0],[1,18,0.747630528,0.089219331,0.097893432,89.66666667,1,3,110,0.5,4186,4166,1,17,0.7525799647,0.0,0.0891395786,89.4794879836,0,2,110,0.6266554891,4185,4166,1.0],[1,4,0.875,0.008138352,0.008138352,245.75,1,2,122,1.0,4190,4170,1,3,0.7722042332,0.0,0.3886822159,245.6980783246,0,2,121,0.7266677636,4189,4170,1.0],[1,1,0.0,0.100977199,0.058631922,307.0,1,1,53,1.0,4191,4171,1,0,0.0,0.0700609384,0.0376889377,306.957709094,0,1,53,1.0,4191,4171,1.0],[1,2,0.0,0.020833333,0.03125,48.0,0,2,72,1.0,4197,4177,1,1,0.0648365253,0.2382616114,0.4276693919,47.7763053084,0,1,71,0.6445058128,4197,4176,0.0],[1,4,0.0,0.0,0.0,30.0,0,1,0,0.25,4197,4177,0,3,0.0,0.0,0.0025205975,30.0450102583,0,0,0,0.0,4196,4177,0.0],[1,6,0.479045102,0.017241379,0.060344828,212.6666667,1,2,50,0.666666667,4203,4183,1,5,0.346687422,0.0,0.0186745526,212.6490921018,1,1,49,0.553433146,4202,4182,1.0],[1,2,0.147310667,0.087855297,0.157622739,193.5,1,2,0,0.5,4205,4185,1,2,0.0,0.0,0.3495498285,193.6671598739,0,1,0,0.7880277705,4205,4185,0.0],[1,1,0.0,0.5,0.194444444,36.0,0,2,2,1.0,4206,4186,0,1,0.002063567,0.3869807175,0.2988861307,36.0600062743,0,2,1,1.0,4206,4186,0.0],[1,1,0.0,0.014705882,0.009803922,204.0,1,2,2,1.0,4207,4187,0,0,0.6268862564,0.0846400346,0.2660118453,203.8896270522,0,1,2,0.9641118665,4207,4187,0.0],[1,7,0.747569358,0.252808989,0.325842697,50.85714286,0,2,119,0.571428571,529,528,1,7,0.9299672573,0.1487785369,0.0494150036,51.0326930242,0,1,118,0.7738711883,529,528,0.0],[1,1,0.0,0.0,0.0,28.0,0,1,0,1.0,532,531,1,1,0.0,0.0,0.4686440711,28.1522774952,0,0,0,0.830230447,532,530,0.0],[1,2,0.0,0.0,0.0,10.0,0,1,0,0.5,522,521,0,1,0.0,0.0,0.2311263792,10.1685044696,0,1,0,0.2790390837,522,521,0.0],[1,2,0.787126586,0.045977011,0.051724138,87.0,0,2,4,1.0,532,531,0,2,0.7524032688,0.0,0.2858668515,86.5313572361,0,1,3,1.0,531,530,0.0],[1,1,0.0,0.125,0.196428571,56.0,0,2,48,1.0,74,74,1,0,0.4737755238,0.1200493823,0.2236354589,56.0826698934,0,1,47,0.9580440109,73,74,1.0],[1,2,0.987885353,0.037234043,0.188829787,188.0,0,3,50,1.0,76,76,0,2,1.0,0.0,0.0479497511,187.8309628562,0,2,50,0.9627461618,76,75,0.0],[1,4,0.0,0.0,0.0,0.0,0,2,216,0.25,80,80,1,4,0.0,0.0,0.1157992984,0.5952547136,0,2,216,0.4641901307,80,79,0.0],[1,1,0.0,0.053571429,0.053571429,56.0,1,2,0,1.0,81,81,0,0,0.0,0.0,0.4112356566,55.8692457451,0,1,0,1.0,80,81,0.0],[1,1,0.0,0.004464286,0.0,224.0,1,3,0,1.0,82,82,1,1,0.186546005,0.2062302873,0.3081557626,224.2698504331,0,2,0,0.5009270859,82,81,0.0],[1,1,0.0,0.283950617,0.469135802,81.0,0,2,48,1.0,83,83,0,1,0.1083415036,0.0,0.2319275315,81.1391745462,0,1,48,1.0,82,83,0.0],[1,4,0.925208131,0.034079844,0.151898734,256.75,0,3,54,1.0,87,87,0,3,0.6614353821,0.3318247169,0.3590068154,256.388476089,0,3,54,0.4560042246,87,87,1.0],[1,1,0.0,0.036144578,0.012048193,83.0,0,2,0,1.0,88,88,0,1,0.0,0.0,0.3371636501,83.1354502174,0,2,0,1.0,87,88,0.0],[1,1,0.0,0.0,0.0,18.0,0,1,0,1.0,4210,4190,1,1,0.2251976886,0.2471175657,0.3806700259,18.4485490037,0,0,0,1.0,4210,4189,0.0],[1,2,0.881290899,0.060344828,0.025862069,58.0,0,2,8,1.0,4210,4190,1,1,0.8553228225,0.0650481813,0.0910943303,57.9941544472,0,2,8,1.0,4210,4189,1.0],[1,6,0.284731365,0.270689655,0.181034483,96.66666667,0,2,21,0.833333333,4216,4196,0,6,0.3620738651,0.5437569191,0.3002579006,96.1492845644,0,2,20,0.7021133481,4215,4195,1.0],[1,2,1.0,0.177777778,0.044444444,22.5,0,2,6,1.0,4218,4198,0,2,1.0,0.136802855,0.1602783519,22.7749823571,0,2,5,0.8101750142,4218,4198,0.0],[1,1,0.0,0.109756098,0.097560976,82.0,1,2,56,1.0,89,89,1,0,0.0,0.6142774172,0.6666875868,81.8987893507,1,1,55,1.0,88,88,0.0],[1,1,0.0,0.221052632,0.021052632,95.0,0,2,3,1.0,90,90,0,0,0.0931753373,0.0,0.1050131317,95.1859277994,0,2,2,0.9797464128,90,89,0.0],[1,1,0.0,0.0,0.0,10.0,0,1,0,1.0,91,91,0,0,0.0,0.0,0.2025183253,10.241372153,0,1,0,1.0,91,91,0.0],[1,3,0.892008211,0.033613445,0.025210084,79.33333333,0,2,108,0.666666667,94,94,0,3,0.6617327941,0.0,0.0771846771,79.6552613739,0,1,107,0.9895511457,94,93,1.0],[1,1,0.0,0.0,0.0,0.0,0,2,52,1.0,95,95,1,1,0.1800213425,0.1867221811,0.1948553906,0.0913260022,0,1,52,1.0,95,95,0.0],[1,1,0.0,0.0,0.0,90.0,0,1,0,1.0,4271,4251,1,1,0.0,0.0756159904,0.0796091367,90.1172769179,0,0,0,1.0,4271,4250,0.0],[1,19,0.93736225,0.032840722,0.033935413,96.15789474,0,3,146,0.526315789,4375,4355,0,19,0.9598119782,0.3747888887,0.1518664823,95.7609908101,0,3,146,0.6179730525,4375,4354,1.0],[1,2,0.0,0.0,0.0,26.5,0,1,0,0.5,4356,4336,0,1,0.1677389507,0.3752904102,0.0579995579,26.4411728645,0,1,0,0.0,4355,4335,1.0],[1,36,0.810912916,0.082068578,0.065767285,49.41666667,0,3,276,0.333333333,4271,4251,0,35,0.6401188656,0.0385720529,0.2708822615,49.4909805406,0,2,276,0.1622415237,4270,4250,1.0],[1,1,0.0,0.0,0.0,34.0,0,1,0,1.0,4400,4379,0,1,0.0,0.0,0.1164587688,34.1176931481,0,0,0,0.5223039247,4399,4378,1.0],[2,24,0.867619965,0.042654028,0.062288422,61.54166667,0,2,255,0.5,4399,4399,2,24,0.6183598748,0.0,0.0070937523,61.6695050953,0,2,255,0.3620960909,4399,4399,1.0],[1,15,0.985993498,0.089238845,0.089238845,25.4,0,2,135,0.333333333,4234,4214,0,15,1.0,0.0,0.1282901452,25.1057331097,0,1,134,0.3494010707,4233,4214,1.0],[1,83,0.916647365,0.066180171,0.054604932,47.87951807,0,2,932,0.277108434,4354,4334,1,82,0.9419333637,0.2783544178,0.2051446836,47.8360745238,0,1,931,0.1538454875,4353,4333,1.0],[1,1,0.0,0.0,0.0,19.0,0,1,0,1.0,4234,4214,0,0,0.0746229011,0.262210152,0.1701319358,18.5728811237,0,1,0,0.9572878796,4233,4213,1.0],[1,4,0.631328873,0.106145251,0.047486034,89.5,1,2,4,0.75,4404,4383,0,4,0.7992129221,0.0,0.1164692187,90.0576672539,1,2,3,0.656389343,4404,4382,1.0],[1,10,0.794934236,0.055702918,0.046861185,113.1,1,3,230,0.9,4414,4393,0,10,1.0,0.0,0.1333719599,112.9452442005,1,2,229,0.8289840865,4413,4392,0.0],[1,3,0.952090357,0.035598706,0.025889968,103.0,0,2,81,1.0,4417,4396,0,3,1.0,0.204515398,0.0294393423,102.9335423094,0,1,81,0.9631105308,4416,4395,1.0],[1,9,0.78800095,0.1,0.046391753,107.7777778,0,3,174,1.0,4427,4406,1,9,0.3619979417,0.0,0.0089673846,107.5430989363,0,3,174,1.0,4426,4405,1.0],[1,1,0.0,0.0,0.0,26.0,0,1,0,1.0,4427,4406,0,1,0.0,0.0,0.0032663194,26.2217701968,0,0,0,0.9035358993,4427,4405,1.0],[1,4,0.79248125,0.108108108,0.0,27.75,1,1,8,0.25,4445,4424,1,4,0.3989663422,0.0,0.0508061589,27.8331357929,1,0,7,0.6760215341,4444,4423,0.0],[1,1,0.0,0.0,0.0,60.0,1,1,0,1.0,4440,4419,1,0,0.0,0.0,0.0995986211,60.0606800175,0,1,0,1.0,4440,4418,0.0],[1,1,0.0,0.027027027,0.0,111.0,1,2,62,1.0,4456,4435,1,1,0.0,0.0,0.3989328903,110.906732334,1,1,61,0.6884133586,4455,4434,0.0],[1,12,0.679721031,0.224222586,0.101472995,50.91666667,1,1,21,0.416666667,4439,4418,1,11,0.5936939698,0.0894055028,0.1561252243,50.6477992332,0,1,20,0.4406826205,4438,4417,0.0],[1,10,0.720769142,0.075778078,0.062246279,73.9,1,2,83,0.8,4455,4434,0,9,0.4523310761,0.0,0.2201343979,73.8346693268,1,1,83,0.5259552137,4454,4434,1.0],[1,1,0.0,0.0,0.0,66.0,1,1,0,1.0,4445,4424,1,0,0.0,0.0353943837,0.2450152336,65.5651958806,1,0,0,0.8897082869,4444,4424,1.0],[1,2,0.503258335,0.152380952,0.019047619,52.5,1,1,0,1.0,4458,4437,0,2,0.7062456157,0.1556503175,0.539353485,52.3251831669,0,1,0,1.0,4458,4437,0.0],[1,9,0.621417143,0.160845588,0.106617647,120.8888889,0,3,118,0.777777778,4467,4446,0,9,0.8247676711,0.3622675232,0.0518871099,121.1472127305,0,3,118,0.6671060109,4466,4446,1.0],[1,1,0.0,0.003861004,0.003861004,259.0,0,2,63,1.0,96,96,0,1,0.3403424549,0.0,0.1595751216,258.812426862,0,2,63,0.8309751055,95,95,1.0],[1,1,0.0,0.038461538,0.076923077,26.0,1,1,56,1.0,4471,4450,0,1,0.0,0.0,0.1000686393,25.8000180855,0,0,55,0.4809540265,4471,4449,0.0],[1,1,0.0,0.0,0.0,369.0,1,1,0,1.0,4470,4449,0,0,0.0276035413,0.0,0.2541966493,368.9031022947,1,1,0,0.4670849847,4469,4448,0.0],[1,2,0.068702521,0.137254902,0.73083779,280.5,1,3,21,1.0,4470,4449,0,1,0.2546548956,0.0,0.7758828747,280.8881898756,1,3,20,0.9190537406,4470,4449,0.0],[1,14,0.749977281,0.121359223,0.016383495,117.7142857,0,3,204,0.857142857,4485,4464,0,13,0.9375366456,0.0,0.0809606923,118.0691524134,0,3,204,0.8939862296,4485,4463,0.0],[1,1,0.0,0.0,0.0,19.0,0,1,0,1.0,4486,4465,1,0,0.2581874226,0.0,0.164860974,19.1200254687,0,0,0,0.9216416643,4485,4464,1.0],[1,9,0.379021527,0.057437408,0.06185567,75.44444444,0,2,197,1.0,4505,4484,0,9,0.09613977,0.0,0.1091201897,74.92265018,0,2,196,1.0,4505,4483,0.0],[1,8,0.66574144,0.024600246,0.004920049,101.625,0,3,121,0.5,4494,4473,1,8,0.9810682398,0.0,0.1305624044,101.5856416469,0,2,120,0.8913847371,4494,4472,0.0],[1,2,0.0,0.0,0.0,10.5,0,1,0,0.5,4505,4484,0,2,0.3121419836,0.0,0.1141215218,10.5665763217,0,0,0,0.2164681552,4504,4483,0.0],[1,2,0.69621226,0.025,0.008333333,240.0,1,3,0,1.0,4507,4486,0,1,0.7055796982,0.0,0.0880751679,240.0389485369,1,3,0,0.8815501709,4507,4486,1.0],[1,1,0.0,0.005405405,0.002702703,370.0,1,2,29,1.0,4508,4487,1,1,0.0,0.0134131751,0.0268205703,369.9124893452,1,1,28,1.0,4507,4487,0.0],[1,1,0.0,0.113924051,0.113924051,79.0,1,2,3,1.0,4509,4488,0,0,0.0,0.1692389831,0.174982193,78.4148996149,1,2,2,0.7376167023,4508,4488,0.0],[1,1,0.0,0.321428571,0.107142857,84.0,1,1,57,1.0,4510,4489,0,1,0.0,0.2966178288,0.1315350466,83.4870924692,0,0,57,1.0,4509,4488,1.0],[1,3,0.39988672,0.043392505,0.035502959,169.0,1,2,57,1.0,4513,4492,1,3,0.5488391262,0.0,0.0525592184,168.7591317733,1,2,57,1.0,4513,4492,0.0],[1,1,0.0,0.432624113,0.397163121,141.0,0,2,64,1.0,6,6,0,1,0.0,0.5309740375,0.6647321425,141.2056348764,0,2,64,1.0,6,6,0.0],[1,1,0.0,0.039408867,0.088669951,203.0,0,2,64,1.0,97,97,0,0,0.0,0.0,0.1391683399,202.8892727674,0,2,63,1.0,96,97,0.0],[1,10,0.876270229,0.216526396,0.19510329,130.7,1,4,121,0.9,16,16,1,9,1.0,0.2816954262,0.403503481,130.4391907912,0,3,121,0.3176832982,16,16,1.0],[1,1,0.0,0.142857143,0.346938776,49.0,0,4,0,1.0,98,98,1,0,0.0,0.0,0.5525788169,49.377195952,0,4,0,1.0,97,98,0.0],[1,1,0.0,0.252747253,0.32967033,91.0,1,4,0,1.0,99,99,0,1,0.1079797523,0.0,0.4009095038,91.2965506233,0,4,0,1.0,99,98,0.0],[1,14,0.923866777,0.072886297,0.513119534,49.0,1,4,313,0.428571429,4527,4506,1,14,0.8215698087,0.4867057271,0.0067877347,49.0221907751,1,4,312,0.2751427761,4527,4506,0.0],[1,1,0.0,0.038461538,0.0,52.0,1,4,1,1.0,4528,4507,0,1,0.0,0.1851906395,0.1818618367,52.0280911402,1,4,1,0.9684757575,4527,4507,0.0],[1,1,0.0,0.026315789,1.078947368,38.0,1,1,8,1.0,4529,4508,1,1,0.0926491676,0.1770555423,1.1750913171,37.9416142077,1,1,7,0.7970974201,4528,4508,0.0],[1,1,0.0,0.032258065,0.032258065,31.0,0,2,5,1.0,4530,4509,0,0,0.0808613327,0.0,0.2254954788,30.9609242325,0,1,4,1.0,4530,4509,0.0],[1,1,0.0,0.032258065,0.032258065,31.0,0,2,0,1.0,4531,4510,1,0,0.0,0.0,0.0746818521,30.8814198438,0,2,0,0.9370131654,4531,4509,0.0],[1,2,0.99995232,1.352272727,0.045454545,44.0,1,2,32,0.5,4535,4514,1,2,0.7257603416,1.0,0.0361610203,43.8455672431,0,1,31,0.4843743104,4534,4514,1.0],[1,1,0.0,0.013888889,0.006944444,288.0,1,2,62,1.0,4532,4511,0,1,0.2315390568,0.1043459717,0.0151670037,287.9689038334,1,1,62,1.0,4531,4510,0.0],[1,1,0.0,0.006622517,0.006622517,151.0,0,3,5,1.0,4533,4512,1,0,0.0,0.0687143273,0.3727346728,151.3147168626,0,2,5,1.0,4532,4511,0.0],[1,1,0.0,0.090909091,0.068181818,44.0,1,1,6,1.0,4536,4515,0,0,0.4077888497,0.0,0.3362748726,43.6976911987,1,0,6,0.9945432141,4535,4514,0.0],[1,1,0.0,0.018867925,0.018867925,53.0,1,1,0,1.0,4537,4516,0,1,0.0,0.0782370555,0.236638502,53.0567710411,0,0,0,1.0,4536,4516,0.0],[1,1,0.0,0.944444444,0.333333333,36.0,0,2,68,1.0,4538,4517,1,1,0.3329760971,0.8992279657,0.1898204594,35.8310773221,0,2,67,1.0,4537,4516,1.0],[1,1,0.0,0.007352941,0.007352941,272.0,1,2,62,1.0,100,100,0,1,0.0,0.0,0.0035884771,272.1844297656,0,2,61,0.9435922541,99,100,0.0],[1,6,0.617060841,0.043650794,0.003968254,84.0,0,3,192,0.5,4547,4526,0,5,0.3807018211,0.0,0.0294176186,83.699523702,0,3,191,0.8847636996,4546,4526,1.0],[1,6,0.0,0.0,0.0,94.5,0,1,0,0.166666667,4563,4542,0,6,0.0,0.0,0.0169301043,94.4615635888,0,0,0,0.3604090716,4562,4541,1.0],[1,10,0.301029996,0.004494382,0.0,44.5,0,2,436,0.5,4563,4542,1,9,0.0993783345,0.0,0.2735774625,44.0244583821,0,1,436,0.454417362,4563,4542,1.0],[1,1,0.0,0.0,0.0,142.0,0,1,0,1.0,4547,4526,0,1,0.259738453,0.3491947926,0.2842123419,142.179967188,0,1,0,0.7521334614,4547,4525,0.0],[1,6,0.743503279,0.00622665,0.00622665,133.8333333,0,3,173,0.833333333,4570,4549,1,5,0.7354914169,0.0,0.1657216822,133.9436651189,0,2,172,0.8137275507,4570,4549,0.0],[1,1,0.0,0.0,0.0,45.0,0,1,0,1.0,4570,4549,1,1,0.0,0.0732905727,0.140612178,45.5543024672,0,0,0,0.9647538943,4570,4549,1.0],[1,2,0.563856004,0.085329341,0.118263473,334.0,0,3,8,1.0,4540,4519,1,1,0.8245587524,0.4632305695,0.2672773041,333.9003333284,0,2,7,1.0,4540,4518,0.0],[1,1,0.0,0.081081081,0.027027027,37.0,1,2,0,1.0,4571,4550,1,1,0.081890196,0.1849820631,0.0522277343,36.8045885971,0,1,0,0.8022134155,4571,4550,1.0],[1,1,0.0,0.153846154,0.252747253,91.0,0,2,69,1.0,101,101,1,0,0.0,0.1317947944,0.1179564404,91.1439572118,0,2,68,1.0,100,100,0.0],[1,2,0.343275415,0.341563786,0.49382716,121.5,0,2,69,1.0,103,103,1,2,0.1700344499,0.0824817987,0.0505351714,121.715147704,0,1,69,1.0,103,103,1.0],[1,1,0.0,0.107317073,0.102439024,205.0,0,2,5,1.0,104,104,0,0,0.0700163786,0.4472500962,0.1252136657,204.6760622753,0,2,4,1.0,103,103,0.0],[1,1,0.0,0.0,0.0,32.0,0,1,0,1.0,4572,22,0,1,0.0,0.0,0.0104329289,31.705290264,0,1,0,1.0,4571,21,1.0],[1,1,0.0,0.0,0.0,0.0,0,1,23,1.0,4573,23,0,0,0.0,0.0,0.0010905321,0.7278936002,0,0,22,1.0,4572,23,0.0],[1,2,0.833764907,0.240601504,0.015037594,66.5,1,2,128,0.5,4575,4552,1,1,0.9893670111,0.3719686487,0.4418153278,66.7367417341,1,1,127,0.4250551495,4574,4552,1.0],[1,1,0.0,0.022421525,0.00896861,223.0,0,2,17,1.0,4576,4553,1,1,0.1890064688,0.3269502444,0.072495941,223.217790876,0,1,17,1.0,4576,4552,0.0],[1,1,0.0,0.024291498,0.024291498,247.0,0,2,17,1.0,4577,4554,1,1,0.0,0.6309765942,0.3828024484,246.9952055373,0,1,16,0.7525119041,4576,4554,1.0],[1,1,0.0,0.0,0.0,17.0,0,1,0,1.0,4578,4555,1,0,0.0974281542,0.1002805834,0.2158293539,17.3587560389,0,0,0,1.0,4577,4554,0.0],[1,11,0.830844544,0.082650273,0.034836066,133.0909091,1,2,426,0.636363636,4589,4566,1,10,0.9339477514,0.0,0.0366467977,133.2975365772,0,2,426,0.798202422,4589,4565,1.0],[1,1,0.0,0.085106383,0.031914894,94.0,1,1,10,1.0,4590,4567,0,1,0.0,0.0,0.0274481913,93.6369044275,1,0,9,0.8799376114,4589,4566,0.0],[1,2,0.512709142,0.072192513,0.021390374,187.0,1,2,6,1.0,4592,4569,0,1,0.5202109859,0.2283763079,0.1628665659,186.8478249083,1,2,6,1.0,4592,4569,0.0],[1,1,0.0,0.014388489,0.0,139.0,1,2,4,1.0,4593,4570,1,0,0.0,0.0,0.5188431788,138.7438113161,0,2,4,0.6153676329,4593,4569,0.0],[1,33,0.816420982,0.009722722,0.027367663,84.15151515,0,3,312,0.545454545,4626,4603,1,32,0.9779138215,0.1797855903,0.136550671,84.1854391356,0,3,311,0.6862862783,4625,4602,0.0],[1,1,0.0,0.016806723,0.008403361,119.0,0,2,38,1.0,4627,4604,0,0,0.0,0.0,0.3588118043,119.269479705,0,1,37,0.7177733312,4626,4603,0.0],[1,1,0.0,0.044609665,0.089219331,269.0,1,2,4,1.0,4628,4605,1,1,0.0,0.0200640076,0.0250128878,268.6026823767,0,2,3,1.0,4628,4605,0.0],[1,1,0.0,0.70718232,0.541436464,181.0,0,1,72,1.0,4629,4606,0,1,0.0,0.9934076707,0.8327774564,180.8601908649,0,1,71,1.0,4629,4606,0.0],[1,1,0.0,0.62962963,0.135802469,81.0,0,2,12,1.0,4630,4607,1,1,0.0,0.66858741,0.4964360579,81.11579553,0,2,11,1.0,4630,4607,1.0],[1,1,0.0,0.076923077,0.057692308,52.0,1,2,5,1.0,4631,4608,1,1,0.0,0.3537819196,0.0902744517,51.992999989,0,1,4,0.9979701499,4631,4607,0.0],[1,1,0.0,0.396551724,0.603448276,58.0,1,2,1,1.0,4632,4609,1,0,0.4527285874,0.1458606054,0.4382483203,57.4834186995,1,1,1,0.7391176371,4632,4609,0.0],[1,1,0.0,0.0,0.0,26.0,0,1,0,1.0,4642,4619,1,1,0.0,0.0,0.4026923254,25.7591421316,0,0,0,1.0,4642,4619,0.0],[1,2,0.326765976,0.286666667,0.103333333,150.0,0,2,26,0.5,4642,4619,1,1,0.5278047206,0.4606510764,0.7495402209,150.2918340093,0,2,26,0.5151467642,4641,4618,0.0],[1,1,0.0,0.0,0.0,26.0,0,1,0,1.0,4644,4621,1,0,0.0,0.2300740294,0.1564650778,26.0022704408,0,1,0,1.0,4644,4621,0.0],[1,1,0.0,0.514285714,0.2,35.0,0,3,11,1.0,4644,4621,1,0,0.0,0.3357952657,0.2794483342,34.98271344,0,2,10,0.7665673196,4643,4620,0.0],[1,7,0.585936988,0.277018634,0.122981366,115.0,0,2,146,1.0,4639,4616,1,7,1.0,0.6582641074,0.1957773658,114.7072192655,0,2,145,0.9017305891,4638,4615,1.0],[1,1,0.0,0.302631579,0.315789474,76.0,1,3,70,1.0,17,17,0,1,0.0,0.0,0.4744040951,76.7198896809,0,3,70,1.0,17,17,0.0],[1,1,0.0,0.077922078,0.155844156,77.0,0,2,76,1.0,105,105,1,0,0.0,0.0,0.131597264,77.0982652326,0,2,75,1.0,105,105,1.0],[1,2,0.0,0.020408163,0.020408163,24.5,1,2,67,1.0,4678,4655,0,1,0.0,0.1719766796,0.103894606,24.3607283123,0,2,66,1.0,4678,4655,0.0],[1,1,0.0,0.0,0.0,39.0,1,1,0,1.0,4661,4638,1,0,0.1357060385,0.0,0.336207976,39.3120500701,1,1,0,1.0,4660,4638,0.0],[1,1,0.0,0.0,0.0,40.0,1,1,0,1.0,4674,4651,1,0,0.3470258671,0.0,0.1979937995,40.2116536718,1,0,0,0.800139003,4674,4650,1.0],[1,8,0.054108727,0.169753086,0.154320988,81.0,1,3,171,0.75,4660,4637,0,7,0.4029538131,0.1622014076,0.4453479002,81.2324879084,0,3,170,0.7081755791,4659,4637,1.0],[1,2,0.0,0.0,0.0,91.5,1,1,0,0.5,4660,4637,1,2,0.0,0.1345152792,0.4227223538,91.594638852,0,1,0,0.6172141361,4659,4637,0.0],[1,2,0.0,0.0,0.0,33.0,1,1,0,0.5,4650,4627,1,2,0.0,0.2074941541,0.1409448915,32.541340766,1,0,0,0.2946727009,4649,4626,0.0],[1,1,0.0,0.0,0.0,0.0,1,2,17,1.0,4674,4651,0,1,0.0,0.0942177082,0.2777214342,0.4224171543,1,1,17,1.0,4674,4651,0.0],[1,2,0.0,0.0,0.0,56.5,1,1,0,0.5,4678,4655,0,2,0.0,0.1617627535,0.4418446574,56.5031570665,0,0,0,0.3003194513,4678,4654,0.0],[1,11,0.623214545,0.010544815,0.014059754,51.72727273,1,3,205,0.636363636,4672,4649,0,11,1.0,0.1096040268,0.1488433213,52.0564738083,1,2,204,1.0,4672,4649,0.0],[1,4,0.943154141,0.065420561,0.112149533,26.75,1,2,68,0.5,4650,4627,1,4,0.8659514137,0.0,0.1174181672,27.0639464366,1,2,67,0.8061721919,4649,4627,0.0],[1,4,0.911533991,0.072289157,0.060240964,20.75,0,2,34,0.5,4682,4659,1,4,1.0,0.2431465747,0.0621808673,20.3382596426,0,1,33,0.4341642032,4682,4658,0.0],[1,1,0.0,0.074468085,0.063829787,94.0,1,2,24,1.0,4683,4660,0,0,0.0,0.6626612122,0.1425707621,94.1848049404,0,2,24,0.7017233447,4683,4659,1.0],[1,4,0.787795715,0.858552632,1.154605263,76.0,0,3,173,0.75,4687,4664,0,4,0.9776467876,0.8011548297,0.7953806999,76.0995063774,0,2,173,0.5493864191,4686,4664,0.0],[1,1,0.0,0.711267606,0.063380282,142.0,1,1,7,1.0,4688,4665,0,0,0.1927198762,1.0,0.0434593728,141.9426431635,0,0,6,1.0,4688,4665,0.0],[1,1,0.0,0.01754386,0.01754386,57.0,1,2,9,1.0,4689,4666,0,1,0.0,0.478181052,0.16015017,56.6914531555,0,2,9,1.0,4689,4665,0.0],[1,1,0.0,0.032258065,0.032258065,31.0,0,2,9,1.0,4690,4667,1,1,0.3745910861,0.0,0.4356871347,30.8129229391,0,1,9,0.6947818123,4690,4666,0.0],[1,5,0.732769354,0.503759398,0.293233083,79.8,0,2,149,0.8,4695,4672,0,5,0.6817392959,0.6280457522,0.0790732001,79.6636124213,0,2,148,0.7143112542,4695,4671,0.0],[1,4,0.994949048,0.02970297,0.007425743,101.0,1,2,81,0.75,4699,4676,1,4,1.0,0.4010308082,0.2279627503,100.9338578952,1,2,81,0.5708195971,4698,4675,0.0],[1,1,0.0,0.014492754,0.014492754,69.0,0,2,79,1.0,9,9,0,1,0.483002123,0.1316299206,0.0343874101,68.8437719288,0,1,79,0.7297359513,8,9,0.0],[1,1,0.0,0.266666667,0.2,15.0,0,2,79,1.0,10,10,1,1,0.468015744,0.1327251895,0.4239305276,15.801805622,0,1,79,0.9169227932,10,9,0.0],[1,3,0.959249884,0.028571429,0.018367347,163.3333333,0,3,173,1.0,13,13,1,3,1.0,0.0,0.2664621346,163.4723172868,0,3,173,1.0,12,13,1.0],[1,1,0.0,0.0125,0.0,80.0,0,3,0,1.0,14,14,0,0,0.0,0.0,0.1963877321,79.5239151901,0,2,0,0.6366248806,14,13,0.0],[1,7,0.833801023,0.02173913,0.037681159,98.57142857,1,4,126,0.857142857,4706,4683,1,7,0.1178386113,0.0,0.0403047417,98.9039383257,0,4,126,1.0,4706,4683,1.0],[1,2,0.0,0.027777778,0.111111111,18.0,1,1,9,1.0,4709,4686,1,1,0.4386919821,0.0,0.1882988839,17.9578880701,1,1,9,0.6069695456,4709,4685,0.0],[1,1,0.0,0.0,0.0,41.0,1,1,0,1.0,4709,4686,1,0,0.0,0.0,0.0988044767,40.4249848714,0,0,0,1.0,4709,4686,0.0],[1,1,0.0,0.206896552,0.172413793,58.0,1,2,79,1.0,1,1,1,1,0.0,0.0252428884,0.251119228,58.2103895925,1,1,78,1.0,1,0,1.0],[1,2,0.999743186,0.05582762,0.047992165,510.5,0,3,92,1.0,19,19,1,1,0.9627164929,0.0950782559,0.4328732365,510.8904336713,0,2,92,0.5553687877,18,19,0.0],[1,1,0.0,0.22,0.02,50.0,1,1,12,1.0,4710,4687,0,0,0.0,0.3315832735,0.22265098,50.3034599394,0,1,11,1.0,4709,4686,0.0],[1,1,0.0,0.136363636,0.136363636,22.0,1,2,1,1.0,5,5,0,0,0.4523392511,0.0,0.1515609203,22.3215748606,0,1,1,1.0,4,4,0.0],[1,1,0.0,0.010067114,0.016778523,298.0,1,2,1,1.0,4,4,0,0,0.0,0.0,0.1995595346,297.9024424116,0,2,0,0.4373274846,3,4,0.0],[1,1,0.0,0.115384615,0.115384615,26.0,1,2,1,1.0,4,4,0,1,0.0,0.0091103022,0.3339686811,26.0476767625,0,2,0,1.0,3,3,0.0],[1,1,0.0,0.1875,0.125,16.0,1,3,1,1.0,4,4,0,1,0.0,0.0,0.2317762411,16.1789606467,0,2,1,1.0,3,4,1.0],[1,1,0.0,1.764705882,4.323529412,34.0,0,3,3,1.0,15,15,1,0,0.0,1.0,4.2203330797,34.1316210338,0,3,2,1.0,14,15,0.0],[1,1,0.0,0.0,0.0,0.0,0,2,82,1.0,16,16,0,0,0.1614672356,0.2130555894,0.3961686939,0.1103325096,0,1,81,0.9325337469,15,15,0.0],[1,1,0.0,0.0,0.0,126.0,0,1,0,1.0,17,17,0,0,0.0,0.0,0.1934424652,125.9813837622,0,0,0,0.9124406893,16,16,0.0],[1,1,0.0,1.534482759,1.844827586,58.0,0,2,82,1.0,18,18,1,0,0.0,1.0,2.0874370116,58.296707595,0,2,81,0.9448376109,17,18,0.0],[1,1,0.0,0.946902655,1.292035398,113.0,0,4,3,1.0,19,19,1,1,0.1728966988,0.9941266846,1.1351577983,113.416154599,0,4,3,0.8639286132,19,18,1.0],[1,1,0.0,0.2,0.0,50.0,0,1,3,1.0,4711,4688,0,0,0.3200867935,0.0661348524,0.0880857655,49.6475521425,0,1,3,1.0,4711,4687,0.0],[1,1,0.0,0.121710526,0.088815789,304.0,0,3,15,1.0,20,20,0,0,0.2609430528,0.0,0.2862111074,303.9257628797,0,2,15,0.6043836218,20,19,0.0],[1,1,0.0,0.095081967,0.08852459,305.0,1,3,0,1.0,21,21,1,0,0.3636043578,0.0,0.1419198069,304.8299414474,0,3,0,1.0,20,20,0.0],[1,1,0.0,0.740740741,0.740740741,54.0,1,2,0,1.0,22,22,0,1,0.1593752173,0.7098520428,0.6719238207,53.9883519583,0,1,0,0.9234732037,21,22,0.0],[1,1,0.0,0.150943396,0.132075472,53.0,0,2,2,1.0,20,20,1,1,0.0986340517,0.306578033,0.1461838151,52.4739866177,0,1,1,0.7539673146,20,19,0.0],[1,1,0.0,0.21641791,0.067164179,134.0,0,1,2,1.0,21,21,0,0,0.0,0.150431664,0.0344779892,134.2424775836,0,0,2,1.0,21,21,0.0],[1,1,0.0,0.0,0.036363636,110.0,0,4,2,1.0,22,22,1,1,0.0,0.1439127634,0.4317498557,109.9662178821,0,4,2,1.0,21,21,0.0],[1,1,0.0,0.0,0.0,0.0,0,2,84,1.0,23,23,0,1,0.0,0.0310244817,0.4115290704,0.0306072021,0,2,84,1.0,23,23,0.0],[1,1,0.0,0.054545455,0.0,55.0,0,2,1,1.0,4712,4689,0,0,0.0595466459,0.0,0.3058163736,55.1834389806,0,1,1,1.0,4711,4688,0.0],[1,1,0.0,0.0,0.0,61.0,0,1,0,1.0,4722,4699,1,1,0.0,0.0,0.2019694401,61.1984967276,0,0,0,0.9279000524,4721,4699,0.0],[1,8,0.606537591,0.090780142,0.103546099,176.25,0,5,104,0.875,4722,4699,0,7,0.376848305,0.0,0.1666953871,175.8217352632,0,5,103,0.9389366178,4721,4699,1.0],[1,1,0.0,0.0,0.058823529,34.0,0,2,16,1.0,4723,4700,1,0,0.0,0.0,0.37505016,33.9434843985,0,2,16,1.0,4722,4699,0.0],[1,1,0.0,0.043478261,0.02173913,46.0,0,1,7,1.0,4713,4690,1,1,0.0344573617,0.3612919977,0.4703858964,45.5870038756,0,0,6,1.0,4713,4690,1.0],[1,1,0.0,0.160714286,0.142857143,56.0,0,2,0,1.0,23,23,1,1,0.0,0.1087352311,0.1017301711,55.8163801111,0,1,0,1.0,22,23,0.0],[1,1,0.0,0.102564103,0.064102564,78.0,0,3,8,1.0,24,24,0,1,0.0,0.20829805,0.5578047508,77.5438545144,0,2,8,1.0,24,24,0.0],[1,1,0.0,0.307692308,0.179487179,39.0,0,3,78,1.0,25,25,0,1,0.0,0.7334272175,0.2837022575,38.8627291608,0,3,78,1.0,24,25,0.0],[1,1,0.0,0.111764706,0.176470588,170.0,0,2,13,1.0,106,106,0,1,0.0,0.3185732988,0.0602792583,170.2378841124,0,1,13,1.0,106,105,0.0],[1,1,0.0,0.0,0.009615385,104.0,0,3,85,1.0,107,107,0,0,0.0,0.0498203118,0.3318207777,104.3333783576,0,3,85,0.9426486261,106,107,0.0],[1,1,0.0,0.03649635,0.01459854,137.0,0,1,2,1.0,24,24,1,1,0.0,0.0,0.177189253,137.0062914586,0,0,1,1.0,23,24,0.0],[1,1,0.0,0.00729927,0.00729927,137.0,0,1,0,1.0,25,25,0,0,0.0460789963,0.0,0.0553216411,136.6522469441,0,0,0,1.0,24,25,0.0],[1,1,0.0,0.014285714,0.014285714,70.0,0,3,86,1.0,108,108,1,1,0.1069534082,0.3225101663,0.1635040989,69.419477,0,3,86,0.7264988049,108,107,0.0],[1,1,0.0,0.005494505,0.027472527,182.0,0,3,81,1.0,109,109,0,0,0.0,0.1995722612,0.1012036979,182.314076429,0,3,80,0.8535838979,109,109,0.0],[1,1,0.0,0.008658009,0.008658009,231.0,0,3,24,1.0,110,110,1,0,0.1178763844,0.1971056455,0.1627873386,230.6155598385,0,2,23,1.0,110,110,0.0],[1,1,0.0,0.0,0.034482759,29.0,0,3,86,1.0,111,111,0,0,0.6807605342,0.1151071824,0.0442683734,29.1677279168,0,2,85,1.0,110,110,0.0],[1,1,0.0,0.0,0.111111111,108.0,0,2,18,1.0,112,112,1,1,0.0,0.0,0.2698444577,108.0350156629,0,2,17,0.7228457708,111,111,0.0],[1,2,1.0,0.01843318,0.01843318,108.5,0,2,36,1.0,114,114,0,1,0.8703336471,0.0,0.4117338948,108.0652396024,0,2,35,1.0,113,113,1.0],[1,1,0.0,0.0,0.014084507,142.0,0,2,0,1.0,115,115,1,1,0.0,0.0,0.1880442423,141.7807624639,0,1,0,0.6511255471,114,115,0.0],[1,1,0.0,0.0,0.176470588,34.0,0,2,38,1.0,116,116,1,0,0.4847599246,0.0,0.0322305006,34.0451659697,0,2,37,0.7794703772,116,115,0.0],[1,1,0.0,0.0,0.006666667,150.0,0,3,14,1.0,117,117,1,0,0.0,0.0154337386,0.2301565532,150.0867288944,0,3,13,0.5384057845,116,116,0.0],[1,2,0.985228136,0.007889546,0.019723866,253.5,0,2,36,1.0,119,119,1,2,0.6208305172,0.1251069834,0.4348054095,253.6806977594,0,2,36,1.0,119,119,0.0],[1,1,0.0,0.0,0.004807692,208.0,0,2,18,1.0,120,120,1,1,0.0,0.0,0.1313196401,208.0760235944,0,1,17,1.0,120,119,0.0],[1,1,0.0,0.0,0.024615385,325.0,0,3,18,1.0,121,121,1,0,0.1641444052,0.0,0.3599035798,324.6196842937,0,2,17,1.0,121,120,0.0],[1,1,0.0,0.023809524,0.047619048,84.0,0,3,24,1.0,122,122,1,1,0.0307996052,0.0,0.0972392345,84.236533423,0,2,23,0.9189570678,121,122,0.0],[1,1,0.0,0.0,0.111111111,45.0,0,2,86,1.0,123,123,1,0,0.0288008189,0.3269435865,0.1360964523,44.673439906,0,1,85,1.0,122,123,0.0],[1,1,0.0,0.0,0.014084507,142.0,0,3,2,1.0,124,124,0,1,0.1232044678,0.0,0.0206382488,142.4547335141,0,2,1,1.0,123,123,0.0],[1,1,0.0,0.0,0.011904762,168.0,0,3,10,1.0,125,125,1,0,0.0,0.1875846651,0.2355975129,168.3654083814,0,3,10,0.7419999813,124,124,0.0],[1,1,0.0,0.016666667,0.038888889,180.0,0,3,14,1.0,126,126,1,1,0.0,0.691618857,0.1844651957,180.1658723253,0,3,14,0.2992661884,125,125,0.0],[1,1,0.0,0.032786885,0.032786885,61.0,0,3,51,1.0,127,127,1,0,0.0,0.2471056714,0.1279447044,61.2703631972,0,3,50,0.7672852162,126,126,0.0],[1,2,0.954434003,0.015503876,0.046511628,64.5,0,2,112,1.0,129,129,0,2,0.8335590055,0.231633646,0.4543007756,64.5081332228,0,1,112,0.826224482,128,129,1.0],[1,2,0.998845536,0.021276596,0.085106383,117.5,0,2,100,1.0,131,131,1,1,0.9815810768,0.0,0.252430747,117.8734258416,0,1,100,0.8306665704,131,131,1.0],[1,3,0.597094843,0.013953488,0.051162791,71.66666667,0,4,118,1.0,134,134,1,3,0.6446400398,0.0030830063,0.3186111508,71.8356040668,0,3,117,1.0,133,133,0.0],[1,1,0.0,0.012987013,0.012987013,77.0,1,2,10,1.0,135,135,0,1,0.172891917,0.228630799,0.0235785708,77.3911805246,1,2,9,0.4223404972,135,134,0.0],[1,3,0.376837351,0.465277778,0.444444444,48.0,0,3,89,0.666666667,4726,4703,0,2,0.2921547326,0.5000645032,0.6544197067,47.7823841588,0,3,88,0.8167930106,4725,4702,1.0],[1,2,0.249882293,1.082926829,0.204878049,102.5,0,4,1,1.0,4728,4705,1,1,0.6523729482,1.0,0.0163399516,102.4815174671,0,3,0,0.9201576777,4728,4704,1.0],[1,3,0.0,0.0,0.0,18.66666667,0,1,0,0.333333333,4734,4711,0,2,0.4201200929,0.0,0.135552299,18.7710328821,0,0,0,0.3646601498,4734,4711,0.0],[1,3,0.679667256,0.425824176,0.370879121,121.3333333,0,2,114,1.0,4731,4708,1,3,0.4799705568,0.3033816407,0.2762032779,121.2178673184,0,1,114,1.0,4731,4707,0.0],[1,1,0.0,0.03030303,0.03030303,33.0,1,1,23,1.0,4735,4712,0,0,0.1402300693,0.0,0.0603217717,33.0117290477,1,1,23,1.0,4734,4711,0.0],[1,2,0.954434003,0.025,0.075,40.0,0,3,17,1.0,137,137,0,1,0.9589156842,0.0,0.2089626165,39.661000772,0,2,16,1.0,136,136,0.0],[1,1,0.0,0.036585366,0.109756098,82.0,0,3,0,1.0,138,138,1,1,0.1212371545,0.0,0.5943706686,81.8675497762,0,3,0,1.0,138,138,0.0],[1,2,0.945660305,0.117647059,0.141176471,42.5,0,2,86,1.0,140,140,0,2,1.0,0.0,0.213152715,42.3759969271,0,1,85,0.9508862438,140,139,0.0],[1,3,0.897917651,0.047887324,0.115492958,118.3333333,0,3,51,1.0,143,143,1,3,0.8620873257,0.5470531546,0.1469261828,117.9783696031,0,2,51,0.9302822652,142,143,1.0],[1,1,0.0,0.0,0.007092199,141.0,0,3,0,1.0,144,144,1,1,0.0,0.3353261498,0.1405889351,141.0612802032,0,3,0,1.0,143,144,0.0],[1,3,0.612601619,0.020833333,0.013888889,48.0,1,4,86,1.0,4744,4721,0,2,0.4974514178,0.1813312899,0.1538974421,47.926292706,0,4,85,0.8626747959,4743,4721,0.0],[1,1,0.0,0.0,0.0,139.0,1,1,0,1.0,4741,4718,1,1,0.0,0.2424811286,0.0791570167,138.9461404605,0,0,0,1.0,4741,4717,0.0],[1,5,0.064294992,0.096256684,0.099821747,112.2,1,2,141,1.0,4741,4718,0,5,0.0,0.0,0.0446233931,112.3812489342,1,1,141,0.6718026336,4741,4718,0.0],[1,4,0.970079076,0.121568627,0.254901961,63.75,0,3,78,0.5,148,148,0,4,0.8041630904,0.0,0.2810221803,64.0182396817,0,2,78,0.3600570688,147,148,0.0],[1,6,0.871119786,0.203389831,0.106779661,98.33333333,1,3,141,0.833333333,4750,4727,1,5,1.0,0.0,0.1002411623,98.7005114802,1,2,140,0.7603330612,4750,4727,1.0],[1,3,1.0,0.382550336,0.261744966,49.66666667,0,2,61,0.666666667,151,151,0,2,0.8182219247,0.5755917306,0.1871305412,49.602786022,0,1,60,0.408190132,150,150,0.0],[1,1,0.0,0.0,0.020408163,49.0,0,2,0,1.0,152,152,1,0,0.1300164315,0.0,0.1058796944,49.1744560027,0,1,0,0.7685505531,152,152,0.0],[1,1,0.0,0.0625,0.1875,128.0,0,2,0,1.0,153,153,0,1,0.0,0.0435712717,0.4418472181,127.976160071,0,1,0,0.6379051932,153,152,0.0],[1,1,0.0,0.018867925,0.188679245,53.0,0,2,23,1.0,154,154,0,0,0.0,0.3692158705,0.244331145,52.7941311911,0,2,22,0.7176306123,154,154,0.0],[1,4,0.481452553,0.19047619,0.084033613,89.25,0,3,95,1.0,4754,4731,1,4,0.2413919574,0.3646217809,0.8183459865,89.4182797247,0,3,95,0.6337175902,4754,4731,0.0],[1,4,0.722652368,0.101838755,0.016973126,176.75,0,4,35,1.0,4763,4740,1,4,0.8844600587,0.0,0.2698805037,176.6047783816,0,4,35,0.872085272,4762,4740,1.0],[1,2,0.769192829,0.138110073,0.111111111,481.5,0,3,10,1.0,4757,4734,1,1,0.3661770736,0.4302314022,0.1644457488,481.3926610228,0,2,10,0.8635928445,4757,4733,1.0],[1,2,0.0,0.0,0.0,37.0,0,1,0,0.5,4763,4740,0,1,0.1502732719,0.0795816873,0.6264117881,37.2797593195,0,0,0,0.4191255709,4762,4739,1.0],[1,1,0.0,0.0,0.0,35.0,0,1,0,1.0,4757,4734,0,1,0.3043180026,0.8085907512,0.1911349958,34.9195050699,0,1,0,1.0,4756,4733,0.0],[1,1,0.0,1.193548387,1.225806452,93.0,1,2,30,1.0,4764,4741,0,1,0.1757428275,1.0,1.3621645835,93.3373205589,0,2,30,1.0,4764,4741,1.0],[1,3,0.657091106,0.052430887,0.018112488,349.6666667,0,3,203,0.666666667,4767,4744,0,2,0.5948468667,0.0115590929,0.1660141701,349.9765753866,0,3,203,1.0,4766,4744,0.0],[1,4,0.0,0.0,0.0,116.25,0,1,0,0.25,4773,4750,1,4,0.166197428,0.2039692935,0.1692543906,116.2070354843,0,1,0,0.1433294144,4773,4749,0.0],[1,2,0.899743759,0.037878788,0.01010101,198.0,0,3,22,1.0,4773,4750,0,1,0.474316311,0.0302094412,0.4188445744,197.7714211983,0,3,21,0.9827435865,4772,4749,0.0],[1,1,0.0,0.3125,0.5625,32.0,0,2,88,1.0,155,155,0,1,0.0,0.7333606207,0.3002958688,31.9459292375,0,1,88,0.8079721713,155,155,0.0],[1,1,0.0,0.065217391,0.097826087,92.0,0,2,0,1.0,156,156,0,0,0.2946252672,0.0,0.6006243267,91.8686022118,0,1,0,1.0,155,156,0.0],[1,3,0.94338068,0.120481928,0.301204819,55.33333333,0,2,220,0.666666667,159,159,0,3,1.0,0.3889401846,0.3925876514,55.6304404034,0,2,220,0.5555626793,159,158,0.0],[1,1,0.0,0.138461538,0.246153846,65.0,0,2,82,1.0,160,160,1,0,0.0,0.0,0.2763928021,65.08945581,0,2,82,1.0,159,159,0.0],[1,2,0.51594693,0.040145985,0.054744526,137.0,0,2,136,1.0,162,162,0,2,0.8034866172,0.0649313044,0.0634707004,137.1760559182,0,1,135,1.0,161,161,0.0],[1,7,0.839009458,0.009223674,0.019984627,185.8571429,0,3,246,0.714285714,169,169,0,6,0.6250977213,0.0734935878,0.2460952961,185.8102825803,0,2,245,0.8766768349,169,168,0.0],[1,4,0.943114472,0.023778071,0.052840159,189.25,0,2,148,0.75,173,173,1,4,0.6499744365,0.0675283064,0.1783695485,189.3719560003,0,1,148,0.5126623276,173,172,0.0],[1,3,0.804000966,0.052083333,0.119791667,64.0,0,3,110,0.666666667,176,176,1,3,1.0,0.227432524,0.1770451296,63.9373383333,0,2,109,1.0,175,176,0.0],[1,1,0.0,0.027027027,0.081081081,37.0,1,1,3,1.0,4774,4751,0,0,0.0,0.0,0.126471117,36.9953258795,0,1,3,1.0,4774,4751,1.0],[1,1,0.0,0.10982659,0.046242775,173.0,1,3,3,1.0,4775,4752,1,0,0.0,0.2408345104,0.0141880454,173.4748189539,1,3,2,1.0,4775,4752,0.0],[1,4,0.424087086,0.088983051,0.040960452,177.0,1,4,28,0.75,4779,4756,0,3,0.4432315871,0.0,0.1150388979,176.7098692988,0,3,28,0.7518676845,4778,4755,0.0],[1,1,0.0,0.0,0.009259259,108.0,0,4,3,1.0,4780,4757,1,0,0.0,0.0,0.0343708495,108.2797432727,0,3,2,0.9067252794,4779,4756,0.0],[1,2,0.754691022,0.666666667,2.597222222,36.0,0,2,126,1.0,4782,4759,1,1,0.5603990856,0.8907670337,2.480936318,35.9258023898,0,1,126,1.0,4782,4758,0.0],[1,7,0.780972481,0.066420664,0.028290283,116.1428571,0,2,11,0.571428571,4789,4766,0,7,0.5975385363,0.0,0.1308813428,116.0064414092,0,2,10,0.806014961,4788,4765,1.0],[1,1,0.0,0.194029851,0.313432836,67.0,1,3,90,1.0,177,177,1,0,0.0,0.1132835074,0.4946606742,67.2703038244,0,3,90,0.9783447338,176,177,1.0],[1,1,0.0,0.086956522,0.028985507,69.0,1,3,0,1.0,178,178,1,1,0.0,0.0,0.5826539979,69.3006272984,1,3,0,1.0,178,177,0.0],[1,3,0.622712852,1.350537634,1.223655914,155.0,0,2,252,0.333333333,28,28,1,3,0.4793906534,1.0,1.5359044775,155.1198529903,0,2,251,0.0400400898,27,27,1.0],[1,1,0.0,0.034482759,0.034482759,29.0,0,2,11,1.0,4790,4767,1,1,0.2191583233,0.0,0.0437446912,29.1241021559,0,1,10,0.4395731461,4789,4767,0.0],[1,1,0.0,0.137931034,0.103448276,29.0,0,2,0,1.0,179,179,1,0,0.0,0.3070836678,0.0998207743,28.640996515,0,1,0,0.5757838165,178,178,1.0],[1,1,0.0,0.0,0.0,0.0,0,2,38,1.0,180,180,0,1,0.3268784474,0.0,0.0201903473,0.3633860033,0,2,37,0.8882846406,179,180,0.0],[1,1,0.0,1.287234043,1.170212766,94.0,1,2,85,1.0,29,29,0,0,0.0359169716,1.0,1.4792062046,93.8634730808,0,2,84,0.7766395504,29,28,0.0],[1,2,0.919541075,1.681818182,1.684343434,198.0,1,3,9,1.0,31,31,1,1,1.0,1.0,1.4452774655,198.040852825,1,3,9,1.0,31,31,1.0],[1,1,0.0,0.452054795,4.904109589,73.0,0,3,11,1.0,181,181,0,0,0.0,0.4514549058,4.9220706126,72.8384750439,0,3,11,0.981393824,181,180,1.0],[1,1,0.0,0.013513514,0.0,74.0,1,3,0,1.0,182,182,0,0,0.0,0.2242607474,0.1826255545,73.799750056,1,3,0,0.6560268132,181,182,0.0],[1,1,0.0,0.012195122,0.012195122,82.0,1,3,5,1.0,4791,4768,0,0,0.0005185907,0.0,0.0163909563,82.0785468053,0,2,4,1.0,4791,4768,0.0],[1,2,0.219297308,0.051908397,0.035114504,327.5,1,3,42,1.0,4793,4770,0,2,0.3783316564,0.0347447318,0.125450766,327.1861702714,0,2,41,0.7848502882,4793,4769,0.0],[1,1,0.0,0.026666667,0.004444444,225.0,1,2,57,1.0,4794,4771,0,1,0.0029556581,0.0,0.3333161905,224.705797192,0,1,57,1.0,4794,4771,0.0],[1,1,0.0,0.08,0.053333333,75.0,1,3,0,1.0,183,183,1,1,0.0639145793,0.6936310742,0.1613864755,74.8978526376,0,2,0,0.2947171142,182,183,0.0],[1,1,0.0,0.013888889,0.125,72.0,0,3,0,1.0,184,184,1,0,0.139405383,0.02101689,0.0494628241,71.8955225467,0,2,0,1.0,183,184,0.0],[1,2,1.0,0.006472492,0.006472492,154.5,0,3,96,1.0,186,186,1,2,0.7166229438,0.1410914167,0.2630237904,154.3806408981,0,2,95,0.8627806966,186,185,0.0],[1,1,0.0,0.185714286,0.142857143,70.0,1,3,31,1.0,26,26,0,1,0.0,0.1013165968,0.2915175909,70.0738160718,0,2,31,1.0,26,25,0.0],[1,11,0.860045608,0.015880893,0.013399504,183.1818182,1,4,264,0.818181818,4805,4782,1,11,1.0,0.0,0.0850285401,182.7771248998,1,4,263,0.4686606768,4805,4781,0.0],[1,1,0.0,0.009090909,0.004545455,220.0,1,2,8,1.0,4806,4783,0,0,0.0,0.0854871169,0.2591026545,219.577984414,0,1,7,0.6301027608,4805,4782,0.0],[1,1,0.0,0.004405286,0.013215859,227.0,0,3,4,1.0,187,187,1,1,0.0,0.0,0.0844552879,226.8189352606,0,2,4,0.9087240942,187,187,0.0],[1,1,0.0,0.0,0.026785714,224.0,0,3,0,1.0,188,188,1,0,0.2051114803,0.0,0.0121452038,224.3245075095,0,3,0,0.6835051206,187,188,0.0],[1,1,0.0,0.055,0.285,200.0,0,3,0,1.0,189,189,0,1,0.0569469635,0.0,0.4536505916,200.4702436447,0,3,0,1.0,188,189,1.0],[1,1,0.0,0.118811881,0.113861386,202.0,0,3,0,1.0,190,190,1,1,0.0641598073,0.4107135628,0.0466621057,201.8750212702,0,3,0,0.8532676163,189,190,0.0],[1,1,0.0,0.024271845,0.004854369,206.0,0,3,0,1.0,191,191,0,0,0.0,0.0069030052,0.218645267,206.1306734114,0,3,0,1.0,191,191,0.0],[1,1,0.0,0.085227273,0.102272727,176.0,0,3,3,1.0,192,192,1,1,0.0,0.1449407482,0.0655666732,176.1296754419,0,3,2,1.0,191,191,0.0],[1,1,0.0,0.104166667,0.208333333,48.0,0,2,92,1.0,193,193,0,0,0.0,0.3946705647,0.4046261131,47.5351233967,0,1,92,1.0,192,192,0.0],[1,1,0.0,0.040609137,0.121827411,197.0,0,3,0,1.0,194,194,0,0,0.0,0.270258531,0.2632060829,197.3720525458,0,2,0,0.8837642386,193,193,0.0],[1,1,0.0,0.074468085,0.021276596,94.0,1,2,4,1.0,195,195,1,1,0.1422457071,0.5382460697,0.2293300968,93.8612298615,1,1,3,1.0,194,194,1.0],[1,3,0.960229718,0.041666667,0.041666667,120.0,1,2,215,0.666666667,198,198,0,3,0.8502899153,0.0,0.0867034808,119.6614226352,1,2,215,0.8583741735,198,198,0.0],[1,1,0.0,0.009174312,0.009174312,109.0,0,2,0,1.0,199,199,0,0,0.0,0.0,0.2025393629,109.1221491575,0,2,0,1.0,199,199,0.0],[1,1,0.0,0.033898305,0.076271186,118.0,0,3,15,1.0,200,200,0,0,0.0,0.382095115,0.1601754298,117.4962489197,0,3,15,1.0,200,199,0.0],[1,1,0.0,0.079136691,0.136690647,139.0,0,4,2,1.0,201,201,0,0,0.0208159759,0.3225999044,0.1294190731,139.0040404336,0,3,1,1.0,201,200,1.0],[1,1,0.0,0.007194245,0.007194245,139.0,1,4,0,1.0,202,202,0,0,0.0,0.0,0.1449971639,139.0360999561,1,3,0,0.7984689111,201,201,0.0],[1,1,0.0,0.67768595,0.041322314,121.0,0,3,2,1.0,203,203,1,0,0.1603221038,0.3239547402,0.0308226742,121.1042490341,0,2,2,0.8077827873,202,202,0.0],[1,1,0.0,0.022792023,0.048433048,351.0,0,3,5,1.0,204,204,1,1,0.0,0.0884889783,0.1666674846,350.7731262566,0,2,5,1.0,204,204,0.0],[1,1,0.0,0.086419753,0.172839506,162.0,0,3,1,1.0,205,205,1,0,0.0,0.3421961454,0.0433204906,161.7171492661,0,3,1,1.0,204,205,1.0],[1,1,0.0,0.2,0.097435897,195.0,0,2,7,1.0,206,206,1,1,0.3054739623,0.2083163735,0.1146378418,195.1527199181,0,1,6,0.5426047514,206,205,0.0],[1,1,0.0,0.151515152,0.424242424,165.0,0,2,0,1.0,207,207,0,1,0.5563001188,0.5935138302,0.049455881,165.0519704351,0,2,0,1.0,207,206,0.0],[1,1,0.0,0.008196721,0.0,122.0,0,3,0,1.0,208,208,0,1,0.0200211136,0.0323490682,0.391633782,121.8168952917,0,2,0,0.7364501568,207,207,0.0],[1,1,0.0,0.177777778,0.088888889,90.0,0,2,7,1.0,209,209,0,1,0.0,0.0,0.2388752393,90.0786400101,0,1,6,0.7914431535,208,208,0.0],[1,1,0.0,0.058479532,0.005847953,171.0,0,2,0,1.0,210,210,0,1,0.0,0.2816944812,0.2589651439,171.4011604047,0,1,0,1.0,209,210,0.0],[1,1,0.0,0.208333333,0.194444444,72.0,0,2,93,1.0,211,211,0,1,0.1674784346,0.0,0.0100373216,72.4155470589,0,1,93,0.8898455454,210,211,0.0],[1,1,0.0,0.0703125,0.0,128.0,1,3,0,1.0,212,212,1,1,0.0,0.2502794721,0.0478459071,127.4064466091,0,3,0,0.8627206649,211,211,1.0],[1,1,0.0,0.053030303,0.022727273,264.0,1,2,31,1.0,213,213,0,0,0.0,0.6180267231,0.0742839018,263.85200245,1,1,31,0.8171810249,213,212,1.0],[1,1,0.0,0.166666667,0.072916667,96.0,1,4,28,1.0,214,214,0,0,0.0,0.5013458751,0.120476828,96.3813400254,1,4,27,1.0,214,213,1.0],[1,1,0.0,0.0078125,0.0078125,128.0,1,3,0,1.0,215,215,1,0,0.0388276235,0.0,0.3312439042,128.4156091559,0,3,0,1.0,215,215,0.0],[1,1,0.0,0.341463415,0.195121951,41.0,1,2,25,1.0,216,216,1,0,0.0361803112,0.5824026554,0.0945341967,40.7587905936,1,2,25,1.0,216,216,1.0],[1,1,0.0,0.0,0.02247191,89.0,0,2,0,1.0,217,217,1,0,0.0,0.0,0.2954071867,89.1753050406,0,1,0,1.0,217,217,0.0],[1,5,0.576058822,0.107921929,0.063145809,174.2,1,3,184,0.8,4811,4788,0,5,0.6016492976,0.0,0.4457563062,174.4668119753,1,2,184,0.940014819,4810,4787,0.0],[1,1,0.0,0.0,0.173611111,144.0,0,3,95,1.0,218,218,1,0,0.0,0.1987378768,0.507374364,143.9379458964,0,2,95,0.891515863,217,217,0.0],[1,1,0.0,0.137254902,0.052287582,153.0,0,2,9,1.0,219,219,1,1,0.0,0.2595565683,0.3040616452,153.1352007856,0,2,8,1.0,218,218,0.0],[1,1,0.0,0.0,0.482758621,29.0,0,2,44,1.0,220,220,1,1,0.0,0.0,0.3613626845,28.8603384756,0,2,43,1.0,219,220,0.0],[1,1,0.0,0.270676692,0.218045113,133.0,0,3,2,1.0,221,221,1,0,0.0,0.0147705485,0.1685493998,133.3116244482,0,3,2,1.0,220,221,0.0],[1,5,0.530313824,0.056657224,0.226628895,141.2,1,3,59,1.0,4816,4793,1,4,0.8463556977,0.2223743424,0.1045271186,141.0568315037,0,2,58,1.0,4816,4792,1.0],[1,1,0.0,0.02027027,0.013513514,148.0,1,2,19,1.0,4817,4794,1,1,0.1482383606,0.0,0.3827390074,148.1077110265,1,2,19,1.0,4816,4794,0.0],[1,1,0.0,0.063197026,0.342007435,269.0,0,3,5,1.0,222,222,1,0,0.0,0.0,0.5807126944,268.738177585,0,3,5,1.0,222,221,0.0],[1,1,0.0,0.003717472,0.003717472,269.0,0,3,0,1.0,223,223,0,1,0.0,0.2342560532,0.4290716924,269.2694926517,0,3,0,1.0,223,222,0.0],[1,1,0.0,0.2,0.309090909,55.0,0,2,96,1.0,224,224,1,0,0.0,0.3444570689,0.3952142323,54.9613828516,0,2,95,1.0,223,224,0.0],[1,1,0.0,0.206896552,0.077586207,116.0,1,2,10,1.0,225,225,0,0,0.0,0.4187869479,0.6680713855,116.2018112457,0,1,10,1.0,225,224,1.0],[1,3,0.952684125,0.061784897,0.034324943,145.6666667,1,3,59,1.0,228,228,1,2,1.0,0.2357841517,0.2311737648,145.7623648784,0,3,59,1.0,227,227,1.0],[1,3,1.0,0.024489796,0.036734694,81.66666667,1,2,273,0.333333333,535,534,0,2,0.9109918628,0.0,0.0726390231,81.5087206985,1,2,273,0.6736330602,535,534,0.0],[1,1,0.0,0.042016807,0.235294118,238.0,0,3,25,1.0,229,229,1,1,0.5260004903,0.0522948948,0.2764210719,238.2329404063,0,2,24,1.0,228,229,0.0],[1,3,0.696109471,0.015625,0.0625,64.0,1,3,139,1.0,538,537,1,2,0.2680221589,0.0,0.0612057044,64.2998612544,1,2,138,0.9566839333,538,537,1.0],[1,1,0.0,0.0546875,0.3671875,128.0,0,2,43,1.0,230,230,1,0,0.2453418808,0.0513433167,0.297092105,128.0886201411,0,2,42,0.7743458468,230,230,0.0],[1,1,0.0,0.012820513,0.034188034,234.0,0,3,0,1.0,231,231,0,1,0.0,0.0,0.2661124716,233.9547888677,0,3,0,0.8743872925,231,231,0.0],[1,1,0.0,0.03030303,0.0,132.0,0,2,0,1.0,232,232,0,0,0.4078638202,0.0998106785,0.2526954377,131.9644334268,0,2,0,0.7575207352,232,231,0.0],[1,4,0.909893872,0.084848485,0.345454545,41.25,0,2,203,0.75,238,238,0,3,0.3486313502,0.0,0.2876059851,41.3585246496,0,2,203,0.4309278855,238,237,0.0],[1,2,0.0,0.0,0.0,0.0,0,2,194,0.5,234,234,0,2,0.2400163749,0.0,0.6253293174,0.3891157121,0,1,194,0.3510970171,233,234,0.0],[1,1,0.0,0.028340081,0.157894737,247.0,0,2,3,1.0,239,239,1,0,0.0,0.0,0.2713000704,247.0569142707,0,2,2,0.8887084912,239,239,0.0],[1,3,0.630929754,0.227272727,1.363636364,14.66666667,0,2,3,0.333333333,242,242,0,2,0.1834075788,0.0217424936,1.0431712941,14.5317754829,0,2,3,0.1201606461,242,241,0.0],[1,1,0.0,0.069620253,0.259493671,158.0,0,3,47,1.0,243,243,1,1,0.0849860444,0.2758929185,0.2015730733,157.9263047811,0,3,47,1.0,243,243,0.0],[1,1,0.0,0.018867925,0.006289308,159.0,0,3,0,1.0,244,244,1,1,0.0,0.132785352,0.1441238955,158.9313862868,0,3,0,1.0,244,244,1.0],[1,2,1.0,0.05,0.1,20.0,0,2,0,0.5,246,246,0,1,1.0,0.1045505885,0.0778879499,20.0288568534,0,2,0,0.2083889048,245,246,0.0],[1,1,0.0,0.081395349,0.430232558,86.0,0,2,9,1.0,247,247,0,0,0.0,0.0,0.5048659487,86.0582015297,0,2,8,0.8231754527,247,246,0.0],[1,1,0.0,0.019607843,0.215686275,255.0,0,3,10,1.0,248,248,0,1,0.0,0.2397635806,0.2875566737,254.8150164185,0,2,10,1.0,247,248,1.0],[1,1,0.0,0.0,0.136363636,44.0,0,2,6,1.0,249,249,0,0,0.4311269993,0.1229497164,0.1830557457,43.9173248885,0,1,6,0.4559386334,249,249,0.0],[1,1,0.0,0.01010101,0.035353535,198.0,0,3,4,1.0,250,250,0,1,0.0,0.0,0.2748754425,198.0183390953,0,3,3,0.9696296865,250,250,0.0],[1,2,0.0,0.166666667,0.833333333,15.0,0,2,253,1.0,252,252,1,2,0.4460437363,0.3263134418,0.4573159611,15.4968541509,0,2,252,1.0,251,251,0.0],[1,3,0.994737238,0.153846154,0.012820513,26.0,0,2,0,0.666666667,255,255,1,2,0.8174435688,0.1364946349,0.0848855541,25.8019274372,0,2,0,1.0,255,255,0.0],[1,1,0.0,0.098039216,0.188235294,255.0,0,2,26,1.0,256,256,1,1,0.1204394282,0.1277303595,0.3453680988,254.4316714313,0,1,26,0.757792885,256,255,1.0],[1,1,0.0,0.484848485,0.181818182,33.0,0,2,9,1.0,4818,4795,1,1,0.3281749524,0.7878598353,0.3000477321,33.1164023341,0,2,9,0.6466999371,4817,4794,0.0],[1,2,0.0,0.0,0.0,88.0,0,1,0,0.5,4822,4799,1,2,0.2228230011,0.0,0.1993082093,88.1323230495,0,0,0,0.4916869929,4822,4799,0.0],[1,2,0.0,0.434782609,0.195652174,23.0,0,4,17,1.0,4824,4801,0,2,0.057893032,0.491027005,0.049669533,22.7110003819,0,4,17,0.6169357363,4823,4800,0.0],[1,2,0.0,0.0,0.0,0.0,0,1,21,1.0,4822,4799,0,2,0.0006671743,0.0070603525,0.3071240777,0.0099180947,0,0,21,0.8042024996,4821,4798,0.0],[1,2,0.0,0.0,0.0,45.0,0,1,0,0.5,4826,25,0,2,0.0,0.022020512,0.1825069439,45.1212584437,0,1,0,0.5101399582,4825,24,0.0],[1,1,0.0,0.161111111,0.3,180.0,1,2,99,1.0,257,257,0,0,0.0,0.1303366308,0.0611749639,179.9418573631,1,2,98,0.9727591013,256,257,1.0],[1,2,0.9894672,0.226973684,0.154605263,152.0,0,3,39,1.0,540,539,1,1,1.0,0.3012429157,0.3580096881,152.1521552068,0,3,38,1.0,539,538,1.0],[1,2,0.591672779,0.021857923,0.016393443,91.5,0,3,70,1.0,542,541,1,2,0.4502803585,0.2650569555,0.1906974028,91.4077128945,0,2,70,1.0,541,540,0.0],[1,2,0.836640742,0.02617801,0.013089005,191.0,1,3,103,1.0,544,543,1,2,1.0,0.0,0.1627089421,191.0095499685,1,3,103,0.7325936467,544,543,1.0],[1,9,0.772543277,0.258405379,0.117195005,115.6666667,1,4,392,0.888888889,553,552,1,8,0.928298599,0.0,0.3344206362,116.0162831839,1,3,392,0.7184328461,552,552,1.0],[1,1,0.0,0.106227106,0.032967033,273.0,1,3,3,1.0,4827,4802,0,0,0.0,0.0808798245,0.0253511412,273.0018967462,1,2,3,0.5426089048,4826,4802,0.0],[1,2,0.932026378,0.73878628,0.482849604,189.5,0,3,14,1.0,4829,4804,0,1,1.0,0.4136977882,0.7846248596,189.0954348062,0,2,13,0.6370127552,4828,4803,1.0],[1,2,0.994030211,0.047745358,0.068965517,188.5,1,3,0,0.5,259,259,1,2,0.9683135096,0.0473936028,0.2161064166,188.5385107437,1,2,0,0.6045775115,258,259,0.0],[1,2,0.970950594,0.012618297,0.003154574,158.5,1,4,24,1.0,4831,4806,0,1,0.7691812767,0.1521526912,0.1644981487,158.4666773747,0,3,24,0.9989706384,4831,4806,0.0],[1,1,0.0,0.00617284,0.00617284,162.0,1,2,25,1.0,4832,4807,1,0,0.0087742081,0.0,0.1375530002,162.3442346035,0,1,24,0.7132289303,4832,4807,0.0],[1,1,0.0,0.020408163,0.010204082,98.0,1,2,7,1.0,4833,4808,1,1,0.0,0.0,0.1284418965,98.1364556656,1,2,6,0.7497516552,4832,4808,0.0],[1,1,0.0,0.013605442,0.006802721,294.0,0,3,3,1.0,554,553,1,1,0.0,0.1791765702,0.0772653911,294.4533206269,0,2,3,1.0,554,553,0.0],[1,10,0.53293781,0.137955683,0.053609721,139.9,1,5,144,1.0,564,563,1,10,0.6476532974,0.0,0.1355409857,140.1679442805,1,5,144,0.7895563293,564,562,1.0],[1,7,0.78167317,0.0875,0.075,80.0,1,3,210,0.857142857,571,570,0,7,0.4942135991,0.1583764512,0.3033492618,80.1991364424,0,3,210,1.0,570,569,1.0],[1,3,0.94639463,0.01953125,0.01171875,85.33333333,0,3,46,0.666666667,574,573,1,3,1.0,0.0,0.1922727433,85.1543691821,0,3,46,0.3429843704,573,572,0.0],[1,10,0.594473159,0.073202614,0.084313725,153.0,0,3,341,1.0,4843,4818,1,9,0.5290671962,0.1106086821,0.0989479685,152.7682643372,0,3,341,1.0,4843,4818,1.0],[1,1,0.0,0.016129032,0.005376344,186.0,1,2,5,1.0,4844,4819,1,0,0.0,0.0,0.0435962617,185.8838406685,1,1,5,0.7005367308,4844,4819,0.0],[1,1,0.0,0.0,0.293333333,75.0,1,2,16,1.0,4845,4820,0,0,0.0,0.3602617168,0.6431945036,75.2130457923,0,1,16,0.9246450949,4844,4819,0.0],[1,1,0.0,0.016129032,0.005376344,186.0,1,2,3,1.0,4846,4821,1,0,0.207288809,0.0,0.044993909,185.8448369969,0,2,2,0.9262988404,4845,4821,0.0],[1,1,0.0,0.0,0.293333333,75.0,0,2,2,1.0,4847,4822,1,0,0.2437736851,0.4808406347,0.5238815407,74.9633061138,0,2,1,1.0,4846,4821,0.0],[1,3,0.0,0.0,0.0,148.0,0,1,0,0.333333333,4850,28,1,2,0.0,0.1151740957,0.0467337107,148.0101103574,0,0,0,0.0883084647,4849,27,0.0],[1,1,0.0,0.019047619,0.0,105.0,1,2,6,1.0,4851,4823,1,0,0.0343765401,0.4823589663,0.1810764493,104.7053420026,1,1,6,0.7523316929,4851,4822,0.0],[1,1,0.0,0.019047619,0.0,105.0,1,2,44,1.0,4852,4824,0,0,0.0,0.2192621235,0.0680582655,105.165323519,1,1,44,0.4845838871,4852,4823,0.0],[1,3,0.0,1.587837838,1.587837838,148.0,0,1,0,0.333333333,4855,31,0,2,0.3139766854,1.0,1.4412574411,147.6521690551,0,1,0,0.7602748783,4854,30,0.0],[1,1,0.0,0.211111111,0.011111111,90.0,1,3,164,1.0,1,1,1,0,0.1178558702,0.4217563817,0.235227732,89.9579303234,1,3,164,0.7344046803,1,0,0.0],[1,1,0.0,0.082191781,0.0,73.0,1,3,103,1.0,2,2,1,1,0.3223207958,0.0,0.1661742394,72.0698675142,1,3,102,1.0,1,2,0.0],[1,1,0.0,0.0,0.0,0.0,0,3,104,1.0,260,260,1,1,0.0,0.0,0.0533006628,0.1330353756,0,2,103,1.0,259,260,0.0],[1,1,0.0,0.0,0.65,20.0,0,3,104,1.0,261,261,0,1,0.1891245309,0.0170893857,0.510023115,20.0102319869,0,3,104,1.0,261,261,0.0],[1,1,0.0,0.072368421,0.072368421,152.0,0,3,14,1.0,262,262,1,0,0.0,0.1230622925,0.0756400395,152.0340789907,0,3,13,0.7634263321,261,261,0.0],[1,1,0.0,0.046052632,0.039473684,152.0,1,3,14,1.0,263,263,0,0,0.2170727747,0.6520634507,0.219201476,152.4924339643,1,3,13,1.0,262,263,0.0],[1,1,0.0,0.023809524,0.19047619,42.0,1,3,24,1.0,575,574,0,1,0.0,0.0205559943,0.4416844674,41.994336417,0,3,24,0.7924742355,575,574,0.0],[1,1,0.0,0.0,0.0,0.0,0,1,0,1.0,583,582,1,1,0.2570217384,0.1419086687,0.0293264495,0.2123756818,0,1,0,0.9577138005,583,582,0.0],[1,6,0.776938857,0.617241379,0.286206897,48.33333333,1,2,359,0.833333333,583,582,0,5,0.5447818576,0.758107245,0.4652385622,48.4641744217,0,2,359,0.7073026448,583,582,0.0],[1,1,0.0,0.0,0.0,0.0,0,1,0,1.0,583,582,1,1,0.0601831496,0.201455996,0.0211972279,0.1038550178,0,1,0,0.6258917193,582,581,0.0],[1,1,0.0,0.105590062,0.099378882,161.0,1,4,13,1.0,584,583,1,1,0.3095602786,0.0687096548,0.029934728,161.1672084509,1,4,12,1.0,583,583,0.0],[1,1,0.0,0.013071895,0.013071895,153.0,0,3,15,1.0,264,264,1,0,0.2548944254,0.2481080967,0.6381890665,153.096208337,0,3,15,0.75678875,263,264,0.0],[1,1,0.0,0.0,0.0,0.0,0,3,168,1.0,265,265,0,1,0.1579102593,0.0,0.0169446631,0.101705954,0,2,168,1.0,264,265,0.0],[1,1,0.0,0.00286533,0.00286533,349.0,1,2,149,1.0,585,584,1,0,0.0483232851,0.0,0.351350311,348.7838835207,0,2,148,0.9958923814,584,583,0.0],[1,1,0.0,0.136842105,0.042105263,95.0,1,3,23,1.0,3,3,0,0,0.0,0.3377826151,0.3126728806,94.9139533713,0,2,22,1.0,3,2,0.0],[1,1,0.0,0.037037037,0.037037037,27.0,0,3,9,1.0,586,585,0,1,0.0,0.3833403369,0.0044630398,26.6165194732,0,3,8,0.93748853,586,585,0.0],[1,14,0.808946889,0.2,0.103125,91.42857143,1,5,455,0.857142857,600,599,0,14,0.9950817009,0.0,0.0346664147,91.5152656181,0,4,455,0.8298074718,599,599,1.0],[1,2,0.132065356,0.497435897,0.061538462,97.5,0,3,100,1.0,5,5,1,1,0.216683179,0.5742025167,0.1256985847,97.5703960364,0,3,100,1.0,5,5,0.0],[1,2,0.999411065,0.150837989,0.044692737,89.5,1,3,67,1.0,4857,4826,1,2,0.9170471488,0.0,0.0465540296,89.3085329104,0,3,66,1.0,4857,4825,0.0],[1,4,0.974541148,0.011525424,0.004745763,368.75,0,3,94,0.75,604,603,0,3,0.8123395687,0.0,0.227815806,368.7870929923,0,2,94,0.5935582434,604,602,0.0],[1,1,0.0,0.155172414,0.017241379,58.0,1,3,32,1.0,4858,4827,0,1,0.1148685235,0.0,0.0896665871,58.0219286177,1,3,32,0.745575636,4857,4827,0.0],[1,2,0.749595257,0.081081081,0.013513514,74.0,1,4,64,1.0,4860,4829,1,2,0.6768335534,0.0160204237,0.4499944535,73.4515009398,0,4,64,1.0,4859,4829,0.0],[1,1,0.0,0.071856287,0.023952096,167.0,0,3,0,1.0,6,6,1,0,0.0,0.0,0.5750213465,167.1856312617,0,2,0,1.0,5,6,0.0],[1,4,0.842687997,0.137535817,0.031518625,87.25,0,4,93,1.0,4864,4833,0,3,0.7049673515,0.0521605247,0.0421841418,87.6400109478,0,3,92,0.7173394719,4864,4832,1.0],[1,1,0.0,0.465686275,0.142156863,204.0,0,3,1,1.0,8,8,0,1,0.0,0.2784711064,0.1813666163,203.5529037586,0,2,0,0.961118274,7,7,0.0],[1,1,0.0,0.0,0.0,98.0,0,1,0,1.0,8,8,1,0,0.0420612439,0.0,0.1466746042,97.6883568995,0,1,0,1.0,8,8,0.0],[1,1,0.0,0.0,0.0,0.0,0,1,0,1.0,611,610,1,0,0.061923784,0.294290636,0.1016065672,0.3923452282,0,0,0,0.8671774027,610,610,0.0],[1,5,0.4088282,0.663082437,0.240143369,55.8,0,3,363,1.0,609,608,0,5,0.5271649113,1.0,0.2685189589,55.4533758724,0,3,363,0.6480374697,608,607,0.0],[1,1,0.0,0.11875,0.0625,160.0,0,3,22,1.0,611,610,0,1,0.6012698436,0.0,0.1977959353,160.2355273862,0,3,22,0.5209771353,610,609,0.0],[1,1,0.0,0.0,0.0,0.0,0,1,0,1.0,614,613,0,1,0.0938457202,0.0,0.1045052813,0.2223280101,0,0,0,1.0,613,612,0.0],[1,2,0.543564443,0.124183007,0.006535948,153.0,0,3,18,1.0,614,613,1,1,0.8199388736,0.0,0.3205189451,152.9435096973,0,2,18,0.7884421956,613,613,0.0],[1,9,0.598333244,0.261009667,0.092373792,103.4444444,0,3,317,1.0,4873,4842,0,8,0.5423117516,0.2745469616,0.0572789457,103.6802179106,0,3,316,1.0,4872,4842,1.0],[1,1,0.0,0.0,0.018987342,158.0,1,3,0,1.0,615,614,1,0,0.0,0.044514878,0.2343718913,157.7733417782,0,3,0,1.0,615,613,0.0],[1,1,0.0,0.036842105,0.005263158,190.0,0,2,18,1.0,4874,4843,0,0,0.0764726494,0.1879916993,0.4553551883,190.4577761087,0,1,17,1.0,4874,4842,0.0],[1,1,0.0,0.0,0.018987342,158.0,1,3,22,1.0,616,615,1,1,0.0,0.0,0.1662154285,158.1131450129,0,3,22,0.7666315232,616,615,0.0],[1,1,0.0,0.036842105,0.005263158,190.0,0,2,0,1.0,4875,4844,1,0,0.0,0.0,0.4011929301,190.4004608977,0,2,0,1.0,4874,4844,0.0],[1,1,0.0,0.092896175,0.103825137,183.0,0,3,17,1.0,266,266,0,0,0.0,0.0474750851,0.2220750815,182.9442302946,0,3,16,1.0,265,266,1.0],[1,3,0.955715171,0.131078224,0.175475687,157.6666667,1,3,176,1.0,269,269,0,3,0.9862488638,0.0,0.4630055474,157.4210450338,0,2,176,1.0,268,269,0.0],[1,3,0.769157016,0.22832981,0.095137421,157.6666667,0,3,123,1.0,11,11,1,3,0.7787320747,0.2675729434,0.2497769612,157.806201408,0,2,122,0.5738407321,11,10,0.0],[1,1,0.0,0.076190476,0.095238095,210.0,0,3,1,1.0,12,12,0,1,0.0766561019,0.0,0.1630250326,209.6836351714,0,3,1,0.949573486,12,12,0.0],[1,2,0.41381685,0.148688047,0.026239067,171.5,0,3,1,1.0,14,14,0,1,0.1683270067,0.1056026304,0.1850242061,171.0198556634,0,2,0,0.8410185149,14,14,0.0],[1,1,0.0,0.018691589,0.037383178,107.0,0,4,4,1.0,270,270,1,0,0.0063314133,0.0,0.3262648298,107.1586237885,0,3,4,0.4357797009,270,269,0.0],[1,2,0.721928095,0.014234875,0.021352313,140.5,0,4,120,1.0,272,272,0,1,0.6855414604,0.0,0.4185560742,140.3576032023,0,3,120,1.0,272,271,0.0],[1,1,0.0,0.053333333,0.026666667,75.0,0,2,32,1.0,4881,4850,1,1,0.2656305829,0.0,0.2738266605,74.6506626348,0,2,32,0.4523068592,4880,4849,0.0],[1,5,0.099451167,0.702898551,0.123188406,138.0,0,3,214,0.8,4881,4850,1,5,0.0,0.6886561226,0.0888284259,137.7290038286,0,3,214,1.0,4880,4849,0.0],[1,11,0.751700006,0.257432432,0.243918919,134.5454545,0,3,392,0.909090909,627,626,0,10,0.7037449283,0.3829649054,0.7017296568,134.7550147015,0,3,391,0.7969286085,627,625,1.0],[1,1,0.0,0.0,0.0,2.0,0,1,0,1.0,628,627,0,1,0.1509484425,0.0105480388,0.1295990933,1.8642786876,0,1,0,0.93023135,628,627,0.0],[1,2,0.910348062,0.157894737,0.125,152.0,1,2,159,1.0,274,274,1,2,0.8166166139,0.3066780973,0.5238591924,152.0131620811,1,2,159,0.8008423685,274,274,0.0],[1,3,0.874618368,1.265957447,0.813829787,62.66666667,0,2,250,1.0,632,631,0,3,1.0,1.0,0.3143537983,63.0291743774,0,1,249,0.7103161928,632,631,0.0],[1,1,0.0,0.0,0.0,0.0,0,1,0,1.0,632,631,1,1,0.0,0.0,0.1817823687,0.1742683765,0,1,0,0.9899242552,631,631,0.0],[1,1,0.0,0.198019802,0.316831683,101.0,0,2,0,1.0,634,633,1,1,0.0,0.7789033771,0.4245920661,100.9132893955,0,1,0,1.0,634,632,0.0],[1,1,0.0,0.257861635,0.194968553,159.0,0,3,0,1.0,633,632,1,0,0.2764672665,0.3283612373,0.4325898429,159.1190049851,0,2,0,1.0,632,631,0.0],[1,1,0.0,0.071428571,0.071428571,56.0,0,2,0,1.0,635,634,0,0,0.0,0.288557043,0.4210711894,55.6891779685,0,2,0,1.0,635,633,0.0],[1,1,0.0,0.019607843,0.009803922,102.0,0,2,0,1.0,636,635,1,0,0.2000343434,0.2180584197,0.1731777136,102.1422764495,0,1,0,0.7370339757,636,635,0.0],[1,2,0.360275056,0.425675676,0.560810811,74.0,0,2,250,1.0,638,637,0,1,0.6441194993,0.5361594342,0.5927704794,73.6488258013,0,1,250,0.9659341088,637,637,0.0],[1,2,0.818955502,0.2,0.02173913,115.0,0,2,91,1.0,4883,4852,1,2,0.971879766,0.0889941248,0.0229228241,115.0675188882,0,2,91,1.0,4883,4852,0.0],[1,1,0.0,0.194805195,0.116883117,77.0,0,2,33,1.0,4887,4856,0,0,0.024205241,0.302192875,0.1899483535,77.0649645667,0,2,32,0.7134293603,4887,4856,0.0],[1,1,0.0,0.024691358,0.0,81.0,0,3,59,1.0,4888,4857,1,0,0.2333984435,0.2854296779,0.1437040388,80.8503060633,0,3,58,0.9689602496,4887,4856,0.0],[1,3,0.176044558,0.059564719,0.026345934,291.0,0,4,180,1.0,4887,4856,0,3,0.2329997112,0.2376058774,0.0536280817,291.1421885552,0,3,180,0.9399152687,4887,4855,0.0],[1,2,0.944387195,0.392307692,0.053846154,130.0,0,2,88,0.5,4890,4859,1,1,0.8810094803,0.7624378853,0.0130355685,130.1823897931,0,1,87,0.3441219221,4890,4858,1.0],[1,11,0.303619508,0.32041049,0.06613455,159.4545455,0,4,755,0.727272727,4901,4870,0,11,0.4687835467,0.0,0.080840894,159.5545779634,0,4,754,0.3394104292,4901,4869,1.0],[1,6,0.839578472,0.563146998,0.430641822,80.5,0,3,341,0.833333333,644,643,1,6,1.0,0.622249361,0.0965863489,80.6587536104,0,2,341,0.8484403094,644,643,0.0],[1,8,0.948578611,0.65258216,1.962441315,26.625,0,4,475,0.875,4909,4878,0,8,1.0,0.4060945225,2.0686363777,26.1150216343,0,4,474,1.0,4908,4878,0.0],[1,1,0.0,0.159090909,0.0,88.0,0,1,25,1.0,4911,32,0,0,0.0,0.0,0.0436038419,88.1016563669,0,0,24,0.7473499705,4910,32,0.0],[1,1,0.0,0.005524862,0.011049724,181.0,0,3,19,1.0,4910,4879,1,0,0.0588551887,0.0,0.3646673652,181.3960062646,0,3,18,0.7896343464,4910,4879,0.0],[1,2,0.61361902,0.081081081,0.216216216,55.5,0,3,48,1.0,276,276,0,1,0.6567370492,0.0,0.2356982748,55.6515275055,0,3,48,1.0,276,275,1.0],[1,1,0.0,0.007407407,0.02962963,270.0,0,3,22,1.0,277,277,0,0,0.08580221,0.0,0.0608562176,269.7266572112,0,3,22,0.8944478068,277,276,0.0],[1,1,0.0,0.018867925,0.037735849,106.0,0,4,3,1.0,278,278,1,1,0.0,0.0,0.1746508847,105.8958997244,0,3,2,0.8672079657,277,278,0.0],[1,2,0.970950594,0.035294118,0.023529412,42.5,1,4,2,0.5,4913,4881,0,2,1.0,0.0138988479,0.2033319043,42.6680999457,1,3,2,0.718050386,4913,4880,0.0],[1,3,0.983802415,0.134730539,0.107784431,111.3333333,1,3,143,1.0,4916,4884,0,2,0.7690748982,0.0284866122,0.0359702469,111.3388693662,1,3,143,1.0,4916,4884,0.0],[1,3,0.867613635,0.176767677,0.166666667,66.0,1,3,3,0.333333333,4919,4887,1,2,0.8956336517,0.0413854874,0.654339658,65.7783179622,0,3,2,0.3326849499,4918,4887,1.0],[1,1,0.0,0.051051051,0.0,333.0,1,3,33,1.0,4920,4888,1,1,0.1303734978,0.0,0.3015597001,333.1238122849,0,2,32,1.0,4920,4888,0.0],[1,1,0.0,0.051051051,0.0,333.0,1,3,32,1.0,4921,4889,1,0,0.0075397242,0.1090085438,0.0128760012,332.8997587182,1,3,32,0.9870502308,4921,4889,1.0],[1,2,0.223812555,0.242506812,0.059945504,183.5,0,3,8,0.5,16,16,0,2,0.0,0.5140362576,0.2101181648,183.699425229,0,3,7,0.7016110756,15,16,0.0],[1,1,0.0,0.258928571,0.138392857,224.0,0,3,1,1.0,4922,4890,1,0,0.1508672798,0.2568661902,0.2988629889,223.4398244062,0,2,1,0.7088205639,4922,4889,0.0],[1,1,0.0,0.056521739,0.017391304,230.0,0,3,0,1.0,17,17,1,0,0.0,0.0698298992,0.1562994628,230.0232609023,0,3,0,1.0,17,16,1.0],[1,1,0.0,0.037037037,0.037037037,27.0,0,3,23,1.0,4923,4891,0,1,0.044047188,0.0,0.2719283707,27.2007520304,0,3,22,0.9069190932,4923,4890,0.0],[1,1,0.0,0.075757576,0.045454545,66.0,0,2,42,1.0,32,32,1,0,0.0,0.0859015021,0.123659094,65.9518506501,0,2,41,0.8386249279,32,32,0.0],[1,1,0.0,0.0,0.0,18.0,0,1,0,1.0,4967,4935,0,0,0.0,0.0,0.1013827938,18.0204902782,0,1,0,0.9453344345,4967,4934,0.0],[1,8,0.0,0.0,0.0,40.0,0,1,0,0.125,5015,4983,1,7,0.2799871724,0.0,0.1884605233,40.2534845728,0,1,0,0.0,5015,4982,0.0],[1,43,0.862187053,0.11027668,0.068774704,58.8372093,0,4,2370,0.418604651,4967,4935,0,43,1.0,0.0,0.2120829901,59.167161207,0,3,2370,0.6980804292,4966,4935,1.0],[1,40,0.694023959,0.09694172,0.084824005,86.65,0,6,1936,0.75,5015,4983,1,39,0.6308999264,0.0,0.0567064995,86.8964021661,0,5,1936,1.0,5015,4982,1.0],[1,5,0.635314997,0.103448276,0.013793103,116.0,0,3,199,1.0,5020,4988,0,4,0.7653601708,0.1161784587,0.0317042047,116.0535049438,0,2,198,1.0,5020,4987,1.0],[1,2,0.513587736,0.145833333,0.354166667,96.0,0,2,80,1.0,5022,4990,1,2,0.8174529339,0.521284504,0.6084308382,95.8978131915,0,2,79,1.0,5022,4989,1.0],[1,1,0.0,0.0,0.0,0.0,0,1,122,1.0,5025,4993,1,1,0.4370274451,0.0305204878,0.0217502903,0.3299970713,0,0,121,0.9647444022,5025,4993,0.0],[1,1,0.0,0.195266272,0.923076923,169.0,0,4,0,1.0,5024,4992,0,0,0.0,0.3516698277,0.9991781953,168.9772078904,0,3,0,1.0,5023,4991,0.0],[1,1,0.0,0.0,0.0,14.0,0,1,0,1.0,5024,4992,0,1,0.0,0.1620212945,0.1448828195,14.2417057746,0,0,0,0.7223250688,5024,4992,0.0],[1,1,0.0,0.0,0.0,246.0,0,1,0,1.0,19,19,0,1,0.0,0.1208145023,0.238237249,246.0845700163,0,1,0,0.9286728435,19,18,0.0],[1,1,0.0,0.86,0.3,50.0,0,2,0,1.0,19,19,1,1,0.30609172,0.916521722,0.1086711628,49.9973792012,0,2,0,0.8192249696,19,18,0.0],[1,1,0.0,0.091428571,0.011428571,175.0,1,2,129,1.0,20,20,1,0,0.0,0.0,0.0903801724,175.0709128921,1,2,128,0.6192077094,19,20,0.0],[1,1,0.0,0.5,0.057692308,52.0,0,3,1,1.0,21,21,0,1,0.3601201796,0.4861318656,0.2445890364,51.5966300522,0,2,0,0.7834563374,21,20,0.0],[1,1,0.0,0.0,0.0,50.0,0,1,0,1.0,24,24,1,0,0.0,0.2047325589,0.3640829203,50.173458178,0,1,0,1.0,23,24,0.0],[1,2,0.0,0.166666667,0.111111111,27.0,0,3,1,1.0,24,24,0,2,0.0,0.0298993936,0.0847366863,26.9775048381,0,3,0,1.0,24,23,0.0],[1,1,0.0,0.078651685,0.202247191,89.0,1,2,7,1.0,279,279,1,0,0.0419826147,0.1309310995,0.4271825893,88.9403866163,1,2,7,0.2214871734,278,279,0.0],[1,2,0.0,0.0,0.0,191.5,0,1,0,0.5,29,29,0,2,0.0,0.0256267236,0.0094622011,191.8218512858,0,0,0,0.0484145698,29,28,1.0],[1,3,0.0,0.482071713,0.003984064,83.66666667,0,2,11,1.0,29,29,1,2,0.0,0.5191737173,0.1125667965,83.6917294618,0,1,11,0.9166207581,28,29,0.0],[1,2,0.0,0.003816794,0.007633588,131.0,0,2,97,1.0,5029,4997,0,2,0.1833040629,0.0,0.1775793905,131.1877942809,0,2,96,0.6390818005,5028,4997,1.0],[1,6,0.0,0.0,0.0,7.666666667,0,1,0,0.166666667,5037,5005,1,5,0.1040783779,0.2252515345,0.2056703817,7.7271976056,0,1,0,0.0256921146,5037,5004,0.0],[1,2,0.0,0.0,0.0,0.0,0,1,141,1.0,5037,5005,0,1,0.0,0.5798473337,0.1119183207,0.2124815951,0,0,140,0.6918125918,5036,5005,0.0],[1,2,0.0,0.0,0.0,7.5,0,1,0,0.5,5029,4997,1,1,0.0,0.026787363,0.1716461512,7.5009088072,0,0,0,0.015738998,5028,4996,1.0],[1,3,0.974567532,1.176923077,3.423076923,43.33333333,1,3,339,1.0,5040,5008,1,2,0.8199470153,1.0,3.3020733167,43.0469693182,1,3,339,0.8192936857,5040,5007,0.0],[1,18,0.766777457,0.093023256,0.075968992,107.5,0,5,699,0.666666667,5061,5029,0,18,0.4638911615,0.0,0.0099252306,107.6948656887,0,4,699,0.9048160548,5060,5028,1.0],[1,3,0.0,0.0,0.0,16.0,0,1,0,0.333333333,5061,5029,1,3,0.0,0.0793762452,0.4114604366,16.3297257299,0,0,0,0.2905107576,5061,5028,1.0],[1,5,0.810402949,0.050171038,0.058152794,175.4,0,4,146,0.8,5067,5035,0,5,1.0,0.0,0.0516456247,175.1051222713,0,3,145,0.9318254396,5066,5035,1.0],[1,1,0.0,0.0,0.0,40.0,0,1,0,1.0,5067,5035,1,0,0.0813987012,0.0,0.2227927105,40.060984138,0,0,0,0.916441103,5067,5034,0.0],[1,1,0.0,0.008583691,0.0,233.0,0,3,0,1.0,5068,5036,0,0,0.3850946697,0.0,0.0295635345,232.9962676439,0,2,0,0.7284440412,5067,5036,0.0],[1,1,0.0,0.02247191,0.0,89.0,1,1,7,1.0,5069,33,1,1,0.1400406188,0.1014203299,0.2555043112,89.4202232445,0,0,6,0.2163587441,5069,33,0.0],[1,2,0.634309555,0.321513002,0.151300236,211.5,0,1,0,0.5,33,33,0,1,0.7452586631,0.4319175026,0.4918528563,211.3086423361,0,0,0,0.0,32,32,0.0],[1,2,0.0,0.0,0.0,58.5,0,1,0,0.5,33,33,0,2,0.1942831267,0.0,0.4031336479,58.4832906673,0,1,0,0.3914271619,32,33,0.0],[1,2,0.99107606,0.142857143,0.0,31.5,0,2,0,1.0,5071,5038,0,1,1.0,0.0,0.3279828562,31.4831234515,0,2,0,1.0,5071,5037,0.0],[1,8,0.666489201,0.163758389,0.063087248,93.125,0,3,300,0.875,5079,5046,1,8,0.2147025363,0.1845389508,0.0722714547,93.0116294376,0,2,299,0.4330195667,5079,5046,1.0],[1,1,0.0,0.0,0.0,13.0,0,1,0,1.0,281,281,1,0,0.0825236349,0.2466209757,0.2020727151,13.6741400449,0,1,0,1.0,281,280,0.0],[1,1,0.0,0.013215859,0.004405286,227.0,0,3,40,1.0,281,281,0,0,0.3081248408,0.0,0.214190603,226.9533385555,0,3,39,1.0,280,280,0.0],[1,7,0.0,0.0,0.0,54.42857143,0,1,0,0.142857143,297,297,1,6,0.0688312774,0.0,0.3674949284,54.4368847374,0,0,0,0.3807316081,297,297,1.0],[1,9,0.313581618,0.010582011,0.018518519,42.0,0,4,528,0.666666667,297,297,1,8,0.0915283894,0.1452583915,0.4246537493,42.0063939381,0,3,528,0.7909625285,297,297,0.0],[1,2,0.483911233,0.320987654,0.111111111,121.5,1,4,60,1.0,5081,5048,0,2,0.5316239422,0.5622297328,0.0419605863,121.4718921809,0,3,60,1.0,5080,5048,0.0],[1,2,0.420485956,0.366255144,0.164609053,121.5,1,4,93,1.0,5083,5050,1,2,0.3827810747,0.221200377,0.2839024972,121.3558124541,1,4,93,0.6795023892,5083,5050,0.0],[1,1,0.0,0.038277512,0.038277512,209.0,1,3,10,1.0,5084,5051,1,1,0.0,0.3826116793,0.2513812493,209.0341017322,0,3,10,1.0,5083,5050,0.0],[1,1,0.0,0.085106383,0.010638298,94.0,0,1,1,1.0,298,298,1,1,0.0,0.0,0.054053927,93.8623172705,0,0,0,0.9744010221,297,298,0.0],[1,1,0.0,0.011111111,0.444444444,90.0,0,4,1,1.0,299,299,0,1,0.0,0.165727798,0.0097315624,89.8174741061,0,4,0,0.6801776552,298,298,0.0],[1,1,0.0,0.294117647,0.117647059,34.0,1,2,132,1.0,300,300,1,1,0.1546922613,0.0,0.33526169,34.2681338805,0,1,131,1.0,299,299,0.0],[1,1,0.0,0.037037037,0.037037037,27.0,0,3,2,1.0,301,301,1,1,0.7058659874,0.4448391328,0.2114243051,26.7552327796,0,3,1,0.8695716837,301,300,0.0],[1,3,0.167868504,0.75625,0.08125,53.33333333,0,2,8,1.0,5087,5054,0,3,0.2190526839,0.7098840011,0.2161806888,53.5114779501,0,1,7,0.5228860137,5086,5054,1.0],[1,2,0.973668065,0.264705882,0.147058824,51.0,0,1,2,0.5,303,303,0,2,0.7037422375,0.1591879951,0.0071709565,51.2042553873,0,1,1,0.0130076385,303,302,0.0],[1,1,0.0,0.009174312,0.009174312,109.0,1,1,1,1.0,304,304,0,1,0.1183817193,0.0,0.2066997498,108.8327272011,1,0,1,1.0,303,303,0.0],[1,6,0.948937253,0.050071531,0.095851216,233.0,0,3,315,0.833333333,310,310,1,6,0.8712617297,0.074303281,0.1685824898,232.8357991291,0,3,315,0.9904077564,309,309,0.0],[1,1,0.0,0.04029304,0.120879121,273.0,0,3,5,1.0,311,311,1,0,0.0265714353,0.1938308564,0.003038967,272.9630794932,0,2,4,0.9173973411,311,311,1.0],[1,1,0.0,0.147058824,0.147058824,68.0,0,2,133,1.0,312,312,1,1,0.0048586149,0.0,0.3175662844,68.3857583341,0,2,133,0.7885420498,311,311,0.0],[1,9,0.841246188,0.089285714,0.026190476,93.33333333,1,3,233,0.555555556,5096,5063,0,9,0.6983746386,0.0,0.3325003459,93.0613599875,1,2,232,0.1921122526,5096,5062,1.0],[1,3,0.0,0.0,0.0,25.66666667,0,1,0,0.333333333,5105,5072,0,2,0.0,0.0,0.0408718046,25.7932748598,0,0,0,0.3854344789,5105,5072,0.0],[1,6,0.539126018,0.13298791,0.19343696,96.5,0,3,201,0.5,5105,5072,0,6,0.7358811759,0.0,0.2978166255,96.4738876943,0,3,200,0.2928036044,5105,5071,1.0],[1,1,0.0,0.0,0.0,15.0,0,1,0,1.0,5107,5074,1,1,0.0,0.0,0.6375493244,14.6382222413,0,0,0,1.0,5107,5074,0.0],[1,1,0.0,0.066115702,0.0,121.0,0,1,0,1.0,5107,5074,1,0,0.2327474263,0.2528865183,0.0707828195,120.9728893042,0,0,0,1.0,5106,5073,0.0],[1,1,0.0,0.112781955,0.011278195,266.0,0,2,3,1.0,34,34,0,0,0.3700359756,0.0119975433,0.0715585975,265.9590718471,0,2,3,1.0,34,33,0.0],[1,10,0.69221335,0.286757991,0.538812785,109.5,1,3,199,0.6,5117,5084,0,9,0.9928364173,0.4644777882,0.5111245433,109.3542666797,0,2,199,0.4650613857,5116,5084,1.0],[1,4,0.0,0.0,0.0,58.25,0,1,0,0.25,321,321,0,4,0.0,0.2729819606,0.070239998,58.0221333536,0,1,0,0.0890568569,321,320,1.0],[1,5,0.0,0.15,0.6,4.0,0,2,459,0.6,321,321,0,4,0.0,0.099774164,0.4867623804,4.1243608705,0,2,458,0.780374147,320,321,0.0],[1,1,0.0,0.029411765,0.029411765,34.0,0,1,0,1.0,322,322,1,0,0.5237030828,0.1204217997,0.2046943087,33.9090338327,0,0,0,1.0,322,321,0.0],[1,1,0.0,0.8,0.3,20.0,0,2,0,1.0,323,323,0,1,0.0,1.0,0.6591431915,19.9106190854,0,1,0,1.0,323,323,0.0],[1,18,0.534897318,0.18381877,0.168932039,85.83333333,1,4,1284,0.5,5140,5107,1,18,0.4952290491,0.0,0.3794510463,85.7527539744,1,3,1283,0.5609183682,5139,5107,1.0],[1,5,0.0,0.0,0.0,60.8,1,1,0,0.2,5140,5107,1,4,0.0,0.0,0.2226112595,61.0694719463,0,0,0,0.4618306929,5139,5107,0.0],[1,1,0.0,0.433333333,0.1,30.0,0,2,0,1.0,324,324,1,1,0.222985792,0.1594831189,0.2000505388,30.3128848494,0,1,0,1.0,324,323,0.0],[1,1,0.0,0.051813472,0.07253886,193.0,0,3,103,1.0,325,325,0,1,0.0266948889,0.0,0.1538403307,193.0307292609,0,2,103,1.0,325,325,0.0],[1,3,0.991159471,0.0,0.009569378,348.3333333,0,3,205,1.0,328,328,0,2,0.7246654778,0.0,0.1788187491,348.0152847277,0,2,204,1.0,328,327,0.0],[1,6,0.953013213,0.028618152,0.003270646,203.8333333,0,3,82,0.5,334,334,0,5,0.6804321778,0.0563154341,0.5866195074,203.6289028151,0,2,81,0.7638423237,333,334,0.0],[1,1,0.0,0.010416667,0.010416667,96.0,1,1,0,1.0,335,335,0,1,0.1639108963,0.0,0.1542342673,96.2298997594,1,1,0,1.0,335,335,0.0],[1,2,0.242292189,0.017241379,0.126436782,174.0,1,3,2,0.5,5142,5109,1,1,0.0,0.1093014417,0.1087771897,174.3799549462,0,3,2,0.545085677,5141,5109,0.0],[1,4,0.84176054,0.72972973,0.205405405,46.25,0,3,196,0.5,39,39,1,4,0.7358714924,0.5759986304,0.3075655363,46.1340712726,0,3,196,0.2651685485,38,39,0.0],[1,1,0.0,0.0,0.0,70.0,0,1,0,1.0,39,39,0,1,0.0,0.299921366,0.0023754917,69.7434403443,0,1,0,0.7469394065,38,38,0.0],[1,1,0.0,0.0,0.0,83.0,0,1,0,1.0,43,43,0,1,0.167212961,0.0,0.0217628472,83.111392652,0,1,0,1.0,42,43,1.0],[1,3,1.0,1.021276596,0.276595745,47.0,0,2,199,0.666666667,43,43,1,3,0.8262288241,1.0,0.297051919,47.1875251347,0,1,199,0.5705709446,42,42,0.0],[1,3,0.419568739,0.113013699,0.119863014,97.33333333,1,3,5,0.666666667,5145,5112,0,3,0.305120131,0.5504867528,0.0840997686,97.1678580179,1,2,4,0.3787842114,5144,5112,1.0],[1,3,0.775145393,0.00330033,0.066006601,101.0,0,5,26,1.0,46,46,1,2,0.697307849,0.0,0.1484906144,101.2026320353,0,5,26,0.4095735964,45,45,1.0],[1,8,0.982567593,0.003960396,0.013861386,63.125,0,1,29,0.875,343,343,1,7,1.0,0.1673882861,0.0267498684,63.5359450961,0,1,28,1.0,342,343,0.0],[1,1,0.0,0.077669903,0.0,103.0,0,1,0,1.0,344,344,1,0,0.0,0.3354662719,0.0124718084,102.5127585363,0,0,0,1.0,344,343,0.0],[1,1,0.0,0.10619469,0.008849558,113.0,0,1,0,1.0,345,345,0,1,0.0,0.2444259772,0.4391639154,113.4903338059,0,1,0,0.6287649361,344,345,0.0],[1,2,0.222284831,0.162162162,0.027027027,74.0,0,1,5,1.0,347,347,1,1,0.0011100348,0.4874423247,0.3940259065,73.9910886561,0,0,4,1.0,346,346,0.0],[1,2,0.634837982,0.478378378,0.010810811,185.0,0,3,136,1.0,48,48,0,1,0.5494992124,0.4751610729,0.2117527646,184.8338001097,0,2,136,0.2034439662,48,47,0.0],[1,2,0.0,0.136363636,0.041322314,121.0,0,3,143,1.0,349,349,1,2,0.0401263479,0.2820422707,0.1393797225,121.1279300341,0,2,142,0.4416781684,348,348,1.0],[1,1,0.0,0.020661157,0.020661157,242.0,1,3,0,1.0,350,350,1,0,0.1222759053,0.0623002804,0.3079650893,241.7435343178,1,3,0,0.7719344916,349,349,0.0],[1,1,0.0,0.016042781,0.085561497,187.0,0,3,2,1.0,351,351,0,0,0.0419030669,0.0,0.134326579,186.6977049361,0,2,1,0.7105582093,351,351,0.0],[1,1,0.0,0.021276596,0.015957447,188.0,0,3,0,1.0,352,352,1,1,0.0,0.0,0.6181693235,187.640861749,0,2,0,0.6745395879,352,351,0.0],[1,1,0.0,0.008264463,0.338842975,121.0,0,3,85,1.0,353,353,0,0,0.0,0.0,0.2565262237,120.330998851,0,3,85,1.0,352,352,0.0],[1,1,0.0,0.068376068,0.068376068,117.0,1,2,85,1.0,354,354,0,0,0.25438432,0.1065463577,0.2429684833,117.2825342578,1,1,85,1.0,353,354,0.0],[1,1,0.0,0.157894737,0.131578947,38.0,1,2,7,1.0,355,355,0,1,0.1811684251,0.0,0.028636293,37.9954736016,1,1,7,0.9909201536,355,355,1.0],[1,4,0.711472878,0.394859813,0.08411215,107.0,1,3,411,0.5,5152,5119,1,4,0.776823038,0.4397975049,0.2594662461,106.912197527,0,3,410,0.270049447,5151,5119,0.0],[1,3,0.0,0.0,0.0,188.6666667,1,1,0,0.333333333,5152,5119,1,3,0.0,0.0452851502,0.3628320137,188.8078372242,1,0,0,0.2054075969,5152,5119,0.0],[1,27,0.0,0.0,0.0,63.62962963,0,1,0,0.037037037,5258,5225,0,27,0.0,0.0,0.15129066,63.848562337,0,1,0,0.1070531031,5257,5224,0.0],[1,44,0.0,0.0,0.0,0.0,0,3,4865,0.113636364,5221,5188,1,43,0.0,0.2091247992,0.0887063424,0.134623208,0,3,4865,0.2465526939,5221,5187,0.0],[1,1,0.0,0.125,0.125,8.0,0,2,14,1.0,5259,5226,0,1,0.0,0.0,0.1524727789,8.0968971327,0,2,13,0.8633410356,5258,5226,0.0],[1,10,0.525854716,0.138401559,0.218323587,51.3,0,4,309,0.8,5258,5225,0,9,0.4525812536,0.3354561323,0.4023264806,51.4671108029,0,3,308,0.7088476275,5258,5224,1.0],[1,25,0.0,0.0,0.0,17.04,0,1,0,0.04,5221,5188,1,25,0.0562332172,0.4629888411,0.1532399052,16.8952906952,0,1,0,0.0,5221,5188,0.0],[1,1,0.0,0.245614035,0.105263158,57.0,1,2,0,1.0,5260,5227,0,1,0.0,0.5260598042,0.3007901039,57.4157940704,1,1,0,0.7994599276,5259,5226,0.0],[1,3,0.0,0.0,0.0,43.33333333,0,1,0,0.333333333,5281,5248,0,2,0.0502255632,0.3201119761,0.0157663801,43.017839038,0,1,0,0.7140974002,5281,5247,0.0],[1,18,0.703258192,0.121410993,0.133716161,67.72222222,0,5,534,0.611111111,5281,5248,1,18,0.6202043451,0.0,0.0043293648,67.3731423688,0,4,533,0.7494039057,5280,5247,0.0],[1,1,0.0,0.0,0.0,12.0,0,1,0,1.0,5282,34,1,1,0.0,0.0,0.0080447289,11.9229557598,0,0,0,1.0,5282,34,0.0],[1,1,0.0,0.0,0.0,12.0,0,1,0,1.0,5283,35,1,1,0.0,0.0,0.3800617867,11.9533470304,0,0,0,1.0,5282,34,0.0],[1,1,0.0,0.006711409,0.006711409,298.0,1,2,2,1.0,5284,5249,1,1,0.0,0.0,0.301566793,297.6616800594,0,1,1,1.0,5283,5248,0.0],[1,1,0.0,0.183673469,0.020408163,49.0,1,1,1,1.0,5285,5250,1,0,0.2668997408,0.0,0.2867305704,48.8883595732,1,0,1,1.0,5285,5250,0.0],[1,2,0.980019974,2.23364486,5.252336449,53.5,0,1,6,1.0,5287,5252,0,2,1.0,1.0,5.4843085691,53.1500225112,0,1,6,1.0,5287,5252,1.0],[1,2,0.999609836,0.546666667,0.6,37.5,0,2,1,1.0,357,357,0,2,0.9599120408,0.3829926864,0.6021908798,37.2903708647,0,2,1,1.0,357,356,0.0],[1,7,0.843491682,0.038770053,0.014705882,106.8571429,1,3,356,0.857142857,651,650,1,6,0.6454463142,0.0,0.0073985682,106.719276366,0,3,355,0.9059478932,651,650,1.0],[1,1,0.0,0.0,0.0,36.0,0,1,0,1.0,57,57,0,1,0.0,0.0,0.3584803949,36.4462599054,0,0,0,1.0,57,56,1.0],[1,8,0.30372657,0.025528811,0.298322392,171.375,0,3,98,0.875,57,57,0,8,0.265838196,0.0,0.2263552618,171.3033949927,0,2,98,1.0,56,57,1.0],[1,1,0.0,0.145833333,0.041666667,48.0,1,2,133,1.0,652,651,1,1,0.1756049024,0.0,0.5111920002,47.7038990077,1,1,133,1.0,651,651,0.0],[1,94,0.9041359,0.063696885,0.043231692,129.4361702,0,6,6617,0.585106383,126,126,0,93,0.5312172034,0.0,0.016065915,129.2528241634,0,6,6616,0.4930653902,125,125,1.0],[1,1,0.0,0.021276596,0.021276596,47.0,0,3,1,1.0,127,127,0,1,0.0,0.0761353168,0.0764174631,46.7891554836,0,3,1,0.8930896005,127,126,0.0],[1,1,0.0,0.083333333,0.444444444,36.0,0,2,3,1.0,358,358,1,0,0.0,0.1565357008,0.5609180281,35.4820402415,0,2,2,0.9211485409,358,358,0.0],[1,1,0.0,0.0,0.0,36.0,0,1,0,1.0,361,361,1,1,0.5344188644,0.0,0.2284233194,36.2710736174,0,1,0,0.6607157302,360,361,0.0],[1,2,0.0,0.01369863,0.02739726,36.5,0,2,3,1.0,361,361,1,1,0.0,0.0,0.4308464573,36.6746028295,0,2,2,0.7850098528,361,361,0.0],[1,1,0.0,0.013888889,0.027777778,72.0,0,2,0,1.0,362,362,0,0,0.4133230375,0.4922149968,0.4028423881,71.9829794191,0,2,0,1.0,361,361,1.0],[1,2,0.0,0.0,0.0,58.0,0,1,0,0.5,369,369,0,2,0.1106386553,0.2144205439,0.4580500497,57.9676047275,0,1,0,0.5320603862,369,369,0.0],[1,5,0.0,0.0,0.0,16.2,0,3,356,0.6,369,369,1,5,0.0227761176,0.2026240267,0.020519361,16.2088178717,0,2,355,0.468560141,369,368,0.0],[1,1,0.0,0.129032258,0.043010753,93.0,0,1,0,1.0,370,370,1,0,0.0,0.0,0.0002507858,93.2290457985,0,1,0,1.0,370,369,0.0],[1,1,0.0,0.0,0.0,6.0,0,1,0,1.0,5297,5262,0,0,0.386511088,0.0,0.2858706333,6.454619307,0,1,0,0.8970875078,5297,5262,0.0],[1,9,0.696033672,0.250830565,0.287375415,66.88888889,0,4,306,0.888888889,5297,5262,0,9,0.4976691255,0.3303988659,0.5959344586,66.9612652857,0,4,306,0.6664054272,5296,5261,1.0],[1,2,0.831474388,0.065306122,0.012244898,122.5,1,3,22,0.5,654,653,0,2,0.815680128,0.0,0.1063856508,122.6028982776,1,2,21,0.362129986,654,653,0.0],[1,1,0.0,0.030612245,0.010204082,98.0,1,4,4,1.0,655,654,0,1,0.0,0.0,0.3275630427,98.2572415908,1,3,3,1.0,654,654,0.0],[1,2,0.0,0.0,0.0,51.0,0,1,0,0.5,129,129,1,2,0.0,0.0,0.2533850239,51.0780707125,0,1,0,0.5065274919,128,129,0.0],[1,1,0.0,0.119402985,0.007462687,134.0,0,2,6,1.0,130,130,0,1,0.1682318426,0.0,0.0466174747,134.1540564972,0,2,5,1.0,130,129,0.0],[1,1,0.0,0.095890411,0.082191781,73.0,1,3,3,1.0,656,655,0,0,0.4215612739,0.0,0.2016680623,73.2645063955,1,3,2,1.0,656,655,0.0],[1,1,0.0,0.020408163,0.013605442,147.0,1,3,3,1.0,131,131,0,1,0.0,0.2856227197,0.3937183181,146.9603009994,1,2,2,1.0,130,130,0.0],[1,1,0.0,0.0,0.0,84.0,1,1,0,1.0,5307,5272,0,0,0.0456031583,0.3480015972,0.0326639876,83.7897552904,1,1,0,0.9089415749,5307,5271,0.0],[1,9,0.64801833,0.284487693,0.373211219,194.1111111,1,5,95,0.555555556,5307,5272,0,9,0.6505740369,0.3057738778,0.1601682116,194.2373733704,0,4,95,0.6657284259,5307,5272,1.0],[1,1,0.0,0.0,0.0,8.0,0,1,0,1.0,5314,5279,1,1,0.0,0.0,0.4203856023,8.1371633103,0,1,0,0.652831722,5313,5279,0.0],[1,6,0.616968589,0.149059334,0.403762663,115.1666667,0,4,27,0.5,5314,5279,0,5,0.4380251073,0.0,0.1968509261,114.9359495257,0,3,26,0.7440761748,5314,5278,0.0],[1,1,0.0,0.01399689,0.026438569,643.0,0,4,0,1.0,5315,5280,1,0,0.0,0.0,0.118473096,642.765509768,0,4,0,0.9805180002,5315,5279,0.0],[1,1,0.0,0.0,0.0,44.0,0,1,0,1.0,5322,5287,1,0,0.0,0.0,0.0437240343,44.0076420952,0,1,0,1.0,5322,5286,0.0],[1,1,0.0,0.038251366,0.043715847,183.0,0,2,0,1.0,5323,5288,0,0,0.0,0.0,0.2490320241,183.238888153,0,1,0,0.7899086765,5323,5287,0.0],[1,2,0.232289379,0.427480916,0.278625954,131.0,0,4,52,1.0,5317,5282,1,2,0.1692192556,0.5871436615,0.4783324035,131.1936026323,0,3,51,0.4393975988,5317,5281,0.0],[1,4,0.668944258,0.177057357,0.211970075,100.25,0,3,115,1.0,5322,5287,0,3,0.4605970467,0.8350377261,0.4919535106,100.4018969058,0,2,114,1.0,5322,5286,0.0],[1,2,0.596743515,0.2,0.214285714,175.0,0,3,111,1.0,5325,5290,0,2,0.8102088256,0.0,0.0428192878,174.291564863,0,3,111,1.0,5324,5289,0.0],[1,2,0.985228136,0.066037736,0.0,53.0,0,2,2,0.5,5327,5292,1,1,0.7693567061,0.0,0.3840832841,52.6170223279,0,2,2,0.4556258067,5327,5292,0.0],[1,9,0.774997763,0.135135135,0.068033551,119.2222222,0,4,231,0.888888889,5336,5301,1,8,0.5932250725,0.0,0.180163086,119.0745802125,0,3,230,0.5319635234,5336,5300,1.0],[1,2,0.0,0.0,0.0,60.0,0,1,0,0.5,5338,5303,0,1,0.1057813965,0.0,0.1436552868,59.9951290495,0,1,0,0.6439240665,5338,5303,0.0],[1,1,0.0,0.311111111,0.111111111,45.0,0,2,7,1.0,5339,5304,1,0,0.0,0.748368163,0.1871637506,44.8338882196,0,2,6,0.8106308637,5339,5304,1.0],[1,4,0.991118359,0.12033195,0.012448133,60.25,0,1,46,0.5,5343,5308,0,3,0.9997431145,0.0662486719,0.3335986225,60.1165028885,0,1,45,0.6734021207,5342,5307,0.0],[1,1,0.0,0.078651685,0.08988764,178.0,0,2,2,1.0,371,371,0,0,0.0,0.0297588878,0.3578765925,178.2179883995,0,1,1,0.963113253,370,371,0.0],[1,1,0.0,0.024590164,0.049180328,244.0,0,2,2,1.0,372,372,0,0,0.4806770226,0.0211219358,0.496022134,244.1547887048,0,2,1,1.0,372,372,0.0],[1,1,0.0,0.025641026,0.005128205,195.0,0,3,5,1.0,657,656,0,0,0.0,0.1218115488,0.1323839951,194.8383153831,0,3,5,1.0,657,655,0.0],[1,3,0.039939869,0.738510301,0.703645008,210.3333333,1,5,95,1.0,660,659,1,3,0.0401877448,0.8431645639,0.6512593172,209.9978321713,1,5,94,0.6021222243,660,658,1.0],[1,1,0.0,0.02247191,0.151685393,178.0,1,3,16,1.0,373,373,0,1,0.0,0.4625721949,0.1754140382,178.5460196,1,3,16,1.0,373,372,1.0],[1,1,0.0,0.165680473,0.177514793,338.0,0,3,5,1.0,5344,5309,1,1,0.0,0.0,0.1321256737,338.1734974198,0,3,4,0.9498361244,5344,5308,0.0],[1,2,0.642255941,0.160583942,0.755474453,137.0,1,4,4,1.0,5347,5312,1,1,0.8014230276,0.4500124769,0.6913306911,136.820489396,0,4,4,0.9612056744,5347,5311,0.0],[1,1,0.0,0.111111111,0.648148148,54.0,0,1,9,1.0,5345,5310,1,1,0.0,0.0864463441,0.5469726039,53.9480954124,0,1,9,1.0,5344,5310,0.0],[1,1,0.0,0.005102041,0.0,196.0,1,3,1,1.0,661,660,1,0,0.0,0.0,0.2305518685,196.3346777115,1,2,1,0.5541247087,661,659,0.0],[1,3,0.579380164,0.007220217,0.014440433,92.33333333,0,4,201,1.0,376,376,1,2,0.6179852789,0.0,0.320680263,92.2889936574,0,3,200,1.0,375,376,0.0],[1,3,0.897758802,0.390243902,0.211382114,82.0,0,2,9,0.666666667,5350,5315,1,2,1.0,0.8272545151,0.0668917281,82.3038289248,0,2,9,0.5491405062,5349,5314,0.0],[1,2,0.849751137,0.014705882,0.12745098,102.0,0,3,102,0.5,378,378,0,2,0.9396066487,0.0,0.5772059949,102.2148941134,0,2,102,0.5044890257,378,377,0.0],[1,1,0.0,0.0,0.004901961,204.0,0,3,10,1.0,379,379,0,1,0.0720872925,0.0,0.0057042341,204.0805994675,0,2,9,1.0,378,379,0.0],[1,1,0.0,0.125,0.541666667,24.0,0,2,83,1.0,380,380,0,1,0.0685194251,0.0,0.4543928068,23.9298934055,0,2,83,0.7475067605,379,380,0.0],[1,1,0.0,0.010526316,0.021052632,95.0,0,2,69,1.0,381,381,1,1,0.3459521798,0.0,0.097577085,94.9965582777,0,1,68,1.0,381,380,0.0],[1,1,0.0,0.0,0.004048583,247.0,0,2,10,1.0,382,382,0,0,0.0,0.2501055911,0.056010534,246.8454472283,0,1,10,1.0,381,381,0.0],[1,2,0.0,1.0,3.444444444,4.5,0,2,158,1.0,384,384,0,2,0.0,1.0,3.4895085801,3.870553008,0,2,158,1.0,384,384,0.0],[1,1,0.0,0.022222222,0.044444444,225.0,0,4,0,1.0,5351,5316,1,1,0.0428252114,0.1825833565,0.2456472975,225.2754057802,0,4,0,0.5945318848,5351,5316,0.0],[1,2,0.912734156,0.330188679,0.820754717,53.0,0,2,0,0.5,5353,5318,1,1,1.0,0.0,0.9444554913,53.3064621338,0,1,0,0.9171609523,5352,5318,0.0],[1,1,0.0,0.0,0.063973064,297.0,0,4,6,1.0,385,385,0,0,0.2265269913,0.1276669989,0.1375649381,297.3126137759,0,3,5,0.8872593006,385,384,0.0],[1,5,0.682606194,9.0,0.0,0.0,0,3,516,0.8,390,390,1,4,0.5520659881,1.0,0.3076231616,0.1795511983,0,2,515,0.5284423167,390,389,0.0],[1,3,0.0,0.004291845,0.034334764,77.66666667,0,4,151,0.666666667,664,663,1,3,0.0841777002,0.0,0.2894271086,77.8677834475,0,4,150,0.8202632435,663,662,0.0],[1,1,0.0,0.575,1.025,40.0,0,3,1,1.0,391,391,0,0,0.5078556547,0.5556714051,0.8976311722,40.0549287462,0,2,1,0.7778314646,391,390,0.0],[1,4,0.710655826,0.122775801,0.008896797,140.5,0,4,10,0.75,135,135,0,4,0.7136201924,0.0740192273,0.0837761405,140.144928217,0,3,9,0.8512715326,134,134,0.0],[1,2,0.41381685,0.058219178,0.023972603,146.0,0,4,1,1.0,137,137,0,1,0.621150562,0.0,0.1561759592,145.929828159,0,4,1,1.0,137,136,1.0],[1,2,1.0,0.032520325,0.0,61.5,0,4,38,1.0,139,139,1,1,1.0,0.2408639767,0.1067107584,61.2921285739,0,4,38,0.6252942681,139,139,0.0],[1,152,0.912890266,0.026742353,0.017723116,104.3092105,0,6,4018,0.368421053,291,291,1,151,1.0,0.0,0.0917891423,104.0538852211,0,5,4017,0.7510905426,290,291,1.0],[1,1,0.0,0.0591133,0.0,203.0,1,3,2,1.0,292,292,1,0,0.2447101958,0.0,0.3041112095,203.102590734,0,3,2,0.9616110196,292,291,0.0],[1,1,0.0,0.081896552,0.086206897,232.0,1,4,2,1.0,293,293,0,0,0.1532016682,0.0,0.0284470444,232.2339586087,1,3,2,0.9562342097,292,292,0.0],[1,8,0.41898153,0.387333333,0.060666667,187.5,0,4,410,0.5,5376,5341,0,8,0.3725872015,0.6684638161,0.027867385,187.3999731062,0,3,409,0.4817027644,5376,5340,0.0],[1,15,0.0,0.0,0.0,16.6,0,1,0,0.066666667,5376,5341,0,14,0.0,0.2279818773,0.0015348368,16.4028901515,0,1,0,0.2383767784,5376,5340,1.0],[1,4,0.798708423,0.098712446,0.030042918,58.25,0,3,0,0.5,5380,5345,1,3,0.4794153574,0.0,0.0150993522,58.317910929,0,2,0,0.3754977568,5379,5344,1.0],[1,10,0.0,0.0,0.0,20.5,0,1,0,0.1,5406,5371,1,10,0.089691473,0.0,0.2362154353,21.1758724454,0,1,0,0.0,5406,5370,0.0],[1,16,0.43843235,0.151074151,0.216909217,90.1875,0,6,1146,0.6875,5406,5371,1,15,0.3097052577,0.324889756,0.074523716,90.1650541516,0,5,1145,0.4675752224,5405,5370,1.0],[1,6,0.835322941,0.417391304,0.095652174,19.16666667,0,2,0,0.333333333,5412,5377,1,6,0.7986053247,0.4454198316,0.2374566856,18.99122977,0,2,0,0.0,5412,5377,1.0],[1,4,0.950049378,0.738095238,0.107142857,42.0,0,4,260,1.0,5416,5381,1,4,0.5018262434,0.2377390097,0.3146351478,41.6096903431,0,3,259,1.0,5415,5380,0.0],[1,6,0.0,0.0,0.0,9.0,0,1,0,0.166666667,5423,5388,0,6,0.0555817293,0.2920657479,0.1770004056,8.7318346625,0,0,0,0.1134848405,5422,5387,0.0],[1,1,0.0,0.0,0.0,0.0,0,2,143,1.0,5423,5388,0,0,0.0,0.0,0.048668217,0.0204804267,0,2,142,1.0,5422,5387,0.0],[1,3,0.770736595,0.251082251,0.303030303,77.0,1,3,203,1.0,5426,5391,0,2,0.4722398178,0.1841898085,0.2938492031,77.0327508285,0,3,202,0.9568614604,5425,5391,0.0],[1,1,0.0,0.008547009,0.0,234.0,1,4,3,1.0,5427,5392,1,0,0.6323295873,0.564051218,0.2808517277,233.9469190232,1,4,2,0.9276467517,5426,5392,0.0],[1,1,0.0,0.019851117,0.004962779,403.0,0,3,3,1.0,5428,5393,0,0,0.0,0.0,0.0126761539,403.535973636,0,2,2,1.0,5428,5393,0.0],[1,4,0.645418373,0.928571429,0.183673469,24.5,0,2,150,0.75,5432,5397,1,3,0.4143253038,1.0,0.4347703012,24.5596230839,0,1,150,0.9222554869,5431,5397,1.0],[1,2,0.933025295,0.43373494,0.084337349,41.5,1,2,0,0.5,5434,5399,0,1,0.5821934567,0.2623948904,0.0731382118,41.6027484965,1,1,0,0.5853710166,5433,5398,0.0],[1,1,0.0,0.0,0.0,55.0,1,1,0,1.0,5442,5407,0,0,0.2065221729,0.0,0.0826549725,54.7018274965,0,1,0,0.9625904485,5442,5407,0.0],[1,7,0.735794292,0.074873096,0.024111675,112.5714286,1,4,294,0.857142857,5442,5407,0,7,0.4307132883,0.1432457867,0.6242441835,112.4479494882,1,4,293,0.4669344609,5441,5406,1.0],[1,6,0.757377973,0.062240664,0.019709544,160.6666667,1,4,11,0.833333333,5448,5413,0,5,0.8313002088,0.0139667631,0.6021484575,160.6772012731,1,3,10,0.6392872284,5448,5412,0.0],[1,3,0.0,0.0,0.0,93.66666667,0,1,0,0.333333333,5461,5426,0,2,0.1508502497,0.0,0.2156652996,93.2862407832,0,1,0,0.0,5460,5425,0.0],[1,10,0.734090248,0.126349892,0.041576674,185.2,0,5,154,0.7,5461,5426,0,9,0.6042982429,0.4639390014,0.0715127004,185.4096340036,0,5,154,0.314929027,5461,5425,0.0],[1,1,0.0,0.039325843,0.050561798,178.0,0,3,2,1.0,5462,5427,0,1,0.2112324927,0.0,0.3227090295,178.0545708684,0,3,2,0.7927755347,5462,5427,0.0],[1,1,0.0,0.103225806,0.167741935,155.0,1,2,66,1.0,5463,5428,1,1,0.0,0.184634543,0.106154167,154.798631165,0,2,66,0.5099216976,5463,5428,0.0],[1,5,0.783012605,0.185840708,0.118584071,113.0,0,5,55,0.8,298,298,0,5,0.7101101378,0.3765351128,0.1666644133,112.8108459903,0,4,55,0.8182916256,298,297,1.0],[1,1,0.0,0.078313253,0.093373494,332.0,1,4,7,1.0,5464,5429,1,0,0.0,0.110516172,0.5036739462,332.2125367838,1,3,6,1.0,5463,5429,1.0],[1,1,0.0,0.288888889,0.155555556,45.0,1,2,7,1.0,5465,5430,0,0,0.0,0.0407079784,0.016852781,44.8011541387,0,1,7,1.0,5465,5430,0.0],[1,1,0.0,0.03125,0.03125,32.0,1,1,154,1.0,5466,5431,1,1,0.0,0.0,0.1791074303,31.8227027123,0,0,154,0.8117921724,5465,5430,0.0],[1,1,0.0,0.527272727,0.309090909,55.0,1,4,7,1.0,5467,5432,1,1,0.042996263,0.3342171413,0.2517207079,54.7174260394,1,3,7,0.969313533,5467,5432,0.0],[1,1,0.0,0.006006006,0.003003003,333.0,0,4,0,1.0,5468,5433,1,0,0.5729570422,0.0,0.0841822618,333.0814841037,0,3,0,1.0,5467,5432,0.0],[1,1,0.0,0.023648649,0.010135135,296.0,0,4,7,1.0,5470,5435,0,1,0.0,0.0,0.1608620742,295.8655768688,0,4,6,1.0,5469,5434,0.0],[1,1,0.0,0.097560976,0.097560976,123.0,1,1,154,1.0,5469,5434,1,0,0.0,0.0,0.3892933504,122.8938015476,0,0,153,0.8917407736,5468,5434,0.0],[1,5,0.864848182,0.035688274,0.054624909,274.6,0,4,15,0.4,5475,5440,0,5,1.0,0.2764981663,0.2322399551,274.7720902381,0,4,14,0.2932450686,5474,5440,1.0],[1,3,0.952270229,0.80952381,0.158730159,42.0,1,3,21,0.333333333,301,301,0,3,0.9792381428,0.8740646841,0.1503150494,41.9006870659,0,3,20,0.6622789338,301,301,0.0],[1,1,0.0,1.888888889,0.0,27.0,1,1,18,1.0,5476,5441,0,0,0.0,1.0,0.4427586541,26.6781495735,0,1,17,1.0,5475,5440,0.0],[1,1,0.0,0.005586592,0.005586592,179.0,1,2,12,1.0,392,392,0,0,0.0,0.0,0.387897454,179.0058146029,1,1,12,1.0,392,391,0.0],[1,2,0.997348798,1.333333333,0.041666667,48.0,0,2,14,0.5,303,303,0,1,1.0,1.0,0.0697252292,48.4270606964,0,2,14,0.5223321648,302,302,0.0],[1,5,0.372256014,0.962,0.968,100.0,0,2,548,0.6,309,309,0,4,0.191622284,1.0,0.8899717433,99.9682303071,0,1,547,0.6559581795,309,309,1.0],[1,1,0.0,0.0,0.0,32.0,0,1,0,1.0,309,309,1,1,0.1580395252,0.4363892886,0.3649377244,32.0067006222,0,1,0,0.9980260796,308,308,0.0],[1,1,0.0,0.004347826,0.030434783,230.0,0,5,7,1.0,393,393,1,0,0.1391141867,0.3141182773,0.4212878093,229.9770861326,0,5,6,0.9919944638,393,393,0.0],[1,1,0.0,0.035242291,0.127753304,227.0,0,5,0,1.0,394,394,0,1,0.0,0.0,0.3826675271,226.5833057047,0,5,0,0.7968405421,393,393,0.0],[1,4,0.754850983,0.03820598,0.088039867,150.5,0,4,60,0.75,5480,5445,0,3,0.7210130531,0.0,0.0973260295,150.4797912703,0,3,60,1.0,5480,5445,0.0],[1,1,0.0,0.01459854,0.01459854,137.0,0,3,16,1.0,5481,5446,1,0,0.1062211003,0.0,0.0303139219,137.1145125977,0,3,16,0.6677971256,5481,5446,0.0],[1,1,0.0,0.170212766,0.021276596,188.0,1,2,10,1.0,5482,5447,0,0,0.0,0.5566078466,0.0725918899,187.9870664471,0,2,9,0.6037518234,5481,5447,0.0],[1,3,0.622365973,0.051546392,0.041237113,32.33333333,0,3,40,0.666666667,397,397,1,2,0.6424178418,0.0,0.510132878,31.9122477242,0,3,40,0.5354359929,397,396,0.0],[1,1,0.0,0.148387097,0.116129032,155.0,1,3,11,1.0,5483,5448,0,1,0.0078469012,0.3611826632,0.0655621678,155.1976570764,0,2,11,0.5249171094,5483,5448,0.0],[1,6,0.855966689,0.016678249,0.0,239.8333333,1,5,185,0.833333333,5489,5454,1,6,0.8752355626,0.0,0.0471094879,239.9321708687,0,4,185,0.8050383157,5488,5453,0.0],[1,2,1.0,0.0,0.010928962,91.5,0,4,0,0.5,5491,5456,0,2,1.0,0.0,0.0798348277,91.3169141728,0,4,0,0.1659895606,5490,5456,0.0],[1,1,0.0,0.076923077,0.095022624,221.0,1,4,20,1.0,398,398,1,0,0.0542154755,0.3483773503,0.1116169922,220.9934283342,0,4,20,1.0,398,398,1.0],[1,1,0.0,0.11827957,0.086021505,93.0,1,5,11,1.0,58,58,0,1,0.0,0.0039768925,0.4723960885,92.502274339,1,5,11,1.0,57,58,1.0],[1,1,0.0,0.315789474,0.242105263,95.0,1,5,1,1.0,399,399,0,0,0.0,0.5131434413,0.1460566462,95.1154432697,1,4,0,0.6256997235,399,399,0.0],[1,1,0.0,0.52,0.032,125.0,1,5,0,1.0,59,59,0,0,0.0,0.0,0.2150320291,124.5735524833,1,5,0,1.0,59,58,1.0],[1,1,0.0,0.013605442,0.06122449,294.0,1,4,18,1.0,400,400,0,0,0.2820762965,0.0,0.2532498674,294.0791937169,1,4,17,0.7828311041,400,399,0.0],[1,1,0.0,0.024734982,0.102473498,283.0,0,4,0,1.0,401,401,0,0,0.1155574932,0.0061304739,0.1312122178,283.7146207891,0,3,0,0.9968374516,400,401,0.0],[1,3,0.0,0.004255319,0.336170213,78.33333333,0,3,120,1.0,5494,5459,0,3,0.0,0.1538536638,0.3256986795,78.2809058973,0,3,120,1.0,5494,5459,0.0],[1,1,0.0,0.072463768,0.004830918,207.0,1,3,29,1.0,5495,5460,0,1,0.0,0.2094350305,0.2487526608,207.2354976971,1,2,28,0.8306452002,5495,5460,0.0],[1,3,0.813986034,0.118466899,0.257839721,191.3333333,1,5,15,1.0,5498,5463,0,2,0.3165098996,0.0,0.5880490442,191.5768400097,1,4,15,1.0,5497,5462,1.0],[1,2,0.0,0.0,0.0,68.0,0,1,0,0.5,5500,37,1,2,0.0,0.0463188677,0.018072057,68.0348232317,0,1,0,0.2710359042,5500,36,1.0],[1,1,0.0,0.095238095,0.040816327,147.0,0,4,65,1.0,310,310,0,1,0.0,0.0,0.1600594456,146.9893472574,0,3,64,0.9523265176,309,309,0.0],[1,12,0.0,0.0,0.0,32.5,0,1,0,0.083333333,5512,49,1,12,0.0098145471,0.0508309421,0.027236212,32.611159151,0,1,0,0.0,5512,48,1.0],[1,1,0.0,0.0,0.0,0.0,0,1,30,1.0,5513,50,1,1,0.29895305,0.0,0.2803218156,0.0163285373,0,0,29,0.9882718,5512,50,0.0],[1,1,0.0,0.033149171,0.0,181.0,1,4,16,1.0,60,60,1,1,0.0827988714,0.1621512152,0.0252922543,180.6903564027,0,4,16,1.0,59,59,0.0],[1,3,0.701443031,0.12267658,0.401486989,89.66666667,1,4,97,0.666666667,5516,5466,1,3,0.9191125547,0.1530784311,0.5425064584,89.7670589039,1,3,97,0.7559470865,5515,5465,0.0],[1,1,0.0,0.335664336,0.433566434,143.0,1,4,14,1.0,5517,5467,1,1,0.1407369867,0.3157734617,0.2643822368,142.457492251,1,3,13,1.0,5516,5467,0.0],[1,1,0.0,0.003533569,0.003533569,283.0,1,4,1,1.0,5518,5468,0,0,0.5246778612,0.1505326627,0.2153715376,283.4295098797,1,3,0,0.9008198382,5518,5468,0.0],[1,1,0.0,0.004081633,0.004081633,245.0,1,4,1,1.0,5519,5469,0,1,0.0,0.1162686364,0.0211005413,245.2368340604,1,4,1,0.5724474953,5518,5468,0.0],[1,1,0.0,0.142857143,0.095238095,63.0,1,2,110,1.0,5520,5470,1,1,0.0677139974,0.3145265568,0.0949666876,62.9624486678,0,1,109,1.0,5519,5469,0.0],[1,6,0.774369312,0.246808511,0.127659574,78.33333333,1,4,353,0.833333333,5526,5476,0,6,0.7271477538,0.1568073721,0.2803043679,78.2518662721,1,3,352,0.8157282904,5525,5475,0.0],[1,1,0.0,0.214285714,0.117346939,196.0,0,3,14,1.0,665,664,1,1,0.0401185156,0.2177672752,0.156728326,196.2243692166,0,2,13,0.810220934,664,664,0.0],[1,2,0.999722648,0.142322097,0.048689139,133.5,0,3,23,1.0,667,666,0,2,0.708994279,0.6168507569,0.1032533943,133.1500980766,0,3,22,1.0,667,666,0.0],[1,5,0.942631204,0.010396975,0.00094518,211.6,1,5,122,0.8,5531,5481,1,5,0.7307996981,0.2893992153,0.2256631082,211.576003743,0,5,121,0.7003324941,5531,5480,0.0],[1,1,0.0,0.383333333,0.566666667,60.0,0,2,156,1.0,402,402,1,1,0.0,0.6930590624,0.2141335913,59.8875946286,0,2,155,0.5257811916,401,401,0.0],[1,1,0.0,0.266666667,0.066666667,75.0,0,2,0,1.0,403,403,0,1,0.0,0.2858736771,0.436721835,74.8349132669,0,1,0,1.0,402,403,0.0],[1,1,0.0,0.030487805,0.079268293,164.0,0,2,85,1.0,404,404,1,1,0.1344679547,0.2419015289,0.3903443316,164.1590032282,0,1,84,0.6912213219,404,403,0.0],[1,1,0.0,0.0,0.019230769,52.0,0,2,76,1.0,405,405,0,1,0.0459300416,0.1901139887,0.0581330369,51.6131755296,0,1,75,1.0,404,404,0.0],[1,1,0.0,0.067226891,0.088235294,238.0,1,2,39,1.0,406,406,1,1,0.1062525107,0.0,0.0182397513,238.424810059,0,1,39,1.0,405,405,0.0],[1,1,0.0,0.010309278,0.092783505,97.0,0,2,27,1.0,407,407,0,1,0.4796785213,0.1864873295,0.1248477416,97.0650191009,0,2,27,0.9926601837,406,406,0.0],[1,1,0.0,0.151376147,0.082568807,218.0,0,3,1,1.0,408,408,1,1,0.2009765247,0.0806166011,0.2440798776,217.8273118675,0,2,0,1.0,408,407,0.0],[1,1,0.0,0.071428571,0.053571429,56.0,1,4,8,1.0,409,409,0,0,0.0,0.2304208212,0.0741499411,56.1233215781,0,3,8,1.0,409,409,1.0],[1,1,0.0,0.136986301,0.178082192,73.0,0,3,1,1.0,410,410,1,0,0.0,0.0,0.1172695248,73.1063744624,0,3,0,0.7947491401,410,409,1.0],[1,1,0.0,0.274193548,0.209677419,62.0,0,2,20,1.0,411,411,1,1,0.0,0.3802918349,0.3121360419,62.4177299327,0,1,20,1.0,411,410,1.0],[1,1,0.0,0.306451613,0.161290323,62.0,1,2,20,1.0,412,412,0,0,0.0082630969,0.0,0.3685159005,62.0317223368,1,2,19,1.0,412,412,1.0],[1,1,0.0,0.029661017,0.012711864,236.0,0,3,32,1.0,413,413,1,0,0.0498129316,0.335231108,0.037135659,235.8786666527,0,2,32,1.0,413,413,0.0],[1,2,0.992774454,0.032967033,0.113553114,136.5,0,3,0,1.0,415,415,0,1,0.8519613296,0.0,0.0918473769,136.8357703336,0,3,0,0.9368666752,414,415,1.0],[1,1,0.0,0.087570621,0.064971751,354.0,0,5,1,1.0,416,416,0,0,0.0,0.0,0.5646834824,353.8668153065,0,5,0,0.913696642,416,416,1.0],[1,1,0.0,0.0,0.0,0.0,0,2,0,1.0,5532,5482,0,1,0.3808615716,0.0,0.0133892389,0.0899232998,0,2,0,0.8919347059,5531,5482,0.0],[1,1,0.0,0.117103236,0.403697997,649.0,1,5,8,1.0,417,417,1,1,0.0,0.0531430342,0.9305133289,649.2339260358,0,4,8,0.8323087427,417,416,1.0],[1,1,0.0,0.046153846,0.024615385,325.0,0,3,14,1.0,418,418,0,1,0.4227943067,0.0396945063,0.0718995321,325.0493174209,0,3,13,0.722753866,417,417,1.0],[1,4,0.944949218,0.034976153,0.041335453,157.25,0,4,47,1.0,422,422,1,4,0.6542244217,0.0,0.4371145562,157.3310914449,0,4,46,0.6223841561,421,422,0.0],[1,1,0.0,0.040322581,0.040322581,124.0,1,3,15,1.0,423,423,1,1,0.0,0.0,0.14045124,123.9479043619,0,3,14,1.0,423,423,1.0],[1,1,0.0,0.059210526,0.085526316,152.0,0,4,15,1.0,424,424,0,1,0.0,0.339441632,0.221246956,151.4736283369,0,4,15,1.0,424,423,0.0],[1,1,0.0,0.047619048,0.214285714,42.0,0,2,33,1.0,425,425,0,1,0.271014629,0.0,0.0253311446,42.0258850388,0,2,32,1.0,425,424,0.0],[1,6,0.999345629,0.412955466,0.311740891,41.16666667,0,3,172,0.333333333,431,431,0,5,1.0,0.5446000999,0.4835655532,40.9611902519,0,2,172,0.4381742897,431,430,0.0],[1,1,0.0,0.042553191,0.212765957,47.0,0,2,33,1.0,432,432,1,1,0.0,0.5570203123,0.3111151536,46.6437674708,0,2,33,0.9972698177,431,431,0.0],[1,1,0.0,0.078431373,0.029411765,102.0,0,4,16,1.0,5533,5483,0,1,0.0,0.1938690025,0.1767927994,101.8554247492,0,4,15,1.0,5533,5482,0.0],[1,12,0.99974471,0.394990366,0.294797688,43.25,0,3,382,0.166666667,444,444,0,12,1.0,0.5124504369,0.3205427409,43.5592555045,0,3,381,0.175731531,443,444,0.0],[1,1,0.0,0.063829787,0.0,47.0,1,1,21,1.0,5534,5484,0,1,0.0,0.1133442772,0.163991897,47.4521374496,0,0,20,0.996660144,5534,5483,0.0],[1,1,0.0,0.296296296,0.12962963,54.0,0,3,16,1.0,445,445,1,1,0.0,0.5654822157,0.1531390708,54.0188563008,0,3,15,0.8443842216,445,444,0.0],[1,1,0.0,0.26984127,0.206349206,63.0,0,3,35,1.0,446,446,1,1,0.0,0.523076944,0.059905637,62.9848603956,0,3,35,1.0,446,445,0.0],[1,6,0.852992473,0.308641975,0.028806584,40.5,0,1,18,0.166666667,5540,56,0,5,0.599897691,0.5384639802,0.2840321461,40.4648473806,0,0,17,0.0,5539,56,0.0],[1,6,0.999236474,0.042145594,0.287356322,43.5,0,3,168,0.333333333,452,452,0,6,0.9326884257,0.2929220589,0.1043038633,43.0792371658,0,3,168,0.2804150127,451,452,0.0],[1,4,0.999812312,0.395348837,0.325581395,43.0,0,2,140,0.25,456,456,1,3,1.0,0.2601954796,0.1212738013,43.2052778105,0,2,140,0.2283731897,455,456,0.0],[1,1,0.0,0.191489362,0.042553191,47.0,0,2,0,1.0,457,457,0,1,0.0,0.3552957556,0.2134901159,47.1075592353,0,2,0,0.5724169025,456,456,0.0],[1,11,0.99987167,0.730290456,0.32780083,21.90909091,0,3,1029,0.363636364,468,468,0,10,0.9255263755,0.8534940742,0.3739742369,21.7166173116,0,3,1028,0.8448072471,468,467,0.0],[1,1,0.0,0.857142857,1.142857143,14.0,1,4,83,1.0,469,469,1,1,0.0,0.4010701138,1.4172700441,14.3690503175,0,4,83,1.0,469,468,0.0],[1,1,0.0,0.043269231,0.028846154,208.0,0,3,3,1.0,470,470,1,0,0.0,0.0,0.0269141189,208.0306785719,0,3,3,1.0,470,469,0.0],[1,1,0.0,0.004807692,0.004807692,208.0,0,3,0,1.0,471,471,1,1,0.120191441,0.0915693072,0.4969946128,208.1874332003,0,2,0,0.9047808809,471,470,0.0],[1,1,0.0,0.346153846,0.153846154,26.0,0,2,0,1.0,472,472,1,0,0.0,0.0660142409,0.0174928533,25.7257673626,0,1,0,0.8359663331,471,471,0.0],[1,1,0.0,0.222222222,0.277777778,36.0,0,2,103,1.0,473,473,1,1,0.2537306492,0.0,0.0953671653,35.8692318751,0,2,103,1.0,473,473,0.0],[1,7,0.972778996,0.338383838,0.282828283,28.28571429,0,3,438,0.714285714,480,480,0,6,0.7299739138,0.2486049877,0.3100534315,28.1224529315,0,2,437,1.0,479,479,0.0],[1,1,0.0,0.04,0.18,50.0,0,4,34,1.0,481,481,0,0,0.0,0.5888253665,0.1032754202,49.9540356842,0,3,34,1.0,481,481,0.0],[1,1,0.0,0.034482759,0.068965517,29.0,0,3,103,1.0,482,482,0,1,0.0933506305,0.3254508988,0.0509055972,28.6731777837,0,2,102,1.0,481,482,0.0],[1,11,0.948845765,0.251533742,0.22392638,29.63636364,0,4,323,0.545454545,493,493,0,10,1.0,0.0559218195,0.1258166237,30.0522066366,0,4,322,0.7816042489,492,493,1.0],[1,1,0.0,0.0,0.0,21.0,1,1,0,1.0,5590,5534,1,1,0.0,0.0,0.0268194061,20.1057549946,0,1,0,1.0,5590,5533,1.0],[1,4,0.608261097,0.2,0.173626374,113.75,1,3,57,1.0,5595,5539,1,4,0.4006227097,0.2414933833,0.1530990168,113.6278332217,1,2,57,1.0,5595,5538,0.0],[1,1,0.0,0.0,0.0,50.0,1,1,0,1.0,5595,5539,1,1,0.1383451807,0.0752449181,0.0014451971,49.7746896371,1,0,0,1.0,5595,5539,0.0],[1,49,0.334369383,0.026548673,0.004424779,9.224489796,1,4,1184,0.12244898,5590,5534,1,49,0.7265923782,0.0,0.411209479,9.2572248656,0,3,1183,0.5609531921,5589,5534,0.0],[1,1,0.0,0.524590164,1.459016393,61.0,0,1,26,1.0,5596,5540,1,1,0.125899469,0.6555613966,1.4475479333,60.8905056734,0,0,25,1.0,5596,5539,1.0],[1,1,0.0,0.010989011,0.005494505,182.0,1,5,3,1.0,5598,5542,0,0,0.0660270248,0.0,0.238156036,182.1798830014,0,4,3,0.6189715702,5598,5542,0.0],[1,1,0.0,0.573770492,0.393442623,61.0,1,2,84,1.0,5597,5541,0,0,0.0,0.4412926745,0.6467718774,61.38974105,1,1,84,0.7239082327,5596,5541,1.0],[1,1,0.0,0.014388489,0.007194245,139.0,0,2,15,1.0,5599,5543,0,1,0.2130785634,0.0909439662,0.1390814431,139.4640041295,0,1,14,1.0,5598,5543,0.0],[1,1,0.0,0.045,0.01,200.0,1,2,0,1.0,5600,5544,1,0,0.0,0.1671351769,0.0716121297,199.9632695788,0,1,0,0.8109709153,5600,5544,0.0],[1,1,0.0,0.016949153,0.118644068,59.0,0,2,2,1.0,5601,5545,0,0,0.0,0.0209623986,0.2873687392,58.8886660353,0,1,2,0.7362155849,5600,5544,0.0],[1,1,0.0,0.016129032,0.016129032,62.0,0,1,1,1.0,5602,5546,0,0,0.0557129147,0.3105745461,0.246526652,61.9370694112,0,0,0,1.0,5601,5545,0.0],[1,1,0.0,0.416666667,0.083333333,24.0,1,1,2,1.0,5603,5547,1,1,0.293074219,0.3476505861,0.1539743018,24.3113752527,0,1,1,1.0,5603,5547,0.0],[1,1,0.0,0.098039216,0.12745098,102.0,1,4,2,1.0,61,61,1,0,0.1876660733,0.0807889849,0.2590836095,102.4798961157,1,3,1,1.0,61,60,0.0],[1,45,0.0,0.0,0.0,46.53333333,0,1,0,0.022222222,5648,101,0,44,0.223952832,0.1451108799,0.3759032421,46.347721991,0,0,0,0.0,5648,101,0.0],[1,4,0.953582884,0.315384615,0.161538462,32.5,0,1,24,0.25,5652,105,1,3,0.9417597821,0.0,0.2802234298,32.5779148125,0,1,23,0.2105818186,5651,104,0.0],[1,1,0.0,0.03030303,0.0,99.0,1,4,25,1.0,5654,5549,1,1,0.0,0.0,0.1713306726,99.2775922001,0,3,24,0.7533624064,5653,5548,0.0],[1,1,0.0,0.375,0.375,72.0,1,2,106,1.0,5653,5548,0,1,0.0,0.8432046171,0.3370151557,72.1181302289,1,2,106,1.0,5652,5548,0.0],[1,2,0.923338889,0.016393443,0.135831382,213.5,0,4,33,1.0,495,495,1,1,0.8404152738,0.404883547,0.5936528484,213.6370320303,0,4,32,0.8241714904,495,495,0.0],[1,1,0.0,0.015503876,0.124031008,129.0,0,3,39,1.0,496,496,0,0,0.1140834592,0.0,0.2340128328,129.2789155107,0,2,38,0.4395189309,496,495,0.0],[1,2,0.664695305,0.45,0.731818182,110.0,0,3,155,1.0,498,498,0,2,0.6194859757,0.8040947925,0.8349165059,109.8020414353,0,2,154,1.0,497,497,1.0],[1,2,1.0,0.009009009,0.0,111.0,0,3,2,0.5,500,500,0,2,1.0,0.0224396911,0.2151314467,111.0533422182,0,3,1,0.9717971152,499,499,0.0],[1,8,0.0,0.0,0.0,37.875,1,1,0,0.125,5663,114,0,8,0.1013618999,0.0,0.2238813336,37.7325256348,1,0,0,0.0,5662,114,1.0],[1,1,0.0,0.019607843,0.019607843,51.0,1,1,6,1.0,5663,114,0,0,0.0,0.0,0.3323618178,50.798690833,1,0,5,1.0,5662,114,0.0],[1,1,0.0,0.340425532,0.510638298,47.0,1,2,171,1.0,5664,5550,1,1,0.6914321366,0.1087908696,0.5948857543,46.7269150994,1,2,171,1.0,5663,5550,0.0],[1,1,0.0,0.037037037,0.037037037,27.0,0,3,41,1.0,5665,5551,0,0,0.0,0.024170714,0.7721586717,26.9418985991,0,3,40,1.0,5665,5550,0.0],[1,1,0.0,0.037037037,0.037037037,27.0,0,3,39,1.0,5666,5552,0,1,0.0,0.0,0.4951098238,26.7199286521,0,3,39,1.0,5665,5552,0.0],[1,5,0.679272381,0.397590361,0.542168675,33.2,1,3,866,0.8,5671,5557,0,5,0.3470569211,0.5377931497,0.5295904886,32.9256594944,1,3,865,0.7693628416,5671,5557,0.0],[1,1,0.0,0.215384615,0.092307692,65.0,1,2,166,1.0,5672,5558,0,1,0.0,0.3461002927,0.6439399111,65.3031997525,1,1,165,0.8800920638,5671,5558,0.0],[1,1,0.0,0.0,0.0,0.0,0,1,0,1.0,5675,5561,1,1,0.0885305447,0.1617126809,0.5550747587,0.1580339629,0,1,0,1.0,5674,5561,0.0],[1,2,0.103275085,0.618644068,0.008474576,59.0,1,2,32,1.0,5675,5561,0,2,0.032530629,0.5638924686,0.3641011136,59.1919826564,0,1,32,1.0,5675,5560,0.0],[1,1,0.0,0.0,0.0,0.0,0,1,0,1.0,5677,116,0,0,0.066953201,0.0,0.0982669443,0.0312126585,0,1,0,1.0,5677,116,0.0],[1,1,0.0,2.783783784,0.0,37.0,0,1,0,1.0,5677,116,0,1,0.0,1.0,0.0472774232,37.5840450434,0,1,0,1.0,5677,116,0.0],[1,1,0.0,0.055555556,0.055555556,18.0,1,1,112,1.0,5678,5562,1,1,0.0,0.0,0.4768938322,18.0502453693,1,0,111,0.9178594846,5678,5561,0.0],[1,2,0.811278124,0.01754386,0.005847953,171.0,1,2,33,1.0,5680,5564,0,2,1.0,0.3033900716,0.3606035233,170.9087765299,0,1,32,0.7420955402,5679,5563,0.0],[1,2,1.0,0.013605442,0.0,147.0,1,4,30,1.0,5682,5566,0,2,1.0,0.0854931774,0.0557030047,147.6017179808,0,4,29,0.8162946918,5682,5565,0.0],[1,1,0.0,0.015384615,0.015384615,130.0,1,3,25,1.0,5683,5567,0,1,0.0,0.1683522747,0.0453630973,130.1969385564,1,3,24,1.0,5682,5567,0.0],[1,2,0.303374836,0.19047619,0.866666667,52.5,0,4,139,1.0,5685,5569,0,1,0.7363874221,0.0148250087,1.3250683399,52.4266966222,0,3,139,0.7289242231,5685,5569,0.0],[1,1,0.0,0.0,0.0,0.0,0,1,0,1.0,5687,118,1,0,0.2161591637,0.0,0.0043315515,0.2947963189,0,1,0,1.0,5686,117,0.0],[1,1,0.0,2.5,0.0,38.0,0,1,0,1.0,5687,118,1,0,0.0,1.0,0.153066078,38.0397358206,0,0,0,0.6876534789,5687,117,0.0],[1,27,0.926162456,0.021276596,0.061035891,172.3333333,1,7,534,0.814814815,527,527,1,27,1.0,0.2631029908,0.3063465881,172.1824159859,1,7,534,1.0,527,527,0.0],[1,1,0.0,0.011235955,0.08988764,178.0,0,4,1,1.0,62,62,0,1,0.0,0.0,0.5970419879,177.7743555684,0,4,0,1.0,62,61,0.0],[1,2,0.787126586,0.142857143,0.030612245,49.0,1,3,167,1.0,64,64,0,2,1.0,0.4394602412,0.0558795496,48.8073637494,0,2,166,1.0,64,64,0.0],[1,1,0.0,1.097560976,0.048780488,41.0,1,3,102,1.0,65,65,1,1,0.0,1.0,0.0543604417,41.1480229416,1,3,102,1.0,64,64,0.0],[1,3,0.658814952,0.424460432,0.035971223,46.33333333,1,4,167,1.0,68,68,1,2,0.5575002709,0.31400831,0.0104713342,46.4446541636,0,4,167,1.0,68,67,0.0],[1,2,0.811278124,0.00872093,0.002906977,172.0,1,2,53,1.0,5689,5571,0,1,1.0,0.0,0.140292963,172.1352713708,1,2,53,0.9018014123,5688,5570,0.0],[1,33,0.555104892,0.126649077,0.164248021,45.93939394,0,5,2881,0.696969697,5741,5623,0,33,0.4121555534,0.0,0.0270655565,46.0009263673,0,5,2881,0.7444126292,5741,5623,1.0],[1,3,0.0,0.0,0.0,57.33333333,0,1,0,0.333333333,5697,5579,1,2,0.1126802551,0.0090232306,0.1503739167,57.0669537734,0,1,0,0.5188717092,5697,5579,0.0],[1,5,0.861353116,0.011904762,0.01984127,50.4,0,4,228,1.0,5697,5579,1,4,0.9827033304,0.497568802,0.2100965006,50.5465811848,0,3,228,0.8200355838,5697,5579,0.0],[1,11,0.0,0.0,0.0,84.0,0,1,0,0.090909091,5741,5623,1,11,0.0,0.0,0.0098564238,83.7347957238,0,0,0,0.0,5741,5622,1.0],[1,41,0.749707896,0.019012082,0.01474769,137.2682927,0,7,872,0.487804878,5782,5664,0,40,0.4744617847,0.0094012259,0.096655439,136.7972771437,0,7,871,0.1772522271,5782,5664,0.0],[1,1,0.0,0.0,0.0,32.0,0,1,0,1.0,5783,5665,1,1,0.3625811489,0.0,0.3979759312,32.1568678462,0,1,0,0.8489176284,5782,5664,0.0],[1,1,0.0,0.037037037,0.037037037,27.0,0,3,137,1.0,5788,5670,0,1,0.0,0.4196570791,0.2847787074,27.1524901277,0,2,136,1.0,5788,5670,0.0],[1,1,0.0,0.0,0.0,7.0,0,1,0,1.0,5787,5669,1,0,0.2500950446,0.0,0.2244110849,6.9294549785,0,1,0,0.731690778,5787,5669,0.0],[1,3,0.299920852,0.877076412,0.338870432,100.3333333,0,5,3,0.333333333,5787,5669,1,2,0.008558824,1.0,0.2572914015,100.4698597183,0,5,2,0.1766652286,5786,5668,1.0],[1,1,0.0,0.620689655,0.068965517,29.0,1,1,45,1.0,5789,5671,0,1,0.1329223021,0.6114794271,0.1811531698,29.2110242169,1,0,44,0.9480292574,5788,5670,0.0],[1,1,0.0,0.525362319,0.362318841,276.0,0,4,1,1.0,5800,5682,1,1,0.2508917577,0.6863298728,0.532228484,276.3949770241,0,3,1,0.8843512316,5800,5682,1.0],[1,10,0.0,0.0,0.0,66.3,0,1,0,0.1,5799,5681,1,10,0.0,0.2300604418,0.0344436553,66.423382395,0,0,0,0.0016192884,5798,5681,1.0],[1,2,0.371232327,0.073943662,0.024647887,142.0,0,1,0,0.5,5802,5684,0,1,0.1835406655,0.0,0.0441998906,142.2962217449,0,1,0,0.2597391409,5801,5683,1.0],[1,1,0.0,0.323529412,0.0,68.0,1,2,183,1.0,5803,5685,0,1,0.5422476133,0.4722703785,0.2095124607,68.2248461456,1,1,182,1.0,5802,5685,0.0],[1,3,0.679157888,0.910447761,0.679104478,44.66666667,0,4,186,1.0,5806,5688,1,2,0.3001963658,1.0,0.8418591474,44.6882698372,0,3,186,0.9645006973,5806,5687,0.0],[1,1,0.0,0.0,0.0,13.0,0,1,0,1.0,5810,5692,1,1,0.0,0.0,0.0459443423,13.1288097736,0,1,0,0.7267860059,5810,5691,0.0],[1,3,0.770116693,0.247368421,0.071052632,126.6666667,0,1,3,1.0,5810,5692,1,3,0.748961935,0.2237310508,0.1055050806,126.3983717711,0,1,2,1.0,5810,5691,0.0],[1,8,0.78261235,0.397310513,0.209046455,102.25,0,5,124,0.75,5823,5704,1,8,1.0,0.2686403808,0.2641506656,101.9990483174,0,5,124,0.9473675755,5822,5704,1.0],[1,1,0.0,0.0,0.0,34.0,0,1,0,1.0,5811,119,1,0,0.0,0.2168390021,0.0778776905,33.9766885451,0,0,0,1.0,5810,119,0.0],[1,4,0.0,0.0,0.0,31.75,0,1,0,0.25,5823,5704,0,3,0.0,0.0,0.0785999033,31.8754788894,0,0,0,0.0,5823,5703,1.0],[1,2,0.999570839,0.193370166,0.033149171,90.5,0,3,88,1.0,5825,5706,0,1,1.0,0.027966375,0.0588659826,90.5023677589,0,2,88,0.8149114569,5825,5706,0.0],[1,1,0.0,0.003731343,0.003731343,268.0,1,2,0,1.0,5826,5707,1,1,0.0730070139,0.2476833029,0.0196897787,268.1764831027,1,2,0,0.9041735332,5826,5707,0.0],[1,1,0.0,0.013888889,0.143518519,216.0,1,3,44,1.0,5827,5708,1,1,0.0,0.0,0.1780257836,216.1463526917,0,3,43,0.9738062587,5827,5708,0.0],[1,1,0.0,0.171052632,0.118421053,228.0,1,3,44,1.0,5828,5709,0,1,0.0,0.0,0.34578959,228.3951469422,1,2,44,1.0,5828,5708,0.0],[1,3,0.411447078,0.067510549,0.198312236,79.0,0,3,437,1.0,5831,5712,0,3,0.5786581519,0.4110853424,0.1573535959,78.7518922843,0,2,437,1.0,5830,5711,0.0],[1,6,0.0,0.0,0.0,0.0,0,1,415,0.5,5837,5718,0,6,0.0,0.0,0.0156897863,0.1404787327,0,1,414,0.6054362404,5837,5718,0.0],[1,2,0.721928095,0.053505535,0.020295203,271.0,1,4,23,1.0,5839,5720,0,2,0.5789808392,0.0426883999,0.3615284873,270.8781995333,0,4,23,1.0,5839,5719,0.0],[1,1,0.0,0.0,0.0,0.0,0,1,12,1.0,5840,5721,0,1,0.0,0.1463294159,0.5399442473,0.1528441254,0,1,11,1.0,5839,5720,0.0],[1,1,0.0,0.011538462,0.207692308,260.0,0,4,0,1.0,5842,5723,0,0,0.0,0.0332799715,0.5550368781,260.017078773,0,4,0,1.0,5841,5723,0.0],[1,1,0.0,0.0,0.0,39.0,0,1,0,1.0,5842,5723,1,0,0.0,0.0822327353,0.6195982169,39.0459401977,0,1,0,0.5964275058,5841,5722,0.0],[1,1,0.0,0.008196721,0.086065574,244.0,0,4,0,1.0,5843,5724,0,1,0.0942007607,0.3471400942,0.0416196592,244.1298050555,0,3,0,0.7171275817,5843,5724,0.0],[1,13,0.607906886,0.133187773,0.19650655,35.23076923,0,4,190,0.230769231,5862,5743,1,13,0.6425756864,0.2471708247,0.0168200621,35.1345275779,0,3,190,0.384391927,5861,5742,1.0],[1,3,0.512185498,0.407258065,0.713709677,82.66666667,0,4,69,1.0,5866,5747,0,3,1.0,0.2221607999,0.4837645781,82.6436894586,0,4,69,0.8520099165,5866,5746,1.0],[1,6,0.0,0.0,0.0,39.16666667,0,1,0,0.166666667,5862,5743,0,6,0.0,0.0,0.0733470032,39.133133039,0,0,0,0.3973525456,5862,5742,0.0],[1,1,0.0,0.0,0.0,6.0,0,1,0,1.0,5866,5747,1,1,0.0,0.0,0.3694795463,5.2524956073,0,0,0,1.0,5865,5746,0.0],[1,1,0.0,0.630952381,0.630952381,84.0,0,3,67,1.0,311,311,0,1,0.0,1.0,0.4126420661,83.7575741049,0,3,67,0.8850491683,310,311,1.0],[1,1,0.0,0.076923077,0.0,91.0,0,4,7,1.0,5870,5751,1,0,0.0,0.0,0.2673146158,91.1610857404,0,3,6,1.0,5869,5750,0.0],[1,2,0.0,0.0,0.0,63.0,0,1,0,0.5,5870,5751,0,1,0.058744401,0.1348611423,0.231176661,62.9237852454,0,0,0,0.3631735459,5870,5751,0.0],[1,1,0.0,0.153846154,0.115384615,26.0,0,2,32,1.0,5867,5748,1,1,0.0,0.0925120414,0.3272185453,26.3099622163,0,2,31,0.8230660661,5867,5748,0.0],[1,1,0.0,0.007936508,0.027777778,252.0,1,3,13,1.0,5871,5752,0,0,0.0,0.2404293133,0.0391643496,252.6016088157,1,2,12,1.0,5871,5752,1.0],[2,29,0.743697808,0.230806608,0.152575316,70.96551724,1,6,2427,0.689655172,5900,5900,1,29,0.7741321036,0.7765343486,0.3107919628,71.1243020434,0,5,2427,0.378021972,5900,5899,0.0],[1,1,0.0,0.327586207,1.189655172,116.0,1,1,15,1.0,5901,5780,0,1,0.1728783582,0.6986626896,1.2369309325,116.0978386931,0,1,14,1.0,5900,5780,0.0],[1,1,0.0,0.241935484,0.629032258,62.0,0,1,3,1.0,5902,5781,1,0,0.0,0.5472212246,0.7740282257,62.0187590846,0,1,2,1.0,5901,5781,0.0],[1,4,0.590386836,0.181818182,0.071625344,90.75,0,4,21,1.0,5906,5785,0,3,0.5133740098,0.497540764,0.0893475355,90.8652782675,0,4,20,1.0,5905,5785,0.0],[1,1,0.0,0.0,0.0,16.0,0,1,0,1.0,5907,5786,1,0,0.0895817768,0.0,0.2811602148,16.1985466944,0,1,0,1.0,5907,5786,0.0],[1,1,0.0,1.215909091,0.215909091,88.0,0,3,50,1.0,5908,5787,0,0,0.0,1.0,0.351256674,88.1575859626,0,2,50,0.9815054228,5908,5787,1.0],[1,6,0.764904271,0.095339889,0.04360838,389.8333333,0,5,218,0.833333333,5914,5793,1,6,0.5966233063,0.0,0.0031362021,390.156173896,0,4,218,1.0,5913,5793,1.0],[1,2,0.391243564,0.191044776,0.041791045,167.5,0,4,52,1.0,5918,5797,1,1,0.2439385834,0.321014316,0.0791730566,167.4382562956,0,3,52,0.7891833341,5918,5796,0.0],[1,2,0.0,0.0,0.0,22.0,0,1,0,0.5,5916,5795,0,1,0.0,0.1842058817,0.4188506055,22.0118155598,0,1,0,0.5033522419,5916,5794,0.0],[1,1,0.0,0.038461538,0.038461538,52.0,0,2,236,1.0,528,528,0,0,0.0,0.0,0.1974504998,52.1782663364,0,2,236,0.6064630292,528,527,0.0],[1,1,0.0,0.038461538,0.038461538,52.0,0,2,198,1.0,529,529,1,0,0.0,0.0,0.0219494949,52.0775808042,0,2,198,0.97162861,528,528,0.0],[1,4,0.598609705,0.088,0.0576,156.25,1,4,21,1.0,5922,5801,1,3,0.5317751344,0.0,0.2948769063,156.1011470623,0,3,21,0.8398324148,5922,5800,1.0],[1,1,0.0,1.801104972,0.215469613,181.0,0,4,0,1.0,5923,5802,0,1,0.0,1.0,0.2684678559,180.9216587641,0,4,0,0.6535048146,5922,5801,0.0],[1,5,0.853309361,0.421686747,0.12248996,99.6,0,4,212,1.0,5928,5807,1,4,0.0703657753,0.5180316162,0.3134120361,99.1602846219,0,3,211,0.9459698496,5928,5806,0.0],[1,1,0.0,0.006711409,0.006711409,149.0,1,3,123,1.0,5929,5808,0,0,0.2301191893,0.269698924,0.3418682023,148.6714925703,1,3,122,1.0,5928,5808,0.0],[1,1,0.0,0.006711409,0.006711409,149.0,0,3,2,1.0,5930,5809,1,1,0.0,0.1664925522,0.2134632342,148.9979975794,0,3,1,0.9219585818,5930,5808,0.0],[1,1,0.0,1.491525424,0.525423729,236.0,0,4,1,1.0,5931,5810,1,1,0.4774301827,1.0,0.5330364666,235.9482341237,0,3,0,1.0,5931,5809,0.0],[1,2,0.998980274,1.65,1.675,20.0,0,3,104,0.5,5933,5812,1,1,1.0,1.0,2.3385138233,19.8718297525,0,3,103,0.9379242381,5932,5812,0.0],[1,1,0.0,0.511363636,0.5,176.0,0,4,1,1.0,5934,5813,0,1,0.0,0.3328195963,0.5817753765,175.6794180063,0,3,1,0.8258962594,5934,5813,0.0],[1,1,0.0,0.0,0.0,0.0,0,1,123,1.0,5935,5814,0,0,0.044247726,0.0,0.3907034996,0.0440588474,0,1,122,0.9855247624,5934,5813,0.0],[1,2,0.0,0.0,0.0,15.5,0,1,0,0.5,5946,5825,0,2,0.0,0.0,0.064314073,15.3520147191,0,1,0,0.6087014558,5945,5825,0.0],[1,9,0.818581082,0.156906077,0.13480663,100.5555556,0,5,541,0.888888889,5946,5825,0,8,1.0,0.0467643197,0.1660031925,100.8792772498,0,5,541,0.9287757239,5946,5824,1.0],[1,4,0.928759923,0.173716012,0.092145015,165.5,0,4,45,1.0,5950,5829,1,4,0.5241640391,0.0,0.0869271132,165.5695280335,0,4,45,1.0,5950,5828,0.0],[1,1,0.0,0.647058824,1.561497326,187.0,0,4,53,1.0,5951,5830,1,0,0.0,0.5779972191,1.7453427849,187.4198788726,0,4,53,1.0,5951,5829,0.0],[1,1,0.0,0.256684492,0.117647059,187.0,0,4,0,1.0,5952,5831,1,0,0.1503564172,0.7043150843,0.0880879722,186.8839433382,0,4,0,0.9768463248,5951,5831,0.0],[1,4,0.0,0.0,0.0,0.0,0,1,800,0.25,5956,5835,0,4,0.0,0.0,0.0503180656,0.4390683973,0,1,799,0.1936612846,5955,5835,0.0],[1,69,0.842783247,0.1184043,0.138916396,102.4492754,0,6,4860,0.449275362,6025,5904,1,68,0.8155792606,0.0,0.2250670521,102.2995615118,0,5,4860,0.5626835177,6024,5904,1.0],[1,1,0.0,0.037037037,0.037037037,27.0,0,3,70,1.0,6026,5905,1,0,0.0,0.0,0.0428505865,27.1403041478,0,3,69,1.0,6026,5904,0.0],[1,1,0.0,0.013157895,0.0,228.0,0,3,3,1.0,6027,5906,1,0,0.2145906545,0.0819396127,0.0038418429,228.2117301267,0,3,3,1.0,6027,5905,0.0],[1,1,0.0,0.032258065,0.0,62.0,1,2,1,1.0,6028,5907,1,0,0.0,0.0,0.0901031886,61.6789962802,1,1,0,1.0,6027,5907,0.0],[1,3,0.0,0.00295858,0.00295858,112.6666667,0,5,335,0.666666667,6045,5924,1,2,0.0112384771,0.0424963208,0.1506638229,112.7040000705,0,4,334,0.6310268942,6044,5923,0.0],[1,3,0.0,0.0,0.0,25.66666667,0,1,0,0.333333333,6039,5918,0,3,0.0,0.0551493059,0.0094945747,25.6509925663,0,0,0,0.4108027279,6039,5917,0.0],[1,6,0.613147193,0.009803922,0.009803922,51.0,0,3,567,0.5,6034,5913,1,6,0.7224155892,0.8408864768,0.4407925659,50.9331958289,0,2,566,0.0,6034,5912,0.0],[1,2,1.0,0.060606061,0.060606061,33.0,0,1,248,0.5,6042,5921,1,1,1.0,0.0,0.3435703385,33.3193166566,0,0,247,0.3689273366,6041,5921,0.0],[1,1,0.0,0.01,0.01,100.0,0,3,54,1.0,6040,5919,0,0,0.0932668525,0.0,0.0268815125,99.7239817056,0,3,53,0.9144093961,6039,5919,0.0],[1,2,0.918295834,0.015463918,0.015463918,97.0,0,4,108,0.5,6039,5918,0,1,1.0,0.0,0.1623893413,96.740904315,0,4,107,0.27946779,6038,5917,0.0],[1,4,0.835625948,0.237804878,0.164634146,41.0,1,1,67,0.5,6049,5928,1,4,0.2702511398,0.0,0.2124416117,41.0400665422,1,1,67,0.7380806921,6049,5928,1.0],[1,1,0.0,0.046511628,0.0,86.0,1,3,115,1.0,6050,5929,1,0,0.030688169,0.4966148102,0.0332968911,86.3009180721,1,3,115,0.8367784017,6049,5928,0.0],[1,1,0.0,0.046511628,0.0,86.0,1,3,110,1.0,6051,5930,1,0,0.0,0.0433582383,0.0164351514,85.8613095616,0,3,109,1.0,6050,5929,0.0],[1,1,0.0,0.580786026,0.502183406,229.0,0,3,55,1.0,312,312,1,1,0.0,0.660040565,0.6761494395,229.2780183927,0,2,55,1.0,312,311,0.0],[1,1,0.0,0.031111111,0.075555556,225.0,0,3,1,1.0,313,313,1,1,0.2166959238,0.2280653533,0.042236816,224.9939896257,0,2,0,1.0,312,313,0.0],[1,2,0.754034056,0.022988506,0.666666667,43.5,0,4,192,1.0,70,70,1,1,0.9672480229,0.0,1.096924229,43.6377432318,0,3,192,0.9680381965,70,69,0.0],[1,2,0.754034056,0.022988506,0.666666667,43.5,0,4,50,0.5,72,72,0,1,0.850465215,0.1709646755,0.6989428879,43.5527643599,0,3,50,0.5498098965,72,71,0.0],[1,18,0.696722538,0.480568012,0.102391629,74.33333333,0,4,1008,0.833333333,6069,5948,1,17,1.0,0.1039678446,0.3327080521,74.2633052186,0,4,1008,1.0,6069,5948,1.0],[1,8,0.766582527,0.404814004,0.126914661,57.125,0,4,82,0.25,6077,5956,0,8,0.5944719606,0.4144038415,0.6815619863,56.9948547568,0,3,82,0.0,6076,5956,0.0],[1,1,0.0,0.0,0.0,27.0,0,1,0,1.0,6080,5959,1,1,0.1676025494,0.0,0.1724062304,26.9802346028,0,1,0,0.9059287586,6080,5958,0.0],[1,2,0.051539289,0.509933775,0.059602649,151.0,0,5,76,1.0,6080,5959,1,1,0.0,0.4457205462,0.0388190298,150.7706231457,0,5,75,0.8626400194,6079,5959,0.0],[1,2,0.163860513,0.411027569,0.005012531,199.5,0,4,56,1.0,6082,5961,1,2,0.0,0.379736785,0.0947403276,199.8478730252,0,4,56,1.0,6081,5960,0.0],[1,1,0.0,0.003717472,0.003717472,269.0,0,4,70,1.0,6083,5962,1,0,0.2130690221,0.0,0.1797372177,268.9986432089,0,3,69,1.0,6082,5961,0.0],[1,6,1.0,0.008108108,0.008108108,123.3333333,0,4,326,0.5,6090,5969,1,5,0.4870307884,0.2202436482,0.0360315638,123.3368584266,0,4,326,0.6334688587,6090,5968,0.0],[1,1,0.0,0.037037037,0.037037037,27.0,0,2,42,1.0,6090,5969,0,0,0.0,0.1759657382,0.2322938122,27.186708466,0,2,41,0.8052724219,6089,5969,0.0],[1,3,1.0,0.0375,0.0375,26.66666667,0,2,126,0.333333333,6093,5972,0,2,1.0,0.0,0.4683530077,26.4975678244,0,1,125,0.649127766,6093,5972,0.0],[1,6,0.766939414,0.65,0.24,66.66666667,0,5,129,0.833333333,6099,5978,0,5,0.839503297,0.654644329,0.4264353228,66.9231206059,0,4,128,0.5755494467,6098,5978,0.0],[1,3,0.628234076,0.147186147,0.021645022,77.0,0,3,120,1.0,6102,5981,0,2,0.6209609248,0.2483302849,0.0668979126,76.7087982634,0,2,120,0.8107791886,6102,5980,0.0],[1,3,0.901227926,0.052,0.044,83.33333333,0,2,6,1.0,6105,5984,0,3,0.9971592674,0.0,0.2644019185,83.8659167403,0,2,6,0.9792842684,6104,5983,0.0],[1,1,0.0,0.037037037,0.00617284,162.0,0,3,17,1.0,6106,5985,0,0,0.0,0.0,0.2288206123,161.9582646973,0,2,16,1.0,6105,5984,0.0],[1,5,0.916725502,0.082995951,0.071862348,197.6,0,4,242,0.4,6111,5990,0,5,0.4923863446,0.3540995437,0.1164255689,197.6813593962,0,4,242,0.3471343916,6110,5989,1.0],[1,1,0.0,0.0,0.0,21.0,0,1,0,1.0,6120,5999,1,0,0.0,0.249274299,0.086672385,20.8915748314,0,0,0,1.0,6120,5999,0.0],[1,7,0.687116545,0.524128686,0.262734584,106.5714286,0,4,297,0.857142857,6120,5999,1,6,0.4661975678,0.5448816084,0.1383879606,106.6539175405,0,4,296,0.509232924,6119,5999,1.0],[1,1,0.0,0.0,0.0,0.0,0,2,89,1.0,6112,5991,1,0,0.0,0.0,0.1041353776,0.1461998282,0,1,89,1.0,6112,5991,0.0],[1,8,0.043851515,0.01598579,1.893428064,70.375,0,6,184,0.875,6129,6008,1,8,0.0174229116,0.2917456246,2.0667533255,70.3752409053,0,6,184,0.3959112938,6128,6008,0.0],[1,11,0.903327582,0.008674102,0.011152416,73.36363636,0,5,917,0.909090909,6143,6022,1,11,1.0,0.1459628459,0.4811968306,73.5923624564,0,4,916,0.8737107231,6143,6022,0.0],[1,1,0.0,0.052631579,0.052631579,19.0,0,1,17,1.0,6144,6023,0,0,0.0,0.2332701361,0.4588685824,18.905221437,0,1,17,1.0,6144,6022,0.0],[1,3,0.0,0.0,0.0,14.0,0,1,0,0.333333333,6143,6022,1,3,0.0,0.2996045578,0.0566967378,14.4638396847,0,0,0,0.095417434,6142,6022,0.0],[1,1,0.0,0.0,0.0,17.0,0,1,0,1.0,6129,6008,1,1,0.0,0.0,0.4407783513,16.9331148039,0,1,0,0.8932099709,6128,6008,0.0],[1,4,0.804366791,0.269736842,0.019736842,38.0,0,3,0,0.75,6148,6027,1,4,0.9161819992,0.2602607428,0.1232229954,38.135586262,0,3,0,0.7532389938,6147,6026,1.0],[1,1,0.0,0.03125,0.015625,64.0,0,3,42,1.0,6149,6028,0,0,0.3498015955,0.0434862815,0.0105961966,64.2576674869,0,3,42,0.621163564,6148,6028,0.0],[1,1,0.0,0.736842105,0.789473684,19.0,0,1,0,1.0,6150,6029,1,0,0.3743997596,1.0,0.4152683662,19.4010044061,0,1,0,1.0,6150,6028,0.0],[1,2,0.999142104,0.219178082,0.178082192,36.5,0,2,118,0.5,531,531,1,1,0.8816635407,0.4507113235,0.8033933723,36.1119113463,0,1,118,0.3761130071,530,530,1.0],[1,3,1.0,0.026086957,0.026086957,38.33333333,1,3,66,0.666666667,534,534,1,3,1.0,0.2793929644,0.0669418976,37.8790895931,1,3,65,0.0642474773,533,534,0.0],[1,2,0.097940583,1.036363636,0.4,55.0,1,5,213,1.0,74,74,0,2,0.0824960318,1.0,0.534449936,54.8648449364,1,5,213,0.9141789197,74,73,0.0],[1,1,0.0,0.986842105,0.710526316,76.0,0,3,67,1.0,75,75,1,1,0.0,0.4154101318,0.3936066123,76.1954906162,0,2,66,0.669039827,74,74,0.0],[1,2,0.100000943,0.954545455,0.445454545,55.0,0,5,44,1.0,77,77,0,1,0.6871633614,1.0,0.8743717936,54.8448215469,0,4,44,0.6957245383,76,77,0.0],[1,7,0.66078094,0.237752161,0.172910663,99.14285714,0,5,35,0.714285714,84,84,1,7,0.6498542944,0.4710926278,0.1374397586,98.727381119,0,4,35,0.8775390602,83,84,0.0],[1,1,0.0,0.0625,0.0625,32.0,0,2,27,1.0,314,314,1,0,0.5377616861,0.0,0.1491842613,32.2924783908,0,1,26,0.8679789086,314,314,0.0],[1,3,0.0,0.0,0.0,0.0,0,2,200,1.0,6155,6034,0,3,0.0,0.0,0.4514687611,0.1086903947,0,1,199,0.9860974846,6155,6033,0.0],[1,1,0.0,0.0,0.0,128.0,0,1,0,1.0,6151,6030,1,0,0.2032694648,0.0,0.0533515105,127.9502902534,0,0,0,1.0,6150,6029,0.0],[1,4,0.0,0.0,0.0,98.0,0,1,0,0.25,6163,6042,0,4,0.1672268478,0.3472961705,0.4234449311,97.9095787844,0,0,0,0.3152444169,6162,6041,1.0],[1,4,0.0,0.0,0.0,0.0,0,4,316,0.75,6163,6042,1,3,0.1590622487,0.0,0.1783550721,0.2147881416,0,3,315,0.7827265444,6163,6042,0.0],[1,1,0.0,0.0,0.0,262.0,0,1,0,1.0,6155,6034,0,0,0.0,0.0897298149,0.208618204,262.0700112301,0,0,0,0.8517246669,6155,6033,1.0],[1,1,0.0,0.0,0.076923077,26.0,1,1,1,1.0,6164,6043,0,0,0.0,0.6538976251,0.710853757,25.7733676633,1,0,0,1.0,6164,6042,0.0],[1,2,0.0,0.0,0.0,20.5,0,1,0,0.5,6168,6047,1,1,0.0,0.0,0.2074439239,20.6488547477,0,1,0,0.1965852259,6167,6046,0.0],[1,2,0.932111568,0.198198198,0.078078078,166.5,0,4,34,1.0,6168,6047,1,1,0.9408820819,0.0123702023,0.1935325821,167.0307794667,0,4,33,0.8779247796,6167,6046,0.0],[1,1,0.0,0.234567901,0.098765432,81.0,0,3,8,1.0,85,85,0,1,0.7558392346,0.4680709433,0.1411228963,80.817439236,0,2,7,1.0,85,85,0.0],[1,1,0.0,0.0,0.0,32.0,0,1,0,1.0,91,91,1,0,0.0,0.0,0.1142405835,32.3009623482,0,0,0,0.9132263657,91,90,0.0],[1,5,0.722033416,0.224899598,0.044176707,99.6,0,4,330,0.8,91,91,0,4,1.0,0.3343462903,0.6292453555,99.6224316799,0,3,329,0.739127141,90,90,0.0],[1,7,0.921115527,0.332123412,0.12522686,78.71428571,1,4,142,0.571428571,6175,6054,1,6,0.7174989168,0.3485356488,0.3786882084,78.6429462659,0,4,142,0.6797248246,6174,6054,1.0],[1,1,0.0,0.0,0.0,171.0,0,1,0,1.0,6176,6055,0,0,0.0495654874,0.1073473863,0.2486002369,171.0506196108,0,0,0,1.0,6176,6055,1.0],[1,1,0.0,0.242857143,0.0,70.0,0,2,32,1.0,6185,6064,1,0,0.02287938,0.5280775521,0.1119075874,70.2399617759,0,1,32,0.5334358303,6184,6064,0.0],[1,8,0.0,0.0,0.0,39.25,0,1,0,0.125,6185,6064,1,8,0.0,0.2396650125,0.1477553749,38.9625147137,0,1,0,0.0,6185,6064,0.0],[1,5,0.250894038,0.228962818,0.174168297,102.2,0,4,60,0.6,6190,6069,0,4,0.6584195418,0.4263450647,0.1354741071,102.3735464242,0,3,60,0.9320415553,6190,6068,1.0],[1,9,0.626836144,0.205333333,0.041333333,83.33333333,0,5,348,0.777777778,106,106,0,8,0.3205596153,0.0014497234,0.2687585552,83.1699841444,0,5,348,0.404496852,106,105,0.0],[1,6,0.0,0.0,0.0,114.6666667,0,1,0,0.166666667,106,106,0,5,0.0,0.286433563,0.1861746425,114.5512688526,0,0,0,0.0129353839,105,105,1.0],[1,1,0.0,0.0,0.0,0.0,0,2,154,1.0,107,107,0,0,0.0432848963,0.1271273672,0.3399100058,0.0265818798,0,1,154,1.0,107,107,0.0],[1,13,0.0,0.0,0.0,18.23076923,0,1,0,0.076923077,6204,6083,0,13,0.5278854382,0.1166726354,0.1949905378,18.1962254539,0,1,0,0.0,6203,6083,0.0],[1,1,0.0,0.166666667,0.0,60.0,0,2,154,1.0,6204,6083,0,0,0.0,0.0,0.1253862264,59.9861865621,0,2,154,0.8185011078,6204,6082,0.0],[1,16,0.874365298,0.483493078,0.069222577,58.6875,0,5,16,0.1875,6222,6101,0,15,0.7016545539,0.7639632091,0.3423375018,58.6288036463,0,5,15,0.5141808505,6221,6100,1.0],[1,2,0.0,0.0,0.0,68.5,0,1,0,0.5,6222,6101,0,1,0.0805083837,0.0291121256,0.674448723,68.5678073662,0,0,0,0.2006130238,6221,6100,0.0],[1,5,0.480804614,0.087873462,0.056239016,113.8,0,3,30,1.0,6227,6106,0,4,0.0287268436,0.3303054284,0.0031147879,114.3952898704,0,2,30,0.8541537153,6226,6105,1.0],[1,3,0.850945774,1.045333333,1.24,125.0,0,2,151,0.666666667,317,317,0,3,0.8605056763,0.7609338141,1.0188921586,125.1421695589,0,2,151,0.2479448999,317,317,1.0],[1,2,0.954434003,0.24137931,0.586206897,29.0,0,2,248,1.0,536,536,1,2,0.3382496761,0.5196522422,0.033280698,29.1810931506,0,1,248,1.0,536,535,0.0],[1,7,0.683932462,0.114624506,0.217391304,72.28571429,0,4,105,0.285714286,543,543,1,6,0.6978086288,0.203589359,0.0096531695,72.3005142072,0,3,105,0.0819638866,543,542,0.0],[1,1,0.0,0.0,0.0,27.0,0,1,0,1.0,668,667,1,1,0.0,0.0,0.2498799517,27.0137159384,0,1,0,0.7970959096,668,667,0.0],[1,1,0.0,0.0,0.0,135.0,0,1,0,1.0,6236,6115,0,0,0.539355111,0.0,0.1286659599,135.0588600489,0,0,0,1.0,6236,6114,0.0],[1,8,0.206460732,0.364,0.052,31.25,0,1,16,0.25,6236,6115,0,7,0.5020320539,0.706550246,0.1526090554,31.7418632078,0,0,15,0.0,6236,6114,0.0],[1,1,0.0,0.0,0.0,13.0,0,1,0,1.0,318,318,0,1,0.0,0.319817594,0.0914626342,13.2712533319,0,0,0,1.0,317,317,0.0],[1,1,0.0,0.386363636,0.0,44.0,0,1,0,1.0,6237,6116,0,0,0.0271919,0.325763788,0.0702611626,44.1349196661,0,1,0,0.9801128508,6237,6116,0.0],[1,1,0.0,0.033653846,0.0,208.0,0,1,0,1.0,6238,6117,0,0,0.0,0.2293014336,0.0541670531,207.9464219478,0,0,0,1.0,6238,6117,0.0],[1,1,0.0,0.016129032,0.016129032,124.0,1,2,1,1.0,6239,6118,0,1,0.0,0.6377153044,0.1189176263,123.9417921946,0,2,0,0.7543211983,6238,6117,1.0],[1,1,0.0,0.0,0.0,0.0,0,1,0,1.0,319,319,1,1,0.0,0.0,0.0849159282,0.0512788286,0,1,0,0.6579363249,319,319,0.0],[1,1,0.0,0.038461538,0.0,208.0,0,1,0,1.0,6240,6119,0,0,0.0,0.0,0.5301747549,207.7076040947,0,1,0,0.9496952607,6239,6118,0.0],[1,14,0.855871143,0.480961924,0.260521042,35.64285714,0,4,1515,0.642857143,6255,6134,1,14,0.6480974562,0.0319988997,0.0745974431,35.456066666,0,3,1515,0.8777825959,6255,6134,1.0],[1,4,0.972004875,0.014814815,0.013333333,168.75,0,6,67,1.0,6259,6138,0,4,0.7525050233,0.0567673121,0.0154102965,169.0677289754,0,5,67,1.0,6258,6137,0.0],[1,1,0.0,0.0,0.0,3.0,0,1,0,1.0,6255,6134,0,1,0.2726536237,0.2831433043,0.3147020856,2.9941719205,0,0,0,0.7893856124,6254,6134,0.0],[1,2,0.99107606,0.293333333,0.066666667,37.5,0,2,0,0.5,6261,6140,1,1,1.0,0.5414152231,0.0463183969,37.5140577974,0,1,0,0.6656773849,6260,6139,0.0],[1,82,0.75945676,0.099193006,0.083389375,72.53658537,0,6,6297,0.451219512,965,963,1,82,0.7301007747,0.4484543982,0.359358394,72.2340319744,0,5,6297,0.5190111253,965,963,1.0],[2,214,0.47193274,0.124123308,0.123144675,57.29906542,0,7,19651,0.378504673,882,882,2,213,0.3816603533,0.488517413,0.2364731324,57.4359997034,0,7,19650,0.2592934021,881,882,1.0],[1,1,0.0,0.0,0.0,85.0,0,1,0,1.0,965,963,1,0,0.2640739425,0.1374990484,0.4642147241,84.4647345637,0,1,0,1.0,964,963,0.0],[1,3,0.0,0.059405941,0.089108911,67.33333333,0,4,3,1.0,6264,6143,0,3,0.7601097818,0.0,0.0633790092,67.3380088217,0,3,3,1.0,6263,6143,1.0],[1,4,0.0,0.0,0.0,0.0,0,4,493,0.75,6268,6147,0,4,0.2322742224,0.0906458284,0.2432555996,0.2422044254,0,3,493,0.7366747621,6268,6147,0.0],[1,1,0.0,0.05952381,1.107142857,84.0,0,3,1,1.0,6269,6148,0,1,0.0,0.4737784296,1.1540514168,84.0836364108,0,2,1,0.862592262,6269,6147,0.0],[1,13,0.587627056,0.089663761,0.168119552,61.76923077,0,5,336,0.692307692,6288,6167,0,13,0.7628803296,0.0,0.5935500777,61.431492148,0,4,336,0.4698092825,6287,6167,1.0],[1,1,0.0,0.0,0.0,51.0,0,1,0,1.0,6275,6154,0,1,0.2972216909,0.0,0.0733801142,51.1709445615,0,1,0,1.0,6274,6153,0.0],[1,5,0.496240368,0.142105263,0.257894737,38.0,0,4,100,1.0,6274,6153,1,4,0.4544402932,0.2643800453,0.2803697203,37.8310513633,0,4,99,0.7843923054,6274,6152,0.0],[1,3,0.713856682,0.184322034,0.076271186,157.3333333,0,4,1,1.0,6291,6170,1,2,1.0,0.2537541553,0.4574951992,157.1009163197,0,4,1,1.0,6290,6170,1.0],[1,1,0.0,2.411764706,0.764705882,17.0,0,2,0,1.0,6292,6171,0,1,0.0,1.0,0.9742874864,16.657889171,0,1,0,0.8873963639,6292,6171,0.0],[1,1,0.0,0.0,0.0,4.0,0,1,0,1.0,6307,6186,0,1,0.0996461123,0.2803480016,0.0480637591,3.9471928275,0,1,0,1.0,6307,6185,0.0],[1,14,0.925375097,0.044510386,0.044510386,48.14285714,0,5,535,0.571428571,6307,6186,0,13,0.9996947712,0.2613030742,0.0824911388,48.5688493039,0,4,535,0.7443688176,6307,6186,0.0],[1,3,0.829243901,0.319672131,0.0,40.66666667,0,2,531,0.666666667,6310,6189,0,3,0.7047100747,0.5239729492,0.0800869812,40.7037049301,0,1,531,1.0,6309,6188,0.0],[1,1,0.0,0.032846715,0.003649635,274.0,1,4,0,1.0,6311,6190,1,1,0.0939177142,0.0,0.3133113813,273.9367066298,0,4,0,1.0,6310,6189,0.0],[1,1,0.0,0.117647059,0.294117647,17.0,0,1,157,1.0,6312,6191,1,0,0.0,0.2579284021,0.1169826513,17.693758012,0,1,157,1.0,6312,6190,0.0],[1,4,0.831735279,0.070539419,0.022821577,120.5,0,3,304,1.0,6316,6195,0,3,0.6830124401,0.3618135827,0.2322865906,119.9135894157,0,3,303,1.0,6315,6195,0.0],[1,1,0.0,0.003649635,0.003649635,274.0,1,4,0,1.0,6317,6196,1,0,0.2481566583,0.0,0.0595388676,274.1945676058,0,3,0,0.9485733464,6316,6196,1.0],[1,1,0.0,0.411764706,0.058823529,17.0,0,4,54,1.0,6319,6198,0,1,0.0081782223,0.2324297252,0.3366507886,16.8351650682,0,4,54,0.6932185865,6318,6198,0.0],[1,1,0.0,0.0,0.0,15.0,0,1,0,1.0,6319,6198,1,0,0.0,0.0375587849,0.0683838024,15.373219545,0,0,0,1.0,6318,6198,0.0],[1,1,0.0,0.428571429,0.0,35.0,0,2,1,1.0,320,320,1,1,0.0255172864,0.0,0.3211248095,34.7837254382,0,1,1,0.3688114479,319,319,0.0],[1,3,0.659247966,0.404929577,0.936619718,94.66666667,1,2,5,0.666666667,323,323,0,2,0.732747293,0.4908922816,1.302960228,94.6698733261,0,2,4,0.7734376153,323,323,1.0],[1,1,0.0,0.818181818,0.12987013,77.0,0,2,8,1.0,324,324,0,0,0.1483355013,0.8690387429,0.5206782149,76.7471432064,0,2,7,1.0,324,323,0.0],[1,4,0.832463457,0.024390244,0.015679443,143.5,0,5,8,0.5,6323,6202,1,4,0.7136403896,0.0,0.1153195616,143.4496930674,0,5,8,0.5474459017,6322,6201,1.0],[1,2,0.0,0.0,0.0,102.5,0,1,0,0.5,6326,6205,0,1,0.3884487706,0.2305256609,0.2043024543,102.5980945311,0,0,0,0.3174409827,6326,6204,0.0],[1,1,0.0,0.009615385,0.004807692,208.0,0,1,2,1.0,6326,6205,1,0,0.0602527374,0.0,0.1210979782,207.3172721805,0,0,1,1.0,6325,6205,0.0],[1,5,0.0,0.0,0.0,91.0,0,1,0,0.2,6347,6226,0,4,0.0,0.0,0.5018643088,90.904694225,0,1,0,0.2068354927,6347,6225,0.0],[1,16,0.75742804,0.378469302,0.224978974,148.625,0,4,1368,0.625,6347,6226,0,15,0.8421371569,0.6130913546,0.0510064489,148.8268523791,0,3,1368,0.456722882,6347,6225,1.0],[1,1,0.0,0.0,0.0,21.0,0,1,0,1.0,6352,6231,1,1,0.1258828087,0.0,0.3347100864,21.2052621004,0,0,0,0.8319126791,6351,6230,0.0],[1,4,0.444463282,0.219380888,0.030955585,185.75,0,3,93,1.0,6352,6231,1,3,0.5369475715,0.0,0.0992998398,185.4621342571,0,2,92,1.0,6351,6230,1.0],[1,4,0.0,0.0,0.0,58.0,0,1,0,0.25,6357,6236,1,4,0.0,0.0,0.0210356658,58.6437060468,0,0,0,0.3533143608,6357,6235,1.0],[1,1,0.0,0.31277533,0.044052863,227.0,0,4,3,1.0,6357,6236,0,0,0.0,0.3353161099,0.0369571931,226.2330237753,0,3,2,1.0,6356,6236,0.0],[1,1,0.0,0.051020408,0.010204082,98.0,1,2,1,1.0,966,964,1,1,0.0,0.1569951383,0.1327946571,97.7001667047,1,1,1,1.0,966,963,0.0],[1,2,0.966334094,0.422535211,0.690140845,35.5,0,4,60,1.0,109,109,0,2,0.6440421089,0.5783437781,0.7259060658,35.1217224977,0,3,60,0.9707614672,108,108,1.0],[1,1,0.0,0.0,0.0,12.0,0,1,0,1.0,115,115,1,1,0.0,0.0645453417,0.4248295898,11.8389109589,0,0,0,1.0,115,114,0.0],[1,5,0.885564352,0.251072961,0.053648069,93.2,0,4,20,0.4,115,115,0,5,1.0,0.4415171863,0.0037127861,93.3686070545,0,4,20,0.6175382915,114,114,1.0],[1,1,0.0,0.408163265,0.102040816,49.0,1,2,4,1.0,116,116,0,1,0.4048449523,0.3483078226,0.3493331527,49.0195825779,0,1,3,0.8323409876,115,115,0.0],[1,2,0.666578358,0.165289256,0.024793388,60.5,0,4,118,1.0,968,966,0,1,0.6184645201,0.3456283261,0.0028416122,60.4446816914,0,3,118,1.0,968,966,0.0],[1,1,0.0,0.0,0.0,60.0,1,1,0,1.0,980,978,1,0,0.4761634024,0.0,0.0299088653,59.8025342172,1,1,0,1.0,980,978,0.0],[1,11,0.604739203,0.144052045,0.255576208,97.81818182,1,5,320,0.636363636,980,978,0,11,0.2631782732,0.0624164795,0.4160831126,97.5837131381,0,5,319,0.7709489779,979,978,0.0],[1,5,0.304537211,0.141253508,0.115060804,213.8,1,5,99,0.8,997,995,1,4,0.1775214299,0.2767382332,0.1569046654,213.8619522479,0,5,99,1.0,996,994,1.0],[1,1,0.0,0.0,0.0,143.0,1,1,0,1.0,992,990,0,0,0.0942195511,0.2718650126,0.0094861681,143.3456250824,1,0,0,0.8246921498,992,989,0.0],[1,11,0.530658342,0.21604448,0.204130262,114.4545455,1,5,414,0.727272727,992,990,0,11,1.0,0.0,0.4968447939,114.3779938175,0,5,414,0.678567972,992,989,0.0],[1,1,0.0,0.0,0.111111111,18.0,0,2,171,1.0,544,544,0,1,0.0,0.0521979791,0.1548641537,18.2148019341,0,1,170,1.0,544,543,0.0],[1,1,0.0,0.032012195,0.016768293,656.0,1,5,1,1.0,6358,6237,1,0,0.0,0.0,0.1399142795,656.559702822,1,4,0,1.0,6357,6237,0.0],[1,9,0.793091708,0.094616639,0.225122349,68.11111111,0,5,40,0.444444444,6372,6251,0,9,0.5881850408,0.3088529881,0.0131607787,67.9359943974,0,4,39,0.3367386837,6372,6250,1.0],[1,1,0.0,0.0,0.0,13.0,0,1,0,1.0,6362,6241,1,0,0.2779202605,0.0,0.3540363748,13.1369112667,0,0,0,0.8549821396,6362,6241,0.0],[1,3,0.764045936,0.735294118,0.18627451,34.0,0,2,20,1.0,6362,6241,0,3,0.7045359052,0.875257602,0.3023613547,34.2478104115,0,2,20,1.0,6362,6241,0.0],[1,1,0.0,0.0,0.0,16.0,0,1,0,1.0,6372,6251,1,1,0.0,0.0,0.2173624975,15.9554762952,0,0,0,1.0,6371,6250,0.0],[1,3,0.895640306,0.0,0.017808219,243.3333333,0,4,164,0.666666667,547,547,1,2,1.0,0.0088191771,0.0742690825,243.5464330861,0,4,164,0.7273688769,546,546,0.0],[1,5,0.680935691,0.35483871,0.079943899,142.6,0,4,137,0.4,6378,6257,1,5,0.5615060119,0.3570261208,0.0432018852,142.420586599,0,3,136,0.4898207587,6378,6257,0.0],[1,1,0.0,0.0,0.0,38.0,0,1,0,1.0,6378,6257,0,1,0.0,0.0685304482,0.1041247269,38.2981319145,0,1,0,0.8473129019,6378,6257,0.0],[1,2,0.995978957,0.735849057,0.106918239,79.5,0,4,140,1.0,6380,6259,0,1,1.0,0.8804574977,0.1439176127,79.3304121742,0,4,140,0.8856506008,6379,6258,0.0],[1,6,0.904795482,0.268744735,0.119629318,197.8333333,0,5,145,1.0,6386,6265,1,6,1.0,0.7379287011,0.3158937401,197.6435009843,0,5,144,1.0,6386,6265,1.0],[1,1,0.0,0.145748988,0.036437247,247.0,0,4,2,1.0,998,996,0,0,0.0,0.1631386233,0.5358273432,247.3516053567,0,4,2,1.0,998,995,1.0],[1,9,0.540513443,0.465378422,0.05958132,69.0,0,4,17,0.555555556,126,126,1,9,0.8108015827,0.7277058923,0.4432025347,69.263615781,0,3,17,0.5633986786,125,126,1.0],[1,1,0.0,0.0,0.0,149.0,0,1,0,1.0,126,126,1,1,0.0,0.0,0.3244575557,148.9604390766,0,0,0,1.0,125,125,1.0],[1,4,0.938983526,0.239534884,0.386046512,107.5,0,2,8,0.5,130,130,1,4,1.0,0.7649629872,0.5331816583,107.2290366806,0,1,7,0.4536647089,129,130,0.0],[1,15,0.881581152,0.343677269,0.10318076,85.93333333,0,5,77,0.6,145,145,1,15,0.5856767245,0.2857849362,0.0747589153,86.068901267,0,5,76,0.5461925946,145,145,1.0],[1,4,0.613527454,0.117302053,0.04398827,85.25,1,5,13,1.0,6392,6271,0,3,0.9343085076,0.0,0.1713834519,85.7395096481,1,5,12,1.0,6392,6271,1.0],[1,2,0.491237342,0.0302267,0.040302267,198.5,1,5,65,1.0,6388,6267,0,2,0.3687188421,0.0,0.3830654144,198.9013720953,1,4,65,0.6968320124,6387,6267,0.0],[1,4,0.538383239,0.141868512,0.14532872,144.5,1,4,254,1.0,6396,6275,0,4,0.491268724,0.039798167,0.3601973424,144.2258103198,1,3,253,1.0,6396,6275,1.0],[1,12,0.880055063,0.261654135,0.038345865,110.8333333,1,5,367,0.5,157,157,0,11,1.0,0.1131578749,0.0237955396,110.7110044678,1,4,367,0.3656798894,157,156,1.0],[1,1,0.0,0.588850174,0.003484321,287.0,0,4,9,1.0,158,158,0,1,0.1179637619,0.8626739469,0.176358971,286.8684648828,0,4,8,1.0,158,157,0.0],[1,1,0.0,0.04368932,0.004854369,206.0,1,4,9,1.0,6397,6276,0,1,0.0,0.0,0.1248270844,206.134812543,0,3,8,0.3490964385,6397,6275,0.0],[1,1,0.0,0.002309469,0.002309469,433.0,1,4,8,1.0,6398,6277,1,0,0.1518195098,0.3675098987,0.1267795891,433.3896035581,0,3,7,1.0,6397,6277,0.0],[1,1,0.0,0.026755853,0.0,299.0,1,5,6,1.0,999,997,0,1,0.0,0.134660303,0.1347142743,298.9229985468,1,4,6,1.0,998,996,0.0],[1,1,0.0,0.142857143,0.0,28.0,0,1,61,1.0,6399,6278,0,1,0.0941890514,0.0557721556,0.0877635274,28.1535738705,0,0,61,1.0,6398,6278,0.0],[1,3,0.725686242,0.023809524,0.01047619,350.0,1,5,17,1.0,1002,1000,0,2,0.6195960924,0.0,0.201466541,349.7593643431,1,4,17,1.0,1001,999,0.0],[1,1,0.0,0.0,0.0,15.0,0,1,0,1.0,1009,1007,0,1,0.1638295182,0.1272647557,0.0340456844,14.8492504178,0,1,0,1.0,1009,1006,0.0],[1,5,0.272170849,0.168053245,0.247920133,120.2,0,5,352,1.0,1009,1007,0,5,0.2798263798,0.6768360347,0.5380411638,120.2685848784,0,4,351,0.9758682445,1009,1007,0.0],[1,1,0.0,1.0,3.227272727,22.0,0,4,79,1.0,1003,1001,0,1,0.0,0.6873160116,2.8407113564,22.5723167464,0,4,79,0.877624997,1003,1001,0.0],[1,2,0.863120569,0.006015038,0.004511278,332.5,0,5,4,1.0,1011,1009,1,2,1.0,0.0,0.1695258253,332.1132961518,0,4,4,1.0,1010,1008,0.0],[1,15,0.647599655,0.192849404,0.306608884,61.53333333,0,4,504,0.8,1026,1024,1,15,0.872077474,0.0,0.4365626453,61.1593551741,0,4,503,0.6632855898,1025,1024,1.0],[1,1,0.0,0.024193548,0.002688172,372.0,0,3,0,1.0,1027,1025,1,1,0.0,0.0,0.2139416864,371.7297830294,0,3,0,1.0,1027,1024,1.0],[1,1,0.0,0.035714286,0.035714286,28.0,0,2,0,1.0,1028,1026,0,1,0.3564731277,0.0,0.3523727388,27.5737811408,0,1,0,0.8187431031,1027,1026,0.0],[1,2,0.242292189,0.042031524,0.045534151,285.5,1,4,9,1.0,6401,6280,1,1,0.5669639454,0.0,0.0141042631,285.437922866,0,4,8,1.0,6401,6280,0.0],[1,1,0.0,0.064189189,0.003378378,296.0,1,4,3,1.0,159,159,0,0,0.0,0.0,0.1164600361,295.9548200564,1,4,3,0.9521508786,158,158,1.0],[1,1,0.0,0.503448276,0.013793103,145.0,1,2,5,1.0,160,160,1,1,0.0470506524,0.1556659069,0.3280243421,144.9420799262,1,2,5,1.0,159,159,1.0],[1,1,0.0,0.0,0.0,34.0,0,1,0,1.0,1042,1040,1,1,0.1224943537,0.0,0.6092355353,34.0234625371,0,1,0,1.0,1042,1040,0.0],[1,13,0.78271421,0.292321924,0.133209991,166.3076923,0,5,266,0.846153846,1042,1040,1,12,0.6308295395,0.306711103,0.1500736192,165.9902273828,0,5,265,0.6566641612,1042,1040,1.0],[1,1,0.0,0.003039514,0.003039514,329.0,1,6,0,1.0,161,161,1,0,0.2572369004,0.0,0.4072614077,328.9074980304,1,6,0,1.0,160,160,0.0],[1,1,0.0,0.060422961,0.024169184,331.0,1,6,0,1.0,6402,6281,1,0,0.1192154016,0.342031311,0.0072912753,330.6205669196,1,6,0,1.0,6402,6280,1.0],[1,1,0.0,0.391608392,0.118881119,286.0,0,3,2,1.0,162,162,1,0,0.1696409353,0.7197864624,0.1693175821,286.2814323762,0,3,1,0.8066663425,162,161,0.0],[1,2,0.558629373,0.045801527,0.041984733,131.0,0,1,8,1.0,164,164,1,2,0.7881761838,0.2962749773,0.3122864807,130.8486327073,0,1,8,0.7027300025,163,163,1.0],[1,1,0.0,0.0,0.0,46.0,0,1,0,1.0,168,168,1,0,0.2346395762,0.0532527948,0.0365962945,45.7009785522,0,1,0,1.0,167,168,1.0],[1,3,0.710791286,0.758064516,0.258064516,62.0,0,2,19,0.666666667,167,167,1,3,0.3386087433,0.5593582859,0.2637466373,61.9661130225,0,2,19,0.6815149483,166,167,1.0],[1,3,0.750362902,0.425287356,0.00862069,116.0,0,2,13,1.0,171,171,0,2,0.6494419564,0.0941119764,0.1890014157,116.0786144713,0,1,12,1.0,170,171,0.0],[1,1,0.0,0.612956811,0.282392027,602.0,0,5,5,1.0,6403,6282,1,1,0.0,0.1348843833,0.1191282776,601.8535824047,0,5,5,0.7231795567,6403,6281,1.0],[1,1,0.0,0.149038462,0.083333333,624.0,1,5,0,1.0,6404,6283,0,1,0.0,0.3177381078,0.2049669231,623.6983962587,1,4,0,1.0,6404,6283,1.0],[1,4,0.87475011,0.075382803,0.014134276,212.25,0,4,90,1.0,6411,6290,0,3,1.0,0.0,0.0179584084,212.5377980298,0,4,89,1.0,6411,6290,1.0],[1,3,0.0,0.0,0.0,18.33333333,0,1,0,0.333333333,6411,6290,1,3,0.0,0.3995040455,0.2305000973,18.4082105866,0,0,0,0.3060900448,6410,6290,0.0],[1,4,0.877662682,0.087045922,0.05688828,364.75,0,4,44,0.5,6415,6294,1,4,0.382331477,0.2586561276,0.2008994554,365.1636909089,0,4,44,0.6815007508,6414,6294,1.0],[1,1,0.0,0.057142857,0.035714286,140.0,1,4,6,1.0,6416,6295,0,1,0.0,0.0,0.3795316051,139.864023128,1,4,6,0.364889405,6415,6294,0.0],[1,7,0.885379291,0.787878788,0.077441077,84.85714286,0,2,44,0.428571429,178,178,1,6,0.9789868383,0.5400094765,0.3323901813,84.4802332498,0,1,44,0.480545575,177,178,1.0],[1,3,0.468391581,0.24742268,0.020618557,323.3333333,0,5,15,1.0,181,181,1,3,0.6532754407,0.1619195531,0.2956825203,323.0959195711,0,5,14,1.0,180,181,1.0],[1,9,0.889095425,0.028028028,0.04004004,111.0,0,4,47,0.555555556,190,190,0,9,1.0,0.0,0.2950764106,110.9270547729,0,3,46,0.3159849357,189,189,0.0],[1,1,0.0,0.163636364,0.018181818,110.0,0,2,16,1.0,325,325,0,0,0.0,0.5692762131,0.092308256,109.9738301294,0,1,16,0.9633209206,325,325,0.0],[1,1,0.0,0.388888889,0.034722222,144.0,0,4,17,1.0,326,326,1,0,0.0,0.2918758522,0.2819371166,143.8273454207,0,4,17,0.8056990019,325,325,0.0],[1,1,0.0,0.07654321,0.0,405.0,0,3,1,1.0,191,191,0,0,0.0,0.0,0.322552372,404.5257034245,0,3,0,1.0,190,191,0.0],[1,2,0.881290899,0.143617021,0.015957447,188.0,0,4,15,1.0,193,193,0,1,0.5964294025,0.7697445374,0.2331469798,187.9620927529,0,4,15,1.0,193,192,1.0],[1,2,0.728951496,0.133226324,0.048154093,311.5,0,4,13,1.0,195,195,0,1,0.5868546586,0.1260275191,0.2508156056,311.7991162997,0,4,13,1.0,195,195,1.0],[1,2,0.932111568,0.134328358,0.208955224,33.5,0,2,29,1.0,6418,6297,1,1,0.8655564719,0.0,0.0703529823,33.4441410433,0,2,29,0.7658172164,6417,6297,0.0],[1,7,0.666737428,0.118929633,0.063429138,144.1428571,0,6,193,0.857142857,6425,6304,1,7,0.6422013796,0.0,0.2824546727,144.2643417056,0,5,193,1.0,6425,6304,0.0],[1,4,0.676702055,0.03,0.04,100.0,1,4,57,0.75,6429,6308,0,3,0.8715739184,0.0,0.3106288548,99.6404504695,0,3,56,0.6677251899,6429,6307,1.0],[1,2,0.543564443,0.018518519,0.004273504,351.0,1,6,8,1.0,6431,6310,1,1,0.8058378431,0.3820126824,0.4167362688,350.8928976522,1,5,8,1.0,6430,6310,0.0],[1,2,0.195147318,0.13381295,0.152517986,347.5,1,5,5,1.0,6433,6312,0,1,0.0,0.0952562594,0.0580285109,347.3268521174,0,5,5,0.9929356188,6432,6312,0.0],[1,1,0.0,0.011589404,0.009933775,604.0,0,5,0,1.0,1043,1041,0,0,0.0,0.1543371677,0.1617294511,603.6016333527,0,5,0,1.0,1042,1041,0.0],[1,1,0.0,0.01,0.01,100.0,1,3,21,1.0,6434,6313,1,1,0.0,0.397236466,0.0843839049,99.9811262411,1,2,21,0.9574038369,6434,6312,0.0],[1,5,0.792271731,0.189839572,0.128342246,224.4,0,5,112,1.0,6439,6318,1,4,0.8946223321,0.0307184265,0.0536598681,224.4708993516,0,5,112,1.0,6439,6318,1.0],[1,1,0.0,0.00661157,0.004958678,605.0,1,5,0,1.0,6440,6319,0,0,0.0,0.2509486763,0.041033521,605.2510182968,0,4,0,0.8526947101,6439,6318,0.0],[1,2,0.985228136,0.089655172,0.006896552,72.5,0,2,60,1.0,6442,6321,1,1,1.0,0.0814312162,0.5513393511,72.6726885686,0,1,59,1.0,6442,6321,1.0],[1,1,0.0,0.127090301,0.110367893,299.0,1,4,4,1.0,6443,6322,0,1,0.3561668355,0.3099078238,0.1802405126,298.5555782546,1,3,3,1.0,6442,6322,0.0],[1,1,0.0,0.0,0.0,13.0,0,1,0,1.0,6446,6325,1,1,0.1120821805,0.0,0.0325945752,13.0263273568,0,0,0,1.0,6446,6325,0.0],[1,3,0.0,0.0375,0.0,26.66666667,0,3,62,0.666666667,6453,6332,0,2,0.0,0.0,0.0285599116,26.3364130306,0,3,61,0.8177320766,6452,6332,1.0],[1,4,0.0,0.0,0.0,28.75,0,1,0,0.25,6453,6332,0,4,0.0,0.0,0.2967254705,28.3441190761,0,0,0,0.3772269587,6452,6331,0.0],[1,1,0.0,0.011764706,0.0,85.0,0,3,20,1.0,6444,6323,1,0,0.1074590864,0.0,0.0556071331,85.1981269162,0,3,20,1.0,6444,6322,0.0],[1,1,0.0,0.12745098,0.161764706,204.0,0,4,0,1.0,6446,6325,1,1,0.163891817,0.2412961815,0.045060893,204.13867186,0,3,0,1.0,6446,6324,0.0],[1,2,0.071759139,0.213483146,0.651685393,133.5,0,4,4,1.0,1045,1043,0,2,0.0,0.9331319969,0.8796813178,133.7554221272,0,4,4,1.0,1044,1042,0.0],[1,1,0.0,0.018292683,0.018292683,164.0,0,3,21,1.0,1046,1044,1,1,0.0,0.1347992071,0.1212129111,163.973996097,0,2,20,0.8821235944,1045,1044,0.0],[1,1,0.0,0.12,0.0,25.0,1,2,1,1.0,6454,6333,1,1,0.0,0.2096498777,0.1867443965,25.3919152823,1,2,1,1.0,6454,6333,0.0],[1,5,0.751661028,0.445283019,0.141509434,106.0,0,5,21,0.8,6463,6342,1,5,0.6296773614,0.4514094201,0.0135423343,105.6165775284,0,4,21,0.6113964027,6463,6342,1.0],[1,4,0.0,0.0,0.0,6.5,0,1,0,0.25,6463,6342,1,3,0.0,0.0,0.0753753278,6.350891047,0,1,0,0.5063646713,6463,6341,0.0],[1,13,0.988323704,0.645238095,0.957142857,32.30769231,0,4,1803,0.615384615,208,208,1,12,1.0,0.5453731683,0.796753165,32.2612294556,0,4,1803,0.3815414932,208,208,1.0],[1,2,0.315997133,0.015706806,0.020942408,477.5,0,5,3,1.0,1048,1046,0,2,0.6555976388,0.5054740115,0.1058137827,477.6003389365,0,5,2,0.9356997765,1048,1046,0.0],[1,26,0.982444133,0.581585082,0.37995338,33.0,0,6,1408,0.615384615,234,234,1,26,0.9289497088,1.0,0.3134429974,32.8348263835,0,6,1408,0.4567264572,234,233,1.0],[1,3,0.995760555,0.027065527,0.014245014,234.0,0,4,66,0.666666667,237,237,1,2,1.0,0.0,0.3646162313,234.080522614,0,4,65,0.6727979575,236,236,0.0],[1,3,0.918990046,0.051282051,0.044871795,52.0,0,5,54,0.666666667,240,240,0,2,1.0,0.1993079227,0.2370982018,52.144722106,0,5,53,1.0,239,239,0.0],[1,2,0.985228136,0.027681661,0.020761246,144.5,0,5,23,1.0,242,242,1,1,0.8986828253,0.1245905108,0.3633821851,144.4861694383,0,5,22,1.0,242,242,0.0],[1,9,0.945058456,0.510273973,0.45890411,32.44444444,0,4,1045,0.888888889,251,251,1,8,0.6245208589,0.6509829344,0.800027604,32.4390032742,0,4,1044,0.3059229949,251,251,1.0],[1,44,0.986005836,0.384615385,0.498481781,44.90909091,0,5,2995,0.386363636,295,295,1,44,0.7900009232,0.1217850979,0.4094891243,44.1931839841,0,4,2994,0.1349050443,294,295,1.0],[1,1,0.0,0.031932773,0.067226891,595.0,0,5,1,1.0,1049,1047,0,1,0.0,0.0,0.0581868077,594.8878858909,0,5,1,0.7764217974,1049,1047,0.0],[1,2,0.965636133,0.014038877,0.010799136,463.0,1,6,3,1.0,1051,1049,1,2,1.0,0.0,0.5130735041,462.7802535448,1,5,3,0.8490921436,1051,1048,1.0],[1,10,0.0,0.0,0.0,56.9,1,1,0,0.1,6477,6356,1,10,0.0,0.0,0.0639976942,56.8312484291,1,1,0,0.2186169295,6476,6355,1.0],[1,5,0.56943165,0.019047619,0.001904762,105.0,1,4,242,1.0,6482,6361,0,5,0.4526183155,0.0,0.0393801458,105.2867914642,0,3,242,1.0,6481,6361,0.0],[1,4,0.898515142,0.266233766,0.073593074,115.5,1,4,77,0.75,6477,6356,0,3,1.0,0.3471416027,0.0162191311,115.3005712409,0,4,77,0.7549984279,6477,6355,1.0],[1,1,0.0,0.01754386,0.01754386,57.0,0,3,22,1.0,1052,1050,1,1,0.0,0.0730504329,0.1092946265,57.4622466143,0,3,22,0.8079292187,1052,1050,0.0],[1,2,0.957026815,0.17896679,0.079335793,271.0,0,4,13,1.0,1054,1052,1,1,0.8979521143,0.8754532772,0.0265172457,271.2304185893,0,4,12,0.8393670715,1054,1051,0.0],[1,4,0.974229291,0.047540984,0.027868852,152.5,1,5,7,0.75,1059,1057,1,3,1.0,0.2630369178,0.3011136975,152.8791644744,1,4,6,0.5936031804,1059,1056,1.0],[1,1,0.0,0.0,0.0,3.0,1,1,0,1.0,1059,1057,1,0,0.0503308898,0.0,0.2062189897,2.8286946319,0,1,0,1.0,1058,1057,0.0],[1,7,0.712232318,0.458937198,0.342995169,59.14285714,1,2,551,0.428571429,6491,6370,1,6,0.4032250117,0.5881871024,0.4070873971,58.9503939263,1,2,550,0.0,6491,6369,0.0],[1,1,0.0,0.75862069,0.034482759,29.0,1,2,20,1.0,6483,6362,0,1,0.0,0.6535824252,0.4309662284,29.5654199601,1,2,20,0.87808178,6482,6361,1.0],[1,1,0.0,0.0,0.0,51.0,1,1,0,1.0,6491,6370,1,0,0.0,0.0,0.2056383802,51.1094514714,0,0,0,0.8608378868,6491,6370,0.0],[1,1,0.0,0.044728435,0.009584665,313.0,0,2,7,1.0,6492,6371,0,1,0.0,0.0,0.5936448468,313.0060660337,0,1,6,0.5836905008,6491,6371,0.0],[1,3,0.817345422,0.010162602,0.010162602,328.0,0,6,26,0.666666667,1062,1060,0,3,1.0,0.1637064632,0.2123512456,327.8862976111,0,6,26,0.6795460227,1061,1059,1.0],[1,1,0.0,0.003012048,0.003012048,332.0,0,6,0,1.0,1063,1061,0,0,0.2775686491,0.0,0.1750432652,332.0044116892,0,6,0,0.5957691846,1062,1061,0.0],[1,9,0.918970792,0.38372093,0.529069767,38.22222222,0,4,1186,0.444444444,304,304,0,9,0.541111882,0.0795755607,1.0050452238,38.4854817115,0,3,1186,0.7966929492,303,303,1.0],[1,1,0.0,0.0,0.0,79.0,1,1,0,1.0,6495,6374,1,0,0.0,0.029942685,0.4134257556,78.9148643088,0,0,0,1.0,6494,6374,0.0],[1,1,0.0,0.134125637,0.139219015,589.0,1,5,0,1.0,6494,6373,1,0,0.0,0.0564008403,0.3541848827,589.0333915634,0,5,0,0.8679424307,6493,6372,1.0],[1,1,0.0,0.0,0.0,38.0,1,1,0,1.0,6494,6373,1,0,0.0,0.1851254186,0.1445286505,37.8665254732,0,0,0,1.0,6493,6373,0.0],[1,3,0.0,0.0,0.0,37.33333333,0,1,0,0.333333333,1072,1070,1,3,0.0,0.1615604987,0.0089800865,37.5927530761,0,1,0,0.6307577532,1071,1070,1.0],[1,6,0.600719466,0.063943162,0.014209591,93.83333333,0,4,62,0.666666667,1072,1070,0,6,0.3925258114,0.0,0.3974571044,94.0517667168,0,4,61,0.6935091361,1071,1069,1.0],[1,31,0.813829401,0.116394606,0.176721079,45.4516129,0,6,355,0.387096774,335,335,1,30,0.6160760903,0.0,0.14619963,45.3709252768,0,5,354,0.0593273743,334,334,1.0],[1,53,0.926080429,0.039949537,0.075273339,44.86792453,0,5,525,0.283018868,388,388,1,52,1.0,0.0,0.2727017044,44.9752721986,0,5,524,0.1501517009,388,387,1.0],[1,1,0.0,0.310344828,0.379310345,29.0,0,2,1,1.0,6496,6375,1,1,0.0,0.2390248781,0.4412291689,28.6507158643,0,1,0,0.5840334624,6496,6375,0.0],[1,3,0.905618518,0.031674208,0.018099548,73.66666667,1,3,26,1.0,6499,6378,1,3,1.0,0.1222271531,0.2514215806,73.5639167337,0,2,26,0.5233359754,6499,6377,1.0],[1,5,0.867321931,0.218809981,0.040307102,104.2,0,4,251,1.0,6504,6383,1,5,0.8235987027,0.3599953308,0.1044130877,103.9554173006,0,4,250,0.913887566,6503,6383,1.0],[1,1,0.0,0.105263158,0.105263158,38.0,1,2,0,1.0,6505,6384,1,1,0.0,0.4591479195,0.0358615989,38.3312598719,0,2,0,0.6637355507,6505,6384,0.0],[1,1,0.0,0.006493506,0.006493506,154.0,1,3,2,1.0,1073,1071,1,0,0.0829283843,0.0,0.4055582409,154.1225782536,0,2,2,1.0,1072,1071,0.0],[1,7,0.955161175,0.050505051,0.090314914,240.4285714,0,5,252,0.857142857,395,395,0,7,0.9797815965,0.2604269382,0.56201585,240.528872051,0,4,251,0.5238127525,394,394,0.0],[1,2,0.811278124,0.179746835,0.093670886,197.5,0,2,26,0.5,1076,1074,0,2,0.7248927926,0.0188029787,0.0140024646,197.438430555,0,1,25,0.2968786018,1076,1074,1.0],[1,1,0.0,0.077464789,0.0,142.0,0,3,0,1.0,1074,1072,1,0,0.0,0.0218232368,0.6255761717,142.3077426382,0,3,0,1.0,1073,1072,0.0],[1,1,0.0,0.0,0.0,35.0,0,1,0,1.0,401,401,1,1,0.2706220752,0.0,0.0330381561,34.6826760182,0,0,0,0.8531860211,401,401,0.0],[1,5,0.973018298,0.174603175,2.412698413,12.6,0,2,32,0.4,401,401,0,4,1.0,0.2229178021,2.4264936888,12.7813110455,0,1,31,0.7173458325,401,401,0.0],[1,2,0.970950594,0.018867925,0.021563342,185.5,0,4,24,1.0,403,403,0,1,0.7672122989,0.2489135519,0.1603318359,185.4941031435,0,4,23,1.0,402,403,1.0],[1,1,0.0,0.0,0.0,7.0,0,1,0,1.0,410,410,1,0,0.0169706494,0.2039533592,0.0287624846,6.6478598678,0,0,0,1.0,410,410,0.0],[1,6,0.791439582,0.011131725,0.012987013,89.83333333,0,5,314,0.666666667,409,409,0,6,0.9823933256,0.0,0.3416012262,89.8814527661,0,4,314,0.2341441366,409,408,0.0],[1,30,0.968021551,0.027641389,0.018003273,183.3,0,5,1393,0.6,440,440,0,30,0.6398202989,0.065597718,0.275168239,183.4258130461,0,4,1393,0.4297360529,440,440,1.0],[1,1,0.0,0.009876543,0.014814815,405.0,1,3,8,1.0,441,441,0,1,0.1319029164,0.0,0.2609579886,405.2959567655,0,3,8,1.0,441,441,0.0],[1,1,0.0,0.234375,0.28125,64.0,1,1,1,1.0,6506,6385,0,1,0.0,0.0,0.2855704397,63.9656739716,0,0,0,1.0,6505,6385,0.0],[1,1,0.0,0.0,0.0,6.0,0,1,0,1.0,6512,6391,0,1,0.0,0.1839809701,0.4282158422,5.7289015382,0,1,0,0.9904075807,6512,6390,0.0],[1,5,0.652234762,0.543624161,0.369127517,119.2,0,5,6,1.0,6511,6390,1,4,0.5253248294,0.8297668958,0.2822498284,119.2967830111,0,4,6,0.923842962,6510,6390,1.0],[1,1,0.0,0.151079137,0.136690647,139.0,0,2,0,1.0,6513,6392,1,0,0.0,0.3489055039,0.0505358436,139.2055672733,0,1,0,1.0,6512,6392,0.0],[1,5,0.75733461,0.074137931,0.001724138,116.0,0,4,244,0.8,1081,1079,1,4,0.9225120769,0.2561983851,0.1577135574,115.9811145388,0,4,244,0.7620766623,1081,1078,1.0],[1,6,0.671185846,0.144341801,0.112009238,144.3333333,0,5,28,0.666666667,6519,6398,1,6,0.7150234242,0.0509325605,0.1485887113,144.3954809459,0,4,28,0.5571272883,6519,6397,0.0],[1,1,0.0,0.009090909,0.031818182,220.0,0,2,25,1.0,6520,6399,1,1,0.0166437551,0.0272974836,0.1601758038,220.027332329,0,2,24,0.9303357171,6520,6399,0.0],[1,2,0.667713541,0.029017857,0.066964286,448.0,1,6,6,1.0,6522,6401,1,1,0.9232891942,0.0,0.202638094,448.0098139418,1,6,6,1.0,6521,6400,0.0],[1,1,0.0,0.0625,0.04296875,256.0,1,4,7,1.0,6523,6402,0,0,0.0,0.2783634632,0.1506354378,256.0483050085,0,3,7,0.3137075334,6522,6401,1.0],[1,4,0.670990479,0.104529617,0.128919861,215.25,1,6,8,0.75,6527,6406,1,3,0.7710099459,0.0685168816,0.2219702464,215.4868447365,1,6,8,1.0,6527,6406,0.0],[1,2,0.811278124,0.052863436,0.044052863,227.0,1,2,4,0.5,6529,6408,0,1,1.0,0.224591597,0.253066995,227.2059411499,1,2,4,0.2518329877,6529,6407,0.0],[1,1,0.0,0.025641026,0.0,195.0,1,4,19,1.0,6530,6409,0,1,0.0,0.0777497851,0.3426512311,194.9477048712,0,4,19,1.0,6530,6408,0.0],[1,14,0.775138487,0.086401202,0.081141998,95.07142857,1,5,130,0.428571429,6544,6423,1,14,1.0,0.0320505951,0.4713968405,95.2822259892,0,4,130,1.0,6543,6422,1.0],[1,2,0.970950594,0.015283843,0.006550218,229.0,0,2,0,0.5,6546,6425,1,1,0.5884653494,0.0,0.0533338731,229.1005352468,0,2,0,0.3786632378,6545,6425,0.0],[1,1,0.0,0.11023622,0.141732283,127.0,1,3,23,1.0,6547,6426,1,1,0.0,0.2385415951,0.2183352697,127.0507277147,1,2,23,1.0,6547,6425,0.0],[1,1,0.0,0.061151079,0.010791367,278.0,1,2,0,1.0,6548,6427,1,0,0.4295800024,0.0,0.1777094715,278.1188364922,0,1,0,1.0,6547,6427,0.0],[1,3,0.666914186,0.083636364,0.076363636,183.3333333,1,4,39,1.0,6551,6430,0,2,1.0,0.1145235976,0.1496515346,183.2206325408,0,4,38,1.0,6550,6430,0.0],[1,12,0.590789611,0.173380035,0.316987741,95.16666667,0,5,596,0.833333333,6563,6442,1,11,0.235431837,0.0,0.0311151558,94.8416901083,0,4,596,0.9363392388,6562,6442,0.0],[1,1,0.0,0.041666667,0.005952381,336.0,0,6,1,1.0,6564,6443,1,0,0.0,0.0598251352,0.1529263857,336.073559355,0,6,0,0.9315673957,6563,6442,0.0],[1,6,0.744154196,0.03575419,0.027932961,149.1666667,1,6,35,0.833333333,6570,6449,0,6,0.8106384873,0.1361235685,0.0855119925,149.3841012548,0,5,35,0.9870622122,6570,6449,0.0],[1,4,0.685607873,0.191358025,0.16255144,121.5,1,5,11,1.0,6574,6453,0,4,0.6357646097,0.4648153477,0.1686870061,121.5499183731,0,4,11,0.4592792001,6573,6452,1.0],[1,3,0.279823909,0.429104478,0.432835821,89.33333333,1,4,28,1.0,6577,6456,1,2,0.3375452368,0.8023147498,0.4339420037,89.5303660734,0,4,27,1.0,6576,6456,0.0],[1,1,0.0,0.035714286,0.035714286,28.0,1,2,40,1.0,6578,6457,1,1,0.0,0.0,0.1139458872,27.9964651366,0,1,39,1.0,6577,6456,0.0],[1,2,0.708835673,0.047263682,0.029850746,201.0,1,6,2,0.5,6580,6459,1,1,1.0,0.3068934326,0.122992594,200.7654117917,1,5,2,0.6810823022,6579,6459,0.0],[1,1,0.0,0.064748201,0.899280576,139.0,1,5,5,1.0,6581,6460,0,1,0.3631293003,0.2798061153,0.7989098511,139.2332845855,1,4,4,0.8089752958,6581,6459,1.0],[1,1,0.0,0.0,0.0,68.0,0,1,0,1.0,6589,6468,0,0,0.0,0.2084606083,0.1228201423,68.1092789367,0,0,0,1.0,6588,6468,0.0],[1,7,0.78293308,0.203278689,0.055737705,130.7142857,0,5,152,1.0,6588,6467,1,6,0.5796016165,0.1590711799,0.1744604524,130.7498907512,0,4,151,1.0,6588,6467,0.0],[1,4,0.866467944,0.254117647,0.470588235,106.25,0,5,33,0.75,6593,6472,0,3,0.9962570714,0.0470053947,1.1429679752,106.1610262881,0,4,33,0.5727048057,6593,6472,1.0],[1,1,0.0,0.005449591,0.010899183,367.0,0,3,0,1.0,548,548,0,0,0.5768755509,0.0,0.0909930986,367.4359209332,0,3,0,0.4978833878,548,548,1.0],[1,2,0.446481347,0.062176166,0.086355786,289.5,0,4,5,1.0,550,550,1,1,0.602229581,0.0,0.0407360734,289.9840607081,0,4,5,1.0,549,549,0.0],[1,1,0.0,0.002739726,0.002739726,365.0,1,3,0,1.0,551,551,1,0,0.0,0.2423804534,0.5652269033,365.3448451038,1,3,0,0.8140667651,551,550,1.0],[1,1,0.0,0.144230769,0.432692308,104.0,0,3,5,1.0,552,552,0,0,0.0037925129,0.0,0.4673323945,103.8385247122,0,3,5,1.0,552,551,0.0],[1,2,0.453716339,0.03960396,0.168316832,50.5,0,2,12,0.5,554,554,0,1,0.0832847716,0.0,0.6793909513,50.2703712572,0,1,11,0.7847902208,553,554,0.0],[1,1,0.0,0.101910828,0.197452229,157.0,1,3,5,1.0,555,555,0,1,0.0902121559,0.5071795701,0.2225310063,156.5960451492,0,3,5,1.0,554,555,1.0],[1,1,0.0,0.161290323,0.322580645,31.0,0,2,6,1.0,556,556,0,0,0.1880407759,0.0800180943,0.4437375285,31.2163730115,0,1,5,0.9859662648,555,555,0.0],[1,1,0.0,0.240963855,0.469879518,83.0,0,2,6,1.0,557,557,1,1,0.0335503576,0.155095859,0.1717511772,83.0086028312,0,2,6,1.0,557,556,0.0],[1,1,0.0,0.031372549,0.031372549,255.0,0,2,5,1.0,6594,6473,0,1,0.0,0.0,0.2270729817,254.8307170117,0,2,5,0.5402705885,6594,6473,0.0],[1,1,0.0,0.005830904,0.002915452,343.0,1,6,1,1.0,6595,6474,0,1,0.0,0.0,0.2476078914,342.8362965671,0,5,0,1.0,6594,6474,0.0],[1,1,0.0,0.083018868,0.026415094,265.0,1,4,3,1.0,6596,6475,1,1,0.0242559654,0.359991853,0.1462116154,264.9853283756,1,3,3,1.0,6596,6475,0.0],[1,1,0.0,0.009174312,0.009174312,218.0,0,2,6,1.0,6597,6476,1,0,0.0,0.0,0.0150680867,217.7435870277,0,2,6,1.0,6597,6476,0.0],[1,2,0.634309555,0.5859375,0.390625,64.0,0,4,57,1.0,6599,6478,1,2,0.8312556802,0.51517422,0.4592489294,64.4823020467,0,4,57,1.0,6598,6478,0.0],[1,1,0.0,0.007874016,0.0,381.0,1,3,9,1.0,1082,1080,0,0,0.0,0.0039578496,0.0630694974,380.9778824625,0,3,8,0.5816522575,1081,1079,0.0],[1,1,0.0,0.040816327,0.040816327,49.0,1,2,6,1.0,1083,1081,1,1,0.0,0.1244722914,0.2127014424,48.9175015169,0,1,6,1.0,1082,1081,1.0],[1,4,0.379026881,0.03931848,0.002621232,381.5,0,6,14,1.0,1087,1085,1,3,0.0838589116,0.3734577995,0.0377699763,381.8455745144,0,5,14,1.0,1087,1085,0.0],[1,1,0.0,0.037037037,0.037037037,27.0,0,3,44,1.0,6600,6479,1,1,0.1635954773,0.127765435,0.0228914694,26.8932194436,0,2,43,1.0,6600,6478,0.0],[1,1,0.0,0.005780347,0.005780347,173.0,1,2,9,1.0,1088,1086,0,0,0.0,0.0,0.2082748785,172.6752518083,1,2,8,1.0,1088,1085,0.0],[1,1,0.0,0.021702838,0.0,599.0,0,5,1,1.0,1089,1087,1,1,0.1311197995,0.0,0.1956831103,599.1287647732,0,5,1,1.0,1089,1086,0.0],[1,1,0.0,0.0,0.0,0.0,0,3,34,1.0,327,327,0,0,0.0,0.0,0.4184259913,0.1478630219,0,3,33,1.0,326,327,0.0],[1,1,0.0,0.009009009,0.009009009,111.0,1,3,5,1.0,6601,6480,1,1,0.1426260998,0.0,0.1829193719,111.2505101072,1,2,4,1.0,6600,6480,0.0],[1,3,0.771052319,0.835443038,0.82278481,26.33333333,1,2,193,0.666666667,6604,6483,0,2,0.5482721498,0.888359173,0.3283376823,26.1799057014,0,2,193,0.8930150187,6603,6482,0.0],[1,3,0.8363751,0.709677419,0.282258065,41.33333333,1,5,350,1.0,6607,6486,1,2,1.0,1.0,0.2597967715,41.4995605089,1,4,349,1.0,6606,6485,1.0],[1,2,0.811278124,0.00152207,0.00456621,328.5,0,5,16,1.0,1091,1089,1,2,1.0,0.0,0.2066539557,328.8316813584,0,4,15,1.0,1090,1088,0.0],[1,1,0.0,0.272727273,0.136363636,22.0,1,4,0,1.0,1092,1090,1,0,0.0166525752,0.0825981287,0.1608914399,21.9472049162,0,4,0,0.8027077842,1092,1089,0.0],[1,1,0.0,0.142857143,0.142857143,91.0,1,5,0,1.0,1,1,0,0,0.0,0.0,0.3743941052,91.046494845,1,4,0,0.7417968663,0,0,0.0],[1,9,0.623290986,0.048363095,0.002232143,149.3333333,0,6,246,0.444444444,1101,1099,0,9,0.4647541756,0.3327189116,0.5797681214,149.3223780222,0,5,245,0.6010484029,1100,1099,1.0],[1,4,0.668742198,0.208459215,0.172205438,82.75,1,4,42,1.0,6612,6491,0,3,1.0,0.3897266672,0.1725790481,82.5558951769,1,4,41,0.7405014853,6611,6491,0.0],[1,1,0.0,0.0,0.0,44.0,1,1,0,1.0,6612,6491,0,1,0.4442720404,0.0419860196,0.0002645481,43.966946246,0,1,0,1.0,6611,6490,0.0],[1,2,0.140511483,1.523584906,1.330188679,106.0,1,2,30,1.0,6614,6493,1,1,0.1852077411,1.0,1.0247880555,106.3097458256,1,2,30,0.9199517916,6613,6492,0.0],[1,3,0.674479572,0.283615819,0.188700565,295.0,1,5,65,1.0,6617,6496,1,2,0.8127242112,0.0403458464,0.1074203961,294.7329860302,0,4,64,0.883961449,6617,6496,0.0],[1,4,0.861645967,0.161458333,0.09375,48.0,0,2,194,1.0,6621,6500,1,3,1.0,0.0,0.2614640408,48.4098619873,0,1,193,0.9136467307,6621,6499,0.0],[1,1,0.0,0.181818182,0.272727273,22.0,0,2,1,1.0,328,328,1,0,0.4722156278,0.1331647383,0.2971789251,21.8009287978,0,2,1,1.0,327,327,0.0],[1,1,0.0,0.057142857,0.0,35.0,0,2,37,1.0,1105,1103,0,1,0.0,0.104025376,0.2213155763,34.891480953,0,1,37,0.926852678,1105,1103,0.0],[1,1,0.0,0.12,0.08,50.0,1,2,6,1.0,1106,1104,1,1,0.2373251154,0.0,0.3659053114,50.0011516533,1,2,6,0.9180153993,1105,1103,0.0],[1,3,0.0,0.0,0.0,48.0,0,1,0,0.333333333,1104,1102,1,2,0.2900502868,0.0,0.2178487536,47.8848530536,0,1,0,0.0618605476,1103,1101,1.0],[1,9,0.600039801,0.291162791,0.324186047,238.8888889,1,6,205,0.888888889,6630,6509,1,9,0.4564286332,0.7434941654,0.1515023719,239.2252985521,0,5,205,0.8990748541,6630,6508,1.0],[1,4,0.813995072,0.150355872,0.120106762,281.0,0,6,53,0.75,6634,6513,1,4,0.4141708483,0.3162988255,0.2976099948,281.1414717547,0,6,52,0.8873840748,6633,6513,1.0],[1,12,0.812096659,0.381074169,0.319693095,65.16666667,1,5,276,0.666666667,6658,6537,1,12,0.9828161898,0.2477586853,0.0861308104,65.1244530257,0,4,275,0.5736789897,6658,6537,0.0],[1,5,0.855488793,0.161290323,0.051612903,31.0,1,4,72,0.4,6639,6518,1,5,1.0,0.0,0.1470609577,30.5210180729,0,3,71,0.3524911856,6638,6518,0.0],[1,7,0.318301489,0.108045977,0.066666667,62.14285714,1,5,90,0.571428571,6646,6525,0,6,0.6514107531,0.4247272276,0.1752743586,61.5645773013,0,5,89,0.8627729695,6645,6524,0.0],[1,1,0.0,0.526315789,0.394736842,38.0,1,2,10,1.0,1108,1106,0,0,0.0,0.9565947546,1.0061638334,38.0158077388,0,1,9,1.0,1107,1105,0.0],[1,1,0.0,0.0,0.0,0.0,0,3,15,1.0,1107,1105,0,0,0.2797320974,0.0678006921,0.2589566724,0.2273097406,0,2,15,0.6053510828,1106,1104,0.0],[2,24,0.768254041,0.153798257,0.056039851,66.91666667,1,4,2390,0.541666667,6682,6682,1,24,0.4451130157,0.4426390141,0.0994830768,67.3108366501,0,3,2390,0.4236743679,6682,6681,1.0],[1,1,0.0,0.142857143,0.010989011,91.0,1,4,18,1.0,2,2,0,0,0.0786225395,0.0446478094,0.457378001,90.7725522243,0,3,17,1.0,2,2,0.0],[1,1,0.0,0.0,0.016393443,61.0,0,4,15,1.0,3,3,1,0,0.0178301932,0.0015609595,0.1333378442,60.8180518981,0,4,14,0.9101072525,3,2,0.0],[1,1,0.0,0.480769231,1.019230769,52.0,0,5,15,1.0,4,4,1,1,0.0069077524,0.2808465064,1.4839418152,52.2662196558,0,5,15,0.8898099531,4,3,0.0],[1,1,0.0,0.14893617,0.510638298,94.0,1,4,16,1.0,558,558,0,1,0.1812879324,0.1974152424,0.2057524201,94.1663080699,0,3,15,0.811168521,557,558,0.0],[1,1,0.0,0.017142857,0.0,175.0,1,2,13,1.0,6683,6550,1,1,0.089645288,0.0,0.0228304745,174.8088182089,1,1,13,0.9763532402,6682,6550,0.0],[1,3,1.0,0.023809524,0.023809524,42.0,0,4,130,1.0,561,561,0,2,1.0,0.2236281854,0.1416999708,42.135182118,0,4,130,1.0,561,561,0.0],[1,4,0.376660041,0.121076233,0.089686099,55.75,0,4,10,0.5,6687,6554,0,3,0.5328921939,0.4298371994,0.0844491393,55.7925823647,0,3,9,0.4476422687,6687,6553,0.0],[1,1,0.0,0.0,0.0,50.0,0,1,0,1.0,1110,1108,0,1,0.0,0.0848884298,0.031685378,49.6693843201,0,1,0,0.9633347882,1109,1108,0.0],[1,1,0.0,0.181818182,0.045454545,66.0,0,2,179,1.0,1110,1108,1,1,0.0,0.3091217903,0.0236372342,65.8976174951,0,2,178,1.0,1109,1107,0.0],[1,1,0.0,1.708333333,0.819444444,72.0,0,3,40,1.0,6688,6555,0,0,0.0,1.0,0.4654837123,72.2439328272,0,2,39,0.8742735617,6688,6555,0.0],[1,2,0.970950594,0.026315789,0.01754386,57.0,1,5,2,1.0,1112,1110,0,2,0.5905530273,0.0781243248,0.1756563859,57.3673153451,1,4,2,1.0,1112,1109,0.0],[1,2,0.994030211,0.070866142,0.015748031,63.5,1,4,58,1.0,443,443,0,1,1.0,0.0,0.222086805,63.8991862634,1,3,57,0.8243305297,442,443,0.0],[1,5,0.892756289,0.171597633,0.01183432,67.6,0,4,349,0.6,6701,6568,1,4,0.9493078417,0.0,0.5139224025,67.8400912803,0,4,348,1.0,6700,6568,0.0],[1,7,0.660680909,0.17146433,0.043804756,114.1428571,0,6,208,0.857142857,6695,6562,1,6,0.6609426994,0.5634499445,0.6207809922,113.9909340306,0,6,208,1.0,6695,6561,1.0],[1,1,0.0,0.0,0.0,79.0,0,1,0,1.0,6701,6568,1,0,0.1835728235,0.0321779424,0.0077391572,79.2958619269,0,1,0,1.0,6701,6567,0.0],[1,13,0.841047643,0.036274852,0.047436345,220.5384615,1,5,171,0.615384615,6714,6581,0,12,1.0,0.0,0.2450869413,220.7614210168,0,4,170,0.4926911881,6714,6581,1.0],[1,1,0.0,0.004672897,0.004672897,214.0,1,2,0,1.0,6715,6582,1,0,0.037986562,0.0,0.3626893215,213.8344418581,0,1,0,0.7856918612,6715,6582,0.0],[1,1,0.0,0.0,0.0,0.0,0,2,208,1.0,6716,6583,1,1,0.0,0.2997309656,0.1076172972,0.4732907997,0,1,207,1.0,6715,6582,0.0],[1,1,0.0,0.044303797,0.006329114,158.0,0,3,15,1.0,6717,6584,0,0,0.2679716973,0.2179239992,0.1970695172,158.1054664372,0,2,14,0.6060490751,6717,6584,0.0],[1,1,0.0,0.08,0.013333333,75.0,0,2,20,1.0,6718,6585,1,1,0.0,0.26697379,0.0073992962,75.0176911697,0,1,20,0.9744538733,6718,6585,0.0],[1,2,0.811278124,0.024937656,0.014962594,200.5,1,4,16,1.0,1114,1112,1,2,1.0,0.1693188388,0.1283551698,200.7932609571,1,3,16,0.7144702127,1113,1111,1.0],[1,2,0.543564443,0.153846154,0.065934066,91.0,1,2,2,1.0,6720,6587,0,2,0.2215195879,0.4900129776,0.373820865,90.711895938,0,2,2,1.0,6720,6586,0.0],[1,3,0.34065954,0.390909091,0.096969697,110.0,1,4,126,0.666666667,6723,6590,1,2,0.5195988244,0.590321247,0.2050806199,110.3785757064,0,4,126,0.5486058049,6722,6590,0.0],[1,1,0.0,0.01,0.006666667,300.0,1,4,21,1.0,1115,1113,1,1,0.0,0.0441513265,0.1659039381,300.1352419639,0,3,20,1.0,1115,1113,0.0],[1,1,0.0,0.00931677,0.01242236,322.0,1,4,1,1.0,6724,6591,0,0,0.0,0.0,0.115184494,321.6198613713,0,3,1,1.0,6724,6590,1.0],[1,1,0.0,0.1296875,0.078125,640.0,1,5,3,1.0,6726,6593,1,1,0.0438365494,0.0,0.2394342466,640.3323816111,1,4,3,0.4977573952,6725,6592,1.0],[1,1,0.0,0.0,0.0,6.0,1,1,0,1.0,6726,6593,0,1,0.0,0.3785880969,0.6202390689,6.4854641929,1,1,0,0.8648307923,6725,6592,0.0],[1,1,0.0,0.970149254,0.746268657,134.0,0,3,111,1.0,6727,6594,1,0,0.0,0.8955035259,1.1610674475,134.3170804941,0,3,111,1.0,6726,6594,0.0],[1,1,0.0,0.518918919,0.378378378,185.0,1,4,17,1.0,6728,6595,0,1,0.0,1.0,0.4657051043,184.3320982627,1,4,17,0.9044449787,6727,6595,0.0],[1,1,0.0,0.018587361,0.011152416,269.0,1,5,1,1.0,6729,6596,0,1,0.0796081055,0.0,0.0316938186,269.1726234261,0,4,1,1.0,6728,6595,0.0],[1,8,0.898956284,0.057563588,0.014725569,93.375,1,5,76,0.875,1124,1122,0,8,0.9349693086,0.0,0.2340818619,93.1737658378,0,4,75,0.8715408346,1123,1122,0.0],[1,1,0.0,0.010638298,0.010638298,94.0,0,4,52,1.0,1116,1114,0,0,0.0,0.0,0.5036576173,93.7564067555,0,3,52,0.8982235741,1116,1113,0.0],[1,8,0.937510318,0.012522361,0.016994633,139.75,1,6,601,0.75,1132,1130,0,7,0.8733211399,0.2823787018,0.0645774781,139.4412680347,0,6,601,0.7026023036,1131,1130,1.0],[1,7,0.885284024,0.051882845,0.00251046,170.7142857,0,7,68,1.0,1139,1137,0,7,0.6828855383,0.419291731,0.0487078754,170.3885215644,0,7,68,0.5994595665,1138,1136,0.0],[1,1,0.0,0.021857923,0.010928962,366.0,1,6,0,1.0,1140,1138,1,0,0.0,0.0,0.172416415,365.7050741475,1,6,0,0.4570360891,1139,1137,0.0],[1,1,0.0,0.21875,0.0625,32.0,1,2,17,1.0,562,562,0,0,0.0,0.2902395139,0.3349761419,32.1366045814,0,1,16,0.8323577578,562,561,0.0],[1,3,0.965886546,0.224043716,0.049180328,61.0,0,2,42,1.0,565,565,1,3,0.8712935507,0.632634706,0.0533551953,61.2831006449,0,1,42,1.0,565,565,1.0],[1,1,0.0,0.012048193,0.0,83.0,1,1,61,1.0,6733,6600,1,1,0.0,0.3192288191,0.057314039,83.2458608065,1,1,61,0.6501969586,6733,6600,1.0],[1,3,0.724617117,0.01620591,0.043851287,349.6666667,1,6,13,1.0,6732,6599,1,3,0.9701731709,0.2821419481,0.2208660861,349.4772227,0,6,13,0.8843803869,6731,6598,0.0],[1,3,0.992676725,0.096774194,0.080645161,62.0,1,2,0,0.333333333,568,568,0,2,1.0,0.3417146047,0.075131879,61.9261506854,0,2,0,0.2459412309,568,567,0.0],[1,1,0.0,0.013888889,0.013888889,144.0,1,2,21,1.0,6734,6601,1,1,0.0,0.3936573937,0.2026871869,144.2787175602,0,2,21,0.8640640741,6734,6601,0.0],[1,2,0.793049005,0.123684211,0.052631579,190.0,0,4,34,0.5,6736,6603,1,2,1.0,0.0,0.0935631171,190.3863032075,0,4,33,0.819355876,6736,6603,0.0],[1,1,0.0,0.05,0.05,140.0,1,2,3,1.0,6737,6604,1,1,0.0,0.0,0.351775368,140.1016944759,1,1,2,0.7039136996,6737,6603,0.0],[1,1,0.0,0.037037037,0.037037037,27.0,0,3,9,1.0,6738,6605,1,0,0.2498486073,0.1357672839,0.2735779427,26.8683371003,0,2,9,0.900454084,6737,6605,0.0],[1,1,0.0,0.138297872,0.095744681,94.0,1,1,3,1.0,6739,134,1,0,0.0,0.0,0.0819028777,94.0578607456,0,1,3,0.8446533239,6738,133,0.0],[1,3,0.454683044,0.151234568,0.092592593,108.0,1,5,124,0.666666667,6742,6608,0,3,0.3805750323,0.0,0.1585395033,108.1160748216,0,4,124,0.3105541772,6741,6608,1.0],[1,2,0.852405179,0.223684211,0.013157895,38.0,1,3,2,0.5,6744,6610,1,2,0.9300682531,0.4310636756,0.1560428496,38.142127134,1,2,2,0.3718764568,6744,6609,1.0],[1,9,0.832366761,0.24368231,0.05234657,61.55555556,0,4,1094,0.888888889,6753,6619,0,9,0.6671340575,0.0,0.0811388542,61.549642814,0,4,1094,1.0,6752,6619,0.0],[1,1,0.0,0.112149533,0.028037383,107.0,0,2,3,1.0,569,569,1,0,0.3208413503,0.0,0.1065219604,107.4775352792,0,1,3,0.9870475056,569,569,0.0],[1,4,0.0,0.0,0.0,13.75,0,1,0,0.25,6757,138,1,4,0.0,0.065628985,0.2119110072,13.2540216521,0,1,0,0.3441503189,6757,137,0.0],[1,12,0.596057648,0.157323689,0.245931284,46.08333333,0,5,856,0.75,6785,6647,0,11,0.8842268635,0.0600718815,0.0850022301,45.7452769509,0,5,856,0.6400429618,6784,6647,0.0],[1,1,0.0,0.0,0.0,30.0,0,1,0,1.0,6773,6635,1,0,0.0,0.1452278471,0.0999802025,29.7598038495,0,0,0,1.0,6773,6635,1.0],[1,15,0.915377054,0.128686327,0.116621984,49.73333333,0,5,1528,0.866666667,6773,6635,1,15,0.8295035656,0.0591113474,0.1275042192,50.0959322998,0,5,1528,0.5938209817,6773,6635,0.0],[1,1,0.0,0.0,0.0,8.0,0,1,0,1.0,6844,6706,1,1,0.0,0.0,0.1496220965,8.1431467153,0,1,0,0.9525331293,6843,6706,0.0],[1,43,0.969561285,0.029456423,0.020953538,76.58139535,0,6,1564,0.697674419,6828,6690,1,42,0.7727950534,0.0,0.0523446259,76.8486785513,0,6,1564,0.7840685123,6827,6690,0.0],[1,15,0.935647018,0.025551102,0.018537074,133.0666667,0,7,268,0.866666667,6844,6706,1,14,1.0,0.0,0.6159429058,132.9728251633,0,7,268,1.0,6843,6705,0.0],[1,1,0.0,0.016194332,0.004048583,247.0,1,4,7,1.0,444,444,1,1,0.0,0.587912223,0.1912030985,246.77936319,1,3,6,0.9191565022,443,443,0.0],[1,22,0.899368348,0.161377448,0.035111411,67.31818182,0,5,729,0.909090909,6866,6728,0,22,0.7973922176,0.7296778235,0.0632993452,66.8429744612,0,5,729,1.0,6865,6727,0.0],[1,4,0.921897066,0.354330709,0.173228346,31.75,0,3,44,1.0,573,573,1,3,1.0,0.2295201179,0.028027819,31.7483534121,0,2,44,0.9413682408,572,572,0.0],[1,4,0.748032956,0.026607539,0.011086475,112.75,1,3,33,1.0,6870,6732,1,3,0.7298645983,0.0,0.2049585045,112.8550487031,1,2,33,0.9814151628,6870,6731,0.0],[1,3,0.979031763,1.239130435,0.782608696,15.33333333,0,1,3,0.333333333,6873,141,0,2,0.8881630586,1.0,0.995960355,15.3443296212,0,1,2,0.6680012727,6872,140,0.0],[1,15,0.848830323,0.389857369,0.231378764,42.06666667,0,6,231,0.333333333,6888,6747,1,14,0.6982614814,0.0178679569,0.4138024525,42.1411726424,0,5,231,0.6008602489,6887,6747,0.0],[1,1,0.0,0.082191781,0.068493151,73.0,1,3,1,1.0,574,574,1,1,0.0,0.112210295,0.2251265714,73.0342081905,0,3,1,0.9855365884,573,573,0.0],[1,1,0.0,1.0,0.913043478,23.0,1,2,151,1.0,6889,6748,1,0,0.0,1.0,0.872173188,22.7269862254,0,2,151,0.976940838,6888,6748,0.0],[1,2,0.558629373,0.186813187,0.065934066,45.5,0,4,1,1.0,446,446,1,2,0.6256958233,0.2565559665,0.0362767162,45.3908062653,0,4,0,1.0,445,445,0.0],[1,3,0.0,0.014925373,0.104477612,22.33333333,0,4,327,0.666666667,577,577,0,2,0.0573019984,0.1165729488,0.5173360184,22.2933214823,0,4,327,0.5333715379,576,577,0.0],[1,3,0.937931846,0.151376147,0.285932722,218.0,0,4,59,0.666666667,580,580,0,2,0.7064567206,0.0,0.3083889761,218.0882364083,0,3,58,0.7207893514,580,579,0.0],[1,3,0.918555784,0.238993711,0.100628931,53.0,1,2,14,1.0,1143,1141,1,2,0.9008597571,0.4483820808,0.451865976,52.9126323288,0,2,14,0.84233817,1143,1140,1.0],[1,2,0.999142104,0.186567164,0.138059701,134.0,0,3,25,1.0,6891,6750,1,2,0.7069453474,0.0,0.2789089518,134.1781557606,0,3,25,0.7450840083,6890,6750,0.0],[1,1,0.0,0.578947368,0.486842105,76.0,1,1,18,1.0,6892,6751,1,1,0.333819268,0.7829230362,0.9736202922,76.1239360962,0,1,17,0.9372667563,6892,6750,0.0],[1,2,0.842657877,0.13229572,0.054474708,128.5,1,4,50,1.0,6894,6753,0,2,1.0,0.0,0.2137970264,128.6660568292,0,4,49,0.7124713393,6894,6752,0.0],[1,1,0.0,0.025210084,0.025210084,119.0,0,1,218,1.0,6895,142,1,0,0.0,0.1105919203,0.3501807316,119.3706520566,0,0,218,1.0,6895,141,0.0],[1,7,0.943825617,0.338785047,0.163551402,61.14285714,1,4,63,0.142857143,6902,6760,0,6,0.5130950974,0.5642627877,0.1306998046,61.1788843821,0,4,63,0.4899350709,6901,6760,0.0],[1,4,0.244153686,1.562141491,1.407265774,130.75,1,2,94,0.5,6908,148,1,4,0.1713982231,1.0,1.876477137,130.6290929633,1,2,93,0.7498001663,6907,148,1.0],[1,1,0.0,0.021052632,0.010526316,95.0,1,1,6,1.0,6903,143,0,0,0.0,0.0,0.023276498,95.3107834099,1,0,6,0.6324200776,6902,142,0.0],[1,1,0.0,0.0,0.0,39.0,1,1,0,1.0,6908,148,0,0,0.0,0.0,0.5278571186,39.4502289596,0,0,0,0.8327330579,6907,147,1.0],[1,1,0.0,0.581395349,0.325581395,86.0,1,1,6,1.0,6909,6761,1,1,0.1975174421,0.3221873896,0.4405914517,86.2359674844,0,0,5,1.0,6908,6761,0.0],[1,1,0.0,0.098039216,0.137254902,51.0,1,3,24,1.0,6910,6762,1,1,0.0,0.4596686954,0.3315826867,50.8167614755,1,3,23,1.0,6910,6761,0.0],[1,1,0.0,0.306666667,0.186666667,75.0,1,3,48,1.0,6911,6763,0,1,0.4921406366,0.3996067849,0.2553485721,74.6729609317,1,3,48,0.98459016,6911,6762,0.0],[1,1,0.0,0.833333333,0.472222222,36.0,1,3,21,1.0,6912,6764,0,0,0.2007835957,0.554317962,0.3354863381,36.1186092363,0,2,21,0.8319537265,6912,6764,0.0],[1,1,0.0,0.356741573,0.292134831,356.0,1,1,2,1.0,6913,6765,0,0,0.0,0.1574459855,0.540779786,355.972013998,1,0,1,0.88750284,6912,6764,0.0],[1,1,0.0,12.0,16.0,0.0,0,3,2,1.0,6914,6766,1,0,0.1230397886,1.0,15.9973163813,0.0487527575,0,3,1,1.0,6914,6765,0.0],[1,1,0.0,0.084745763,0.033898305,59.0,1,3,3,1.0,6915,6767,0,1,0.2696453954,0.0,0.2452897383,58.8313746111,1,2,2,1.0,6915,6767,0.0],[1,1,0.0,0.032258065,0.0,31.0,1,4,2,1.0,6916,6768,0,0,0.3426796217,0.0,0.1779177252,30.5723609159,1,3,2,1.0,6916,6767,0.0],[1,1,0.0,0.064516129,0.064516129,124.0,1,4,3,1.0,581,581,0,1,0.0,0.0122622337,0.3661293212,124.0291706666,1,3,2,1.0,580,580,0.0],[1,1,0.0,0.468085106,0.063829787,188.0,0,3,2,1.0,329,329,0,0,0.0,0.1923669552,0.2399554904,188.2978285659,0,3,2,0.9017011202,328,328,0.0],[1,1,0.0,0.0,0.0,18.0,1,1,0,1.0,6917,6769,1,0,0.0,0.0,0.108030744,18.184144253,0,1,0,0.9999188136,6916,6769,1.0],[1,1,0.0,0.019736842,0.118421053,152.0,1,6,118,1.0,6922,6774,1,1,0.4779464927,0.2705420316,0.1034173646,151.7695708384,0,5,117,0.973958432,6921,6773,0.0],[1,3,0.0,0.0,0.0,15.66666667,1,1,0,0.333333333,6922,6774,1,2,0.1348745306,0.2241675935,0.2351152024,15.4717871534,1,1,0,0.1004017706,6922,6773,1.0],[1,1,0.0,0.0,0.0,0.0,1,3,118,1.0,6918,6770,0,0,0.0,0.3221790731,0.15491612,0.0394799922,0,2,118,0.9906071126,6918,6770,0.0],[1,1,0.0,0.108108108,0.0,74.0,0,2,10,1.0,582,582,1,1,0.0,0.0,0.3548437048,74.1215269228,0,2,10,1.0,582,582,0.0],[1,1,0.0,0.009259259,0.00617284,324.0,1,4,7,1.0,1144,1142,1,1,0.1869375061,0.0313413095,0.3692077864,323.5973316084,0,4,6,0.8630604728,1144,1142,0.0],[1,2,0.918295834,0.153846154,0.076923077,13.0,1,2,2,1.0,331,331,1,2,0.6153275857,0.0248009676,0.4594212596,12.8512743052,0,2,1,1.0,330,331,0.0],[1,3,0.830428998,0.062639821,0.015659955,149.0,1,5,69,1.0,1147,1145,0,2,0.6788219089,0.301579659,0.0889756572,149.0993168758,1,4,68,1.0,1147,1145,0.0],[1,3,0.212321634,0.177981651,0.181651376,181.6666667,0,4,8,1.0,1150,1148,0,2,0.1246239964,0.2819064575,0.137837042,181.549465385,0,3,7,1.0,1150,1148,1.0],[1,1,0.0,0.3375,0.225,160.0,0,3,0,1.0,332,332,1,0,0.2967214579,0.3478859904,0.3279425468,160.0183284833,0,2,0,0.7260255818,332,332,0.0],[1,44,0.890458029,0.019082633,0.031512605,129.8181818,1,6,1376,0.613636364,626,626,1,43,1.0,0.075964497,0.3846907715,129.716194933,0,5,1376,0.8667765495,625,626,0.0],[1,1,0.0,0.0,0.0,45.0,0,1,0,1.0,1,1,0,1,0.0,0.0,0.1329096301,45.2251054616,0,1,0,1.0,0,0,0.0],[1,1,0.0,0.246376812,0.014492754,69.0,0,3,265,1.0,2,2,0,0,0.0,0.0374970039,0.0747744031,68.7945746336,0,3,264,1.0,2,1,0.0],[1,1,0.0,0.04,0.08,25.0,0,2,12,1.0,3,1,0,0,0.0,0.1339206902,0.0073390525,24.9137576121,0,1,12,1.0,2,0,0.0],[1,1,0.0,0.12755102,0.010204082,196.0,0,6,10,1.0,4,3,0,0,0.0,0.4872804083,0.0738517886,195.5826727976,0,6,10,1.0,4,2,0.0],[1,1,0.0,0.347222222,0.361111111,72.0,1,4,67,1.0,627,627,1,0,0.0,0.4963692156,0.1251563427,72.0837723743,1,4,67,1.0,626,626,0.0],[1,1,0.0,0.181818182,0.121212121,66.0,0,5,51,1.0,5,4,0,0,0.0,0.3274831611,0.0905592492,66.1792939847,0,4,50,1.0,5,3,0.0],[1,1,0.0,0.083333333,0.049242424,264.0,0,6,10,1.0,6,5,1,1,0.2296492808,0.1297367445,0.0812657396,263.4504199271,0,5,10,1.0,5,4,0.0],[1,1,0.0,0.318181818,0.181818182,22.0,1,2,50,1.0,7,6,1,0,0.0,0.3631782108,0.4265595762,21.694285954,1,1,50,1.0,7,5,0.0],[1,1,0.0,0.035714286,0.035714286,196.0,1,6,0,1.0,628,628,1,0,0.3742160822,0.2317445464,0.1862179473,195.8052976066,0,5,0,0.8765352596,628,628,0.0],[1,1,0.0,0.362637363,0.10989011,91.0,0,4,0,1.0,629,629,0,1,0.3814808528,0.4927773171,0.1545279329,90.9116882204,0,4,0,1.0,629,628,0.0],[1,1,0.0,1.469135802,0.888888889,81.0,0,2,4,1.0,630,630,0,1,0.0,1.0,1.0577124911,81.2625341643,0,2,4,0.9533473245,629,629,0.0],[1,1,0.0,1.307692308,0.692307692,13.0,0,3,27,1.0,631,631,1,0,0.076062094,1.0,0.4341713679,13.674965071,0,3,26,1.0,630,630,0.0],[1,1,0.0,0.114583333,0.0625,96.0,1,3,6,1.0,8,7,0,1,0.3690590319,0.1473080122,0.034807578,96.203313506,1,2,5,1.0,7,6,0.0],[1,1,0.0,0.861209964,0.128113879,281.0,0,4,9,1.0,5,5,1,1,0.0168620234,0.5053485519,0.1842807668,280.7771058681,0,3,9,0.784843904,4,4,1.0],[1,1,0.0,0.709677419,0.0,93.0,0,3,0,1.0,9,8,1,0,0.0042166221,0.5332224104,0.4349453343,92.8123247054,0,3,0,1.0,8,8,0.0],[1,1,0.0,0.889908257,0.027522936,109.0,0,1,0,1.0,10,9,1,1,0.0,1.0,0.3478765903,109.4601082343,0,1,0,1.0,10,8,0.0],[1,1,0.0,0.186379928,0.093189964,279.0,0,6,0,1.0,11,10,1,1,0.0,0.2046257984,0.4558736541,278.2097745629,0,6,0,1.0,11,9,1.0],[1,1,0.0,0.014234875,0.017793594,281.0,1,4,0,1.0,6,6,0,1,0.0,0.0750399349,0.0355161045,280.7671807868,0,4,0,1.0,5,6,0.0],[1,1,0.0,0.2,0.094736842,95.0,0,3,1,1.0,12,11,0,1,0.0,0.0,0.5190756144,95.4222025535,0,2,1,1.0,11,11,0.0],[1,1,0.0,0.586206897,0.034482759,29.0,0,4,121,1.0,13,12,0,1,0.0,0.7083974663,0.473897026,28.9284402763,0,4,120,0.8714980622,12,11,0.0],[1,1,0.0,0.103448276,0.034482759,290.0,1,6,1,1.0,14,13,0,0,0.0636450399,0.0,0.0349595042,290.2793258795,0,6,0,0.9318994394,14,12,0.0],[1,1,0.0,0.058091286,0.045643154,241.0,1,4,1,1.0,447,447,1,1,0.0,0.290315826,0.1987301985,241.4805183496,0,4,1,0.6961919152,446,446,0.0],[1,1,0.0,0.024647887,0.014084507,284.0,0,4,1,1.0,7,7,1,0,0.3366329516,0.1881194718,0.9062572026,284.1064063489,0,3,1,0.85514345,7,7,0.0],[1,1,0.0,0.006622517,0.0,302.0,1,4,1,1.0,448,448,1,1,0.0,0.0402166264,0.1307865985,301.7361299975,0,4,1,1.0,448,448,0.0],[1,1,0.0,0.00330033,0.0,303.0,1,4,0,1.0,449,449,0,0,0.2543431834,0.0249453421,0.2954968852,303.4954375792,1,4,0,1.0,448,449,0.0],[1,1,0.0,0.26146789,0.004587156,218.0,0,5,47,1.0,15,14,1,0,0.0,0.2969826984,0.0127099919,218.2979779185,0,5,46,0.9367088997,15,14,0.0],[1,1,0.0,0.0,0.0,52.0,0,1,0,1.0,16,15,1,0,0.0,0.0,0.1377642432,51.9824481347,0,0,0,0.8855634545,15,14,0.0],[1,10,0.880228911,0.090534979,0.011316872,97.2,0,6,120,0.7,459,459,0,10,1.0,0.0,0.0223485677,97.2498355081,0,6,119,0.7353706505,458,459,0.0],[1,1,0.0,0.139013453,0.071748879,223.0,1,5,1,1.0,17,16,0,0,0.0,0.2888362687,0.2227350418,222.752057867,0,4,1,1.0,16,15,0.0],[1,1,0.0,0.6,0.0,95.0,0,1,1,1.0,18,17,1,1,0.0,0.5563019007,0.2382664524,95.2293371605,0,1,0,1.0,18,16,0.0],[1,1,0.0,0.095833333,0.0,240.0,0,4,2,1.0,19,18,1,0,0.1665836259,0.1642780201,0.6493930272,239.939611388,0,4,1,1.0,19,17,0.0],[1,1,0.0,0.0,0.0,33.0,0,1,0,1.0,20,19,0,0,0.2725005125,0.0,0.3958101591,32.8842526248,0,0,0,0.6932873762,20,19,0.0],[1,5,0.953412099,0.58974359,0.179487179,39.0,0,5,346,0.6,464,464,1,5,1.0,0.3024295503,0.119771802,39.004068677,0,5,345,0.371981555,464,463,0.0],[1,15,0.840974207,0.086446886,0.016117216,91.0,0,6,61,0.333333333,479,479,1,14,1.0,0.0,0.5334969667,90.9256144083,0,5,60,0.392676759,478,479,0.0],[1,1,0.0,0.961538462,0.0,26.0,0,3,3,1.0,480,480,0,0,0.0,0.7918815752,0.1908284714,25.7995556878,0,3,2,0.6554452387,480,479,0.0],[1,6,0.0,0.0,0.0,24.16666667,0,1,0,0.166666667,26,7,0,6,0.0,0.0,0.0055303591,24.3924695368,0,1,0,0.0,26,6,1.0],[1,1,0.0,0.075268817,0.0,93.0,1,4,54,1.0,27,20,1,1,0.0,0.5840172521,0.0142645385,92.9673284032,0,3,53,1.0,26,20,0.0],[1,1,0.0,0.58,0.26,50.0,0,3,55,1.0,632,632,0,1,0.0,0.7405608845,0.309997509,50.2041427991,0,2,55,1.0,631,631,0.0],[1,4,0.928512264,0.159887798,0.430575035,178.25,0,6,35,1.0,636,636,0,4,0.7687192763,0.1978978101,0.3978543848,178.5526278794,0,5,34,1.0,635,636,0.0],[1,1,0.0,0.156996587,0.116040956,293.0,1,4,3,1.0,8,8,0,1,0.0,0.0245899343,0.2675799469,293.2393964663,0,4,3,1.0,7,7,0.0],[1,1,0.0,0.044715447,0.004065041,246.0,0,4,2,1.0,28,21,1,1,0.1119280386,0.4185995823,0.5106837141,245.7133694796,0,3,2,0.8411713372,27,21,0.0],[1,1,0.0,0.535714286,0.0,56.0,0,1,2,1.0,29,22,0,0,0.0,1.0,0.0093749092,56.1630347845,0,1,2,0.462721394,29,22,0.0],[1,1,0.0,0.083333333,0.0,48.0,0,2,225,1.0,30,23,0,1,0.0,0.0,0.3473163805,48.000445639,0,2,224,0.629224894,29,23,0.0],[1,1,0.0,0.266666667,0.0,30.0,0,4,3,1.0,31,24,1,0,0.0,0.0,0.0286906301,29.9711753813,0,4,2,1.0,30,24,0.0],[1,1,0.0,0.027118644,0.006779661,295.0,1,6,3,1.0,32,25,1,0,0.0,0.0,0.1216175128,294.8464146699,1,5,3,0.7950561111,32,25,0.0],[1,1,0.0,0.043478261,0.0,138.0,1,4,0,1.0,1151,1149,1,0,0.020942959,0.1492371648,0.1235797464,138.2904032749,0,4,0,1.0,1151,1149,0.0],[1,2,0.918295834,0.013944223,0.009960159,502.0,0,6,26,0.5,1153,1151,0,1,0.9768788811,0.5776443778,0.2857148475,502.3616800881,0,6,25,0.8818878596,1153,1150,0.0],[1,1,0.0,0.558823529,0.617647059,34.0,0,2,5,1.0,637,637,0,0,0.0703000776,0.5338095852,0.8588281498,33.7680430772,0,1,4,1.0,636,637,0.0],[1,2,0.970950594,0.049261084,0.197044335,101.5,0,5,46,1.0,639,639,1,2,0.6303922067,0.0,0.3613781206,101.3059118182,0,4,45,0.6822204291,639,639,0.0],[1,1,0.0,0.623655914,0.086021505,93.0,0,6,1,1.0,640,640,0,1,0.0,0.6134830098,0.2396489621,92.6317347466,0,5,1,0.9426026835,640,639,0.0],[1,1,0.0,0.216981132,0.0,106.0,1,3,272,1.0,482,482,1,0,0.0,0.3526737984,0.4616214297,106.2112691844,0,3,271,1.0,481,482,0.0],[1,1,0.0,0.0,0.0,102.0,1,1,0,1.0,482,482,0,1,0.0,0.0,0.0342278271,101.7697751465,0,1,0,1.0,481,482,0.0],[1,11,0.910859244,0.050516648,0.030998852,79.18181818,0,6,20,0.181818182,493,493,1,10,1.0,0.4320286262,0.0257896041,79.5558648431,0,6,20,0.0042252375,492,492,0.0],[1,1,0.0,0.0,0.0,39.0,0,1,0,1.0,494,494,0,0,0.0,0.2553503901,0.0943686261,38.9363564083,0,1,0,1.0,494,493,0.0],[1,1,0.0,0.015503876,0.002583979,387.0,1,3,11,1.0,333,333,1,1,0.0086242016,0.0178678512,0.1344150955,387.3238971917,0,2,10,0.9052180804,332,332,0.0],[1,1,0.0,0.320855615,0.486631016,187.0,0,3,7,1.0,334,334,1,1,0.1930254269,0.2788004416,0.7995464083,186.6662347012,0,2,7,1.0,334,334,0.0],[1,2,0.811278124,0.331858407,0.022123894,113.0,1,4,98,1.0,496,496,1,1,1.0,0.5848465979,0.1863698603,112.4756685706,0,4,97,0.3824389676,495,495,0.0],[1,1,0.0,1.0,1.0,0.0,0,4,8,1.0,33,26,1,0,0.1952189776,1.0,1.1928897107,0.0642082883,0,3,7,0.7856845982,32,26,0.0],[1,1,0.0,0.166666667,0.090909091,66.0,1,5,18,1.0,335,335,1,1,0.1294086318,0.4397193654,0.352124717,65.861366349,1,4,18,1.0,334,335,0.0],[1,1,0.0,0.405405405,0.121621622,74.0,1,2,11,1.0,1156,1154,0,0,0.1053409903,0.9558385574,0.0682023838,73.7357116794,1,1,10,1.0,1155,1154,0.0],[1,2,0.0,0.0,0.0,30.0,1,1,0,0.5,1156,1154,1,2,0.1122495634,0.4800137497,0.2014713547,29.9529702533,0,1,0,0.4309988912,1155,1153,1.0],[1,5,0.706779797,0.05489774,0.013993541,185.8,1,5,100,1.0,340,340,0,5,0.9527998193,0.0232281813,0.1231267594,185.8454413338,0,5,99,0.6072990833,340,340,0.0],[1,14,0.806076407,0.376286353,0.25950783,159.6428571,0,6,234,0.642857143,6936,6788,0,13,0.0970062371,0.3954005214,0.3947160288,159.9585123607,0,5,233,0.7648770767,6936,6788,1.0],[1,3,0.0,0.0,0.0,64.33333333,0,1,0,0.333333333,6939,6791,0,2,0.089628035,0.0,0.1664910223,64.2868241287,0,0,0,0.5384472175,6938,6791,1.0],[1,6,0.637825913,0.249657064,0.193415638,121.5,0,4,199,1.0,6945,6797,0,6,0.8747345511,0.5372279203,0.195468227,121.5898548491,0,3,198,1.0,6945,6797,0.0],[1,6,0.978928343,0.016393443,0.013114754,101.6666667,1,5,704,1.0,6951,6803,0,5,0.5347044204,0.0,0.2964674817,101.4491303528,1,5,703,1.0,6950,6803,0.0],[1,1,0.0,0.166666667,0.25,12.0,1,2,5,1.0,6952,149,1,0,0.0,0.4416675103,0.037767143,11.9340909988,0,1,5,0.969845817,6952,149,0.0],[1,2,0.0,0.0,0.0,38.5,0,1,0,0.5,6954,6805,1,1,0.0,0.3890231985,0.2673887509,38.8499062923,0,1,0,0.7784902569,6953,6804,0.0],[1,3,0.656546442,0.053110774,0.024279211,219.6666667,0,6,12,0.666666667,6957,6808,0,2,0.4937394211,0.0,0.0532307617,219.9006586586,0,5,12,0.5353716122,6956,6807,0.0],[1,9,0.717753138,0.613636364,0.202020202,44.0,0,1,420,0.444444444,6966,158,1,8,0.7254186166,0.4605960705,0.2815012242,44.1220674231,0,0,419,0.1782702156,6966,157,0.0],[1,1,0.0,0.0,0.0,39.0,1,1,0,1.0,6974,6816,1,0,0.0,0.3053855242,0.0843126512,39.232708031,0,0,0,1.0,6974,6816,0.0],[1,7,0.701028464,0.220858896,0.247443763,69.85714286,1,4,94,0.857142857,6973,6815,1,7,1.0,0.1260214131,0.2672577925,69.7655304076,1,4,93,1.0,6973,6815,0.0],[1,1,0.0,0.983870968,0.85483871,62.0,1,2,10,1.0,6975,6817,1,0,0.0,0.2992203147,0.3258374575,62.085025049,1,2,9,0.9911210767,6974,6816,0.0],[1,1,0.0,0.014285714,0.00952381,210.0,1,5,0,1.0,34,27,1,1,0.0,0.0,0.2283803574,209.4700691444,1,4,0,1.0,34,26,0.0],[1,3,0.639055585,0.673076923,0.403846154,17.33333333,1,5,90,1.0,6980,6822,1,3,0.319949587,0.7942394253,0.1452308723,17.3676475828,0,5,90,0.5449049652,6979,6821,0.0],[1,2,0.0,0.0,0.0,21.5,1,1,0,0.5,6977,6819,0,2,0.2866632956,0.1620652886,0.283211172,21.4913680469,0,0,0,0.5655912635,6977,6818,0.0],[1,1,0.0,0.0,0.15,40.0,0,1,0,1.0,6981,6823,1,0,0.0,0.2958612925,0.0626482141,40.3492767274,0,0,0,1.0,6980,6823,0.0],[1,1,0.0,0.377777778,0.177777778,45.0,0,1,0,1.0,6982,6824,1,1,0.0,0.7064163798,0.3746580556,44.5688331225,0,1,0,1.0,6982,6824,0.0],[1,1,0.0,0.204545455,0.068181818,88.0,0,3,58,1.0,641,641,1,0,0.0,0.0,0.217967008,87.7554591149,0,2,58,0.787208152,640,641,0.0],[1,1,0.0,0.017857143,0.0,56.0,1,2,9,1.0,6986,6828,1,0,0.0,0.0001906074,0.1323824311,56.0350826174,1,1,9,0.9429504712,6986,6827,0.0],[1,1,0.0,0.0,0.0,54.0,1,1,0,1.0,6993,6830,1,1,0.0808949312,0.0,0.508449097,54.2164513285,1,1,0,0.5318316681,6993,6829,0.0],[1,4,0.0,0.0,0.0,18.75,1,1,0,0.25,6999,6835,0,3,0.0,0.3808617575,0.0275390084,18.4638237311,1,0,0,0.2885414094,6998,6834,1.0],[1,1,0.0,0.0,0.0,14.0,1,1,0,1.0,6986,6828,1,1,0.0,0.053142211,0.3193322192,14.2099450813,0,1,0,0.8665580041,6986,6828,0.0],[2,6,0.0,0.102040816,0.040816327,8.166666667,1,2,26,0.5,6993,6993,2,5,0.0,0.1465409653,0.4720715139,7.5782163936,0,2,26,0.8969972218,6993,6992,0.0],[1,2,0.453716339,0.121794872,0.012820513,156.0,1,4,10,1.0,6984,6826,1,1,0.2657725561,0.1859084219,0.4980218199,156.2405185832,0,4,10,1.0,6984,6826,0.0],[2,2,0.0,0.005405405,0.005405405,92.5,1,5,24,1.0,6999,6999,1,2,0.0,0.0,0.1145871862,92.5070308254,0,5,24,0.7886778828,6998,6998,0.0],[1,1,0.0,0.0,0.0,48.0,1,1,0,1.0,7001,6837,1,0,0.0,0.2343097442,0.0322282868,48.2218648435,1,0,0,0.8189210102,7000,6836,0.0],[2,5,0.690767062,0.109048724,0.034802784,86.2,1,2,37,1.0,7006,7006,1,5,0.7610403418,0.3799225559,0.1505860946,86.2466568712,0,2,37,0.4039957371,7005,7005,0.0],[1,1,0.0,0.013477089,0.0,371.0,1,6,1,1.0,7000,6836,0,0,0.0271046137,0.0,0.1155731943,370.944028335,1,6,1,1.0,6999,6836,0.0],[1,1,0.0,0.0,0.0,55.0,1,1,0,1.0,7007,6841,0,0,0.0,0.297328933,0.3311148495,54.8795360556,0,1,0,1.0,7007,6840,0.0],[1,1,0.0,0.0,0.388888889,18.0,1,1,2,1.0,1157,1155,1,0,0.0,0.0,0.0224151159,18.0689735989,0,1,1,0.8668157563,1156,1155,0.0],[1,1,0.0,0.142857143,0.476190476,63.0,0,2,2,1.0,1158,1156,1,1,0.0031308031,0.238762963,0.4923794189,62.8276966674,0,2,1,1.0,1158,1156,1.0],[1,31,0.762430305,0.073672055,0.072748268,139.6774194,0,7,587,0.580645161,7038,6872,1,31,0.9102441385,0.2463118331,0.2050368257,139.6159442911,0,7,586,0.598156229,7038,6872,1.0],[1,3,0.0,0.830508475,0.881355932,19.66666667,1,2,2,1.0,1161,1159,1,2,0.0,0.9634944423,0.9335569228,19.6615524423,0,2,2,1.0,1161,1158,0.0],[1,1,0.0,0.098684211,0.026315789,304.0,0,6,5,1.0,35,28,1,1,0.193685643,0.1381417971,0.0040353732,303.9199093375,0,6,4,0.9599602205,35,27,0.0],[2,8,0.841092047,0.443835616,0.432876712,45.625,0,5,312,0.5,7046,7046,2,7,0.906368827,0.434852617,0.6000068291,45.6512578066,0,5,311,0.3797156095,7045,7045,0.0],[1,1,0.0,0.028571429,0.028571429,70.0,1,2,3,1.0,7047,6880,1,0,0.2792621687,0.0,0.0088004698,70.1199951678,1,1,2,1.0,7047,6879,0.0],[1,9,0.939912995,1.174382716,0.547839506,72.0,0,4,178,0.444444444,7056,6889,0,9,1.0,1.0,0.3742975026,72.1176325141,0,3,177,0.1236284485,7055,6888,1.0],[1,1,0.0,0.0,0.0,153.0,0,1,0,1.0,7057,6890,0,0,0.3579474523,0.006497581,0.0345611347,152.8414048564,0,0,0,1.0,7056,6889,0.0],[1,3,0.0,0.0,0.0,22.66666667,0,1,0,0.333333333,7060,6893,0,2,0.0,0.3139510925,0.2631450342,22.4972735161,0,0,0,0.071746355,7059,6892,0.0],[2,14,0.720162191,0.083067093,0.092651757,67.07142857,0,6,91,0.285714286,7074,7074,2,14,0.7284214185,0.2016404774,0.472541276,67.0523680723,0,6,90,0.2372019569,7073,7073,0.0],[1,1,0.0,0.0,0.061538462,130.0,0,4,9,1.0,7075,6904,1,1,0.3425698943,0.1089776126,0.7587285406,130.0260177133,0,3,8,1.0,7075,6903,0.0],[1,1,0.0,0.01659751,0.012448133,241.0,0,4,12,1.0,7076,6905,0,0,0.0327771314,0.0,0.3096111213,241.1935856492,0,3,11,0.9494085872,7075,6904,0.0],[1,4,0.997015106,0.07398568,0.031026253,104.75,1,4,4,0.25,7080,6909,1,4,1.0,0.0,0.2426298467,104.9982822321,0,3,4,0.6138244544,7080,6908,0.0],[1,1,0.0,0.082474227,0.010309278,97.0,1,4,18,1.0,7081,6910,1,1,0.3512524536,0.0,0.2177399036,96.9926706004,1,4,17,1.0,7081,6909,0.0],[1,9,0.993237758,0.86381323,0.785992218,28.55555556,0,1,1029,0.444444444,7090,180,1,8,0.7308496566,0.8120471557,0.69084503,28.6624404103,0,1,1029,0.4106631929,7089,179,0.0],[1,61,0.912953707,0.011527378,0.019143681,79.63934426,0,8,1139,0.62295082,7151,6971,0,61,1.0,0.0,0.1504969632,79.6945631791,0,8,1139,1.0,7151,6970,0.0],[1,3,0.475301292,0.006396588,0.051172708,156.3333333,0,3,5,1.0,7154,6974,1,3,0.8339100294,0.0,0.3108827095,156.2968900409,0,3,4,1.0,7153,6973,0.0],[1,1,0.0,0.00625,0.01875,160.0,0,5,5,1.0,37,30,0,1,0.0305926639,0.2254652426,0.0822971494,160.1342018661,0,5,4,0.8623409136,37,29,0.0],[1,1,0.0,0.013422819,0.033557047,149.0,0,3,5,1.0,36,29,1,1,0.0,0.1060912765,0.3182905693,148.9995993762,0,3,5,0.9911609523,35,28,0.0],[1,1,0.0,0.720588235,0.029411765,68.0,0,3,183,1.0,38,31,0,0,0.2045052829,0.51204971,0.1319544892,68.2386639036,0,2,182,1.0,38,30,0.0],[1,2,0.0,0.0,0.0,61.5,0,1,0,0.5,40,33,1,2,0.0,0.0320481468,0.2047239878,61.32041071,0,0,0,0.6857601357,39,32,0.0],[1,1,0.0,0.013029316,0.0,307.0,0,6,4,1.0,41,34,0,1,0.4063772337,0.0,0.0705762058,307.4645391462,0,6,4,0.9726695964,41,33,1.0],[1,1,0.0,0.105263158,0.042105263,95.0,0,3,12,1.0,42,35,0,1,0.0,0.2468257501,0.2134703689,94.8641936619,0,2,11,0.8408799192,41,35,0.0],[1,1,0.0,0.214285714,0.0,56.0,0,2,9,1.0,43,36,0,1,0.0612663304,0.0,0.0365414646,56.0116113415,0,1,9,0.8565944599,43,35,0.0],[1,1,0.0,0.152815013,0.246648794,373.0,1,3,40,1.0,1162,1160,1,1,0.2484316806,0.225641605,0.2057856293,372.9283988143,1,3,40,1.0,1161,1159,0.0],[1,1,0.0,0.0,0.0,5.0,0,1,0,1.0,7324,7133,0,0,0.0,0.0,0.4619196576,5.1426397956,0,0,0,1.0,7324,7133,0.0],[2,31,0.590937063,0.035632184,0.143103448,56.12903226,0,6,2451,0.709677419,7324,7324,1,30,0.8376302175,0.8016031394,0.3920334275,56.1467215765,0,6,2451,0.681639705,7323,7324,0.0],[2,40,0.799518016,0.067122436,0.090118086,40.225,0,7,1057,0.425,7292,7292,1,39,0.8322586522,0.1914929666,0.333952953,40.2048283835,0,7,1057,0.6190155862,7291,7291,0.0],[1,93,0.963397509,0.032466037,0.032466037,46.69892473,0,7,3134,0.35483871,7247,7067,1,92,1.0,0.117476795,0.0501512817,46.632430354,0,6,3133,0.3330608228,7247,7067,0.0],[1,5,0.0,0.0,0.0,5.4,0,1,0,0.2,7292,7103,1,5,0.0,0.0,0.1137795789,4.9848210332,0,1,0,0.0,7292,7102,0.0],[2,204,0.964251432,0.056234719,0.055012225,44.10784314,0,7,3811,0.215686275,7528,7528,1,203,0.7150879972,0.2132999641,0.1937109424,43.7570172778,0,7,3810,0.3081394432,7528,7528,0.0],[1,8,0.627406903,0.067340067,0.07295174,222.75,0,7,19,0.625,7536,7325,0,8,0.7951495869,0.0,0.0598632116,222.9636828056,0,6,18,0.7708253697,7535,7324,1.0],[1,6,0.694344733,0.029126214,0.010679612,171.6666667,1,6,61,1.0,7542,7331,1,6,0.4202277608,0.0,0.0499434813,171.6669316587,0,6,61,0.9193133763,7542,7331,0.0],[1,1,0.0,0.145833333,0.048611111,144.0,0,4,1,1.0,7543,7332,1,1,0.0,0.0,0.2887506783,143.7397311591,0,3,0,1.0,7542,7331,0.0],[1,1,0.0,0.271428571,0.285714286,70.0,1,2,7,1.0,7544,7333,0,1,0.0,0.0483695453,0.4135403925,70.5574397881,1,1,6,0.8570094519,7543,7333,0.0],[1,1,0.0,0.01025641,0.015384615,195.0,0,6,16,1.0,44,37,1,0,0.0,0.122054275,0.2415700044,194.824317132,0,5,15,0.9485303944,43,36,0.0],[1,1,0.0,0.019607843,0.31372549,51.0,0,5,3,1.0,642,642,0,0,0.2198346578,0.5856551073,0.1057399755,51.0686578162,0,5,3,1.0,641,641,0.0],[1,3,0.627765532,0.243902439,0.341463415,13.66666667,0,3,9,0.333333333,645,645,1,3,1.0,0.1749158673,0.2988497782,13.7544645417,0,2,9,0.2993299303,645,645,0.0],[1,3,0.782858558,1.259615385,0.538461538,34.66666667,0,1,861,0.666666667,7547,7336,0,2,0.9612355484,1.0,0.8596173362,34.558513792,0,1,860,0.7503898278,7546,7336,0.0],[1,7,1.0,0.398576512,0.149466192,40.14285714,0,3,21,0.142857143,652,652,1,7,1.0,0.7349893314,0.0937215033,40.254170492,0,3,20,0.0056438012,651,652,0.0],[1,20,0.773262049,0.216551724,0.242758621,36.25,0,6,199,0.4,672,672,1,19,1.0,0.2216072366,0.4535411108,35.8424887226,0,5,198,0.2573178816,671,671,0.0],[1,25,0.833561593,0.101289134,0.180478821,43.44,0,6,57,0.16,697,697,1,24,0.8060717159,0.1209568684,0.0864207933,43.5168291203,0,5,57,0.2617476114,697,696,0.0],[1,8,1.0,0.0,0.043360434,46.125,0,4,0,0.125,705,705,1,8,0.9359446541,0.1859842635,0.2424055308,46.1806718461,0,4,0,0.3934130423,705,704,0.0],[1,9,1.0,0.339622642,0.127358491,47.11111111,0,6,36,0.111111111,714,714,0,8,1.0,0.422062953,0.118692143,47.1358881817,0,5,35,0.0,714,713,0.0],[1,8,1.0,0.568888889,0.213333333,28.125,0,5,68,0.75,722,722,0,8,1.0,0.9453997403,0.1222502922,27.897366527,0,5,68,0.8107638533,721,721,0.0],[1,4,1.0,0.496124031,0.186046512,32.25,0,4,16,0.25,726,726,0,3,1.0,0.7739614358,0.0051838534,31.9432019793,0,4,15,0.2502199662,725,725,0.0],[1,78,0.975881432,0.020162854,0.148507173,33.06410256,0,8,215,0.08974359,804,804,0,78,1.0,0.0,0.1468655135,33.4507195345,0,8,215,0.4266664426,804,804,0.0],[1,16,0.600885659,0.184878587,0.066777042,113.25,0,7,688,0.5,820,820,0,15,0.2428203643,0.0,0.3352355211,113.5345364992,0,6,688,0.7889567082,820,820,0.0],[1,1,0.0,0.041666667,0.083333333,24.0,1,3,6,1.0,1163,3,1,1,0.0,0.199268479,0.2896114586,24.0458463848,1,3,6,0.8255823797,1162,2,0.0],[1,11,0.974980593,0.0,0.08361204,27.18181818,0,1,66,0.090909091,7558,222,1,10,1.0,0.0216936461,0.0789109859,27.3184035128,0,0,65,0.1157126074,7557,221,0.0],[1,1,0.0,0.5,0.1875,32.0,0,2,1,1.0,821,821,1,1,0.0,0.5858246906,0.2232492077,32.2647974384,0,2,1,1.0,820,820,0.0],[1,4,1.0,0.43537415,0.163265306,36.75,0,4,59,0.75,825,825,0,4,0.6597221329,0.0732877767,0.3444266822,36.9496751491,0,4,59,0.6362765845,825,824,0.0],[1,2,0.918295834,0.039473684,0.0,38.0,0,2,294,1.0,7560,7338,0,1,0.5050852162,0.0,0.0565519221,38.2428099813,0,2,294,0.8180075086,7559,7338,1.0],[1,1,0.0,0.941176471,0.352941176,17.0,0,3,2,1.0,826,826,0,1,0.315197066,1.0,0.4719979108,16.9776746759,0,2,1,1.0,825,826,0.0],[1,114,0.965090592,0.233357541,0.342290002,36.23684211,0,8,310,0.096491228,940,940,0,113,1.0,0.0,0.4779224718,36.2953600603,0,8,309,0.2514041586,939,940,0.0],[1,5,0.713475438,0.183431953,0.269230769,135.2,0,4,87,0.8,1168,1165,1,4,0.5909282298,0.0,0.3486977695,135.3503835165,0,3,86,0.5495832044,1167,1164,0.0],[1,11,0.859334698,0.056856187,0.080267559,27.18181818,0,1,11,0.090909091,7571,233,0,10,0.8059465159,0.3131771554,0.15979585,27.2429698738,0,1,11,0.2042724781,7571,232,0.0],[2,95,0.893723168,0.2514777,0.19102633,39.17894737,0,6,146,0.052631579,7666,7666,1,94,0.6759788743,0.1128851512,0.1551494828,39.125040899,0,6,145,0.1995724346,7666,7666,0.0],[1,5,0.863021372,0.375609756,0.170731707,41.0,0,4,14,0.6,7671,7428,1,5,0.7209259462,0.0,0.1114862016,41.0633313722,0,4,14,0.0,7671,7427,0.0],[1,1,0.0,0.006006006,0.006006006,333.0,1,4,7,1.0,7673,7430,1,1,0.0,0.0,0.1944321754,333.0527515309,0,3,6,0.9908156661,7673,7430,0.0],[1,1,0.0,0.026315789,0.026315789,38.0,1,2,1,1.0,7672,7429,1,0,0.0,0.4018559789,0.1641654324,38.0467318949,1,1,1,1.0,7671,7429,0.0],[1,2,0.721928095,0.009771987,0.006514658,307.0,1,6,14,1.0,7675,7432,1,1,0.5025207581,0.0,0.0473139294,306.9917361054,0,5,14,0.8197474534,7675,7432,0.0],[2,5,0.83005632,0.035545024,0.022511848,168.8,0,6,32,0.8,7690,7690,1,4,0.510348628,0.1398153611,0.0900481033,168.5375126884,0,5,32,0.70858368,7689,7689,0.0],[1,6,0.113524894,0.600644122,0.05958132,103.5,0,5,226,1.0,7685,7442,0,6,0.0,0.4093922589,0.2304169195,103.5968402582,0,4,226,1.0,7685,7441,0.0],[1,4,0.0,0.0,0.0,97.0,0,1,0,0.25,7685,7442,0,3,0.2234547013,0.0,0.0619372023,97.247567026,0,0,0,0.3982287133,7684,7441,0.0],[1,1,0.0,0.75,0.342391304,184.0,0,7,23,1.0,45,38,0,0,0.0,1.0,0.2522997483,184.3408947306,0,7,22,1.0,44,37,0.0],[1,1,0.0,0.0,0.0,33.0,0,1,0,1.0,46,39,0,0,0.0326211773,0.0,0.2047142121,33.3272119287,0,0,0,0.8749949946,45,38,0.0],[1,1,0.0,0.18627451,0.029411765,102.0,0,3,8,1.0,47,40,0,1,0.0,0.3485835094,0.2202482943,101.6814781695,0,2,7,1.0,46,39,0.0],[1,1,0.0,1.477876106,1.244837758,339.0,1,6,8,1.0,48,41,1,1,0.0,1.0,1.429574456,339.1683256703,0,5,8,1.0,48,41,0.0],[2,828,0.922592988,1.70093234,1.790293278,60.49396135,0,9,53512,0.289855072,8518,8518,1,827,0.7839636162,1.0,1.8646205812,60.3758047516,0,8,53511,0.3712888885,8517,8517,1.0],[2,54,0.875331825,1.828386216,1.874786762,54.27777778,0,7,2423,0.722222222,8572,8572,1,54,1.0,1.0,1.9287436533,54.0627534904,0,7,2422,0.9236607719,8571,8571,1.0],[1,7,0.590095995,0.244525547,0.197080292,78.28571429,0,5,0,0.142857143,1175,1172,1,6,0.6219334139,0.1917420605,0.2851512782,77.9067708648,0,5,0,0.0421881869,1174,1172,0.0],[1,1,0.0,0.0125,0.0125,80.0,1,1,0,1.0,8573,8301,0,0,0.0,0.0,0.0677601989,80.1077907744,0,0,0,1.0,8573,8301,0.0],[1,1,0.0,0.03125,0.03125,32.0,1,2,0,1.0,1176,4,1,1,0.0,0.0524784336,0.024981861,31.8725780102,1,2,0,1.0,1176,4,0.0],[1,1,0.0,0.535714286,1.142857143,28.0,0,2,0,1.0,1177,1173,0,1,0.2806535565,0.3401561922,1.1062323889,27.6744720725,0,1,0,0.787251606,1176,1173,0.0],[1,4,0.993633281,0.631818182,0.631818182,55.0,0,4,4,0.25,8577,8305,0,3,0.8625672497,0.5682142365,0.4669975647,54.7244611324,0,3,4,0.2590865704,8577,8305,0.0],[2,148,0.957675312,2.304897041,2.304724001,39.0472973,0,8,147,0.02027027,1088,1088,1,147,0.638423639,1.0,2.2228584786,38.7114163031,0,7,146,0.0,1087,1087,1.0],[1,1,0.0,0.948275862,0.862068966,58.0,0,3,0,1.0,341,341,1,1,0.0,0.5574394354,1.0424361172,58.224174356,0,2,0,0.6629930049,341,340,0.0],[1,3,0.826074224,0.046391753,0.010309278,64.66666667,1,3,3,0.333333333,8580,8308,0,2,0.6701134197,0.0,0.4040669121,64.6970275124,0,2,2,0.1395369934,8579,8308,1.0],[1,2,0.989822056,0.06187291,0.036789298,299.0,0,6,2,0.5,8582,8310,1,1,0.8034398583,0.0,0.3593865731,299.0574572998,0,6,2,0.2552821318,8582,8310,1.0],[1,1,0.0,0.0,0.018072289,166.0,1,4,0,1.0,8583,8311,1,0,0.6166036839,0.0,0.0512822443,165.8830147529,0,4,0,1.0,8582,8311,0.0],[1,3,0.869180851,0.26199262,0.376383764,90.33333333,1,5,6,0.333333333,51,44,0,2,0.5772887173,0.217167431,0.4058118279,90.4706387841,1,4,5,0.1175099591,51,43,0.0],[1,1,0.0,0.300283286,0.254957507,353.0,0,6,2,1.0,52,45,0,0,0.3218874497,0.5240890181,0.2607997342,352.9977409135,0,6,2,1.0,52,44,0.0],[1,2,0.057039631,0.755905512,1.043307087,127.0,1,5,5,1.0,1090,1079,0,2,0.2824459901,0.8840240436,1.6707034962,126.8862122458,1,5,4,0.6554739627,1089,1079,1.0],[1,2,0.419921097,0.036697248,0.825688073,54.5,0,4,6,0.5,1092,1081,1,2,0.0,0.0089738799,0.424052421,54.7086304999,0,4,6,0.5752109813,1091,1080,1.0],[1,2,0.975119065,0.358711567,0.036603221,341.5,0,4,6,0.5,1179,1175,1,2,1.0,0.5828473844,0.0946085364,341.3299755173,0,3,5,0.5793357562,1178,1175,1.0],[1,1,0.0,0.064516129,0.653225806,124.0,0,3,3,1.0,1180,1176,1,0,0.0,0.6915480517,0.6316662304,124.1455139542,0,3,2,1.0,1180,1175,0.0],[1,10,0.881920729,0.069268829,0.02308961,181.9,0,7,23,0.5,1190,1186,1,10,1.0,0.0,0.1596753174,181.8367306474,0,6,23,0.1375537241,1189,1186,1.0],[1,2,0.863120569,0.017793594,0.03202847,140.5,1,2,0,0.5,1192,1188,0,1,1.0,0.2523550312,0.1639651723,140.7032656658,0,2,0,0.6445018749,1192,1187,0.0],[1,3,0.385904388,0.070512821,0.076923077,156.0,1,3,6,0.666666667,1195,1191,0,3,0.4147321306,0.0,0.10665259,155.8513922525,0,2,5,0.6475929242,1195,1191,0.0],[1,2,0.0,0.0,0.0,12.5,0,1,0,0.5,1095,1084,1,1,0.0,0.0,0.1508622487,12.6962596374,0,1,0,1.0,1095,1084,1.0],[1,1,0.0,0.050847458,0.0,59.0,0,3,3,1.0,1095,1084,0,1,0.0,0.0,0.2629610245,59.2180416733,0,2,3,1.0,1094,1083,0.0],[1,1,0.0,0.933333333,0.893939394,330.0,1,4,1,1.0,1196,1192,0,1,0.0235315066,0.8598072655,0.7347912134,329.9649437382,0,4,1,0.9067260309,1195,1191,0.0],[1,1,0.0,0.271186441,0.101694915,59.0,0,3,1,1.0,1096,1085,1,1,0.1494733104,0.4169713346,0.027934259,58.8822749609,0,2,0,0.8663669964,1095,1084,0.0],[1,1,0.0,1.066666667,0.4,15.0,0,2,4,1.0,1097,1086,1,0,0.0,0.9834426201,0.2215801639,14.9839154639,0,1,4,0.8401635844,1096,1085,0.0],[2,114,0.923853474,2.264419815,2.265399985,116.3421053,0,8,479,0.114035088,1211,1211,2,114,0.7683296537,1.0,2.5751346824,116.1362367104,0,8,478,0.0,1211,1211,1.0],[1,6,0.933510036,0.015827338,0.015827338,115.8333333,0,3,24,0.166666667,1202,1198,0,5,0.855448862,0.0187527592,0.3613708489,115.7616394832,0,3,23,0.170798816,1202,1197,1.0],[1,13,0.965407228,0.020665901,0.020665901,67.0,0,5,52,0.076923077,1215,1211,0,12,1.0,0.0,0.0658845776,66.9350813194,0,4,52,0.0,1214,1210,1.0],[1,7,0.697897577,0.428688525,0.300819672,174.2857143,1,6,16,0.285714286,1222,1218,1,7,0.4988237416,0.5580385954,0.1571907031,174.7095434022,1,6,16,0.2431561087,1222,1217,1.0],[2,10,0.681784966,1.614609572,1.546599496,39.7,0,5,42,0.3,8593,8593,1,9,0.5211850005,1.0,1.7354488798,39.8026118354,0,5,41,0.2964662356,8592,8593,1.0],[1,2,0.998000884,0.607843137,0.137254902,25.5,1,2,10,0.5,58,51,1,2,1.0,1.0,0.0285991051,25.8611212745,1,2,9,0.0890430327,58,51,1.0],[1,2,0.0,0.0,0.0,27.5,1,1,0,0.5,55,48,0,1,0.0,0.163791976,0.3461996664,27.7723866491,0,0,0,0.062379174,55,48,1.0],[1,1,0.0,0.846153846,2.192307692,26.0,1,2,5,1.0,55,48,1,0,0.2515152424,0.961604432,2.890470704,25.6782199634,0,1,5,0.6428291237,55,48,1.0],[1,1,0.0,0.0,0.0,47.0,1,1,0,1.0,58,51,0,1,0.0,0.38735162,0.1874335172,46.8762087864,1,0,0,0.7264122798,57,51,0.0],[1,1,0.0,1.0,1.017857143,56.0,0,3,2,1.0,342,342,0,1,0.0604996152,0.8099046036,1.4999536106,55.6052502661,0,2,2,0.910823064,342,342,1.0],[1,3,0.126578594,1.52173913,1.539130435,38.33333333,1,5,6,0.333333333,1214,1192,1,2,0.0968363504,1.0,1.6901920218,38.0502433707,0,5,5,0.4377671673,1213,1191,1.0],[1,1,0.0,0.0,0.0,5.0,0,1,0,1.0,8596,8323,0,1,0.0085357563,0.0,0.1920535692,5.174241358,0,0,0,0.9182916992,8595,8322,1.0],[1,2,0.283170072,1.553097345,1.367256637,226.0,0,4,8,1.0,8596,8323,0,1,0.2488318359,1.0,1.2675808036,225.9268034972,0,3,7,0.8266005504,8595,8323,0.0],[1,1,0.0,0.074074074,0.024691358,81.0,1,3,4,1.0,59,52,1,1,0.0193674658,0.2025440818,0.2144866953,80.7908405194,1,2,4,1.0,59,51,0.0],[1,2,0.0,0.0,0.0,33.5,0,1,0,0.5,61,54,1,1,0.0,0.0,0.2422511222,33.8148522355,0,0,0,0.5912667875,60,54,1.0],[1,1,0.0,0.136363636,0.227272727,22.0,1,1,1,1.0,62,55,1,1,0.1592754959,0.0366063344,0.5080911591,21.8224337433,0,0,1,0.4769817598,61,54,1.0],[1,5,0.619285536,0.172494172,0.037296037,85.8,0,6,24,0.6,1239,1235,0,5,0.3044738081,0.2001214148,0.2447240356,86.124625032,0,5,24,0.7522622002,1239,1235,1.0],[1,10,0.939389563,0.732949877,0.696795399,121.7,0,6,59,0.4,1234,1230,0,9,0.9990150614,0.5134627241,0.7639887418,121.8379059541,0,6,58,0.7815919905,1234,1229,1.0],[1,2,0.0,0.0,0.0,43.0,0,1,0,0.5,1234,1230,1,2,0.0,0.1876796838,0.1795521883,42.6118303926,0,1,0,0.1249041716,1233,1229,1.0],[1,5,0.639629197,0.849858357,0.529745042,70.6,0,5,35,0.6,8634,8361,1,4,0.6317160549,0.6406923534,0.4265859196,70.3957202311,0,4,34,0.6453817175,8633,8360,1.0],[1,1,0.0,0.0,0.0,24.0,0,1,0,1.0,8623,8350,1,0,0.3089371791,0.0,0.0092099785,24.1694841002,0,1,0,0.9682812017,8622,8349,1.0],[1,10,0.0,0.0,0.0,46.0,0,1,0,0.1,8610,8337,0,9,0.0,0.2396973355,0.1180688097,45.8515923613,0,1,0,0.1344093107,8609,8337,1.0],[1,1,0.0,0.569078947,0.148026316,304.0,0,2,9,1.0,8626,8353,1,1,0.0382916761,0.5732414306,0.0942655593,303.9894264618,0,1,9,1.0,8625,8352,1.0],[1,1,0.0,0.019830028,0.019830028,353.0,0,6,7,1.0,8624,8351,1,1,0.0,0.0,0.0196359071,352.522395156,0,5,6,1.0,8624,8351,0.0],[1,12,0.507042076,0.929682218,0.84178499,123.25,0,4,84,0.416666667,8623,8350,0,11,0.81106626,1.0,0.6933934511,123.8267615364,0,4,83,0.5398213493,8622,8350,1.0],[1,3,0.0,0.0,0.0,73.66666667,0,1,0,0.333333333,8629,8356,0,2,0.0,0.0509201228,0.0665551625,73.6736821896,0,0,0,0.5629389787,8629,8355,1.0],[1,1,0.0,0.0,0.0,22.0,0,1,0,1.0,8626,8353,0,0,0.0,0.4703342746,0.3664886054,22.2192029612,0,1,0,1.0,8626,8353,1.0],[1,4,0.789860916,0.087136929,0.01659751,60.25,0,6,32,0.5,8610,8337,1,4,0.945719101,0.0,0.1896482556,60.4453810911,0,5,32,0.1620442496,8610,8337,1.0],[1,1,0.0,0.0,0.0,65.0,0,1,0,1.0,8636,8363,0,0,0.0,0.0,0.2235789815,65.1757895774,0,1,0,1.0,8635,8363,1.0],[1,1,0.0,0.073059361,0.502283105,219.0,0,4,0,1.0,8635,8362,1,0,0.0436794576,0.0479485384,0.3631118789,218.5123277484,0,4,0,0.8400691472,8635,8361,0.0],[1,2,0.0,0.007751938,0.209302326,64.5,0,2,20,0.5,8638,8365,1,2,0.1689999244,0.0,0.2568469561,64.712280733,0,1,19,0.0,8637,8365,0.0],[1,10,0.786854205,0.453580902,0.290450928,75.4,0,4,29,0.5,8648,8375,0,9,0.9585394277,0.233455475,0.2566284763,75.8393917337,0,3,28,0.0669709046,8648,8375,1.0],[1,2,0.985228136,0.026052104,0.002004008,249.5,0,2,4,1.0,8650,8377,0,1,1.0,0.0,0.1955361983,250.0981110548,0,2,4,1.0,8650,8376,0.0],[1,2,0.0,0.0,0.0,65.5,0,1,0,0.5,8655,8382,0,2,0.0425252537,0.0,0.0508946117,65.6593626274,0,1,0,0.5545817471,8654,8381,1.0],[1,3,0.272108568,1.188679245,1.371069182,53.0,0,4,19,0.666666667,8653,8380,0,2,0.0530940917,1.0,1.3544409202,52.7362932211,0,3,19,0.6050561419,8653,8379,0.0],[1,1,0.0,0.0,0.0,146.0,0,1,0,1.0,8657,8384,0,1,0.0,0.0,0.1208769104,146.06990943,0,0,0,1.0,8657,8384,0.0],[1,1,0.0,2.195121951,2.12195122,41.0,0,3,10,1.0,8656,8383,1,0,0.02745009,1.0,2.4247261163,40.8051571744,0,3,10,1.0,8655,8382,0.0],[1,1,0.0,2.836363636,2.836363636,165.0,0,5,11,1.0,1,1,1,1,0.4067856421,1.0,2.735749654,165.3174466129,0,4,10,0.9228249797,0,1,1.0],[1,2,0.279505546,0.240601504,0.22556391,66.5,1,1,8,0.5,8659,8386,1,1,0.2632227336,0.5972131156,0.30747718,66.1989517014,1,1,8,0.3159927519,8659,8386,0.0],[1,1,0.0,1.458333333,0.75,24.0,0,4,10,1.0,8660,8387,1,0,0.0,1.0,0.8151883923,23.6916854797,0,4,10,0.86288875,8659,8386,1.0],[1,7,0.0,0.0,0.0,52.0,0,1,0,0.142857143,8671,8398,1,7,0.0643234483,0.0,0.1496284113,52.0980042737,0,0,0,0.0,8670,8397,1.0],[1,4,0.337319281,0.154135338,0.127819549,133.0,0,5,53,0.5,8671,8398,0,3,0.7515196419,0.0,0.0693317134,132.9574390505,0,4,52,0.5367003381,8671,8398,1.0],[1,7,0.662665484,0.248382924,0.099611902,110.4285714,1,4,55,0.428571429,8678,8405,1,6,0.6174027532,0.1339002723,0.0400336875,110.9512646865,1,3,54,0.5857989105,8678,8405,1.0],[2,7,0.655911696,0.315955766,0.181674566,90.42857143,1,5,109,0.428571429,8685,8685,2,7,0.7693362376,0.3414671791,0.2996874181,90.1636954459,1,5,109,0.43014817,8685,8684,1.0],[1,1,0.0,0.020408163,0.010204082,98.0,1,2,1,1.0,1240,1236,1,0,0.0470545816,0.0414776582,0.2218331002,97.2925726867,1,2,1,1.0,1239,1236,0.0],[1,10,0.957349181,0.487238979,0.345707657,43.1,1,5,102,0.4,8695,8421,0,10,0.5781879264,0.3708230972,0.4526330941,42.7092095489,1,4,102,0.5302006666,8695,8421,1.0],[1,2,0.237868737,0.772511848,0.805687204,105.5,1,5,17,1.0,8697,8423,0,2,0.0,0.8804639445,1.3897006454,105.4683885706,1,4,17,1.0,8696,8423,1.0],[1,6,0.507755968,0.261127596,0.066271019,168.5,0,6,34,0.666666667,1251,1247,0,6,0.6070134009,0.0,0.0489853468,168.2442045757,0,5,34,0.6248094171,1250,1247,1.0],[1,5,0.0,0.0,0.0,31.6,0,1,0,0.2,1251,1247,0,4,0.0,0.1980338656,0.3002279484,31.1362633706,0,1,0,0.2774827105,1250,1247,1.0],[2,2,0.66319684,0.112299465,0.042780749,93.5,1,5,0,1.0,8699,8699,1,2,0.541754854,0.1199768959,0.3944772006,93.4151497102,0,5,0,0.5668756059,8699,8698,1.0],[1,1,0.0,0.0,0.0,26.0,0,1,0,1.0,63,56,0,1,0.1736422025,0.1561088017,0.0895963791,26.1957882685,0,1,0,1.0,63,55,0.0],[1,2,0.07387539,2.43715847,2.43715847,91.5,1,3,31,1.0,8701,8426,0,1,0.0,1.0,2.2483960208,91.3050842541,1,2,30,0.597292472,8701,8425,0.0],[1,1,0.0,0.388888889,0.166666667,18.0,1,2,19,1.0,8702,8427,1,0,0.0,0.2085639012,0.1059597123,17.9003335983,0,2,18,0.5374577917,8701,8426,0.0],[1,1,0.0,0.0,0.0,0.0,0,1,19,1.0,8703,8428,1,1,0.0677935288,0.0,0.5386135901,0.0646567307,0,1,19,0.8848934676,8703,8427,0.0],[1,4,0.0,0.0,0.0,47.5,0,1,0,0.25,76,69,1,3,0.1809772643,0.0,0.0498367172,47.3085161033,0,0,0,0.2890100235,76,68,1.0],[1,9,0.722593937,1.144171779,0.983128834,144.8888889,0,6,119,0.777777778,76,69,1,8,0.7464846125,1.0,0.8779643937,144.4397912016,0,6,119,0.8136770812,75,69,1.0],[1,2,0.319112267,0.809248555,0.687861272,86.5,1,4,19,1.0,78,71,1,2,0.4453171191,0.7707278704,0.4989257688,86.5356749942,0,3,18,0.9440366285,77,71,1.0],[1,1,0.0,0.021538462,0.006153846,325.0,1,5,17,1.0,343,343,0,1,0.0673407108,0.0,0.5368070675,324.5623783279,0,5,16,0.9592020123,343,342,0.0],[1,6,0.702093402,0.51874063,0.382308846,222.3333333,0,5,120,0.833333333,1257,1253,0,5,0.7189837214,0.7057172214,0.173986506,222.7762996681,0,5,119,0.8308625376,1256,1253,1.0],[1,1,0.0,0.009009009,0.018018018,222.0,0,4,23,1.0,1215,1193,0,0,0.1735416509,0.5420772084,0.0761669133,222.1797799112,0,3,23,0.7305918659,1214,1193,0.0],[1,1,0.0,0.649253731,0.253731343,134.0,1,3,4,1.0,79,72,1,0,0.0938491468,0.6264830052,0.2682887798,134.0049227156,0,3,3,1.0,79,71,1.0],[1,1,0.0,1.958333333,1.856060606,264.0,1,4,21,1.0,497,497,1,0,0.2974344009,1.0,1.9830645496,263.4521342199,1,4,21,0.8177496898,496,496,0.0],[1,2,0.32984607,0.393939394,0.272727273,49.5,1,5,22,1.0,1217,1195,1,1,0.8112448231,0.387971102,0.5614958024,49.4713957409,0,4,21,0.8275757837,1217,1194,0.0],[1,2,0.980798365,0.294117647,0.549019608,25.5,0,3,54,0.5,1219,1197,0,2,1.0,0.2413974611,0.8387066775,25.1017509614,0,2,54,0.279056069,1219,1196,0.0],[1,2,0.702466551,0.053061224,0.032653061,122.5,1,3,19,1.0,8705,8430,1,1,0.714322368,0.0,0.0017264184,122.6314681046,1,2,18,1.0,8705,8429,0.0],[1,2,0.954434003,0.080808081,0.0,49.5,0,5,0,0.5,8707,8432,1,1,1.0,0.0,0.118076253,49.4796864855,0,5,0,0.5540069285,8706,8431,0.0],[1,2,0.999992346,2.085365854,1.658536585,41.0,1,3,52,0.5,8709,8434,0,1,1.0,1.0,1.5818591827,41.2520428081,0,3,52,0.1689614548,8709,8433,1.0],[1,1,0.0,2.014084507,1.788732394,142.0,1,5,23,1.0,8710,8435,1,0,0.1271429468,1.0,1.4807512259,142.2388273632,0,5,22,0.9604869382,8709,8435,0.0],[1,2,0.964078765,0.051886792,0.033018868,106.0,1,4,29,1.0,8712,8437,1,1,1.0,0.2757488861,0.2824869332,105.8299538538,1,3,29,1.0,8712,8437,1.0],[1,8,0.382060147,0.665738162,0.706128134,89.75,1,7,202,0.625,8720,8445,1,7,0.4258934954,0.7655874716,0.6343252781,89.5582184184,0,6,202,0.8767486068,8720,8445,1.0],[1,10,0.859627132,0.186219739,0.188081937,107.4,0,5,252,0.2,8730,8455,0,10,0.8743680864,0.0301548122,0.1142688685,107.6887822067,0,4,251,0.0,8730,8454,1.0],[1,5,0.727657925,0.5982009,0.539730135,133.4,0,6,53,0.6,8735,8460,1,4,0.5851602508,1.0,0.4763379037,133.1423924897,0,5,52,0.5848197908,8734,8459,1.0],[1,3,0.891161148,1.634551495,1.495016611,100.3333333,0,5,57,0.666666667,8741,8466,0,2,0.8501433542,1.0,1.1364015386,100.214838561,0,5,56,0.586844533,8741,8466,0.0],[1,3,0.0,0.0,0.0,45.33333333,0,1,0,0.333333333,8741,8466,1,2,0.2122121408,0.0,0.1841591092,45.4707270958,0,0,0,0.5548686814,8740,8465,1.0],[1,2,0.118859488,0.773972603,0.929223744,219.0,0,5,3,1.0,8743,8468,1,2,0.0,0.6480906807,0.9203942435,218.9644872162,0,4,2,0.4068379361,8742,8467,1.0],[1,6,0.258190253,0.383128295,0.388400703,94.83333333,0,5,124,0.333333333,8749,8474,0,6,0.3295897171,0.7412399335,0.4408215179,94.5670105707,0,4,123,0.0597529743,8749,8474,1.0],[1,4,0.571461396,0.702702703,0.590733591,64.75,0,4,111,0.75,8753,8478,1,3,0.541819922,0.45788088,0.6137202364,64.8946995911,0,4,110,1.0,8753,8478,1.0],[1,7,0.735659445,0.105536332,0.333910035,82.57142857,1,6,165,0.714285714,1264,1260,1,7,0.9087446495,0.0,0.148293108,82.5440842049,0,6,165,0.5623394398,1264,1260,1.0],[1,4,0.859776914,0.048929664,0.009174312,81.75,1,5,71,0.75,1268,1264,1,4,1.0,0.2752457382,0.1922133354,81.7521337848,1,4,70,1.0,1267,1263,1.0],[1,1,0.0,0.453488372,0.081395349,86.0,0,4,20,1.0,8754,8479,0,1,0.0,0.3220636504,0.1580383927,86.1653777102,0,4,20,0.6225722137,8753,8479,0.0],[1,1,0.0,0.0,0.0,0.0,0,2,38,1.0,498,498,1,1,0.0,0.2925657399,0.0905236616,0.0145786046,0,1,38,0.1976964424,497,498,0.0],[1,1,0.0,0.186813187,0.10989011,91.0,0,5,35,1.0,1220,1198,0,0,0.0,0.1399594362,0.0455979481,91.1222863528,0,5,35,1.0,1219,1198,0.0],[1,1,0.0,0.422413793,0.637931034,116.0,0,3,29,1.0,1221,1199,1,0,0.5915435816,0.0,0.8069563285,116.2206267479,0,2,28,0.96623893,1220,1199,0.0],[1,12,0.589764055,0.249008723,0.316415543,105.0833333,0,5,299,0.75,1233,1211,0,11,0.3145860512,0.2166480231,0.0011113601,104.8756236942,0,4,298,1.0,1233,1211,1.0],[1,2,0.08499556,0.260869565,0.420289855,69.0,0,3,36,1.0,1235,1213,0,1,0.1745796074,0.1585207592,0.0749862731,68.9706202614,0,3,35,0.8760673438,1234,1212,0.0],[1,1,0.0,0.188679245,0.201257862,159.0,0,3,39,1.0,1236,1214,1,0,0.313216221,0.5061589128,0.3098691556,158.9115354636,0,3,39,1.0,1235,1214,0.0],[1,1,0.0,0.32,0.12,50.0,0,5,35,1.0,1237,1215,1,1,0.0,0.1053155363,0.1689450027,50.0139784464,0,4,34,0.6817216086,1237,1214,0.0],[1,6,0.698293749,0.025293029,0.028994448,270.1666667,1,7,193,0.5,1243,1221,1,6,0.6030639365,0.0,0.109119334,270.3377549256,0,7,192,0.8291308332,1243,1221,1.0],[1,1,0.0,0.286624204,0.292993631,157.0,0,3,0,1.0,1244,1222,0,0,0.0,0.1545076764,0.5344259973,156.9172182673,0,3,0,0.7290144889,1244,1222,1.0],[1,3,0.912733241,0.069306931,0.099009901,67.33333333,0,5,24,1.0,1247,1225,1,2,1.0,0.0109859833,0.0504165882,67.2344175911,0,5,23,0.7870245604,1246,1225,1.0],[1,5,0.0,0.0,0.0,29.6,1,1,0,0.2,8764,8489,0,4,0.0,0.0394295729,0.1025660754,29.458678219,0,1,0,0.5153076838,8764,8489,1.0],[1,5,0.478928338,1.015320334,0.949860724,143.6,1,4,98,1.0,8769,8494,1,5,0.4484608101,1.0,0.7765722173,143.5834620353,1,4,98,1.0,8769,8494,1.0],[1,5,0.585061812,1.6825054,1.576673866,92.6,1,4,118,0.6,8764,8489,0,5,0.2747023048,1.0,1.9940191863,92.4097522318,1,4,117,0.761192588,8763,8488,1.0],[1,2,0.366578013,0.042056075,0.224299065,107.0,1,4,0,1.0,1249,1227,1,1,0.0422205579,0.0029117602,0.1811891571,107.1338992966,0,3,0,0.6374005983,1248,1226,0.0],[1,1,0.0,0.0,0.0,29.0,0,1,0,1.0,8772,8497,1,0,0.1026224766,0.0767169678,0.0868395678,28.9548761246,0,0,0,1.0,8771,8496,1.0],[1,2,0.035668057,1.801948052,1.655844156,154.0,0,5,20,1.0,8772,8497,0,1,0.0,1.0,1.4379551805,153.8955904888,0,4,20,1.0,8771,8496,1.0],[1,1,0.0,0.473684211,1.789473684,19.0,0,2,39,1.0,1250,1228,1,0,0.3993335142,0.2192163778,1.4854413206,19.0929637927,0,2,38,1.0,1250,1227,0.0],[1,3,0.668918026,0.098684211,0.072368421,101.3333333,1,4,0,0.666666667,1253,1231,0,2,0.8119229236,0.0,0.1210386643,101.5775860902,1,4,0,0.6159308634,1253,1230,0.0],[1,1,0.0,2.504761905,2.504761905,105.0,1,4,35,1.0,8773,8498,0,1,0.0,1.0,2.5046378344,104.7488442053,1,3,35,1.0,8773,8497,0.0],[1,2,0.165956543,0.416256158,0.187192118,203.0,0,2,0,0.5,8775,8500,0,1,0.1072207646,0.5581376551,0.5425461708,203.1668631504,0,1,0,0.8452809354,8774,8499,0.0],[1,1,0.0,0.197183099,0.028169014,71.0,1,2,11,1.0,499,499,1,0,0.3215999827,0.2403092794,0.049689323,71.2356094416,0,1,10,0.8417800725,498,498,1.0],[1,1,0.0,0.014084507,0.042253521,71.0,1,2,1,1.0,500,500,1,1,0.2934542891,0.0,0.7144111824,70.7671960678,0,1,0,0.8300356198,499,500,0.0],[1,2,0.811278124,0.017699115,0.017699115,56.5,1,5,4,0.5,1255,1233,0,2,1.0,0.0,0.189692181,56.7903625269,0,4,3,0.0675264319,1254,1233,0.0],[2,51,0.868247464,1.407118056,1.407291667,112.9411765,0,8,1770,0.431372549,1306,1306,1,51,1.0,1.0,1.8935746531,113.5532367983,0,7,1769,0.2532056609,1306,1306,1.0],[1,2,0.998363673,0.057803468,0.063583815,86.5,0,4,0,0.5,1308,1284,0,2,0.8338561566,0.0604925256,0.2257471509,86.7665065164,0,3,0,0.3908318355,1308,1284,0.0],[1,1,0.0,0.631578947,0.473684211,19.0,0,3,1,1.0,1309,1285,1,0,0.0778182894,0.9408318969,0.7085172233,18.9996789105,0,3,0,0.9875171869,1308,1285,0.0],[1,1,0.0,0.0,0.047619048,42.0,1,4,1,1.0,1310,1286,1,0,0.1178481504,0.1576466273,0.177438093,42.0532198114,0,3,1,1.0,1309,1286,0.0],[1,7,0.542230979,0.273015873,0.326984127,45.0,0,5,127,0.714285714,1317,1293,1,7,0.4288888254,0.3726070196,0.0696023755,45.1266888372,0,4,127,0.9290617081,1316,1292,1.0],[1,2,1.0,0.077922078,0.12987013,38.5,0,3,47,1.0,1319,1295,0,1,1.0,0.1900047626,0.0221928657,38.4329318244,0,3,46,0.8360100485,1318,1294,1.0],[1,1,0.0,0.011494253,0.022988506,87.0,1,2,1,1.0,1320,1296,1,0,0.0,0.0941674027,0.3686079796,87.1345852106,0,1,1,0.8195041544,1319,1295,0.0],[1,11,0.687957064,0.891778523,0.900167785,108.3636364,1,5,320,0.636363636,8812,8537,0,11,1.0,0.6213799845,1.3093720609,108.3500314586,1,5,320,0.5026091546,8812,8536,1.0],[1,19,0.535356801,1.621804511,1.942105263,70.0,1,6,561,0.578947368,8796,8521,1,19,0.6814656935,1.0,1.9025072695,70.6782016553,1,5,561,0.9780252596,8796,8520,1.0],[1,1,0.0,0.0,0.0,0.0,1,2,43,1.0,8776,8501,0,1,0.0,0.1391918451,0.1678773551,0.0949776729,0,1,43,1.0,8776,8501,0.0],[1,1,0.0,0.0,0.0,17.0,1,1,0,1.0,8796,8521,1,0,0.0,0.0749809163,0.4011018724,16.8619668109,0,0,0,1.0,8796,8521,1.0],[1,5,0.0,0.0,0.0,31.6,1,1,0,0.2,8812,8537,1,4,0.0141064713,0.1768054012,0.1782054716,31.4614113461,1,0,0,0.5524576095,8812,8537,1.0],[1,1,0.0,0.004310345,0.004310345,232.0,0,3,27,1.0,8813,8538,1,0,0.2644586176,0.0090780874,0.1007510405,232.0858349475,0,3,26,1.0,8813,8538,0.0],[1,1,0.0,2.105405405,2.075675676,370.0,1,4,39,1.0,501,1,1,1,0.0,1.0,1.75431682,370.0101096146,0,3,39,0.8860851006,501,0,1.0],[1,1,0.0,2.157407407,2.12962963,108.0,1,3,39,1.0,502,2,1,0,0.279416181,1.0,2.233697596,108.0897406677,0,2,39,1.0,502,1,1.0],[1,1,0.0,2.121863799,1.964157706,279.0,1,5,13,1.0,503,501,0,1,0.1756700631,1.0,1.7483957519,279.1627456168,0,5,13,0.7896607868,503,500,0.0],[1,1,0.0,1.944029851,1.929104478,268.0,1,4,1,1.0,504,502,0,0,0.0968613533,1.0,1.95918158,268.3767487931,0,3,1,0.6607114628,504,502,0.0],[1,1,0.0,0.14893617,0.070921986,141.0,1,4,43,1.0,505,503,0,0,0.0,0.15220262,0.1278076974,141.1049167541,0,3,42,0.7433589348,505,503,0.0],[1,4,0.643936068,0.63559322,0.987288136,59.0,0,4,1,1.0,1324,1300,0,3,0.2733283275,0.8229215395,0.9456152374,59.0864776075,0,4,0,0.8509415317,1324,1300,0.0],[1,3,0.348644481,1.330434783,1.2,38.33333333,1,3,82,1.0,1327,1303,0,3,0.5453849399,1.0,1.1515875785,38.2627571174,1,2,81,1.0,1327,1302,1.0],[1,1,0.0,3.333333333,3.333333333,21.0,0,3,1,1.0,8814,8539,1,0,0.6258124388,1.0,3.5793580652,20.912152077,0,2,0,0.9000642843,8813,8538,1.0],[1,2,0.672294817,0.049242424,0.015151515,132.0,1,5,57,1.0,1329,1305,0,2,1.0,0.0,0.2236772607,132.2825665139,0,5,56,1.0,1329,1304,0.0],[1,3,0.0,0.0,0.0,55.33333333,0,1,0,0.333333333,1337,1313,0,3,0.0,0.0,0.1753031023,55.0138654058,0,0,0,0.342465162,1337,1312,1.0],[1,5,0.564262995,0.053497942,0.148148148,48.6,0,4,6,0.4,1337,1313,0,5,0.0,0.0,0.2326900928,48.4800189909,0,4,6,0.5071556041,1337,1313,0.0],[1,1,0.0,0.0,0.0,0.0,0,3,43,1.0,1338,1314,0,0,0.0,0.2436167103,0.2968062504,0.361686027,0,2,43,1.0,1337,1314,0.0],[1,8,0.8538503,0.027679205,0.140525195,176.125,0,5,235,0.5,1346,1322,0,8,0.9509731371,0.1819912147,0.5725390168,176.1360689035,0,5,234,0.6818793184,1346,1322,0.0],[1,2,0.999525689,0.133333333,0.3,45.0,0,4,88,0.5,1348,1324,1,2,0.8961868992,0.2971745755,0.0031578751,45.0141392122,0,4,87,0.3826312756,1348,1323,1.0],[1,1,0.0,0.025157233,0.220125786,159.0,0,3,2,1.0,1349,1325,1,0,0.0,0.0,0.4211422632,158.8397249789,0,4,2,0.9724752909,1348,1325,0.0],[1,1,0.0,0.0,0.055555556,36.0,1,3,5,1.0,1350,1326,0,0,0.0,0.0,0.2501780856,35.9521509444,0,2,4,1.0,1349,1326,0.0],[1,7,0.738031466,1.884033613,1.81512605,85.0,1,4,300,0.285714286,8821,8546,1,7,0.5494407189,1.0,1.6498028285,85.1066545431,1,3,300,0.4688149601,8821,8545,1.0],[1,2,0.929942935,0.338028169,0.049295775,71.0,0,1,0,0.5,1352,1328,1,1,0.9339815049,0.4006839627,0.1021205842,71.2076645116,0,0,0,0.6310598333,1351,1327,1.0],[1,1,0.0,1.16,0.08,25.0,1,6,45,1.0,80,73,1,1,0.0,1.0,0.074118272,24.7439962205,0,5,45,0.8742238988,79,72,0.0],[1,2,0.748293286,0.062111801,0.097826087,322.0,0,3,5,1.0,1354,1330,0,1,0.7979748713,0.0584640722,0.7200348237,321.9482541917,0,3,4,0.8971245087,1353,1329,1.0],[1,1,0.0,0.005882353,0.005882353,170.0,1,3,3,1.0,1269,1265,1,1,0.0,0.0356998265,0.1435379005,169.6119560489,0,3,3,0.6601096614,1269,1265,0.0],[1,4,0.942053726,0.026086957,0.017391304,143.75,1,7,47,0.75,1273,1269,0,4,0.3858785462,0.0859637037,0.0533334798,143.6772302244,1,7,47,0.6780079412,1273,1269,0.0],[1,1,0.0,0.102564103,0.0,39.0,0,1,2,1.0,1355,1331,0,0,0.0,0.0,0.0095407211,38.8071314125,0,0,2,1.0,1354,1330,1.0],[1,5,0.804625116,0.235891648,0.12979684,177.2,0,7,77,0.8,1278,1274,1,4,0.8945700502,0.3505898061,0.2809570296,176.7903625878,0,6,77,1.0,1278,1274,1.0],[1,7,0.682592318,0.310679612,0.242718447,117.7142857,1,6,103,0.571428571,8828,8553,1,7,0.1871188231,0.1712997528,0.0092661262,117.7703723966,1,5,102,0.8787368827,8828,8553,1.0],[1,10,0.624466826,0.662259615,0.536057692,83.2,1,5,84,0.5,8838,8563,1,9,0.7199003044,0.6877312174,1.0379055854,83.1017744059,1,5,84,0.6709820306,8838,8562,1.0],[1,1,0.0,0.014925373,0.014925373,134.0,1,3,22,1.0,81,74,1,0,0.3370872992,0.1127502956,0.0465162806,134.1903706147,0,3,21,0.8087687989,80,74,1.0],[1,13,0.576459226,1.652360515,1.459227468,71.69230769,1,5,282,0.461538462,8857,8582,0,13,0.5396347579,1.0,1.3720778494,71.6656234989,1,4,281,0.2604774862,8857,8581,1.0],[1,6,0.0,0.0,0.0,57.33333333,1,1,0,0.166666667,8857,8582,0,5,0.0,0.0,0.0986147601,57.1831644877,0,0,0,0.2316975801,8856,8581,1.0],[1,1,0.0,0.0,0.023255814,43.0,1,1,4,1.0,8858,8583,0,1,0.3383081102,0.0,0.2137192355,43.0124488489,1,0,4,0.4429681012,8857,8583,0.0],[1,2,0.956457405,0.272727273,0.099173554,60.5,0,4,9,1.0,1280,1276,0,2,1.0,0.3884463663,0.2355160939,60.6379430302,0,4,8,0.9023319352,1279,1276,1.0],[1,12,0.893844971,0.026794258,0.084688995,174.1666667,0,7,221,0.833333333,1292,1288,1,12,0.7829762256,0.0,0.0970631332,174.3938811802,0,7,221,0.9457346075,1292,1287,1.0],[1,1,0.0,0.024242424,0.009090909,330.0,1,4,4,1.0,1293,1289,1,1,0.1481831687,0.0,0.0957609577,329.8546283116,1,4,3,0.7119021618,1293,1288,0.0],[1,2,0.936667382,0.07027027,0.021621622,92.5,1,5,53,1.0,1357,1333,1,2,0.7155432215,0.0,0.0436767227,92.5938237557,1,4,52,0.6611601563,1356,1333,1.0],[1,7,0.829468146,0.030666667,0.030666667,214.2857143,1,8,125,1.0,1300,1296,0,6,0.7178531537,0.1428912759,0.253679995,214.8645413388,1,8,124,0.6048892165,1300,1296,1.0],[1,1,0.0,1.8,1.6,20.0,1,3,30,1.0,82,8,0,0,0.1871865747,1.0,1.3902129387,20.0104089334,0,2,29,1.0,82,8,0.0],[1,3,0.299104419,0.443786982,0.224852071,56.33333333,0,5,12,1.0,1360,1336,1,2,0.4464380135,0.6391758403,0.1993033031,56.5617436156,0,4,12,1.0,1360,1336,1.0],[1,1,0.0,0.925925926,0.981481481,54.0,1,4,0,1.0,1361,1337,0,1,0.0,0.5262644152,1.3091652787,53.641353718,0,4,0,0.9325506713,1361,1337,1.0],[1,1,0.0,0.107806691,0.040892193,269.0,0,5,1,1.0,1301,1297,0,1,0.0,0.3758718927,0.5078045786,268.6432883046,0,4,0,0.690222848,1300,1296,0.0],[1,1,0.0,0.01659751,0.008298755,241.0,1,3,2,1.0,1302,1298,0,1,0.0,0.0,0.1633516964,240.948256905,0,2,2,1.0,1301,1297,0.0],[1,1,0.0,0.109803922,0.109803922,255.0,1,4,50,1.0,1303,1299,0,0,0.1835811699,0.0,0.1933906438,255.0459067383,0,4,50,0.8909942267,1302,1299,0.0],[1,1,0.0,0.845070423,0.225352113,71.0,0,4,1,1.0,1362,1338,1,0,0.0,1.0,0.6081748985,70.8363537317,0,3,0,1.0,1361,1337,0.0],[1,1,0.0,0.103225806,0.04516129,310.0,1,4,5,1.0,1304,1300,0,0,0.0,0.0,0.2230216281,310.1279468309,1,3,5,0.6906296917,1303,1299,0.0],[1,1,0.0,0.293478261,0.076086957,92.0,0,4,1,1.0,1363,1339,1,1,0.1068263732,0.1782706875,0.2656940923,91.9821212644,0,3,1,1.0,1362,1339,1.0],[1,1,0.0,0.040909091,0.009090909,220.0,1,5,4,1.0,1305,1301,1,1,0.0,0.0,0.1844260333,219.6520212986,0,4,3,0.5608235474,1305,1300,0.0],[1,2,0.098959095,0.352941176,0.352941176,110.5,1,5,53,1.0,8866,8591,0,2,0.0,0.2617319915,0.3816781789,110.1912447503,1,5,53,1.0,8865,8591,1.0],[1,2,0.0,0.0,0.0,35.0,1,1,0,0.5,8864,8589,1,1,0.0,0.0,0.28673477,35.1909514862,0,1,0,0.7810466823,8864,8588,1.0],[1,4,0.786899255,2.209302326,2.015503876,32.25,1,3,200,0.25,8864,8589,1,3,0.3760051972,1.0,2.1827843149,32.0547488738,0,2,199,0.2010178656,8864,8589,1.0],[1,1,0.0,0.065217391,0.065217391,92.0,1,4,0,1.0,8867,8592,0,0,0.0,0.0464395029,0.0755328694,92.3990294916,1,4,0,1.0,8867,8591,0.0],[1,1,0.0,0.024691358,0.160493827,81.0,0,4,0,1.0,8869,8594,1,0,0.1080096436,0.0,0.0672469383,81.157709412,0,3,0,0.9384275198,8869,8594,0.0],[1,1,0.0,0.0,0.0,44.0,0,1,0,1.0,8868,8593,0,0,0.0110634526,0.0,0.3378781681,44.0384289447,0,1,0,1.0,8867,8592,1.0],[1,2,0.294615206,0.205128205,0.123931624,117.0,0,5,98,1.0,1307,1303,1,2,0.0,0.3419725624,0.1982447467,116.9635476166,0,4,97,0.7876932759,1306,1302,1.0],[1,3,0.05643152,0.959813084,0.942990654,356.6666667,0,6,58,1.0,1310,1306,1,2,0.0,0.6697263494,0.8754271465,356.9168671208,0,5,58,0.9818469751,1310,1305,1.0],[1,1,0.0,0.736842105,0.0,57.0,0,2,33,1.0,83,75,0,0,0.0,0.715525465,0.0823849114,56.7739648777,0,1,33,0.8488142339,82,75,1.0],[1,4,0.898638738,0.031141869,0.076124567,72.25,0,4,122,0.75,1367,1343,1,4,1.0,0.0,0.1520588936,72.4663170151,0,3,121,0.8610150962,1366,1343,1.0],[1,1,0.0,0.011111111,0.344444444,90.0,0,4,52,1.0,1368,1344,1,0,0.1728312811,0.0,0.7758184779,90.1017200913,0,3,51,1.0,1367,1344,0.0],[1,3,1.0,0.015789474,0.015789474,63.33333333,0,4,30,0.666666667,86,78,1,3,0.9941741032,0.1125876266,0.5378984521,63.147257068,0,4,29,0.4284036874,86,78,0.0],[1,1,0.0,0.068181818,0.068181818,88.0,1,4,0,1.0,1369,1345,1,0,0.2133594371,0.0,0.0325164263,88.0688030163,1,3,0,0.9583174927,1369,1345,1.0],[1,1,0.0,0.321428571,0.303571429,56.0,1,5,1,1.0,87,79,1,0,0.0994881909,0.5894109265,0.2801667672,55.9329282195,0,4,0,0.853307551,86,79,1.0],[1,1,0.0,1.566037736,1.509433962,53.0,1,2,5,1.0,88,80,0,0,0.1163461601,1.0,1.5579117003,53.0744343124,1,2,5,1.0,88,80,1.0],[1,1,0.0,0.171428571,0.085714286,35.0,0,3,51,1.0,1370,1346,1,0,0.1095495074,0.0025781603,0.4680694243,34.9319047796,0,3,50,1.0,1370,1345,1.0],[1,1,0.0,0.050691244,0.0,217.0,0,3,9,1.0,8870,8595,1,1,0.0,0.0510513048,0.2590105495,217.2382047671,0,3,9,0.7363211703,8870,8595,0.0],[1,7,0.616649979,0.402906209,0.314398943,108.1428571,1,5,266,0.714285714,8877,8602,0,7,0.6821715597,0.4824812285,0.6279112834,108.1500105239,0,4,266,1.0,8877,8601,1.0],[1,2,0.863120569,0.038709677,0.006451613,77.5,1,3,15,1.0,8879,8604,1,2,0.5445335102,0.0055852359,0.1077904254,76.9564018931,1,2,14,1.0,8878,8604,1.0],[1,1,0.0,0.017857143,0.017857143,56.0,1,5,2,1.0,89,81,0,1,0.1765764654,0.1114383072,0.1811986792,55.9992218345,0,4,2,0.8671038319,88,81,1.0],[1,1,0.0,1.964285714,1.982142857,112.0,0,6,50,1.0,90,82,0,1,0.0,1.0,1.9713375777,112.1593991561,0,6,49,1.0,90,81,1.0],[1,1,0.0,0.317204301,0.161290323,186.0,1,3,3,1.0,1311,1307,0,1,0.0,0.6261759146,0.0304638892,185.9791412819,0,2,2,0.8144758962,1311,1306,1.0],[1,1,0.0,0.062337662,0.018181818,385.0,1,3,10,1.0,8880,8605,0,1,0.0,0.4706461769,0.0637082134,385.3413984351,1,3,9,0.7299843881,8880,8604,0.0],[1,1,0.0,0.0,0.0,20.0,1,1,0,1.0,1314,1310,0,1,0.0,0.1558918147,0.0819959547,19.9813619551,0,0,0,1.0,1314,1310,1.0],[1,2,0.836640742,0.151041667,0.005208333,96.0,1,4,21,1.0,1314,1310,0,1,0.959645309,0.3132413764,0.3599633127,96.1556869783,1,3,20,1.0,1314,1309,1.0],[1,1,0.0,0.055147059,0.047794118,272.0,0,5,7,1.0,1371,1347,1,0,0.1725798382,0.0,0.2722971439,271.7130024416,0,5,7,0.8821510895,1370,1347,1.0],[1,1,0.0,0.10738255,0.040268456,149.0,0,3,52,1.0,1372,1348,1,0,0.1250443892,0.0,0.117941089,148.6550669735,0,3,52,0.9851335796,1372,1348,0.0],[1,1,0.0,0.0,0.147058824,68.0,0,4,12,1.0,1373,1349,0,1,0.0,0.0,0.0484217137,67.7737058018,0,3,12,0.4211895372,1373,1348,0.0],[1,2,0.764204507,0.015267176,0.019083969,131.0,0,5,69,1.0,1375,1351,1,1,0.5396203538,0.3250330696,0.2961986854,131.2459460442,0,4,68,1.0,1374,1350,0.0],[1,1,0.0,0.064102564,0.0,78.0,0,3,21,1.0,1376,1352,1,0,0.0,0.2726155451,0.2313072757,77.9529142154,0,3,20,1.0,1375,1351,0.0],[1,1,0.0,0.0,0.024096386,83.0,0,2,64,1.0,1377,1353,1,1,0.484734207,0.2694695234,0.4843961478,83.4060172537,0,1,64,1.0,1376,1352,0.0],[1,1,0.0,0.073732719,0.101382488,217.0,1,4,22,1.0,1378,1354,1,0,0.0,0.0084933112,0.0247051526,217.2931437028,0,3,22,0.7126666316,1377,1353,1.0],[1,1,0.0,0.0,0.111111111,234.0,0,4,19,1.0,1379,1355,1,0,0.0,0.2026815695,0.3515191723,233.9696804181,0,3,18,0.8251540556,1379,1355,0.0],[1,1,0.0,0.033557047,0.060402685,149.0,0,3,10,1.0,1380,1356,0,0,0.1559252482,0.0,0.025680603,148.735635672,0,3,10,0.7032335141,1380,1356,0.0],[1,1,0.0,2.202702703,2.243243243,74.0,1,4,24,1.0,8881,8606,0,1,0.3103118468,1.0,3.0051003171,74.1450683187,0,3,24,1.0,8881,8606,1.0],[1,1,0.0,0.0,0.0,10.0,1,1,0,1.0,8882,8607,0,1,0.004004825,0.0,0.597762504,10.0678619909,0,0,0,0.3070337219,8882,8607,1.0],[1,1,0.0,0.111111111,0.055555556,18.0,1,3,39,1.0,8883,8608,0,0,0.0,0.3426840543,0.2631247016,18.4548523655,1,3,38,1.0,8882,8608,1.0],[1,1,0.0,0.0,0.0,20.0,0,1,0,1.0,1315,1311,1,1,0.0,0.0,0.2924134762,20.217609676,0,0,0,0.9174583441,1315,1310,1.0],[1,1,0.0,0.0,0.0,29.0,1,1,0,1.0,8885,8610,0,0,0.0,0.0,0.1870329925,28.7352015855,1,1,0,0.9101489774,8885,8610,0.0],[1,1,0.0,2.382352941,2.352941176,34.0,1,3,67,1.0,8884,8609,1,0,0.0,1.0,2.4344030846,34.1363202173,1,3,66,0.9414484708,8884,8609,0.0],[1,3,0.929052737,0.049844237,0.046728972,107.0,0,4,55,0.666666667,1383,1359,1,2,0.8757581012,0.165687745,0.2598134259,106.8853095968,0,4,55,0.3604201234,1383,1359,0.0],[1,1,0.0,0.37962963,0.111111111,108.0,0,2,69,1.0,1316,1312,1,0,0.0,0.3277763576,0.2122498649,107.9819071831,0,2,68,1.0,1316,1312,0.0],[1,1,0.0,0.259259259,0.037037037,27.0,0,1,70,1.0,1384,1360,1,1,0.273175639,0.2677784902,0.0565117385,26.2734381979,0,0,70,0.8781829441,1383,1359,1.0],[1,1,0.0,2.374285714,2.348571429,350.0,1,4,69,1.0,8886,8611,1,0,0.0,1.0,2.596698576,350.1718869309,1,3,69,1.0,8886,8610,0.0],[1,43,0.667312336,0.70163331,0.643662296,101.0930233,1,6,1958,0.604651163,8929,8654,1,42,0.8918960807,0.6659120707,0.6249544061,101.1474785433,1,6,1958,0.7313548526,8929,8654,1.0],[1,1,0.0,0.0,0.0,6.0,1,1,0,1.0,8930,8655,0,0,0.1470228599,0.1259120985,0.2752972274,5.6531594709,0,1,0,1.0,8930,8655,1.0],[1,1,0.0,4.444444444,4.222222222,27.0,0,2,0,1.0,1385,1361,0,1,0.0,1.0,4.4735010666,26.5033825655,0,2,0,1.0,1385,1360,1.0],[1,9,0.64358523,0.718032787,0.813114754,33.88888889,0,6,619,0.555555556,1395,1371,0,8,0.1500868234,0.4484525283,0.6471329527,33.6519436144,0,6,618,0.5711155313,1394,1371,1.0],[1,14,0.639234066,0.34347275,0.414448669,56.35714286,0,5,894,0.285714286,1410,1386,0,14,0.5112913473,0.4856412888,0.8318726921,56.4825457351,0,4,893,0.0,1409,1385,1.0],[1,1,0.0,0.0,0.0,13.0,0,1,0,1.0,1386,1362,0,0,0.0,0.0,0.5655175471,12.9825469658,0,0,0,0.9460747148,1385,1362,1.0],[1,1,0.0,0.0,0.0,19.0,0,1,0,1.0,1396,1372,1,1,0.1009343498,0.0,0.1955923497,18.9787504417,0,1,0,0.8646154013,1395,1371,1.0],[1,4,0.781423615,1.562801932,1.562801932,103.5,1,4,143,1.0,1414,1390,1,3,0.7792529762,1.0,1.686494918,103.0454021615,1,4,142,0.7260391733,1414,1390,1.0],[1,1,0.0,0.391304348,0.0,23.0,0,2,76,1.0,1317,1313,1,0,0.0496190045,0.5216852424,0.0803906102,22.7283070781,0,2,76,1.0,1316,1312,1.0],[1,1,0.0,1.076923077,0.0,13.0,0,1,1,1.0,1415,1391,0,1,0.0,1.0,0.1126447422,13.1456676876,0,1,1,0.8823006211,1415,1391,0.0],[1,75,0.868533303,1.484475831,1.482162425,109.5066667,0,7,2944,0.373333333,1490,1466,0,75,0.9741871443,1.0,1.820004911,109.1746544525,0,6,2944,0.5241036783,1490,1465,1.0],[1,1,0.0,0.173913043,0.173913043,23.0,0,4,77,1.0,1318,1314,1,1,0.396634889,0.311201825,0.3317193296,23.1707478371,0,3,77,1.0,1318,1313,1.0],[1,5,0.045459031,0.542857143,0.54,140.0,1,6,193,0.8,8935,8660,1,5,0.0,0.6780532605,0.3949925397,140.0588852974,1,6,193,1.0,8934,8659,1.0],[1,1,0.0,0.009174312,0.004587156,218.0,1,4,0,1.0,8936,8661,0,0,0.0,0.0,0.1292497639,217.8973639534,0,4,0,0.8756206392,8935,8661,0.0],[1,2,1.0,1.066666667,0.466666667,15.0,0,2,154,0.5,1492,1468,0,2,1.0,1.0,0.3881926084,14.9742201899,0,2,153,0.4502663446,1492,1467,0.0],[1,1,0.0,0.018939394,0.15530303,264.0,0,5,1,1.0,1527,1503,0,0,0.0,0.278324396,0.2076674249,264.3545400028,0,5,0,1.0,1527,1502,1.0],[1,33,0.800862371,0.138287865,0.103794293,96.63636364,0,7,1213,0.333333333,1525,1501,0,32,0.1820912518,0.2956427526,0.2092449061,96.3503926895,0,6,1212,0.194018569,1524,1501,1.0],[1,1,0.0,0.0,0.0,19.0,0,1,0,1.0,1526,1502,1,0,0.0,0.0,0.2112192311,19.0089980114,0,0,0,0.8045704465,1525,1502,1.0],[1,6,0.86983214,0.038997214,1.077994429,59.83333333,0,4,6,0.166666667,1533,1509,1,5,0.8732859247,0.0,1.0374686911,59.4688867668,0,4,5,0.4921507026,1532,1508,1.0],[1,1,0.0,0.027777778,0.138888889,36.0,0,3,2,1.0,1534,1510,1,0,0.0754656219,0.2996232901,0.096591795,35.7005026919,0,2,1,0.9283832265,1533,1509,1.0],[1,2,0.999570839,0.287671233,0.273972603,36.5,1,3,6,0.5,1536,1512,1,1,0.4166370191,0.3992170063,0.7603304302,36.5196938305,0,2,5,0.6869758536,1536,1512,1.0],[1,1,0.0,0.0,0.0,56.0,0,1,0,1.0,8940,8665,1,1,0.0,0.0,0.4944241448,55.8235333776,0,0,0,0.9841698262,8940,8665,1.0],[1,3,0.077500816,0.917355372,0.925619835,121.0,0,5,39,1.0,8939,8664,0,3,0.1109186504,0.6023862664,0.9908380248,120.5833094765,0,5,38,1.0,8939,8663,1.0],[1,1,0.0,2.106060606,2.106060606,264.0,1,5,3,1.0,1319,1315,0,0,0.0655908859,1.0,2.2608312435,264.1562687374,0,4,3,0.9664970691,1319,1315,1.0],[1,2,0.790352185,2.221698113,2.29245283,106.0,1,5,5,1.0,1321,1317,0,2,0.5370525961,1.0,2.3327387978,105.9854651813,1,5,5,0.8752586938,1320,1316,1.0],[1,1,0.0,0.038043478,0.010869565,184.0,1,5,3,1.0,1322,1318,0,1,0.2810218755,0.4097013545,0.0240538773,184.0254897675,1,5,2,1.0,1321,1317,1.0],[1,4,0.879318546,0.293413174,0.017964072,41.75,0,3,95,0.5,1540,1516,1,4,0.7383565374,0.1084945258,0.0938636434,41.8752828893,0,3,95,0.4453534951,1539,1515,0.0],[1,1,0.0,0.0,0.071428571,84.0,0,5,3,1.0,1541,1517,0,1,0.0685311325,0.0,0.1468880022,84.1767917042,0,5,2,1.0,1540,1517,0.0],[1,2,1.0,0.47761194,0.208955224,33.5,0,2,160,0.5,1543,1519,1,1,0.560227446,0.200819601,0.2600748958,33.990825968,0,2,160,0.7201904912,1543,1518,0.0],[1,2,0.322756959,0.056277056,0.017316017,115.5,1,3,64,1.0,92,84,1,2,0.4879515038,0.2390126088,0.0998196274,115.7014265209,1,2,64,0.951456961,91,83,1.0],[1,4,0.653243906,0.741472172,0.624775583,139.25,1,4,76,0.75,509,507,1,3,0.5387415068,0.7290907749,0.4707422773,139.1995373163,0,3,75,0.4124506176,509,506,1.0],[1,5,0.675484271,1.121930567,1.105842506,236.2,1,5,59,0.6,1327,1323,0,4,0.5670679411,1.0,1.05867121,236.1188656162,1,5,59,0.9115016169,1327,1322,1.0],[1,1,0.0,0.373134328,0.134328358,134.0,0,4,0,1.0,510,508,0,0,0.2420267119,0.3624498923,0.1605258264,133.6825245504,0,3,0,1.0,509,507,0.0],[1,1,0.0,0.618181818,0.190909091,110.0,0,4,0,1.0,511,509,0,1,0.0012677541,0.7153523119,0.0256697579,109.7353105549,0,3,0,0.7706491806,510,508,0.0],[1,3,0.746158561,0.231595092,0.225460123,217.3333333,1,6,39,0.666666667,1330,1326,0,3,0.246834598,0.5053787426,0.0816352509,217.0262976938,1,5,38,0.5310860046,1329,1325,1.0],[1,1,0.0,0.007462687,0.014925373,134.0,0,3,1,1.0,95,87,1,1,0.0,0.0,0.116628094,133.3028440018,0,3,0,0.8178154873,95,87,1.0],[1,2,0.0,0.0,0.0,140.5,0,1,0,0.5,95,87,0,1,0.0613475087,0.0779803117,0.1374823503,140.5762873169,0,0,0,0.5222303445,94,86,1.0],[1,1,0.0,0.0,0.0,27.0,1,1,0,1.0,97,89,0,0,0.0850760474,0.0,0.0831011025,27.3180546798,1,0,0,1.0,96,89,1.0],[1,1,0.0,3.6,0.92,25.0,1,3,83,1.0,97,89,1,0,0.1198872327,1.0,1.1269711087,24.8474477773,0,3,82,0.8863156902,97,88,1.0],[1,2,0.456683632,0.687861272,0.664739884,173.0,1,5,14,1.0,1332,1328,0,2,0.3419462114,0.3238518228,0.3790424301,173.3579788272,0,4,14,0.9066430686,1331,1328,1.0],[1,2,0.0,0.0,0.0,50.0,0,1,0,0.5,8942,8667,0,1,0.3016571695,0.2519781284,0.1623027721,49.9098305355,0,0,0,0.4868485021,8941,8666,1.0],[1,2,0.513196841,0.733333333,0.708333333,300.0,1,6,21,1.0,1334,1330,1,1,0.631752978,0.2148679208,1.0878080324,299.6502304896,1,5,20,0.7540288237,1334,1330,0.0],[1,1,0.0,0.018867925,0.018867925,53.0,1,2,86,1.0,8943,8668,1,0,0.0,0.1191422261,0.094182505,53.2067433097,0,2,85,0.6886335072,8943,8667,1.0],[1,1,0.0,0.052631579,0.052631579,19.0,0,3,9,1.0,8944,8669,0,1,0.0,0.0741120944,0.0237342645,19.3169150735,0,3,8,0.6143574163,8943,8668,0.0],[1,1,0.0,0.0,0.0,0.0,0,3,86,1.0,1544,1520,1,1,0.0,0.0,0.1249550026,0.0021546257,0,3,86,1.0,1543,1520,0.0],[1,3,0.981693383,0.094117647,0.588235294,28.33333333,0,4,110,1.0,1547,1523,1,2,0.5201238765,0.2674397364,0.3254070663,28.4124541255,0,4,110,0.7410186313,1546,1522,0.0],[1,1,0.0,0.177083333,0.104166667,96.0,0,3,69,1.0,1548,1524,0,1,0.0,0.0,0.3501822503,95.5904601814,0,3,68,1.0,1547,1523,0.0],[1,1,0.0,1.666666667,0.555555556,9.0,0,3,69,1.0,1549,1525,0,1,0.2738923318,1.0,0.5847661821,9.2183831924,0,2,68,1.0,1549,1525,0.0],[1,1,0.0,0.1,0.1,10.0,0,3,0,1.0,1550,1526,0,1,0.0,0.2870495517,0.0475263893,9.7439109892,0,3,0,1.0,1549,1525,0.0],[1,1,0.0,0.0625,0.0375,80.0,0,3,12,1.0,8954,8679,1,1,0.0,0.2565068549,0.0386846831,80.2425985417,0,3,11,1.0,8953,8679,0.0],[1,9,0.0,0.0,0.0,44.11111111,0,1,0,0.111111111,8954,8679,0,8,0.4495479123,0.0,0.0035928502,43.7814346117,0,1,0,0.5179168785,8953,8679,1.0],[1,14,0.677786582,0.25826972,0.235368957,56.14285714,0,5,865,0.357142857,358,358,1,13,0.6308804961,0.1764760932,0.2613430261,56.1470267253,0,5,864,0.0,358,358,1.0],[1,1,0.0,0.0,0.0,48.0,0,1,0,1.0,358,358,0,0,0.0,0.0935369882,0.0658960982,47.8016806765,0,1,0,0.9243782755,357,357,0.0],[1,1,0.0,0.0,0.087804878,205.0,0,3,85,1.0,1551,1527,1,1,0.6247851829,0.0,0.2086138778,204.7111787816,0,2,85,1.0,1550,1526,0.0],[1,1,0.0,0.010416667,0.03125,96.0,0,3,89,1.0,1552,1528,1,0,0.0,0.042196965,0.5019610417,95.9250374274,0,3,88,1.0,1551,1528,0.0],[1,1,0.0,0.285714286,0.163265306,49.0,0,3,89,1.0,1553,1529,1,0,0.0886873378,0.0380722833,0.5975490269,49.0597895317,0,2,89,0.9977497683,1553,1528,1.0],[1,1,0.0,0.12,0.41,200.0,0,3,73,1.0,1554,1530,1,1,0.173160427,0.0,0.2231646087,199.9874968411,0,3,73,1.0,1554,1529,0.0],[1,1,0.0,0.0,0.0,9.0,0,1,0,1.0,8955,8680,1,0,0.0,0.0,0.0496717669,8.9619287041,0,0,0,1.0,8955,8679,1.0],[1,3,0.995246747,0.094240838,0.031413613,63.66666667,0,1,3,0.333333333,8958,8683,1,3,0.4327648506,0.4698540388,0.1114891679,63.7535430585,0,0,2,0.484053871,8957,8682,0.0],[1,16,0.873262401,1.072864322,1.358040201,49.75,0,5,843,0.5625,8977,8702,1,15,0.6378430193,0.684263727,1.0415524853,50.0339779347,0,4,842,0.7905690021,8977,8701,1.0],[1,3,0.0,0.0,0.0,18.66666667,0,1,0,0.333333333,8977,8702,0,3,0.164272081,0.0459511014,0.0852762927,18.7613303837,0,1,0,0.683246475,8976,8702,1.0],[1,8,0.751347374,0.068965517,0.39184953,79.75,0,4,432,0.625,1562,1538,0,8,0.8829226909,0.1931629254,0.4363445994,79.9369559462,0,4,432,0.949317872,1561,1537,1.0],[1,1,0.0,0.095477387,0.090452261,199.0,0,3,0,1.0,1563,1539,0,1,0.0933762974,0.0,0.1539958486,199.1057753148,0,2,0,1.0,1562,1539,0.0],[1,28,0.838016367,0.042515723,0.06918239,141.9642857,0,6,1607,0.5,1591,1567,0,28,1.0,0.0,0.4531480939,141.9180957795,0,6,1606,0.6379269448,1590,1567,1.0],[1,1,0.0,0.0,0.018867925,106.0,0,3,13,1.0,1592,1568,1,1,0.0,0.0,0.5411554275,106.3389110726,0,2,13,0.7368819233,1592,1567,0.0],[1,3,0.960229718,0.003484321,0.013937282,95.66666667,1,5,40,1.0,9041,8766,0,3,0.5604107033,0.1058047314,0.265534023,96.0395680206,1,4,39,1.0,9040,8766,0.0],[1,4,0.0,0.0,0.0,26.25,1,1,0,0.25,9038,8763,1,3,0.7930924698,0.0,0.0478288237,26.1179687074,1,0,0,0.4334028548,9038,8762,1.0],[1,26,0.904673889,0.049423394,0.064250412,70.03846154,1,5,1685,0.384615385,9034,8759,0,25,0.9107882825,0.0558707446,0.2090314404,70.0708133091,1,4,1685,0.3199184873,9033,8759,1.0],[1,6,0.0,0.0,0.0,32.16666667,1,1,0,0.166666667,9008,8733,0,5,0.2356841921,0.3580058218,0.2791411698,32.2072976692,0,1,0,0.0,9008,8733,1.0],[1,25,0.399940459,0.203026482,0.319041614,31.72,1,4,1402,0.36,9002,8727,1,24,0.7035534447,0.4078813311,0.6672967889,32.0591689614,0,3,1401,0.1658107329,9002,8726,1.0],[1,10,0.68155582,0.033057851,0.068181818,48.4,0,4,43,0.4,9070,8795,1,10,0.5823815424,0.0,0.1595146692,48.4353465698,0,3,43,0.0,9069,8795,1.0],[1,1,0.0,0.0,0.0,182.0,0,1,0,1.0,9074,8799,1,0,0.0,0.2410715879,0.1355345935,182.0388194534,0,1,0,1.0,9073,8799,1.0],[1,5,0.0,0.0,0.0,57.2,0,1,0,0.2,9057,8782,0,4,0.0343410392,0.0393279799,0.1352209176,57.4414485145,0,1,0,0.2237979744,9056,8782,1.0],[1,11,0.289064826,0.009852217,0.009852217,36.90909091,0,5,275,0.545454545,9057,8782,1,11,0.3747341169,0.7171305839,0.1391994384,36.6079888214,0,4,274,0.6474100895,9057,8781,1.0],[1,3,0.630929754,0.018867925,0.018867925,35.33333333,0,4,1,0.666666667,9074,8799,1,2,0.4501034921,0.0023539855,0.3891907231,35.7150002182,0,4,0,0.6519237843,9074,8799,1.0],[1,3,0.0,0.0,0.0,45.33333333,0,1,0,0.333333333,9070,8795,1,2,0.0,0.2826998609,0.1218222423,45.4343471803,0,0,0,0.3437171466,9070,8794,1.0],[1,1,0.0,0.0,0.0,45.0,0,1,0,1.0,98,90,0,1,0.0,0.0,0.2716505927,45.2613258184,0,0,0,0.6944222371,98,90,1.0],[1,1,0.0,0.0,0.0,32.0,0,1,0,1.0,99,91,0,1,0.1170596806,0.0,0.1877402636,31.9402661789,0,0,0,0.9677989991,98,90,0.0],[1,4,0.846138832,0.114058355,0.135278515,94.25,0,5,8,0.5,363,363,1,3,0.643672258,0.0,0.1568373068,93.9536802184,0,4,7,0.6230808013,363,363,1.0],[1,1,0.0,0.0,0.0,40.0,0,1,0,1.0,363,363,0,1,0.0,0.0,0.6237813325,39.9462866504,0,0,0,0.9831830311,362,363,1.0],[1,1,0.0,0.031073446,0.028248588,354.0,1,4,10,1.0,1335,1331,1,1,0.0,0.0,0.0937397777,354.4735142389,1,4,10,1.0,1334,1331,1.0],[1,2,0.0,0.0,0.0,0.0,0,1,2,1.0,101,93,1,1,0.0,0.0,0.0038415295,0.0254890256,0,1,2,1.0,100,92,0.0],[1,37,0.905190495,0.041783708,0.017205056,76.97297297,0,7,2276,0.459459459,9114,8839,0,37,0.7557030895,0.0,0.3056691296,77.3407364744,0,6,2275,0.0495048696,9113,8838,1.0],[1,16,0.292217715,0.163562753,0.187044534,77.1875,0,3,640,0.8125,9131,8856,0,16,0.2857543315,0.0054717714,0.4226836795,76.9060938912,0,2,640,0.5870830289,9131,8855,1.0],[1,1,0.0,0.0,0.0,25.0,0,1,0,1.0,9131,8856,0,0,0.0,0.0,0.4311249073,25.0089589644,0,0,0,0.6518745397,9130,8855,1.0],[1,3,0.0,0.0,0.0,31.66666667,0,1,0,0.333333333,9077,8802,0,2,0.0035538873,0.0727630042,0.138087371,31.216062059,0,1,0,0.3121339118,9076,8802,1.0],[1,23,0.60022518,0.12181894,0.079265749,104.2173913,0,8,1151,0.652173913,9155,8880,1,23,0.1468014506,0.0,0.6203086254,103.8799387682,0,7,1150,0.4371317429,9154,8879,1.0],[1,1,0.0,0.0,0.0,29.0,0,1,0,1.0,9155,8880,0,1,0.1242550518,0.2389933826,0.1366809177,29.2318883998,0,0,0,1.0,9154,8880,0.0],[1,3,0.0,0.0,0.0,25.0,0,1,0,0.333333333,9158,8883,1,2,0.0405784567,0.3030383915,0.2038490849,24.8524936278,0,0,0,0.0,9157,8883,1.0],[1,1,0.0,0.032258065,0.032258065,31.0,0,2,73,1.0,9159,8884,0,0,0.4398502737,0.0880744851,0.0841479326,31.3958232842,0,2,73,0.8973248043,9158,8883,0.0],[1,2,0.0,0.0,0.0,63.0,0,1,0,0.5,1600,1576,1,1,0.2737394598,0.2593343932,0.4149715574,63.1114569071,0,0,0,0.6578980237,1599,1575,1.0],[1,6,0.888728876,0.031007752,0.041343669,64.5,0,5,245,0.833333333,1600,1576,0,6,0.5309596392,0.0337476944,0.2497232926,64.5684906747,0,4,245,0.8138000784,1600,1576,1.0],[1,1,0.0,0.0,0.0,0.0,0,2,1,1.0,1601,1577,1,0,0.1100713605,0.0,0.1126244194,0.3193472009,0,1,0,0.7591955423,1601,1577,0.0],[1,1,0.0,0.161290323,0.064516129,31.0,0,2,1,1.0,1603,1579,1,1,0.4735802106,0.2781768992,0.462021839,31.5866444139,0,2,0,1.0,1602,1579,0.0],[1,1,0.0,0.0,0.0,30.0,0,1,0,1.0,1603,1579,0,1,0.3820072122,0.6037779675,0.2657579152,30.0106634767,0,0,0,1.0,1603,1579,0.0],[1,1,0.0,0.006060606,0.090909091,165.0,1,3,1,1.0,1604,1580,0,1,0.0,0.0,0.0400396987,164.6108547002,1,3,0,1.0,1604,1579,1.0],[1,2,0.0,0.0,0.0,7.5,0,1,0,0.5,1616,1592,1,1,0.1202561604,0.2975693972,0.2517128561,7.9207517937,0,1,0,0.4114773416,1615,1591,0.0],[1,10,0.591954566,1.231988473,1.377521614,69.4,0,5,652,0.6,1616,1592,0,9,0.8576839771,1.0,1.3153278751,69.521030434,0,5,651,0.1029494913,1616,1592,1.0],[1,1,0.0,3.0,3.0,13.0,1,1,93,1.0,9160,8885,0,0,0.0,1.0,2.7142616599,12.993580253,1,0,93,0.7916415138,9159,8884,0.0],[1,86,0.934424963,1.789011438,1.79370915,56.93023256,1,5,1857,0.23255814,9246,8971,0,86,1.0,1.0,1.9380793595,56.7134118509,1,4,1857,0.3137009342,9246,8971,1.0],[1,208,0.89612393,1.836349419,1.831769437,43.03846154,1,10,14006,0.216346154,9454,9179,1,207,1.0,1.0,2.0468579199,43.2508595784,1,10,14005,0.26706223,9453,9179,1.0],[1,109,0.878609165,1.620518074,1.632079614,62.68807339,1,7,5298,0.23853211,9563,9288,0,108,0.7545439626,1.0,1.2515692802,62.4971109526,1,7,5298,0.0,9563,9288,1.0],[1,206,0.909153487,1.484527575,1.500068766,70.59223301,1,8,10299,0.27184466,9769,9494,0,205,1.0,1.0,1.4041243355,70.6713451767,0,7,10298,0.5014971116,9768,9494,1.0],[1,68,0.874421771,1.82679558,1.869337017,53.23529412,1,6,4407,0.323529412,9837,9562,1,68,1.0,1.0,1.7740887281,53.3619905817,1,6,4406,0.2242516889,9837,9562,1.0],[1,28,0.879992101,1.929252383,1.887104867,71.17857143,1,7,1543,0.535714286,9865,9590,1,28,0.994255255,1.0,2.0155756533,70.7243014858,1,6,1543,0.5136707557,9864,9589,1.0],[1,18,0.86524669,1.636443662,1.632922535,63.11111111,1,6,1303,0.222222222,9883,9608,1,18,0.6509119548,1.0,1.2712868798,63.2410892655,1,5,1302,0.0,9883,9608,1.0],[1,30,0.853637309,2.067434211,2.060307018,60.8,1,5,902,0.333333333,9913,9638,0,29,1.0,1.0,1.7556533784,60.5736468472,0,5,902,0.3119967517,9912,9638,1.0],[1,15,0.873338646,1.606711409,1.582550336,49.66666667,1,4,926,0.466666667,9928,9653,0,14,1.0,1.0,1.205722167,49.6587401753,1,3,925,0.6033934589,9928,9652,1.0],[1,13,0.810232323,2.063492063,2.141534392,58.15384615,1,5,360,0.538461538,9941,9666,1,12,0.2319581476,1.0,2.2297872871,58.430998561,1,4,359,0.7437992232,9941,9666,1.0],[1,11,0.825366988,1.259020619,1.25,141.0909091,1,7,660,0.727272727,9952,9677,0,10,0.9632398066,1.0,1.2873419948,141.0280473751,1,6,660,1.0,9951,9677,1.0],[1,12,0.787957643,2.106425703,2.101405622,83.0,1,4,981,0.333333333,9964,9689,0,12,0.8848962659,1.0,1.5101957168,83.334615338,1,4,981,0.6483945484,9963,9689,1.0],[1,17,0.941214844,2.072354212,1.924406048,54.47058824,1,5,813,0.529411765,9981,9706,0,16,0.7795215542,1.0,1.6090876329,54.2680400744,1,5,813,0.0540765382,9980,9705,1.0],[1,2,1.0,0.023391813,0.023391813,85.5,1,3,0,0.5,9983,9708,0,1,0.9492458707,0.0,0.1340659108,85.5224447505,1,2,0,0.5579222422,9982,9708,1.0],[1,2,0.0,0.0,0.0,0.0,0,2,2,0.5,365,365,0,1,0.1690387959,0.3655090089,0.3195048037,0.3622321571,0,1,2,0.2922743278,365,365,0.0],[1,4,0.847866943,2.375838926,2.359060403,149.0,1,5,4,0.75,1339,1335,0,3,0.6167227849,1.0,2.1342519354,148.7377889399,1,4,4,0.9090313789,1338,1334,0.0],[1,1,0.0,1.833333333,1.833333333,114.0,1,6,1,1.0,102,94,0,1,0.0829667774,1.0,1.8171925533,113.7237972782,0,6,1,0.889619756,101,94,1.0],[1,5,0.669338428,2.383050847,1.63559322,118.0,0,6,9,0.4,9992,9717,1,5,1.0,1.0,1.2796763236,118.1163873733,0,6,9,0.5490627423,9991,9716,1.0],[1,2,0.0,0.0,0.0,13.0,0,1,0,0.5,9997,9722,1,2,0.0,0.1290780851,0.4707395618,13.2970400113,0,0,0,0.404820243,9996,9721,0.0],[1,1,0.0,0.069164265,0.037463977,347.0,0,5,2,1.0,10001,9726,0,1,0.3558462708,0.0930858724,0.2022858781,346.4424649002,0,5,1,1.0,10000,9726,0.0],[1,3,0.0,0.0,0.0,25.0,0,1,0,0.333333333,10001,9726,0,3,0.5919440029,0.0,0.3622450023,24.9821751832,0,1,0,0.742677027,10001,9726,0.0],[1,3,0.295903274,0.032258065,0.039426523,93.0,0,6,5,0.666666667,9997,9722,1,3,0.0,0.0,0.0996399295,93.2901766333,0,6,4,0.615697927,9996,9722,1.0],[1,4,0.116002779,0.571678322,0.958041958,143.0,0,6,100,0.5,10005,9730,0,4,0.3914105793,0.6808859255,0.9311327051,142.6099007963,0,5,99,0.5794652742,10004,9730,1.0],[1,4,0.0,0.0,0.0,28.75,0,1,0,0.25,9992,9717,1,4,0.1268887021,0.0,0.1510727067,28.9993699217,0,0,0,0.4763942788,9991,9717,1.0],[1,6,0.0,0.0,0.0,40.66666667,0,1,0,0.166666667,10017,9742,0,5,0.0296915462,0.419432251,0.1695666753,41.086325592,0,0,0,0.0,10016,9741,1.0],[1,6,0.0,0.0,0.0,0.0,0,2,7,0.5,10017,9742,0,5,0.0,0.0,0.1129687,0.2613459719,0,1,7,0.3563716558,10017,9742,0.0],[1,3,0.0,0.0,0.0,31.66666667,0,1,0,0.333333333,105,11,0,3,0.1156079626,0.0,0.1981473054,32.0569682408,0,0,0,0.0,104,10,1.0],[1,1,0.0,0.019157088,0.141762452,261.0,0,5,1,1.0,1617,1593,1,1,0.0,0.045987217,0.2610815157,261.3059563358,0,4,0,0.9657146553,1616,1593,0.0],[1,1,0.0,0.476923077,0.461538462,65.0,0,3,3,1.0,1618,1594,0,1,0.0,0.530072308,0.1579846904,65.1845645689,0,3,2,1.0,1617,1593,0.0],[1,1,0.0,0.566037736,0.433962264,53.0,0,4,4,1.0,1619,1595,0,1,0.0,0.375551255,0.5409303892,52.5277369262,0,4,4,0.893548829,1619,1595,0.0],[1,1,0.0,1.105263158,0.684210526,19.0,0,2,3,1.0,1620,1596,1,0,0.0,1.0,0.5164827436,19.0589597703,0,2,2,1.0,1620,1595,0.0],[1,1,0.0,2.25,2.75,4.0,0,3,3,1.0,1621,1597,0,0,0.0,1.0,2.9796646431,3.7826928844,0,3,2,1.0,1621,1597,0.0],[1,1,0.0,0.0,0.0,19.0,0,1,0,1.0,107,96,1,0,0.11599358,0.0236097813,0.0125964803,18.9691777428,0,0,0,0.8064330703,107,95,0.0],[1,1,0.0,3.054054054,2.648648649,37.0,0,2,1,1.0,107,96,0,1,0.0,1.0,1.9933151768,37.195852953,0,1,1,1.0,107,95,0.0],[1,2,0.825626526,0.126436782,0.028735632,87.0,1,3,8,0.5,1341,1337,1,1,0.6418766911,0.0886103426,0.1594816048,86.8270968448,1,3,8,0.7421295735,1341,1337,1.0],[1,2,0.474345438,0.18125,0.1875,80.0,0,5,12,1.0,1623,1599,1,2,0.6291097587,0.634477032,0.182724354,79.9969522467,0,5,11,0.7802468275,1622,1598,1.0],[1,1,0.0,0.174418605,0.139534884,258.0,0,5,5,1.0,1624,1600,1,1,0.037096651,0.3320954145,0.1942573736,258.0235085733,0,4,4,0.9530056657,1624,1600,0.0],[1,1,0.0,0.0,0.0,0.0,0,3,5,1.0,1625,1601,1,1,0.0,0.1304726701,0.0601861389,0.1559368285,0,3,4,0.6387177355,1625,1601,0.0],[1,1,0.0,0.0,0.0,0.0,0,2,5,1.0,1626,1602,0,0,0.0,0.1823768882,0.1781413616,0.0567042772,0,1,5,0.9955663971,1625,1602,0.0],[1,1,0.0,0.191489362,0.234042553,47.0,1,5,5,1.0,1627,1603,0,1,0.0,0.1549850991,0.1486272859,46.7799577629,1,5,4,0.8832521618,1626,1603,0.0],[1,9,0.847824454,0.072580645,0.086021505,82.66666667,0,5,40,0.555555556,1636,1612,1,9,1.0,0.0,0.0080021819,82.6275462762,0,4,39,0.1056424489,1635,1611,1.0],[1,1,0.0,0.0,0.0,4.0,1,1,0,1.0,1641,1617,1,0,0.0,0.0,0.2482388535,3.7899539137,0,0,0,1.0,1641,1617,0.0],[1,4,0.867200182,0.403773585,0.426415094,66.25,1,4,19,0.5,1641,1617,0,4,0.5755559864,0.623261846,0.1292699799,66.4471337785,1,4,19,0.0101058009,1641,1617,1.0],[1,20,0.929835293,2.337446352,2.302038627,93.2,1,9,736,0.25,127,116,0,20,0.8093524583,1.0,2.3334889675,92.7050771502,0,8,736,0.5027810011,126,116,1.0],[1,3,0.915702958,2.351037344,2.369294606,401.6666667,1,7,21,1.0,130,119,1,3,1.0,1.0,2.4003583482,402.1479936282,1,6,21,0.6853611343,130,119,0.0],[1,1,0.0,3.096551724,3.062068966,145.0,1,4,7,1.0,512,510,0,0,0.0994574401,1.0,3.2957585978,145.1647095836,0,3,7,0.749963377,512,510,0.0],[1,42,0.948206412,2.290183387,2.284609853,132.4285714,1,7,448,0.19047619,172,161,0,41,1.0,1.0,2.3698438151,132.4403210322,0,7,448,0.4048016368,171,160,1.0],[1,21,0.914639953,2.125280647,2.128423889,106.047619,1,7,502,0.380952381,193,182,1,21,0.9193247156,1.0,2.40310445,106.0606506852,0,6,502,0.5019759964,193,182,1.0],[1,1,0.0,0.026315789,0.0,38.0,1,2,4,1.0,194,183,1,0,0.1609850376,0.0,0.4696869637,38.2074891707,0,1,4,0.9388040955,193,182,0.0],[1,6,0.528791006,1.614864865,2.030405405,49.33333333,0,7,20,0.5,10039,9764,1,5,0.7763171784,1.0,1.9023676998,49.2866499968,0,6,19,0.5929657108,10039,9763,1.0],[1,16,0.0,0.0,0.0,51.9375,0,1,0,0.0625,10039,9764,0,16,0.0,0.0,0.0219025498,52.1338970772,0,1,0,0.1194409836,10039,9764,1.0],[1,10,0.817486292,0.122076023,0.283625731,136.8,0,7,40,0.7,1651,1627,1,10,0.5707819443,0.0,0.4675801956,136.6546112301,0,6,39,1.0,1651,1627,1.0],[1,1,0.0,0.007936508,0.051587302,252.0,0,5,0,1.0,1652,1628,1,1,0.1500987922,0.0,0.328122608,252.2064105576,0,5,0,0.6746424911,1651,1628,0.0],[1,1,0.0,0.0,0.0,6.0,1,1,0,1.0,1656,1632,0,0,0.1497312098,0.0,0.1277851348,6.3011017244,1,0,0,0.752160791,1655,1632,0.0],[1,7,0.825843853,0.178913738,0.17571885,134.1428571,1,7,33,0.428571429,1663,1639,1,6,1.0,0.0,0.0918764311,134.1323149867,0,6,33,0.5572587483,1662,1639,1.0],[1,3,0.875012179,0.271578947,0.408421053,158.3333333,1,6,146,1.0,1655,1631,0,2,0.9475161623,0.3260580858,0.767996211,158.2830947674,0,6,146,1.0,1654,1631,1.0],[1,4,0.77408045,0.061868687,0.02020202,198.0,0,5,0,1.0,1667,1643,0,4,0.9611041101,0.0925916417,0.163398562,197.9029171867,0,5,0,0.9608438945,1667,1642,1.0],[2,15,0.912186907,1.201841903,1.161933998,86.86666667,1,7,1009,0.466666667,209,209,1,15,1.0,1.0,1.1421562384,86.8264418544,0,7,1009,0.4061236018,209,208,1.0],[1,2,0.0,0.0,0.0,19.0,0,1,0,0.5,213,191,1,1,0.4110044804,0.0,0.0506415722,18.7700765942,0,0,0,0.5715229135,213,190,0.0],[1,2,0.995005177,2.260869565,2.026086957,57.5,0,6,12,1.0,213,191,0,2,1.0,1.0,1.7666606447,58.0201544427,0,6,12,0.3234323817,213,190,1.0],[1,2,0.190949751,1.043918919,1.030405405,148.0,0,2,4,0.5,215,193,0,2,0.1608877896,0.4889814683,1.2163946246,148.0488515022,0,2,3,0.6547528019,214,193,0.0],[1,11,0.788207877,0.192712551,0.210526316,112.2727273,1,7,65,0.454545455,10057,9782,0,10,0.9250144289,0.0,0.080493018,112.4152505223,0,7,65,0.2224770102,10057,9781,0.0],[1,9,0.957607675,0.072992701,0.102189781,45.66666667,1,4,128,0.222222222,10066,284,1,9,0.8607764972,0.0007288157,0.1764715045,45.9180228311,1,3,128,0.1885128948,10066,284,0.0],[1,4,0.0,0.0,0.0,41.0,1,1,0,0.25,10045,9770,0,4,0.1125107958,0.0,0.2196309322,40.9130990047,0,1,0,0.2170349668,10045,9769,1.0],[1,2,0.923842228,0.024752475,0.121287129,202.0,1,7,6,0.5,10045,9770,0,2,0.5169258108,0.0,0.1736938725,201.9221205448,1,7,5,0.5853362098,10044,9769,0.0],[1,1,0.0,0.0,0.0,45.0,1,1,0,1.0,10057,9782,0,0,0.0,0.0,0.1140324566,44.8263601497,1,1,0,1.0,10057,9782,1.0],[1,3,0.387150497,0.039156627,0.060240964,110.6666667,1,2,393,1.0,10069,287,0,2,0.3459872445,0.1549340694,0.2634727704,110.4564222505,1,1,392,0.5883233342,10068,287,0.0],[1,1,0.0,0.069444444,0.013888889,72.0,1,6,4,1.0,10070,9783,1,1,0.0875111908,0.0,0.6113298943,72.2757694597,1,6,4,0.9885050156,10069,9782,0.0],[1,1,0.0,0.973684211,0.763157895,38.0,1,3,9,1.0,10071,9784,0,0,0.0,1.0,0.7128821517,38.1383237163,1,3,8,1.0,10070,9784,1.0],[1,1,0.0,0.045454545,0.045454545,22.0,1,2,3,1.0,10072,9785,0,0,0.0,0.3350918662,0.1898079814,22.3462384425,0,2,3,1.0,10071,9785,0.0],[1,1,0.0,0.065868263,0.011976048,334.0,0,5,1,1.0,10073,9786,0,1,0.0916239003,0.049105619,0.221326656,334.0466376579,0,5,0,1.0,10073,9786,0.0],[1,2,0.863120569,0.113043478,0.008695652,57.5,1,3,19,1.0,10075,9788,0,2,0.766543881,0.0,0.2011137973,57.7502319825,1,2,19,1.0,10074,9788,0.0],[1,3,0.0,0.0,0.0,6.333333333,0,1,0,0.333333333,10089,9802,1,2,0.0,0.0513431422,0.2065709193,6.9134697183,0,1,0,0.4823855803,10088,9801,0.0],[1,11,0.750544479,0.412993039,0.164733179,39.18181818,0,2,45,0.545454545,10089,9802,1,11,1.0,0.1275563454,0.135743209,39.1569980626,0,2,45,0.4707528243,10089,9802,1.0],[1,4,0.0,0.0,0.0,16.0,0,1,0,0.25,10096,9809,1,4,0.0,0.0158070042,0.0187124834,16.0692425167,0,1,0,0.1246031783,10095,9808,1.0],[1,3,0.680171484,0.33,0.235,66.66666667,0,4,5,0.666666667,10096,9809,1,2,0.7090698946,0.3938115743,0.4667154045,67.0782479801,0,3,5,0.5542780297,10096,9808,0.0],[1,7,0.0,0.0,0.0,12.14285714,0,1,0,0.142857143,10104,9817,0,7,0.1124171013,0.1160452896,0.1086515412,11.6915784244,0,1,0,0.101247184,10104,9817,1.0],[1,1,0.0,1.564516129,0.016129032,62.0,0,1,14,1.0,10104,9817,1,1,0.2196014611,1.0,0.1868184397,61.961382386,0,0,14,0.4188707817,10103,9816,0.0],[1,5,0.849834752,1.593908629,0.076142132,39.4,0,1,0,0.2,10109,9822,1,5,0.940493072,1.0,0.2000393479,39.4393098011,0,1,0,0.1969960943,10108,9821,1.0],[1,1,0.0,0.0,0.0,13.0,0,1,0,1.0,10110,9823,1,1,0.1388048076,0.0,0.2134118765,12.9557271753,0,0,0,0.6894882693,10110,9822,0.0],[1,1,0.0,0.107954545,0.0,176.0,1,4,16,1.0,10111,9824,0,0,0.0,0.0428141616,0.3658436152,175.7918228115,1,4,16,1.0,10111,9824,0.0],[1,3,0.657329954,0.459677419,0.201612903,41.33333333,1,6,51,0.666666667,10114,9827,1,2,0.6814678634,0.2712054196,0.6435383489,40.6917427485,0,6,51,0.1132526302,10114,9827,0.0],[1,8,0.917066271,0.39159292,0.101769912,56.5,1,5,72,0.25,10122,9835,0,7,0.484542263,0.1780360552,0.1383606993,56.5396555571,1,5,72,0.0518502087,10122,9834,0.0],[1,2,0.037369479,0.615740741,0.550925926,108.0,0,4,30,1.0,10137,9850,1,2,0.0681880279,0.5604940625,0.9884597764,108.2032083988,0,3,29,0.9634993258,10137,9850,0.0],[1,1,0.0,0.0,0.0,23.0,0,1,0,1.0,10137,9850,0,0,0.0,0.0,0.0146195778,22.693218963,0,0,0,0.6651953414,10136,9849,0.0],[1,1,0.0,0.0,0.0,173.0,0,1,0,1.0,10129,9842,1,0,0.0,0.0,0.2697118677,172.8732187657,0,0,0,0.8127474159,10129,9842,0.0],[1,2,0.08970339,0.293333333,0.293333333,150.0,0,2,46,1.0,10124,9837,1,2,0.0621071395,0.6264033267,0.0143708715,150.1813247613,0,2,45,0.9578176988,10124,9837,0.0],[1,4,0.781340055,0.843866171,0.371747212,67.25,0,6,69,1.0,10141,9854,0,3,0.9730056005,0.8696777649,0.7673430125,67.0939502765,0,6,68,1.0,10140,9853,0.0],[1,4,0.660210425,0.533536585,0.335365854,82.0,0,5,92,0.75,10129,9842,1,3,0.2154168389,0.7594021845,0.5037250425,81.7503522079,0,5,91,0.8088789626,10128,9842,0.0],[1,4,0.664098962,0.828125,0.573660714,112.0,0,4,85,0.75,10134,9847,0,3,0.7464737972,1.0,0.3971138767,111.8820791504,0,4,85,0.9301344881,10133,9847,0.0],[1,1,0.0,0.0,0.0,38.0,0,1,0,1.0,10134,9847,1,1,0.0,0.0257265649,0.1737427209,37.8587738654,0,0,0,0.9367792824,10134,9846,0.0],[1,1,0.0,0.023809524,0.047619048,42.0,0,6,15,1.0,216,194,0,0,0.1602995941,0.0,0.0971355606,42.4233651826,0,6,14,1.0,215,193,0.0],[1,6,0.0,0.0,0.0,0.0,0,5,137,0.333333333,371,371,1,5,0.0,0.0,0.0198068538,0.1331927357,0,4,137,0.0,370,371,0.0],[1,7,0.835029826,0.443213296,0.387811634,51.57142857,0,4,154,0.571428571,378,378,0,7,1.0,0.2510147223,0.3751200238,51.2211980744,0,4,154,0.4788994717,377,378,1.0],[1,1,0.0,0.0,0.0,6.0,0,1,0,1.0,1,1,0,1,0.0136277608,0.0970300588,0.0456224608,6.0758114508,0,1,0,0.9459508149,0,1,0.0],[1,1,0.0,0.0,0.0,48.0,0,1,0,1.0,2,2,1,0,0.0,0.0,0.1186881863,48.0323623849,0,1,0,0.7354029207,1,1,0.0],[1,1,0.0,0.0,0.0,23.0,0,1,0,1.0,3,3,1,1,0.2400941619,0.0,0.0543838239,22.9767770317,0,0,0,0.8498593636,2,2,0.0],[1,1,0.0,0.375,0.125,8.0,1,1,25,1.0,10142,9855,0,1,0.0,0.1206867733,0.3459032473,7.9746549745,0,0,24,0.3864337885,10141,9854,0.0],[1,5,0.995268456,2.398773006,2.398773006,32.6,0,3,125,0.2,8,8,1,4,1.0,1.0,2.1904523031,32.7838347764,0,2,124,0.0,7,8,1.0],[1,40,0.987538465,2.396017699,2.42920354,33.9,0,7,2810,0.1,48,48,0,40,0.8606006163,1.0,2.4947406379,33.8913546089,0,7,2810,0.0483625092,48,47,1.0],[1,6,0.833502339,1.23902439,1.209756098,34.16666667,0,5,412,0.5,54,54,0,5,0.6850770385,1.0,1.4216873875,33.9260337861,0,5,412,0.3733781815,53,54,1.0],[1,3,0.777796869,2.147058824,2.564705882,56.66666667,0,6,69,0.666666667,57,57,1,3,1.0,1.0,2.9700958889,56.7723169885,0,5,68,0.7870725118,57,57,0.0],[1,28,0.878682946,1.585747847,1.576742365,91.21428571,0,9,744,0.392857143,85,85,0,27,0.9309384301,1.0,1.5460720018,91.1379346265,0,8,744,0.3509564551,85,85,1.0],[1,4,0.0,0.0,0.0,15.5,0,1,0,0.25,10150,9863,0,4,0.0,0.0,0.365751979,15.5222411299,0,0,0,0.0,10149,9862,0.0],[1,1,0.0,0.083333333,0.0625,96.0,0,4,3,1.0,10151,9864,1,1,0.0,0.1518935683,0.0743435404,95.7919013116,0,3,3,1.0,10151,9864,0.0],[1,4,0.707057169,0.646853147,0.437062937,71.5,0,3,10,0.75,10146,9859,0,3,0.5009014555,1.0,0.216181541,71.5184383612,0,3,9,0.8727304234,10146,9859,1.0],[1,1,0.0,0.009950249,0.044776119,201.0,0,5,15,1.0,1668,1644,0,0,0.1474486822,0.4559694921,0.6431324528,201.1544447482,0,4,14,1.0,1668,1643,0.0],[1,9,0.817902804,0.095492743,0.155844156,145.4444444,0,7,189,0.888888889,1677,1653,0,9,0.8806955653,0.505492716,0.302693295,145.2573702848,0,7,188,0.709558606,1676,1653,0.0],[1,2,0.981940787,0.226950355,0.042553191,70.5,0,4,357,1.0,1679,26,1,1,0.9855654438,0.4231518008,0.2609013808,70.6955971576,0,4,357,0.9372438144,1678,25,0.0],[1,1,0.0,0.0625,0.15625,32.0,1,2,0,1.0,1680,27,0,0,0.2486110877,0.0,0.2240699268,31.9526451276,0,1,0,1.0,1680,27,0.0],[1,2,1.0,0.26446281,0.016528926,60.5,0,2,133,1.0,1682,29,1,1,1.0,0.6040845714,0.0388124216,60.6185724223,0,2,133,0.9435811099,1681,28,0.0],[2,26,0.849639556,0.895219384,0.896529142,58.73076923,0,6,740,0.423076923,1708,1708,1,26,0.9832813876,0.8928512928,0.431911918,58.4100188288,0,6,740,0.4635197096,1707,1708,1.0],[1,2,0.0,0.0,0.0,207.0,0,1,0,0.5,1888,1843,0,2,0.4511726085,0.0,0.141853151,207.2328997454,0,0,0,0.1322596101,1887,1843,1.0],[1,178,0.811042535,1.167685049,1.167685049,72.63483146,0,9,3558,0.247191011,1888,1843,1,177,1.0,0.8369550145,1.2179942464,72.3580858291,0,9,3558,0.8549357167,1887,1843,1.0],[1,3,0.685379024,0.185446009,0.178403756,142.0,0,3,0,0.666666667,1891,1846,1,2,0.42759367,0.586714323,0.0081353097,142.1421028583,0,2,0,0.8166658292,1891,1846,0.0],[1,1,0.0,0.005319149,0.005319149,188.0,1,6,0,1.0,1892,1847,0,0,0.0,0.0,0.178749554,187.9663286827,0,6,0,1.0,1891,1847,0.0],[1,2,0.967294779,0.14379085,0.071895425,76.5,0,3,4,1.0,1894,1849,0,2,1.0,0.6967827801,0.0005766926,76.7158363357,0,3,3,1.0,1894,1848,0.0],[1,4,0.598836264,0.020689655,0.056321839,217.5,0,7,8,0.5,1898,1853,0,4,0.4834444025,0.0,0.0248892154,217.5062669599,0,6,7,0.1929304477,1898,1853,0.0],[2,7,0.785533375,0.121212121,0.114478114,42.42857143,0,5,14,0.285714286,1906,1906,1,6,0.3288017906,0.3645310265,0.0852260325,42.3971419536,0,5,13,0.3015277616,1905,1906,0.0],[1,1,0.0,0.0,0.0,68.0,0,1,0,1.0,1906,1860,1,1,0.1053513282,0.0,0.1374597984,68.604049446,0,0,0,1.0,1905,1859,0.0],[1,5,0.629049597,0.180412371,0.180412371,38.8,1,3,60,1.0,1911,1865,0,5,0.3847171842,0.5131540119,0.2349708142,38.699457338,0,3,59,0.907307468,1910,1864,1.0],[1,2,0.0,0.763157895,0.421052632,38.0,0,2,56,0.5,1913,1867,0,2,0.3106539673,0.8504918181,0.6618846297,38.5582399988,0,2,55,0.3484829846,1913,1867,0.0],[1,29,0.815224339,0.028468684,0.026370992,115.0689655,0,9,68,0.137931034,1942,1896,0,29,0.7555897793,0.0,0.4439030746,114.75276539,0,8,68,0.0,1941,1896,1.0],[1,1,0.0,0.013986014,0.076923077,143.0,0,1,0,1.0,1943,1897,1,0,0.0,0.2514986745,0.4121176537,142.4483707804,0,1,0,0.6364334208,1942,1897,0.0],[1,5,0.796505445,2.545643154,2.541493776,96.4,0,6,129,0.4,221,199,0,4,0.8138766972,1.0,2.22577998,96.1105531713,0,5,128,0.4108062655,220,199,1.0],[1,1,0.0,0.0,0.0,34.0,0,1,0,1.0,222,200,1,0,0.0,0.1977810097,0.2350296078,34.2440964274,0,1,0,1.0,222,199,0.0],[1,1,0.0,2.821292776,2.802281369,263.0,1,8,5,1.0,86,86,1,0,0.0,1.0,2.9316805587,263.0513039712,1,8,5,0.8831175158,85,86,1.0],[1,2,0.495969072,0.15060241,0.126506024,83.0,0,5,10,1.0,224,202,0,1,0.7585271364,0.2629082612,0.0278874868,82.8616475361,0,5,9,0.8097445257,223,201,1.0],[1,3,0.818586443,0.12745098,0.009803922,68.0,1,4,30,0.333333333,10154,9867,0,2,0.8645149916,0.3433568694,0.0099586938,67.9780642221,1,4,30,0.6571727951,10153,9867,0.0],[1,1,0.0,0.118881119,0.125874126,143.0,0,1,9,1.0,1944,1898,0,1,0.0,0.0,0.2496838559,142.921100256,0,0,8,0.6541345872,1944,1898,0.0],[1,3,0.806396114,0.068965517,0.075862069,96.66666667,0,6,198,1.0,1947,1901,1,2,0.9125511966,0.4935102364,0.0808597053,96.6845931096,0,6,197,0.8290004546,1947,1901,0.0],[1,2,0.995887311,0.067961165,0.275080906,154.5,0,4,74,0.5,1950,1904,0,1,0.7726899118,0.1807601907,0.0119896095,154.4140628037,0,3,74,0.5612737654,1950,1904,0.0],[1,1,0.0,0.0,0.0,15.0,0,1,0,1.0,1950,1904,1,1,0.0,0.0,0.1692877896,14.7760871999,0,0,0,0.8083413691,1949,1904,1.0],[1,1,0.0,2.0,1.2,15.0,0,2,38,1.0,1951,1905,0,1,0.0,1.0,0.8705829757,15.134934816,0,2,37,1.0,1951,1905,0.0],[1,1,0.0,0.0,0.0,0.0,0,2,38,1.0,1952,1906,1,0,0.0,0.3986189627,0.1106829507,0.1356064187,0,2,38,1.0,1951,1905,0.0],[1,1,0.0,0.0,0.0,0.0,0,2,38,1.0,1953,1907,1,0,0.0,0.0,0.2331934218,0.0662620901,0,1,38,1.0,1953,1907,0.0],[1,2,0.380946586,0.17027027,0.048648649,185.0,0,5,33,1.0,1957,1911,0,2,0.1200116324,0.2968373301,0.1128086894,185.0414095186,0,4,33,1.0,1957,1911,0.0],[1,2,0.0,0.0,0.0,85.0,0,1,0,0.5,1957,1911,0,2,0.1613680145,0.0,0.1844278038,85.1392640048,0,0,0,0.5432145577,1956,1911,0.0],[1,1,0.0,3.782608696,2.304347826,23.0,1,3,90,1.0,226,204,1,0,0.2205525032,1.0,2.6229755275,23.1998384119,1,2,90,1.0,226,204,0.0],[1,1,0.0,0.0,0.0,24.0,1,1,0,1.0,226,204,0,0,0.0,0.0925570185,0.3265808071,24.1961415856,1,0,0,0.9992195431,226,204,0.0],[1,1,0.0,0.0,0.0,41.0,1,1,0,1.0,227,205,0,1,0.0276985196,0.0,0.2216866139,41.1744640841,1,1,0,0.3085899484,226,204,0.0],[1,1,0.0,2.451612903,2.548387097,31.0,0,5,39,1.0,242,220,1,1,0.0,1.0,2.6169947558,30.8311674733,0,4,39,0.9043027753,242,220,1.0],[1,3,0.0,0.0,0.0,26.66666667,0,1,0,0.333333333,241,219,1,3,0.0,0.0,0.065388287,26.2221298863,0,1,0,0.6896344226,241,218,1.0],[1,11,0.763633809,1.993730408,2.225705329,29.0,0,7,300,0.272727273,241,219,0,11,1.0,1.0,2.1659325327,29.06776312,0,6,300,0.5150161144,241,219,1.0],[1,2,0.0,0.0,0.0,0.0,0,2,78,1.0,244,222,0,1,0.0,0.0428537996,0.3752150316,0.5788938434,0,2,78,1.0,243,222,0.0],[1,3,0.898818037,0.229314421,0.113475177,141.0,0,4,133,1.0,10157,9870,1,3,0.9494570955,0.4463571077,0.0337797422,141.2202015135,0,4,132,1.0,10156,9870,0.0],[1,2,0.634309555,0.033248082,0.030690537,195.5,0,5,2,1.0,1959,1913,0,1,0.717012171,0.0,0.4833733517,195.3953074485,0,4,1,1.0,1959,1913,0.0],[1,4,0.950402899,0.751655629,1.072847682,75.5,0,5,139,1.0,10161,9874,1,4,0.9502856033,0.6921684029,1.4534572121,75.6366000542,0,5,138,0.6395738226,10161,9874,0.0],[1,2,0.387051421,0.136363636,0.136363636,242.0,1,5,79,1.0,1961,1915,1,1,0.6174877665,0.0,0.3376495907,241.8484367719,1,5,79,0.8753076644,1960,1915,1.0],[1,1,0.0,0.003921569,0.003921569,255.0,1,5,0,1.0,1962,1916,0,0,0.1525086724,0.0,0.4726489993,254.8273559543,0,5,0,0.7524092399,1961,1916,0.0],[1,1,0.0,0.333333333,0.244444444,135.0,0,4,43,1.0,1963,1917,1,1,0.0,0.0331888823,0.1314404517,135.3770273974,0,3,42,0.9642201571,1962,1917,1.0],[1,1,0.0,0.017964072,0.179640719,167.0,0,4,38,1.0,1964,1918,0,1,0.4775735584,0.0,0.4190666513,166.7766297937,0,4,38,0.8059796128,1964,1918,0.0],[1,2,0.11411051,0.604651163,3.197674419,43.0,0,3,46,1.0,1966,1920,1,1,0.3915058453,0.773009106,3.3842070927,43.1270784577,0,2,45,0.6296164941,1966,1920,0.0],[1,1,0.0,0.00625,0.2,160.0,0,3,44,1.0,1967,1921,0,0,0.0,0.0,0.3173476128,159.9268409475,0,2,44,0.8307712834,1966,1921,0.0],[1,3,0.628234076,0.292682927,0.024390244,13.66666667,0,2,57,0.666666667,10169,9882,0,2,0.5437120205,0.5193474422,0.0774103558,13.8620165235,0,1,56,0.2252799492,10169,9881,0.0],[1,5,0.0,0.0,0.0,17.2,0,1,0,0.2,10169,9882,0,5,0.2853154783,0.1549744202,0.2679490109,17.63083658,0,1,0,0.2764935117,10168,9881,0.0],[1,1,0.0,0.008733624,0.008733624,229.0,1,3,2,1.0,1968,1922,1,0,0.0,0.3477168989,0.1234518042,229.0977583804,0,2,1,0.9467993638,1967,1921,1.0],[1,3,0.996429249,3.169014085,3.084507042,23.66666667,0,5,55,0.666666667,247,225,1,3,0.4066062338,1.0,2.8971210387,23.8551566243,0,5,54,0.7399286627,247,224,1.0],[1,1,0.0,0.506437768,0.467811159,233.0,1,3,0,1.0,10170,9883,0,1,0.0,0.5784188939,0.4687702117,232.588447526,0,3,0,1.0,10169,9883,0.0],[1,1,0.0,0.0,0.0,0.0,0,1,21,1.0,87,87,0,1,0.5821955384,0.0,0.209089632,0.1660988148,0,0,20,0.6878170472,87,87,0.0],[1,1,0.0,2.363636364,0.0,11.0,0,1,21,1.0,88,88,1,0,0.0,1.0,0.4987393639,11.4747634133,0,0,20,1.0,87,87,0.0],[1,3,0.615088398,0.763546798,0.221674877,67.66666667,0,6,60,0.333333333,91,91,0,3,1.0,0.7172370475,0.073663916,67.9115562678,0,5,59,0.4889226075,90,91,0.0],[1,3,0.0,0.0,0.0,9.333333333,0,1,0,0.333333333,94,94,0,3,0.220216365,0.2434436969,0.1449249988,9.6472502769,0,1,0,0.4910542058,94,93,1.0],[1,2,0.66959206,1.302325581,0.953488372,43.0,0,4,65,1.0,97,97,1,1,0.5156058624,1.0,1.0076381734,43.068011539,0,4,65,1.0,96,97,0.0],[1,1,0.0,0.0,0.0,6.0,0,1,0,1.0,97,97,1,1,0.2793065538,0.0,0.2895125592,5.9231790226,0,0,0,0.8194015496,97,96,0.0],[1,1,0.0,0.040540541,0.0,74.0,0,6,36,1.0,98,98,0,0,0.0,0.2413662306,0.1150100786,73.9269046732,0,5,35,1.0,97,97,0.0],[1,9,0.734718509,1.084093212,0.975683891,109.6666667,0,8,236,0.555555556,107,107,1,9,0.9633498544,1.0,0.770245018,109.5334971877,0,8,235,1.0,106,106,1.0],[1,15,0.621866165,1.708879185,1.711062591,91.6,0,8,421,0.4,122,122,1,14,0.5802100668,1.0,1.5348460996,91.7513231014,0,8,421,0.7279848764,121,122,1.0],[1,1,0.0,0.0,0.0,75.0,0,1,0,1.0,123,123,0,1,0.1540775943,0.0,0.2068204821,75.244720553,0,0,0,1.0,123,123,0.0],[1,1,0.0,0.0,0.0,42.0,0,1,0,1.0,1982,1936,1,0,0.0,0.0,0.0776743345,42.1258645969,0,1,0,0.8999629141,1982,1935,1.0],[1,13,0.843517943,0.227272727,0.278499278,106.6153846,0,6,380,0.769230769,1982,1936,0,13,0.9323376934,0.2237389551,0.0911871802,106.7039399344,0,5,380,0.8199158405,1982,1935,1.0],[1,1,0.0,0.090909091,0.022727273,44.0,1,1,0,1.0,1983,1937,1,1,0.0,0.2701428317,0.1204699275,43.941775347,0,1,0,0.9859571042,1983,1937,1.0],[1,2,0.0,0.115384615,0.025641026,39.0,0,6,0,1.0,125,125,0,2,0.139215121,0.0,0.0544295108,38.8899985969,0,5,0,0.9850673396,124,124,0.0],[1,1,0.0,0.260869565,0.130434783,23.0,1,2,46,1.0,1984,1938,0,0,0.0,0.2148980273,0.2323234401,23.511439989,1,1,46,0.8702320283,1984,1938,0.0],[1,2,0.650022422,0.062200957,0.023923445,104.5,1,3,2,1.0,1986,1940,1,1,0.5631855181,0.0038922621,0.1878379209,103.7805309048,1,3,2,0.8696792847,1986,1940,0.0],[1,1,0.0,0.0,0.0,6.0,1,1,0,1.0,249,227,0,1,0.0,0.0,0.0377087189,5.8558036592,1,0,0,1.0,249,227,0.0],[1,1,0.0,2.296,2.208,125.0,1,4,2,1.0,249,227,1,1,0.1181874251,1.0,1.997884158,125.0852211849,0,4,2,1.0,249,226,0.0],[1,1,0.0,2.489795918,2.278911565,147.0,0,4,19,1.0,255,233,0,1,0.137852595,1.0,2.0266117395,146.8298307745,0,3,18,0.9639936841,255,233,1.0],[1,3,0.0,0.0,0.0,22.66666667,0,1,0,0.333333333,253,231,1,3,0.0443076724,0.0,0.0422128091,22.798929182,0,1,0,0.4957372653,252,230,0.0],[1,1,0.0,2.49382716,2.271604938,81.0,0,5,19,1.0,250,228,1,0,0.0,1.0,2.3214495411,81.3294873435,0,4,18,1.0,249,228,1.0],[1,1,0.0,0.0,0.0,102.0,0,1,0,1.0,255,233,1,1,0.0665699105,0.0,0.0150942013,102.0024211766,0,0,0,1.0,255,233,1.0],[1,1,0.0,1.894736842,1.912280702,114.0,0,5,21,1.0,256,234,0,1,0.1457433677,1.0,1.541327023,113.8238145883,0,5,21,0.8898931367,255,233,1.0],[1,1,0.0,0.027586207,0.0,145.0,1,2,11,1.0,10171,9884,1,0,0.0213140383,0.0,0.2348110327,144.9408429285,1,2,10,1.0,10170,9883,0.0],[1,3,0.0,0.0,0.0,30.0,0,1,0,0.333333333,10176,9889,1,2,0.2224278567,0.3746413398,0.0783151168,29.6345018837,0,1,0,0.3911727641,10175,9888,1.0],[1,2,0.082836553,0.776923077,0.715384615,65.0,0,5,90,1.0,10176,9889,1,1,0.1554520878,0.8557478615,0.5334821101,64.9897598293,0,4,90,0.8254660796,10175,9888,0.0],[1,2,0.0,0.021341463,0.0,164.0,1,5,42,1.0,10178,9891,1,1,0.0960283043,0.0,0.5522958746,164.2093601524,1,4,41,1.0,10177,9890,0.0],[1,2,0.0,0.0,0.0,0.0,0,3,96,0.5,10182,9895,0,1,0.3191015977,0.0363536865,0.0136005924,0.5731897889,0,2,95,0.3199615319,10181,9895,0.0],[1,2,0.0,0.0,0.0,37.0,0,1,0,0.5,10182,9895,1,1,0.0,0.1019688718,0.0088671154,36.823838193,0,1,0,0.4317977876,10182,9894,1.0],[1,17,0.864792303,1.838427948,1.846537742,94.29411765,0,7,441,0.294117647,273,251,0,17,0.7868883651,1.0,1.3492158439,94.4342004584,0,6,441,0.0,272,251,1.0],[1,1,0.0,0.0,0.0,34.0,1,1,0,1.0,10184,9897,0,0,0.0,0.2254289886,0.3147502143,33.8609236547,1,0,0,0.7962259743,10183,9896,0.0],[1,1,0.0,0.923076923,2.358974359,39.0,1,5,23,1.0,10184,9897,1,0,0.4030689494,0.5115351372,2.4012512239,39.3877745735,1,5,22,0.7408034016,10183,9897,0.0],[1,2,0.992774454,0.217948718,0.038461538,39.0,0,4,2,1.0,10190,9903,0,2,1.0,0.5302985215,0.3939889494,39.0537287071,0,3,1,0.6485646795,10190,9903,0.0],[1,4,0.0,0.0,0.0,24.0,0,1,0,0.25,10190,9903,0,4,0.0,0.0,0.3800862098,24.2220510642,0,0,0,0.2252154614,10190,9902,1.0],[1,6,0.0,0.0,0.0,0.0,0,4,492,0.333333333,10196,293,1,5,0.0534962856,0.1201741948,0.5304193943,0.3337919815,0,4,491,0.4424386575,10195,293,0.0],[1,1,0.0,1.089005236,1.010471204,191.0,1,3,24,1.0,10197,9904,1,0,0.0683261622,1.0,0.8744823194,190.7185519479,0,2,24,1.0,10197,9904,0.0],[1,1,0.0,0.071428571,0.071428571,70.0,0,1,43,1.0,10198,9905,0,0,0.1796870526,0.2313007558,0.210350331,70.0314490105,0,0,42,0.8378584041,10197,9904,0.0],[1,1,0.0,0.010695187,0.016042781,187.0,1,6,24,1.0,10199,9906,1,1,0.0,0.0,0.0940604482,186.8438864223,0,5,24,0.8340761597,10199,9905,0.0],[1,27,0.596052645,0.041905855,0.014925373,64.51851852,0,9,1086,0.407407407,10236,9943,1,27,0.6624848584,0.0250578849,0.0352486511,64.3437974676,0,9,1086,0.3409666827,10235,9942,1.0],[1,7,0.0,0.0,0.0,19.42857143,0,1,0,0.142857143,10236,9943,0,6,0.0,0.2348513176,0.3184812647,19.529491321,0,0,0,0.0,10236,9943,1.0],[1,3,0.0,0.0,0.0,15.33333333,0,1,0,0.333333333,10246,9953,0,2,0.0,0.5126361285,0.0155415952,15.1923724087,0,0,0,0.0850853241,10245,9952,1.0],[1,3,0.134135392,0.263043478,0.195652174,153.3333333,0,6,63,1.0,10202,9909,1,3,0.2538316486,0.4996873969,0.4395842947,153.4519088413,0,6,62,0.8075564829,10201,9909,0.0],[1,7,0.774236718,0.028790787,0.028790787,74.42857143,0,7,168,1.0,10246,9953,0,7,0.5238180329,0.198431592,0.2972521999,74.54176744,0,6,168,1.0,10246,9953,0.0],[1,1,0.0,0.74375,0.54375,160.0,0,5,0,1.0,10254,9961,0,0,0.0,0.3335093313,0.4818664976,159.8099395399,0,4,0,0.3744174112,10254,9960,0.0],[1,3,0.0,0.0,0.0,4.666666667,0,1,0,0.333333333,10250,9957,0,3,0.0,0.0,0.1432534993,4.6359326546,0,0,0,0.2312726095,10250,9956,0.0],[1,1,0.0,0.0,0.0,5.0,0,1,0,1.0,10254,9961,0,0,0.0,0.0,0.012581895,5.1426879825,0,1,0,0.8310703659,10254,9961,0.0],[1,1,0.0,0.103448276,0.379310345,29.0,0,3,0,1.0,10250,9957,0,0,0.0499808214,0.0,0.0567369774,29.367936255,0,3,0,0.975071237,10249,9957,0.0],[1,2,0.990479974,0.070866142,0.409448819,63.5,0,6,0,1.0,10252,9959,0,2,1.0,0.2927758294,0.2815171521,63.4584923123,0,5,0,1.0,10252,9959,0.0],[1,2,0.98900768,0.766666667,0.044444444,45.0,0,2,6,0.5,380,380,0,1,1.0,0.7862234665,0.1499866885,44.9672174379,0,2,6,0.6116539111,379,379,1.0],[1,16,0.878127359,1.343019135,1.33664068,88.1875,0,6,381,0.4375,289,267,1,15,0.5702683034,1.0,0.98474451,88.1558682172,0,6,381,0.3721209049,288,267,1.0],[1,1,0.0,0.095238095,0.057142857,105.0,1,1,6,1.0,290,268,1,0,0.0,0.0,0.0614215651,104.7562918902,1,1,5,1.0,290,267,0.0],[1,1,0.0,0.147058824,0.0,34.0,0,4,28,1.0,126,126,1,1,0.4565272472,0.3483938425,0.2615602302,33.7555253192,0,3,27,0.8940419514,125,125,0.0],[1,5,1.0,0.017064846,0.017064846,58.6,1,5,230,0.2,131,131,1,5,0.8582223932,0.0,0.2067476843,58.4780250945,0,5,229,0.1752073077,130,131,0.0],[1,1,0.0,0.027027027,0.054054054,37.0,1,2,41,1.0,381,381,1,0,0.0,0.0,0.1795716883,37.4934083174,1,2,41,0.6313602242,381,381,0.0],[1,1,0.0,0.260869565,0.188405797,69.0,1,3,54,1.0,382,382,0,1,0.1850942304,0.0,0.2062966381,68.923586954,0,2,54,0.7703636607,381,382,0.0],[1,1,0.0,0.338709677,0.225806452,62.0,0,3,29,1.0,1,1,0,0,0.1681316662,0.0340098386,0.7777661345,61.7421286991,0,3,29,1.0,0,0,1.0],[1,1,0.0,0.0,0.0,57.0,0,1,0,1.0,294,272,0,1,0.2565980182,0.0420275927,0.245580373,57.000647405,0,0,0,1.0,294,271,0.0],[1,3,0.658536111,0.937106918,1.34591195,53.0,0,3,53,0.666666667,294,272,0,2,0.8852616111,0.887449907,1.4809293688,52.6107581071,0,3,52,0.6714624559,294,272,1.0],[1,2,0.793049005,0.583333333,0.8125,24.0,0,1,14,0.5,296,274,1,1,0.3871379367,0.7999730433,0.9604650305,24.2479209942,0,0,13,0.6495907022,296,273,0.0],[1,1,0.0,0.164021164,0.28042328,189.0,0,4,57,1.0,1988,1942,1,1,0.0,0.0,0.1158350622,189.0445120698,0,3,56,0.7243771286,1987,1941,1.0],[1,1,0.0,0.0,0.0,20.0,0,1,0,1.0,1988,1942,1,1,0.0,0.0,0.3238964164,19.592517699,0,0,0,1.0,1988,1942,1.0],[1,2,0.276195428,0.550458716,0.027522936,54.5,0,6,64,1.0,1991,1945,1,2,0.68639818,0.5166318197,0.0421621004,54.2329821011,0,5,63,0.9889232697,1991,1945,1.0],[1,1,0.0,0.0,0.0,7.0,0,1,0,1.0,1991,1945,1,1,0.2314430279,0.0,0.0063166448,7.2253285151,0,0,0,1.0,1990,1945,0.0],[1,2,0.0,0.0,0.0,62.5,0,1,0,0.5,1993,1947,1,2,0.0,0.1549451397,0.1743771357,62.7475660134,0,0,0,0.849715143,1992,1947,1.0],[1,1,0.0,0.018518519,0.018518519,108.0,0,2,2,1.0,1994,1948,1,1,0.0,0.0,0.0503486846,107.95914552,0,1,1,0.7647460631,1994,1947,0.0],[1,1,0.0,0.784615385,0.887179487,195.0,0,3,57,1.0,1995,1949,1,0,0.0,0.6269233966,0.8875975529,195.0668418893,0,3,57,0.9007197994,1994,1949,1.0],[1,1,0.0,0.391304348,0.434782609,23.0,0,2,57,1.0,1996,1950,1,0,0.1465127514,0.5478597129,0.3529046799,22.7298078767,0,1,57,0.7927723626,1996,1950,0.0],[1,6,0.0,0.0,0.0,61.5,0,1,0,0.166666667,302,28,1,5,0.0,0.0,0.3436602141,61.8237236949,0,1,0,0.0,301,28,1.0],[1,1,0.0,0.657142857,0.885714286,35.0,0,2,58,1.0,1997,1951,1,1,0.0,0.594339502,0.6502265464,35.2309372888,0,1,58,1.0,1997,1950,0.0],[2,10,0.442999789,1.699640288,1.699640288,55.6,0,6,575,0.5,2007,2007,2,10,0.4575673714,1.0,1.5562263034,55.5587458767,0,5,575,0.4746949998,2007,2007,1.0],[1,8,0.772615264,0.374172185,0.374172185,37.75,0,4,384,0.875,2017,1970,0,7,0.3252067215,0.674583245,0.5041422022,37.7351957884,0,4,384,0.5632492585,2017,1970,1.0],[1,2,0.0,0.0,0.0,4.5,0,1,0,0.5,2009,1962,0,2,0.0,0.1174722377,0.5478928591,4.8654490775,0,0,0,0.4125991775,2009,1961,0.0],[1,1,0.0,0.238095238,0.523809524,42.0,0,4,8,1.0,2018,1971,0,1,0.0,0.0,0.794694996,42.0308680025,0,3,7,0.8183036452,2018,1971,0.0],[1,5,0.853549029,0.383458647,0.268170426,79.8,0,5,42,0.6,10259,9966,0,4,1.0,0.3334303427,0.1156207115,80.0253038385,0,5,41,0.7550798817,10259,9966,1.0],[1,6,0.0,0.0,0.0,40.16666667,0,1,0,0.166666667,10265,9972,1,5,0.0,0.0846027922,0.1878058084,40.1099086966,0,0,0,0.4021418107,10264,9972,1.0],[1,2,0.963651274,0.122994652,0.104278075,187.0,0,4,54,1.0,10267,9974,1,1,1.0,0.1539211991,0.3162804288,186.9415450852,0,4,54,0.9223321694,10267,9973,1.0],[1,1,0.0,0.117647059,0.032679739,153.0,1,4,7,1.0,383,383,0,1,0.0,0.163974143,0.2108712404,152.746628721,1,3,7,0.9293223033,382,382,0.0],[1,3,0.362631803,0.353571429,0.275,93.33333333,1,3,31,0.666666667,10270,9977,0,3,0.2315180178,0.0,0.2202227006,93.8015827036,0,3,31,0.8213354663,10269,9977,1.0],[1,1,0.0,0.003703704,0.003703704,270.0,1,2,0,1.0,10271,9978,1,1,0.0,0.0,0.4474796516,270.0831019447,1,1,0,1.0,10270,9977,0.0],[1,1,0.0,0.032894737,0.006578947,152.0,1,5,7,1.0,10272,9979,0,1,0.0930170518,0.2378734352,0.4812604977,151.9560705112,1,4,6,0.964853606,10271,9979,0.0],[1,1,0.0,0.0,0.0,51.0,0,1,0,1.0,305,277,1,1,0.0354012188,0.0,0.1028581408,50.8946616876,0,0,0,1.0,304,277,1.0],[1,2,0.954434003,0.266666667,0.666666667,30.0,0,1,122,0.5,304,276,0,1,1.0,0.5582848259,0.2268988008,29.5072145361,0,0,121,0.5072477334,304,275,1.0],[1,1,0.0,0.624203822,2.47133758,157.0,0,4,53,1.0,10273,9980,1,1,0.0112984035,0.8422660969,2.2986735643,156.7699331107,0,3,52,1.0,10272,9980,1.0],[1,1,0.0,0.0,0.0,9.0,0,1,0,1.0,10274,9981,0,1,0.0346981603,0.0,0.3641764404,9.1175246012,0,0,0,1.0,10273,9980,0.0],[1,5,0.910760407,0.474320242,0.909365559,66.2,0,4,250,0.4,10280,9987,0,5,0.8809126346,0.3361921645,1.0771426779,66.3969130876,0,4,250,0.5229940703,10280,9986,1.0],[1,1,0.0,0.0,0.0,53.0,0,1,0,1.0,10280,9987,0,1,0.2013107672,0.0,0.2742015885,53.0915002725,0,0,0,1.0,10279,9987,1.0],[1,1,0.0,0.041237113,0.010309278,194.0,1,3,4,1.0,10281,9988,0,0,0.0,0.4086210274,0.2718392156,193.834201881,0,3,3,1.0,10280,9987,1.0],[1,1,0.0,0.035897436,0.030769231,195.0,1,3,0,1.0,10282,9989,0,0,0.3065916395,0.0,0.1707901103,194.9193670661,0,2,0,0.9472483637,10282,9988,0.0],[1,7,0.467442324,0.317575758,0.259393939,117.8571429,0,8,160,0.857142857,10289,9996,0,7,0.3983462241,0.3250124629,0.3140186906,117.5922876193,0,7,160,1.0,10289,9996,1.0],[1,1,0.0,0.020833333,0.020833333,48.0,1,2,1,1.0,10290,9997,1,0,0.0,0.0,0.1231268597,48.3867173271,0,1,0,1.0,10290,9996,1.0],[1,1,0.0,0.08,0.0,50.0,1,2,0,1.0,10291,9998,1,1,0.0,0.0784092701,0.5901445285,50.1943845863,1,2,0,1.0,10291,9998,0.0],[1,2,0.997502546,0.056390977,0.007518797,133.0,1,6,11,1.0,10293,10000,0,1,0.9637462735,0.5150763748,0.038705255,132.988110725,1,6,11,0.9374910181,10293,9999,1.0],[1,32,0.89112002,0.05620985,0.08993576,58.375,0,9,1220,0.6875,10325,10032,1,31,0.7940194029,0.1983140582,0.3337484006,58.5479396867,0,8,1219,0.3388396869,10324,10031,0.0],[1,1,0.0,0.058823529,0.058823529,17.0,1,1,167,1.0,10326,294,0,0,0.1873604816,0.0,0.1118330781,17.0023122476,1,1,167,0.8995868762,10326,294,0.0],[1,2,1.0,0.009756098,0.009756098,205.0,1,5,96,0.5,10328,296,1,2,1.0,0.2402473116,0.3848234821,204.7647603506,1,5,96,0.9643553719,10327,296,0.0],[1,1,0.0,0.282608696,0.27173913,184.0,1,2,48,1.0,10329,10033,1,1,0.1679514954,0.2491841895,0.0774550072,183.6536443083,1,1,47,1.0,10328,10032,1.0],[1,1,0.0,0.0,0.0,218.0,1,1,0,1.0,10330,10034,0,0,0.0303907664,0.583793211,0.0202555008,218.1772670933,1,0,0,1.0,10329,10034,1.0],[1,4,0.249162068,0.415300546,0.360655738,45.75,1,5,317,1.0,10334,10038,1,4,0.4677234445,0.5574025337,0.2718055599,46.0096984675,1,4,317,0.9890134685,10333,10037,1.0],[1,13,0.588258479,0.089560753,0.083285796,134.8461538,1,7,781,0.384615385,10347,10051,0,12,0.1199669228,0.0649890361,0.2475254243,134.1575634591,0,7,780,0.7867227676,10347,10050,1.0],[1,1,0.0,0.0125,0.0125,160.0,0,4,68,1.0,10348,10052,1,1,0.0,0.0,0.2223239075,159.9453542381,0,4,67,1.0,10348,10051,0.0],[1,14,0.846969173,0.043103448,0.038074713,99.42857143,1,8,499,0.642857143,10362,10066,1,14,1.0,0.4812600868,0.0990721256,99.946888885,0,8,499,0.8635348052,10361,10065,0.0],[1,1,0.0,0.003703704,0.003703704,270.0,1,2,16,1.0,10363,10067,0,1,0.0,0.2772020416,0.0074369689,269.8356393492,1,1,16,1.0,10363,10067,0.0],[1,1,0.0,0.247058824,0.458823529,85.0,0,3,75,1.0,10364,10068,0,1,0.4912668031,0.4735326959,1.0698994343,85.2017411744,0,2,74,1.0,10364,10067,0.0],[1,1,0.0,0.006134969,0.006134969,163.0,1,6,1,1.0,10365,10069,0,1,0.0,0.0,0.3590366416,162.4956349027,0,6,0,0.7208265948,10364,10068,1.0],[1,1,0.0,0.0,0.020408163,49.0,1,4,16,1.0,10366,10070,1,1,0.0,0.0234277928,0.0618685797,49.1760560112,0,4,16,1.0,10365,10069,0.0],[1,2,0.0,0.0,0.0,15.5,1,1,0,0.5,10389,10093,1,2,0.0,0.6242396057,0.150297098,15.6284195988,1,0,0,0.1048893994,10389,10093,0.0],[1,21,0.862357188,0.292134831,0.171749599,29.66666667,1,4,839,0.476190476,10387,10091,1,21,0.4003205959,0.0,0.6477908544,29.4146402984,1,4,838,0.6780660819,10387,10090,0.0],[1,17,0.785532624,0.204248366,0.150326797,36.0,1,6,834,0.764705882,10406,10110,0,16,0.2383227952,0.0747060911,0.3557564303,36.1496275819,0,5,833,1.0,10405,10110,1.0],[1,1,0.0,0.0,0.0,30.0,1,1,0,1.0,10407,10111,1,1,0.0,0.0,0.4549014229,30.0906391649,1,0,0,0.9759380481,10406,10111,0.0],[1,1,0.0,2.298245614,2.245614035,57.0,1,5,50,1.0,513,511,0,0,0.0,1.0,1.7329755862,56.8722103219,0,4,50,1.0,513,511,1.0],[1,1,0.0,0.137931034,0.086206897,116.0,1,6,31,1.0,514,512,1,1,0.0,0.108141506,0.2061761453,115.9499488295,0,6,31,0.9652079367,513,511,0.0],[1,5,0.531328225,0.218926554,0.298022599,141.6,0,5,327,0.8,2023,1976,0,4,0.4279341139,0.6705669757,0.0391665385,141.5248870612,0,4,326,0.8419580974,2023,1975,1.0],[1,1,0.0,0.003802281,0.003802281,263.0,1,8,7,1.0,10408,10112,1,0,0.0,0.0,0.119594951,262.8185456314,1,8,7,1.0,10407,10111,0.0],[1,1,0.0,0.910714286,0.625,56.0,1,4,174,1.0,10409,10113,0,1,0.0,0.7344831027,0.7637442596,55.8947874086,0,4,173,0.95007454,10408,10113,1.0],[1,1,0.0,0.353448276,0.275862069,116.0,1,4,56,1.0,10410,10114,0,0,0.0,0.1885920153,0.0783565772,116.0248079738,1,3,56,1.0,10410,10114,0.0],[1,1,0.0,0.9375,1.28125,32.0,1,4,56,1.0,10412,10116,1,1,0.482917224,0.7446231562,1.3248776285,32.0039549583,1,3,55,0.8777952903,10411,10116,0.0],[1,1,0.0,0.0,0.0,41.0,1,1,0,1.0,10412,10116,1,1,0.0612326459,0.0,0.1497785535,40.9693738369,0,1,0,0.9284086624,10411,10115,1.0],[1,1,0.0,0.067226891,0.008403361,119.0,1,4,0,1.0,10413,10117,1,0,0.0,0.0,0.444006814,119.4123611804,0,3,0,1.0,10413,10116,1.0],[1,2,0.177389453,0.14789916,0.104201681,297.5,1,6,150,0.5,10415,10119,0,1,0.0,0.5796303791,0.6281290385,297.7216446665,1,5,149,0.1333573846,10414,10118,1.0],[1,1,0.0,0.074074074,0.018518519,54.0,1,3,56,1.0,10416,10120,1,1,0.1307835502,0.0,0.1230415049,53.9018523817,0,2,55,1.0,10415,10120,0.0],[1,1,0.0,0.054545455,0.018181818,55.0,1,3,0,1.0,10417,10121,0,1,0.0,0.0,0.02525449,54.677738023,1,2,0,0.6684695322,10416,10121,0.0],[1,2,0.150665757,0.470588235,0.305322129,178.5,1,6,67,1.0,10419,10123,0,2,0.0233332661,0.1919616587,0.5314340751,178.4315460331,0,6,67,1.0,10419,10122,0.0],[1,1,0.0,0.003703704,0.0,270.0,1,6,0,1.0,10420,10124,1,0,0.0992991084,0.4568625391,0.1744633134,269.6834293412,1,5,0,1.0,10419,10124,0.0],[1,3,0.767458009,0.629268293,0.575609756,68.33333333,1,4,60,1.0,10423,10127,0,2,0.5006053722,0.8739714974,0.5006591558,68.5626172107,0,3,59,0.5180389688,10422,10126,1.0],[1,1,0.0,0.108695652,0.0,92.0,1,3,1,1.0,10424,10128,1,0,0.3225040803,0.2828629849,0.1941110439,92.2523775558,0,2,1,0.9970365915,10424,10127,0.0],[1,1,0.0,0.034482759,0.051724138,116.0,1,1,28,1.0,2024,1977,1,1,0.3045333857,0.0,0.4434013803,116.123060408,1,1,27,1.0,2024,1976,0.0],[1,1,0.0,0.376623377,0.363636364,77.0,0,4,84,1.0,10425,10129,0,1,0.1670195423,0.5380854448,0.0188625515,77.0992940633,0,3,84,0.7318524427,10425,10128,1.0],[1,1,0.0,0.0,0.0,56.0,0,1,0,1.0,10427,10131,0,1,0.0983678401,0.0,0.0833043937,55.7199194145,0,0,0,1.0,10427,10131,0.0],[1,1,0.0,0.483333333,0.358333333,120.0,0,6,9,1.0,10427,10131,0,1,0.0,0.133968566,0.3947129394,119.9770006867,0,5,8,0.884741082,10426,10130,1.0],[1,1,0.0,0.0,0.0,34.0,0,1,0,1.0,10441,10145,0,1,0.0,0.0,0.2224447912,33.9817802014,0,0,0,0.9671278218,10440,10144,1.0],[1,1,0.0,0.050359712,0.007194245,278.0,0,2,9,1.0,10441,10145,0,1,0.1117065187,0.0959372504,0.0618726288,277.7638143238,0,1,9,1.0,10440,10144,0.0],[1,11,0.557794619,0.258526603,0.204638472,133.2727273,0,8,413,0.818181818,10438,10142,0,10,0.5137380839,0.7642155639,0.5479957868,133.3255238978,0,8,412,1.0,10438,10141,1.0],[1,1,0.0,0.0,0.0,2.0,0,1,0,1.0,10439,10143,1,0,0.0,0.1518595243,0.0864478424,2.5072888768,0,0,0,0.7768969018,10439,10143,0.0],[1,2,0.997616115,0.0642978,0.082910321,295.5,1,6,4,0.5,10443,10147,0,1,1.0,0.2787817176,0.2557363083,295.3852846712,1,5,3,0.3416162727,10442,10147,0.0],[1,1,0.0,0.083333333,0.083333333,24.0,0,1,77,1.0,306,278,0,1,0.0,0.1163386055,0.127967659,23.9251080215,0,0,76,0.7181882091,305,277,0.0],[1,1,0.0,0.01875,0.0125,160.0,1,5,28,1.0,10444,10148,0,0,0.0,0.1147326821,0.3466200966,159.7276551602,0,5,27,0.9455392173,10444,10147,0.0],[1,2,0.165823817,0.695121951,0.634146341,123.0,1,5,86,1.0,10446,10150,1,2,0.0,0.4214776796,0.4754246523,123.367830716,1,4,85,0.5170639431,10445,10150,1.0],[1,1,0.0,0.008333333,0.008333333,120.0,1,1,2,1.0,10447,10151,0,0,0.3728535665,0.2207906206,0.3072296648,119.773726577,1,1,2,1.0,10446,10150,0.0],[1,1,0.0,0.05,0.05,20.0,0,3,30,1.0,10448,10152,1,0,0.0,0.1860089512,0.437350718,19.8007045219,0,2,30,0.7987798152,10448,10152,0.0],[1,1,0.0,0.62745098,0.088235294,102.0,1,2,8,1.0,2025,1978,1,0,0.0,1.0,0.0302854506,101.968542374,0,2,8,1.0,2025,1978,0.0],[1,1,0.0,0.050632911,0.012658228,79.0,1,5,10,1.0,384,384,1,1,0.0833068937,0.0,0.1269321652,78.8800768321,0,4,10,0.7523625277,384,383,0.0],[1,1,0.0,0.043478261,0.086956522,46.0,1,2,19,1.0,385,385,1,0,0.0119683116,0.0,0.3235378867,45.8984278732,1,2,19,1.0,385,385,0.0],[1,1,0.0,0.049382716,0.024691358,81.0,1,5,0,1.0,386,386,0,0,0.0860944386,0.1657259389,0.0200559864,80.7484151862,1,4,0,1.0,385,385,1.0],[1,1,0.0,1.665048544,1.665048544,206.0,0,3,20,1.0,133,133,1,0,0.0952194966,1.0,1.330421586,206.2090391532,0,2,20,0.9182657434,132,133,1.0],[1,1,0.0,0.036630037,0.014652015,273.0,0,6,12,1.0,132,132,1,1,0.0,0.0,0.457748582,272.4245858382,0,6,11,0.9128830093,131,132,0.0],[1,1,0.0,0.014285714,0.0,280.0,1,2,11,1.0,10449,10153,1,0,0.378660179,0.4624003204,0.0213016063,280.0696319513,1,1,10,0.9042577346,10449,10152,0.0],[1,1,0.0,1.5,1.393617021,94.0,1,4,47,1.0,10450,10154,1,0,0.0021723622,1.0,1.4059922654,93.5674066358,1,4,47,1.0,10450,10153,1.0],[1,4,0.074527115,1.153846154,1.147435897,39.0,1,7,231,0.5,10454,10158,0,3,0.2063095052,1.0,1.2873955095,39.1798516427,0,6,230,0.1814622592,10453,10157,1.0],[1,1,0.0,0.263157895,0.00877193,114.0,1,4,69,1.0,10455,10159,0,1,0.0724783458,0.1592604901,0.1036773486,114.011343063,1,4,69,0.8182891441,10454,10159,0.0],[1,2,0.322756959,0.092592593,0.033333333,135.0,1,6,119,1.0,10457,10161,0,2,0.1868223818,0.0939016623,0.2350462232,134.8792335972,0,5,119,1.0,10456,10161,0.0],[1,30,0.703788974,0.72792675,0.709614127,101.9333333,1,7,1795,0.533333333,10487,10191,0,29,0.6785678323,0.9180367207,0.3023782521,102.2079462074,0,7,1794,0.5389113884,10486,10191,1.0],[1,1,0.0,0.057142857,0.057142857,70.0,1,6,0,1.0,10488,10192,1,1,0.0,0.115138965,0.1770615006,69.7992643382,0,6,0,1.0,10488,10192,0.0],[1,2,0.999249248,0.096219931,0.010309278,145.5,1,4,0,0.5,10490,10194,0,2,1.0,0.5118436016,0.4174103235,145.2499874366,0,4,0,0.0,10489,10194,1.0],[1,1,0.0,0.086956522,0.239130435,46.0,1,1,100,1.0,10491,10195,1,1,0.0,0.3493942753,0.4360573007,46.2216725537,1,0,99,0.6496650871,10490,10195,0.0],[1,1,0.0,0.173228346,0.023622047,127.0,1,5,41,1.0,10492,10196,1,0,0.2050352863,0.4665743228,0.3114321369,126.4044759633,1,5,41,0.7079921285,10492,10195,1.0],[1,4,0.0,0.0,0.0,0.0,0,4,325,0.5,10496,10200,1,4,0.0,0.2230649796,0.2633765946,0.4420061863,0,4,324,0.3718174098,10496,10200,0.0],[1,4,0.0,0.0,0.0,95.0,0,1,0,0.25,10500,10204,0,4,0.0329003239,0.085158986,0.0637978529,95.0891333026,0,0,0,0.3535889817,10499,10204,0.0],[1,14,0.0,0.0,0.0,56.14285714,0,1,0,0.071428571,10514,10218,0,14,0.0,0.0,0.2530707624,55.981575243,0,0,0,0.6500405859,10513,10218,1.0],[1,3,0.0,0.0,0.0,0.0,0,3,277,0.666666667,10532,10236,0,3,0.3165234299,0.0,0.2164357467,0.5362193916,0,3,276,0.5755571638,10531,10236,0.0],[1,3,0.0,0.0,0.0,289.6666667,0,1,0,0.333333333,10526,10230,0,2,0.2046090963,0.290840705,0.8004987221,289.4615503053,0,1,0,0.4658338434,10525,10230,0.0],[1,10,0.0,0.0,0.0,0.0,0,5,916,0.2,10543,10247,1,9,0.0,0.0,0.102241988,0.2098637443,0,5,916,0.0,10543,10247,0.0],[1,1,0.0,0.0,0.0,359.0,0,1,0,1.0,10546,10250,1,1,0.0,0.1282090985,0.332635207,358.9036954847,0,1,0,0.8931197536,10546,10249,1.0],[1,1,0.0,0.0,0.0,51.0,0,1,0,1.0,10543,10247,1,1,0.2779594406,0.1025487815,0.0598903442,50.9191099125,0,1,0,1.0,10542,10246,0.0],[1,1,0.0,0.0,0.0,48.0,0,1,0,1.0,10521,10225,0,0,0.1132902318,0.0,0.1088246397,47.8465519847,0,1,0,1.0,10521,10225,1.0],[1,2,0.0,0.0,0.0,0.0,0,6,141,1.0,10546,10250,1,1,0.1799292542,0.0,0.0091000708,0.1561329466,0,6,141,1.0,10545,10250,0.0],[1,6,0.0,0.0,0.0,0.0,0,6,462,0.666666667,10521,10225,0,5,0.0,0.2564978532,0.1612991543,0.2535100491,0,5,461,0.4188135062,10521,10225,0.0],[1,2,0.0,0.0,0.0,0.0,0,6,116,1.0,10526,10230,0,2,0.4089822572,0.1884274765,0.0942038535,0.1463286216,0,6,115,0.6613175807,10526,10229,0.0],[1,3,0.0,0.0,0.0,146.6666667,0,1,0,0.333333333,10532,10236,1,2,0.0,0.0,0.1938430057,146.4058276965,0,1,0,0.2121867883,10531,10236,0.0],[1,2,0.109606389,1.243478261,1.147826087,57.5,0,6,60,1.0,10551,10255,1,1,0.4211935457,1.0,1.100700698,57.8139822261,0,5,59,0.811254828,10550,10255,1.0],[1,3,0.0,0.0,0.0,34.66666667,0,1,0,0.333333333,10549,10253,0,3,0.0,0.3517333869,0.2469547738,34.2324325594,0,1,0,0.4693219322,10548,10253,1.0],[1,3,0.561321687,1.683168317,1.366336634,67.33333333,0,4,283,1.0,10554,10258,1,2,0.2524396343,1.0,0.6234657728,67.4647727669,0,3,282,1.0,10554,10258,1.0],[1,1,0.0,0.327868852,0.0,61.0,0,1,1,1.0,10555,10259,0,1,0.1140157181,0.1795294025,0.0479470137,61.0254082858,0,1,1,0.7345119974,10554,10258,1.0],[1,2,0.955092366,1.67804878,1.72195122,102.5,1,4,70,1.0,10557,10261,1,1,1.0,1.0,1.8234596947,102.6672631595,0,4,69,0.8777467934,10557,10261,1.0],[1,7,0.562286805,0.136942675,0.071656051,89.71428571,1,8,375,0.857142857,10564,10268,1,6,0.1173940875,0.0,0.3379693717,89.6720563162,1,7,374,0.9171009066,10564,10267,0.0],[1,1,0.0,0.0,0.0,42.0,0,1,0,1.0,10569,10273,1,1,0.1795233097,0.2733924037,0.1443320051,41.7905768687,0,1,0,1.0,10568,10272,0.0],[1,4,0.87331827,1.04842615,1.150121065,10
[truncated: 247,462 more chars]
