# Supplementary material for: KCO: Balancing class distribution in just-in-time software defect prediction using kernel crossover oversampling
Source: PLoS One. 2024 Apr 11;19(4):e0299585. doi: 10.1371/journal.pone.0299585 (PMC11008885; doi:10.1371/journal.pone.0299585)
Supplement: S1 Datasets — (ZIP) [file pone.0299585.s001.zip › Datasets/columba_0.5.json]

{"columns":["ns","nf","entropy","la","ld","lt","fix","ndev","pd","npt","exp","sexp","ns_jitter","nf_jitter","entropy_jitter","la_jitter","ld_jitter","lt_jitter","fix_jitter","ndev_jitter","pd_jitter","npt_jitter","exp_jitter","sexp_jitter","bug"],"index":[0,1,2,3,4,5,6,7,8,9,10,11,12,13,14,15,16,17,18,19,20,21,22,23,24,25,26,27,28,29,30,31,32,33,34,35,36,37,38,39,40,41,42,43,44,45,46,47,48,49,50,51,52,53,54,55,56,57,58,59,60,61,62,63,64,65,66,67,68,69,70,71,72,73,74,75,76,77,78,79,80,81,82,83,84,85,86,87,88,89,90,91,92,93,94,95,96,97,98,99,100,101,102,103,104,105,106,107,108,109,110,111,112,113,114,115,116,117,118,119,120,121,122,123,124,125,126,127,128,129,130,131,132,133,134,135,136,137,138,139,140,141,142,143,144,145,146,147,148,149,150,151,152,153,154,155,156,157,158,159,160,161,162,163,164,165,166,167,168,169,170,171,172,173,174,175,176,177,178,179,180,181,182,183,184,185,186,187,188,189,190,191,192,193,194,195,196,197,198,199,200,201,202,203,204,205,206,207,208,209,210,211,212,213,214,215,216,217,218,219,220,221,222,223,224,225,226,227,228,229,230,231,232,233,234,235,236,237,238,239,240,241,242,243,244,245,246,247,248,249,250,251,252,253,254,255,256,257,258,259,260,261,262,263,264,265,266,267,268,269,270,271,272,273,274,275,276,277,278,279,280,281,282,283,284,285,286,287,288,289,290,291,292,293,294,295,296,297,298,299,300,301,302,303,304,305,306,307,308,309,310,311,312,313,314,315,316,317,318,319,320,321,322,323,324,325,326,327,328,329,330,331,332,333,334,335,336,337,338,339,340,341,342,343,344,345,346,347,348,349,350,351,352,353,354,355,356,357,358,359,360,361,362,363,364,365,366,367,368,369,370,371,372,373,374,375,376,377,378,379,380,381,382,383,384,385,386,387,388,389,390,391,392,393,394,395,396,397,398,399,400,401,402,403,404,405,406,407,408,409,410,411,412,413,414,415,416,417,418,419,420,421,422,423,424,425,426,427,428,429,430,431,432,433,434,435,436,437,438,439,440,441,442,443,444,445,446,447,448,449,450,451,452,453,454,455,456,457,458,459,460,461,462,463,464,465,466,467,468,469,470,471,472,473,474,475,476,477,478,479,480,481,482,483,484,485,486,487,488,489,490,491,492,493,494,495,496,497,498,499,500,501,502,503,504,505,506,507,508,509,510,511,512,513,514,515,516,517,518,519,520,521,522,523,524,525,526,527,528,529,530,531,532,533,534,535,536,537,538,539,540,541,542,543,544,545,546,547,548,549,550,551,552,553,554,555,556,557,558,559,560,561,562,563,564,565,566,567,568,569,570,571,572,573,574,575,576,577,578,579,580,581,582,583,584,585,586,587,588,589,590,591,592,593,594,595,596,597,598,599,600,601,602,603,604,605,606,607,608,609,610,611,612,613,614,615,616,617,618,619,620,621,622,623,624,625,626,627,628,629,630,631,632,633,634,635,636,637,638,639,640,641,642,643,644,645,646,647,648,649,650,651,652,653,654,655,656,657,658,659,660,661,662,663,664,665,666,667,668,669,670,671,672,673,674,675,676,677,678,679,680,681,682,683,684,685,686,687,688,689,690,691,692,693,694,695,696,697,698,699,700,701,702,703,704,705,706,707,708,709,710,711,712,713,714,715,716,717,718,719,720,721,722,723,724,725,726,727,728,729,730,731,732,733,734,735,736,737,738,739,740,741,742,743,744,745,746,747,748,749,750,751,752,753,754,755,756,757,758,759,760,761,762,763,764,765,766,767,768,769,770,771,772,773,774,775,776,777,778,779,780,781,782,783,784,785,786,787,788,789,790,791,792,793,794,795,796,797,798,799,800,801,802,803,804,805,806,807,808,809,810,811,812,813,814,815,816,817,818,819,820,821,822,823,824,825,826,827,828,829,830,831,832,833,834,835,836,837,838,839,840,841,842,843,844,845,846,847,848,849,850,851,852,853,854,855,856,857,858,859,860,861,862,863,864,865,866,867,868,869,870,871,872,873,874,875,876,877,878,879,880,881,882,883,884,885,886,887,888,889,890,891,892,893,894,895,896,897,898,899,900,901,902,903,904,905,906,907,908,909,910,911,912,913,914,915,916,917,918,919,920,921,922,923,924,925,926,927,928,929,930,931,932,933,934,935,936,937,938,939,940,941,942,943,944,945,946,947,948,949,950,951,952,953,954,955,956,957,958,959,960,961,962,963,964,965,966,967,968,969,970,971,972,973,974,975,976,977,978,979,980,981,982,983,984,985,986,987,988,989,990,991,992,993,994,995,996,997,998,999,1000,1001,1002,1003,1004,1005,1006,1007,1008,1009,1010,1011,1012,1013,1014,1015,1016,1017,1018,1019,1020,1021,1022,1023,1024,1025,1026,1027,1028,1029,1030,1031,1032,1033,1034,1035,1036,1037,1038,1039,1040,1041,1042,1043,1044,1045,1046,1047,1048,1049,1050,1051,1052,1053,1054,1055,1056,1057,1058,1059,1060,1061,1062,1063,1064,1065,1066,1067,1068,1069,1070,1071,1072,1073,1074,1075,1076,1077,1078,1079,1080,1081,1082,1083,1084,1085,1086,1087,1088,1089,1090,1091,1092,1093,1094,1095,1096,1097,1098,1099,1100,1101,1102,1103,1104,1105,1106,1107,1108,1109,1110,1111,1112,1113,1114,1115,1116,1117,1118,1119,1120,1121,1122,1123,1124,1125,1126,1127,1128,1129,1130,1131,1132,1133,1134,1135,1136,1137,1138,1139,1140,1141,1142,1143,1144,1145,1146,1147,1148,1149,1150,1151,1152,1153,1154,1155,1156,1157,1158,1159,1160,1161,1162,1163,1164,1165,1166,1167,1168,1169,1170,1171,1172,1173,1174,1175,1176,1177,1178,1179,1180,1181,1182,1183,1184,1185,1186,1187,1188,1189,1190,1191,1192,1193,1194,1195,1196,1197,1198,1199,1200,1201,1202,1203,1204,1205,1206,1207,1208,1209,1210,1211,1212,1213,1214,1215,1216,1217,1218,1219,1220,1221,1222,1223,1224,1225,1226,1227,1228,1229,1230,1231,1232,1233,1234,1235,1236,1237,1238,1239,1240,1241,1242,1243,1244,1245,1246,1247,1248,1249,1250,1251,1252,1253,1254,1255,1256,1257,1258,1259,1260,1261,1262,1263,1264,1265,1266,1267,1268,1269,1270,1271,1272,1273,1274,1275,1276,1277,1278,1279,1280,1281,1282,1283,1284,1285,1286,1287,1288,1289,1290,1291,1292,1293,1294,1295,1296,1297,1298,1299,1300,1301,1302,1303,1304,1305,1306,1307,1308,1309,1310,1311,1312,1313,1314,1315,1316,1317,1318,1319,1320,1321,1322,1323,1324,1325,1326,1327,1328,1329,1330,1331,1332,1333,1334,1335,1336,1337,1338,1339,1340,1341,1342,1343,1344,1345,1346,1347,1348,1349,1350,1351,1352,1353,1354,1355,1356,1357,1358,1359,1360,1361,1362,1363,1364,1365,1366,1367,1368,1369,1370,1371,1372,1373,1374,1375,1376,1377,1378,1379,1380,1381,1382,1383,1384,1385,1386,1387,1388,1389,1390,1391,1392,1393,1394,1395,1396,1397,1398,1399,1400,1401,1402,1403,1404,1405,1406,1407,1408,1409,1410,1411,1412,1413,1414,1415,1416,1417,1418,1419,1420,1421,1422,1423,1424,1425,1426,1427,1428,1429,1430,1431,1432,1433,1434,1435,1436,1437,1438,1439,1440,1441,1442,1443,1444,1445,1446,1447,1448,1449,1450,1451,1452,1453,1454,1455,1456,1457,1458,1459,1460,1461,1462,1463,1464,1465,1466,1467,1468,1469,1470,1471,1472,1473,1474,1475,1476,1477,1478,1479,1480,1481,1482,1483,1484,1485,1486,1487,1488,1489,1490,1491,1492,1493,1494,1495,1496,1497,1498,1499,1500,1501,1502,1503,1504,1505,1506,1507,1508,1509,1510,1511,1512,1513,1514,1515,1516,1517,1518,1519,1520,1521,1522,1523,1524,1525,1526,1527,1528,1529,1530,1531,1532,1533,1534,1535,1536,1537,1538,1539,1540,1541,1542,1543,1544,1545,1546,1547,1548,1549,1550,1551,1552,1553,1554,1555,1556,1557,1558,1559,1560,1561,1562,1563,1564,1565,1566,1567,1568,1569,1570,1571,1572,1573,1574,1575,1576,1577,1578,1579,1580,1581,1582,1583,1584,1585,1586,1587,1588,1589,1590,1591,1592,1593,1594,1595,1596,1597,1598,1599,1600,1601,1602,1603,1604,1605,1606,1607,1608,1609,1610,1611,1612,1613,1614,1615,1616,1617,1618,1619,1620,1621,1622,1623,1624,1625,1626,1627,1628,1629,1630,1631,1632,1633,1634,1635,1636,1637,1638,1639,1640,1641,1642,1643,1644,1645,1646,1647,1648,1649,1650,1651,1652,1653,1654,1655,1656,1657,1658,1659,1660,1661,1662,1663,1664,1665,1666,1667,1668,1669,1670,1671,1672,1673,1674,1675,1676,1677,1678,1679,1680,1681,1682,1683,1684,1685,1686,1687,1688,1689,1690,1691,1692,1693,1694,1695,1696,1697,1698,1699,1700,1701,1702,1703,1704,1705,1706,1707,1708,1709,1710,1711,1712,1713,1714,1715,1716,1717,1718,1719,1720,1721,1722,1723,1724,1725,1726,1727,1728,1729,1730,1731,1732,1733,1734,1735,1736,1737,1738,1739,1740,1741,1742,1743,1744,1745,1746,1747,1748,1749,1750,1751,1752,1753,1754,1755,1756,1757,1758,1759,1760,1761,1762,1763,1764,1765,1766,1767,1768,1769,1770,1771,1772,1773,1774,1775,1776,1777,1778,1779,1780,1781,1782,1783,1784,1785,1786,1787,1788,1789,1790,1791,1792,1793,1794,1795,1796,1797,1798,1799,1800,1801,1802,1803,1804,1805,1806,1807,1808,1809,1810,1811,1812,1813,1814,1815,1816,1817,1818,1819,1820,1821,1822,1823,1824,1825,1826,1827,1828,1829,1830,1831,1832,1833,1834,1835,1836,1837,1838,1839,1840,1841,1842,1843,1844,1845,1846,1847,1848,1849,1850,1851,1852,1853,1854,1855,1856,1857,1858,1859,1860,1861,1862,1863,1864,1865,1866,1867,1868,1869,1870,1871,1872,1873,1874,1875,1876,1877,1878,1879,1880,1881,1882,1883,1884,1885,1886,1887,1888,1889,1890,1891,1892,1893,1894,1895,1896,1897,1898,1899,1900,1901,1902,1903,1904,1905,1906,1907,1908,1909,1910,1911,1912,1913,1914,1915,1916,1917,1918,1919,1920,1921,1922,1923,1924,1925,1926,1927,1928,1929,1930,1931,1932,1933,1934,1935,1936,1937,1938,1939,1940,1941,1942,1943,1944,1945,1946,1947,1948,1949,1950,1951,1952,1953,1954,1955,1956,1957,1958,1959,1960,1961,1962,1963,1964,1965,1966,1967,1968,1969,1970,1971,1972,1973,1974,1975,1976,1977,1978,1979,1980,1981,1982,1983,1984,1985,1986,1987,1988,1989,1990,1991,1992,1993,1994,1995,1996,1997,1998,1999,2000,2001,2002,2003,2004,2005,2006,2007,2008,2009,2010,2011,2012,2013,2014,2015,2016,2017,2018,2019,2020,2021,2022,2023,2024,2025,2026,2027,2028,2029,2030,2031,2032,2033,2034,2035,2036,2037,2038,2039,2040,2041,2042,2043,2044,2045,2046,2047,2048,2049,2050,2051,2052,2053,2054,2055,2056,2057,2058,2059,2060,2061,2062,2063,2064,2065,2066,2067,2068,2069,2070,2071,2072,2073,2074,2075,2076,2077,2078,2079,2080,2081,2082,2083,2084,2085,2086,2087,2088,2089,2090,2091,2092,2093,2094,2095,2096,2097,2098,2099,2100,2101,2102,2103,2104,2105,2106,2107,2108,2109,2110,2111,2112,2113,2114,2115,2116,2117,2118,2119,2120,2121,2122,2123,2124,2125,2126,2127,2128,2129,2130,2131,2132,2133,2134,2135,2136,2137,2138,2139,2140,2141,2142,2143,2144,2145,2146,2147,2148,2149,2150,2151,2152,2153,2154,2155,2156,2157,2158,2159,2160,2161,2162,2163,2164,2165,2166,2167,2168,2169,2170,2171,2172,2173,2174,2175,2176,2177,2178,2179,2180,2181,2182,2183,2184,2185,2186,2187,2188,2189,2190,2191,2192,2193,2194,2195,2196,2197,2198,2199,2200,2201,2202,2203,2204,2205,2206,2207,2208,2209,2210,2211,2212,2213,2214,2215,2216,2217,2218,2219,2220,2221,2222,2223,2224,2225,2226,2227,2228,2229,2230,2231,2232,2233,2234,2235,2236,2237,2238,2239,2240,2241,2242,2243,2244,2245,2246,2247,2248,2249,2250,2251,2252,2253,2254,2255,2256,2257,2258,2259,2260,2261,2262,2263,2264,2265,2266,2267,2268,2269,2270,2271,2272,2273,2274,2275,2276,2277,2278,2279,2280,2281,2282,2283,2284,2285,2286,2287,2288,2289,2290,2291,2292,2293,2294,2295,2296,2297,2298,2299,2300,2301,2302,2303,2304,2305,2306,2307,2308,2309,2310,2311,2312,2313,2314,2315,2316,2317,2318,2319,2320,2321,2322,2323,2324,2325,2326,2327,2328,2329,2330,2331,2332,2333,2334,2335,2336,2337,2338,2339,2340,2341,2342,2343,2344,2345,2346,2347,2348,2349,2350,2351,2352,2353,2354,2355,2356,2357,2358,2359,2360,2361,2362,2363,2364,2365,2366,2367,2368,2369,2370,2371,2372,2373,2374,2375,2376,2377,2378,2379,2380,2381,2382,2383,2384,2385,2386,2387,2388,2389,2390,2391,2392,2393,2394,2395,2396,2397,2398,2399,2400,2401,2402,2403,2404,2405,2406,2407,2408,2409,2410,2411,2412,2413,2414,2415,2416,2417,2418,2419,2420,2421,2422,2423,2424,2425,2426,2427,2428,2429,2430,2431,2432,2433,2434,2435,2436,2437,2438,2439,2440,2441,2442,2443,2444,2445,2446,2447,2448,2449,2450,2451,2452,2453,2454,2455,2456,2457,2458,2459,2460,2461,2462,2463,2464,2465,2466,2467,2468,2469,2470,2471,2472,2473,2474,2475,2476,2477,2478,2479,2480,2481,2482,2483,2484,2485,2486,2487,2488,2489,2490,2491,2492,2493,2494,2495,2496,2497,2498,2499,2500,2501,2502,2503,2504,2505,2506,2507,2508,2509,2510,2511,2512,2513,2514,2515,2516,2517,2518,2519,2520,2521,2522,2523,2524,2525,2526,2527,2528,2529,2530,2531,2532,2533,2534,2535,2536,2537,2538,2539,2540,2541,2542,2543,2544,2545,2546,2547,2548,2549,2550,2551,2552,2553,2554,2555,2556,2557,2558,2559,2560,2561,2562,2563,2564,2565,2566,2567,2568,2569,2570,2571,2572,2573,2574,2575,2576,2577,2578,2579,2580,2581,2582,2583,2584,2585,2586,2587,2588,2589,2590,2591,2592,2593,2594,2595,2596,2597,2598,2599,2600,2601,2602,2603,2604,2605,2606,2607,2608,2609,2610,2611,2612,2613,2614,2615,2616,2617,2618,2619,2620,2621,2622,2623,2624,2625,2626,2627,2628,2629,2630,2631,2632,2633,2634,2635,2636,2637,2638,2639,2640,2641,2642,2643,2644,2645,2646,2647,2648,2649,2650,2651,2652,2653,2654,2655,2656,2657,2658,2659,2660,2661,2662,2663,2664,2665,2666,2667,2668,2669,2670,2671,2672,2673,2674,2675,2676,2677,2678,2679,2680,2681,2682,2683,2684,2685,2686,2687,2688,2689,2690,2691,2692,2693,2694,2695,2696,2697,2698,2699,2700,2701,2702,2703,2704,2705,2706,2707,2708,2709,2710,2711,2712,2713,2714,2715,2716,2717,2718,2719,2720,2721,2722,2723,2724,2725,2726,2727,2728,2729,2730,2731,2732,2733,2734,2735,2736,2737,2738,2739,2740,2741,2742,2743,2744,2745,2746,2747,2748,2749,2750,2751,2752,2753,2754,2755,2756,2757,2758,2759,2760,2761,2762,2763,2764,2765,2766,2767,2768,2769,2770,2771,2772,2773,2774,2775,2776,2777,2778,2779,2780,2781,2782,2783,2784,2785,2786,2787,2788,2789,2790,2791,2792,2793,2794,2795,2796,2797,2798,2799,2800,2801,2802,2803,2804,2805,2806,2807,2808,2809,2810,2811,2812,2813,2814,2815,2816,2817,2818,2819,2820,2821,2822,2823,2824,2825,2826,2827,2828,2829,2830,2831,2832,2833,2834,2835,2836,2837,2838,2839,2840,2841,2842,2843,2844,2845,2846,2847,2848,2849,2850,2851,2852,2853,2854,2855,2856,2857,2858,2859,2860,2861,2862,2863,2864,2865,2866,2867,2868,2869,2870,2871,2872,2873,2874,2875,2876,2877,2878,2879,2880,2881,2882,2883,2884,2885,2886,2887,2888,2889,2890,2891,2892,2893,2894,2895,2896,2897,2898,2899,2900,2901,2902,2903,2904,2905,2906,2907,2908,2909,2910,2911,2912,2913,2914,2915,2916,2917,2918,2919,2920,2921,2922,2923,2924,2925,2926,2927,2928,2929,2930,2931,2932,2933,2934,2935,2936,2937,2938,2939,2940,2941,2942,2943,2944,2945,2946,2947,2948,2949,2950,2951,2952,2953,2954,2955,2956,2957,2958,2959,2960,2961,2962,2963,2964,2965,2966,2967,2968,2969,2970,2971,2972,2973,2974,2975,2976,2977,2978,2979,2980,2981,2982,2983,2984,2985,2986,2987,2988,2989,2990,2991,2992,2993,2994,2995,2996,2997,2998,2999,3000,3001,3002,3003,3004,3005,3006,3007,3008,3009,3010,3011,3012,3013,3014,3015,3016,3017,3018,3019,3020,3021,3022,3023,3024,3025,3026,3027,3028,3029,3030,3031,3032,3033,3034,3035,3036,3037,3038,3039,3040,3041,3042,3043,3044,3045,3046,3047,3048,3049,3050,3051,3052,3053,3054,3055,3056,3057,3058,3059,3060,3061,3062,3063,3064,3065,3066,3067,3068,3069,3070,3071,3072,3073,3074,3075,3076,3077,3078,3079,3080,3081,3082,3083,3084,3085,3086,3087,3088,3089,3090,3091,3092,3093,3094,3095,3096,3097,3098,3099,3100,3101,3102,3103,3104,3105,3106,3107,3108,3109,3110,3111,3112,3113,3114,3115,3116,3117,3118,3119,3120,3121,3122,3123,3124,3125,3126,3127,3128,3129,3130,3131,3132,3133,3134,3135,3136,3137,3138,3139,3140,3141,3142,3143,3144,3145,3146,3147,3148,3149,3150,3151,3152,3153,3154,3155,3156,3157,3158,3159,3160,3161,3162,3163,3164,3165,3166,3167,3168,3169,3170,3171,3172,3173,3174,3175,3176,3177,3178,3179,3180,3181,3182,3183,3184,3185,3186,3187,3188,3189,3190,3191,3192,3193,3194,3195,3196,3197,3198,3199,3200,3201,3202,3203,3204,3205,3206,3207,3208,3209,3210,3211,3212,3213,3214,3215,3216,3217,3218,3219,3220,3221,3222,3223,3224,3225,3226,3227,3228,3229,3230,3231,3232,3233,3234,3235,3236,3237,3238,3239,3240,3241,3242,3243,3244,3245,3246,3247,3248,3249,3250,3251,3252,3253,3254,3255,3256,3257,3258,3259,3260,3261,3262,3263,3264,3265,3266,3267,3268,3269,3270,3271,3272,3273,3274,3275,3276,3277,3278,3279,3280,3281,3282,3283,3284,3285,3286,3287,3288,3289,3290,3291,3292,3293,3294,3295,3296,3297,3298,3299,3300,3301,3302,3303,3304,3305,3306,3307,3308,3309,3310,3311,3312,3313,3314,3315,3316,3317,3318,3319,3320,3321,3322,3323,3324,3325,3326,3327,3328,3329,3330,3331,3332,3333,3334,3335,3336,3337,3338,3339,3340,3341,3342,3343,3344,3345,3346,3347,3348,3349,3350,3351,3352,3353,3354,3355,3356,3357,3358,3359,3360,3361,3362,3363,3364,3365,3366,3367,3368,3369,3370,3371,3372,3373,3374,3375,3376,3377,3378,3379,3380,3381,3382,3383,3384,3385,3386,3387,3388,3389,3390,3391,3392,3393,3394,3395,3396,3397,3398,3399,3400,3401,3402,3403,3404,3405,3406,3407,3408,3409,3410,3411,3412,3413,3414,3415,3416,3417,3418,3419,3420,3421,3422,3423,3424,3425,3426,3427,3428,3429,3430,3431,3432,3433,3434,3435,3436,3437,3438,3439,3440,3441,3442,3443,3444,3445,3446,3447,3448,3449,3450,3451,3452,3453,3454,3455,3456,3457,3458,3459,3460,3461,3462,3463,3464,3465,3466,3467,3468,3469,3470,3471,3472,3473,3474,3475,3476,3477,3478,3479,3480,3481,3482,3483,3484,3485,3486,3487,3488,3489,3490,3491,3492,3493,3494,3495,3496,3497,3498,3499,3500,3501,3502,3503,3504,3505,3506,3507,3508,3509,3510,3511,3512,3513,3514,3515,3516,3517,3518,3519,3520,3521,3522,3523,3524,3525,3526,3527,3528,3529,3530,3531,3532,3533,3534,3535,3536,3537,3538,3539,3540,3541,3542,3543,3544,3545,3546,3547,3548,3549,3550,3551,3552,3553,3554,3555,3556,3557,3558,3559,3560,3561,3562,3563,3564,3565,3566,3567,3568,3569,3570,3571,3572,3573,3574,3575,3576,3577,3578,3579,3580,3581,3582,3583,3584,3585,3586,3587,3588,3589,3590,3591,3592,3593,3594,3595,3596,3597,3598,3599,3600,3601,3602,3603,3604,3605,3606,3607,3608,3609,3610,3611,3612,3613,3614,3615,3616,3617,3618,3619,3620,3621,3622,3623,3624,3625,3626,3627,3628,3629,3630,3631,3632,3633,3634,3635,3636,3637,3638,3639,3640,3641,3642,3643,3644,3645,3646,3647,3648,3649,3650,3651,3652,3653,3654,3655,3656,3657,3658,3659,3660,3661,3662,3663,3664,3665,3666,3667,3668,3669,3670,3671,3672,3673,3674,3675,3676,3677,3678,3679,3680,3681,3682,3683,3684,3685,3686,3687,3688,3689,3690,3691,3692,3693,3694,3695,3696,3697,3698,3699,3700,3701,3702,3703,3704,3705,3706,3707,3708,3709,3710,3711,3712,3713,3714,3715,3716,3717,3718,3719,3720,3721,3722,3723,3724,3725,3726,3727,3728,3729,3730,3731,3732,3733,3734,3735,3736,3737,3738,3739,3740,3741,3742,3743,3744,3745,3746,3747,3748,3749,3750,3751,3752,3753,3754,3755,3756,3757,3758,3759,3760,3761,3762,3763,3764,3765,3766,3767,3768,3769,3770,3771,3772,3773,3774,3775,3776,3777,3778,3779,3780,3781,3782,3783,3784,3785,3786,3787,3788,3789,3790,3791,3792,3793,3794,3795,3796,3797,3798,3799,3800,3801,3802,3803,3804,3805,3806,3807,3808,3809,3810,3811,3812,3813,3814,3815,3816,3817,3818,3819,3820,3821,3822,3823,3824,3825,3826,3827,3828,3829,3830,3831,3832,3833,3834,3835,3836,3837,3838,3839,3840,3841,3842,3843,3844,3845,3846,3847,3848,3849,3850,3851,3852,3853,3854,3855,3856,3857,3858,3859,3860,3861,3862,3863,3864,3865,3866,3867,3868,3869,3870,3871,3872,3873,3874,3875,3876,3877,3878,3879,3880,3881,3882,3883,3884,3885,3886,3887,3888,3889,3890,3891,3892,3893,3894,3895,3896,3897,3898,3899,3900,3901,3902,3903,3904,3905,3906,3907,3908,3909,3910,3911,3912,3913,3914,3915,3916,3917,3918,3919,3920,3921,3922,3923,3924,3925,3926,3927,3928,3929,3930,3931,3932,3933,3934,3935,3936,3937,3938,3939,3940,3941,3942,3943,3944,3945,3946,3947,3948,3949,3950,3951,3952,3953,3954,3955,3956,3957,3958,3959,3960,3961,3962,3963,3964,3965,3966,3967,3968,3969,3970,3971,3972,3973,3974,3975,3976,3977,3978,3979,3980,3981,3982,3983,3984,3985,3986,3987,3988,3989,3990,3991,3992,3993,3994,3995,3996,3997,3998,3999,4000,4001,4002,4003,4004,4005,4006,4007,4008,4009,4010,4011,4012,4013,4014,4015,4016,4017,4018,4019,4020,4021,4022,4023,4024,4025,4026,4027,4028,4029,4030,4031,4032,4033,4034,4035,4036,4037,4038,4039,4040,4041,4042,4043,4044,4045,4046,4047,4048,4049,4050,4051,4052,4053,4054,4055,4056,4057,4058,4059,4060,4061,4062,4063,4064,4065,4066,4067,4068,4069,4070,4071,4072,4073,4074,4075,4076,4077,4078,4079,4080,4081,4082,4083,4084,4085,4086,4087,4088,4089,4090,4091,4092,4093,4094,4095,4096,4097,4098,4099,4100,4101,4102,4103,4104,4105,4106,4107,4108,4109,4110,4111,4112,4113,4114,4115,4116,4117,4118,4119,4120,4121,4122,4123,4124,4125,4126,4127,4128,4129,4130,4131,4132,4133,4134,4135,4136,4137,4138,4139,4140,4141,4142,4143,4144,4145,4146,4147,4148,4149,4150,4151,4152,4153,4154,4155,4156,4157,4158,4159,4160,4161,4162,4163,4164,4165,4166,4167,4168,4169,4170,4171,4172,4173,4174,4175,4176,4177,4178,4179,4180,4181,4182,4183,4184,4185,4186,4187,4188,4189,4190,4191,4192,4193,4194,4195,4196,4197,4198,4199,4200,4201,4202,4203,4204,4205,4206,4207,4208,4209,4210,4211,4212,4213,4214,4215,4216,4217,4218,4219,4220,4221,4222,4223,4224,4225,4226,4227,4228,4229,4230,4231,4232,4233,4234,4235,4236,4237,4238,4239,4240,4241,4242,4243,4244,4245,4246,4247,4248,4249,4250,4251,4252,4253,4254,4255,4256,4257,4258,4259,4260,4261,4262,4263,4264,4265,4266,4267,4268,4269,4270,4271,4272,4273,4274,4275,4276,4277,4278,4279,4280,4281,4282,4283,4284,4285,4286,4287,4288,4289,4290,4291,4292,4293,4294,4295,4296,4297,4298,4299,4300,4301,4302,4303,4304,4305,4306,4307,4308,4309,4310,4311,4312,4313,4314,4315,4316,4317,4318,4319,4320,4321,4322,4323,4324,4325,4326,4327,4328,4329,4330,4331,4332,4333,4334,4335,4336,4337,4338,4339,4340,4341,4342,4343,4344,4345,4346,4347,4348,4349,4350,4351,4352,4353,4354,4355,4356,4357,4358,4359,4360,4361,4362,4363,4364,4365,4366,4367,4368,4369,4370,4371,4372,4373,4374,4375,4376,4377,4378,4379,4380,4381,4382,4383,4384,4385,4386,4387,4388,4389,4390,4391,4392,4393,4394,4395,4396,4397,4398,4399,4400,4401,4402,4403,4404,4405,4406,4407,4408,4409,4410,4411,4412,4413,4414,4415,4416,4417,4418,4419,4420,4421,4422,4423,4424,4425,4426,4427,4428,4429,4430,4431,4432,4433,4434,4435,4436,4437,4438,4439,4440,4441,4442,4443,4444,4445,4446,4447,4448,4449,4450,4451,4452,4453,4454],"data":[[1,4,0.0,0.0,0.0,19.0,0,1,0,0.25,4,4,1,4,0.6194474817,0.0,0.5536025803,19.0184417323,0,0,0,0.7552574211,3,4,1.0],[1,7,0.0,0.0,0.0,70.14285714,0,1,0,0.142857143,39,39,1,6,0.0,0.2968487987,0.2034675245,69.6674175318,0,2,0,0.2804247772,38,39,1.0],[1,4,0.0,0.0,0.0,279.25,0,1,0,0.25,18,18,1,3,0.0,0.1604743358,0.5234846155,279.1572495135,0,0,0,0.3216392793,18,18,1.0],[1,2,0.0,0.0,0.0,38.5,0,1,0,0.5,18,18,0,3,0.0,0.0,0.9317828949,37.8845330623,0,0,0,0.8733469079,16,18,1.0],[1,11,0.0,0.0,0.0,74.72727273,0,1,0,0.090909091,75,75,0,10,0.0,0.2345321663,0.5605652369,74.8332478086,0,1,0,0.8331001762,74,74,1.0],[1,1,0.0,0.0,0.0,207.0,0,1,0,1.0,165,165,0,1,0.4349372352,0.0,0.0979172426,206.9409817518,0,0,0,1.0,165,165,1.0],[1,10,0.0,0.0,0.0,286.3,0,1,0,0.1,88,88,1,9,0.8299758654,0.0,0.2385223711,286.7020953097,0,1,0,0.0,87,87,1.0],[1,3,0.0,0.0,0.0,46.33333333,0,1,0,0.333333333,88,88,1,2,0.0,0.0,0.1297055428,46.4860046024,0,1,0,0.5562002009,88,87,1.0],[1,2,0.0,0.0,0.0,108.5,0,1,0,0.5,93,93,1,1,0.0257904323,0.0,0.0160879105,108.7494318708,0,1,0,1.0,93,92,1.0],[1,3,0.0,0.0,0.0,92.66666667,0,1,0,0.333333333,93,93,0,1,0.2642006923,0.0,0.2517040032,92.8680610932,0,1,0,1.0,92,93,1.0],[1,7,0.0,0.0,0.0,80.57142857,0,1,0,0.142857143,114,114,1,8,0.6776128095,0.0,0.3700115278,81.1348562069,0,1,0,0.0,114,114,1.0],[1,14,0.0,0.0,0.0,43.5,0,1,0,0.071428571,114,114,1,13,0.4222053034,0.8466305895,0.3548431128,44.0809973388,0,0,0,0.1316948117,113,113,1.0],[1,3,0.0,0.0,0.0,44.66666667,0,1,0,0.333333333,45,45,0,2,0.8999077387,0.0,0.2082038854,44.5880283129,0,0,0,0.9287917648,45,43,1.0],[1,14,0.0,0.0,0.0,72.71428571,0,1,0,0.071428571,165,165,0,13,0.0,0.8065430462,0.1635694545,72.9786297617,0,1,0,0.0,164,165,1.0],[1,4,0.0,0.0,0.0,104.5,0,1,0,0.25,39,39,1,4,1.0,0.5629405136,0.5291957019,104.9801246015,0,1,0,0.0,39,39,1.0],[1,29,0.0,0.0,0.0,68.89655172,0,1,0,0.034482759,150,150,0,29,0.0,0.7706882997,0.2629191755,68.8356809963,0,1,0,0.6132625977,150,149,1.0],[1,8,0.0,0.0,0.0,104.0,0,1,0,0.125,26,26,1,8,0.0,0.6623148066,0.6470971595,103.4016234107,0,0,0,0.0,25,25,1.0],[1,4,0.0,0.0,0.0,62.5,0,1,0,0.25,12,12,1,4,0.0513606824,0.8298119967,1.0721719634,62.1277454209,0,0,0,0.5451554095,11,12,1.0],[1,16,0.0,0.0,0.0,117.3125,0,1,0,0.0625,62,62,1,16,0.3943628751,0.0,0.9405859675,117.447723174,0,0,0,0.2048381142,62,62,1.0],[1,2,0.0,0.0,0.0,90.5,0,1,0,0.5,75,75,1,1,0.0,0.0,0.644315848,90.8975042712,0,0,0,0.0957448654,74,75,1.0],[1,7,0.0,0.0,0.0,97.71428571,0,1,0,0.142857143,150,150,0,7,0.0,0.0901614433,0.248230833,97.83899014,0,1,0,0.0,150,150,1.0],[1,2,0.0,0.0,0.0,153.0,0,1,0,0.5,28,28,1,2,0.8381364344,0.355600504,0.7708392598,152.8228060019,0,0,0,0.3977652814,28,27,1.0],[1,1,0.0,0.0,0.0,36.0,0,1,0,1.0,62,62,0,0,0.0,0.0,0.2298571696,36.2364043458,0,1,0,1.0,60,61,1.0],[1,4,0.0,0.0,0.0,130.25,0,1,0,0.25,8,8,0,4,0.8800147041,0.5627219137,0.3757957707,129.912056025,0,1,0,1.0,7,7,1.0],[1,3,0.0,0.0,0.0,130.0,0,1,0,0.333333333,45,45,0,2,0.0,0.0,0.1503705366,130.1357432997,0,1,0,0.0923865549,45,45,1.0],[1,3,0.0,0.0,0.0,49.66666667,0,1,0,0.333333333,599,599,1,2,0.0,0.0,0.8047679476,49.48631792,0,0,0,0.0,597,599,1.0],[1,12,0.0,0.0,0.0,43.25,0,1,0,0.083333333,216,216,1,11,0.0,0.2608221727,0.386833285,43.269036261,0,0,0,0.0,215,215,1.0],[1,19,0.0,0.0,0.0,81.68421053,0,1,0,0.052631579,445,445,0,18,0.0,0.1298482197,0.0107808138,82.2652204113,0,0,0,0.1654900526,445,444,1.0],[1,4,0.0,0.0,0.0,50.75,0,1,0,0.25,287,287,1,3,0.0,0.5360250614,0.0030873017,51.3354238862,0,1,0,0.0,286,286,1.0],[1,20,0.0,0.0,0.0,61.8,0,1,0,0.05,445,445,0,20,0.4512928542,0.3489608653,0.269117466,61.6703857067,0,1,0,0.0,445,444,1.0],[1,7,0.0,0.0,0.0,28.14285714,0,1,0,0.142857143,620,620,0,7,0.0,1.0,0.3547049206,27.6059472619,0,0,0,0.9776241231,619,620,1.0],[1,8,0.0,0.0,0.0,52.0,0,1,0,0.125,386,386,1,8,0.1659909293,0.4533298029,0.0424048695,52.5039261175,0,0,0,0.0,385,385,1.0],[1,5,0.0,0.0,0.0,106.2,0,1,0,0.2,375,375,1,5,0.0,0.0,0.072346116,106.8055378742,0,1,0,0.0,374,375,1.0],[1,4,0.0,0.0,0.0,146.5,0,1,0,0.25,362,362,0,3,0.1639955454,0.1777168586,0.7084268333,146.0769171621,0,0,0,0.7222328383,362,362,1.0],[1,16,0.0,0.0,0.0,46.6875,0,1,0,0.0625,281,281,0,16,0.0,0.0,0.0675772933,47.1649353638,0,0,0,0.0,281,281,1.0],[1,7,0.0,0.0,0.0,97.14285714,0,1,0,0.142857143,574,574,0,6,0.2080151725,0.0,0.1025241116,97.239128634,0,0,0,0.0,573,573,1.0],[1,6,0.0,0.0,0.0,93.83333333,0,1,0,0.166666667,635,635,1,5,0.0,0.5903002932,0.3605478806,93.1502306238,0,1,0,0.4822984202,633,634,1.0],[1,2,0.0,0.0,0.0,102.0,0,1,0,0.5,574,574,1,2,0.0,0.0,0.2083353206,103.2199082323,0,0,0,0.0630216288,574,574,1.0],[1,5,0.0,0.0,0.0,156.4,0,1,0,0.2,587,587,1,5,0.1322355081,0.4368289774,0.4602653224,157.0642631502,0,0,0,0.2530415271,586,586,1.0],[1,9,0.0,0.0,0.0,54.22222222,0,1,0,0.111111111,553,553,0,8,0.0,0.0,0.1388691285,53.7567899343,0,0,0,0.6054500128,553,552,1.0],[1,1,0.0,0.0,0.0,31.0,0,1,0,1.0,591,591,1,2,0.285548625,0.0,0.3233401945,32.0584279491,0,0,0,1.0,590,590,1.0],[1,4,0.0,0.0,0.0,29.5,0,1,0,0.25,543,543,1,3,0.7494771598,0.1083166281,0.344418528,29.9641369387,0,0,0,0.7641785429,543,542,1.0],[1,2,0.0,0.0,0.0,21.5,0,1,0,0.5,287,287,0,1,0.0,0.0,0.3911364809,21.8779801636,0,1,1,0.2528129242,286,286,0.0],[1,12,0.0,0.0,0.0,127.4166667,0,1,0,0.083333333,200,200,1,11,0.0,0.4272916656,0.3922624669,126.8449584692,0,1,0,0.0,199,199,1.0],[1,22,0.0,0.0,0.0,63.59090909,0,1,0,0.045454545,310,310,1,23,0.6681557863,0.0,0.2381289304,63.3737767124,0,1,1,0.0,310,309,1.0],[1,8,0.0,0.0,0.0,78.625,0,1,0,0.125,565,565,0,7,0.3829325293,0.1966673018,0.4188380661,78.1967502494,0,0,0,0.0,564,564,1.0],[1,4,0.0,0.0,0.0,118.25,0,1,0,0.25,216,216,1,5,0.0,0.0,0.0752240391,118.49063933,0,0,0,0.0514868835,215,216,1.0],[1,12,0.0,0.0,0.0,63.08333333,0,1,0,0.083333333,485,485,0,12,0.0,0.0410517535,0.6742167639,63.1251260174,0,0,0,0.0,484,484,1.0],[1,31,0.0,0.0,0.0,56.19354839,0,1,0,0.032258065,357,357,0,30,0.0,0.0,0.4144980705,56.3322332685,0,2,0,0.0,357,357,1.0],[1,5,0.0,0.0,0.0,60.0,0,1,0,0.2,599,599,1,4,0.2407740788,0.2460704878,0.6614902873,60.8258539257,0,0,0,0.5688691318,599,599,1.0],[1,23,0.0,0.0,0.0,56.26086957,0,1,0,0.043478261,240,240,1,22,0.2704014333,0.0,0.4174866629,56.4666012085,0,0,0,0.500022195,239,240,1.0],[1,16,0.0,0.0,0.0,56.25,0,1,0,0.0625,261,261,1,16,0.0,0.0,0.3820052947,56.1648842077,0,0,0,0.3972382325,260,261,1.0],[1,2,0.0,0.0,0.0,124.0,0,1,0,0.5,644,644,1,2,0.0871745243,0.0988257754,0.3503601478,123.3531780298,1,0,0,1.0,643,644,0.0],[1,20,0.0,0.0,0.0,63.1,0,1,0,0.05,521,521,0,19,0.0,0.3026010765,0.3511691935,62.3729561523,0,1,0,0.411216688,520,521,1.0],[1,1,0.0,0.0,0.0,18.0,0,1,0,1.0,553,553,0,0,0.5331072938,0.0,0.6700675717,17.7819792924,0,1,0,0.4897517534,553,552,0.0],[1,1,0.0,0.0,0.0,91.0,0,1,0,1.0,310,310,0,0,0.0,0.8117889815,0.4068536934,91.5243161169,0,0,0,1.0,309,310,0.0],[1,1,0.0,0.0,0.0,74.0,0,1,0,1.0,646,646,0,0,0.4309525662,0.0,0.7508272809,73.7415429074,0,1,0,0.9090197181,645,645,1.0],[1,5,0.0,0.0,0.0,181.6,0,1,0,0.2,521,521,0,5,0.1261431569,0.0,0.5409265192,180.5949474975,0,1,0,0.4792830368,520,521,1.0],[1,4,0.0,0.0,0.0,43.25,0,1,0,0.25,565,565,0,3,0.0,0.0932537683,0.5251265223,43.1574408594,1,1,0,0.4374612624,564,564,1.0],[1,4,0.0,0.0,0.0,240.75,0,1,0,0.25,281,281,0,3,0.0,0.0,0.8343652553,240.4821611502,0,0,0,0.726239636,280,280,1.0],[1,1,0.0,0.0,0.0,1100.0,0,1,0,1.0,240,240,1,0,0.0,0.0,0.1569635482,1098.7974301543,0,0,0,1.0,239,239,1.0],[1,1,0.0,0.0,0.0,56.0,0,1,0,1.0,602,602,0,0,0.0,0.0,0.6148387284,56.746067855,0,0,0,1.0,602,601,1.0],[1,7,0.0,0.0,0.0,142.1428571,0,1,0,0.142857143,452,452,1,7,0.0,0.0,1.043354611,141.9504695972,0,0,0,0.0594027264,451,451,1.0],[1,2,0.0,0.0,0.0,286.0,0,1,0,0.5,602,602,1,1,0.0,0.0,0.138343799,285.4603072246,0,1,1,0.1292185118,602,602,1.0],[1,11,0.0,0.0,0.0,61.36363636,0,1,0,0.090909091,620,620,0,10,0.5243538235,0.163696628,0.6457524438,61.7083402912,0,0,0,0.0,620,620,1.0],[1,7,0.0,0.0,0.0,51.0,0,1,0,0.142857143,496,496,0,7,0.1560921204,0.3046611683,0.0949518723,49.8430641309,0,0,0,0.7232171668,495,496,1.0],[1,3,0.0,0.0,0.0,114.3333333,0,1,0,0.333333333,591,591,1,2,0.3793654548,0.0907612538,1.1289255363,114.0225305437,0,1,0,0.4916867269,590,590,1.0],[1,8,0.0,0.0,0.0,82.875,0,1,0,0.125,370,370,0,8,0.0,0.1699757077,0.7629913518,82.569898605,0,0,0,0.0,369,369,1.0],[1,23,0.0,0.0,0.0,50.0,0,1,0,0.043478261,200,200,1,23,0.0,0.0,0.3025678884,49.254479409,0,1,0,0.2790389458,200,199,1.0],[1,5,0.0,0.0,0.0,239.0,0,1,0,0.2,261,261,1,4,0.0,0.0,0.7922128559,238.96861737,0,1,0,1.0,261,261,1.0],[1,8,0.0,0.0,0.0,86.125,0,1,0,0.125,587,587,0,8,0.0954943431,0.0,0.2332791913,85.1523892841,0,0,0,0.3466584567,587,587,1.0],[1,4,0.0,0.0,0.0,112.5,0,1,0,0.25,535,535,1,4,0.6401543028,0.0186890154,0.2304189322,111.5582785945,0,1,0,0.0,535,534,1.0],[1,7,0.0,0.0,0.0,61.14285714,0,1,0,0.142857143,485,485,1,7,0.2099344562,0.0,0.7685556087,60.4529775785,0,0,0,0.0,485,485,1.0],[1,4,0.0,0.0,0.0,77.0,0,1,0,0.25,543,543,0,3,0.4487808174,0.2997615024,0.4326409618,76.9641696206,0,0,0,0.4604381581,543,543,1.0],[1,10,0.0,0.0,0.0,101.3,0,1,0,0.1,535,535,0,9,0.0,0.0129527989,0.6125758796,102.3287712512,0,0,0,1.0,535,534,1.0],[1,4,0.0,0.0,0.0,88.25,0,1,0,0.25,496,496,0,3,0.4972046267,0.9857218707,0.3258151256,88.4864868803,0,1,0,1.0,496,495,1.0],[1,1,0.0,0.0,0.0,254.0,0,1,0,1.0,646,646,0,1,0.0,0.0,0.6884794358,254.3491765446,0,1,0,0.967847667,645,646,1.0],[1,9,0.0,0.0,0.0,137.2222222,0,1,0,0.111111111,406,406,0,8,0.0,0.2232259982,0.2858985179,137.2751746781,0,0,0,0.0,406,406,1.0],[1,11,0.0,0.0,0.0,57.0,0,1,0,0.090909091,406,406,1,11,0.0,0.0,0.2545974725,57.9534555119,0,1,0,0.0,405,405,1.0],[1,1,0.0,0.0,0.0,293.0,0,1,0,1.0,638,638,1,0,0.3080921841,0.0,0.1354447374,293.4770491944,0,1,0,1.0,637,638,1.0],[1,14,0.0,0.0,0.0,68.57142857,0,1,0,0.071428571,466,466,0,14,0.0,0.0,0.2489674305,69.3601644436,0,1,0,0.0,465,466,1.0],[1,16,0.0,0.0,0.0,130.9375,0,1,0,0.0625,357,357,0,16,0.0,0.0,0.1441527856,131.4954745503,0,1,1,0.0,357,356,1.0],[1,2,0.0,0.0,0.0,44.0,0,1,0,0.5,638,638,0,1,0.0,0.0,0.0904670088,43.5602595983,0,0,0,0.0798904141,638,637,1.0],[1,4,0.0,0.0,0.0,114.0,0,1,0,0.25,644,644,0,4,0.6697146635,0.0,0.0779139947,114.668917757,0,1,0,0.515588812,644,643,1.0],[1,1,0.0,0.0,0.0,95.0,0,1,0,1.0,362,362,0,1,0.0,0.0,0.0198312237,95.3781195894,0,1,0,1.0,361,362,1.0],[1,3,0.0,0.0,0.0,278.3333333,0,1,0,0.333333333,386,386,0,4,0.0,0.0,0.1023458095,278.8192382328,0,0,0,0.0444157955,385,386,1.0],[1,9,0.0,0.0,0.0,132.5555556,0,1,0,0.111111111,629,629,0,9,0.0913571159,0.0422267687,0.1896093768,131.9409197515,0,0,0,0.4272400639,628,628,1.0],[1,4,0.960964047,0.017241379,0.017241379,72.5,1,1,0,1.0,650,650,0,3,0.7888927227,0.0882216892,0.3415387756,73.6696543303,0,0,0,1.0,649,649,0.0],[1,17,0.837497211,0.059851695,0.015360169,111.0588235,0,1,0,0.529411765,667,667,1,17,0.6496804376,0.0,0.3829905308,110.7324686386,1,0,0,1.0,668,667,0.0],[1,1,0.0,0.004115226,0.004115226,243.0,1,1,0,1.0,668,668,0,0,0.0,0.0,0.685732981,243.6272329464,0,1,0,1.0,667,668,0.0],[1,1,0.0,0.022222222,0.017777778,225.0,1,1,0,1.0,669,669,1,1,0.0812511295,0.3713588409,0.0786448174,225.3495541188,0,0,0,1.0,669,668,0.0],[1,1,0.0,0.00729927,0.00729927,137.0,1,1,0,1.0,670,670,1,1,0.0,0.4157374865,0.1731268885,136.8321542178,0,0,0,1.0,669,669,0.0],[1,1,0.0,0.04,0.0,125.0,0,1,0,1.0,671,671,0,0,0.0,0.0,0.3293725871,125.5058902095,0,0,0,0.0,670,670,0.0],[1,4,0.324902913,0.043165468,0.034943474,243.25,1,1,0,0.5,675,675,0,3,1.0,0.0,0.4821678581,243.5904038338,1,0,0,0.0,673,675,1.0],[1,5,0.775690761,0.054755043,0.014409222,69.4,1,1,0,1.0,680,680,1,5,0.0257316972,0.0,0.3290184387,69.4880460576,2,0,0,1.0,679,680,1.0],[1,3,0.758502705,0.28125,0.178977273,117.3333333,0,1,0,1.0,683,683,1,2,1.0,0.7917453526,0.2900829766,116.142317607,0,1,0,0.5152693898,682,683,0.0],[1,5,0.498917768,0.237288136,0.086629002,106.2,0,1,0,0.8,688,688,0,5,0.5015782172,0.2371383144,0.5071008469,106.9685988176,0,1,0,0.7913446927,688,687,0.0],[1,1,0.0,0.029315961,0.0,307.0,0,1,0,1.0,689,689,1,0,0.0219127759,0.0,0.3438986189,307.5606130621,0,2,0,1.0,689,688,0.0],[1,1,0.0,0.071274298,0.107991361,463.0,0,1,0,1.0,690,690,0,1,0.0253795198,0.0,0.2382419425,462.1409738607,0,0,0,1.0,689,690,0.0],[1,1,0.0,0.157657658,0.072072072,222.0,1,1,1,1.0,691,691,0,0,0.0,0.0,0.2898391913,221.2629831768,1,0,0,0.9339613034,691,691,0.0],[1,3,0.081994216,0.625766871,0.52392638,271.6666667,0,1,3,1.0,694,694,1,2,0.1940117062,0.9797686206,0.5688937385,271.9159139805,0,0,2,1.0,694,694,1.0],[1,45,0.092488883,0.262910798,0.070422535,4.733333333,0,1,45,0.111111111,771,771,1,45,0.2468134599,0.5835438647,0.0875472981,5.532507949,0,1,44,0.0,770,770,1.0],[1,32,0.0,0.0,0.0,12.46875,0,1,0,0.03125,771,771,1,32,0.2073440832,0.8908866738,0.4133400042,12.9994105228,0,1,0,0.0,771,770,1.0],[1,2,0.0,0.0,0.0,16.0,0,1,0,0.5,2,2,1,1,0.1208272292,0.0,0.0295329564,16.0183765876,0,0,0,0.2606017041,1,2,0.0],[1,1,0.0,0.0,0.0,0.0,0,2,1,1.0,3,3,1,0,0.0,0.6285156138,0.3671846896,0.0362310927,0,1,1,1.0,2,3,0.0],[1,3,0.819448372,0.028132992,0.012787724,130.3333333,1,2,3,1.0,6,6,2,3,0.8515941046,0.2734449364,0.0131693688,130.328536638,0,1,2,0.8654199869,5,5,1.0],[1,2,0.139232999,0.892857143,0.017857143,28.0,0,1,0,0.5,773,773,1,1,0.144492153,1.0,0.7519631572,27.8020412382,0,0,0,0.0,773,772,0.0],[1,25,0.765935764,0.043865661,0.030157642,58.36,0,1,25,0.48,798,798,1,24,0.9319303424,0.2557094772,0.1729924244,59.5235272635,0,0,25,0.2096395618,798,797,0.0],[1,1,0.0,0.467741935,0.911290323,248.0,1,1,1,1.0,799,799,0,1,0.0,0.699133954,1.2515754649,248.4057913696,1,0,0,0.7560051748,799,799,0.0],[1,11,0.558856976,0.694327731,0.227941176,86.54545455,1,1,5,0.636363636,813,813,1,11,0.336785906,1.0,0.4136833333,86.7506867921,0,0,5,0.6163007882,812,813,1.0],[1,3,0.0,0.0,0.0,81.66666667,1,1,0,0.333333333,813,813,1,2,0.7004599817,0.0,0.5697162623,81.4080687963,1,1,0,0.4091097203,812,813,0.0],[1,1,0.0,0.00811359,0.004056795,493.0,0,1,0,1.0,816,816,1,1,0.0,0.4346066729,0.1952545993,493.1854896396,0,0,0,1.0,816,815,0.0],[1,2,0.177389453,0.134020619,0.12371134,145.5,1,1,2,1.0,815,815,0,2,0.0,0.0988869155,1.2801404626,145.0797737889,1,1,2,1.0,814,814,0.0],[1,5,0.965665126,0.256038647,0.149758454,41.4,1,1,5,0.4,821,821,0,5,0.6720195795,0.0,0.0195813463,41.5739348481,1,1,4,0.5177422583,820,820,1.0],[1,1,0.0,0.363970588,0.330882353,272.0,1,1,2,1.0,822,822,0,1,0.0664851754,0.5487143399,0.3934027812,272.4864241829,0,1,1,0.4169242367,821,821,1.0],[1,3,0.879173369,0.016509434,0.061320755,282.6666667,1,2,4,1.0,825,825,0,2,1.0,1.0,0.0862515402,282.7680494295,1,2,3,1.0,825,826,1.0],[1,1,0.0,0.040540541,0.0,74.0,1,1,1,1.0,826,826,1,0,0.3116363571,0.3228710239,0.863125808,74.5394052113,1,0,0,0.4337405666,825,825,0.0],[1,1,0.0,0.028,0.016,250.0,0,1,1,1.0,827,827,0,1,0.9743578225,0.0,0.2615484148,249.929432735,0,0,0,0.8520727478,827,826,0.0],[1,10,0.741273524,0.500522466,0.992685475,95.7,0,1,30,0.6,840,840,0,9,1.0,0.5904333706,2.2667627739,95.7284641717,0,1,30,0.0,839,839,1.0],[1,3,0.0,0.0,0.0,47.0,0,1,0,0.333333333,840,840,0,2,0.0426841501,0.0,0.155027095,46.25622147,0,0,0,0.0,839,839,1.0],[1,37,0.898089654,0.03023146,0.064714218,57.21621622,0,2,78,0.243243243,43,43,0,36,1.0,0.0,0.13515947,56.8817717557,0,2,77,0.0,41,41,0.0],[1,3,0.557908155,0.041666667,0.016666667,240.0,1,1,2,0.666666667,843,843,1,3,1.0,0.7035329673,0.3025495205,240.4504009553,0,1,2,0.0,842,843,0.0],[1,21,0.571849052,0.104562738,0.12661597,125.2380952,0,2,31,0.428571429,864,864,0,20,0.0,0.0,0.5134236431,125.5240359394,0,1,31,0.0918592816,863,863,1.0],[1,1,0.0,0.018518519,0.018518519,54.0,1,2,4,1.0,44,44,1,0,0.4633953058,0.0,0.1700603141,54.2637086792,1,1,3,1.0,43,44,0.0],[1,16,0.761904522,0.12432697,0.101321586,127.6875,1,2,22,0.25,880,880,1,15,0.0,0.0,0.8565400015,127.2089526956,0,1,21,0.4301084119,879,880,1.0],[1,2,0.999884415,0.061503417,0.118451025,219.5,1,1,5,1.0,882,882,1,1,0.9257194154,0.0,0.7031326579,219.5563207384,1,1,4,0.8144315192,881,882,0.0],[1,1,0.0,0.00877193,0.00877193,114.0,0,1,4,1.0,883,883,1,0,0.7677145052,0.0,0.1876735228,114.2758150524,1,2,4,1.0,882,883,0.0],[1,1,0.0,0.0,0.0,10.0,1,1,0,1.0,895,895,1,1,0.0,0.1290336289,0.2547840592,9.6812223527,1,0,1,0.8701043772,895,894,0.0],[1,11,0.635010889,0.150875075,0.064574532,150.6363636,1,1,39,0.818181818,895,895,0,11,0.731348401,0.5742183812,0.4831823447,150.7146019464,1,1,39,0.7966921725,895,896,0.0],[1,3,0.99189177,0.25877193,0.127192982,76.0,0,1,3,0.333333333,898,898,1,2,1.0,0.8921614714,0.258637987,74.9697073086,0,1,3,0.8706111351,898,898,1.0],[1,1,0.0,0.03125,0.03125,32.0,0,1,0,1.0,899,899,0,0,0.0115021305,0.4709909483,0.6115734654,32.1865296752,0,2,0,1.0,899,898,0.0],[1,3,0.864973521,0.005578801,0.0013947,239.0,1,1,3,0.333333333,902,902,0,2,1.0,0.0,0.2538513922,239.0088360459,0,1,3,0.3674187952,902,901,1.0],[1,7,0.497816355,0.210526316,0.120300752,133.0,0,2,20,1.0,909,909,1,8,0.2504265758,0.1211334151,0.1458375122,134.0761030257,0,1,19,1.0,907,908,1.0],[1,3,0.706157732,0.127147766,0.10652921,194.0,0,2,0,0.666666667,912,912,0,3,0.3226841944,0.0,0.0530902748,194.122677369,0,2,0,0.4589872518,911,911,1.0],[1,2,0.450791388,0.150485437,0.106796117,103.0,0,2,0,1.0,914,914,0,0,0.1730508536,0.3954329746,0.7487619839,102.3853878312,0,2,0,1.0,914,914,1.0],[1,1,0.0,0.0,0.0,70.0,0,1,0,1.0,941,941,0,0,0.0,0.0,0.3431566001,69.9826967667,0,0,0,0.4363672348,941,940,0.0],[1,26,0.487204137,0.107132375,0.061344291,131.0384615,0,2,119,0.576923077,941,941,0,26,1.0,0.0,0.0733632752,130.7088177766,0,1,119,0.112441496,940,941,1.0],[1,1,0.0,0.017786561,0.001976285,506.0,1,1,0,1.0,942,942,0,0,0.0,0.0,0.0470161449,506.3847225941,1,0,0,1.0,941,942,0.0],[1,1,0.0,0.057142857,0.057142857,35.0,1,2,4,1.0,45,45,1,1,0.0,0.0103129285,0.886329383,35.3770321143,0,2,4,0.6094256701,44,44,0.0],[1,5,0.678280279,0.072562358,0.072562358,88.2,0,1,31,0.6,947,947,1,4,0.2071983257,0.0306326876,0.1800017891,88.1251212408,0,0,30,0.4751846382,946,947,1.0],[1,1,0.0,0.0,0.0,13.0,0,1,0,1.0,948,948,0,0,0.4308292887,0.0,0.2430526103,12.5502588403,0,1,0,1.0,948,948,0.0],[1,19,0.396784549,0.1461837,0.496765847,40.68421053,0,2,94,0.526315789,968,968,2,18,1.0,0.1480189542,0.6935047972,40.6628903213,0,1,94,0.5012667454,967,967,1.0],[1,1,0.0,0.162162162,0.162162162,37.0,0,1,9,1.0,949,949,1,0,0.0,0.0,0.9613068011,36.8093211083,0,0,7,1.0,949,948,0.0],[1,7,0.997230955,0.06918239,0.025157233,45.42857143,1,2,14,0.142857143,975,975,0,6,1.0,1.0,0.0680333326,45.5334964,1,1,13,0.5307851846,975,974,0.0],[1,1,0.0,0.006493506,0.006493506,154.0,1,2,4,1.0,976,976,1,2,0.8142179992,0.8587136654,0.1309353504,154.4304801519,0,2,3,0.8134707911,976,976,0.0],[1,1,0.0,1.666666667,0.166666667,18.0,1,2,9,1.0,1,1,0,0,0.5891568157,1.0,0.1397444819,18.3347507878,0,1,8,1.0,1,1,0.0],[1,8,0.783496802,0.120098039,0.004901961,51.0,0,3,57,0.25,9,9,0,7,0.029838757,0.3202289192,0.2172906131,50.9441981818,0,2,57,0.0,9,8,0.0],[1,1,0.0,0.1875,0.125,16.0,0,2,9,1.0,10,10,0,0,0.0,0.0,0.7875051041,15.8589656245,0,1,9,1.0,10,10,0.0],[1,1,0.0,0.525,0.225,40.0,0,2,9,1.0,11,11,1,0,0.0,0.79459456,0.710346567,39.7509045068,0,2,8,1.0,11,10,0.0],[1,4,0.926388041,0.683544304,0.189873418,19.75,0,2,36,0.5,15,15,1,3,1.0,0.0230478233,0.4682385511,19.6038704237,0,2,36,1.0,14,15,0.0],[1,4,0.949195577,0.071269488,0.022271715,112.25,0,1,21,1.0,980,980,0,4,1.0,0.8469154133,0.0108009164,112.7755488609,0,1,21,1.0,980,980,0.0],[1,2,0.970950594,0.020547945,0.01369863,73.0,1,2,5,1.0,17,17,0,2,0.4749422523,0.8580157042,1.1363444829,72.6523979784,1,3,5,0.4542708136,16,17,0.0],[1,1,0.0,0.051282051,0.025641026,39.0,1,1,10,1.0,981,981,2,1,0.0,0.7001573869,0.2837627389,39.7868336464,1,1,9,0.8764710042,981,980,0.0],[1,11,0.367331416,0.109273183,0.047117794,181.3636364,0,3,78,0.818181818,992,992,0,10,1.0,0.4257191442,0.0029377463,180.8445625024,0,4,77,1.0,992,991,1.0],[1,3,0.643824891,0.978647687,0.088967972,93.66666667,0,3,21,0.666666667,3,3,0,2,1.0,1.0,0.5046049856,93.6467770965,0,3,20,1.0,3,4,1.0],[1,1,0.0,0.023076923,0.023076923,130.0,1,2,1,1.0,993,993,0,1,0.0,0.3777546559,0.1992732916,128.9599630503,0,2,1,0.5073912566,992,993,0.0],[1,3,0.33308812,0.492385787,0.152284264,131.3333333,0,1,8,0.666666667,996,996,1,3,0.9394503898,0.1303018218,0.4049176668,132.3692831341,0,0,7,0.0,996,995,1.0],[1,3,0.809177954,0.135371179,0.017467249,76.33333333,0,1,13,0.666666667,999,999,1,2,0.4365155528,0.0,0.7611620474,75.7391375207,0,0,13,0.2816327995,997,998,1.0],[1,3,0.790845354,0.022861981,0.032176122,393.6666667,1,1,12,0.333333333,1002,1002,1,2,1.0,0.0,0.6040132552,394.858216626,1,1,12,0.0,1002,1002,1.0],[1,1,0.0,0.0,0.235294118,17.0,0,2,4,1.0,1003,1003,1,0,0.0901725753,0.5966653272,0.7327995903,17.8489006284,0,2,3,0.0810813328,1003,1003,0.0],[1,1,0.0,0.354166667,0.291666667,48.0,0,1,5,1.0,1004,1004,0,1,0.6362110687,0.5066113296,0.1748832386,47.9618780938,0,1,4,0.7959963569,1004,1004,1.0],[1,3,0.904588978,0.272727273,0.03030303,88.0,0,1,27,0.666666667,1007,1007,0,2,1.0,1.0,1.049473293,88.0585402878,0,1,26,0.914173523,1007,1006,0.0],[1,1,0.0,1.507462687,0.552238806,67.0,0,1,14,1.0,1010,1010,0,1,0.0,1.0,1.2623465531,67.1377494021,0,1,13,1.0,1010,1010,0.0],[1,1,0.0,0.037837838,0.005405405,185.0,0,1,0,1.0,1008,1008,1,1,0.0,0.0,0.1518191235,185.1139023348,0,1,0,0.6284002926,1007,1008,0.0],[1,1,0.0,0.0,0.0,90.0,0,1,0,1.0,1010,1010,0,1,0.7751711281,0.3524556151,0.2573590029,89.7803802436,1,1,0,0.8868495645,1010,1010,0.0],[1,8,0.864735266,0.053263316,0.049512378,166.625,1,1,108,0.5,1018,1018,0,7,0.6262075223,0.137914862,0.3678511905,166.7675591408,0,1,108,0.3513431499,1017,1017,0.0],[1,404,0.941062389,0.054176072,0.04995907,99.78465347,1,4,5643,0.272277228,1422,1422,0,403,0.7158621389,0.0,0.4855472447,99.9892720588,0,3,5643,1.0,1421,1422,1.0],[1,1,0.0,0.56937799,0.38277512,209.0,0,2,1,1.0,1,1,1,1,0.0,0.7110070737,0.1119560402,208.4503984822,0,1,1,1.0,1,1,0.0],[1,1,0.0,0.015384615,0.0,130.0,1,2,16,1.0,2,2,0,1,0.1168672578,0.5496651948,0.7576960476,129.5424878089,1,1,16,1.0,1,1,0.0],[1,1,0.0,0.0,0.015625,128.0,0,2,0,1.0,3,3,0,1,0.6476371893,0.0,0.5380030341,127.3159356349,0,2,0,1.0,2,3,0.0],[1,2,0.0,0.0,0.0,15.5,0,1,0,0.5,5,5,1,2,0.0,0.0,1.2199536418,16.2096778069,1,0,0,1.0,4,5,0.0],[1,1,0.0,0.015625,0.015625,64.0,1,2,16,1.0,46,46,1,2,0.0,0.0,0.9776404124,64.5144599145,0,2,15,1.0,46,46,0.0],[1,1,0.0,0.024096386,0.0,83.0,1,2,1,1.0,47,47,1,1,0.2821742307,0.0,0.9760448422,83.2961126508,0,2,1,0.6287072887,46,47,0.0],[1,4,0.923219672,0.035040431,0.018867925,92.75,0,2,4,0.25,51,51,1,4,1.0,0.0,0.3033882925,92.1165543111,0,2,4,0.0094223736,51,51,0.0],[1,17,0.875088427,0.04400607,0.025796662,116.2941176,0,2,87,0.470588235,68,68,0,16,0.8928514307,0.0,0.6103621229,116.099861219,0,1,87,0.5547439332,68,68,1.0],[1,1,0.0,0.0,0.0,0.0,0,1,0,1.0,1468,1468,0,0,0.2727557909,0.6510871703,0.5814913549,0.2672756981,0,1,0,1.0,1468,1468,0.0],[1,28,0.788458743,0.105880092,0.120868563,185.8571429,0,2,332,0.642857143,1501,1501,0,27,0.535893848,0.0,0.3665613654,185.219185035,0,2,331,1.0,1501,1500,0.0],[1,1,0.0,0.0,0.0,0.0,0,1,0,1.0,1468,1468,0,1,0.0,0.0,0.2716031285,0.5589651665,0,1,0,0.7197798789,1467,1468,0.0],[1,2,0.764204507,0.128205128,0.044871795,78.0,0,1,34,1.0,1424,1424,1,1,0.7194714178,0.0,0.4722846121,77.4860079806,0,1,34,1.0,1424,1423,0.0],[1,1,0.0,0.0,0.0,0.0,0,1,0,1.0,1468,1468,1,0,0.0,0.0,0.3492144657,0.1384342299,0,0,0,0.7793525962,1467,1468,0.0],[1,5,0.941031105,0.074410163,0.038112523,220.4,0,1,57,0.8,1501,1501,0,3,1.0,0.0,0.007832127,220.8260478866,0,1,57,1.0,1500,1502,0.0],[1,1,0.0,0.0,0.0,0.0,0,1,0,1.0,1468,1468,1,0,0.0150723999,0.4223352778,0.1826982909,0.6666935269,0,0,0,0.8351023586,1468,1467,0.0],[1,37,0.728408666,0.513465895,0.272338283,107.3783784,0,3,374,0.405405405,1468,1468,0,37,0.1409790666,0.2726732992,0.1255478852,107.5856556058,0,3,374,0.244259864,1468,1468,0.0],[1,1,0.0,0.017241379,0.017241379,116.0,0,1,10,1.0,1468,1468,1,0,0.4461256217,0.2445920051,0.0201047369,115.694319906,0,1,9,1.0,1468,1468,0.0],[1,1,0.0,0.0,0.0,0.0,0,1,0,1.0,1468,1468,0,0,0.0,0.0,0.0059005715,0.3889588792,0,0,0,0.7057077135,1468,1467,0.0],[1,1,0.0,0.0,0.0,0.0,0,1,0,1.0,1468,1468,1,1,0.0307670974,0.2705935298,0.5808142114,0.025486313,0,2,0,0.7072592927,1468,1467,0.0],[1,3,0.747837403,0.819672131,0.418032787,40.66666667,0,1,34,0.666666667,1516,1516,1,2,0.814276743,0.8582700046,0.5251239515,39.7174324881,0,0,34,0.2349623281,1516,1515,0.0],[1,1,0.0,0.0,0.0,0.0,0,1,0,1.0,1516,1516,0,1,0.0,1.0,0.0410140909,0.2518638535,0,0,0,1.0,1515,1514,0.0],[1,11,0.64038322,0.283161512,0.321649485,132.2727273,0,1,170,0.454545455,1516,1516,1,11,0.422205497,1.0,0.1210078056,132.7148261007,0,1,170,0.6129119935,1516,1515,0.0],[1,3,0.826074224,0.008919722,0.001982161,336.3333333,0,1,43,1.0,1522,1522,0,3,0.436252017,0.9913384411,0.0292794768,335.5958165148,0,0,42,1.0,1523,1522,0.0],[1,3,0.844044005,0.035353535,0.022727273,132.0,0,1,10,0.666666667,1522,1522,0,2,1.0,1.0,0.2506489396,132.4050641134,0,1,9,0.2827779769,1522,1521,0.0],[1,8,0.779171827,0.170833333,0.159722222,90.0,0,4,72,0.75,1530,1530,0,7,1.0,0.2362355665,0.1212102487,90.3387915774,0,3,71,0.6826402248,1529,1530,0.0],[1,1,0.0,0.014285714,0.028571429,210.0,0,2,2,1.0,6,6,0,0,0.3238249988,0.7662429057,0.0567908696,209.4366237611,0,2,2,1.0,5,5,0.0],[1,1,0.0,1.280991736,1.363636364,121.0,1,2,2,1.0,7,7,1,0,0.0,1.0,2.4136203368,120.6253078497,1,2,2,1.0,7,7,0.0],[1,1,0.0,1.663265306,1.653061224,98.0,0,2,3,1.0,8,8,0,1,0.0,1.0,0.7744155989,98.293970343,0,1,2,1.0,8,8,0.0],[1,3,0.683243601,1.519480519,0.0,25.66666667,0,1,20,0.666666667,1654,1654,1,3,1.0,1.0,0.0262431695,25.8814455142,0,1,19,1.0,1654,1654,0.0],[1,1,0.0,0.0,0.0,0.0,0,1,0,1.0,1654,1654,0,0,0.0,0.0,0.5696802202,0.1726855273,0,1,0,0.6735717985,1653,1654,0.0],[1,2,0.495173479,0.05802969,0.053981107,370.5,0,1,6,1.0,1639,1639,0,2,0.520442067,0.1668453187,0.5177470099,371.1441189076,0,0,5,1.0,1638,1638,0.0],[1,1,0.0,0.0,0.0,0.0,0,1,0,1.0,1571,1571,1,0,0.0,0.7670906581,0.0920431679,0.1172075552,0,0,0,0.8885263002,1571,1571,0.0],[1,1,0.0,0.0,0.0,0.0,0,1,0,1.0,1571,1571,0,0,0.0,0.4893826882,0.5534933286,0.2403125045,0,1,0,0.4168669427,1570,1570,0.0],[1,1,0.0,0.0,0.0,0.0,0,1,0,1.0,1571,1571,1,1,0.7177982204,0.5788225087,0.5117956157,0.2851516889,0,0,0,1.0,1570,1570,0.0],[1,1,0.0,0.0,0.0,0.0,0,1,0,1.0,1571,1571,0,0,0.0,0.0,0.098274698,1.1072128556,0,0,0,1.0,1571,1571,0.0],[1,1,0.0,0.0,0.0,0.0,0,1,0,1.0,1571,1571,1,1,0.0,0.4506223937,0.1798679637,1.2629888733,0,1,0,0.3099532821,1571,1571,0.0],[1,1,0.0,0.0,0.0,0.0,0,1,0,1.0,1571,1571,1,0,0.2310812958,0.5626367503,0.3487368942,0.1406868843,0,0,0,0.6524245991,1570,1571,0.0],[1,1,0.0,0.0,0.0,0.0,0,1,0,1.0,1571,1571,0,0,0.0208434185,0.0,0.6750717532,0.3774092712,0,0,1,1.0,1570,1570,0.0],[1,1,0.0,0.0,0.0,0.0,0,1,0,1.0,1571,1571,0,0,0.2424080589,0.0,0.7021306572,0.3752282258,0,0,0,1.0,1570,1570,0.0],[1,1,0.0,0.0,0.0,0.0,0,1,0,1.0,1571,1571,1,0,0.0824223078,0.4339081223,0.7935605196,0.1450349409,0,1,0,0.1327674295,1570,1571,0.0],[1,1,0.0,0.0,0.0,0.0,0,1,0,1.0,1571,1571,0,0,0.891133157,0.1244459178,1.1136723849,0.107813353,0,0,1,0.7194175591,1570,1571,0.0],[1,25,0.807961466,1.994328922,0.234404537,21.16,0,1,260,0.12,1571,1571,1,25,0.7565636766,1.0,0.2725459401,21.3805715194,0,1,259,0.0,1570,1570,0.0],[1,1,0.0,0.0,0.0,0.0,0,1,0,1.0,1571,1571,0,0,0.0,0.6190121771,0.6445235403,0.1488377384,0,1,0,0.8123382854,1570,1571,0.0],[1,1,0.0,0.0,0.0,0.0,0,1,0,1.0,1631,1631,1,0,0.3927033074,0.177444717,0.7760109578,0.3556161811,0,1,0,1.0,1630,1630,0.0],[1,1,0.0,0.0,0.0,0.0,0,1,0,1.0,1631,1631,0,0,0.5052291815,0.7715685802,0.3391568457,0.4589480462,0,0,0,0.6835274194,1631,1631,0.0],[1,1,0.0,0.0,0.0,0.0,0,1,0,1.0,1631,1631,0,1,0.0,0.0,0.0480826245,0.2582261133,0,0,0,1.0,1630,1630,0.0],[1,23,0.952602727,0.849439776,0.011904762,62.08695652,0,2,46,0.130434783,1631,1631,0,23,1.0,1.0,0.499760601,62.1544762966,0,1,46,0.0,1631,1631,0.0],[1,1,0.0,0.0,0.0,0.0,0,1,0,1.0,1631,1631,1,1,0.0,0.0,0.1895132742,0.1796869534,0,1,0,0.9532740873,1631,1631,0.0],[1,4,0.687192922,0.07116451,0.06284658,270.5,0,1,66,1.0,1654,1654,0,4,0.5087582845,0.9886556712,0.5306918519,270.7776136842,1,2,66,0.0,1654,1654,0.0],[1,2,0.029833323,0.33497191,0.126404494,712.0,0,1,36,1.0,1645,1645,2,1,0.0,0.7751225055,0.5882601082,711.8914386096,0,0,35,0.0,1645,1644,0.0],[1,2,0.70503465,1.662162162,6.162162162,37.0,0,1,20,1.0,1631,1631,1,2,1.0,1.0,6.2866613519,36.6478934054,0,0,19,0.6205042199,1630,1631,0.0],[1,4,0.770354793,0.098425197,0.007874016,63.5,0,1,69,1.0,1645,1645,0,3,0.3850800133,0.4549499409,0.466375469,63.2140048071,0,1,68,0.6444191394,1645,1645,0.0],[1,1,0.0,0.0,0.0,0.0,0,1,0,1.0,1631,1631,1,1,0.3849277801,0.2473290229,0.002248047,0.041043999,0,1,0,0.9037424112,1630,1630,0.0],[1,1,0.0,0.0,0.0,0.0,0,1,0,1.0,1654,1654,0,1,0.0,0.0,0.9231982698,0.2788056479,0,0,0,0.874499779,1653,1653,0.0],[1,1,0.0,0.0,0.0,0.0,0,1,0,1.0,1631,1631,1,1,0.2908807356,0.4758321868,0.6160067936,0.1518318396,0,0,0,0.9466708491,1631,1630,0.0],[1,1,0.0,0.0,0.0,0.0,0,1,0,1.0,1631,1631,1,1,0.1105832635,1.0,0.0183344936,0.5949370955,0,0,0,1.0,1630,1630,0.0],[1,1,0.0,0.0,0.0,0.0,0,1,0,1.0,1631,1631,0,0,0.0,0.7606783315,0.1338509276,0.4324598978,0,0,0,1.0,1631,1630,0.0],[1,1,0.0,0.0,0.0,0.0,0,1,0,1.0,1631,1631,0,0,0.0,0.0,0.1755204747,0.4907294414,0,0,1,1.0,1631,1631,0.0],[1,1,0.0,0.0,0.0,0.0,0,1,0,1.0,1631,1631,1,0,0.0863699171,0.5600886615,0.1032075526,0.4580948897,0,1,0,0.9042976605,1631,1630,0.0],[1,1,0.0,0.0,0.0,0.0,0,1,0,1.0,1571,1571,0,1,0.0,0.5507305439,0.2765299639,0.5195992084,0,0,0,1.0,1570,1570,0.0],[1,4,0.88276623,0.270944742,0.098039216,140.25,0,1,80,0.5,1571,1571,1,4,0.8096928345,0.1379883502,0.1265572211,140.6593744651,0,0,79,0.9409155231,1570,1570,0.0],[1,7,0.70956156,0.213349225,0.145411204,119.8571429,0,1,100,0.571428571,1585,1585,1,6,0.3661060969,0.5661750775,0.2437692401,119.6983638634,0,0,100,0.6527781521,1584,1584,0.0],[1,7,0.968427237,0.055555556,0.051724138,74.57142857,0,2,99,0.571428571,1585,1585,0,7,1.0,0.1056106033,0.2855130508,74.5253859215,0,2,98,0.2768099881,1584,1585,0.0],[1,6,0.0,0.086419753,0.012345679,13.5,0,1,80,0.5,1639,1639,1,5,0.6040036473,0.7539871527,0.0533397946,13.0241851666,0,0,80,0.0670462369,1639,1640,0.0],[1,1,0.0,0.0,0.0,0.0,0,1,0,1.0,1631,1631,0,0,0.0,0.4485825498,0.5467034947,0.8155176255,0,1,0,1.0,1630,1631,0.0],[1,1,0.0,0.0,0.0,0.0,0,1,0,1.0,1631,1631,0,1,0.561851688,0.0,0.0150962134,0.8090846856,0,0,0,1.0,1630,1630,0.0],[1,1,0.0,0.0,0.0,0.0,0,1,0,1.0,1631,1631,0,0,0.0,0.6787064228,1.1241644171,0.0530526909,0,0,0,0.8320961873,1630,1630,0.0],[1,1,0.0,0.0,0.0,0.0,0,1,0,1.0,1631,1631,1,0,0.0,0.0,0.0916915918,0.4234571022,0,1,1,1.0,1630,1630,0.0],[1,1,0.0,0.0,0.0,0.0,0,1,0,1.0,1631,1631,1,1,0.0740121482,0.7934691678,0.875410465,0.2336001371,0,0,0,0.7867669163,1630,1631,0.0],[1,1,0.0,0.0,0.0,0.0,0,1,0,1.0,1631,1631,1,1,0.0,0.0,0.2000445352,0.2556723247,0,0,0,0.3628588772,1631,1630,0.0],[1,1,0.0,0.0,0.0,0.0,0,1,0,1.0,1631,1631,0,1,0.0,0.2166429064,0.9273583612,0.2841269259,0,0,0,0.8449867145,1631,1630,0.0],[1,1,0.0,0.0,0.0,0.0,0,1,0,1.0,1631,1631,0,1,0.0,0.7623284336,0.0241996098,0.483199733,0,0,0,0.9526543255,1631,1630,0.0],[1,1,0.0,0.0,0.0,0.0,0,1,0,1.0,1631,1631,1,1,0.8282369165,0.4778344812,0.7157088898,0.1499838203,0,1,0,0.9435958031,1630,1631,0.0],[1,1,0.0,0.0,0.0,0.0,0,1,0,1.0,1631,1631,1,0,0.936394435,0.0,0.2154274255,0.3880741341,0,1,0,1.0,1631,1631,0.0],[1,1,0.0,0.0,0.0,0.0,0,1,0,1.0,1631,1631,2,0,0.0,0.5638248007,0.1964817551,0.1379700992,0,0,1,1.0,1631,1630,0.0],[1,1,0.0,0.0,0.0,0.0,0,1,0,1.0,1656,2,0,1,0.727011002,0.0647034005,0.2476058246,0.6039690895,0,1,0,1.0,1656,1,0.0],[1,1,0.0,2.583333333,0.0,36.0,0,1,0,1.0,1656,2,1,1,0.0,1.0,1.0422856383,35.6685722836,0,1,0,0.0,1655,2,0.0],[1,1,0.0,0.0,0.0,0.0,0,1,0,1.0,1658,4,0,0,0.0,0.454025366,0.1942595633,0.3194101865,0,1,0,1.0,1658,3,0.0],[1,1,0.0,2.4,0.0,25.0,0,1,0,1.0,1658,4,0,0,0.0,1.0,0.8348129257,24.7962932388,0,0,0,1.0,1657,3,0.0],[1,1,0.0,0.041666667,0.0,48.0,1,1,0,1.0,1659,1655,0,0,0.0,0.8876292155,0.349281998,48.3069610627,0,0,0,0.6467657585,1659,1655,0.0],[1,3,0.77346377,0.056701031,0.134020619,129.3333333,0,2,56,1.0,71,71,1,2,1.0,0.0,0.6625718486,128.9986986664,0,1,56,0.5334644471,70,71,0.0],[1,4,0.719793306,0.083870968,0.086021505,116.25,0,2,83,1.0,112,112,0,4,1.0,0.1405350718,0.7606471332,116.6350926599,0,1,83,0.8191142124,112,112,0.0],[1,19,0.865916937,0.179853338,0.866846777,136.3684211,0,2,391,0.421052632,102,102,2,18,1.0,0.1288694274,0.6714883352,136.2422892295,0,1,390,0.3054308317,102,102,0.0],[1,12,0.840033537,0.140902873,0.2749658,182.75,0,2,149,0.583333333,102,102,0,11,1.0,0.2806397053,0.7322872031,182.4418614037,0,2,148,1.0,101,102,0.0],[1,6,0.853487978,0.080714286,0.078571429,233.3333333,0,3,69,1.0,112,112,0,5,0.5248485325,0.3175702047,0.1567264876,232.7451450404,0,2,69,0.9861762441,111,111,0.0],[1,1,0.0,0.0,0.0,0.0,0,1,0,1.0,1692,1688,1,1,0.1943290271,0.0,0.4967445561,0.1988813402,0,0,0,0.5924168716,1692,1688,0.0],[1,28,0.813572298,0.275266633,0.204164551,70.32142857,0,2,151,0.25,1692,1688,1,28,0.79402149,0.0,0.264778867,70.0159594797,0,1,151,0.4665199529,1691,1687,0.0],[1,3,0.927114849,1.073619632,0.147239264,54.33333333,0,1,0,0.333333333,1692,1688,1,2,0.7048671084,0.6815610605,0.0931705339,53.9850408623,0,1,0,0.0,1692,1687,0.0],[1,1,0.0,0.0,0.0,0.0,0,1,0,1.0,1692,1688,0,0,0.29159552,0.0,0.3235280724,0.2007577342,0,0,0,0.6535488222,1692,1688,0.0],[1,1,0.0,0.066666667,0.5,30.0,0,1,0,1.0,1693,5,0,0,0.0,0.6636103969,0.6135339847,30.2042955207,0,0,0,0.0,1692,4,0.0],[1,3,0.603561388,0.565217391,0.100686499,145.6666667,0,1,46,1.0,1705,1700,1,3,0.0,1.0,0.3585516376,145.8197759018,0,1,45,1.0,1704,1699,0.0],[1,8,0.642794264,0.055417186,0.037982565,200.75,0,2,147,0.875,1705,1700,1,6,0.159817858,0.0,0.3452623312,200.6652355831,0,1,146,0.9151113082,1705,1698,0.0],[1,1,0.0,0.0,0.0,0.0,0,1,0,1.0,1705,1700,0,0,0.0,0.0,0.2709536472,0.0690155473,0,0,0,1.0,1705,1699,0.0],[1,1,0.0,0.279069767,0.348837209,129.0,0,1,17,1.0,1710,1705,0,1,0.0019695935,0.0,0.1852517023,129.4509637764,0,1,16,0.9644245284,1709,1705,0.0],[1,3,0.718338671,0.736462094,0.725631769,92.33333333,0,1,48,0.666666667,1738,1733,0,2,1.0,0.4683623974,0.1382089608,92.8952639922,0,1,47,0.5417261837,1737,1732,0.0],[1,4,0.502373491,0.012560386,0.02705314,258.75,0,2,96,0.5,1770,1765,1,4,0.5564801008,0.0,0.2011757267,258.7407205522,1,1,96,0.295262763,1769,1764,0.0],[1,2,0.468995594,0.027681661,0.006920415,144.5,0,3,43,1.0,1765,1760,0,2,0.1212690968,0.1816774891,0.2081318269,145.1269473494,0,2,43,1.0,1764,1759,0.0],[1,1,0.0,0.230769231,0.307692308,13.0,0,1,0,1.0,1738,1733,0,0,0.0,0.4792766155,0.1145036692,12.8391353946,0,1,0,1.0,1738,1732,0.0],[1,1,0.0,0.40625,0.5625,32.0,0,2,24,1.0,1733,1728,0,0,0.5404397659,0.6776205769,1.2683734282,32.8253196813,0,1,23,1.0,1732,1727,0.0],[1,3,0.618847476,0.816326531,0.908163265,65.33333333,0,1,65,1.0,1784,1778,1,2,0.9500745813,0.2211781787,0.6793687103,66.0388302413,0,1,65,0.9525902617,1783,1778,0.0],[1,5,0.781676134,0.12335958,0.144356955,76.2,0,2,106,0.4,1727,1722,1,3,0.0,0.7268658689,0.1341763706,76.3012889544,0,1,105,0.0337954644,1727,1722,0.0],[1,2,0.272970858,0.028600613,0.036772217,489.5,0,2,48,1.0,1730,1725,1,2,0.0,0.0,0.5893876137,490.3235087438,0,1,48,0.7825504663,1730,1724,0.0],[1,1,0.0,0.036363636,0.036363636,55.0,0,1,24,1.0,1730,1725,1,1,0.0,0.0,0.2876436479,55.0944127871,0,0,24,0.4827801882,1729,1725,0.0],[1,1,0.0,0.142857143,0.19047619,21.0,0,1,24,1.0,1734,1729,0,1,0.0,0.0,0.5421898628,21.28979673,0,1,23,1.0,1733,1729,0.0],[1,1,0.0,0.218181818,0.163636364,55.0,0,2,19,1.0,1775,1770,1,1,0.2243961612,0.6652351073,0.1786102205,55.660024248,0,1,18,1.0,1774,1768,0.0],[1,1,0.0,0.886597938,0.762886598,97.0,0,3,21,1.0,1770,1765,0,1,0.5158509323,0.711700716,0.0870305988,96.4556810716,0,2,20,1.0,1770,1764,0.0],[1,6,0.651136805,0.194029851,0.289552239,55.83333333,0,2,32,0.5,1746,1741,0,6,1.0,1.0,1.026132779,55.348942672,0,1,31,1.0,1745,1740,0.0],[1,1,0.0,0.027272727,0.081818182,110.0,0,1,24,1.0,1788,1782,1,1,0.0,0.7268909839,0.1091589713,109.9145733769,0,0,24,0.0,1787,1782,0.0],[1,1,0.0,0.290322581,0.387096774,31.0,0,2,15,1.0,1721,1716,0,1,0.0,0.0253316494,0.8301349082,31.350927977,0,1,15,0.7018989227,1720,1715,0.0],[1,1,0.0,0.37254902,0.470588235,51.0,0,2,17,1.0,1719,1714,0,0,0.0,0.8063045694,0.0607683313,49.9505653831,0,2,17,1.0,1718,1713,0.0],[1,3,0.805465364,0.125,0.25,40.0,0,2,65,1.0,1709,1704,0,2,1.0,0.0,0.3399063028,40.4864071585,0,1,64,1.0,1708,1703,0.0],[1,4,0.76323519,0.028380634,0.031719533,149.75,0,2,81,1.0,1775,1770,1,3,1.0,0.0,0.2965503875,150.0326294526,0,2,81,1.0,1774,1770,0.0],[1,4,0.871481842,0.053353659,0.053353659,164.0,0,1,69,1.0,1765,1760,0,3,0.8471781824,0.0,0.389721548,164.0907795374,0,0,68,1.0,1764,1759,0.0],[1,1,0.0,0.411764706,0.117647059,17.0,0,1,24,1.0,1786,1780,1,1,0.5331108398,0.7781187331,0.1127534141,17.0762861112,0,1,24,0.4203977679,1786,1780,0.0],[2,2,0.928839146,0.093457944,0.191588785,107.0,0,2,0,0.5,1778,1778,1,1,1.0,0.7618946553,0.2117817009,107.3674377685,0,2,0,0.7002183525,1778,1777,0.0],[1,7,0.599524008,0.11302682,0.117816092,149.1428571,0,2,110,0.714285714,1759,1754,0,6,0.4141952974,0.3952070633,0.4638974463,148.4852960265,0,1,110,0.0,1758,1754,0.0],[1,1,0.0,0.096774194,0.258064516,31.0,0,2,23,1.0,1727,1722,0,1,0.2075621735,0.0,0.5092397346,30.6403612335,0,1,22,1.0,1727,1721,0.0],[1,3,0.484547739,0.068181818,0.056818182,146.6666667,0,2,48,1.0,1784,1778,0,2,0.9512842682,0.0,0.4839484981,146.156619237,0,2,47,0.3927411907,1784,1777,0.0],[1,8,0.937904407,0.16091954,0.237547893,32.625,0,2,162,0.625,1718,1713,1,7,0.0,0.0,0.2498675147,33.0140666856,0,2,162,0.9352640374,1718,1713,0.0],[1,6,0.664464104,0.09929078,0.090425532,94.0,0,2,140,0.666666667,1759,1754,0,5,0.9152484094,0.0,0.563020251,94.6662367933,0,1,139,1.0,1758,1753,0.0],[1,1,0.0,0.011278195,0.045112782,1064.0,0,1,24,1.0,1786,1780,0,0,0.2972566349,0.8501087445,0.0354707071,1064.5922114046,0,0,24,1.0,1785,1779,0.0],[1,1,0.0,0.473053892,0.45508982,167.0,0,1,24,1.0,1778,1772,0,0,0.4996526343,0.0649178129,1.0179675833,167.4458135402,0,0,23,0.8491390031,1777,1771,0.0],[1,1,0.0,0.392156863,0.470588235,51.0,0,2,17,1.0,1721,1716,1,0,0.0,0.1758153965,0.9245835328,51.0501694826,0,2,16,1.0,1720,1715,0.0],[1,1,0.0,0.014851485,0.00990099,202.0,0,2,21,1.0,1788,1782,0,0,0.0,0.9155014606,0.1364240635,201.8419969626,0,2,21,1.0,1788,1782,0.0],[1,2,0.134530941,1.13559322,0.06779661,88.5,0,2,48,1.0,1746,1741,1,2,0.3180387608,1.0,0.102973125,89.2053624915,0,1,48,1.0,1746,1741,0.0],[1,2,0.836640742,0.020408163,0.023323615,171.5,0,2,24,1.0,1732,1727,1,2,1.0,0.7964437142,0.2693320206,170.282282299,0,2,24,1.0,1731,1726,0.0],[1,1,0.0,0.111111111,0.111111111,36.0,0,2,21,1.0,1706,1701,1,1,0.5721677637,0.0692486325,0.7266762289,35.9774552565,0,2,20,0.6078683405,1705,1701,0.0],[1,3,0.127372613,0.120204604,0.074168798,130.3333333,1,2,56,1.0,1791,1785,1,3,0.728852152,0.0564690586,0.5401471903,130.0838952962,0,2,55,0.6419518797,1791,1784,0.0],[1,2,0.764204507,0.056737589,0.007092199,70.5,1,1,50,1.0,1806,1800,0,1,0.4744377999,0.0,0.0884095722,70.5626678417,1,1,50,0.3537234761,1806,1800,0.0],[1,13,0.608236281,0.072084481,0.142332415,167.5384615,1,3,239,0.846153846,1806,1800,1,13,0.9772821182,0.0,0.5009642287,167.2252421873,1,2,239,1.0,1806,1800,0.0],[1,1,0.0,0.022421525,0.022421525,223.0,1,2,25,1.0,1814,1808,1,0,0.0,0.0,0.5140538745,223.0002795919,1,2,25,1.0,1814,1808,0.0],[1,7,0.902102194,0.012358947,0.005910801,265.8571429,1,2,165,1.0,1814,1808,1,6,0.9131976361,0.6610091438,0.3590524129,265.1496131264,0,1,165,0.9011150916,1813,1807,0.0],[1,2,0.650022422,0.035460993,0.007092199,141.0,1,2,43,1.0,1816,1810,0,2,0.5241359056,0.275064927,1.4138361545,140.5386587559,1,1,43,0.8909816983,1816,1809,0.0],[1,2,0.908178347,0.074242424,0.028787879,330.0,1,2,32,0.5,1819,1813,1,2,1.0,0.0,0.3092197254,330.5989115328,1,1,31,0.2276375748,1818,1812,0.0],[1,3,0.965633607,0.010152284,0.001269036,262.6666667,1,2,64,1.0,1824,1818,1,3,0.3159325007,0.0,0.3818517539,262.875947018,0,1,64,0.0,1824,1818,0.0],[1,1,0.0,0.00990099,0.148514851,101.0,1,2,24,1.0,1819,1813,1,1,0.0,0.456031569,0.0643594107,100.2861133531,0,1,23,0.5272965547,1818,1811,0.0],[1,2,1.0,0.005847953,0.005847953,171.0,1,1,45,1.0,1824,1818,0,1,1.0,0.0,0.2725679635,171.6613824646,0,0,44,1.0,1823,1818,0.0],[1,6,0.748076236,0.119266055,0.083486239,181.6666667,0,2,136,0.833333333,1830,1824,1,5,0.3513018228,0.0,0.0645583153,181.7732655771,0,1,136,1.0,1829,1824,0.0],[1,1,0.0,0.0,0.0,0.0,0,1,0,1.0,1854,1848,1,1,0.0996164846,0.0,0.3965147775,0.7388909692,0,0,0,1.0,1854,1848,0.0],[1,5,0.579560624,0.042647059,0.130882353,136.0,0,1,132,1.0,1878,1872,0,4,1.0,0.0367358348,0.3735827201,136.0803712297,0,0,132,0.4942869097,1878,1872,0.0],[1,4,0.473131809,0.010652463,0.07723036,187.75,0,2,122,1.0,1878,1872,1,3,1.0,0.7648279305,0.0498046432,187.586826912,0,1,121,1.0,1877,1871,0.0],[1,6,0.534960022,0.094401756,0.051591658,151.8333333,0,1,184,0.666666667,1869,1863,0,5,0.7643292962,0.2858095355,0.2177473186,152.1389621206,1,0,184,1.0,1868,1862,0.0],[1,2,0.0,0.231481481,1.787037037,54.0,0,1,66,1.0,1839,1833,0,2,0.0,0.0,0.9622615048,53.8499649265,0,0,66,1.0,1838,1833,0.0],[1,4,0.547971917,0.243697479,0.827731092,119.0,0,2,99,0.75,1854,1848,1,3,0.5960786341,0.0,0.2450149232,118.8906779857,0,1,98,0.9211899783,1853,1848,0.0],[1,7,0.824852101,0.192307692,0.142307692,37.14285714,0,1,198,0.285714286,1839,1833,1,7,1.0,0.389906135,0.3366560548,36.7929291993,0,0,197,0.2025862076,1838,1832,0.0],[1,10,0.666210198,0.54197901,0.093703148,133.4,0,1,244,0.6,1854,1848,1,9,1.0,1.0,0.1274113815,133.8171833329,0,1,243,0.7753100714,1854,1847,0.0],[1,9,0.439774582,0.152241113,0.067233385,143.7777778,0,1,297,1.0,1869,1863,0,9,0.7950355234,0.3063478388,0.1449966667,143.4492123307,0,1,295,1.0,1869,1862,0.0],[1,13,0.409265097,0.237203496,0.194756554,61.61538462,0,3,293,0.615384615,1891,1885,1,13,0.0,0.0,0.188523586,61.4653926832,0,3,292,0.0,1891,1885,0.0],[1,6,0.804308306,0.09015025,0.070116861,99.83333333,0,2,191,1.0,1897,1891,0,5,0.0464184322,0.0,0.619650484,99.3191926897,0,2,190,0.5439411718,1896,1890,0.0],[1,2,0.986479815,2.438596491,0.0,28.5,0,1,28,1.0,1899,8,2,0,1.0,1.0,0.4849782406,28.351361142,0,1,28,1.0,1898,7,0.0],[1,264,0.863978616,0.382101559,0.313581843,105.4772727,0,5,5324,0.321969697,2163,2155,0,263,0.7489433238,0.0,0.4977407508,105.3512984148,0,4,5324,0.4910260549,2162,2155,1.0],[1,1,0.0,0.025641026,0.025641026,195.0,1,2,0,1.0,18,18,0,1,0.0,0.0,0.6043755127,195.1670814942,0,1,0,0.874921312,17,18,0.0],[1,54,0.695061371,0.009034444,0.009034444,32.7962963,0,4,502,0.185185185,2408,2400,1,54,0.3319197618,0.0,0.7197894682,33.1561171735,0,4,501,0.0,2408,2400,1.0],[1,76,0.0,0.0,0.0,42.93421053,0,1,0,0.013157895,2310,2302,0,75,0.0,0.1541079756,0.64040984,42.0987753183,0,1,0,0.1897421464,2309,2302,1.0],[1,15,0.0,0.0,0.0,80.33333333,0,1,0,0.066666667,2577,2569,0,15,0.0,0.0,0.4934940938,81.338781088,0,1,0,0.0855798965,2577,2569,1.0],[1,11,0.0,0.0,0.0,21.81818182,0,1,0,0.090909091,2527,2519,1,11,0.0,0.0,0.662612796,23.0965496779,0,1,0,0.0,2527,2517,1.0],[1,29,0.0,0.005405405,0.005405405,6.379310345,0,1,876,0.206896552,2192,2184,1,29,0.0,0.2047037524,0.0306195122,6.6172180954,0,0,875,1.0,2191,2183,1.0],[1,14,0.0,0.0,0.0,80.85714286,0,1,0,0.071428571,2479,2471,1,14,0.7370587084,0.0,0.6333374068,80.5950507913,0,1,0,0.0,2478,2471,1.0],[1,44,0.0,0.0,0.0,62.84090909,0,1,0,0.022727273,2408,2400,1,43,0.0,0.0,0.8750905208,62.4661648287,0,0,0,0.0,2407,2399,1.0],[1,35,0.893879805,0.005480703,0.005480703,125.1142857,0,3,240,0.2,2577,2569,0,34,0.7183957554,0.7693818093,0.3484196934,125.2421027982,0,3,239,0.1233731408,2576,2569,1.0],[1,42,0.293929748,0.004329004,0.004329004,16.5,0,2,752,0.238095238,2310,2302,1,41,1.0,0.0,0.0662004092,17.0137281707,0,1,752,0.9994677812,2310,2301,1.0],[1,37,0.608494746,0.005681818,0.005681818,42.81081081,0,3,441,0.189189189,2527,2519,1,37,1.0,0.4143503181,0.0607494318,42.4375754888,0,2,441,0.1249426124,2526,2518,1.0],[1,57,0.634409308,0.003699488,0.003699488,61.64912281,0,4,839,0.175438596,2479,2471,0,57,0.6847632277,0.0,0.7582033401,61.8137093898,0,3,838,0.0,2478,2471,1.0],[1,1,0.0,0.01025641,0.01025641,195.0,0,1,0,1.0,2578,2570,1,0,0.0199993678,0.0,0.5365679526,194.876909731,0,1,0,1.0,2577,2569,0.0],[1,1,0.0,0.005449591,0.0,367.0,1,2,0,1.0,113,113,1,1,0.1537976118,0.0,0.1555248392,367.4625912382,0,1,1,1.0,113,113,1.0],[1,1,0.0,0.080357143,0.008928571,112.0,1,1,1,1.0,2579,2571,0,0,0.0228611628,0.0,0.2712734351,111.9737324913,0,1,1,1.0,2579,2570,0.0],[1,3,0.561837671,0.040816327,0.047619048,49.0,0,2,41,1.0,116,116,2,2,0.3950528908,0.0,0.0309069886,49.4429061948,0,1,41,1.0,115,115,0.0],[1,1,0.0,0.00921659,0.00921659,217.0,1,1,29,1.0,2580,2572,1,0,0.0895187874,0.0,0.5002597301,216.3728391546,1,0,29,0.3509735718,2580,2571,0.0],[1,2,1.0,0.012820513,0.012820513,117.0,0,2,3,1.0,2582,2574,0,2,0.9724128304,0.3704758856,0.0579953644,115.5533266229,0,1,2,0.025781058,2581,2573,0.0],[1,11,0.758100282,0.105497771,0.105497771,61.18181818,0,2,81,0.818181818,2602,2594,0,10,1.0,0.0079381941,0.4000591062,61.8108831425,0,0,80,0.7272878069,2601,2593,1.0],[1,9,0.0,0.0,0.0,41.11111111,0,1,0,0.111111111,2602,2594,0,8,0.0,0.0,0.3591020596,41.9456775111,0,1,0,0.0,2601,2595,1.0],[1,8,0.700553763,0.051464064,0.056787933,140.875,1,2,32,0.5,124,124,1,7,0.8003317336,0.0,0.1915251087,141.0040011152,1,2,30,0.1144210779,123,124,1.0],[1,5,0.513817042,0.184397163,0.283687943,84.6,0,2,51,0.8,129,129,0,4,0.2667590026,0.2650615994,0.2655125724,84.4100576179,1,1,50,0.9653817873,128,129,1.0],[1,1,0.0,0.0,0.0,8.0,1,1,0,1.0,2605,2597,0,0,0.0,0.2581616575,0.9097534926,7.4445966924,1,1,0,0.5159104816,2604,2596,0.0],[1,1,0.0,0.019047619,0.066666667,105.0,1,1,4,1.0,2606,2598,2,0,0.2367684539,0.0,0.4362309754,105.5866640586,1,1,3,1.0,2604,2598,0.0],[1,2,0.0,0.0,0.0,11.0,1,1,0,0.5,2608,2600,0,1,0.0,0.0,0.0437846969,10.3060154799,1,1,0,0.3965867443,2606,2599,1.0],[1,15,0.830798018,0.050603983,0.027750571,204.2,1,2,53,0.4,2623,2615,0,15,0.8703505178,0.1145828598,0.5230956308,204.6747603776,0,1,52,0.0,2623,2614,0.0],[1,2,0.734955759,0.065520945,0.064446831,465.5,1,1,8,1.0,2604,2596,0,1,1.0,0.0,0.3723929833,465.2609949928,2,1,7,1.0,2605,2596,0.0],[1,6,0.933747664,0.055826936,0.027913468,238.8333333,0,3,82,0.833333333,24,24,1,5,1.0,0.0,0.3486694791,238.572840216,0,2,81,0.5442492144,23,24,0.0],[1,1,0.0,0.0,0.0,155.0,0,1,0,1.0,2648,2640,0,0,0.0,0.5307006451,0.2558116793,155.6009630473,0,1,0,0.9509060405,2648,2640,0.0],[1,5,0.982388782,0.003373819,0.002699055,296.4,0,1,40,0.6,2653,2645,1,5,1.0,0.7466511194,1.1677968545,296.684087012,0,2,40,0.4796219131,2654,2644,0.0],[1,3,0.597094843,0.044776119,0.059701493,44.66666667,0,1,15,0.333333333,2627,2619,0,4,0.3184934795,0.0,0.9298008606,45.4835330395,0,1,14,0.5284895373,2626,2618,0.0],[1,1,0.0,0.0,0.0,153.0,0,1,0,1.0,2627,2619,0,1,0.5231805603,0.6758797036,0.1050595186,153.2037449841,0,1,0,1.0,2626,2618,0.0],[1,20,0.800757306,0.057709648,0.026149684,110.9,0,2,202,0.25,2648,2640,1,20,0.4726377,0.1719047337,0.0186078394,110.6732474081,0,2,202,0.0,2649,2639,1.0],[1,13,0.811279573,0.088766693,0.027494108,97.92307692,0,1,91,0.769230769,2666,2658,1,12,0.5760830665,0.4893166973,0.2299821317,98.7187710375,0,0,91,1.0,2665,2657,0.0],[1,1,0.0,0.0,0.0,20.0,0,1,0,1.0,2667,2659,1,1,0.0,0.1978896313,0.3405373428,19.3224289598,0,1,0,1.0,2666,2659,1.0],[1,7,0.481633455,0.429511278,0.171992481,152.0,0,2,40,0.571428571,2674,2666,1,6,0.2477959943,0.6547508608,0.6893673038,151.873905497,0,1,39,0.2590253175,2674,2666,1.0],[1,3,0.956042014,0.034987795,0.021969081,409.6666667,1,2,71,1.0,2677,2669,0,2,0.0115875787,0.4803588608,0.5870339203,409.5286015788,0,2,70,0.3315081995,2677,2669,1.0],[1,1,0.0,0.3,0.18,50.0,0,2,7,1.0,25,25,1,0,0.0,0.6757643199,0.3878467094,50.6100194287,0,2,6,0.759128716,25,24,0.0],[1,1,0.0,0.039215686,0.019607843,51.0,1,2,0,1.0,26,26,1,0,0.5514713627,0.1026016703,0.6020380735,50.782118613,1,1,0,1.0,26,25,0.0],[1,1,0.0,0.357142857,0.80952381,42.0,1,2,0,1.0,27,27,0,0,0.8085142004,0.6824081922,0.6422608539,41.1221636173,1,1,1,0.7668411738,26,27,0.0],[1,1,0.0,0.013452915,0.00896861,223.0,1,2,7,1.0,28,28,1,1,0.0,0.2320952567,0.3685020442,222.6937795848,1,2,7,0.7029081282,29,28,0.0],[1,1,0.0,0.0,0.0,122.0,0,1,0,1.0,2692,9,1,1,0.5173993509,0.0782119986,0.8205484672,121.8705378918,0,0,0,0.9956493541,2692,8,0.0],[1,2,0.0,0.166666667,0.166666667,6.0,0,1,14,1.0,2689,2681,1,2,0.0,0.199723487,0.3785569342,6.6469321907,0,0,13,1.0,2688,2679,0.0],[1,2,0.918295834,0.046875,0.046875,32.0,0,1,14,0.5,2692,2683,1,2,0.3103495771,0.1788553828,0.1756118403,31.6524414091,0,0,13,0.3834245536,2692,2683,0.0],[1,1,0.0,0.017142857,0.0,175.0,0,1,1,1.0,2678,2670,0,0,0.0,0.0685414248,0.0487855451,175.1953379958,0,1,1,1.0,2677,2669,0.0],[1,1,0.0,0.0,0.0,8.0,0,1,0,1.0,2689,2681,1,2,0.0,0.7967924143,0.5920453437,8.0361634945,0,0,0,0.5037401178,2689,2680,0.0],[1,3,0.0,0.0,0.0,20.0,0,1,0,0.333333333,2686,2678,1,4,0.4939290589,0.6096741937,0.196309358,20.0237435456,0,1,0,0.3885145789,2685,2677,1.0],[1,5,0.650803328,0.023030303,0.050909091,165.0,0,2,35,0.6,2686,2678,1,5,0.6135801574,0.0649169393,0.2043775039,163.8963024075,0,2,34,0.8975199292,2686,2678,0.0],[1,2,0.0,0.0,0.0,52.0,0,1,0,0.5,2698,2689,0,3,0.2807843681,0.5155846732,0.1334921823,52.4416198053,0,0,0,0.7189427504,2698,2689,1.0],[1,1,0.0,0.004,0.004,250.0,0,1,7,1.0,2693,2684,1,1,0.355389326,0.8666154793,0.2991143181,249.9645648996,1,1,7,0.4834654501,2693,2684,0.0],[1,3,0.658976977,0.020179372,0.035874439,446.0,0,1,47,1.0,2698,2689,1,2,0.064469278,0.2336481119,0.1525624153,446.7665092278,0,1,47,1.0,2698,2689,1.0],[1,1,0.0,0.004065041,0.004065041,246.0,1,1,0,1.0,2699,2690,1,0,0.684883718,0.0,1.0383624175,245.8339004318,1,1,0,0.1918612444,2699,2689,0.0],[1,1,0.0,0.03652968,0.03652968,876.0,0,2,4,1.0,4,4,0,1,0.0,0.3187266927,0.0765239287,875.8455040336,0,2,4,1.0,4,3,0.0],[1,1,0.0,0.176470588,0.08496732,153.0,0,2,8,1.0,5,5,0,1,1.0,0.0,0.7061290659,151.874865741,0,2,7,1.0,5,5,1.0],[1,6,0.791102709,0.088782816,0.029116945,349.1666667,0,2,60,1.0,2705,2696,1,4,0.9785002797,0.323587902,0.543285953,348.5123694192,0,2,60,0.8860795207,2704,2696,1.0],[1,10,0.997932276,0.606837607,0.021367521,23.4,0,2,55,0.4,38,38,1,9,0.9183876146,0.1576088677,0.3387967814,23.6971022233,0,1,55,0.1508802753,38,36,0.0],[1,2,0.994030211,0.030487805,0.036585366,82.0,0,3,1,1.0,40,40,1,2,1.0,0.3456341947,0.007611427,81.9975226066,0,3,1,0.5659847669,39,39,1.0],[1,1,0.0,0.113207547,0.037735849,159.0,1,3,0,1.0,41,41,1,0,0.2598478718,0.2666536983,0.3103629151,159.1664485857,1,3,0,1.0,42,40,0.0],[1,6,0.789075995,0.088541667,0.083333333,64.0,1,3,18,0.666666667,47,47,1,5,0.9507983336,0.3023570118,1.1157909034,64.3479349534,0,2,17,0.1960234394,47,46,0.0],[1,1,0.0,0.036363636,0.018181818,55.0,1,2,0,1.0,2706,2697,1,0,0.3749396621,0.0,0.0151897258,54.9412383003,1,2,0,1.0,2705,2697,0.0],[1,1,0.0,0.111111111,0.055555556,36.0,1,1,5,1.0,2707,2698,1,2,0.0,0.1206543324,0.0590973069,35.5354042353,0,0,4,0.0,2707,2698,0.0],[1,2,0.976020648,0.006369427,0.063694268,157.0,1,3,11,1.0,49,49,0,0,0.569346593,0.4202958707,0.379194315,156.3429954696,0,2,9,1.0,49,49,0.0],[1,1,0.0,0.0,0.021978022,91.0,0,2,8,1.0,140,140,1,1,0.0162314053,0.0,0.5722047701,91.1537214009,0,3,7,0.3038555027,139,139,0.0],[1,2,0.0,0.0,0.0,96.0,0,1,0,0.5,139,139,0,1,0.0,0.0,0.440852978,95.7772849828,0,1,0,0.4524525297,139,138,1.0],[1,8,0.889355994,0.053800171,0.041844577,146.375,0,2,190,0.625,139,139,1,7,0.6639544114,0.0,0.5951881029,146.8947190585,0,2,190,0.1754143505,139,139,0.0],[1,1,0.0,0.100456621,0.214611872,219.0,1,2,5,1.0,50,50,1,1,0.0,0.1384592302,0.4574079576,218.7153881601,0,1,5,0.0,49,49,0.0],[1,1,0.0,0.005069708,0.005069708,789.0,1,3,6,1.0,51,51,0,0,0.0,0.3394295925,0.2502215935,788.7012296989,0,2,6,0.584085529,50,50,0.0],[1,1,0.0,0.089171975,0.238853503,314.0,1,2,6,1.0,52,52,0,1,0.0,0.0,0.1953176197,314.1628600873,1,1,5,1.0,52,52,0.0],[1,1,0.0,0.020833333,0.194444444,144.0,0,2,12,1.0,53,53,0,1,0.0,0.0,0.1791163591,143.1745292908,0,1,12,0.2625646247,52,53,0.0],[1,4,0.781512531,0.059665871,0.054892601,104.75,1,2,52,0.75,2711,2702,1,4,1.0,0.2544941433,0.0956870169,105.4267556891,1,1,52,1.0,2711,2702,0.0],[1,2,0.970950594,0.010152284,0.015228426,98.5,1,2,26,1.0,2713,2704,0,0,0.0,0.0,0.2088927926,97.9334508683,1,1,26,0.4883109226,2713,2703,0.0],[1,1,0.0,0.016483516,0.005494505,182.0,1,1,7,1.0,2714,2705,0,1,0.5130936043,0.0,0.0898333984,181.8922290637,1,1,7,0.6576525731,2713,2704,0.0],[1,1,0.0,0.048951049,0.062937063,143.0,0,2,1,1.0,54,54,1,0,0.0,0.0,0.1924900685,142.7668830208,0,2,0,0.6547427226,53,54,1.0],[1,1,0.0,0.125,0.161764706,136.0,0,2,2,1.0,55,55,0,0,0.2902039913,0.7432318708,0.5566251706,135.6405481459,0,2,2,1.0,55,54,0.0],[1,1,0.0,0.023560209,0.028795812,382.0,0,2,7,1.0,56,56,0,0,0.0,0.0,0.1119224436,381.0462649636,0,2,7,1.0,56,55,0.0],[1,1,0.0,0.12371134,0.525773196,97.0,0,2,8,1.0,57,57,1,1,0.1571114499,0.5721971537,0.3231809633,96.5562590147,0,1,9,0.0294152448,56,56,0.0],[1,1,0.0,0.0,0.0,0.0,0,2,32,1.0,58,58,1,1,0.7151075675,0.2408576594,0.0148660669,0.5573083886,0,2,32,1.0,59,58,0.0],[1,1,0.0,0.020942408,0.047120419,382.0,0,2,0,1.0,59,59,1,0,0.8074192211,0.637019684,0.5381381887,382.1308909715,0,2,0,1.0,59,59,0.0],[1,2,0.970950594,0.004580153,0.003053435,327.5,1,2,8,1.0,61,61,1,2,0.7165636149,0.1368425872,0.7491783224,327.6190392349,1,1,7,0.1769750879,61,60,0.0],[1,1,0.0,0.002604167,0.010416667,384.0,1,2,0,1.0,62,62,0,1,0.0,0.0,0.3499546013,383.9210717278,0,1,0,1.0,61,61,0.0],[1,1,0.0,0.100502513,0.452261307,199.0,0,2,7,1.0,63,63,1,1,0.9820244579,0.0,0.2494109693,198.7423209325,0,1,7,1.0,63,63,0.0],[1,1,0.0,0.050505051,0.065656566,198.0,0,2,0,1.0,64,64,0,0,0.0,0.1120099107,0.9469505806,198.0717808898,0,1,0,0.9243666178,63,63,1.0],[1,1,0.0,0.005050505,0.005050505,198.0,1,2,0,1.0,65,65,0,1,0.0,0.0,0.3700024169,198.4624955868,1,1,0,0.1790454027,65,65,0.0],[1,4,0.59064545,0.019933555,0.046511628,75.25,0,3,60,1.0,69,69,1,4,0.0940373858,0.3248450648,0.4980885905,75.9801128489,0,2,60,1.0,69,69,0.0],[1,2,0.650022422,0.053333333,0.0,112.5,0,2,13,1.0,2716,2707,0,1,0.1122902036,0.1665184175,0.4979583987,112.2714848574,0,1,13,0.444109344,2715,2707,0.0],[1,1,0.0,0.0,0.0,91.0,0,1,0,1.0,2730,2721,0,0,0.0,0.0,0.4983769823,90.027240218,0,1,0,1.0,2729,2721,0.0],[1,13,0.82216432,0.252252252,0.475675676,85.38461538,0,1,357,0.307692308,2730,2721,0,12,1.0,0.434549391,1.2030374599,85.4537112782,0,0,356,0.4264718914,2729,2720,1.0],[1,3,0.983538631,0.070351759,0.030150754,66.33333333,0,1,36,1.0,2733,2724,0,3,0.5617576404,0.0,0.8037410468,66.0467343727,0,1,35,0.3358083597,2733,2725,0.0],[1,1,0.0,0.023076923,0.026923077,260.0,1,1,0,1.0,2734,2725,0,0,0.0,0.4342458525,0.5654372383,260.1100914115,0,1,0,0.8145227192,2733,2725,0.0],[1,2,0.129233775,0.246376812,0.15942029,69.0,0,1,11,1.0,2736,2727,0,0,0.0484496732,0.4547329081,0.4772682864,68.7177281464,0,1,10,1.0,2735,2726,0.0],[1,7,0.527040898,0.143382353,0.029411765,38.85714286,1,2,65,0.428571429,147,147,1,6,1.0,0.0,0.5608851532,37.9595955578,1,2,63,0.3665295226,147,146,1.0],[1,1,0.0,0.391304348,0.086956522,23.0,0,1,13,1.0,148,148,1,0,0.0,0.0,0.1108801803,23.1836687716,0,0,12,1.0,147,148,1.0],[1,3,0.852792488,0.015037594,0.012030075,221.6666667,0,2,37,0.666666667,2739,2730,1,3,0.496340944,0.6961310707,0.0059572988,221.2397414168,0,1,36,0.475296254,2740,2729,1.0],[1,19,0.804730221,0.055576003,0.034965035,143.0,0,3,109,0.526315789,2759,2750,0,19,0.0082647996,0.4086953255,0.1145596725,143.2851962551,0,3,109,1.0,2758,2749,1.0],[1,1,0.0,0.0,0.0,34.0,0,1,0,1.0,2759,2750,0,0,0.0912502321,0.0,0.4775937403,33.667127091,0,0,0,1.0,2758,2749,0.0],[1,1,0.0,0.258883249,0.111675127,197.0,1,1,1,1.0,149,149,2,0,0.2591843949,0.0,0.3660905931,196.4230826361,0,0,1,1.0,149,148,0.0],[1,2,0.266764988,0.156626506,0.373493976,41.5,0,2,5,1.0,2761,2752,0,1,0.4126951702,0.0,0.008912345,42.1783972898,0,1,5,0.9525674594,2760,2752,0.0],[1,5,0.602009307,0.092250923,0.039114391,271.0,0,2,51,1.0,2766,2757,0,4,0.3577052418,0.0,0.1063521772,270.4438486295,0,2,51,0.1652200886,2766,2757,0.0],[1,1,0.0,0.0,0.0,34.0,0,1,0,1.0,2769,2760,0,1,0.332695444,1.0,0.2593122604,33.9544097732,0,0,0,0.5051542829,2769,2760,0.0],[1,2,0.14372617,0.071661238,0.087947883,153.5,0,2,12,1.0,2769,2760,0,1,0.0,0.0,0.0808833393,154.4563952076,1,1,11,0.7971562235,2768,2759,0.0],[1,4,0.923927407,0.023333333,0.016666667,150.0,1,3,42,1.0,2773,2764,1,3,1.0,0.2620165077,0.0579970776,149.6314666394,0,2,41,0.7395284575,2772,2763,0.0],[1,5,0.942984204,0.005421034,0.006866643,553.4,0,3,43,1.0,2778,2769,1,5,0.5789117201,0.0,0.1228702248,553.4980934646,0,3,42,1.0,2778,2768,0.0],[1,1,0.0,0.004376368,0.0,914.0,0,2,0,1.0,2779,2770,0,0,0.3774505906,0.0,0.1033697169,913.4418332382,0,1,0,0.731236084,2778,2770,0.0],[1,1,0.0,0.0,0.0,17.0,0,1,0,1.0,2802,2793,1,1,0.0,0.0,1.2994591306,17.2156759321,0,0,0,0.0,2802,2793,0.0],[1,1,0.0,0.0,0.0,3.0,0,1,0,1.0,2810,2801,1,0,0.0,0.0,0.2734629593,2.702898539,0,0,0,1.0,2810,2800,0.0],[1,5,0.558765193,0.055973266,0.037593985,239.4,0,3,117,1.0,2802,2793,2,5,0.0,0.5680928011,0.1872048891,239.212096178,0,3,116,0.1770084625,2801,2793,0.0],[1,7,0.488621611,0.034923019,0.017649268,380.4285714,0,3,125,1.0,2810,2801,0,7,0.2711592281,0.1981757424,0.0779958574,380.348997905,0,3,124,0.6505196112,2809,2800,1.0],[1,4,0.0,0.0,0.0,78.25,0,1,0,0.25,2784,2775,0,3,0.1955619503,0.6006750336,0.9573240957,78.7210363426,0,0,0,0.2843088379,2783,2775,0.0],[1,1,0.0,0.004,0.004,250.0,0,1,9,1.0,2780,2771,1,1,0.0,0.0,0.0739636499,249.695258871,0,1,9,1.0,2779,2770,1.0],[1,12,0.527214321,0.176630435,0.163722826,122.6666667,0,2,358,0.666666667,2796,2787,1,11,1.0,1.0,0.3250002452,123.2878906567,0,2,358,0.0,2796,2786,1.0],[1,17,0.473804342,0.096305521,0.063926941,141.7058824,0,2,421,0.529411765,170,170,0,17,0.3458094396,0.6203635661,0.3622333717,141.628098919,0,1,421,1.0,168,169,1.0],[1,11,0.768722071,0.01573499,0.012008282,219.5454545,0,3,206,0.727272727,181,181,0,10,0.248047189,0.1610742065,0.3825365713,219.9745592823,0,3,205,1.0,180,180,0.0],[1,4,0.0,0.0,0.0,83.75,0,1,0,0.25,170,170,1,2,0.0,0.0,0.6747002819,83.9045205671,0,1,0,0.0726445246,169,169,1.0],[1,12,0.817111082,0.093632959,0.070224719,89.0,0,2,246,0.416666667,2822,2813,0,12,0.4759246401,0.0697851932,0.5480246517,89.1779994734,0,1,245,0.6137853981,2822,2811,1.0],[1,1,0.0,0.0625,0.0,96.0,0,1,34,1.0,2823,2814,0,1,0.8668383867,0.4488642594,0.3503311199,96.7826544254,0,1,33,1.0,2823,2814,0.0],[1,1,0.0,0.769230769,0.307692308,26.0,1,1,36,1.0,2824,10,0,0,0.7745132894,1.0,0.4310661001,26.540992533,0,1,35,0.8140071053,2823,10,0.0],[1,15,0.694156443,0.361130742,0.328621908,94.33333333,1,2,753,0.266666667,2839,2829,1,14,0.7337726215,0.5617973508,0.1482797565,93.9820758433,0,2,751,0.3230640105,2839,2828,1.0],[1,2,0.0,0.0,0.0,115.5,1,1,0,0.5,2841,2831,0,1,0.0,0.5417900318,0.5987827493,116.15904276,1,0,0,0.9793437753,2841,2831,1.0],[1,6,0.745804987,0.17270195,0.086350975,119.6666667,0,1,170,0.833333333,2847,2837,1,6,1.0,0.089479334,0.0396597033,120.3973554328,0,0,169,1.0,2846,2837,0.0],[1,1,0.0,0.02173913,0.0,46.0,0,1,7,1.0,2848,2838,1,0,0.0,0.0,0.113770131,46.6118136611,0,0,6,1.0,2848,2837,0.0],[1,2,0.286396957,0.056306306,0.033783784,222.0,1,2,36,1.0,2850,2840,0,1,0.2582358316,0.2820151026,0.2528815743,222.5568592019,1,2,35,0.9424211377,2849,2840,1.0],[1,2,0.995978957,0.167857143,0.071428571,140.0,1,2,54,1.0,2852,2842,1,2,1.0,0.712992309,0.297124441,139.5270763524,0,1,53,1.0,2852,2841,0.0],[1,1,0.0,0.008474576,0.008474576,118.0,0,1,37,1.0,2853,2843,0,0,0.0,0.0,0.7158387277,118.5687867267,0,1,37,1.0,2852,2843,0.0],[1,1,0.0,0.138297872,0.111702128,188.0,1,1,1,1.0,2854,2844,0,1,0.0,0.0,0.03245805,187.7043908164,0,1,1,1.0,2854,2844,1.0],[1,5,0.615431454,0.144646212,0.04758923,319.4,0,2,220,0.8,2859,2849,0,4,0.4797493629,1.0,0.4209939265,319.4909986132,0,1,219,0.0,2859,2848,1.0],[1,1,0.0,0.076923077,0.019230769,104.0,1,2,33,1.0,183,183,0,1,0.0046999178,0.292602781,0.1776328944,103.198299776,0,1,32,1.0,183,183,1.0],[1,1,0.0,0.0,0.0,23.0,0,1,0,1.0,182,182,1,0,0.0,0.3718631796,0.1128163587,22.5344567747,0,0,0,0.0,182,181,0.0],[1,1,0.0,0.023529412,0.0,340.0,1,2,4,1.0,184,184,1,1,0.0,0.0,0.3976095079,340.8922999187,1,1,4,0.8764445426,183,184,0.0],[1,8,0.502955716,0.131702728,0.055503293,132.875,0,2,120,0.625,192,192,1,8,0.0454459767,0.1050973454,1.0057211826,133.0072156159,0,1,120,1.0,191,192,1.0],[1,1,0.0,0.041666667,0.041666667,24.0,1,1,25,1.0,193,193,0,0,0.7309638434,0.2101785968,0.2839504385,23.4685255202,1,1,25,1.0,193,193,1.0],[1,3,0.488666363,0.055961071,0.063260341,137.0,1,2,4,0.666666667,196,196,1,2,0.6960997227,0.0,0.7736969088,137.1201604141,0,2,3,0.0,195,196,0.0],[1,5,0.795617509,0.427780852,0.028223575,361.4,0,2,26,0.8,2864,2854,1,4,1.0,0.0,0.2845821014,360.8954034423,0,2,26,0.5598355495,2864,2853,0.0],[1,4,1.0,0.003910068,0.003910068,255.75,0,3,157,0.75,2868,2858,1,4,0.7595989797,1.0,0.1474711568,256.1537084956,0,3,157,1.0,2867,2857,0.0],[1,1,0.0,0.007380074,0.007380074,271.0,1,1,3,1.0,2869,2859,1,1,0.0478165997,0.6774332435,0.1614736229,270.6330510676,0,1,2,0.7159144855,2868,2859,1.0],[1,1,0.0,0.017241379,0.005747126,174.0,1,3,5,1.0,2870,2860,1,1,0.6820507593,0.0,0.1442225564,173.9735459027,0,3,5,0.4586459192,2870,2859,1.0],[1,173,0.99504022,0.254570875,0.146698215,53.74566474,0,3,5753,0.202312139,3043,3033,0,172,1.0,0.1356437629,0.6549278703,53.1526599374,0,2,5754,0.2452175427,3042,3032,0.0],[1,193,0.994226058,0.164047886,0.093590223,83.0984456,0,3,7116,0.21761658,3236,3226,1,192,0.2018205219,0.130174343,0.4484695686,83.069286411,0,1,7116,0.0,3235,3225,0.0],[1,3,0.102276846,0.281990521,0.18957346,140.6666667,1,2,3,0.666666667,199,199,1,3,0.1144136707,0.1057086625,0.0472061172,140.6511819703,0,2,3,0.5930285395,198,199,1.0],[1,4,0.314823881,0.12627551,0.12372449,196.0,1,2,7,0.5,203,203,1,4,0.0,0.4595148008,0.0270933684,195.5481090785,1,1,7,0.4169019477,202,203,1.0],[1,1,0.0,0.003533569,0.014134276,283.0,0,2,0,1.0,204,204,0,0,0.6385187329,0.0,0.7375194037,283.0438363719,0,1,0,0.9282392425,204,204,0.0],[1,2,0.591672779,0.104330709,0.07480315,254.0,0,2,2,1.0,206,206,1,1,0.1029800901,0.0,0.8881608187,254.4342500626,0,1,1,0.7768087559,205,205,0.0],[1,1,0.0,0.153846154,0.012820513,78.0,0,2,60,1.0,207,207,0,1,0.0,0.0,0.0420630483,78.0287150826,0,1,59,0.9739334359,207,206,0.0],[1,7,0.772928791,0.178717599,0.107776262,104.7142857,0,3,199,0.714285714,3243,3233,0,6,0.2281759954,0.2429957922,0.8939298205,104.9713502234,0,2,198,0.1164331033,3243,3233,1.0],[1,4,0.693942942,0.237315876,0.17512275,305.5,0,3,59,1.0,3247,3237,0,3,0.8662964405,0.0,0.7352375407,304.8207577519,0,3,58,1.0,3246,3236,1.0],[1,2,0.090261803,0.157549234,0.129102845,457.0,0,2,16,1.0,3252,3242,0,2,0.2846632291,0.1615147302,0.172237701,458.0199815689,0,2,16,0.0,3252,3242,1.0],[1,3,0.72144132,0.039494471,0.033175355,211.0,1,2,19,0.666666667,3250,3240,0,2,0.9439073111,0.0,0.3933121142,211.476832352,0,2,18,0.4967394159,3249,3240,1.0],[1,111,0.993709125,0.124129353,0.078192371,108.6486486,0,5,4389,0.324324324,3363,3353,0,110,0.3622665123,0.6670546266,0.8693812056,108.5106021102,0,5,4388,1.0,3362,3352,0.0],[1,170,0.992900479,0.184557439,0.125931385,71.84117647,0,3,9643,0.3,377,377,1,169,1.0,0.0,0.1787240227,71.7585854273,0,2,9642,0.0,376,377,0.0],[1,2,0.999699543,0.067010309,0.059278351,194.0,0,2,84,1.0,382,382,0,2,0.1137625023,0.1986971609,0.2997391661,193.9198728427,0,3,83,1.0,382,382,0.0],[1,3,0.0,0.0,0.0,14.66666667,0,1,0,0.333333333,380,380,0,3,0.0,0.4122510152,0.276303935,14.6057588034,1,0,0,0.733415183,380,380,0.0],[1,5,0.897710235,0.084070796,0.014749263,135.6,1,1,0,0.2,3368,3358,1,4,0.6223595263,0.4508588055,0.0048018274,136.2250340773,1,1,0,0.0,3368,3358,1.0],[1,4,0.55624226,0.049253731,0.052238806,167.5,1,1,0,0.5,3372,3362,1,3,0.0,0.0,0.3604815079,166.3288433315,0,0,0,1.0,3371,3361,0.0],[1,6,0.826008394,0.213367609,0.155526992,129.6666667,1,2,40,0.666666667,3383,3373,1,6,1.0,0.3138106382,0.4473498607,128.8985258352,1,1,39,1.0,3383,3372,1.0],[1,4,0.67884805,0.286419753,0.417283951,101.25,1,2,16,0.75,3376,3366,0,4,0.708322649,0.0,0.6288604243,101.4875387811,1,1,16,1.0,3376,3365,0.0],[1,1,0.0,0.0,0.0,22.0,1,1,0,1.0,3383,3373,1,1,0.007509528,0.0,0.7123130583,22.1353878415,1,0,0,0.4261387298,3383,3372,1.0],[1,3,0.826323081,0.030487805,0.022357724,164.0,1,3,8,0.666666667,3386,3376,0,2,0.0,0.0995746212,0.5496200596,164.6656382928,1,3,7,0.738155118,3386,3375,0.0],[1,1,0.0,0.034482759,0.103448276,29.0,0,2,9,1.0,3387,3377,0,0,0.0,0.0,0.9986331636,29.0473176269,0,2,8,0.8647710355,3387,3377,0.0],[1,1,0.0,0.016326531,0.016326531,245.0,1,2,2,1.0,3388,3378,1,1,0.0,0.4438171083,0.0645189406,245.2304030306,1,2,1,0.8446001265,3387,3377,0.0],[1,1,0.0,0.08,0.06,50.0,1,2,2,1.0,3389,3379,0,1,0.0,0.3084522243,0.6134050255,50.1749849629,0,1,2,0.8932175183,3389,3379,0.0],[1,2,0.965636133,0.289036545,0.093023256,150.5,1,2,10,1.0,3391,3381,1,1,0.625555104,0.629304292,0.1451052764,150.583073923,1,2,10,1.0,3390,3381,1.0],[1,1,0.0,0.127272727,0.006060606,165.0,1,2,21,1.0,3392,3382,1,0,0.0,0.0,0.6418779194,165.1638274817,0,2,21,0.8744502392,3392,3381,0.0],[1,6,0.47592803,0.077880184,0.058986175,361.6666667,1,2,184,0.333333333,3400,3390,1,5,1.0,0.5581198995,0.5976494712,360.9083500785,1,1,184,1.0,3400,3389,1.0],[1,2,0.0,0.0,0.0,24.0,1,1,0,0.5,3394,3384,0,2,0.0,0.4663808283,0.3229892109,24.3334816828,0,0,0,0.5149305487,3394,3384,1.0],[1,19,0.781766303,0.014120203,0.014120203,145.3684211,0,4,560,0.315789474,3419,3409,1,19,1.0,0.0573658202,0.4370039264,145.0557816311,0,4,560,0.2307066254,3418,3409,0.0],[1,1,0.0,0.003262643,0.001631321,613.0,1,2,0,1.0,3420,3410,1,0,0.0,0.0,0.005181022,613.1199864905,0,2,0,0.8817987888,3419,3409,1.0],[1,8,0.662549202,0.118789263,0.055396916,218.875,1,2,121,0.75,3428,3418,0,8,0.1209463464,0.0,0.3880985574,218.6817486001,1,2,121,0.1022335214,3427,3417,1.0],[1,8,0.746510102,0.63973064,0.215488215,37.125,0,3,248,0.25,390,390,0,7,1.0,0.5538476775,0.1858652762,37.9888357117,0,2,248,0.0,389,390,1.0],[1,2,0.0,0.0,0.0,37.5,0,1,0,0.5,392,392,0,1,0.0,0.2252606912,0.841384123,37.6820164613,0,0,0,0.0155484048,391,393,1.0],[1,1,0.0,0.2,4.88,25.0,0,2,34,1.0,396,396,0,0,1.0,1.0,4.5788054126,25.1770416634,0,2,33,1.0,395,396,0.0],[1,3,0.0,0.0,0.0,37.66666667,0,1,0,0.333333333,396,396,1,2,0.0,0.4220426633,0.0851424209,37.4352394643,0,0,1,0.0,396,396,1.0],[1,1,0.0,0.58974359,0.653846154,78.0,0,2,34,1.0,398,398,0,0,0.0,1.0,0.5966405203,77.4476189987,0,2,34,0.979583017,397,399,0.0],[1,1,0.0,0.009345794,0.009345794,107.0,0,2,28,1.0,407,407,1,0,0.0,0.0,0.2455425627,108.4700193369,0,1,27,1.0,406,406,0.0],[1,2,0.297472249,0.011320755,0.132075472,132.5,0,2,68,1.0,405,405,0,1,0.7555158631,0.0,0.0803686877,133.0576839957,0,2,67,0.5214131946,405,406,0.0],[1,2,0.995291827,1.054263566,0.19379845,64.5,0,2,68,0.5,401,401,2,2,1.0,1.0,0.8947482549,64.3031719215,0,2,67,0.8109869304,399,401,0.0],[1,2,0.0,0.0,0.0,16.5,0,1,0,0.5,405,405,1,2,0.0,0.0,0.1845985991,16.9676698763,0,0,0,0.5281345948,404,404,0.0],[1,1,0.0,0.0,0.0,36.0,0,1,0,1.0,407,407,0,0,0.0,0.2025653978,0.6247145541,35.5868174462,0,0,0,1.0,406,407,0.0],[1,1,0.0,0.0,0.0,1003.0,0,1,0,1.0,401,401,0,0,0.0,0.3652808046,0.356796243,1003.8424848608,1,0,0,1.0,401,401,1.0],[1,1,0.0,0.0,0.0,78.0,0,1,0,1.0,397,397,1,0,0.0,0.3420845842,0.2223836128,77.6069781555,0,0,0,1.0,396,398,1.0],[1,1,0.0,0.028037383,0.009345794,107.0,0,2,34,1.0,474,474,2,1,0.0,0.0,0.2769012054,106.8274156725,0,1,34,1.0,473,473,0.0],[1,1,0.0,0.005208333,0.005208333,384.0,0,3,28,1.0,476,475,0,1,0.444480353,0.0,0.3040335816,383.588127051,0,3,28,0.6458441161,475,474,0.0],[1,4,0.0,0.0,0.0,26.0,0,1,0,0.25,421,421,0,4,0.0,0.7135720294,0.385072875,25.1734757563,0,1,0,0.5227154539,420,420,1.0],[1,3,0.943579441,0.032608696,0.163043478,30.66666667,0,2,111,0.666666667,437,437,0,2,1.0,0.0,0.473288254,30.2597152874,0,2,111,1.0,436,437,1.0],[1,2,0.067221545,0.18018018,0.195195195,333.0,0,3,56,0.5,427,427,0,1,0.0,0.0,0.6550015252,333.1469890958,0,3,55,0.0,426,427,1.0],[1,1,0.0,0.352941176,0.176470588,17.0,0,2,34,1.0,417,417,0,0,0.0,0.3983627457,0.0794389438,17.2719108154,0,2,34,0.9395335983,417,416,1.0],[1,1,0.0,0.0,0.0,31.0,0,1,0,1.0,471,471,1,1,0.3556539037,0.2083815448,0.2681468916,31.2938937307,0,0,0,1.0,472,471,0.0],[1,2,0.0,0.0,0.0,37.0,0,1,0,0.5,425,425,1,2,0.0,0.2524046781,0.3798769476,36.9620007163,0,0,0,0.0009358173,425,424,0.0],[1,3,0.70254995,0.085051546,0.130154639,258.6666667,0,2,82,1.0,433,433,0,3,1.0,0.0,0.0189505643,258.3749069663,0,1,83,0.8023509774,433,433,1.0],[1,2,0.0,0.0,0.0,12.5,0,1,0,0.5,474,474,0,1,0.389005011,0.0,0.2320685257,13.0479839945,0,0,1,0.6462503035,473,473,0.0],[1,2,0.0,0.061538462,0.053846154,65.0,0,3,28,1.0,423,423,0,1,0.4627075086,0.0,0.8561446119,64.1930516704,0,3,28,1.0,423,423,1.0],[1,2,0.0,0.0,0.0,17.0,0,1,0,0.5,464,464,1,2,0.0,0.5192219391,0.2948342923,17.2757552857,0,1,0,0.5344561725,463,464,0.0],[1,8,0.0,0.0,0.0,35.5,0,1,0,0.125,450,450,1,8,0.2284797973,1.0,0.0587015325,35.5945145681,0,0,0,0.0470748578,450,450,1.0],[1,2,1.0,0.0234375,0.0078125,128.0,0,2,62,1.0,452,452,1,2,1.0,0.4715220196,0.0763916412,129.0195471555,0,2,62,0.5760069853,452,452,0.0],[1,10,0.75469741,0.216014898,0.25698324,53.7,0,3,277,0.5,464,464,0,10,0.2756993298,0.6895421025,0.5616886317,53.758403795,0,2,277,0.0325193773,463,464,1.0],[1,3,0.187684093,0.171875,0.026041667,64.0,0,2,90,0.666666667,442,442,0,4,0.0892264435,0.0,0.4680787863,64.5841603186,0,1,90,0.8278118835,441,441,0.0],[1,3,0.0,0.0,0.0,33.33333333,0,1,0,0.333333333,433,433,0,1,0.1805473004,0.0321728203,0.0913603825,32.5733911797,0,1,0,0.4800949087,432,432,0.0],[1,2,0.0,0.0,0.0,10.0,0,1,0,0.5,442,442,1,1,0.0,0.0,0.0437758742,9.4719041067,0,0,0,0.3793662224,442,442,0.0],[1,2,0.0,0.0,0.0,24.5,0,1,0,0.5,468,468,0,2,0.0,0.9763326268,0.3325756663,24.6940811706,0,0,0,1.0,468,467,1.0],[1,2,0.43497348,0.024778761,0.034513274,565.0,0,2,56,1.0,468,468,0,2,0.0,0.4247625701,0.0574642648,565.5519109977,0,2,56,0.7641068222,467,468,0.0],[1,2,0.811278124,0.022160665,0.022160665,180.5,0,2,28,1.0,484,483,0,2,0.872474473,0.2790967195,0.6835285073,180.3335380432,0,1,27,0.798910006,484,483,0.0],[1,1,0.0,0.0,0.0,39.0,0,1,0,1.0,484,483,0,1,0.6659255666,0.0,0.7231538812,39.1487725533,0,0,0,1.0,484,482,0.0],[1,9,0.0,0.0,0.0,25.88888889,0,1,0,0.111111111,417,417,0,7,0.0,0.2083332975,0.1800158313,25.5205700392,1,1,0,0.3197977904,416,416,1.0],[1,4,0.459147917,0.019011407,0.003802281,65.75,0,2,134,1.0,481,480,1,4,0.3410954212,0.7315933093,0.8418980472,65.934991738,0,1,133,0.8026571882,481,479,0.0],[1,2,0.684038436,0.034602076,0.003460208,144.5,0,3,60,1.0,471,471,1,2,1.0,0.218244227,0.7580331661,144.5292889744,0,3,59,1.0,470,470,1.0],[1,1,0.0,0.0,0.0,18.0,0,1,0,1.0,481,480,1,0,0.447124814,0.0,0.1798406841,18.2775514061,0,1,0,0.2719060219,479,479,0.0],[1,1,0.0,0.0,0.0,17.0,0,1,0,1.0,476,1,0,1,0.1099072306,0.2950880029,0.4302714979,17.6586835995,1,0,0,0.6009553338,475,0,0.0],[1,1,0.0,0.0,0.0,2.0,0,1,0,1.0,434,434,1,1,0.7333531569,0.0,0.647731661,1.8950833927,0,0,0,1.0,433,434,0.0],[1,2,0.843949124,0.598684211,0.006578947,76.0,0,2,0,1.0,3430,3420,1,1,0.3439223513,0.5781578577,0.1161881256,75.5878312535,0,2,0,0.8465001714,3430,3419,0.0],[1,26,0.0,0.0,0.0,45.84615385,0,1,0,0.038461538,3456,3446,1,26,0.2734206549,0.0,0.4237561934,45.5093723991,0,0,0,0.5444265524,3455,3445,1.0],[1,1,0.0,0.013265306,0.041836735,980.0,0,2,0,1.0,3458,3448,0,1,0.1417125322,1.0,0.3068026807,980.8284738284,0,1,0,0.0,3458,3448,0.0],[1,1,0.0,0.0,0.0,60.0,0,1,0,1.0,3458,3448,0,1,0.0,0.0,0.6564424061,60.0078698455,0,1,0,1.0,3458,3448,0.0],[1,7,0.961586235,0.008882655,0.004207574,305.5714286,0,3,96,0.857142857,3465,3455,1,6,0.6732122003,0.0,0.452444934,305.3976201165,0,3,96,0.8060343882,3465,3455,0.0],[1,2,0.994030211,0.006866953,0.002575107,582.5,0,2,0,1.0,486,485,0,2,0.5060016199,0.0,0.3316772625,582.1356403891,0,2,0,0.7087927303,486,484,0.0],[1,27,0.996154925,0.026341463,0.261463415,37.96296296,0,1,0,0.074074074,3492,3482,0,27,1.0,0.1666588697,0.2694683661,38.1758221338,0,1,0,0.3421184213,3492,3482,0.0],[1,2,0.918295834,0.00203666,0.013238289,491.0,1,2,0,1.0,3494,3484,1,1,0.710803501,0.2966785333,0.5175811749,491.4037419046,1,2,0,0.8092144184,3493,3484,0.0],[1,1,0.0,0.0,0.0,31.0,0,1,0,1.0,3518,3508,1,0,0.0,0.0,0.6285872603,31.0392421171,0,1,0,0.8612615463,3518,3507,0.0],[1,12,0.865888403,0.064349112,0.017011834,112.6666667,0,3,0,0.5,3518,3508,1,12,0.7888098526,0.4874372121,0.0910761437,112.6631617998,0,3,0,1.0,3517,3507,0.0],[1,11,0.878454715,0.087424344,0.050437122,135.1818182,0,2,0,0.363636364,3505,3495,0,11,0.4866199794,0.1297805875,0.2508044346,135.3397498131,0,1,0,0.3255102211,3505,3494,1.0],[1,1,0.0,0.009345794,0.009345794,107.0,0,2,0,1.0,3519,3509,1,1,0.0,0.2768501245,0.7900500469,106.8182735914,0,1,0,0.52630857,3519,3508,0.0],[1,1,0.0,0.0,0.0,40.0,0,1,0,1.0,3529,3519,1,0,0.0,0.0256000994,0.7719879108,39.5140600572,0,0,0,1.0,3529,3519,0.0],[1,3,0.0,0.003690037,0.025830258,90.33333333,0,2,56,0.666666667,3523,3513,1,3,0.9111157531,0.1862550933,0.3613648644,89.1225144979,0,2,55,0.4763167114,3522,3512,1.0],[1,2,0.0,0.0,0.0,0.0,0,1,56,0.5,3527,3517,0,2,0.0,0.3996404254,0.227188259,0.3281557353,0,1,55,0.4011789704,3527,3517,0.0],[1,12,0.0,0.0,0.0,0.0,0,2,280,0.25,3553,3543,0,12,0.3041600836,0.0,0.0563806757,0.8912372196,0,2,280,0.3673349423,3552,3543,0.0],[1,1,0.0,0.0,0.0,35.0,0,1,0,1.0,3520,3510,0,0,0.0,0.2232569361,0.1231216748,34.9676841847,0,1,0,1.0,3520,3509,1.0],[1,2,0.0,0.0,0.0,30.5,0,1,0,0.5,3527,3517,0,1,0.0770110625,0.1257566582,0.6770958668,30.2953309488,0,0,0,0.5964627966,3527,3517,0.0],[1,1,0.0,0.0,0.020491803,244.0,0,2,0,1.0,3529,3519,1,0,0.270067707,0.0,0.3597741195,243.7502001379,0,2,1,1.0,3528,3519,0.0],[1,12,0.0,0.0,0.0,51.41666667,0,1,0,0.083333333,3541,3531,0,12,0.1042968494,0.0,0.8738394569,51.7481253511,0,1,0,0.0,3541,3530,1.0],[1,1,0.0,0.0,0.0,30.0,0,1,0,1.0,3554,3544,0,0,0.7030498803,0.0,0.4152039035,29.9498765431,0,0,0,0.8704814777,3553,3543,0.0],[1,1,0.0,0.0,0.0,0.0,0,2,28,1.0,3562,3552,1,1,0.0,0.0,0.316740275,0.126611824,0,2,27,1.0,3561,3552,0.0],[1,2,0.0,0.0,0.0,39.5,0,1,0,0.5,3565,3555,0,2,0.5287849582,0.0,0.4878012905,38.9863164751,0,1,0,0.7284352309,3564,3554,1.0],[1,1,0.0,0.0,0.009345794,107.0,0,3,0,1.0,3565,3555,0,1,0.0,0.3752969093,0.9486738047,106.1168475038,0,3,0,1.0,3565,3555,0.0],[1,7,0.0,0.0,0.0,42.14285714,0,1,0,0.142857143,3562,3552,1,6,0.5823819987,0.0,0.8191583761,41.6711005,0,1,1,0.0,3562,3551,1.0],[1,3,0.965633607,0.031746032,0.03968254,42.0,0,2,0,1.0,3568,3558,0,3,1.0,0.2184884884,0.6195004854,42.4121398439,0,2,0,0.859495874,3568,3557,0.0],[1,1,0.0,0.0,0.0,26.0,0,1,0,1.0,3574,3564,0,0,0.0,0.0730599065,0.5246236111,25.2684172138,0,2,0,0.7788263562,3573,3563,0.0],[1,1,0.0,0.0,0.0,27.0,0,1,0,1.0,3575,3565,0,1,0.5243619539,0.0,0.3672221905,27.3168339188,0,1,0,1.0,3574,3564,0.0],[1,5,0.0,0.0,0.0,22.6,0,1,0,0.2,3574,3564,0,4,0.1411638064,0.0,0.4639115033,22.6660803395,0,0,0,0.3557960617,3573,3564,0.0],[1,2,0.0,0.0,0.0,20.0,1,1,0,0.5,3592,3582,1,2,0.0,0.0,0.2086718879,20.5524818565,0,1,0,0.3539138512,3592,3581,1.0],[1,7,0.082594588,0.079326923,0.074519231,59.42857143,1,3,5,0.714285714,3586,3576,0,6,0.0,0.0,0.3403792462,58.8358814448,1,2,4,1.0,3586,3575,1.0],[1,4,0.0,0.0,0.0,260.5,1,1,0,0.25,3586,3576,0,3,0.0,0.0,0.5253648496,260.3845783107,0,0,0,0.4791086682,3586,3575,1.0],[1,4,0.828871363,0.017432647,0.011093502,157.75,1,3,4,1.0,3592,3582,1,3,1.0,0.0725767851,0.7879958154,158.3422955132,0,3,3,1.0,3591,3582,1.0],[1,1,0.0,0.0,0.0,13.0,0,1,0,1.0,3599,3589,2,1,0.9478297089,0.0,0.8843759084,12.7775369037,0,1,0,1.0,3599,3588,0.0],[1,6,0.55323132,0.232081911,0.146757679,48.83333333,0,2,4,1.0,3599,3589,1,5,0.1042460125,1.0,0.3496671255,48.6898904233,0,2,3,0.6915658794,3598,3588,0.0],[1,1,0.0,0.24,0.12,50.0,0,2,0,1.0,488,487,0,1,0.1046971549,0.0290348206,0.0690708232,49.5477386911,0,2,0,0.9127939265,487,486,0.0],[1,1,0.0,0.0,0.0,33.0,0,1,0,1.0,489,488,0,1,0.0,0.3390043908,0.3772876305,32.6323625565,0,0,0,1.0,489,488,1.0],[1,1,0.0,0.0,0.0,59.0,0,1,0,1.0,488,487,0,0,0.6482805452,0.2577814483,0.4967648988,58.9699697172,0,0,0,1.0,488,486,0.0],[1,22,0.661924859,0.314941104,0.211407316,73.31818182,0,3,601,0.318181818,511,510,1,21,1.0,0.3767949072,0.051203638,73.3991317841,0,2,600,0.0,511,509,1.0],[1,2,0.0,0.0,0.0,74.0,0,1,0,0.5,3602,13,0,1,0.0,0.0,0.0729975039,73.3748496469,0,1,0,0.0,3602,12,1.0],[1,1,0.0,0.0,0.0,0.0,0,1,84,1.0,3602,13,1,1,0.1969639585,0.3662589368,0.1703732113,1.1613782734,0,0,83,0.7132396062,3601,14,0.0],[1,2,0.0,0.0,0.0,24.5,0,1,0,0.5,3607,18,1,1,0.8275950453,0.0,0.2767618054,25.2438861373,0,1,0,0.7307672559,3606,18,0.0],[1,3,0.0,0.0,0.0,0.0,0,2,137,1.0,3607,18,0,2,0.0,0.4049437911,0.0135686757,0.1273189097,0,2,136,1.0,3607,17,0.0],[1,11,0.75840949,0.068091845,0.071258907,114.8181818,0,3,398,0.636363636,3634,3616,1,11,0.5268626833,1.0,0.9538348309,115.389788418,0,2,398,0.1113505133,3634,3616,0.0],[1,1,0.0,0.0,0.0,24.0,0,1,0,1.0,3634,3616,0,1,0.0,0.0,0.4347485827,24.3036611782,0,0,1,0.1756589809,3633,3616,1.0],[1,11,0.707753393,0.169144981,0.13197026,48.90909091,0,3,234,0.272727273,3618,3600,1,11,1.0,0.0,0.0101454072,48.0930878774,0,3,233,0.5510662435,3618,3599,1.0],[1,4,0.0,0.0,0.0,24.75,0,1,0,0.25,3622,3604,1,3,0.0,0.1827692285,0.2270702499,24.4149470376,0,0,0,0.2445058347,3621,3603,1.0],[1,1,0.0,0.0,0.0,18.0,0,1,0,1.0,3658,3640,0,0,0.3452074185,0.0,0.7941484938,17.878738335,0,0,1,0.9718870046,3658,3641,0.0],[1,1,0.0,0.364864865,0.324324324,74.0,0,1,1,1.0,3658,3640,1,0,0.5703652449,0.7501622389,0.4323994802,73.8700998575,0,0,1,0.8301514113,3657,3639,0.0],[1,3,0.633248743,0.438202247,0.415730337,89.0,0,3,15,0.666666667,3639,3621,2,2,1.0,0.792004764,0.1577336483,88.5798652504,0,2,14,0.38777172,3638,3621,1.0],[1,1,0.0,0.066666667,0.0,45.0,0,3,1,1.0,3635,3617,1,0,0.3004424437,0.0,0.2625587054,44.4957297195,0,3,1,1.0,3634,3616,0.0],[1,3,0.785407017,0.020331325,0.008283133,442.6666667,0,3,60,1.0,3656,3638,0,3,0.5218816179,0.8004297887,0.1286128637,442.6732658967,0,3,60,0.714752621,3655,3637,1.0],[1,1,0.0,0.0,0.0,18.0,0,1,0,1.0,3656,3638,1,0,0.0,0.0,0.2089021439,17.8419769665,0,1,0,0.9720541915,3656,3638,0.0],[1,1,0.0,0.0,0.0,10.0,0,1,0,1.0,3639,3621,1,0,0.0,0.0,0.4357154168,9.1257866672,0,2,0,1.0,3638,3620,0.0],[1,1,0.0,0.0,0.0,36.0,0,1,0,1.0,3652,3634,1,1,0.0,0.7289008401,0.3766987631,36.0946149088,0,1,0,1.0,3652,3634,0.0],[1,12,0.856310375,0.287203791,0.285308057,87.91666667,0,3,236,0.333333333,3652,3634,0,11,0.3163932447,0.3947623568,0.389643528,88.4308260525,0,3,235,0.0154577274,3652,3634,1.0],[1,1,0.0,0.041666667,0.041666667,24.0,1,2,47,1.0,3659,3641,1,0,0.3525663732,0.5511066286,0.1662873551,23.4634574375,1,1,46,0.5775207385,3659,3641,0.0],[1,1,0.0,0.0,0.0,104.0,0,1,0,1.0,3668,19,0,0,0.7441469153,0.0,0.8307716131,103.6234444162,0,1,0,1.0,3667,18,0.0],[1,8,0.385823256,0.142581888,0.341040462,64.875,0,2,22,0.625,3668,3649,1,7,0.0369395577,0.0,1.9162905125,64.7384181885,0,1,21,1.0,3667,3648,1.0],[1,7,0.924324387,0.007180157,0.007180157,218.8571429,1,3,46,0.714285714,3675,3656,0,7,0.0163323422,0.0,0.7493179513,218.6233593677,1,2,46,0.7019721726,3675,3656,0.0],[1,14,0.0,0.0,0.0,41.35714286,0,1,0,0.071428571,3689,3670,1,14,0.8538973063,1.0,0.7366941228,41.8810129638,0,1,0,0.0,3689,3670,1.0],[1,1,0.0,0.0,0.0,0.0,0,1,0,1.0,3691,3672,1,1,0.2285653505,0.0,0.6425586121,0.3142679534,0,1,1,0.0,3690,3672,0.0],[1,1,0.0,0.0,0.0,35.0,0,1,0,1.0,3690,3671,1,0,0.3335061221,0.0,0.1081154943,33.5471098185,0,0,0,1.0,3689,3670,1.0],[1,1,0.0,0.118012422,0.01242236,161.0,1,2,1,1.0,3692,3673,1,2,0.1436574073,0.720215454,0.2247322309,159.8512124803,1,2,1,0.5159598885,3691,3671,0.0],[1,2,1.0,0.083333333,0.027777778,36.0,1,1,96,0.5,3694,3675,1,3,0.4531628973,0.0,0.2684178963,35.5311604693,1,1,96,0.4698747199,3693,3673,0.0],[1,4,0.746506467,0.088983051,0.023305085,118.0,0,2,53,0.5,515,514,1,3,1.0,0.1711391112,0.458689683,117.445019815,0,1,52,0.0,515,514,1.0],[1,3,0.810604186,0.032506416,0.01710864,389.6666667,0,2,13,0.666666667,518,517,0,2,0.1790299582,0.0,0.223315469,389.974629324,0,2,13,0.3632186972,518,517,0.0],[1,2,0.945660305,0.156626506,0.108433735,41.5,0,2,0,0.5,520,519,0,2,0.2197198806,0.0124492335,0.6340472133,41.4588231483,0,2,0,0.6859092791,519,519,1.0],[1,24,0.617668734,0.118619349,0.147301896,85.70833333,1,3,361,0.416666667,3718,3699,0,24,0.3970141712,0.2603487704,1.3639264088,86.4138368936,1,2,360,0.2555695577,3718,3698,1.0],[1,1,0.0,0.0,0.0,24.0,1,1,0,1.0,3747,3728,1,0,0.486152249,0.1524614373,0.1901092854,23.8600210289,1,1,0,0.5406722959,3746,3728,0.0],[1,5,0.826987041,0.079051383,0.043478261,50.6,1,2,147,0.8,3741,3722,1,5,0.4237346975,0.1267607715,1.1493144544,50.9601618447,1,2,147,1.0,3741,3721,1.0],[1,1,0.0,0.0,0.0,19.0,1,1,0,1.0,3741,3722,0,0,0.3658870763,0.0,0.4295890644,19.9661911798,0,1,0,0.7608966706,3741,3722,0.0],[1,17,0.799515289,0.076340694,0.084542587,93.23529412,1,3,608,0.411764706,3735,3716,0,16,1.0,0.6712308671,0.0063814721,93.7582972137,1,3,607,0.9483656827,3735,3716,0.0],[1,5,0.802706335,0.019713262,0.012544803,111.6,1,3,120,1.0,3747,3728,1,5,1.0,0.0,0.3516384119,111.1052446125,1,2,120,0.1049627693,3747,3726,0.0],[1,8,0.691232415,0.120915033,0.058823529,76.5,0,3,201,1.0,3764,3745,1,7,1.0,1.0,0.2754032525,75.8960865248,0,3,201,1.0,3763,3744,0.0],[1,1,0.0,0.082352941,0.082352941,85.0,0,2,1,1.0,3755,3736,1,0,0.0,0.1071989303,0.7591315751,85.3870266585,0,2,0,1.0,3755,3736,0.0],[1,7,0.0,0.0,0.0,25.14285714,0,1,0,0.142857143,3755,3736,0,7,0.0,0.5905863475,0.2517236603,24.8990012742,0,1,0,0.8006722752,3755,3736,0.0],[1,1,0.0,0.0,0.0,9.0,0,1,0,1.0,3764,3745,1,0,0.2627046726,0.8429489963,0.4479354982,8.7538878966,0,0,0,0.6264094847,3765,3745,0.0],[1,7,0.597533799,0.078537576,0.226811104,211.0,0,3,18,0.571428571,3774,3755,1,7,0.2499526002,0.2947096433,0.4932757206,210.5770895202,0,3,18,0.612472277,3773,3755,0.0],[1,3,0.0,0.0,0.0,40.66666667,0,1,0,0.333333333,3767,3748,0,2,0.0,0.5357378338,0.0128816607,40.679313578,0,1,0,0.0,3766,3746,0.0],[1,2,0.0,0.0,0.0,52.0,0,1,0,0.5,3921,3902,1,1,0.0,0.1010118633,0.2657194598,51.6489633192,0,0,0,0.0106354135,3921,3901,0.0],[1,9,0.950718734,0.041121495,0.013084112,59.44444444,0,2,213,0.777777778,3939,3919,0,9,0.8446212901,0.1261658438,0.3831293913,59.5869727715,0,1,212,1.0,3939,3919,0.0],[1,3,0.0,0.0,0.0,54.66666667,0,1,0,0.333333333,3818,3799,1,1,0.3209508813,1.0,0.0787533084,55.2168454845,0,1,0,0.0599652816,3818,3798,1.0],[1,11,0.822805495,0.033783784,0.033783784,26.90909091,0,2,124,0.909090909,3921,3902,0,11,1.0,0.8982724188,0.2820268483,27.3705833219,0,2,123,1.0,3920,3900,0.0],[1,1,0.0,0.0,0.0,6.0,0,1,0,1.0,3890,3871,0,1,0.0,0.0,0.4569280934,5.7774383199,0,0,0,0.3533846031,3890,3870,0.0],[1,44,0.987503015,0.025889968,0.023193096,42.13636364,0,3,761,0.295454545,3863,3844,0,43,0.0,0.0,0.2472134098,42.7005304079,0,3,761,0.0461574386,3862,3843,0.0],[1,14,0.750432995,0.230994152,0.156920078,73.28571429,0,3,75,0.5,3890,3871,1,15,0.3512282661,0.01707001,0.7642587172,72.6854509139,1,3,75,1.0,3890,3870,0.0],[1,2,0.0,0.0,0.0,17.5,0,1,0,0.5,3807,3788,1,2,0.2453161416,0.6298790205,0.1513334337,17.8032304822,0,1,0,0.9627372139,3807,3788,0.0],[1,8,0.935784974,0.015384615,0.015384615,56.875,0,3,219,0.75,3818,3799,0,7,1.0,0.0,0.3783190863,56.4228871971,0,3,219,1.0,3817,3799,0.0],[1,2,0.0,0.0,0.0,70.5,0,1,0,0.5,3908,3889,0,2,0.0,0.6031075452,0.7774242676,70.6914790161,0,0,0,0.3185477789,3908,3889,0.0],[1,12,0.947759595,0.024546425,0.024546425,78.08333333,0,2,91,0.666666667,3875,3856,1,11,1.0,0.1953999805,0.8794175673,77.7070866232,0,1,90,0.2562674848,3874,3855,1.0],[1,30,0.494302709,0.077044025,0.078616352,42.4,0,3,370,0.4,3807,3788,1,30,0.9733529059,0.8719472642,0.1805666934,42.2723473717,0,2,370,0.9942203586,3807,3788,1.0],[1,1,0.0,0.0625,0.0625,16.0,0,1,17,1.0,3775,3756,1,1,0.0,0.0,0.1932311969,15.3066505029,0,1,17,1.0,3774,3756,0.0],[1,16,0.655037924,0.011605416,0.00967118,96.9375,0,2,131,0.75,3908,3889,1,16,1.0,0.0,0.412364979,96.8415610348,0,1,130,0.0,3908,3889,1.0],[2,9,0.586942954,0.141914191,0.103960396,67.33333333,0,2,303,0.666666667,3930,3930,2,8,0.6917970897,0.1416858914,0.1674142593,67.5298727142,0,2,302,0.4251714785,3929,3929,0.0],[1,1,0.0,0.0,0.0,275.0,0,1,0,1.0,3863,3844,1,1,0.1490026045,0.0,0.1392261994,274.8130488701,0,0,0,1.0,3863,3844,1.0],[1,5,0.310917507,0.05106383,0.034042553,47.0,0,3,0,0.8,3944,3924,1,5,0.4661637805,0.4616969096,0.3144815227,46.9003683815,0,2,0,0.1609523174,3943,3924,1.0],[1,1,0.0,0.090909091,0.363636364,33.0,0,2,51,1.0,70,70,1,1,0.0,0.0,0.4803611462,33.3214795166,0,1,50,0.6222959148,70,70,0.0],[1,3,0.439469741,0.29216152,0.356294537,140.3333333,0,4,86,1.0,73,73,1,3,0.3548095307,0.5286667312,0.2346040293,139.7727753293,0,4,85,1.0,72,72,0.0],[1,7,0.979569765,0.022082019,0.028391167,45.28571429,1,2,14,0.142857143,3951,3931,1,6,1.0,0.3214446031,0.1169548884,46.5680408226,1,1,14,0.0,3950,3931,1.0],[1,2,0.0,0.0,0.0,69.0,0,1,0,0.5,3971,3951,0,1,0.4782141847,0.0,0.9388817433,68.9891910249,0,1,0,0.534489229,3970,3950,1.0],[1,4,0.5,0.014184397,0.014184397,35.25,0,2,34,0.75,3966,3946,1,4,0.7722618817,0.1416701531,0.206489937,35.6063654226,0,1,34,0.1562212991,3965,3946,0.0],[1,1,0.0,0.0,0.0,16.0,0,1,0,1.0,3966,3946,0,2,0.0,0.0,0.240732987,15.3060743265,0,1,0,0.8988796723,3965,3945,1.0],[1,6,0.0,0.0,0.0,0.0,0,2,136,0.666666667,3961,3941,1,5,0.0,0.9276190137,0.5893243671,0.3082904125,0,2,135,1.0,3960,3940,0.0],[1,4,0.0,0.0,0.0,9.25,0,1,0,0.25,3955,3935,1,4,0.2989528583,0.4153512925,0.258038769,10.3627840276,0,0,0,0.0483419886,3955,3934,1.0],[1,1,0.0,0.0,0.0,0.0,0,2,0,1.0,3969,3949,1,1,0.0625807586,0.2467623724,0.5219943685,0.5193695481,0,1,0,0.7638690602,3968,3948,0.0],[1,2,0.0,0.0,0.0,20.5,0,1,0,0.5,3968,3948,1,2,0.0,0.2701612773,0.3896963854,21.0266332069,0,1,0,0.3944762626,3968,3947,1.0],[1,39,0.937765299,0.296801505,0.071966134,54.51282051,0,3,83,0.179487179,4010,3990,1,39,1.0,0.0,0.0949347421,54.0875709948,0,3,82,0.0,4010,3989,1.0],[1,1,0.0,0.02,0.02,50.0,0,1,0,1.0,4011,3991,0,0,0.0,0.0,0.3888702328,49.8326900715,0,1,0,1.0,4010,3991,0.0],[1,30,0.996492603,0.01955836,0.01955836,52.83333333,0,2,0,0.033333333,4041,4021,0,28,0.0,0.0,0.0054635181,53.0002578792,0,1,0,0.3610930277,4041,4021,0.0],[1,2,0.193642805,0.28030303,0.227272727,66.0,0,2,51,1.0,4069,4049,1,2,0.0969868169,0.5455526901,0.472043056,65.9963938639,0,3,51,0.3286940668,4068,4048,0.0],[1,19,0.802219092,0.242630385,0.031746032,46.42105263,0,3,122,0.368421053,4063,4043,1,19,1.0,0.0117414611,0.9162431251,46.7979044009,0,3,121,0.7475416141,4063,4043,1.0],[1,3,0.0,0.0,0.0,42.66666667,0,1,0,0.333333333,4044,4024,0,2,0.4234659514,0.0,0.0680679182,42.0659873588,1,0,0,0.0,4043,4024,1.0],[1,4,0.0,0.0,0.0,27.0,0,1,0,0.25,4067,4047,1,3,0.0,0.0,0.0676644401,26.8505830265,0,0,0,0.0,4066,4048,0.0],[1,2,0.708835673,0.110091743,0.032110092,109.0,0,1,51,1.0,4071,4051,1,1,0.4305668029,0.0,0.8050021125,109.7954794078,0,0,51,0.7787109323,4071,4050,0.0],[1,8,0.96859697,0.112121212,0.018181818,41.25,1,2,20,0.5,4079,4059,1,8,0.6916089811,0.299518464,0.4845282896,41.9881661723,0,1,19,0.0,4079,4060,0.0],[1,5,0.794617573,0.260623229,0.178470255,211.8,0,2,106,0.8,4084,4064,1,4,0.7943605491,0.4740559164,0.5430397022,211.8825953163,0,2,106,0.9194281129,4083,4063,1.0],[1,1,0.0,1.701149425,1.83908046,87.0,1,2,45,1.0,4085,4065,1,2,0.2477814455,1.0,0.9125412337,87.2985437731,0,1,44,0.2029016251,4085,4064,0.0],[1,1,0.0,0.165625,0.15625,640.0,1,3,17,1.0,4086,4066,1,0,0.1530660633,0.0,0.0954881989,639.8447397073,1,2,16,1.0,4085,4065,1.0],[1,22,0.937382094,0.023104265,0.02014218,76.72727273,1,2,58,0.409090909,4108,4088,0,22,1.0,0.0737129443,0.1106987353,76.9853281875,0,2,57,0.0,4108,4087,1.0],[1,1,0.0,0.0,0.0,22.0,1,1,0,1.0,4136,4116,1,1,0.5644499863,0.0,0.1022538562,21.2066649651,1,1,0,0.3899088074,4136,4115,0.0],[1,27,0.843455123,0.044224989,0.038213826,86.25925926,1,3,100,0.703703704,4136,4116,0,26,0.5847722054,0.1142957371,0.3330610602,86.2625168354,0,2,99,0.3367691729,4136,4115,1.0],[1,7,0.531164303,0.13354531,0.063593005,89.85714286,1,2,4,0.571428571,4143,4123,2,7,0.9196882711,0.2245799696,0.8686568929,90.2086880889,0,1,3,0.0173076004,4143,4123,0.0],[1,1,0.0,0.011235955,0.011235955,89.0,0,1,1,1.0,4144,4124,1,0,0.0,0.0,0.2395651079,88.8526039144,0,0,1,1.0,4144,4124,0.0],[1,10,0.952251155,0.04665493,0.013204225,113.6,1,3,197,0.8,4154,4134,0,9,1.0,0.0,0.2800522211,114.2851193436,0,2,197,0.5110670283,4153,4134,1.0],[1,1,0.0,0.0,0.0,11.0,1,1,0,1.0,4159,4139,1,0,0.5048385676,0.0,0.5353610888,10.9630450435,1,1,0,1.0,4158,4138,0.0],[1,1,0.0,0.0,0.0,14.0,1,1,0,1.0,4164,4144,1,0,0.4720760677,0.0,0.1015239664,14.0265704249,0,0,0,0.9948984909,4163,4144,0.0],[1,4,0.904466629,0.043037975,0.030379747,98.75,1,3,2,0.75,4159,4139,1,3,0.9761799705,0.0,0.0112432001,98.9740845412,1,3,3,1.0,4159,4138,0.0],[1,4,0.891060517,0.095975232,0.024767802,80.75,1,3,1,0.75,4164,4144,0,5,0.846174372,0.0336509916,0.1976172486,80.8067247868,0,2,0,0.3197799686,4164,4143,0.0],[1,3,0.0,0.0,0.0,11.0,1,1,0,0.333333333,4186,4166,1,3,0.5108770191,0.0,0.244464462,10.371280488,0,0,0,0.0,4186,4165,0.0],[1,1,0.0,0.25974026,0.225108225,231.0,1,2,0,1.0,4165,4145,2,2,0.0,0.9421641558,0.3264639055,230.8277185292,1,2,0,1.0,4165,4144,1.0],[1,18,0.747630528,0.089219331,0.097893432,89.66666667,1,3,110,0.5,4186,4166,0,17,0.7785253828,0.1969476951,0.8823638619,88.9967937343,0,3,109,1.0,4185,4166,1.0],[1,4,0.875,0.008138352,0.008138352,245.75,1,2,122,1.0,4190,4170,0,4,0.6843974591,0.0,0.6354190364,246.3219158326,1,1,122,1.0,4190,4169,1.0],[1,1,0.0,0.100977199,0.058631922,307.0,1,1,53,1.0,4191,4171,0,1,0.2907923416,0.0,0.279990576,307.1401091336,0,1,53,1.0,4190,4171,1.0],[1,2,0.0,0.020833333,0.03125,48.0,0,2,72,1.0,4197,4177,0,1,0.0,1.0,0.9512052097,47.8228464883,0,2,71,0.6878547299,4196,4176,0.0],[1,4,0.0,0.0,0.0,30.0,0,1,0,0.25,4197,4177,1,3,0.0,0.0,0.695779509,30.6084207783,0,0,0,0.0,4197,4176,0.0],[1,6,0.479045102,0.017241379,0.060344828,212.6666667,1,2,50,0.666666667,4203,4183,0,5,0.1747827691,0.0,0.8793106463,212.3930888713,1,1,49,0.151731726,4202,4182,1.0],[1,2,0.147310667,0.087855297,0.157622739,193.5,1,2,0,0.5,4205,4185,1,2,1.0,0.0,0.8439484833,193.6106623467,0,1,0,1.0,4205,4184,0.0],[1,1,0.0,0.5,0.194444444,36.0,0,2,2,1.0,4206,4186,1,0,0.0,0.0822156927,0.2167227039,35.9917962828,0,2,1,1.0,4206,4185,0.0],[1,1,0.0,0.014705882,0.009803922,204.0,1,2,2,1.0,4207,4187,0,0,1.0,0.0205106871,0.7359396084,203.6413722603,1,2,1,1.0,4207,4187,0.0],[1,7,0.747569358,0.252808989,0.325842697,50.85714286,0,2,119,0.571428571,529,528,1,6,1.0,0.0,0.307795792,50.9311005222,0,2,119,0.2554808117,529,527,0.0],[1,1,0.0,0.0,0.0,28.0,0,1,0,1.0,532,531,1,1,0.6320618018,0.356549598,0.2125172843,28.2438471215,0,1,0,0.7878013226,531,531,0.0],[1,2,0.0,0.0,0.0,10.0,0,1,0,0.5,522,521,1,2,0.2199221497,0.6564611578,0.0992793744,9.5198108134,0,1,0,0.2821771924,521,520,0.0],[1,2,0.787126586,0.045977011,0.051724138,87.0,0,2,4,1.0,532,531,1,2,1.0,0.0247603834,0.2167465497,87.4208626607,0,1,4,0.8844934635,532,530,0.0],[1,1,0.0,0.125,0.196428571,56.0,0,2,48,1.0,74,74,1,0,0.6170878384,0.0,0.4685545709,56.0333214635,0,2,48,0.6689415244,73,74,1.0],[1,2,0.987885353,0.037234043,0.188829787,188.0,0,3,50,1.0,76,76,0,2,1.0,0.0,0.5943323644,187.9218822128,0,2,50,1.0,76,77,0.0],[1,4,0.0,0.0,0.0,0.0,0,2,216,0.25,80,80,0,3,0.3393828601,0.0,0.0089721126,0.2824976612,0,1,214,0.4076786512,79,79,0.0],[1,1,0.0,0.053571429,0.053571429,56.0,1,2,0,1.0,81,81,0,0,1.0,0.0100276163,0.3075727006,56.2575976878,1,2,0,0.4575236511,81,80,0.0],[1,1,0.0,0.004464286,0.0,224.0,1,3,0,1.0,82,82,0,1,0.0,1.0,0.774458884,224.4727236378,1,3,0,1.0,82,82,0.0],[1,1,0.0,0.283950617,0.469135802,81.0,0,2,48,1.0,83,83,0,0,0.0,1.0,0.9303849574,81.4085566393,0,1,47,0.5746923981,82,82,0.0],[1,4,0.925208131,0.034079844,0.151898734,256.75,0,3,54,1.0,87,87,1,4,0.8015031826,0.2606204644,0.4741649695,256.089111846,0,3,53,0.7294390079,87,87,1.0],[1,1,0.0,0.036144578,0.012048193,83.0,0,2,0,1.0,88,88,0,0,0.9383614318,0.3538315456,0.1232183439,82.9927725574,0,1,0,1.0,87,88,0.0],[1,1,0.0,0.0,0.0,18.0,0,1,0,1.0,4210,4190,0,0,0.9015860553,0.0,0.5755629953,17.3649161969,0,1,0,1.0,4209,4190,0.0],[1,2,0.881290899,0.060344828,0.025862069,58.0,0,2,8,1.0,4210,4190,0,1,1.0,0.0,1.0184969923,58.421276002,1,2,8,1.0,4209,4190,1.0],[1,6,0.284731365,0.270689655,0.181034483,96.66666667,0,2,21,0.833333333,4216,4196,1,5,0.6598614614,0.6293083743,0.2034830758,97.5779173245,0,1,20,0.0903738668,4215,4196,1.0],[1,2,1.0,0.177777778,0.044444444,22.5,0,2,6,1.0,4218,4198,1,1,1.0,0.0,0.2774584312,22.1803731782,0,1,5,1.0,4218,4198,0.0],[1,1,0.0,0.109756098,0.097560976,82.0,1,2,56,1.0,89,89,0,0,0.0,0.2125952735,0.0951833247,81.7160638629,0,2,56,0.9643335045,89,89,0.0],[1,1,0.0,0.221052632,0.021052632,95.0,0,2,3,1.0,90,90,0,2,0.0,0.3079079644,0.2579642793,94.2973007773,0,2,3,1.0,89,90,0.0],[1,1,0.0,0.0,0.0,10.0,0,1,0,1.0,91,91,0,1,0.6550435112,0.0,0.3164605024,10.0145039026,0,1,0,1.0,90,91,0.0],[1,3,0.892008211,0.033613445,0.025210084,79.33333333,0,2,108,0.666666667,94,94,1,2,0.0045368221,0.1301109334,0.1349652192,79.4896436461,0,1,108,0.2031571046,93,95,1.0],[1,1,0.0,0.0,0.0,0.0,0,2,52,1.0,95,95,1,0,0.0,0.7346450886,0.0321294317,0.0604273243,0,1,51,1.0,96,95,0.0],[1,1,0.0,0.0,0.0,90.0,0,1,0,1.0,4271,4251,0,1,0.0,0.1953755546,0.7661617746,89.921423095,0,1,0,1.0,4271,4250,0.0],[1,19,0.93736225,0.032840722,0.033935413,96.15789474,0,3,146,0.526315789,4375,4355,1,19,1.0,0.0,0.6043459748,96.5024048328,0,3,145,0.707531152,4375,4354,1.0],[1,2,0.0,0.0,0.0,26.5,0,1,0,0.5,4356,4336,1,1,0.276859456,0.5204407265,0.066541848,26.2340408172,0,1,1,1.0,4356,4335,1.0],[1,36,0.810912916,0.082068578,0.065767285,49.41666667,0,3,276,0.333333333,4271,4251,1,35,0.2353788485,1.0,0.5327702366,50.0907082605,0,2,276,0.5040538377,4271,4251,1.0],[1,1,0.0,0.0,0.0,34.0,0,1,0,1.0,4400,4379,1,0,0.3526491899,0.3247449903,0.286469087,33.6185400382,0,0,0,0.2239359037,4399,4378,1.0],[2,24,0.867619965,0.042654028,0.062288422,61.54166667,0,2,255,0.5,4399,4399,2,24,0.4315152902,0.0783054064,0.2888409789,61.5884948204,0,2,254,0.1530707411,4399,4398,1.0],[1,15,0.985993498,0.089238845,0.089238845,25.4,0,2,135,0.333333333,4234,4214,1,15,1.0,0.0,0.2128078365,25.3854639381,0,1,135,1.0,4233,4213,1.0],[1,83,0.916647365,0.066180171,0.054604932,47.87951807,0,2,932,0.277108434,4354,4334,1,82,0.9537220638,0.1966586043,0.5822370828,47.1074429022,0,2,932,0.6343850487,4354,4334,1.0],[1,1,0.0,0.0,0.0,19.0,0,1,0,1.0,4234,4214,1,0,0.2567979527,0.0,0.0411999651,18.901082163,0,1,0,1.0,4234,4214,1.0],[1,4,0.631328873,0.106145251,0.047486034,89.5,1,2,4,0.75,4404,4383,0,3,0.7060578864,0.0905217849,0.3936960349,89.4788125636,0,2,5,0.8552849923,4403,4382,1.0],[1,10,0.794934236,0.055702918,0.046861185,113.1,1,3,230,0.9,4414,4393,0,8,1.0,0.4128651099,0.4937126721,112.9491939998,1,2,230,0.5791673769,4413,4393,0.0],[1,3,0.952090357,0.035598706,0.025889968,103.0,0,2,81,1.0,4417,4396,0,3,0.4057199825,0.0,0.18246322,102.2498211819,0,1,80,0.3612263524,4416,4396,1.0],[1,9,0.78800095,0.1,0.046391753,107.7777778,0,3,174,1.0,4427,4406,0,8,0.0,0.1115088742,0.4870633032,107.5316426526,0,2,173,1.0,4426,4406,1.0],[1,1,0.0,0.0,0.0,26.0,0,1,0,1.0,4427,4406,0,1,0.0,0.0,0.4500925433,26.9341704493,0,0,0,1.0,4427,4406,1.0],[1,4,0.79248125,0.108108108,0.0,27.75,1,1,8,0.25,4445,4424,0,4,1.0,0.0,0.4538354906,28.0392063679,0,1,7,0.9348053101,4445,4424,0.0],[1,1,0.0,0.0,0.0,60.0,1,1,0,1.0,4440,4419,0,0,0.8476987759,0.0,0.3804093591,59.8308303257,1,0,0,1.0,4441,4419,0.0],[1,1,0.0,0.027027027,0.0,111.0,1,2,62,1.0,4456,4435,1,0,1.0,0.2304300396,0.2678583465,111.1576230457,2,2,61,1.0,4456,4434,0.0],[1,12,0.679721031,0.224222586,0.101472995,50.91666667,1,1,21,0.416666667,4439,4418,0,11,0.3892204241,0.5568789471,0.4989570514,51.3309568195,1,0,20,0.0,4439,4418,0.0],[1,10,0.720769142,0.075778078,0.062246279,73.9,1,2,83,0.8,4455,4434,0,10,0.9379546551,0.0,0.0956857778,74.2385122401,0,2,84,0.8577577894,4454,4434,1.0],[1,1,0.0,0.0,0.0,66.0,1,1,0,1.0,4445,4424,1,0,0.1141048588,0.0,0.2086898732,66.6975395447,1,0,0,1.0,4444,4424,1.0],[1,2,0.503258335,0.152380952,0.019047619,52.5,1,1,0,1.0,4458,4437,2,1,0.7221406255,0.2243973474,0.6394212731,53.1414663843,0,1,0,1.0,4457,4437,0.0],[1,9,0.621417143,0.160845588,0.106617647,120.8888889,0,3,118,0.777777778,4467,4446,1,8,0.0,0.4425564321,0.3422417114,120.3880374105,0,3,118,1.0,4467,4445,1.0],[1,1,0.0,0.003861004,0.003861004,259.0,0,2,63,1.0,96,96,0,1,0.1594483345,0.5960123424,0.661791695,259.2196631211,0,1,62,1.0,96,96,1.0],[1,1,0.0,0.038461538,0.076923077,26.0,1,1,56,1.0,4471,4450,1,0,0.2190385353,0.0,0.5701891022,25.8347619421,0,1,55,0.3756393378,4470,4449,0.0],[1,1,0.0,0.0,0.0,369.0,1,1,0,1.0,4470,4449,0,1,0.0,0.3159407377,0.1830942615,368.2082123901,1,1,0,0.9604452217,4469,4449,0.0],[1,2,0.068702521,0.137254902,0.73083779,280.5,1,3,21,1.0,4470,4449,1,2,0.0,0.0,0.4299509277,280.3750037968,0,3,20,0.216534703,4469,4448,0.0],[1,14,0.749977281,0.121359223,0.016383495,117.7142857,0,3,204,0.857142857,4485,4464,0,14,1.0,0.0,0.3042180494,117.9522519714,0,3,204,0.4239409902,4485,4463,0.0],[1,1,0.0,0.0,0.0,19.0,0,1,0,1.0,4486,4465,1,0,0.0,0.0,1.16303473,19.3523554364,0,0,0,0.5100703303,4485,4464,1.0],[1,9,0.379021527,0.057437408,0.06185567,75.44444444,0,2,197,1.0,4505,4484,1,9,0.0,0.0,0.1867279979,76.6209440879,0,1,197,1.0,4504,4484,0.0],[1,8,0.66574144,0.024600246,0.004920049,101.625,0,3,121,0.5,4494,4473,0,8,0.4441799817,0.1658443279,0.9440202703,101.4843769688,0,2,120,1.0,4494,4472,0.0],[1,2,0.0,0.0,0.0,10.5,0,1,0,0.5,4505,4484,1,2,0.0,0.0805296937,0.2485913398,10.5444770168,0,0,0,0.4132792826,4504,4482,0.0],[1,2,0.69621226,0.025,0.008333333,240.0,1,3,0,1.0,4507,4486,0,1,0.7251876666,0.2496601858,0.0219374585,240.1670722682,1,2,0,1.0,4506,4486,1.0],[1,1,0.0,0.005405405,0.002702703,370.0,1,2,29,1.0,4508,4487,0,0,0.0,0.0,0.4874115465,369.5925835503,0,0,29,0.4573208479,4507,4486,0.0],[1,1,0.0,0.113924051,0.113924051,79.0,1,2,3,1.0,4509,4488,0,1,0.5610455446,0.0,0.8128365638,78.6423720402,1,2,3,1.0,4508,4487,0.0],[1,1,0.0,0.321428571,0.107142857,84.0,1,1,57,1.0,4510,4489,0,1,0.0,0.8650165296,0.336043634,83.0538928803,1,1,57,1.0,4509,4488,1.0],[1,3,0.39988672,0.043392505,0.035502959,169.0,1,2,57,1.0,4513,4492,0,2,1.0,0.0,0.241609039,169.0474371517,0,2,56,1.0,4513,4492,0.0],[1,1,0.0,0.432624113,0.397163121,141.0,0,2,64,1.0,6,6,0,1,0.0,0.7212908007,0.448235943,141.1100659972,0,1,63,1.0,5,6,0.0],[1,1,0.0,0.039408867,0.088669951,203.0,0,2,64,1.0,97,97,2,0,0.8027025912,0.1870445477,0.1782843039,202.8429709724,0,2,64,0.6961671008,96,96,0.0],[1,10,0.876270229,0.216526396,0.19510329,130.7,1,4,121,0.9,16,16,2,11,1.0,0.0,0.2384278544,130.8327326499,2,3,121,1.0,15,16,1.0],[1,1,0.0,0.142857143,0.346938776,49.0,0,4,0,1.0,98,98,0,1,0.1236331613,0.1641067156,0.770228441,49.8465545077,0,3,0,1.0,98,97,0.0],[1,1,0.0,0.252747253,0.32967033,91.0,1,4,0,1.0,99,99,0,0,0.0,0.0,0.9938200031,90.8737336465,1,3,1,1.0,98,99,0.0],[1,14,0.923866777,0.072886297,0.513119534,49.0,1,4,313,0.428571429,4527,4506,1,14,1.0,0.0,1.6219879195,48.5664522641,0,3,313,0.0,4527,4506,0.0],[1,1,0.0,0.038461538,0.0,52.0,1,4,1,1.0,4528,4507,1,0,0.6968255493,0.0,0.0704938733,51.9763285527,1,5,0,0.9200935879,4527,4507,0.0],[1,1,0.0,0.026315789,1.078947368,38.0,1,1,8,1.0,4529,4508,0,1,0.0255182733,0.0,1.8567957788,37.0319509523,0,0,7,1.0,4529,4507,0.0],[1,1,0.0,0.032258065,0.032258065,31.0,0,2,5,1.0,4530,4509,0,0,0.1985537819,0.0823875876,0.3226924776,31.0148750225,1,2,5,1.0,4530,4509,0.0],[1,1,0.0,0.032258065,0.032258065,31.0,0,2,0,1.0,4531,4510,0,1,0.0,0.3045431766,0.050334968,30.9795814018,0,2,0,1.0,4531,4509,0.0],[1,2,0.99995232,1.352272727,0.045454545,44.0,1,2,32,0.5,4535,4514,0,2,1.0,0.4150930137,0.4307789899,44.5795885851,0,2,32,0.6912376375,4534,4513,1.0],[1,1,0.0,0.013888889,0.006944444,288.0,1,2,62,1.0,4532,4511,1,0,0.0,0.413319554,0.5762948423,287.4632246257,1,2,61,0.3561261087,4532,4511,0.0],[1,1,0.0,0.006622517,0.006622517,151.0,0,3,5,1.0,4533,4512,1,0,0.0,0.028203284,0.3910296656,151.2002707269,0,2,4,1.0,4533,4513,0.0],[1,1,0.0,0.090909091,0.068181818,44.0,1,1,6,1.0,4536,4515,1,0,0.8403047864,1.0,0.466463708,44.3767377929,1,0,5,0.4457898472,4536,4514,0.0],[1,1,0.0,0.018867925,0.018867925,53.0,1,1,0,1.0,4537,4516,0,0,0.0,0.0843849587,0.5271749029,53.5146850063,0,1,1,0.7272077124,4536,4515,0.0],[1,1,0.0,0.944444444,0.333333333,36.0,0,2,68,1.0,4538,4517,0,1,0.0,0.9553218563,0.2267269537,35.5933151822,0,2,68,0.2288911328,4538,4516,1.0],[1,1,0.0,0.007352941,0.007352941,272.0,1,2,62,1.0,100,100,1,1,0.0,0.0,1.2990956415,271.9399846151,1,1,62,1.0,99,99,0.0],[1,6,0.617060841,0.043650794,0.003968254,84.0,0,3,192,0.5,4547,4526,0,5,1.0,0.0516468219,0.891034717,85.0163712801,0,3,192,0.0565732466,4547,4525,1.0],[1,6,0.0,0.0,0.0,94.5,0,1,0,0.166666667,4563,4542,1,6,0.8170997234,0.0,0.0476012643,94.6039701995,0,1,0,0.4358219337,4563,4541,1.0],[1,10,0.301029996,0.004494382,0.0,44.5,0,2,436,0.5,4563,4542,0,9,0.0,0.0711278163,0.1082597652,43.396316362,0,2,436,0.166736462,4562,4542,1.0],[1,1,0.0,0.0,0.0,142.0,0,1,0,1.0,4547,4526,0,0,0.6415340171,0.0,0.5421827055,141.9911139833,0,1,0,0.6759312687,4546,4525,0.0],[1,6,0.743503279,0.00622665,0.00622665,133.8333333,0,3,173,0.833333333,4570,4549,1,6,0.1796442431,0.0,0.256644682,133.4719780635,0,2,173,1.0,4570,4549,0.0],[1,1,0.0,0.0,0.0,45.0,0,1,0,1.0,4570,4549,1,0,0.0311036849,0.0,0.0304407202,44.9468861828,1,1,0,1.0,4570,4548,1.0],[1,2,0.563856004,0.085329341,0.118263473,334.0,0,3,8,1.0,4540,4519,0,2,0.613456078,0.0,0.3303166312,333.4633943061,0,3,7,0.1154509523,4539,4519,0.0],[1,1,0.0,0.081081081,0.027027027,37.0,1,2,0,1.0,4571,4550,0,1,0.2477004419,0.3139717501,0.1525555126,37.0875795091,0,1,0,0.8469577631,4571,4550,1.0],[1,1,0.0,0.153846154,0.252747253,91.0,0,2,69,1.0,101,101,0,0,0.7768476928,1.0,0.4713100028,91.346303628,0,0,69,1.0,100,100,0.0],[1,2,0.343275415,0.341563786,0.49382716,121.5,0,2,69,1.0,103,103,1,2,0.0,0.3869309708,1.6190117105,121.9811771355,0,1,68,0.649648543,102,103,1.0],[1,1,0.0,0.107317073,0.102439024,205.0,0,2,5,1.0,104,104,1,1,0.0,0.0865659399,0.0696227972,204.9482316743,0,1,5,0.9861529916,103,103,0.0],[1,1,0.0,0.0,0.0,32.0,0,1,0,1.0,4572,22,0,0,0.4738350692,0.0,0.4003148675,32.4115946156,0,2,0,0.8453188784,4572,21,1.0],[1,1,0.0,0.0,0.0,0.0,0,1,23,1.0,4573,23,0,1,0.0,0.5268412352,0.4091000582,0.8695672699,0,0,23,0.6886854132,4574,22,0.0],[1,2,0.833764907,0.240601504,0.015037594,66.5,1,2,128,0.5,4575,4552,1,1,0.0,0.7377321878,0.6027326565,66.9673262777,0,2,127,0.5491820633,4574,4552,1.0],[1,1,0.0,0.022421525,0.00896861,223.0,0,2,17,1.0,4576,4553,0,0,0.0,0.1403018005,0.8049189514,222.6056361453,0,2,15,0.1273788876,4575,4552,0.0],[1,1,0.0,0.024291498,0.024291498,247.0,0,2,17,1.0,4577,4554,0,0,0.3382696232,0.1504510266,0.1333460898,246.6971761854,0,1,17,1.0,4577,4553,1.0],[1,1,0.0,0.0,0.0,17.0,0,1,0,1.0,4578,4555,1,0,0.0,0.5357277395,0.689999322,16.7632968345,0,1,0,0.5389796358,4578,4555,0.0],[1,11,0.830844544,0.082650273,0.034836066,133.0909091,1,2,426,0.636363636,4589,4566,0,10,1.0,0.0,0.5549743225,133.2753817701,1,1,425,1.0,4589,4566,1.0],[1,1,0.0,0.085106383,0.031914894,94.0,1,1,10,1.0,4590,4567,1,1,0.9241829562,0.332570907,0.5030302685,94.0531495407,1,0,9,1.0,4589,4567,0.0],[1,2,0.512709142,0.072192513,0.021390374,187.0,1,2,6,1.0,4592,4569,0,2,1.0,0.6544454962,0.7964759775,187.2086152879,0,1,5,0.4752839695,4592,4569,0.0],[1,1,0.0,0.014388489,0.0,139.0,1,2,4,1.0,4593,4570,1,0,0.5320307053,0.4428660978,0.3243824076,138.9343363239,0,1,4,1.0,4592,4570,0.0],[1,33,0.816420982,0.009722722,0.027367663,84.15151515,0,3,312,0.545454545,4626,4603,1,32,1.0,0.0,0.2385993353,84.3865330338,0,2,311,0.0,4625,4602,0.0],[1,1,0.0,0.016806723,0.008403361,119.0,0,2,38,1.0,4627,4604,1,0,0.0,0.6430640788,0.7484996215,119.770997406,0,2,37,0.8425796348,4627,4604,0.0],[1,1,0.0,0.044609665,0.089219331,269.0,1,2,4,1.0,4628,4605,1,1,1.0,0.0,0.6857791644,269.0130060448,1,1,4,0.0,4627,4605,0.0],[1,1,0.0,0.70718232,0.541436464,181.0,0,1,72,1.0,4629,4606,0,1,0.0,0.960937631,0.7328199258,180.6355796417,0,0,72,1.0,4629,4605,0.0],[1,1,0.0,0.62962963,0.135802469,81.0,0,2,12,1.0,4630,4607,0,0,0.0,0.3727485378,0.1580293759,81.0580260424,0,1,12,0.8838172852,4630,4607,1.0],[1,1,0.0,0.076923077,0.057692308,52.0,1,2,5,1.0,4631,4608,1,0,0.8421444166,0.0,0.1058914979,52.0682413484,1,1,4,1.0,4630,4608,0.0],[1,1,0.0,0.396551724,0.603448276,58.0,1,2,1,1.0,4632,4609,0,1,0.0260964231,0.0884667988,0.8116773856,58.5924611131,1,2,1,1.0,4631,4607,0.0],[1,1,0.0,0.0,0.0,26.0,0,1,0,1.0,4642,4619,0,1,0.0,0.1009013604,0.6832649355,25.0164558811,1,0,0,0.0,4642,4618,0.0],[1,2,0.326765976,0.286666667,0.103333333,150.0,0,2,26,0.5,4642,4619,0,2,1.0,0.0,0.1202742356,149.5915094332,0,2,25,0.0,4642,4619,0.0],[1,1,0.0,0.0,0.0,26.0,0,1,0,1.0,4644,4621,1,0,0.0712503927,0.0,0.4980475691,25.8965072712,0,1,0,0.4242482402,4643,4621,0.0],[1,1,0.0,0.514285714,0.2,35.0,0,3,11,1.0,4644,4621,1,0,0.0,0.3987244015,0.35525688,35.7495856365,0,2,10,1.0,4644,4621,0.0],[1,7,0.585936988,0.277018634,0.122981366,115.0,0,2,146,1.0,4639,4616,0,7,0.0,1.0,0.7367215271,115.7788984582,0,2,145,1.0,4638,4615,1.0],[1,1,0.0,0.302631579,0.315789474,76.0,1,3,70,1.0,17,17,1,0,0.0,0.4174761929,0.7412542909,76.9983842239,1,2,70,0.5827636038,16,16,0.0],[1,1,0.0,0.077922078,0.155844156,77.0,0,2,76,1.0,105,105,1,1,0.0,0.0,0.1221963173,77.4216218986,0,1,76,0.367669908,104,105,1.0],[1,2,0.0,0.020408163,0.020408163,24.5,1,2,67,1.0,4678,4655,0,1,0.0,0.0,0.540713207,24.2725698083,0,2,67,0.7627901659,4677,4654,0.0],[1,1,0.0,0.0,0.0,39.0,1,1,0,1.0,4661,4638,0,1,0.0,0.0,0.1408890656,38.9838624562,0,1,0,0.1868884246,4661,4638,0.0],[1,1,0.0,0.0,0.0,40.0,1,1,0,1.0,4674,4651,1,1,0.0,1.0,0.0959310125,39.4799441442,1,0,0,0.4443677072,4673,4649,1.0],[1,8,0.054108727,0.169753086,0.154320988,81.0,1,3,171,0.75,4660,4637,1,6,0.0,0.1856881512,0.2553887015,81.5194568767,0,4,170,0.0305687011,4660,4637,1.0],[1,2,0.0,0.0,0.0,91.5,1,1,0,0.5,4660,4637,0,1,0.1176751166,0.0,1.4160114595,91.7205199767,2,0,0,0.3838192521,4659,4637,0.0],[1,2,0.0,0.0,0.0,33.0,1,1,0,0.5,4650,4627,0,2,0.0096332608,0.0,0.3603166596,33.533678269,1,1,0,0.9374865215,4649,4626,0.0],[1,1,0.0,0.0,0.0,0.0,1,2,17,1.0,4674,4651,0,1,0.0,0.5386509108,0.0174733478,0.1432553714,1,1,16,1.0,4674,4651,0.0],[1,2,0.0,0.0,0.0,56.5,1,1,0,0.5,4678,4655,1,2,0.1021842374,0.4150872589,0.9901446054,55.8661703634,0,0,0,0.3437449677,4677,4655,0.0],[1,11,0.623214545,0.010544815,0.014059754,51.72727273,1,3,205,0.636363636,4672,4649,0,10,0.8477870027,0.0,0.7285895716,51.6110635128,1,4,205,0.4199064151,4671,4648,0.0],[1,4,0.943154141,0.065420561,0.112149533,26.75,1,2,68,0.5,4650,4627,0,3,0.8228203658,0.1622344413,0.0362371736,26.9319106143,0,2,69,0.0197399374,4649,4627,0.0],[1,4,0.911533991,0.072289157,0.060240964,20.75,0,2,34,0.5,4682,4659,0,4,1.0,0.1936153498,0.4905517397,20.4863175373,0,2,34,0.2909458089,4682,4658,0.0],[1,1,0.0,0.074468085,0.063829787,94.0,1,2,24,1.0,4683,4660,1,1,0.5456242331,0.0,0.0730739361,93.6205606265,1,1,23,1.0,4683,4660,1.0],[1,4,0.787795715,0.858552632,1.154605263,76.0,0,3,173,0.75,4687,4664,0,3,0.6600139223,1.0,0.7134140883,75.6069871079,0,2,172,1.0,4687,4663,0.0],[1,1,0.0,0.711267606,0.063380282,142.0,1,1,7,1.0,4688,4665,1,0,0.0,1.0,0.323392143,143.0862777757,1,1,6,0.834845959,4687,4664,0.0],[1,1,0.0,0.01754386,0.01754386,57.0,1,2,9,1.0,4689,4666,0,1,0.0206210921,0.0,0.5596916303,56.2405838169,1,2,9,1.0,4689,4665,0.0],[1,1,0.0,0.032258065,0.032258065,31.0,0,2,9,1.0,4690,4667,1,0,0.6867367613,0.3163971908,0.1068596777,31.1971759594,0,3,9,0.8739220581,4690,4667,0.0],[1,5,0.732769354,0.503759398,0.293233083,79.8,0,2,149,0.8,4695,4672,0,4,1.0,0.0,0.2624219009,78.8037728241,0,2,148,0.7378475149,4693,4670,0.0],[1,4,0.994949048,0.02970297,0.007425743,101.0,1,2,81,0.75,4699,4676,1,3,1.0,0.0,0.7316053889,99.7661478098,1,2,81,1.0,4699,4676,0.0],[1,1,0.0,0.014492754,0.014492754,69.0,0,2,79,1.0,9,9,1,1,0.5983561356,0.0,0.1382105121,69.5271242278,0,2,79,1.0,8,9,0.0],[1,1,0.0,0.266666667,0.2,15.0,0,2,79,1.0,10,10,0,1,0.7160361553,0.1520171796,0.2093267435,15.8663730455,0,2,79,0.7923918468,10,9,0.0],[1,3,0.959249884,0.028571429,0.018367347,163.3333333,0,3,173,1.0,13,13,1,2,0.5241246698,0.0416354396,0.0568330048,163.2510894397,0,2,172,1.0,13,12,1.0],[1,1,0.0,0.0125,0.0,80.0,0,3,0,1.0,14,14,1,1,0.672222308,0.0,0.0000839929,80.2493905578,0,3,0,1.0,13,14,0.0],[1,7,0.833801023,0.02173913,0.037681159,98.57142857,1,4,126,0.857142857,4706,4683,1,7,0.801400148,0.0,0.1995420037,98.9931588655,0,3,125,0.6431092387,4706,4682,1.0],[1,2,0.0,0.027777778,0.111111111,18.0,1,1,9,1.0,4709,4686,0,2,0.0,0.5913481783,0.1355211298,18.5980546482,0,2,8,0.543565987,4709,4686,0.0],[1,1,0.0,0.0,0.0,41.0,1,1,0,1.0,4709,4686,0,2,0.0522661416,0.0,0.1264766594,41.5645434853,1,0,0,1.0,4707,4686,0.0],[1,1,0.0,0.206896552,0.172413793,58.0,1,2,79,1.0,1,1,0,1,0.4154073676,0.3196868555,0.8797088208,57.8196146407,0,3,77,1.0,0,1,1.0],[1,2,0.999743186,0.05582762,0.047992165,510.5,0,3,92,1.0,19,19,0,2,1.0,0.6329062857,0.4796764076,510.2043432935,0,2,92,0.2108349622,18,19,0.0],[1,1,0.0,0.22,0.02,50.0,1,1,12,1.0,4710,4687,1,0,0.0,0.830496649,0.2743628709,49.912854558,1,0,12,1.0,4709,4686,0.0],[1,1,0.0,0.136363636,0.136363636,22.0,1,2,1,1.0,5,5,0,0,0.0,0.5684547439,0.6068810471,22.6670985284,2,2,1,0.1347983004,5,6,0.0],[1,1,0.0,0.010067114,0.016778523,298.0,1,2,1,1.0,4,4,0,0,0.1254182205,0.4382181484,0.8086271835,298.0430309093,1,1,1,0.9237279247,3,3,0.0],[1,1,0.0,0.115384615,0.115384615,26.0,1,2,1,1.0,4,4,1,1,0.7387425715,0.3890375879,0.0300999792,25.8717698382,1,2,1,1.0,3,3,0.0],[1,1,0.0,0.1875,0.125,16.0,1,3,1,1.0,4,4,0,0,0.0,0.0,0.1092716873,16.1044550667,1,2,1,1.0,4,4,1.0],[1,1,0.0,1.764705882,4.323529412,34.0,0,3,3,1.0,15,15,0,0,0.5278187562,1.0,3.9826804555,33.8254342689,0,3,3,0.9835017434,14,15,0.0],[1,1,0.0,0.0,0.0,0.0,0,2,82,1.0,16,16,0,1,0.4944223771,0.0,0.6375474055,0.0085013265,0,1,82,0.6931174539,15,16,0.0],[1,1,0.0,0.0,0.0,126.0,0,1,0,1.0,17,17,1,0,0.165622446,0.0,0.1723789538,125.3099483575,0,1,0,0.6789950086,16,16,0.0],[1,1,0.0,1.534482759,1.844827586,58.0,0,2,82,1.0,18,18,0,1,0.3676601153,1.0,1.6519046293,57.7242087664,0,1,81,1.0,17,17,0.0],[1,1,0.0,0.946902655,1.292035398,113.0,0,4,3,1.0,19,19,1,1,0.0,1.0,0.8289484237,112.890583967,0,4,3,1.0,19,17,1.0],[1,1,0.0,0.2,0.0,50.0,0,1,3,1.0,4711,4688,1,0,0.162656659,0.8971697093,0.189515357,48.9637546724,0,1,2,1.0,4710,4688,0.0],[1,1,0.0,0.121710526,0.088815789,304.0,0,3,15,1.0,20,20,0,0,0.485220948,0.0,0.8881975014,303.8665177956,0,3,14,0.6917504911,19,19,0.0],[1,1,0.0,0.095081967,0.08852459,305.0,1,3,0,1.0,21,21,0,0,0.6547179242,0.1674938107,0.5119868991,305.5447464264,1,3,0,1.0,21,20,0.0],[1,1,0.0,0.740740741,0.740740741,54.0,1,2,0,1.0,22,22,1,0,0.0,0.0,0.5097936422,53.4559302419,1,1,0,0.8038992376,21,20,0.0],[1,1,0.0,0.150943396,0.132075472,53.0,0,2,2,1.0,20,20,0,0,0.0,0.0058742633,0.2017175287,52.8766054308,0,3,1,1.0,19,20,0.0],[1,1,0.0,0.21641791,0.067164179,134.0,0,1,2,1.0,21,21,0,1,0.8927824872,0.2707544934,0.2007954544,134.7409011994,0,1,1,1.0,21,21,0.0],[1,1,0.0,0.0,0.036363636,110.0,0,4,2,1.0,22,22,0,1,0.4287029671,0.0,0.6980260705,110.009958314,0,3,2,0.645352785,22,21,0.0],[1,1,0.0,0.0,0.0,0.0,0,2,84,1.0,23,23,0,0,0.2310831431,0.253466339,0.653741169,0.5241374875,0,2,83,0.6655998031,22,23,0.0],[1,1,0.0,0.054545455,0.0,55.0,0,2,1,1.0,4712,4689,0,0,0.0,0.397495927,0.8179855421,55.7073709965,1,2,1,0.7357165732,4711,4688,0.0],[1,1,0.0,0.0,0.0,61.0,0,1,0,1.0,4722,4699,1,1,0.0,0.2708442891,0.9806751534,60.8127220072,0,0,0,1.0,4721,4699,0.0],[1,8,0.606537591,0.090780142,0.103546099,176.25,0,5,104,0.875,4722,4699,1,7,0.2425430239,0.0,0.3554289295,175.5115311645,0,4,103,0.7012847401,4722,4698,1.0],[1,1,0.0,0.0,0.058823529,34.0,0,2,16,1.0,4723,4700,0,1,0.2821227326,0.0,0.3669365684,33.9820277254,0,1,16,0.5035891703,4723,4700,0.0],[1,1,0.0,0.043478261,0.02173913,46.0,0,1,7,1.0,4713,4690,1,1,0.0,0.7645503842,0.0505923966,45.3787165741,0,0,6,0.5155262912,4711,4689,1.0],[1,1,0.0,0.160714286,0.142857143,56.0,0,2,0,1.0,23,23,0,0,0.0,0.0,0.0231680792,55.3774299125,0,1,0,0.8103755036,23,23,0.0],[1,1,0.0,0.102564103,0.064102564,78.0,0,3,8,1.0,24,24,0,0,0.0,0.4578552508,1.0421255633,78.3489801055,0,2,8,1.0,24,24,0.0],[1,1,0.0,0.307692308,0.179487179,39.0,0,3,78,1.0,25,25,0,0,0.9000719317,0.5471352977,0.2899745839,39.199386923,0,3,78,0.975769168,25,24,0.0],[1,1,0.0,0.111764706,0.176470588,170.0,0,2,13,1.0,106,106,1,0,0.3656042161,0.0,1.1106001959,169.5304556501,0,2,12,0.9208503465,106,105,0.0],[1,1,0.0,0.0,0.009615385,104.0,0,3,85,1.0,107,107,0,0,0.8482196269,0.0077031955,0.2332645872,103.8769516928,0,2,85,0.1244861757,106,106,0.0],[1,1,0.0,0.03649635,0.01459854,137.0,0,1,2,1.0,24,24,1,0,0.0,0.0,0.1609142587,137.2274618599,1,0,2,0.8198806104,24,24,0.0],[1,1,0.0,0.00729927,0.00729927,137.0,0,1,0,1.0,25,25,0,1,0.0,0.0080971823,0.1887365858,136.4800705191,0,1,0,1.0,25,25,0.0],[1,1,0.0,0.014285714,0.014285714,70.0,0,3,86,1.0,108,108,1,1,0.1895796867,0.2068420898,0.8263408771,70.996722356,0,3,86,0.2967265046,109,108,0.0],[1,1,0.0,0.005494505,0.027472527,182.0,0,3,81,1.0,109,109,0,1,1.0,0.8679269007,0.4038756268,181.5330208949,0,3,81,0.4349400469,108,109,0.0],[1,1,0.0,0.008658009,0.008658009,231.0,0,3,24,1.0,110,110,0,0,0.1545764778,0.0,0.2354196333,231.0769966223,0,2,23,0.3668834567,110,109,0.0],[1,1,0.0,0.0,0.034482759,29.0,0,3,86,1.0,111,111,0,0,0.0,0.0,0.4359556772,28.529164697,0,2,85,0.5374107123,110,111,0.0],[1,1,0.0,0.0,0.111111111,108.0,0,2,18,1.0,112,112,1,0,0.3267329669,0.1264961457,0.4282519888,108.1683944563,0,1,17,0.3675338973,111,111,0.0],[1,2,1.0,0.01843318,0.01843318,108.5,0,2,36,1.0,114,114,1,2,1.0,0.4428314791,0.7629118754,108.8850880561,0,2,35,1.0,114,113,1.0],[1,1,0.0,0.0,0.014084507,142.0,0,2,0,1.0,115,115,1,1,0.0,0.3420291433,0.30848492,141.7493584399,0,2,0,1.0,114,115,0.0],[1,1,0.0,0.0,0.176470588,34.0,0,2,38,1.0,116,116,0,1,0.0,0.0053077443,0.9304792226,33.5654666076,0,1,37,0.9499142288,115,116,0.0],[1,1,0.0,0.0,0.006666667,150.0,0,3,14,1.0,117,117,0,1,0.0,0.0,0.6097421047,149.8609533646,0,2,13,1.0,117,117,0.0],[1,2,0.985228136,0.007889546,0.019723866,253.5,0,2,36,1.0,119,119,0,1,1.0,0.0,0.6285663207,253.5230099666,0,2,36,1.0,118,117,0.0],[1,1,0.0,0.0,0.004807692,208.0,0,2,18,1.0,120,120,0,1,0.0,0.0,0.4955908968,208.1680038676,0,2,18,0.9316830585,120,119,0.0],[1,1,0.0,0.0,0.024615385,325.0,0,3,18,1.0,121,121,0,1,0.0,0.0,0.1437972728,325.3410496251,0,2,17,1.0,120,120,0.0],[1,1,0.0,0.023809524,0.047619048,84.0,0,3,24,1.0,122,122,0,0,0.5774404257,0.0474704523,0.2104306446,84.111721224,0,2,24,1.0,122,122,0.0],[1,1,0.0,0.0,0.111111111,45.0,0,2,86,1.0,123,123,0,0,0.2531837906,0.0,1.0362794079,45.8504576531,1,1,85,0.2423109418,122,123,0.0],[1,1,0.0,0.0,0.014084507,142.0,0,3,2,1.0,124,124,0,0,0.5980722535,0.0678672236,0.6439849781,141.4731763501,0,2,1,1.0,124,124,0.0],[1,1,0.0,0.0,0.011904762,168.0,0,3,10,1.0,125,125,1,0,0.018364416,0.0,0.3878892886,169.2129497235,0,3,9,0.8365278714,125,124,0.0],[1,1,0.0,0.016666667,0.038888889,180.0,0,3,14,1.0,126,126,0,0,0.0,0.6022789768,0.1015252815,180.6787071208,0,3,14,1.0,126,126,0.0],[1,1,0.0,0.032786885,0.032786885,61.0,0,3,51,1.0,127,127,1,1,0.0,0.0,0.7284028398,61.40021309,0,3,51,1.0,126,127,0.0],[1,2,0.954434003,0.015503876,0.046511628,64.5,0,2,112,1.0,129,129,1,2,0.697357853,0.0,0.1168432759,64.4010577617,0,1,112,0.3657869074,128,128,1.0],[1,2,0.998845536,0.021276596,0.085106383,117.5,0,2,100,1.0,131,131,0,2,1.0,0.2364609292,0.3551622453,117.2665689608,0,2,99,0.3644538767,131,130,1.0],[1,3,0.597094843,0.013953488,0.051162791,71.66666667,0,4,118,1.0,134,134,1,2,1.0,0.0356839042,0.7836703186,72.1929273198,0,3,117,0.5528532974,133,133,0.0],[1,1,0.0,0.012987013,0.012987013,77.0,1,2,10,1.0,135,135,0,0,0.0195551081,0.0,0.2171377385,77.0113855265,0,2,10,1.0,135,135,0.0],[1,3,0.376837351,0.465277778,0.444444444,48.0,0,3,89,0.666666667,4726,4703,1,3,1.0,0.2430809423,0.273735718,48.1559648083,0,3,88,0.2173151612,4725,4703,1.0],[1,2,0.249882293,1.082926829,0.204878049,102.5,0,4,1,1.0,4728,4705,0,2,0.7206656824,0.2593500444,0.1382958697,103.054832533,0,3,0,1.0,4727,4704,1.0],[1,3,0.0,0.0,0.0,18.66666667,0,1,0,0.333333333,4734,4711,1,3,0.4577558952,0.0,0.1485358086,19.0510983253,0,0,0,0.1157062443,4734,4710,0.0],[1,3,0.679667256,0.425824176,0.370879121,121.3333333,0,2,114,1.0,4731,4708,1,2,0.6380169317,0.6428380124,0.1616171154,121.6057445754,0,1,114,1.0,4731,4708,0.0],[1,1,0.0,0.03030303,0.03030303,33.0,1,1,23,1.0,4735,4712,0,1,0.0,0.6374201047,0.2714006665,32.8481417341,1,1,23,1.0,4734,4712,0.0],[1,2,0.954434003,0.025,0.075,40.0,0,3,17,1.0,137,137,0,2,0.5905414109,0.0,0.1248582225,40.885093976,0,2,17,1.0,136,137,0.0],[1,1,0.0,0.036585366,0.109756098,82.0,0,3,0,1.0,138,138,0,0,0.0419594382,0.2744492545,0.6812909397,82.7324434141,0,1,0,1.0,138,137,0.0],[1,2,0.945660305,0.117647059,0.141176471,42.5,0,2,86,1.0,140,140,0,2,1.0,0.165198503,0.1012477584,42.32584353,0,1,85,0.7449905937,139,140,0.0],[1,3,0.897917651,0.047887324,0.115492958,118.3333333,0,3,51,1.0,143,143,0,3,1.0,0.0,0.0584687425,118.6677643318,0,2,50,1.0,143,143,1.0],[1,1,0.0,0.0,0.007092199,141.0,0,3,0,1.0,144,144,0,0,0.1152386856,0.0,0.1410232117,140.8814032279,0,3,0,0.162168399,144,144,0.0],[1,3,0.612601619,0.020833333,0.013888889,48.0,1,4,86,1.0,4744,4721,0,3,1.0,0.0,0.9279440687,47.1363963319,0,3,86,1.0,4743,4719,0.0],[1,1,0.0,0.0,0.0,139.0,1,1,0,1.0,4741,4718,0,0,0.0,0.1083653017,1.1591351058,139.6287310767,2,1,0,1.0,4741,4717,0.0],[1,5,0.064294992,0.096256684,0.099821747,112.2,1,2,141,1.0,4741,4718,1,4,0.0,0.0,0.3525340664,112.8392149502,0,2,140,1.0,4740,4719,0.0],[1,4,0.970079076,0.121568627,0.254901961,63.75,0,3,78,0.5,148,148,0,4,1.0,1.0,0.9001307105,63.7871513939,0,2,76,0.3357358953,147,146,0.0],[1,6,0.871119786,0.203389831,0.106779661,98.33333333,1,3,141,0.833333333,4750,4727,0,5,0.0,0.0864767796,0.3309579842,97.718316729,0,2,140,0.5711696135,4750,4727,1.0],[1,3,1.0,0.382550336,0.261744966,49.66666667,0,2,61,0.666666667,151,151,1,2,1.0,1.0,0.0484454621,50.0415278303,0,1,60,0.0,150,151,0.0],[1,1,0.0,0.0,0.020408163,49.0,0,2,0,1.0,152,152,1,1,0.0,0.0,0.0361475382,48.4427487662,0,2,0,1.0,152,151,0.0],[1,1,0.0,0.0625,0.1875,128.0,0,2,0,1.0,153,153,1,1,0.0,0.0,0.9293166849,128.0043412563,0,1,0,0.7355930513,153,153,0.0],[1,1,0.0,0.018867925,0.188679245,53.0,0,2,23,1.0,154,154,0,1,0.0,0.255265859,0.2271143766,53.3855418914,0,1,23,0.8466128506,155,152,0.0],[1,4,0.481452553,0.19047619,0.084033613,89.25,0,3,95,1.0,4754,4731,1,4,0.6833009538,0.0,0.4598202144,89.4605380985,0,3,94,0.9719164229,4754,4730,0.0],[1,4,0.722652368,0.101838755,0.016973126,176.75,0,4,35,1.0,4763,4740,1,3,0.5366460648,0.0,0.3916539068,177.4578175229,0,3,35,1.0,4762,4740,1.0],[1,2,0.769192829,0.138110073,0.111111111,481.5,0,3,10,1.0,4757,4734,0,1,0.7457350063,0.0,0.0515181889,482.1831794488,0,2,10,0.0,4757,4734,1.0],[1,2,0.0,0.0,0.0,37.0,0,1,0,0.5,4763,4740,0,1,0.8338713991,0.3335876462,0.6600602536,37.1778419324,0,1,0,0.6557401685,4762,4739,1.0],[1,1,0.0,0.0,0.0,35.0,0,1,0,1.0,4757,4734,1,0,0.0284161434,0.0,0.277595102,34.9407169424,0,1,0,1.0,4757,4734,0.0],[1,1,0.0,1.193548387,1.225806452,93.0,1,2,30,1.0,4764,4741,0,1,0.0,1.0,1.0130670978,92.1532216146,1,1,30,1.0,4764,4740,1.0],[1,3,0.657091106,0.052430887,0.018112488,349.6666667,0,3,203,0.666666667,4767,4744,0,3,0.3740340039,0.1567947253,0.26105566,349.7307227684,0,2,203,0.5686555067,4767,4743,0.0],[1,4,0.0,0.0,0.0,116.25,0,1,0,0.25,4773,4750,0,3,0.2845045714,0.0749981578,0.0279425811,116.673445197,0,0,0,0.4003882676,4773,4749,0.0],[1,2,0.899743759,0.037878788,0.01010101,198.0,0,3,22,1.0,4773,4750,0,2,1.0,0.0,0.0322590151,197.4205861342,0,2,21,1.0,4772,4749,0.0],[1,1,0.0,0.3125,0.5625,32.0,0,2,88,1.0,155,155,0,2,0.0,0.2080588566,0.5780499629,31.9969942958,0,2,87,1.0,154,155,0.0],[1,1,0.0,0.065217391,0.097826087,92.0,0,2,0,1.0,156,156,0,1,0.0,0.1169837505,1.2408867355,92.4400911048,0,2,0,0.5409809539,156,156,0.0],[1,3,0.94338068,0.120481928,0.301204819,55.33333333,0,2,220,0.666666667,159,159,1,2,1.0,0.0,1.1440483653,55.0781906299,0,1,219,1.0,158,159,0.0],[1,1,0.0,0.138461538,0.246153846,65.0,0,2,82,1.0,160,160,1,0,0.0,0.6869353085,0.0414759552,64.7377384918,0,2,80,1.0,159,159,0.0],[1,2,0.51594693,0.040145985,0.054744526,137.0,0,2,136,1.0,162,162,0,1,0.6501649544,0.0,0.6898154551,136.9029631972,0,2,136,1.0,162,161,0.0],[1,7,0.839009458,0.009223674,0.019984627,185.8571429,0,3,246,0.714285714,169,169,1,6,0.0,0.0,0.601647024,186.5639754423,0,3,246,0.6579898752,169,169,0.0],[1,4,0.943114472,0.023778071,0.052840159,189.25,0,2,148,0.75,173,173,0,3,0.4569207693,0.0568400491,0.8457675478,189.2514550454,0,0,148,1.0,172,172,0.0],[1,3,0.804000966,0.052083333,0.119791667,64.0,0,3,110,0.666666667,176,176,0,4,0.9495350074,0.2717500092,0.0377728136,63.4236959083,0,3,110,0.0,176,176,0.0],[1,1,0.0,0.027027027,0.081081081,37.0,1,1,3,1.0,4774,4751,0,1,0.0,0.3815381073,0.0825958311,36.8807241145,0,0,3,1.0,4773,4751,1.0],[1,1,0.0,0.10982659,0.046242775,173.0,1,3,3,1.0,4775,4752,0,0,0.0,0.0,0.0725364938,172.9211255933,0,3,2,1.0,4774,4751,0.0],[1,4,0.424087086,0.088983051,0.040960452,177.0,1,4,28,0.75,4779,4756,0,3,0.5916840377,0.4461710864,0.0533070095,177.7289321422,1,4,28,0.055675582,4778,4755,0.0],[1,1,0.0,0.0,0.009259259,108.0,0,4,3,1.0,4780,4757,0,1,0.0048311811,0.3197695781,0.7639423925,107.8252660768,0,3,2,0.7185959721,4779,4755,0.0],[1,2,0.754691022,0.666666667,2.597222222,36.0,0,2,126,1.0,4782,4759,0,1,1.0,1.0,2.0924126248,35.7116245171,0,2,126,0.0379963152,4782,4759,0.0],[1,7,0.780972481,0.066420664,0.028290283,116.1428571,0,2,11,0.571428571,4789,4766,1,6,0.4293415484,0.0,0.2833999214,114.959185017,0,2,10,1.0,4789,4765,1.0],[1,1,0.0,0.194029851,0.313432836,67.0,1,3,90,1.0,177,177,1,0,0.0,0.0954764423,0.2482625467,66.2387702342,0,2,89,0.9612116685,177,177,1.0],[1,1,0.0,0.086956522,0.028985507,69.0,1,3,0,1.0,178,178,0,1,0.0,0.0,0.0895262557,68.864278196,1,3,0,0.4237720532,178,178,0.0],[1,3,0.622712852,1.350537634,1.223655914,155.0,0,2,252,0.333333333,28,28,0,3,0.6794314451,0.6865034535,0.862781991,155.2293115835,0,1,252,0.6634654107,27,28,1.0],[1,1,0.0,0.034482759,0.034482759,29.0,0,2,11,1.0,4790,4767,0,0,0.0,0.7694840212,0.1299701801,29.0533954466,0,2,10,0.6260169979,4790,4767,0.0],[1,1,0.0,0.137931034,0.103448276,29.0,0,2,0,1.0,179,179,0,0,0.4418913913,0.0403312486,0.1961996658,28.8348507317,0,1,0,1.0,179,178,1.0],[1,1,0.0,0.0,0.0,0.0,0,2,38,1.0,180,180,2,1,0.0,0.0,0.6079618334,0.2569969045,0,1,37,0.3083191694,180,180,0.0],[1,1,0.0,1.287234043,1.170212766,94.0,1,2,85,1.0,29,29,0,1,0.0,1.0,1.1943155442,94.4945011737,0,3,84,1.0,29,29,0.0],[1,2,0.919541075,1.681818182,1.684343434,198.0,1,3,9,1.0,31,31,1,2,0.4137750968,1.0,1.2654184318,198.2081408689,1,2,9,1.0,31,31,1.0],[1,1,0.0,0.452054795,4.904109589,73.0,0,3,11,1.0,181,181,1,0,0.0,0.2731309399,4.666418753,73.6066345381,0,2,10,1.0,181,181,1.0],[1,1,0.0,0.013513514,0.0,74.0,1,3,0,1.0,182,182,0,0,0.0,0.0,0.4178720875,73.8363205333,0,2,0,0.6141796455,181,182,0.0],[1,1,0.0,0.012195122,0.012195122,82.0,1,3,5,1.0,4791,4768,0,1,0.0,0.1062246768,0.877406139,81.8048109233,0,2,5,0.866984683,4790,4767,0.0],[1,2,0.219297308,0.051908397,0.035114504,327.5,1,3,42,1.0,4793,4770,0,1,0.0,0.6445579936,0.107858434,328.1043597026,1,2,41,0.6313624209,4793,4769,0.0],[1,1,0.0,0.026666667,0.004444444,225.0,1,2,57,1.0,4794,4771,1,2,0.0,0.0,0.2066719709,225.4837103,0,2,58,0.0,4793,4771,0.0],[1,1,0.0,0.08,0.053333333,75.0,1,3,0,1.0,183,183,0,0,0.0,0.5800507069,0.1346612635,75.2084534987,0,2,0,1.0,183,183,0.0],[1,1,0.0,0.013888889,0.125,72.0,0,3,0,1.0,184,184,0,1,0.0708253191,0.0,0.0658043757,72.0485453264,0,3,0,0.7182120775,183,183,0.0],[1,2,1.0,0.006472492,0.006472492,154.5,0,3,96,1.0,186,186,1,2,0.9089632225,0.0,0.4835739191,154.1176854664,0,3,96,1.0,186,186,0.0],[1,1,0.0,0.185714286,0.142857143,70.0,1,3,31,1.0,26,26,0,0,1.0,0.9117148398,0.3292120669,69.9003437544,1,3,31,0.0,25,26,0.0],[1,11,0.860045608,0.015880893,0.013399504,183.1818182,1,4,264,0.818181818,4805,4782,0,12,1.0,0.2516837077,0.2382441803,183.9908124345,1,3,263,0.322138154,4805,4782,0.0],[1,1,0.0,0.009090909,0.004545455,220.0,1,2,8,1.0,4806,4783,1,0,0.9524026486,0.8248604108,0.2718463924,220.0992028738,0,2,8,0.0,4806,4782,0.0],[1,1,0.0,0.004405286,0.013215859,227.0,0,3,4,1.0,187,187,1,1,0.0,0.1051910982,0.785438916,226.6098730427,0,2,3,0.9851412509,187,187,0.0],[1,1,0.0,0.0,0.026785714,224.0,0,3,0,1.0,188,188,1,2,0.6499361444,0.0,0.4126708869,223.3843236103,0,2,0,1.0,188,188,0.0],[1,1,0.0,0.055,0.285,200.0,0,3,0,1.0,189,189,0,0,0.0,0.6786740896,1.2764529045,200.5061513441,0,2,0,0.6556899178,189,188,1.0],[1,1,0.0,0.118811881,0.113861386,202.0,0,3,0,1.0,190,190,0,0,0.0,0.0,0.4498390651,200.9917997325,0,3,0,1.0,189,189,0.0],[1,1,0.0,0.024271845,0.004854369,206.0,0,3,0,1.0,191,191,0,0,0.0,0.0,0.3649915436,206.4706135833,0,3,0,1.0,190,191,0.0],[1,1,0.0,0.085227273,0.102272727,176.0,0,3,3,1.0,192,192,0,0,0.0,0.0342749676,0.0529331503,175.0069413696,0,3,2,1.0,192,191,0.0],[1,1,0.0,0.104166667,0.208333333,48.0,0,2,92,1.0,193,193,0,0,0.0,0.0,0.167347337,48.224816681,0,2,92,1.0,193,192,0.0],[1,1,0.0,0.040609137,0.121827411,197.0,0,3,0,1.0,194,194,0,1,0.4372930583,0.194033702,0.4979335645,197.6166713342,0,2,0,1.0,194,193,0.0],[1,1,0.0,0.074468085,0.021276596,94.0,1,2,4,1.0,195,195,1,0,0.0,0.0,0.0068349787,93.5229737209,1,1,3,0.9499826639,195,194,1.0],[1,3,0.960229718,0.041666667,0.041666667,120.0,1,2,215,0.666666667,198,198,0,3,1.0,0.3901316747,0.2284957526,120.2917866476,0,2,215,1.0,197,197,0.0],[1,1,0.0,0.009174312,0.009174312,109.0,0,2,0,1.0,199,199,1,0,0.3318450325,0.1279580333,0.389503138,109.1041683437,0,2,0,0.2240479648,198,198,0.0],[1,1,0.0,0.033898305,0.076271186,118.0,0,3,15,1.0,200,200,0,0,0.0,0.0,0.2607676188,117.6004245949,0,2,14,0.8312679403,200,198,0.0],[1,1,0.0,0.079136691,0.136690647,139.0,0,4,2,1.0,201,201,0,1,0.0,0.8844008492,0.1882994548,137.9626542245,1,4,1,0.3584260928,201,201,1.0],[1,1,0.0,0.007194245,0.007194245,139.0,1,4,0,1.0,202,202,0,0,0.0,0.0277979278,0.6540469779,138.6933351616,1,4,1,0.6853847166,201,201,0.0],[1,1,0.0,0.67768595,0.041322314,121.0,0,3,2,1.0,203,203,1,1,0.0,0.1080877849,0.6251551356,121.0433853133,0,3,2,1.0,202,202,0.0],[1,1,0.0,0.022792023,0.048433048,351.0,0,3,5,1.0,204,204,1,0,0.0,0.3114061307,0.2308914887,351.2676296075,0,3,4,1.0,204,203,0.0],[1,1,0.0,0.086419753,0.172839506,162.0,0,3,1,1.0,205,205,2,0,0.0,0.0,0.2635925047,161.8791018653,0,2,0,0.6997744742,204,205,1.0],[1,1,0.0,0.2,0.097435897,195.0,0,2,7,1.0,206,206,0,1,0.0252962095,0.4725479354,1.220496419,195.1884210081,0,2,6,0.3225440921,205,205,0.0],[1,1,0.0,0.151515152,0.424242424,165.0,0,2,0,1.0,207,207,1,1,0.5954391173,0.9464091206,0.00897192,165.1063298609,1,1,0,1.0,206,206,0.0],[1,1,0.0,0.008196721,0.0,122.0,0,3,0,1.0,208,208,0,1,0.0,0.0,0.0296496511,122.5690930502,0,2,0,1.0,207,208,0.0],[1,1,0.0,0.177777778,0.088888889,90.0,0,2,7,1.0,209,209,0,1,0.0,0.2550664399,0.6905146304,88.9129614961,0,1,7,0.626238978,207,208,0.0],[1,1,0.0,0.058479532,0.005847953,171.0,0,2,0,1.0,210,210,1,1,0.0,0.1200588054,0.3064584657,171.0550143332,0,2,0,0.5805046309,209,211,0.0],[1,1,0.0,0.208333333,0.194444444,72.0,0,2,93,1.0,211,211,0,1,0.6290606371,0.0,1.2588289747,71.997453802,0,1,93,1.0,210,211,0.0],[1,1,0.0,0.0703125,0.0,128.0,1,3,0,1.0,212,212,1,1,0.0,0.0,0.9336427456,129.2495680962,1,3,0,0.0,211,211,1.0],[1,1,0.0,0.053030303,0.022727273,264.0,1,2,31,1.0,213,213,1,0,0.5500867383,0.0,0.7011223622,264.0010221269,2,1,30,0.9636117945,212,213,1.0],[1,1,0.0,0.166666667,0.072916667,96.0,1,4,28,1.0,214,214,0,0,0.0,0.1178426769,0.2219682492,94.9137538106,1,3,27,0.7210711196,213,214,1.0],[1,1,0.0,0.0078125,0.0078125,128.0,1,3,0,1.0,215,215,0,0,0.0173905953,0.6773264112,0.9067789322,127.2508271687,1,3,0,1.0,214,214,0.0],[1,1,0.0,0.341463415,0.195121951,41.0,1,2,25,1.0,216,216,1,1,0.073174805,0.309834184,0.8447026579,40.7985565268,1,2,24,0.4530076559,216,216,1.0],[1,1,0.0,0.0,0.02247191,89.0,0,2,0,1.0,217,217,0,0,0.0,0.0,0.0200253853,88.3420737188,0,2,0,1.0,217,216,0.0],[1,5,0.576058822,0.107921929,0.063145809,174.2,1,3,184,0.8,4811,4788,1,5,0.0,0.2190590376,0.3397395108,173.9425715333,0,2,184,0.158622008,4810,4788,0.0],[1,1,0.0,0.0,0.173611111,144.0,0,3,95,1.0,218,218,1,1,0.0972641238,0.2854349871,0.757437994,144.2389070407,0,1,94,0.9510589675,218,217,0.0],[1,1,0.0,0.137254902,0.052287582,153.0,0,2,9,1.0,219,219,1,1,0.1256196246,0.223422341,0.077712136,152.4542250506,0,2,8,1.0,218,218,0.0],[1,1,0.0,0.0,0.482758621,29.0,0,2,44,1.0,220,220,1,0,0.0,0.2529866173,0.8034182685,29.2303277946,0,2,43,0.4006579854,219,219,0.0],[1,1,0.0,0.270676692,0.218045113,133.0,0,3,2,1.0,221,221,1,1,0.1402744273,0.1582827474,0.2137648978,133.4255329385,0,3,2,1.0,221,221,0.0],[1,5,0.530313824,0.056657224,0.226628895,141.2,1,3,59,1.0,4816,4793,1,5,0.1969226994,1.0,0.3752367788,141.4262063993,1,2,59,1.0,4816,4793,1.0],[1,1,0.0,0.02027027,0.013513514,148.0,1,2,19,1.0,4817,4794,1,1,0.2733885718,0.0,0.3857405774,148.156201435,0,1,18,1.0,4816,4793,0.0],[1,1,0.0,0.063197026,0.342007435,269.0,0,3,5,1.0,222,222,0,1,0.0,0.3136533218,0.8625474734,268.6421170949,0,2,5,0.9527236014,221,222,0.0],[1,1,0.0,0.003717472,0.003717472,269.0,0,3,0,1.0,223,223,1,0,0.0,0.0,0.3324134353,268.6946535791,0,2,0,1.0,222,223,0.0],[1,1,0.0,0.2,0.309090909,55.0,0,2,96,1.0,224,224,1,1,0.5931159815,0.0,1.1530858625,55.0803552965,0,1,95,1.0,223,224,0.0],[1,1,0.0,0.206896552,0.077586207,116.0,1,2,10,1.0,225,225,1,0,0.0765087241,0.2443592025,0.1082368637,116.5420441924,1,1,10,1.0,224,224,1.0],[1,3,0.952684125,0.061784897,0.034324943,145.6666667,1,3,59,1.0,228,228,1,2,0.5926272662,0.0,0.7427967502,145.1162206765,1,3,58,0.472771884,228,228,1.0],[1,3,1.0,0.024489796,0.036734694,81.66666667,1,2,273,0.333333333,535,534,0,3,0.7935356303,0.0,0.6361096943,81.2998296344,0,2,273,1.0,534,534,0.0],[1,1,0.0,0.042016807,0.235294118,238.0,0,3,25,1.0,229,229,1,0,0.6849573515,0.0,0.4567789195,238.1073603997,0,2,24,0.9974520859,228,228,0.0],[1,3,0.696109471,0.015625,0.0625,64.0,1,3,139,1.0,538,537,1,3,1.0,0.0,0.0869623143,64.2897629517,0,2,139,0.7940509117,538,537,1.0],[1,1,0.0,0.0546875,0.3671875,128.0,0,2,43,1.0,230,230,1,0,0.0,0.9549051056,0.3991614147,127.5205094239,0,2,42,0.9277085581,229,229,0.0],[1,1,0.0,0.012820513,0.034188034,234.0,0,3,0,1.0,231,231,1,1,0.0,0.0060495888,0.2385325962,234.1436374326,0,3,0,0.7822951908,231,231,0.0],[1,1,0.0,0.03030303,0.0,132.0,0,2,0,1.0,232,232,0,0,0.0,0.0,0.4532157986,132.5941887415,0,1,0,0.6369023982,231,232,0.0],[1,4,0.909893872,0.084848485,0.345454545,41.25,0,2,203,0.75,238,238,0,4,1.0,0.0,0.3350209295,41.3975921354,0,2,203,1.0,237,237,0.0],[1,2,0.0,0.0,0.0,0.0,0,2,194,0.5,234,234,0,2,0.4245061655,0.0,0.8899723072,0.5700186836,0,2,194,0.0,233,233,0.0],[1,1,0.0,0.028340081,0.157894737,247.0,0,2,3,1.0,239,239,1,0,0.0,0.0,0.4817768671,247.5893888719,0,2,2,0.8500666027,238,238,0.0],[1,3,0.630929754,0.227272727,1.363636364,14.66666667,0,2,3,0.333333333,242,242,1,3,0.9571761753,0.0,0.9077341362,15.7602560983,0,1,3,0.0,242,242,0.0],[1,1,0.0,0.069620253,0.259493671,158.0,0,3,47,1.0,243,243,1,1,0.2457036819,0.2256007772,0.0919531458,158.4592752168,0,3,46,0.3751566518,243,242,0.0],[1,1,0.0,0.018867925,0.006289308,159.0,0,3,0,1.0,244,244,0,0,0.4015782745,0.0535782723,0.4815079433,158.7940749446,0,2,0,1.0,243,244,1.0],[1,2,1.0,0.05,0.1,20.0,0,2,0,0.5,246,246,1,2,1.0,0.0,0.0511444387,19.8884654166,0,1,0,0.3945386022,246,246,0.0],[1,1,0.0,0.081395349,0.430232558,86.0,0,2,9,1.0,247,247,0,1,0.4558867064,0.0,0.4588932694,85.362028128,0,1,8,1.0,247,246,0.0],[1,1,0.0,0.019607843,0.215686275,255.0,0,3,10,1.0,248,248,1,0,0.0,1.0,0.0907010422,255.2968533356,0,2,10,0.6516163475,247,247,1.0],[1,1,0.0,0.0,0.136363636,44.0,0,2,6,1.0,249,249,0,1,0.0335153805,0.053183384,0.5373191501,43.2209656054,0,1,5,0.3394374509,248,247,0.0],[1,1,0.0,0.01010101,0.035353535,198.0,0,3,4,1.0,250,250,1,1,0.0,0.1687461052,0.1287714033,198.1644660654,0,2,3,1.0,249,250,0.0],[1,2,0.0,0.166666667,0.833333333,15.0,0,2,253,1.0,252,252,1,1,0.0,0.0,0.6163145241,15.1342269865,0,0,252,1.0,252,251,0.0],[1,3,0.994737238,0.153846154,0.012820513,26.0,0,2,0,0.666666667,255,255,1,2,1.0,0.4562930533,0.2849711758,25.2346791942,0,1,0,0.0253761665,255,254,0.0],[1,1,0.0,0.098039216,0.188235294,255.0,0,2,26,1.0,256,256,2,1,0.0,0.2348180515,0.6017133008,254.8145707033,0,1,25,0.637383039,256,256,1.0],[1,1,0.0,0.484848485,0.181818182,33.0,0,2,9,1.0,4818,4795,1,1,0.0,1.0,0.1979507218,32.8408468829,0,1,9,0.3727830001,4818,4794,0.0],[1,2,0.0,0.0,0.0,88.0,0,1,0,0.5,4822,4799,1,2,0.2981090164,0.3051147222,1.2464478689,88.530548873,0,1,0,0.0230285231,4822,4799,0.0],[1,2,0.0,0.434782609,0.195652174,23.0,0,4,17,1.0,4824,4801,0,1,0.2735559425,0.5658685184,0.2265083569,23.6430095556,0,4,16,1.0,4824,4801,0.0],[1,2,0.0,0.0,0.0,0.0,0,1,21,1.0,4822,4799,1,1,0.0,0.0583675262,1.0601721838,0.1150122375,0,0,20,0.4430847461,4821,4799,0.0],[1,2,0.0,0.0,0.0,45.0,0,1,0,0.5,4826,25,1,1,0.0,0.2391305818,0.472231958,44.7922868445,1,0,0,1.0,4826,24,0.0],[1,1,0.0,0.161111111,0.3,180.0,1,2,99,1.0,257,257,1,1,0.409577921,0.5817530599,0.7124645153,180.4232783555,0,2,100,0.5954669667,257,257,1.0],[1,2,0.9894672,0.226973684,0.154605263,152.0,0,3,39,1.0,540,539,1,2,1.0,0.0327358849,0.0413456375,152.0162465651,0,3,39,1.0,539,539,1.0],[1,2,0.591672779,0.021857923,0.016393443,91.5,0,3,70,1.0,542,541,1,1,0.8592733236,0.0198363695,0.0675218196,90.9698555118,0,3,70,1.0,541,540,0.0],[1,2,0.836640742,0.02617801,0.013089005,191.0,1,3,103,1.0,544,543,1,1,1.0,0.06506017,1.0898528361,191.6124880164,0,2,102,0.6532327344,544,543,1.0],[1,9,0.772543277,0.258405379,0.117195005,115.6666667,1,4,392,0.888888889,553,552,1,9,0.6478810477,0.0813356291,0.1408663437,115.2279808936,1,4,392,0.392446764,553,551,1.0],[1,1,0.0,0.106227106,0.032967033,273.0,1,3,3,1.0,4827,4802,1,1,0.5498409175,0.4900045102,0.0666035687,273.130908359,1,3,3,1.0,4827,4802,0.0],[1,2,0.932026378,0.73878628,0.482849604,189.5,0,3,14,1.0,4829,4804,0,2,0.5031406912,0.4415988604,0.1406276508,189.6913939006,0,4,13,0.9988228388,4828,4803,1.0],[1,2,0.994030211,0.047745358,0.068965517,188.5,1,3,0,0.5,259,259,0,1,0.8243482031,0.0,0.6996546186,188.0013305397,0,2,0,1.0,259,259,0.0],[1,2,0.970950594,0.012618297,0.003154574,158.5,1,4,24,1.0,4831,4806,0,2,1.0,0.0,0.5486760756,157.6344795685,1,3,24,0.7070434346,4831,4806,0.0],[1,1,0.0,0.00617284,0.00617284,162.0,1,2,25,1.0,4832,4807,0,1,0.2217736156,0.9673800552,1.002633942,162.1886832587,0,1,25,0.349882443,4832,4806,0.0],[1,1,0.0,0.020408163,0.010204082,98.0,1,2,7,1.0,4833,4808,0,1,0.0,0.9219074891,0.2345965874,98.4529444084,1,2,7,1.0,4833,4808,0.0],[1,1,0.0,0.013605442,0.006802721,294.0,0,3,3,1.0,554,553,1,0,0.0,0.0,0.0367251287,295.0609162191,0,3,4,1.0,553,552,0.0],[1,10,0.53293781,0.137955683,0.053609721,139.9,1,5,144,1.0,564,563,0,10,1.0,0.3961797293,0.2739739286,139.9200296923,0,5,143,1.0,563,563,1.0],[1,7,0.78167317,0.0875,0.075,80.0,1,3,210,0.857142857,571,570,1,7,0.7487739598,1.0,0.8216971025,79.8900513188,0,3,209,0.1717473186,570,570,1.0],[1,3,0.94639463,0.01953125,0.01171875,85.33333333,0,3,46,0.666666667,574,573,1,2,0.494802412,0.3299928391,0.5464860728,84.5599407958,0,2,46,1.0,574,573,0.0],[1,10,0.594473159,0.073202614,0.084313725,153.0,0,3,341,1.0,4843,4818,1,10,1.0,1.0,0.4821958948,153.1039288782,0,2,341,1.0,4842,4818,1.0],[1,1,0.0,0.016129032,0.005376344,186.0,1,2,5,1.0,4844,4819,0,0,0.0,0.5730400318,0.1738431145,186.40204055,2,3,6,0.6827552669,4842,4818,0.0],[1,1,0.0,0.0,0.293333333,75.0,1,2,16,1.0,4845,4820,1,1,0.0,0.7987773241,0.3819498109,74.5623147208,0,2,16,0.8815722399,4845,4818,0.0],[1,1,0.0,0.016129032,0.005376344,186.0,1,2,3,1.0,4846,4821,1,1,0.0,0.2406188571,0.4810811596,184.9426231761,1,2,2,0.7369572062,4846,4820,0.0],[1,1,0.0,0.0,0.293333333,75.0,0,2,2,1.0,4847,4822,0,0,0.0,0.2358140314,0.4050228709,74.0063940125,0,1,1,1.0,4847,4822,0.0],[1,3,0.0,0.0,0.0,148.0,0,1,0,0.333333333,4850,28,1,2,0.4146289818,0.0,0.7204895861,147.6647301673,0,0,0,0.2953197841,4849,27,0.0],[1,1,0.0,0.019047619,0.0,105.0,1,2,6,1.0,4851,4823,1,1,0.0,0.0,0.0657108186,105.4274416804,0,0,6,0.585857846,4851,4822,0.0],[1,1,0.0,0.019047619,0.0,105.0,1,2,44,1.0,4852,4824,0,1,0.0,0.5392939363,0.5018467105,105.1729183135,0,2,44,1.0,4851,4824,0.0],[1,3,0.0,1.587837838,1.587837838,148.0,0,1,0,0.333333333,4855,31,1,2,0.0,1.0,2.4947625371,147.9899781958,0,1,0,0.204125735,4854,30,0.0],[1,1,0.0,0.211111111,0.011111111,90.0,1,3,164,1.0,1,1,0,1,0.0,1.0,0.6212894507,89.3852804751,0,3,164,0.7227800954,2,1,0.0],[1,1,0.0,0.082191781,0.0,73.0,1,3,103,1.0,2,2,1,0,0.4011370969,0.1802207362,0.495320895,72.1771743478,1,2,102,1.0,1,1,0.0],[1,1,0.0,0.0,0.0,0.0,0,3,104,1.0,260,260,0,1,0.0,0.0,0.7350385864,0.07714448,0,2,104,1.0,260,259,0.0],[1,1,0.0,0.0,0.65,20.0,0,3,104,1.0,261,261,0,0,1.0,0.684685578,1.2140403933,20.0494274376,0,2,104,0.6312919905,261,260,0.0],[1,1,0.0,0.072368421,0.072368421,152.0,0,3,14,1.0,262,262,0,1,0.0,0.03486943,0.1800915381,151.7162503293,0,2,14,1.0,262,262,0.0],[1,1,0.0,0.046052632,0.039473684,152.0,1,3,14,1.0,263,263,1,1,0.0350557861,0.9115142934,0.6630024802,151.7330416206,0,3,13,0.8452631766,262,263,0.0],[1,1,0.0,0.023809524,0.19047619,42.0,1,3,24,1.0,575,574,1,0,0.1150029982,0.4091117727,0.3072292442,42.2730816063,1,3,23,0.3919887294,574,573,0.0],[1,1,0.0,0.0,0.0,0.0,0,1,0,1.0,583,582,1,0,0.0,0.0,0.3930633255,0.031065985,0,0,0,1.0,582,581,0.0],[1,6,0.776938857,0.617241379,0.286206897,48.33333333,1,2,359,0.833333333,583,582,0,5,1.0,0.0,0.0803296843,48.4722839035,0,1,358,0.2934544697,582,582,0.0],[1,1,0.0,0.0,0.0,0.0,0,1,0,1.0,583,582,0,0,0.6312566894,0.1741345488,0.1303573592,1.0780968577,0,0,0,0.1182730865,582,582,0.0],[1,1,0.0,0.105590062,0.099378882,161.0,1,4,13,1.0,584,583,1,0,0.0,0.0,0.1898466349,161.7196087468,1,4,13,0.8645891881,583,583,0.0],[1,1,0.0,0.013071895,0.013071895,153.0,0,3,15,1.0,264,264,1,1,0.0,0.0,0.7388195939,153.9086107832,0,3,16,0.7430334485,264,263,0.0],[1,1,0.0,0.0,0.0,0.0,0,3,168,1.0,265,265,0,1,0.0,0.0,0.054491024,0.7250643612,0,3,167,0.7738369162,264,266,0.0],[1,1,0.0,0.00286533,0.00286533,349.0,1,2,149,1.0,585,584,0,0,0.1089066149,0.719698936,0.1419127027,348.9415844011,0,2,149,0.5750010674,585,584,0.0],[1,1,0.0,0.136842105,0.042105263,95.0,1,3,23,1.0,3,3,1,0,0.0,0.0,0.0632566826,94.5460502315,0,3,23,1.0,3,3,0.0],[1,1,0.0,0.037037037,0.037037037,27.0,0,3,9,1.0,586,585,1,1,0.0,0.0,1.0485020298,28.1226209175,0,3,8,0.8923542838,586,585,0.0],[1,14,0.808946889,0.2,0.103125,91.42857143,1,5,455,0.857142857,600,599,1,13,0.8578236844,0.4365262628,0.432515393,91.0775571446,0,5,454,0.7055169578,600,598,1.0],[1,2,0.132065356,0.497435897,0.061538462,97.5,0,3,100,1.0,5,5,0,1,0.9883247587,0.0,0.4185921505,97.7556563738,0,2,100,1.0,5,5,0.0],[1,2,0.999411065,0.150837989,0.044692737,89.5,1,3,67,1.0,4857,4826,0,1,0.7607204407,0.2368273447,0.2292840127,89.0641861122,1,3,66,0.7587598691,4856,4827,0.0],[1,4,0.974541148,0.011525424,0.004745763,368.75,0,3,94,0.75,604,603,1,3,0.3018193842,0.1269095444,0.3778086656,369.4238257021,0,2,93,1.0,603,603,0.0],[1,1,0.0,0.155172414,0.017241379,58.0,1,3,32,1.0,4858,4827,1,0,0.1404004784,0.0,0.6461002443,57.3597390423,0,3,32,0.5961358576,4858,4826,0.0],[1,2,0.749595257,0.081081081,0.013513514,74.0,1,4,64,1.0,4860,4829,1,1,1.0,0.1336332042,0.695164492,74.1688239421,0,3,64,1.0,4860,4828,0.0],[1,1,0.0,0.071856287,0.023952096,167.0,0,3,0,1.0,6,6,1,0,0.2383585761,0.0,0.6031337411,166.1963786717,0,2,0,0.6954041295,5,5,0.0],[1,4,0.842687997,0.137535817,0.031518625,87.25,0,4,93,1.0,4864,4833,0,4,0.4302882631,0.3220448988,0.0356061193,87.6505194216,0,3,92,1.0,4864,4832,1.0],[1,1,0.0,0.465686275,0.142156863,204.0,0,3,1,1.0,8,8,1,1,0.1255425182,0.4142550054,0.1516683845,203.9182456168,0,3,1,0.0710222617,7,8,0.0],[1,1,0.0,0.0,0.0,98.0,0,1,0,1.0,8,8,1,1,0.4145870143,0.0,1.1871046421,98.6585747567,0,1,0,1.0,7,7,0.0],[1,1,0.0,0.0,0.0,0.0,0,1,0,1.0,611,610,0,0,0.0,0.0,0.1189724191,0.5436129748,0,1,0,1.0,610,610,0.0],[1,5,0.4088282,0.663082437,0.240143369,55.8,0,3,363,1.0,609,608,1,5,0.4589608044,0.7711898456,1.0734255688,55.9107311415,0,2,363,0.919134288,608,607,0.0],[1,1,0.0,0.11875,0.0625,160.0,0,3,22,1.0,611,610,0,0,0.4597831283,0.1948551764,0.3121788008,159.8648901352,0,2,21,1.0,611,610,0.0],[1,1,0.0,0.0,0.0,0.0,0,1,0,1.0,614,613,0,1,0.0,0.0,0.9328438929,0.1414058961,0,0,0,0.8320518024,614,613,0.0],[1,2,0.543564443,0.124183007,0.006535948,153.0,0,3,18,1.0,614,613,1,2,1.0,0.0712039921,0.0466141748,153.342853145,0,2,17,1.0,614,613,0.0],[1,9,0.598333244,0.261009667,0.092373792,103.4444444,0,3,317,1.0,4873,4842,1,9,1.0,0.0,0.7736543714,103.3535469651,0,2,317,1.0,4872,4841,1.0],[1,1,0.0,0.0,0.018987342,158.0,1,3,0,1.0,615,614,0,0,0.0,0.0,0.2272300488,157.8744748895,0,3,0,1.0,614,613,0.0],[1,1,0.0,0.036842105,0.005263158,190.0,0,2,18,1.0,4874,4843,1,1,0.0,0.0,0.776420948,189.2667641865,0,3,17,0.4836723141,4873,4842,0.0],[1,1,0.0,0.0,0.018987342,158.0,1,3,22,1.0,616,615,0,0,0.0,1.0,0.1422504508,157.9639240026,1,3,22,1.0,616,615,0.0],[1,1,0.0,0.036842105,0.005263158,190.0,0,2,0,1.0,4875,4844,1,0,0.9405469506,0.332392499,0.4019959258,189.8989633455,0,1,0,1.0,4874,4844,0.0],[1,1,0.0,0.092896175,0.103825137,183.0,0,3,17,1.0,266,266,0,0,0.0,0.7485824705,0.5192319626,183.1669969642,0,2,17,1.0,266,266,1.0],[1,3,0.955715171,0.131078224,0.175475687,157.6666667,1,3,176,1.0,269,269,0,3,0.8984572903,0.0704495716,0.3123074739,157.5193667674,0,4,175,1.0,270,268,0.0],[1,3,0.769157016,0.22832981,0.095137421,157.6666667,0,3,123,1.0,11,11,1,3,0.0,0.0,0.1986180345,158.114683478,0,3,122,1.0,11,9,0.0],[1,1,0.0,0.076190476,0.095238095,210.0,0,3,1,1.0,12,12,0,1,1.0,0.0,0.2855224025,210.5504033821,0,2,0,0.5281191874,11,11,0.0],[1,2,0.41381685,0.148688047,0.026239067,171.5,0,3,1,1.0,14,14,0,1,0.589730054,0.0,0.0862739628,172.187883853,0,3,0,0.1402143505,13,13,0.0],[1,1,0.0,0.018691589,0.037383178,107.0,0,4,4,1.0,270,270,0,0,0.0,0.4431493166,0.1199217886,106.8267886747,0,3,3,0.6509115055,269,270,0.0],[1,2,0.721928095,0.014234875,0.021352313,140.5,0,4,120,1.0,272,272,0,1,0.0,0.0,0.3495363248,139.8970318248,0,4,119,0.6721050957,271,271,0.0],[1,1,0.0,0.053333333,0.026666667,75.0,0,2,32,1.0,4881,4850,0,0,0.0,0.0,0.0845627114,74.827796979,0,2,32,1.0,4881,4850,0.0],[1,5,0.099451167,0.702898551,0.123188406,138.0,0,3,214,0.8,4881,4850,0,5,0.0239627229,1.0,0.5482869807,138.4655057317,0,2,214,0.0,4881,4850,0.0],[1,11,0.751700006,0.257432432,0.243918919,134.5454545,0,3,392,0.909090909,627,626,1,10,0.8136707512,0.1296427454,0.3901886047,134.8414613376,0,2,391,0.780534746,627,626,1.0],[1,1,0.0,0.0,0.0,2.0,0,1,0,1.0,628,627,0,0,0.1665745237,0.0,0.28140356,1.4295932848,0,0,0,1.0,627,627,0.0],[1,2,0.910348062,0.157894737,0.125,152.0,1,2,159,1.0,274,274,1,2,1.0,0.2258135036,0.3067192553,152.0206488297,1,2,159,0.8020326605,273,273,0.0],[1,3,0.874618368,1.265957447,0.813829787,62.66666667,0,2,250,1.0,632,631,0,2,1.0,1.0,0.9764858398,63.0002084858,0,1,251,0.666077126,632,630,0.0],[1,1,0.0,0.0,0.0,0.0,0,1,0,1.0,632,631,0,1,1.0,0.0,0.1923929549,0.2801950736,0,1,0,1.0,632,631,0.0],[1,1,0.0,0.198019802,0.316831683,101.0,0,2,0,1.0,634,633,1,1,0.0,0.0885747309,0.6303839738,100.2565014676,0,3,0,1.0,634,633,0.0],[1,1,0.0,0.257861635,0.194968553,159.0,0,3,0,1.0,633,632,1,1,0.0,0.3911634303,0.1743557883,159.349890984,0,3,0,1.0,633,631,0.0],[1,1,0.0,0.071428571,0.071428571,56.0,0,2,0,1.0,635,634,0,0,0.0,1.0,0.207902366,55.8170133024,0,2,0,0.5472503036,635,634,0.0],[1,1,0.0,0.019607843,0.009803922,102.0,0,2,0,1.0,636,635,1,2,0.4654941837,0.0,0.8673125311,101.7783195068,0,2,0,1.0,636,634,0.0],[1,2,0.360275056,0.425675676,0.560810811,74.0,0,2,250,1.0,638,637,0,2,0.0,0.0,0.4176185385,74.291783842,0,2,249,1.0,637,637,0.0],[1,2,0.818955502,0.2,0.02173913,115.0,0,2,91,1.0,4883,4852,1,1,0.6979779247,0.1273688939,0.965994531,115.0108481197,0,2,90,0.1924700325,4881,4851,0.0],[1,1,0.0,0.194805195,0.116883117,77.0,0,2,33,1.0,4887,4856,1,0,0.0,0.2161854637,1.7470667416,77.1014988326,0,1,34,0.7451174264,4886,4856,0.0],[1,1,0.0,0.024691358,0.0,81.0,0,3,59,1.0,4888,4857,0,1,0.7755964982,0.2240666206,0.232931351,80.7600189645,0,3,59,0.7454313208,4888,4857,0.0],[1,3,0.176044558,0.059564719,0.026345934,291.0,0,4,180,1.0,4887,4856,1,3,0.0,0.5123344327,0.8541195252,290.5698328197,0,4,180,1.0,4886,4855,0.0],[1,2,0.944387195,0.392307692,0.053846154,130.0,0,2,88,0.5,4890,4859,0,2,0.9941905632,0.8631961655,0.4609772785,130.1100961485,0,2,88,0.1151597805,4890,4859,1.0],[1,11,0.303619508,0.32041049,0.06613455,159.4545455,0,4,755,0.727272727,4901,4870,0,10,0.6210189168,0.2985101973,0.0636064609,159.0483390892,0,3,754,0.8388073675,4900,4870,1.0],[1,6,0.839578472,0.563146998,0.430641822,80.5,0,3,341,0.833333333,644,643,0,6,1.0,0.9985150765,0.3599117223,80.2370399028,0,2,341,1.0,644,643,0.0],[1,8,0.948578611,0.65258216,1.962441315,26.625,0,4,475,0.875,4909,4878,0,7,1.0,0.9947036442,2.1270744915,26.6844678184,0,4,475,1.0,4908,4878,0.0],[1,1,0.0,0.159090909,0.0,88.0,0,1,25,1.0,4911,32,2,1,0.0,0.0,0.0867720849,88.9174999803,0,1,25,0.0,4911,32,0.0],[1,1,0.0,0.005524862,0.011049724,181.0,0,3,19,1.0,4910,4879,1,0,0.0,0.0,0.0645210451,180.3110246921,0,4,19,1.0,4909,4879,0.0],[1,2,0.61361902,0.081081081,0.216216216,55.5,0,3,48,1.0,276,276,0,1,0.0,0.2275782172,0.8683645408,55.4327032439,0,3,47,1.0,274,276,1.0],[1,1,0.0,0.007407407,0.02962963,270.0,0,3,22,1.0,277,277,0,0,0.0,0.0,0.3307048336,269.9809058562,0,2,22,1.0,276,277,0.0],[1,1,0.0,0.018867925,0.037735849,106.0,0,4,3,1.0,278,278,2,1,0.0,0.0,0.4890428613,106.4120171723,0,3,2,1.0,278,277,0.0],[1,2,0.970950594,0.035294118,0.023529412,42.5,1,4,2,0.5,4913,4881,1,1,1.0,0.0,0.4039281286,42.7265411135,1,3,1,1.0,4913,4880,0.0],[1,3,0.983802415,0.134730539,0.107784431,111.3333333,1,3,143,1.0,4916,4884,0,3,0.7216970213,0.637069866,0.3717950014,111.7998092704,0,2,143,1.0,4915,4883,0.0],[1,3,0.867613635,0.176767677,0.166666667,66.0,1,3,3,0.333333333,4919,4887,1,3,0.593103886,0.2264833511,0.1886854163,66.4249595645,0,3,2,0.1230688458,4919,4887,1.0],[1,1,0.0,0.051051051,0.0,333.0,1,3,33,1.0,4920,4888,0,0,0.0,0.3281334515,0.2945174298,332.841349385,0,3,32,1.0,4920,4887,0.0],[1,1,0.0,0.051051051,0.0,333.0,1,3,32,1.0,4921,4889,1,0,0.0,0.0,0.59745404,332.9396931479,1,3,31,1.0,4920,4888,1.0],[1,2,0.223812555,0.242506812,0.059945504,183.5,0,3,8,0.5,16,16,0,1,0.1299919579,0.4800437109,0.3807718373,183.5273781134,0,2,7,0.5794134297,16,15,0.0],[1,1,0.0,0.258928571,0.138392857,224.0,0,3,1,1.0,4922,4890,1,0,0.0,0.0,0.134997809,225.1564581482,0,3,0,0.8642844759,4921,4889,0.0],[1,1,0.0,0.056521739,0.017391304,230.0,0,3,0,1.0,17,17,0,0,0.0,0.0,0.3939065973,229.6986731267,0,2,0,1.0,16,16,1.0],[1,1,0.0,0.037037037,0.037037037,27.0,0,3,23,1.0,4923,4891,0,0,0.0,0.7538378826,0.9183222351,27.0067320688,0,3,22,1.0,4923,4890,0.0],[1,1,0.0,0.075757576,0.045454545,66.0,0,2,42,1.0,32,32,0,0,0.1948032329,0.0,0.0248281258,66.3647671035,0,1,42,1.0,31,32,0.0],[1,1,0.0,0.0,0.0,18.0,0,1,0,1.0,4967,4935,1,0,0.5625590124,0.0,0.345971451,17.6461718216,0,0,0,0.6248261085,4966,4934,0.0],[1,8,0.0,0.0,0.0,40.0,0,1,0,0.125,5015,4983,1,8,0.0,0.0,0.0342006243,39.7298419882,0,0,0,0.0,5014,4983,0.0],[1,43,0.862187053,0.11027668,0.068774704,58.8372093,0,4,2370,0.418604651,4967,4935,0,42,1.0,0.0,0.5656212251,58.7505830753,0,3,2370,0.0,4966,4935,1.0],[1,40,0.694023959,0.09694172,0.084824005,86.65,0,6,1936,0.75,5015,4983,0,40,0.9630496368,0.0,0.1736728474,87.112108414,0,5,1935,1.0,5015,4983,1.0],[1,5,0.635314997,0.103448276,0.013793103,116.0,0,3,199,1.0,5020,4988,0,5,0.5260881596,0.0,0.1690276096,116.6951795133,0,3,199,1.0,5019,4988,1.0],[1,2,0.513587736,0.145833333,0.354166667,96.0,0,2,80,1.0,5022,4990,0,1,0.1889160635,0.0,0.5166065716,95.0244598435,0,1,80,0.9859895761,5022,4989,1.0],[1,1,0.0,0.0,0.0,0.0,0,1,122,1.0,5025,4993,0,1,0.0,0.0,0.4105368434,0.6468204355,0,1,121,0.9845757987,5024,4993,0.0],[1,1,0.0,0.195266272,0.923076923,169.0,0,4,0,1.0,5024,4992,0,0,0.0,0.0,0.7306486179,168.6101002384,0,4,0,0.1621369604,5023,4991,0.0],[1,1,0.0,0.0,0.0,14.0,0,1,0,1.0,5024,4992,1,1,0.0,0.0,0.8709915968,15.3172394639,0,0,0,1.0,5024,4992,0.0],[1,1,0.0,0.0,0.0,246.0,0,1,0,1.0,19,19,1,1,0.3154585994,0.6132285969,0.2776110872,245.5023744766,0,0,0,0.9132982931,19,19,0.0],[1,1,0.0,0.86,0.3,50.0,0,2,0,1.0,19,19,0,1,0.0334390222,1.0,0.113135032,49.8114425633,0,1,0,0.6690722261,19,18,0.0],[1,1,0.0,0.091428571,0.011428571,175.0,1,2,129,1.0,20,20,0,0,0.033721234,0.5408432263,0.3784794615,175.0437369135,0,1,128,0.6083316384,20,20,0.0],[1,1,0.0,0.5,0.057692308,52.0,0,3,1,1.0,21,21,2,0,0.0838977897,0.2123295642,0.8748175379,51.0447174775,0,2,1,1.0,21,21,0.0],[1,1,0.0,0.0,0.0,50.0,0,1,0,1.0,24,24,1,0,0.035539963,0.0,0.1861715485,50.5102858314,0,0,0,1.0,23,23,0.0],[1,2,0.0,0.166666667,0.111111111,27.0,0,3,1,1.0,24,24,0,2,0.7492026764,0.0,0.53749999,27.8923708029,0,3,1,0.4171580654,24,24,0.0],[1,1,0.0,0.078651685,0.202247191,89.0,1,2,7,1.0,279,279,0,1,0.0,0.6281620407,0.5644992381,88.126722828,0,2,6,1.0,279,279,0.0],[1,2,0.0,0.0,0.0,191.5,0,1,0,0.5,29,29,1,1,0.4995338975,0.449859087,0.3970868842,191.497234644,0,1,0,0.0,29,28,1.0],[1,3,0.0,0.482071713,0.003984064,83.66666667,0,2,11,1.0,29,29,0,2,0.0,0.0,0.2064653551,83.2646760341,0,2,10,0.4460460628,29,28,0.0],[1,2,0.0,0.003816794,0.007633588,131.0,0,2,97,1.0,5029,4997,0,2,0.0,0.1953479618,0.6056626055,131.2107340693,0,1,96,1.0,5028,4996,1.0],[1,6,0.0,0.0,0.0,7.666666667,0,1,0,0.166666667,5037,5005,0,6,0.0585717593,0.1334592622,0.4400527786,8.1110120677,0,0,0,0.0,5036,5005,0.0],[1,2,0.0,0.0,0.0,0.0,0,1,141,1.0,5037,5005,1,2,0.2999323201,0.5851530104,0.0477546391,0.2768726014,0,1,141,1.0,5035,5004,0.0],[1,2,0.0,0.0,0.0,7.5,0,1,0,0.5,5029,4997,1,2,0.0,0.0,0.5304389825,7.286962621,0,1,1,0.3653854359,5029,4996,1.0],[1,3,0.974567532,1.176923077,3.423076923,43.33333333,1,3,339,1.0,5040,5008,0,3,1.0,0.841707494,3.5549236716,43.0938575136,0,2,339,0.6426704105,5039,5007,0.0],[1,18,0.766777457,0.093023256,0.075968992,107.5,0,5,699,0.666666667,5061,5029,1,17,0.4753218998,0.1928755043,0.5874075552,108.3613285831,0,4,699,0.8518886576,5061,5029,1.0],[1,3,0.0,0.0,0.0,16.0,0,1,0,0.333333333,5061,5029,0,3,0.0,0.0237441074,0.4419719025,15.7044546852,0,1,0,0.0,5060,5029,1.0],[1,5,0.810402949,0.050171038,0.058152794,175.4,0,4,146,0.8,5067,5035,1,4,0.5946136927,0.0,0.0721507721,174.8890517991,0,3,145,0.6648261381,5067,5034,1.0],[1,1,0.0,0.0,0.0,40.0,0,1,0,1.0,5067,5035,1,1,0.0,0.0,1.1366031669,40.340960369,0,0,0,1.0,5067,5035,0.0],[1,1,0.0,0.008583691,0.0,233.0,0,3,0,1.0,5068,5036,1,1,0.0,0.6867559035,0.7658845237,232.1428924616,0,2,0,1.0,5067,5036,0.0],[1,1,0.0,0.02247191,0.0,89.0,1,1,7,1.0,5069,33,0,1,0.2647620235,0.0,0.2148345544,89.8323831534,1,1,6,1.0,5069,33,0.0],[1,2,0.634309555,0.321513002,0.151300236,211.5,0,1,0,0.5,33,33,1,2,1.0,0.2852889523,0.7088029987,211.6809528628,0,1,0,1.0,33,32,0.0],[1,2,0.0,0.0,0.0,58.5,0,1,0,0.5,33,33,0,2,0.0,0.0,0.8740056619,58.3192143786,0,1,0,0.0,33,33,0.0],[1,2,0.99107606,0.142857143,0.0,31.5,0,2,0,1.0,5071,5038,1,1,1.0,0.0,0.3912275374,31.0155387724,0,1,0,1.0,5071,5037,0.0],[1,8,0.666489201,0.163758389,0.063087248,93.125,0,3,300,0.875,5079,5046,1,8,1.0,0.0,0.1861508694,93.1286280388,0,3,300,1.0,5079,5045,1.0],[1,1,0.0,0.0,0.0,13.0,0,1,0,1.0,281,281,1,1,0.0,0.0140853128,0.1121461802,12.9505540159,0,2,0,0.6078538885,281,280,0.0],[1,1,0.0,0.013215859,0.004405286,227.0,0,3,40,1.0,281,281,1,0,0.7014213742,0.6926944954,0.1764099966,226.7480919934,0,3,39,0.4685434137,280,280,0.0],[1,7,0.0,0.0,0.0,54.42857143,0,1,0,0.142857143,297,297,0,7,0.3517721442,0.2701121597,0.9927543525,54.5976441407,0,0,0,0.0575606767,298,296,1.0],[1,9,0.313581618,0.010582011,0.018518519,42.0,0,4,528,0.666666667,297,297,1,8,0.7297909085,0.0,0.294657663,41.807409549,0,3,527,0.2547547727,296,297,0.0],[1,2,0.483911233,0.320987654,0.111111111,121.5,1,4,60,1.0,5081,5048,1,2,0.1616864634,0.4629179656,0.61531977,121.9356664597,1,3,59,1.0,5081,5048,0.0],[1,2,0.420485956,0.366255144,0.164609053,121.5,1,4,93,1.0,5083,5050,0,2,0.0,0.0,0.8681485534,122.0319406554,1,4,92,0.0,5082,5049,0.0],[1,1,0.0,0.038277512,0.038277512,209.0,1,3,10,1.0,5084,5051,1,0,0.239630385,0.0,0.347438221,209.869610534,1,3,9,0.3629216742,5083,5050,0.0],[1,1,0.0,0.085106383,0.010638298,94.0,0,1,1,1.0,298,298,1,0,0.0,0.0,0.4454178371,94.4371374295,0,0,1,1.0,297,298,0.0],[1,1,0.0,0.011111111,0.444444444,90.0,0,4,1,1.0,299,299,0,0,0.1276044106,0.1267377357,0.030296685,89.9768208483,0,3,1,1.0,299,299,0.0],[1,1,0.0,0.294117647,0.117647059,34.0,1,2,132,1.0,300,300,0,0,0.0807763205,0.0,0.3849356387,34.1134676197,0,2,132,0.9475951831,299,299,0.0],[1,1,0.0,0.037037037,0.037037037,27.0,0,3,2,1.0,301,301,0,0,0.0,0.0,0.2683120491,27.0437396608,0,2,1,0.7797458435,301,300,0.0],[1,3,0.167868504,0.75625,0.08125,53.33333333,0,2,8,1.0,5087,5054,0,2,0.8180157038,1.0,0.9014354842,53.5588260229,1,1,7,0.4706774003,5087,5054,1.0],[1,2,0.973668065,0.264705882,0.147058824,51.0,0,1,2,0.5,303,303,0,1,1.0,0.231545511,0.5655354097,51.3686363061,0,0,1,0.8906016115,302,303,0.0],[1,1,0.0,0.009174312,0.009174312,109.0,1,1,1,1.0,304,304,0,1,0.2725691008,0.1388959154,0.3463672628,109.0614615179,1,1,1,0.9752865931,303,303,0.0],[1,6,0.948937253,0.050071531,0.095851216,233.0,0,3,315,0.833333333,310,310,0,5,1.0,0.1362961069,0.2645905056,231.5552487957,0,3,315,1.0,310,310,0.0],[1,1,0.0,0.04029304,0.120879121,273.0,0,3,5,1.0,311,311,1,0,0.3655726973,0.6265495262,0.7084575383,272.9311848009,0,3,4,0.6499570731,311,311,1.0],[1,1,0.0,0.147058824,0.147058824,68.0,0,2,133,1.0,312,312,1,0,0.0,0.3466777764,0.4035822134,68.2845549691,0,0,133,1.0,311,311,0.0],[1,9,0.841246188,0.089285714,0.026190476,93.33333333,1,3,233,0.555555556,5096,5063,0,7,0.6107533729,0.3462973232,0.1013088222,93.9356954165,1,2,233,1.0,5096,5063,1.0],[1,3,0.0,0.0,0.0,25.66666667,0,1,0,0.333333333,5105,5072,0,2,0.1735904398,0.0,0.5111396353,26.3988704358,0,1,0,0.190065644,5104,5071,0.0],[1,6,0.539126018,0.13298791,0.19343696,96.5,0,3,201,0.5,5105,5072,1,6,1.0,0.0,0.1007268777,97.2743326832,0,2,201,0.1678964395,5104,5071,1.0],[1,1,0.0,0.0,0.0,15.0,0,1,0,1.0,5107,5074,0,1,0.1762808536,0.0,0.5097489621,14.9295177944,0,1,0,1.0,5107,5073,0.0],[1,1,0.0,0.066115702,0.0,121.0,0,1,0,1.0,5107,5074,1,1,0.6507572137,0.0,0.8794086313,121.5991124734,0,1,0,0.5861982818,5106,5074,0.0],[1,1,0.0,0.112781955,0.011278195,266.0,0,2,3,1.0,34,34,1,1,0.0,0.0062183079,0.4602756145,266.234511666,0,1,2,1.0,33,34,0.0],[1,10,0.69221335,0.286757991,0.538812785,109.5,1,3,199,0.6,5117,5084,0,9,1.0,0.7610871299,0.0169378604,109.1835634632,0,2,199,0.5518557067,5117,5084,1.0],[1,4,0.0,0.0,0.0,58.25,0,1,0,0.25,321,321,1,4,0.0,0.0,0.2542314031,57.9042693517,0,0,0,1.0,321,321,1.0],[1,5,0.0,0.15,0.6,4.0,0,2,459,0.6,321,321,0,5,0.0,0.0,0.9726253393,3.4597406302,0,1,458,1.0,319,321,0.0],[1,1,0.0,0.029411765,0.029411765,34.0,0,1,0,1.0,322,322,1,1,0.0,0.5195624454,0.0275009434,34.1047507199,0,1,0,0.6717224356,322,321,0.0],[1,1,0.0,0.8,0.3,20.0,0,2,0,1.0,323,323,0,0,0.0,0.7324630795,0.8642485727,20.1856094856,0,1,0,1.0,322,323,0.0],[1,18,0.534897318,0.18381877,0.168932039,85.83333333,1,4,1284,0.5,5140,5107,1,18,0.9336993909,0.1061400477,0.2467806055,84.9866234666,1,3,1284,0.2675615788,5139,5106,1.0],[1,5,0.0,0.0,0.0,60.8,1,1,0,0.2,5140,5107,0,4,0.0,0.1221463398,0.1937485443,60.9375432735,0,0,1,0.0,5140,5107,0.0],[1,1,0.0,0.433333333,0.1,30.0,0,2,0,1.0,324,324,0,1,0.0363362682,0.3665473231,0.8773630648,30.679342667,0,2,0,0.8657647981,323,324,0.0],[1,1,0.0,0.051813472,0.07253886,193.0,0,3,103,1.0,325,325,0,1,0.4935170633,0.0,0.3597485247,191.9925862553,0,2,103,1.0,325,325,0.0],[1,3,0.991159471,0.0,0.009569378,348.3333333,0,3,205,1.0,328,328,1,2,1.0,0.0,0.4095862001,347.9922645915,0,2,204,0.4069670226,327,327,0.0],[1,6,0.953013213,0.028618152,0.003270646,203.8333333,0,3,82,0.5,334,334,0,6,0.9880624845,0.1668803701,0.4426557194,203.9482659561,0,3,82,1.0,333,334,0.0],[1,1,0.0,0.010416667,0.010416667,96.0,1,1,0,1.0,335,335,0,0,0.1373208402,0.1482733884,0.3558164004,95.9050540151,0,0,0,0.9226091943,335,335,0.0],[1,2,0.242292189,0.017241379,0.126436782,174.0,1,3,2,0.5,5142,5109,1,2,0.0,0.1659370466,0.7847737039,173.7988557734,1,3,2,0.9279710246,5142,5109,0.0],[1,4,0.84176054,0.72972973,0.205405405,46.25,0,3,196,0.5,39,39,0,2,0.0678383373,1.0,0.6349063156,46.4938585593,0,2,197,0.3188743463,39,38,0.0],[1,1,0.0,0.0,0.0,70.0,0,1,0,1.0,39,39,1,1,0.4312517186,0.5060473558,0.3662340116,69.6034075408,0,1,0,1.0,38,39,0.0],[1,1,0.0,0.0,0.0,83.0,0,1,0,1.0,43,43,1,0,0.0,0.0,0.126938715,82.8597587999,0,1,0,0.6226871712,43,42,1.0],[1,3,1.0,1.021276596,0.276595745,47.0,0,2,199,0.666666667,43,43,1,3,0.7463721311,0.9419437545,0.3657687759,46.3325521682,0,2,198,0.2531557224,42,43,0.0],[1,3,0.419568739,0.113013699,0.119863014,97.33333333,1,3,5,0.666666667,5145,5112,1,2,0.1550827166,0.8606431622,0.9890359829,97.4245548032,0,2,5,0.6879212868,5144,5112,1.0],[1,3,0.775145393,0.00330033,0.066006601,101.0,0,5,26,1.0,46,46,1,2,0.1241781043,1.0,0.5956491905,100.862060672,0,4,26,1.0,46,46,1.0],[1,8,0.982567593,0.003960396,0.013861386,63.125,0,1,29,0.875,343,343,0,7,1.0,0.280930447,0.2312837248,63.1470331487,0,0,28,0.6686207915,343,342,0.0],[1,1,0.0,0.077669903,0.0,103.0,0,1,0,1.0,344,344,0,1,0.0,0.3333389542,0.6810954113,102.672081271,0,0,0,1.0,342,343,0.0],[1,1,0.0,0.10619469,0.008849558,113.0,0,1,0,1.0,345,345,0,0,0.1404608963,0.0,0.0097549676,112.4390063214,0,0,0,0.9588260946,345,345,0.0],[1,2,0.222284831,0.162162162,0.027027027,74.0,0,1,5,1.0,347,347,0,0,0.0,0.8055433144,0.032856523,73.3521501796,0,0,4,0.8930223274,346,347,0.0],[1,2,0.634837982,0.478378378,0.010810811,185.0,0,3,136,1.0,48,48,0,1,0.3476081711,0.0,0.240157197,185.8186369287,0,2,136,0.5935295383,48,47,0.0],[1,2,0.0,0.136363636,0.041322314,121.0,0,3,143,1.0,349,349,0,1,0.2100566632,0.0,0.2434548591,120.4059974884,0,3,143,0.1727859261,349,349,1.0],[1,1,0.0,0.020661157,0.020661157,242.0,1,3,0,1.0,350,350,1,1,0.0,0.0,0.1878580346,242.0768297028,1,2,0,0.3479553668,350,349,0.0],[1,1,0.0,0.016042781,0.085561497,187.0,0,3,2,1.0,351,351,1,0,0.2401918995,0.6455505509,0.9642743894,186.5132088853,0,2,1,0.9516350482,350,350,0.0],[1,1,0.0,0.021276596,0.015957447,188.0,0,3,0,1.0,352,352,0,0,0.2440223985,0.3421529508,0.3969729825,188.3875617966,0,3,0,1.0,352,352,0.0],[1,1,0.0,0.008264463,0.338842975,121.0,0,3,85,1.0,353,353,1,1,0.0,0.0,1.1080979825,121.2153316922,0,3,85,0.9005135029,352,353,0.0],[1,1,0.0,0.068376068,0.068376068,117.0,1,2,85,1.0,354,354,0,1,0.0,0.0,0.3651283606,117.4645308426,1,2,85,0.4796293383,354,353,0.0],[1,1,0.0,0.157894737,0.131578947,38.0,1,2,7,1.0,355,355,0,0,0.0665455435,0.750986545,0.6708808224,38.7036745665,0,2,7,1.0,355,354,1.0],[1,4,0.711472878,0.394859813,0.08411215,107.0,1,3,411,0.5,5152,5119,1,3,1.0,0.0,0.2494730758,105.9926830937,1,2,410,1.0,5152,5118,0.0],[1,3,0.0,0.0,0.0,188.6666667,1,1,0,0.333333333,5152,5119,0,3,0.9101212804,0.0,0.2755563056,189.082561212,1,1,0,1.0,5151,5119,0.0],[1,27,0.0,0.0,0.0,63.62962963,0,1,0,0.037037037,5258,5225,1,27,0.0,0.0,0.316258685,63.5428562863,0,1,0,0.0,5258,5224,0.0],[1,44,0.0,0.0,0.0,0.0,0,3,4865,0.113636364,5221,5188,0,43,0.0,0.0,0.8678297406,0.3040287416,0,2,4865,0.0,5220,5187,0.0],[1,1,0.0,0.125,0.125,8.0,0,2,14,1.0,5259,5226,0,0,0.1733650106,0.3367314605,0.2865285099,7.7219516016,1,1,13,1.0,5259,5225,0.0],[1,10,0.525854716,0.138401559,0.218323587,51.3,0,4,309,0.8,5258,5225,1,9,0.7356171648,0.4678963476,0.6427559111,50.6880331043,0,4,308,1.0,5258,5224,1.0],[1,25,0.0,0.0,0.0,17.04,0,1,0,0.04,5221,5188,1,24,0.0,0.0,0.2724938228,16.4560079637,0,2,0,0.0630739022,5219,5188,0.0],[1,1,0.0,0.245614035,0.105263158,57.0,1,2,0,1.0,5260,5227,0,0,0.6517416554,0.0,0.570854037,56.6808901761,1,1,0,1.0,5260,5227,0.0],[1,3,0.0,0.0,0.0,43.33333333,0,1,0,0.333333333,5281,5248,1,3,0.1077483402,0.0,0.2296977954,41.7661970677,0,0,0,0.0,5280,5247,0.0],[1,18,0.703258192,0.121410993,0.133716161,67.72222222,0,5,534,0.611111111,5281,5248,0,17,0.9448621685,0.3497926061,0.1298276594,67.5161391266,0,4,534,0.581617176,5280,5247,0.0],[1,1,0.0,0.0,0.0,12.0,0,1,0,1.0,5282,34,1,0,0.2528810417,0.1020956253,0.5397007336,12.2191122592,0,1,0,0.8057117841,5282,33,0.0],[1,1,0.0,0.0,0.0,12.0,0,1,0,1.0,5283,35,0,1,0.1231436989,0.0,0.1612513266,11.9671245423,1,1,0,1.0,5283,36,0.0],[1,1,0.0,0.006711409,0.006711409,298.0,1,2,2,1.0,5284,5249,1,1,0.2242131776,0.0,0.0838621483,297.8479877047,0,1,1,1.0,5283,5248,0.0],[1,1,0.0,0.183673469,0.020408163,49.0,1,1,1,1.0,5285,5250,0,1,0.0,0.0423739728,0.6880396249,49.0112333854,1,0,1,1.0,5285,5249,0.0],[1,2,0.980019974,2.23364486,5.252336449,53.5,0,1,6,1.0,5287,5252,1,1,1.0,1.0,5.7657226018,54.730550399,0,0,6,0.1980228786,5287,5251,1.0],[1,2,0.999609836,0.546666667,0.6,37.5,0,2,1,1.0,357,357,1,1,0.6850036837,0.1165744479,0.6322443106,38.1275491363,0,2,0,1.0,357,356,0.0],[1,7,0.843491682,0.038770053,0.014705882,106.8571429,1,3,356,0.857142857,651,650,1,7,0.5857619233,0.1893128474,0.4940608196,107.6512030594,1,2,356,1.0,650,650,1.0],[1,1,0.0,0.0,0.0,36.0,0,1,0,1.0,57,57,1,1,0.0,0.0,0.6055712926,36.2251759982,0,1,0,0.8422750213,57,56,1.0],[1,8,0.30372657,0.025528811,0.298322392,171.375,0,3,98,0.875,57,57,1,8,0.6141439817,0.0,0.6823145355,171.7448428856,1,3,98,1.0,57,56,1.0],[1,1,0.0,0.145833333,0.041666667,48.0,1,2,133,1.0,652,651,0,1,0.0,0.4513396295,0.4567325698,48.2953120841,1,1,132,1.0,651,650,0.0],[1,94,0.9041359,0.063696885,0.043231692,129.4361702,0,6,6617,0.585106383,126,126,0,93,1.0,0.0,0.4871841721,129.3169751745,0,5,6617,1.0,125,126,1.0],[1,1,0.0,0.021276596,0.021276596,47.0,0,3,1,1.0,127,127,1,1,0.0,0.0,1.1415476227,47.7330246939,0,3,1,0.7738872199,127,127,0.0],[1,1,0.0,0.083333333,0.444444444,36.0,0,2,3,1.0,358,358,0,1,0.0,0.0,0.1118000129,36.7065658835,0,1,3,1.0,358,357,0.0],[1,1,0.0,0.0,0.0,36.0,0,1,0,1.0,361,361,0,0,0.4862639129,0.1503479774,0.53511699,36.2188631268,0,2,0,1.0,360,361,0.0],[1,2,0.0,0.01369863,0.02739726,36.5,0,2,3,1.0,361,361,1,1,0.3916593008,0.0,0.6923699761,35.9880967285,0,2,2,0.515482703,360,361,0.0],[1,1,0.0,0.013888889,0.027777778,72.0,0,2,0,1.0,362,362,1,1,0.0,0.0,0.1127751116,71.7124926554,0,2,0,0.8919085727,361,361,1.0],[1,2,0.0,0.0,0.0,58.0,0,1,0,0.5,369,369,1,2,0.0237358007,0.201975846,0.2819624959,58.0952198983,0,0,0,1.0,368,368,0.0],[1,5,0.0,0.0,0.0,16.2,0,3,356,0.6,369,369,1,4,0.0,0.8015814554,0.3125788484,16.217319637,0,2,355,0.0,368,369,0.0],[1,1,0.0,0.129032258,0.043010753,93.0,0,1,0,1.0,370,370,0,0,0.0,0.1931166061,0.7833770932,92.6832460561,0,0,0,0.1991875152,369,370,0.0],[1,1,0.0,0.0,0.0,6.0,0,1,0,1.0,5297,5262,1,0,0.5991134514,0.4284745702,0.5127205469,5.5923253816,0,1,0,1.0,5297,5261,0.0],[1,9,0.696033672,0.250830565,0.287375415,66.88888889,0,4,306,0.888888889,5297,5262,1,8,0.886614392,0.7348513084,0.502555853,66.7261074699,0,4,306,0.1140717955,5297,5262,1.0],[1,2,0.831474388,0.065306122,0.012244898,122.5,1,3,22,0.5,654,653,0,2,0.5665136964,0.9705202517,0.8369647653,122.5762637918,0,2,21,0.899313902,654,651,0.0],[1,1,0.0,0.030612245,0.010204082,98.0,1,4,4,1.0,655,654,0,1,0.0,0.0,1.1204056132,98.5467201171,1,3,4,1.0,655,653,0.0],[1,2,0.0,0.0,0.0,51.0,0,1,0,0.5,129,129,0,2,0.5831065342,0.4158122907,0.5302262639,51.5300365084,0,1,0,0.379085616,128,129,0.0],[1,1,0.0,0.119402985,0.007462687,134.0,0,2,6,1.0,130,130,1,1,0.0,0.0,0.5507228508,133.682704295,0,2,4,1.0,129,129,0.0],[1,1,0.0,0.095890411,0.082191781,73.0,1,3,3,1.0,656,655,0,1,0.1051692553,0.0609911847,0.4106974903,73.2983572831,1,2,4,1.0,656,655,0.0],[1,1,0.0,0.020408163,0.013605442,147.0,1,3,3,1.0,131,131,1,0,0.0,0.0718592661,0.3895090414,146.5988332911,0,3,2,0.6191929756,131,131,0.0],[1,1,0.0,0.0,0.0,84.0,1,1,0,1.0,5307,5272,0,0,0.0,0.4177177009,0.6885031226,83.9059421551,1,0,0,0.0,5307,5272,0.0],[1,9,0.64801833,0.284487693,0.373211219,194.1111111,1,5,95,0.555555556,5307,5272,0,9,0.4552647792,1.0,0.1387380699,194.5361441593,0,5,95,0.4598417978,5307,5271,1.0],[1,1,0.0,0.0,0.0,8.0,0,1,0,1.0,5314,5279,1,1,0.4849436964,0.0,0.4252075477,8.318514371,0,1,0,1.0,5313,5279,0.0],[1,6,0.616968589,0.149059334,0.403762663,115.1666667,0,4,27,0.5,5314,5279,0,6,1.0,0.2188726083,1.2177611636,115.0383304864,0,4,26,0.7352731064,5315,5278,0.0],[1,1,0.0,0.01399689,0.026438569,643.0,0,4,0,1.0,5315,5280,0,1,0.7608909092,0.4719550592,0.3213692004,642.8875690498,0,3,0,0.7973071776,5315,5280,0.0],[1,1,0.0,0.0,0.0,44.0,0,1,0,1.0,5322,5287,0,0,0.5266486902,0.311268741,0.3039531128,44.4121602499,0,1,0,1.0,5321,5286,0.0],[1,1,0.0,0.038251366,0.043715847,183.0,0,2,0,1.0,5323,5288,1,1,0.0,0.0,1.3743610781,182.3552162524,0,1,0,0.5106936052,5323,5288,0.0],[1,2,0.232289379,0.427480916,0.278625954,131.0,0,4,52,1.0,5317,5282,0,1,0.2875556641,0.2941300612,0.7018729384,131.7288826573,0,4,52,0.415703869,5315,5282,0.0],[1,4,0.668944258,0.177057357,0.211970075,100.25,0,3,115,1.0,5322,5287,0,3,0.2450789688,1.0,0.6098341221,100.639150864,0,3,115,0.5934322191,5321,5286,0.0],[1,2,0.596743515,0.2,0.214285714,175.0,0,3,111,1.0,5325,5290,1,1,1.0,0.3862652292,0.168763627,174.62047252,0,3,111,0.402462088,5324,5289,0.0],[1,2,0.985228136,0.066037736,0.0,53.0,0,2,2,0.5,5327,5292,1,1,0.2725077068,0.369839568,0.2618917912,53.6335217471,0,1,1,0.7188027823,5327,5291,0.0],[1,9,0.774997763,0.135135135,0.068033551,119.2222222,0,4,231,0.888888889,5336,5301,2,9,0.0883545715,0.0877532831,0.0672750721,119.5190165677,0,4,230,0.2551481207,5336,5301,1.0],[1,2,0.0,0.0,0.0,60.0,0,1,0,0.5,5338,5303,0,2,0.0,0.0,0.2653941135,60.769157839,0,1,0,0.0,5337,5302,0.0],[1,1,0.0,0.311111111,0.111111111,45.0,0,2,7,1.0,5339,5304,1,0,0.0,0.2291283689,0.082529006,44.6632536751,0,1,6,0.4318218064,5338,5303,1.0],[1,4,0.991118359,0.12033195,0.012448133,60.25,0,1,46,0.5,5343,5308,0,3,1.0,0.0,0.36258444,60.2439858956,0,0,46,0.3049331453,5341,5307,0.0],[1,1,0.0,0.078651685,0.08988764,178.0,0,2,2,1.0,371,371,1,0,0.6233418226,0.5850353208,0.9955410863,177.7293939248,0,2,2,1.0,371,370,0.0],[1,1,0.0,0.024590164,0.049180328,244.0,0,2,2,1.0,372,372,1,1,0.0,0.145861626,0.1902627043,244.1307365277,0,2,1,1.0,370,372,0.0],[1,1,0.0,0.025641026,0.005128205,195.0,0,3,5,1.0,657,656,0,0,0.0,0.5785251598,0.230232774,194.2835501053,0,2,5,0.9826872104,656,655,0.0],[1,3,0.039939869,0.738510301,0.703645008,210.3333333,1,5,95,1.0,660,659,1,3,0.0,0.3984824553,0.3909075569,210.7598621272,0,5,94,1.0,660,659,1.0],[1,1,0.0,0.02247191,0.151685393,178.0,1,3,16,1.0,373,373,1,0,0.0,0.0,0.8627117455,177.9119958184,0,3,15,1.0,372,372,1.0],[1,1,0.0,0.165680473,0.177514793,338.0,0,3,5,1.0,5344,5309,0,0,0.0,0.1675109366,0.3225021813,338.4637244166,0,2,4,1.0,5343,5309,0.0],[1,2,0.642255941,0.160583942,0.755474453,137.0,1,4,4,1.0,5347,5312,1,1,0.0971007538,0.1928989254,0.1245985487,137.1373823734,0,3,4,1.0,5346,5313,0.0],[1,1,0.0,0.111111111,0.648148148,54.0,0,1,9,1.0,5345,5310,0,0,0.0,0.507209751,0.6530372228,54.7933686235,0,1,8,0.4192756568,5344,5309,0.0],[1,1,0.0,0.005102041,0.0,196.0,1,3,1,1.0,661,660,1,0,0.676647627,0.0,0.5037189041,197.0377907363,0,2,1,1.0,661,659,0.0],[1,3,0.579380164,0.007220217,0.014440433,92.33333333,0,4,201,1.0,376,376,1,2,0.7017429279,0.7344447571,0.4909376599,92.3933431977,0,3,201,0.4736796769,375,376,0.0],[1,3,0.897758802,0.390243902,0.211382114,82.0,0,2,9,0.666666667,5350,5315,0,3,1.0,0.4199805356,1.8267615229,81.5200967935,0,1,8,1.0,5350,5314,0.0],[1,2,0.849751137,0.014705882,0.12745098,102.0,0,3,102,0.5,378,378,0,1,1.0,0.4174815217,0.0332588628,102.525051204,0,2,101,0.0,377,378,0.0],[1,1,0.0,0.0,0.004901961,204.0,0,3,10,1.0,379,379,1,1,0.0,0.0,0.4868298668,204.3555203328,0,3,9,0.6996796473,379,378,0.0],[1,1,0.0,0.125,0.541666667,24.0,0,2,83,1.0,380,380,0,0,0.4493558939,0.0,0.0987922524,24.0905818373,0,2,82,0.0,380,380,0.0],[1,1,0.0,0.010526316,0.021052632,95.0,0,2,69,1.0,381,381,1,0,0.0548930637,0.0,0.4422919306,94.6550173137,0,1,68,0.5287830814,380,381,0.0],[1,1,0.0,0.0,0.004048583,247.0,0,2,10,1.0,382,382,0,0,0.5544319639,0.3557240672,0.4894372048,247.4272073032,0,1,10,1.0,382,381,0.0],[1,2,0.0,1.0,3.444444444,4.5,0,2,158,1.0,384,384,0,2,0.1680495909,1.0,3.6967913912,4.7666953164,0,2,157,0.8616943842,384,384,0.0],[1,1,0.0,0.022222222,0.044444444,225.0,0,4,0,1.0,5351,5316,0,1,0.435994682,0.9533947092,0.2592862712,224.1304757174,0,4,0,0.0,5351,5316,0.0],[1,2,0.912734156,0.330188679,0.820754717,53.0,0,2,0,0.5,5353,5318,1,1,1.0,0.0,1.1390097013,52.4663399535,0,2,0,0.6198232009,5352,5317,0.0],[1,1,0.0,0.0,0.063973064,297.0,0,4,6,1.0,385,385,0,1,0.0,0.0,0.2989021517,297.2004823922,0,4,5,1.0,385,385,0.0],[1,5,0.682606194,9.0,0.0,0.0,0,3,516,0.8,390,390,0,5,1.0,1.0,0.7825503241,0.5883346879,0,3,516,0.5999050911,390,389,0.0],[1,3,0.0,0.004291845,0.034334764,77.66666667,0,4,151,0.666666667,664,663,0,3,0.0,0.0,0.221880926,78.0347171691,0,3,151,0.4383925335,663,663,0.0],[1,1,0.0,0.575,1.025,40.0,0,3,1,1.0,391,391,0,0,0.0653435728,0.1939900395,1.4224402168,40.868411128,0,3,0,0.2632837996,390,391,0.0],[1,4,0.710655826,0.122775801,0.008896797,140.5,0,4,10,0.75,135,135,1,3,0.7916414818,0.0,0.4878478187,141.3143229957,0,3,10,1.0,135,135,0.0],[1,2,0.41381685,0.058219178,0.023972603,146.0,0,4,1,1.0,137,137,0,2,1.0,0.0,0.1507749466,145.5860409496,0,4,1,1.0,136,137,1.0],[1,2,1.0,0.032520325,0.0,61.5,0,4,38,1.0,139,139,0,1,0.8793158831,0.006623605,0.7744280135,61.5932796879,0,3,37,1.0,138,139,0.0],[1,152,0.912890266,0.026742353,0.017723116,104.3092105,0,6,4018,0.368421053,291,291,1,150,1.0,0.0555909146,0.1306533324,103.9223156434,0,6,4018,0.3414328965,291,290,1.0],[1,1,0.0,0.0591133,0.0,203.0,1,3,2,1.0,292,292,0,1,0.122577425,0.2181406623,0.1732991562,202.6873258127,1,2,1,0.0,292,292,0.0],[1,1,0.0,0.081896552,0.086206897,232.0,1,4,2,1.0,293,293,0,0,0.0,0.4236499681,0.1931373219,232.328894735,2,3,1,1.0,292,293,0.0],[1,8,0.41898153,0.387333333,0.060666667,187.5,0,4,410,0.5,5376,5341,1,7,1.0,1.0,0.7532659557,188.05187526,0,4,410,1.0,5375,5341,0.0],[1,15,0.0,0.0,0.0,16.6,0,1,0,0.066666667,5376,5341,0,15,0.6638128664,0.6946737824,0.2619394072,15.9690681868,0,1,0,0.0,5375,5340,1.0],[1,4,0.798708423,0.098712446,0.030042918,58.25,0,3,0,0.5,5380,5345,0,3,0.9194775089,0.4767146615,0.2524311279,59.1227236164,0,2,0,1.0,5380,5344,1.0],[1,10,0.0,0.0,0.0,20.5,0,1,0,0.1,5406,5371,1,9,0.0,0.0,0.0944728411,20.834735686,0,1,0,0.0,5407,5371,0.0],[1,16,0.43843235,0.151074151,0.216909217,90.1875,0,6,1146,0.6875,5406,5371,1,17,0.2530866579,0.5813225962,0.8793980056,88.7920862367,0,5,1146,0.5054216921,5405,5371,1.0],[1,6,0.835322941,0.417391304,0.095652174,19.16666667,0,2,0,0.333333333,5412,5377,1,5,0.3609218919,0.6257054881,0.2681431006,20.0749310623,0,1,0,0.4779479042,5412,5377,1.0],[1,4,0.950049378,0.738095238,0.107142857,42.0,0,4,260,1.0,5416,5381,0,3,1.0,0.4200724077,0.2985683526,42.3696565064,0,3,260,1.0,5416,5380,0.0],[1,6,0.0,0.0,0.0,9.0,0,1,0,0.166666667,5423,5388,0,5,0.0,0.0,0.2447591506,8.4993923373,0,1,0,0.0,5422,5388,0.0],[1,1,0.0,0.0,0.0,0.0,0,2,143,1.0,5423,5388,0,1,0.016874202,0.0,0.1415203728,0.2950348551,0,2,142,1.0,5422,5387,0.0],[1,3,0.770736595,0.251082251,0.303030303,77.0,1,3,203,1.0,5426,5391,1,2,0.4720961078,0.2239022803,0.3627914021,77.1577787414,1,3,202,1.0,5425,5390,0.0],[1,1,0.0,0.008547009,0.0,234.0,1,4,3,1.0,5427,5392,0,1,0.8758336187,0.0,0.2865602348,233.6026472162,1,3,2,1.0,5427,5391,0.0],[1,1,0.0,0.019851117,0.004962779,403.0,0,3,3,1.0,5428,5393,1,1,0.0,0.0070453763,0.0753895401,403.9672982081,0,2,2,1.0,5428,5392,0.0],[1,4,0.645418373,0.928571429,0.183673469,24.5,0,2,150,0.75,5432,5397,0,4,1.0,0.9316172293,0.0766028783,24.8876413618,0,2,149,1.0,5431,5396,1.0],[1,2,0.933025295,0.43373494,0.084337349,41.5,1,2,0,0.5,5434,5399,1,1,1.0,0.6013561898,0.2156743107,40.9445377425,1,2,0,0.5498720676,5434,5398,0.0],[1,1,0.0,0.0,0.0,55.0,1,1,0,1.0,5442,5407,0,1,0.0,0.9230493817,0.123640386,54.7753882515,0,0,0,1.0,5441,5407,0.0],[1,7,0.735794292,0.074873096,0.024111675,112.5714286,1,4,294,0.857142857,5442,5407,0,6,0.6363724962,0.0,0.7434329677,112.5682868434,1,4,294,0.1425408803,5442,5407,1.0],[1,6,0.757377973,0.062240664,0.019709544,160.6666667,1,4,11,0.833333333,5448,5413,1,5,0.8157159768,0.3112016578,0.7601744647,161.0695601978,0,3,11,0.8517155197,5447,5412,0.0],[1,3,0.0,0.0,0.0,93.66666667,0,1,0,0.333333333,5461,5426,1,3,0.0,0.0,0.1939791238,93.8728720786,0,0,1,0.5345226171,5460,5425,0.0],[1,10,0.734090248,0.126349892,0.041576674,185.2,0,5,154,0.7,5461,5426,1,11,0.619300334,0.0,0.1455272365,185.0993176328,0,4,154,0.1390838596,5461,5424,0.0],[1,1,0.0,0.039325843,0.050561798,178.0,0,3,2,1.0,5462,5427,0,0,0.0,0.3963788972,0.4308684597,177.9231169845,0,2,1,1.0,5462,5427,0.0],[1,1,0.0,0.103225806,0.167741935,155.0,1,2,66,1.0,5463,5428,1,1,0.0,0.0,0.0210034994,155.5904596605,1,1,66,1.0,5463,5427,0.0],[1,5,0.783012605,0.185840708,0.118584071,113.0,0,5,55,0.8,298,298,0,4,1.0,0.0,0.2308818543,113.042631937,0,3,55,0.4094960506,298,297,1.0],[1,1,0.0,0.078313253,0.093373494,332.0,1,4,7,1.0,5464,5429,0,1,0.0,0.1915739542,0.5046428678,331.44818781,0,4,8,0.2018277642,5464,5429,1.0],[1,1,0.0,0.288888889,0.155555556,45.0,1,2,7,1.0,5465,5430,0,0,0.0,0.6068841884,0.1868195227,45.4184336652,0,1,6,1.0,5464,5429,0.0],[1,1,0.0,0.03125,0.03125,32.0,1,1,154,1.0,5466,5431,0,0,0.381009603,0.0,0.3910476731,31.844406312,0,1,153,1.0,5465,5431,0.0],[1,1,0.0,0.527272727,0.309090909,55.0,1,4,7,1.0,5467,5432,1,1,0.2592978979,0.6807000124,0.6366525759,54.6393901429,0,3,6,0.5571208878,5465,5431,0.0],[1,1,0.0,0.006006006,0.003003003,333.0,0,4,0,1.0,5468,5433,0,1,0.2477631146,0.0742061685,0.4187900201,333.2418365828,0,3,0,1.0,5468,5432,0.0],[1,1,0.0,0.023648649,0.010135135,296.0,0,4,7,1.0,5470,5435,0,1,0.1764461481,0.0,0.4238412747,296.3816619586,1,3,7,0.5430319112,5470,5435,0.0],[1,1,0.0,0.097560976,0.097560976,123.0,1,1,154,1.0,5469,5434,0,1,0.0253063131,0.0,0.0668193128,124.037765016,2,1,154,0.8385760041,5469,5434,0.0],[1,5,0.864848182,0.035688274,0.054624909,274.6,0,4,15,0.4,5475,5440,1,4,0.8267944446,0.488880717,0.0190391892,275.5510765033,0,4,15,0.2966305949,5475,5439,1.0],[1,3,0.952270229,0.80952381,0.158730159,42.0,1,3,21,0.333333333,301,301,1,2,0.0,1.0,0.3787211623,43.3965931005,1,2,21,0.2130283098,300,300,0.0],[1,1,0.0,1.888888889,0.0,27.0,1,1,18,1.0,5476,5441,1,0,0.0659101757,0.8462382267,0.2529448225,27.313929678,1,1,18,0.7021192399,5476,5440,0.0],[1,1,0.0,0.005586592,0.005586592,179.0,1,2,12,1.0,392,392,1,2,0.3424895081,0.6192971091,0.436473489,179.8493909873,1,2,12,1.0,392,391,0.0],[1,2,0.997348798,1.333333333,0.041666667,48.0,0,2,14,0.5,303,303,1,2,1.0,1.0,0.6178033094,48.3741567932,0,1,13,0.6123973909,304,302,0.0],[1,5,0.372256014,0.962,0.968,100.0,0,2,548,0.6,309,309,0,4,0.0562939402,0.7785260156,0.7169270378,99.7654314305,0,2,546,0.2914378665,308,308,1.0],[1,1,0.0,0.0,0.0,32.0,0,1,0,1.0,309,309,0,0,0.0,0.1202087059,1.1388803638,31.4968360664,0,0,0,1.0,309,308,0.0],[1,1,0.0,0.004347826,0.030434783,230.0,0,5,7,1.0,393,393,1,1,0.0,0.3334164375,0.0039831433,230.0640722422,0,3,7,0.6145834853,392,392,0.0],[1,1,0.0,0.035242291,0.127753304,227.0,0,5,0,1.0,394,394,0,0,0.2947458397,0.5242248365,0.2598879125,226.6551345415,0,5,0,1.0,393,393,0.0],[1,4,0.754850983,0.03820598,0.088039867,150.5,0,4,60,0.75,5480,5445,1,4,0.8128208061,0.0,0.6474632924,150.7266033114,0,4,60,1.0,5479,5445,0.0],[1,1,0.0,0.01459854,0.01459854,137.0,0,3,16,1.0,5481,5446,0,1,0.0,0.0822730599,0.289889341,136.4466845301,0,2,15,1.0,5480,5446,0.0],[1,1,0.0,0.170212766,0.021276596,188.0,1,2,10,1.0,5482,5447,0,1,0.0208257376,0.0,0.2554125508,187.3326294321,1,2,9,0.503975466,5482,5446,0.0],[1,3,0.622365973,0.051546392,0.041237113,32.33333333,0,3,40,0.666666667,397,397,0,2,0.6322605524,0.0008691187,0.4360523134,32.9590399001,0,3,40,0.1851151831,396,397,0.0],[1,1,0.0,0.148387097,0.116129032,155.0,1,3,11,1.0,5483,5448,0,0,0.698494597,0.3458889699,0.111187893,154.5981891506,0,2,10,0.6214353567,5482,5448,0.0],[1,6,0.855966689,0.016678249,0.0,239.8333333,1,5,185,0.833333333,5489,5454,1,5,1.0,0.3386436088,1.2494566152,240.5107489727,0,5,184,1.0,5488,5453,0.0],[1,2,1.0,0.0,0.010928962,91.5,0,4,0,0.5,5491,5456,2,2,0.9173995617,0.0,0.3443067685,91.7434552974,0,3,0,0.6119710162,5490,5456,0.0],[1,1,0.0,0.076923077,0.095022624,221.0,1,4,20,1.0,398,398,1,0,0.515086294,0.1637226903,0.6044794218,221.2022919394,1,4,20,0.54486735,398,396,1.0],[1,1,0.0,0.11827957,0.086021505,93.0,1,5,11,1.0,58,58,0,0,0.1823776108,0.3232529024,0.0814264685,92.6997255232,1,4,12,0.0,58,57,1.0],[1,1,0.0,0.315789474,0.242105263,95.0,1,5,1,1.0,399,399,1,1,0.757267974,1.0,1.4297095932,94.1274404828,1,6,0,1.0,398,398,0.0],[1,1,0.0,0.52,0.032,125.0,1,5,0,1.0,59,59,0,1,0.4110931095,0.6430037597,0.2643813631,124.7617787183,1,4,1,1.0,58,59,1.0],[1,1,0.0,0.013605442,0.06122449,294.0,1,4,18,1.0,400,400,1,0,0.0250900352,0.4019670106,0.3240690627,294.4854626198,1,3,17,1.0,400,399,0.0],[1,1,0.0,0.024734982,0.102473498,283.0,0,4,0,1.0,401,401,1,1,0.0,0.8262074038,0.1893412378,282.4038548108,0,4,0,0.2754702428,400,400,0.0],[1,3,0.0,0.004255319,0.336170213,78.33333333,0,3,120,1.0,5494,5459,1,2,0.0543506486,0.0,0.9201248435,78.2320325153,0,2,119,0.4632943955,5493,5458,0.0],[1,1,0.0,0.072463768,0.004830918,207.0,1,3,29,1.0,5495,5460,1,1,0.1963851741,0.0,0.5457130934,206.457244708,1,3,29,1.0,5495,5460,0.0],[1,3,0.813986034,0.118466899,0.257839721,191.3333333,1,5,15,1.0,5498,5463,0,2,0.8518548524,0.0,0.5593369542,190.6660354741,0,5,14,0.3858132892,5497,5462,1.0],[1,2,0.0,0.0,0.0,68.0,0,1,0,0.5,5500,37,0,2,0.0,0.4245403843,1.2508920416,68.3101056253,0,0,0,0.5742542622,5499,37,1.0],[1,1,0.0,0.095238095,0.040816327,147.0,0,4,65,1.0,310,310,0,1,0.5703789255,0.6333311416,0.1762135121,147.3622039461,0,3,64,1.0,309,309,0.0],[1,12,0.0,0.0,0.0,32.5,0,1,0,0.083333333,5512,49,0,12,0.8231248031,0.0,0.233259984,31.71381104,0,1,0,0.0,5511,47,1.0],[1,1,0.0,0.0,0.0,0.0,0,1,30,1.0,5513,50,0,0,0.0,0.0,0.6118771091,0.2167607748,0,1,29,1.0,5512,49,0.0],[1,1,0.0,0.033149171,0.0,181.0,1,4,16,1.0,60,60,0,1,0.0,0.0,0.0901760389,180.8562250046,0,4,16,1.0,59,60,0.0],[1,3,0.701443031,0.12267658,0.401486989,89.66666667,1,4,97,0.666666667,5516,5466,1,2,0.7648817154,0.0,0.3694669614,89.967762022,0,4,97,0.2365710129,5516,5466,0.0],[1,1,0.0,0.335664336,0.433566434,143.0,1,4,14,1.0,5517,5467,1,0,0.0,0.1401656462,0.2969058395,142.8726011909,1,3,13,0.6558148123,5517,5467,0.0],[1,1,0.0,0.003533569,0.003533569,283.0,1,4,1,1.0,5518,5468,1,1,0.0,0.0,0.768226024,283.4649876396,1,4,1,1.0,5517,5467,0.0],[1,1,0.0,0.004081633,0.004081633,245.0,1,4,1,1.0,5519,5469,0,1,0.0,0.9245382418,0.185638289,244.6691057663,0,3,1,1.0,5517,5468,0.0],[1,1,0.0,0.142857143,0.095238095,63.0,1,2,110,1.0,5520,5470,0,2,0.37194405,0.5395473686,0.0743967871,63.8360496035,0,1,110,1.0,5521,5470,0.0],[1,6,0.774369312,0.246808511,0.127659574,78.33333333,1,4,353,0.833333333,5526,5476,1,5,1.0,1.0,0.0473660179,78.8902384752,1,4,351,0.0,5526,5476,0.0],[1,1,0.0,0.214285714,0.117346939,196.0,0,3,14,1.0,665,664,0,0,0.1159256809,0.0875443788,0.0523714853,196.1213652612,0,2,13,1.0,664,663,0.0],[1,2,0.999722648,0.142322097,0.048689139,133.5,0,3,23,1.0,667,666,0,2,1.0,0.0,0.6321903021,133.0247859674,0,3,23,1.0,667,665,0.0],[1,5,0.942631204,0.010396975,0.00094518,211.6,1,5,122,0.8,5531,5481,1,4,0.8950651945,0.0,0.1355951641,211.4780007907,1,5,121,0.1781478348,5531,5481,0.0],[1,1,0.0,0.383333333,0.566666667,60.0,0,2,156,1.0,402,402,0,1,0.0,0.0234047375,0.826186451,60.339801234,0,2,156,0.7220189255,401,401,0.0],[1,1,0.0,0.266666667,0.066666667,75.0,0,2,0,1.0,403,403,0,0,0.8487936866,0.0,1.2266734723,74.3596312562,0,1,0,0.9323828745,402,402,0.0],[1,1,0.0,0.030487805,0.079268293,164.0,0,2,85,1.0,404,404,0,0,0.0,0.0,0.2549222901,164.2142433667,0,2,85,1.0,404,404,0.0],[1,1,0.0,0.0,0.019230769,52.0,0,2,76,1.0,405,405,0,1,0.8346108976,0.0,0.0191840266,51.6219383155,0,2,75,0.5859447063,404,405,0.0],[1,1,0.0,0.067226891,0.088235294,238.0,1,2,39,1.0,406,406,0,0,0.9223380582,0.0,0.2176271314,237.2328591629,0,1,39,0.932651299,406,405,0.0],[1,1,0.0,0.010309278,0.092783505,97.0,0,2,27,1.0,407,407,1,0,0.5337945802,0.0,0.5517882644,97.121174138,0,1,27,1.0,406,406,0.0],[1,1,0.0,0.151376147,0.082568807,218.0,0,3,1,1.0,408,408,0,0,0.6814820893,0.0,0.3704747445,218.3005391075,0,2,1,0.3072573428,408,407,0.0],[1,1,0.0,0.071428571,0.053571429,56.0,1,4,8,1.0,409,409,1,0,0.7900129285,0.2345427656,0.3425243854,56.5954138476,0,3,7,0.9044529986,410,410,1.0],[1,1,0.0,0.136986301,0.178082192,73.0,0,3,1,1.0,410,410,1,1,0.8071826926,0.0,0.2846687544,72.6057354381,0,2,0,1.0,410,410,1.0],[1,1,0.0,0.274193548,0.209677419,62.0,0,2,20,1.0,411,411,0,0,0.0,0.9068476655,0.9767622002,62.4059600236,0,2,19,1.0,410,411,1.0],[1,1,0.0,0.306451613,0.161290323,62.0,1,2,20,1.0,412,412,0,0,0.4145047135,0.4466411521,0.3955296646,61.4527147269,0,1,19,0.382737186,411,411,1.0],[1,1,0.0,0.029661017,0.012711864,236.0,0,3,32,1.0,413,413,1,1,1.0,0.6854123372,0.8540407553,236.9575776067,0,2,32,1.0,413,412,0.0],[1,2,0.992774454,0.032967033,0.113553114,136.5,0,3,0,1.0,415,415,1,2,0.6725022757,0.0,0.0431441129,136.7631873696,0,2,0,1.0,415,415,1.0],[1,1,0.0,0.087570621,0.064971751,354.0,0,5,1,1.0,416,416,0,0,0.3297881435,0.5033406072,0.1223544502,354.239958289,0,4,1,0.6678403819,415,415,1.0],[1,1,0.0,0.0,0.0,0.0,0,2,0,1.0,5532,5482,0,0,0.0,0.0,0.1173596423,0.5981545364,0,1,0,0.0,5532,5481,0.0],[1,1,0.0,0.117103236,0.403697997,649.0,1,5,8,1.0,417,417,0,1,0.0,0.068580121,0.8961077936,648.7708716343,2,4,7,0.6621989165,417,417,1.0],[1,1,0.0,0.046153846,0.024615385,325.0,0,3,14,1.0,418,418,0,0,0.5459588643,0.8448010835,0.3037966934,324.5589451972,0,2,13,1.0,417,417,1.0],[1,4,0.944949218,0.034976153,0.041335453,157.25,0,4,47,1.0,422,422,1,3,0.4074413791,0.9036111274,0.2103762178,157.1422297392,0,4,47,1.0,421,421,0.0],[1,1,0.0,0.040322581,0.040322581,124.0,1,3,15,1.0,423,423,1,0,0.0,0.0,0.6782673773,124.1276368654,0,2,14,0.6009843023,422,423,1.0],[1,1,0.0,0.059210526,0.085526316,152.0,0,4,15,1.0,424,424,0,1,0.7384594885,0.0,0.7801017899,151.8616590396,0,4,15,0.7780802957,424,424,0.0],[1,1,0.0,0.047619048,0.214285714,42.0,0,2,33,1.0,425,425,0,0,0.0,0.0,0.6522047556,42.2734286422,0,2,31,1.0,425,425,0.0],[1,6,0.999345629,0.412955466,0.311740891,41.16666667,0,3,172,0.333333333,431,431,1,5,0.5805720306,0.9029146764,1.6945551702,40.5197420129,0,3,171,0.3285638061,430,431,0.0],[1,1,0.0,0.042553191,0.212765957,47.0,0,2,33,1.0,432,432,1,0,0.0,0.9024255657,0.5058270241,46.661716037,0,1,32,1.0,431,431,0.0],[1,1,0.0,0.078431373,0.029411765,102.0,0,4,16,1.0,5533,5483,0,0,0.0,0.0,0.8076638881,102.254671503,0,3,15,0.9468921631,5533,5483,0.0],[1,12,0.99974471,0.394990366,0.294797688,43.25,0,3,382,0.166666667,444,444,1,12,0.7028906316,0.0,0.2934539449,42.4189391412,0,2,381,0.0,444,443,0.0],[1,1,0.0,0.063829787,0.0,47.0,1,1,21,1.0,5534,5484,0,0,0.5245908719,0.0,0.6662264831,46.3219581114,1,1,19,1.0,5534,5484,0.0],[1,1,0.0,0.296296296,0.12962963,54.0,0,3,16,1.0,445,445,0,1,0.273013929,1.0,0.7908364579,54.8311207101,0,2,16,1.0,444,445,0.0],[1,1,0.0,0.26984127,0.206349206,63.0,0,3,35,1.0,446,446,0,0,0.0819579505,0.4612088989,0.2219618022,63.5183121957,0,3,34,0.7166477858,445,445,0.0],[1,6,0.852992473,0.308641975,0.028806584,40.5,0,1,18,0.166666667,5540,56,0,5,0.723910856,0.2968273085,0.3205737859,40.225759881,0,0,18,0.3611899652,5540,55,0.0],[1,6,0.999236474,0.042145594,0.287356322,43.5,0,3,168,0.333333333,452,452,0,5,1.0,0.0,1.191232634,43.9819671545,0,4,167,0.0,451,451,0.0],[1,4,0.999812312,0.395348837,0.325581395,43.0,0,2,140,0.25,456,456,0,4,0.3051573788,0.0,0.1327868235,42.7430554536,1,2,140,0.3625240868,455,456,0.0],[1,1,0.0,0.191489362,0.042553191,47.0,0,2,0,1.0,457,457,1,0,0.0,0.0,0.2676452894,47.3645978453,0,1,0,1.0,457,456,0.0],[1,11,0.99987167,0.730290456,0.32780083,21.90909091,0,3,1029,0.363636364,468,468,1,9,0.7988250095,0.8842058002,0.7308536728,21.8947168024,0,2,1028,0.7610482526,468,467,0.0],[1,1,0.0,0.857142857,1.142857143,14.0,1,4,83,1.0,469,469,0,1,0.0,0.9322907209,1.9907673413,13.2704961735,0,3,83,1.0,468,468,0.0],[1,1,0.0,0.043269231,0.028846154,208.0,0,3,3,1.0,470,470,0,2,0.2172719631,0.0,0.6990480894,207.5906755327,0,2,3,1.0,469,469,0.0],[1,1,0.0,0.004807692,0.004807692,208.0,0,3,0,1.0,471,471,1,0,0.1911575013,0.5547581228,0.1429906306,207.8141268333,0,2,0,0.9990117457,470,471,0.0],[1,1,0.0,0.346153846,0.153846154,26.0,0,2,0,1.0,472,472,1,0,0.0,0.0,0.4177849142,26.1810617307,0,1,0,0.6515107221,472,472,0.0],[1,1,0.0,0.222222222,0.277777778,36.0,0,2,103,1.0,473,473,0,0,0.9790761667,0.9293268286,0.4430554596,35.9955188129,0,0,103,0.836474319,473,472,0.0],[1,7,0.972778996,0.338383838,0.282828283,28.28571429,0,3,438,0.714285714,480,480,1,7,1.0,0.4374597541,0.2488545466,29.0441742457,0,2,437,0.0,479,479,0.0],[1,1,0.0,0.04,0.18,50.0,0,4,34,1.0,481,481,0,0,0.0,0.132479703,0.4705678821,49.8697701563,0,4,34,0.9649030817,480,481,0.0],[1,1,0.0,0.034482759,0.068965517,29.0,0,3,103,1.0,482,482,1,1,0.0,0.0,0.4943440629,29.4185122287,0,3,102,0.4537115288,481,482,0.0],[1,11,0.948845765,0.251533742,0.22392638,29.63636364,0,4,323,0.545454545,493,493,1,11,0.9522159906,0.0,0.13710675,29.02410271,0,4,322,1.0,492,493,1.0],[1,1,0.0,0.0,0.0,21.0,1,1,0,1.0,5590,5534,1,1,0.6763835092,0.0,0.5782458892,21.4240669673,0,1,0,0.2147186026,5589,5534,1.0],[1,4,0.608261097,0.2,0.173626374,113.75,1,3,57,1.0,5595,5539,0,3,0.5979369114,0.9451537034,0.5264886848,114.4133895717,1,2,56,1.0,5595,5539,0.0],[1,1,0.0,0.0,0.0,50.0,1,1,0,1.0,5595,5539,0,0,0.0,1.0,0.4081251853,49.3401972726,2,0,0,0.3970021368,5595,5538,0.0],[1,49,0.334369383,0.026548673,0.004424779,9.224489796,1,4,1184,0.12244898,5590,5534,1,49,0.3527296745,0.0,0.5921002706,8.3728068295,1,3,1185,0.3046176018,5589,5534,0.0],[1,1,0.0,0.524590164,1.459016393,61.0,0,1,26,1.0,5596,5540,1,1,0.0,0.6869844289,1.2864549361,61.3553668218,0,1,25,1.0,5595,5539,1.0],[1,1,0.0,0.010989011,0.005494505,182.0,1,5,3,1.0,5598,5542,0,0,0.0,0.0,0.7588994764,182.1122031919,0,4,2,0.7046440515,5597,5542,0.0],[1,1,0.0,0.573770492,0.393442623,61.0,1,2,84,1.0,5597,5541,1,1,0.0,0.8477164166,0.2145860982,60.7558966586,1,2,84,1.0,5596,5540,1.0],[1,1,0.0,0.014388489,0.007194245,139.0,0,2,15,1.0,5599,5543,0,0,0.0,0.0,0.3394089558,139.1444218366,0,2,15,0.7722520302,5599,5542,0.0],[1,1,0.0,0.045,0.01,200.0,1,2,0,1.0,5600,5544,0,0,0.0,0.0189748227,0.0600061797,200.4204644818,1,2,0,0.6681476648,5599,5544,0.0],[1,1,0.0,0.016949153,0.118644068,59.0,0,2,2,1.0,5601,5545,0,1,0.0,0.0,0.1288578238,58.3394051959,0,2,1,1.0,5601,5545,0.0],[1,1,0.0,0.016129032,0.016129032,62.0,0,1,1,1.0,5602,5546,1,0,0.1643900024,1.0,0.7562481041,62.5353495799,0,0,0,1.0,5601,5545,0.0],[1,1,0.0,0.416666667,0.083333333,24.0,1,1,2,1.0,5603,5547,0,0,0.2801329691,0.8264459559,0.6797622545,24.2718408959,1,1,2,0.5998390525,5602,5547,0.0],[1,1,0.0,0.098039216,0.12745098,102.0,1,4,2,1.0,61,61,0,0,0.0,0.6186324448,0.0182017808,102.0897965,1,3,1,1.0,60,61,0.0],[1,45,0.0,0.0,0.0,46.53333333,0,1,0,0.022222222,5648,101,1,45,0.0769937902,0.0894650788,0.0658428904,46.693332126,0,1,0,0.1809718217,5647,101,0.0],[1,4,0.953582884,0.315384615,0.161538462,32.5,0,1,24,0.25,5652,105,0,3,0.8753957746,0.0,0.1547563084,32.2138457504,0,1,23,0.2618268439,5650,105,0.0],[1,1,0.0,0.03030303,0.0,99.0,1,4,25,1.0,5654,5549,0,0,0.420974718,0.0,0.0698967066,98.5938657501,0,3,26,1.0,5654,5548,0.0],[1,1,0.0,0.375,0.375,72.0,1,2,106,1.0,5653,5548,0,0,1.0,0.0,1.3938127878,72.7074735635,1,1,106,1.0,5653,5548,0.0],[1,2,0.923338889,0.016393443,0.135831382,213.5,0,4,33,1.0,495,495,1,2,0.0,0.0,0.1449468792,213.2225069175,0,4,33,0.7427300774,495,495,0.0],[1,1,0.0,0.015503876,0.124031008,129.0,0,3,39,1.0,496,496,1,0,0.0,0.0,1.0250252379,128.8404994957,0,3,38,0.7576490711,495,496,0.0],[1,2,0.664695305,0.45,0.731818182,110.0,0,3,155,1.0,498,498,0,2,0.5320913411,0.1927302231,0.7312496813,108.8163398827,0,2,155,0.7849562986,498,498,1.0],[1,2,1.0,0.009009009,0.0,111.0,0,3,2,0.5,500,500,0,1,0.214614769,0.0,0.0202701531,111.2621362455,0,2,2,0.3902685412,498,499,0.0],[1,8,0.0,0.0,0.0,37.875,1,1,0,0.125,5663,114,0,7,0.0,0.6090281746,0.0250863102,38.1801863503,1,1,0,0.4183289054,5663,113,1.0],[1,1,0.0,0.019607843,0.019607843,51.0,1,1,6,1.0,5663,114,1,0,0.122270229,0.0,0.2653744215,52.0563636803,1,1,5,0.616461626,5662,113,0.0],[1,1,0.0,0.340425532,0.510638298,47.0,1,2,171,1.0,5664,5550,1,1,0.058456563,0.0,0.4133518393,46.1793294582,0,1,170,0.4350693335,5663,5549,0.0],[1,1,0.0,0.037037037,0.037037037,27.0,0,3,41,1.0,5665,5551,1,1,0.3194528496,0.0,0.882186003,26.8806682307,0,2,41,0.8466232867,5665,5550,0.0],[1,1,0.0,0.037037037,0.037037037,27.0,0,3,39,1.0,5666,5552,1,0,0.0263443025,0.0,0.0529679068,26.2144363803,0,3,39,0.5402583177,5666,5551,0.0],[1,5,0.679272381,0.397590361,0.542168675,33.2,1,3,866,0.8,5671,5557,1,5,1.0,0.9062470874,0.0591712674,33.1910663082,1,4,865,0.1488263686,5670,5556,0.0],[1,1,0.0,0.215384615,0.092307692,65.0,1,2,166,1.0,5672,5558,0,1,0.0,0.5037642271,0.2652438337,65.9213720383,0,2,166,0.3970563318,5671,5557,0.0],[1,1,0.0,0.0,0.0,0.0,0,1,0,1.0,5675,5561,0,1,0.0942826162,0.5331644544,0.0370952097,0.6407841325,0,1,0,1.0,5675,5561,0.0],[1,2,0.103275085,0.618644068,0.008474576,59.0,1,2,32,1.0,5675,5561,0,2,0.1643848521,0.7410092726,0.1052695951,58.429905324,0,2,31,0.9234141791,5675,5560,0.0],[1,1,0.0,0.0,0.0,0.0,0,1,0,1.0,5677,116,0,0,0.4866921695,0.0,0.4041235929,0.1921444013,0,1,0,0.8372190939,5677,116,0.0],[1,1,0.0,2.783783784,0.0,37.0,0,1,0,1.0,5677,116,0,0,0.11409553,1.0,0.4685221218,37.7482780868,0,0,0,1.0,5677,116,0.0],[1,1,0.0,0.055555556,0.055555556,18.0,1,1,112,1.0,5678,5562,0,1,0.0,1.0,0.0420134686,17.7298855959,0,1,112,1.0,5677,5561,0.0],[1,2,0.811278124,0.01754386,0.005847953,171.0,1,2,33,1.0,5680,5564,0,2,0.8343621208,0.0,0.0873515745,170.3994560896,0,1,33,0.7861072912,5679,5563,0.0],[1,2,1.0,0.013605442,0.0,147.0,1,4,30,1.0,5682,5566,1,1,1.0,0.0,0.0272347016,147.0036717091,0,4,29,1.0,5681,5565,0.0],[1,1,0.0,0.015384615,0.015384615,130.0,1,3,25,1.0,5683,5567,0,0,0.0,0.1292578959,0.2485980218,130.3414365961,0,2,25,0.6046607878,5682,5566,0.0],[1,2,0.303374836,0.19047619,0.866666667,52.5,0,4,139,1.0,5685,5569,0,1,0.479689952,0.0,0.4012387666,51.9719320813,0,4,138,0.3605022537,5685,5568,0.0],[1,1,0.0,0.0,0.0,0.0,0,1,0,1.0,5687,118,0,0,0.4224104142,0.3374287552,0.5874202809,0.6576541053,0,0,0,0.908774086,5686,117,0.0],[1,1,0.0,2.5,0.0,38.0,0,1,0,1.0,5687,118,1,0,0.5923087674,1.0,0.20490819,38.0942395804,0,0,0,0.4817632895,5687,117,0.0],[1,27,0.926162456,0.021276596,0.061035891,172.3333333,1,7,534,0.814814815,527,527,1,27,0.2637254862,0.2090024805,0.193795882,172.2583562862,1,7,534,0.6451887656,526,526,0.0],[1,1,0.0,0.011235955,0.08988764,178.0,0,4,1,1.0,62,62,0,0,0.0,0.0,0.2433917079,178.598815712,0,4,0,1.0,61,62,0.0],[1,2,0.787126586,0.142857143,0.030612245,49.0,1,3,167,1.0,64,64,0,1,0.0,0.6939083231,0.2226129606,48.685364343,1,2,166,1.0,64,63,0.0],[1,1,0.0,1.097560976,0.048780488,41.0,1,3,102,1.0,65,65,1,0,0.5094539976,1.0,0.1516037607,41.1644333491,1,3,101,0.2143941226,65,65,0.0],[1,3,0.658814952,0.424460432,0.035971223,46.33333333,1,4,167,1.0,68,68,0,3,1.0,0.8590091452,0.3115836075,46.2794549668,0,3,166,0.972677281,67,66,0.0],[1,2,0.811278124,0.00872093,0.002906977,172.0,1,2,53,1.0,5689,5571,0,1,0.7269156079,0.0,0.9011161029,173.3024256253,1,3,53,0.1998695007,5688,5570,0.0],[1,33,0.555104892,0.126649077,0.164248021,45.93939394,0,5,2881,0.696969697,5741,5623,1,33,0.7238069827,0.0,0.3875735676,46.3888135038,0,4,2880,0.3483341497,5740,5623,1.0],[1,3,0.0,0.0,0.0,57.33333333,0,1,0,0.333333333,5697,5579,0,2,0.2938862868,0.2658527736,0.450493495,57.2240698249,0,0,0,0.2776807006,5696,5578,0.0],[1,5,0.861353116,0.011904762,0.01984127,50.4,0,4,228,1.0,5697,5579,1,4,1.0,0.0,0.3279304154,49.8867183314,0,3,228,1.0,5696,5579,0.0],[1,11,0.0,0.0,0.0,84.0,0,1,0,0.090909091,5741,5623,1,10,0.0,0.0,0.6504472523,84.0271559382,1,1,0,0.2595667116,5741,5622,1.0],[1,41,0.749707896,0.019012082,0.01474769,137.2682927,0,7,872,0.487804878,5782,5664,1,40,0.8597204392,0.3184811575,0.3900140523,137.5702778487,0,6,872,1.0,5781,5663,0.0],[1,1,0.0,0.0,0.0,32.0,0,1,0,1.0,5783,5665,1,0,0.0,0.4919276977,0.1909443492,32.1196315677,0,0,1,0.0,5783,5665,0.0],[1,1,0.0,0.037037037,0.037037037,27.0,0,3,137,1.0,5788,5670,0,0,0.0,0.0,0.1130224232,27.987628516,0,3,136,1.0,5788,5671,0.0],[1,1,0.0,0.0,0.0,7.0,0,1,0,1.0,5787,5669,0,1,0.8826676507,0.0,1.5352631765,7.0536342712,0,0,0,1.0,5787,5669,0.0],[1,3,0.299920852,0.877076412,0.338870432,100.3333333,0,5,3,0.333333333,5787,5669,1,3,0.4771494783,1.0,1.0360917522,100.0690738161,0,5,3,0.2773731354,5786,5667,1.0],[1,1,0.0,0.620689655,0.068965517,29.0,1,1,45,1.0,5789,5671,1,1,0.0312260462,0.5504474865,0.628274972,28.9764955424,0,0,45,1.0,5788,5671,0.0],[1,1,0.0,0.525362319,0.362318841,276.0,0,4,1,1.0,5800,5682,1,0,0.4422700211,0.6371288653,1.0040302086,275.8813813612,0,4,0,0.7268204569,5800,5681,1.0],[1,10,0.0,0.0,0.0,66.3,0,1,0,0.1,5799,5681,1,10,0.0,0.8413094631,0.1486063543,66.3611027207,0,1,0,0.0,5798,5681,1.0],[1,2,0.371232327,0.073943662,0.024647887,142.0,0,1,0,0.5,5802,5684,0,2,0.1760230879,0.0,0.1159008518,142.8979201269,0,1,0,1.0,5802,5683,1.0],[1,1,0.0,0.323529412,0.0,68.0,1,2,183,1.0,5803,5685,0,1,0.0428425926,0.291082104,0.7504299446,68.1698872354,0,1,182,0.6211932107,5802,5686,0.0],[1,3,0.679157888,0.910447761,0.679104478,44.66666667,0,4,186,1.0,5806,5688,0,3,0.7595635868,0.0,1.1347368953,45.3482247801,0,4,185,0.2182014205,5806,5688,0.0],[1,1,0.0,0.0,0.0,13.0,0,1,0,1.0,5810,5692,1,1,0.0,0.2079006212,0.4825892101,13.7765316238,0,0,0,0.4101375243,5810,5692,0.0],[1,3,0.770116693,0.247368421,0.071052632,126.6666667,0,1,3,1.0,5810,5692,0,3,0.7716304239,0.2716952452,0.1279205685,127.2448582593,0,0,3,0.4016667661,5810,5692,0.0],[1,8,0.78261235,0.397310513,0.209046455,102.25,0,5,124,0.75,5823,5704,0,7,0.9398913337,0.5845153433,0.4445856348,101.3269811624,0,4,124,0.4435162912,5823,5704,1.0],[1,1,0.0,0.0,0.0,34.0,0,1,0,1.0,5811,119,0,2,0.0,0.5758636692,0.5047966173,34.523375933,0,1,0,0.6201708806,5810,118,0.0],[1,4,0.0,0.0,0.0,31.75,0,1,0,0.25,5823,5704,0,3,0.0,0.7238614164,0.1519833301,32.1785078501,0,0,0,0.0,5822,5703,1.0],[1,2,0.999570839,0.193370166,0.033149171,90.5,0,3,88,1.0,5825,5706,1,1,0.6044553018,0.5199683854,0.3136769616,90.5962912589,0,3,88,0.1053125965,5825,5706,0.0],[1,1,0.0,0.003731343,0.003731343,268.0,1,2,0,1.0,5826,5707,0,0,0.3191107337,0.0,0.1487045432,267.2943669976,0,2,0,0.9747806696,5825,5706,0.0],[1,1,0.0,0.013888889,0.143518519,216.0,1,3,44,1.0,5827,5708,0,1,0.0006427915,0.0,0.3175249512,215.8883823874,0,2,44,1.0,5827,5707,0.0],[1,1,0.0,0.171052632,0.118421053,228.0,1,3,44,1.0,5828,5709,1,1,0.0,0.5435128627,0.206466609,228.6355283794,1,3,43,1.0,5828,5709,0.0],[1,3,0.411447078,0.067510549,0.198312236,79.0,0,3,437,1.0,5831,5712,0,3,0.0,0.779337334,0.3097762865,79.7033593861,0,2,436,0.9990804009,5831,5711,0.0],[1,6,0.0,0.0,0.0,0.0,0,1,415,0.5,5837,5718,0,6,0.0,0.0231797377,0.1997445293,0.1535285279,0,1,415,0.6231707588,5836,5717,0.0],[1,2,0.721928095,0.053505535,0.020295203,271.0,1,4,23,1.0,5839,5720,1,2,0.52734296,0.3367313448,0.0962866421,270.7875852325,0,4,23,0.6670067956,5839,5719,0.0],[1,1,0.0,0.0,0.0,0.0,0,1,12,1.0,5840,5721,0,0,0.0,0.0,0.5424958164,0.1323595006,0,0,12,0.931175628,5839,5721,0.0],[1,1,0.0,0.011538462,0.207692308,260.0,0,4,0,1.0,5842,5723,1,0,0.0,0.3109875183,0.5796432482,259.6729748415,1,4,0,1.0,5841,5722,0.0],[1,1,0.0,0.0,0.0,39.0,0,1,0,1.0,5842,5723,0,1,0.0167640149,0.0,0.2129371675,38.5009539676,0,0,0,1.0,5841,5723,0.0],[1,1,0.0,0.008196721,0.086065574,244.0,0,4,0,1.0,5843,5724,0,1,0.0,0.6713437505,0.4900425578,243.8058349633,0,4,0,0.8604784144,5842,5723,0.0],[1,13,0.607906886,0.133187773,0.19650655,35.23076923,0,4,190,0.230769231,5862,5743,0,13,1.0,0.0,0.20985975,35.0276953114,0,4,190,0.5179127782,5861,5741,1.0],[1,3,0.512185498,0.407258065,0.713709677,82.66666667,0,4,69,1.0,5866,5747,1,2,1.0,1.0,0.9303465194,82.4012038425,0,4,68,0.5133975551,5866,5746,1.0],[1,6,0.0,0.0,0.0,39.16666667,0,1,0,0.166666667,5862,5743,0,5,0.6624389326,0.2655207854,0.317557552,40.0441077371,0,1,0,0.0241569339,5862,5743,0.0],[1,1,0.0,0.0,0.0,6.0,0,1,0,1.0,5866,5747,0,1,0.7722117844,0.0201679571,0.2388317988,6.123612076,0,0,0,0.921934591,5865,5746,0.0],[1,1,0.0,0.630952381,0.630952381,84.0,0,3,67,1.0,311,311,1,0,0.1269633679,0.7457791583,1.6290704362,84.3639252815,0,3,67,0.4614470896,310,310,1.0],[1,1,0.0,0.076923077,0.0,91.0,0,4,7,1.0,5870,5751,1,0,0.3811229823,0.0,0.0231375168,91.0497016538,0,4,6,1.0,5869,5750,0.0],[1,2,0.0,0.0,0.0,63.0,0,1,0,0.5,5870,5751,0,1,0.9119198179,1.0,0.7970638266,63.7083826748,0,2,0,0.5752407175,5869,5750,0.0],[1,1,0.0,0.153846154,0.115384615,26.0,0,2,32,1.0,5867,5748,0,0,0.0,0.0406058453,0.2133082909,27.0957355242,0,1,31,0.6649556959,5867,5747,0.0],[1,1,0.0,0.007936508,0.027777778,252.0,1,3,13,1.0,5871,5752,1,0,0.0,0.7289397522,0.3483670505,252.5204583372,1,3,12,1.0,5870,5752,1.0],[2,29,0.743697808,0.230806608,0.152575316,70.96551724,1,6,2427,0.689655172,5900,5900,2,29,0.3663542065,0.2216650744,0.3765954108,70.8712700512,0,6,2426,0.1900864793,5900,5900,0.0],[1,1,0.0,0.327586207,1.189655172,116.0,1,1,15,1.0,5901,5780,0,1,0.684908086,0.5445898033,1.2310166827,116.3682480903,0,0,15,1.0,5900,5780,0.0],[1,1,0.0,0.241935484,0.629032258,62.0,0,1,3,1.0,5902,5781,0,1,0.3210547514,0.5521341047,1.0266546553,61.2594891856,0,2,3,0.5614774065,5902,5780,0.0],[1,4,0.590386836,0.181818182,0.071625344,90.75,0,4,21,1.0,5906,5785,1,4,0.0,0.0,0.1843731554,89.8785756359,0,4,20,1.0,5906,5785,0.0],[1,1,0.0,0.0,0.0,16.0,0,1,0,1.0,5907,5786,1,2,0.0566911218,0.4053596909,0.7831191749,15.0008826059,0,1,0,0.8801106379,5907,5786,0.0],[1,1,0.0,1.215909091,0.215909091,88.0,0,3,50,1.0,5908,5787,0,0,0.0,1.0,0.6706860379,87.6180770065,0,3,50,1.0,5907,5786,1.0],[1,6,0.764904271,0.095339889,0.04360838,389.8333333,0,5,218,0.833333333,5914,5793,0,5,0.4638561271,0.3966368,0.8265299021,389.9244187724,1,5,218,0.2188386341,5913,5793,1.0],[1,2,0.391243564,0.191044776,0.041791045,167.5,0,4,52,1.0,5918,5797,1,2,0.9091129069,0.1143631557,0.0907315575,168.0155390991,0,3,52,1.0,5918,5797,0.0],[1,2,0.0,0.0,0.0,22.0,0,1,0,0.5,5916,5795,1,2,0.4164732607,1.0,0.0470584092,21.9255060283,0,1,0,0.1101309198,5915,5794,0.0],[1,1,0.0,0.038461538,0.038461538,52.0,0,2,236,1.0,528,528,1,1,0.0,0.0,0.5719052746,51.3748598715,0,1,235,1.0,527,528,0.0],[1,1,0.0,0.038461538,0.038461538,52.0,0,2,198,1.0,529,529,0,0,0.0812460668,0.5495794911,0.306516621,52.4411710105,0,2,198,1.0,528,529,0.0],[1,4,0.598609705,0.088,0.0576,156.25,1,4,21,1.0,5922,5801,1,4,0.5074723088,0.0,0.42331538,156.8336551902,1,4,21,1.0,5922,5800,1.0],[1,1,0.0,1.801104972,0.215469613,181.0,0,4,0,1.0,5923,5802,1,0,0.0,1.0,1.0023191462,181.4644116499,0,3,0,0.4141803488,5922,5801,0.0],[1,5,0.853309361,0.421686747,0.12248996,99.6,0,4,212,1.0,5928,5807,0,4,0.8388000415,0.3445392646,0.5421019867,99.4433267617,0,3,211,0.7697874325,5928,5806,0.0],[1,1,0.0,0.006711409,0.006711409,149.0,1,3,123,1.0,5929,5808,0,1,0.4472046775,0.0,0.7227558378,148.9809182245,0,3,122,1.0,5929,5808,0.0],[1,1,0.0,0.006711409,0.006711409,149.0,0,3,2,1.0,5930,5809,1,1,0.2763546753,0.3633255737,0.366802182,149.0285713314,0,2,2,0.8281680634,5929,5808,0.0],[1,1,0.0,1.491525424,0.525423729,236.0,0,4,1,1.0,5931,5810,1,1,0.0,1.0,0.1022866539,235.4216555989,0,3,0,0.5604398094,5931,5810,0.0],[1,2,0.998980274,1.65,1.675,20.0,0,3,104,0.5,5933,5812,0,1,1.0,1.0,1.8002478584,19.925367009,0,3,104,0.4447504153,5933,5812,0.0],[1,1,0.0,0.511363636,0.5,176.0,0,4,1,1.0,5934,5813,1,1,0.0465319214,0.5362771125,0.0062117104,175.8012351794,0,3,0,0.9413257464,5933,5812,0.0],[1,1,0.0,0.0,0.0,0.0,0,1,123,1.0,5935,5814,0,0,0.0,0.0,0.1734052668,0.1680754449,1,1,122,1.0,5934,5813,0.0],[1,2,0.0,0.0,0.0,15.5,0,1,0,0.5,5946,5825,0,1,0.0,0.0,0.4141236078,15.1169250101,0,1,0,0.6557494618,5946,5825,0.0],[1,9,0.818581082,0.156906077,0.13480663,100.5555556,0,5,541,0.888888889,5946,5825,0,8,0.8377873391,0.2786063604,0.4398338911,100.7505200402,0,5,541,0.013344517,5945,5825,1.0],[1,4,0.928759923,0.173716012,0.092145015,165.5,0,4,45,1.0,5950,5829,0,3,0.9133585049,0.0,0.8139938714,166.4791224711,0,3,45,1.0,5950,5828,0.0],[1,1,0.0,0.647058824,1.561497326,187.0,0,4,53,1.0,5951,5830,1,1,0.6520503919,0.1518674354,1.5103846899,185.5382228619,0,3,53,1.0,5951,5829,0.0],[1,1,0.0,0.256684492,0.117647059,187.0,0,4,0,1.0,5952,5831,0,0,0.0,1.0,0.3486983554,186.4029026942,0,4,1,0.5635466809,5952,5830,0.0],[1,4,0.0,0.0,0.0,0.0,0,1,800,0.25,5956,5835,2,3,0.1821316296,0.6423986939,0.3913494487,0.423544901,0,0,800,0.0,5956,5834,0.0],[1,69,0.842783247,0.1184043,0.138916396,102.4492754,0,6,4860,0.449275362,6025,5904,1,69,1.0,0.0,1.0099090762,103.6806570806,0,5,4859,0.138812064,6024,5903,1.0],[1,1,0.0,0.037037037,0.037037037,27.0,0,3,70,1.0,6026,5905,1,0,0.004035082,0.6108145386,0.3863999333,26.6172619617,0,2,71,1.0,6025,5904,0.0],[1,1,0.0,0.013157895,0.0,228.0,0,3,3,1.0,6027,5906,0,0,0.0,0.4959623139,0.6379498897,226.9894387257,0,2,4,0.3685675311,6027,5906,0.0],[1,1,0.0,0.032258065,0.0,62.0,1,2,1,1.0,6028,5907,2,1,0.0,0.486524591,0.6018617744,61.8618905726,1,1,0,1.0,6027,5906,0.0],[1,3,0.0,0.00295858,0.00295858,112.6666667,0,5,335,0.666666667,6045,5924,0,3,0.4412091591,0.0,0.8052585837,112.0552707128,0,5,334,0.4818844797,6045,5923,0.0],[1,3,0.0,0.0,0.0,25.66666667,0,1,0,0.333333333,6039,5918,0,2,0.0,0.6749351073,0.4935851793,26.1821086154,0,1,0,0.0,6039,5917,0.0],[1,6,0.613147193,0.009803922,0.009803922,51.0,0,3,567,0.5,6034,5913,0,5,0.8897348801,0.0,0.8059814228,50.4801119709,0,2,567,0.0,6033,5913,0.0],[1,2,1.0,0.060606061,0.060606061,33.0,0,1,248,0.5,6042,5921,1,1,1.0,0.0189394903,0.1254635155,32.6356118091,0,0,247,0.3875139852,6041,5920,0.0],[1,1,0.0,0.01,0.01,100.0,0,3,54,1.0,6040,5919,1,2,0.0,0.0774036078,0.0257251033,100.3972440301,0,2,55,1.0,6040,5919,0.0],[1,2,0.918295834,0.015463918,0.015463918,97.0,0,4,108,0.5,6039,5918,0,1,1.0,0.0,0.2218803888,96.9731612305,0,3,107,0.3206463773,6039,5918,0.0],[1,4,0.835625948,0.237804878,0.164634146,41.0,1,1,67,0.5,6049,5928,0,3,1.0,0.0,0.2892587711,40.644153632,0,0,67,1.0,6049,5928,1.0],[1,1,0.0,0.046511628,0.0,86.0,1,3,115,1.0,6050,5929,1,0,0.0,0.2849580465,0.0702032166,86.4011438972,0,1,115,1.0,6050,5928,0.0],[1,1,0.0,0.046511628,0.0,86.0,1,3,110,1.0,6051,5930,1,1,0.6004024833,0.0,0.977197232,85.5562761147,1,3,110,1.0,6050,5930,0.0],[1,1,0.0,0.580786026,0.502183406,229.0,0,3,55,1.0,312,312,0,0,0.0522438443,0.4379377397,0.2164860272,228.6757924649,0,2,54,0.7917003842,311,310,0.0],[1,1,0.0,0.031111111,0.075555556,225.0,0,3,1,1.0,313,313,0,0,1.0,0.0,0.3635476071,224.6713353223,0,3,1,1.0,312,312,0.0],[1,2,0.754034056,0.022988506,0.666666667,43.5,0,4,192,1.0,70,70,1,2,1.0,0.0,1.7918793553,43.6566251003,0,2,190,0.1816552187,69,70,0.0],[1,2,0.754034056,0.022988506,0.666666667,43.5,0,4,50,0.5,72,72,1,1,0.4531966771,0.9300524852,0.3431495494,42.2653008212,0,3,50,0.3577174225,72,71,0.0],[1,18,0.696722538,0.480568012,0.102391629,74.33333333,0,4,1008,0.833333333,6069,5948,1,18,0.5987167643,0.0556679393,0.5162747615,74.7093984558,0,4,1007,0.54371291,6069,5948,1.0],[1,8,0.766582527,0.404814004,0.126914661,57.125,0,4,82,0.25,6077,5956,0,8,0.2029001849,0.0,1.024432022,56.416612615,0,2,82,0.6668432492,6077,5956,0.0],[1,1,0.0,0.0,0.0,27.0,0,1,0,1.0,6080,5959,1,1,0.0,0.0855576133,0.5578210174,27.3121879535,0,1,0,0.7418446946,6080,5958,0.0],[1,2,0.051539289,0.509933775,0.059602649,151.0,0,5,76,1.0,6080,5959,1,2,0.0,0.1349001311,1.2356039177,149.9223371146,0,4,76,1.0,6080,5959,0.0],[1,2,0.163860513,0.411027569,0.005012531,199.5,0,4,56,1.0,6082,5961,0,1,0.1979420738,0.1485067592,0.9132976296,199.7570292127,0,4,55,0.8928767415,6081,5961,0.0],[1,1,0.0,0.003717472,0.003717472,269.0,0,4,70,1.0,6083,5962,1,1,0.0,0.0,0.6417850297,268.7072880042,0,3,69,0.6186950491,6083,5961,0.0],[1,6,1.0,0.008108108,0.008108108,123.3333333,0,4,326,0.5,6090,5969,1,5,1.0,0.0,0.6524631974,123.8251771181,0,4,324,0.5306772654,6090,5969,0.0],[1,1,0.0,0.037037037,0.037037037,27.0,0,2,42,1.0,6090,5969,0,0,0.0,0.0,0.6040914623,26.7636776132,0,1,41,0.8377777713,6090,5970,0.0],[1,3,1.0,0.0375,0.0375,26.66666667,0,2,126,0.333333333,6093,5972,1,3,1.0,0.0,0.0972827197,27.1235071493,1,2,125,0.3387588403,6093,5971,0.0],[1,6,0.766939414,0.65,0.24,66.66666667,0,5,129,0.833333333,6099,5978,0,4,0.223981953,1.0,0.052894113,67.3014786309,0,5,128,0.0,6098,5977,0.0],[1,3,0.628234076,0.147186147,0.021645022,77.0,0,3,120,1.0,6102,5981,2,3,1.0,0.0,0.5764108293,76.3820200657,0,3,119,0.6772744083,6102,5980,0.0],[1,3,0.901227926,0.052,0.044,83.33333333,0,2,6,1.0,6105,5984,0,3,1.0,0.0,0.239585111,83.0179754054,0,1,4,1.0,6104,5984,0.0],[1,1,0.0,0.037037037,0.00617284,162.0,0,3,17,1.0,6106,5985,0,0,0.0,0.0554633578,0.0871167626,161.571232374,0,2,16,0.801395547,6105,5984,0.0],[1,5,0.916725502,0.082995951,0.071862348,197.6,0,4,242,0.4,6111,5990,0,4,0.5929347002,1.0,0.3889064287,198.1994832241,0,3,241,0.2598612506,6110,5990,1.0],[1,1,0.0,0.0,0.0,21.0,0,1,0,1.0,6120,5999,1,1,0.2596743769,0.0,0.3780735611,20.9714163438,0,1,0,1.0,6120,5997,0.0],[1,7,0.687116545,0.524128686,0.262734584,106.5714286,0,4,297,0.857142857,6120,5999,1,6,1.0,0.5385315898,0.4830617944,107.0961669825,0,4,296,1.0,6120,5998,1.0],[1,1,0.0,0.0,0.0,0.0,0,2,89,1.0,6112,5991,0,1,0.0,0.0,0.0668091282,0.1954961572,0,1,89,1.0,6112,5991,0.0],[1,8,0.043851515,0.01598579,1.893428064,70.375,0,6,184,0.875,6129,6008,1,8,0.0,0.0,2.4445272409,70.6225854374,0,5,184,1.0,6129,6008,0.0],[1,11,0.903327582,0.008674102,0.011152416,73.36363636,0,5,917,0.909090909,6143,6022,1,10,1.0,0.0512014525,0.3383148849,73.0206483265,0,5,917,1.0,6141,6020,0.0],[1,1,0.0,0.052631579,0.052631579,19.0,0,1,17,1.0,6144,6023,1,1,0.5888119881,0.0,1.0420801793,19.1312816783,0,0,17,0.9042944847,6143,6022,0.0],[1,3,0.0,0.0,0.0,14.0,0,1,0,0.333333333,6143,6022,1,3,0.0,0.0,0.2402690087,13.8788618048,0,0,0,0.751389724,6143,6020,0.0],[1,1,0.0,0.0,0.0,17.0,0,1,0,1.0,6129,6008,1,1,0.3148215377,0.0,0.4814878306,16.5599435898,0,1,0,0.3806576501,6129,6008,0.0],[1,4,0.804366791,0.269736842,0.019736842,38.0,0,3,0,0.75,6148,6027,1,5,0.4666014617,0.4605978444,0.0762794608,37.9990516621,0,3,0,0.7233790449,6148,6026,1.0],[1,1,0.0,0.03125,0.015625,64.0,0,3,42,1.0,6149,6028,0,1,0.0757305781,0.0470018203,0.4948568806,63.8910816881,0,2,42,1.0,6148,6027,0.0],[1,1,0.0,0.736842105,0.789473684,19.0,0,1,0,1.0,6150,6029,1,1,0.1571268466,0.4995999092,0.7477334786,19.6196500015,0,0,0,1.0,6149,6029,0.0],[1,2,0.999142104,0.219178082,0.178082192,36.5,0,2,118,0.5,531,531,1,2,1.0,0.0,0.7724901025,36.2137515321,0,2,117,0.0,530,530,1.0],[1,3,1.0,0.026086957,0.026086957,38.33333333,1,3,66,0.666666667,534,534,0,2,0.7400308571,0.0,0.4754454669,39.6562301591,1,2,65,0.950013885,534,534,0.0],[1,2,0.097940583,1.036363636,0.4,55.0,1,5,213,1.0,74,74,1,1,0.0,0.8606615732,0.1588006621,55.4946344596,0,4,212,0.0,74,73,0.0],[1,1,0.0,0.986842105,0.710526316,76.0,0,3,67,1.0,75,75,1,1,0.0,1.0,0.000912126,76.0368319877,0,3,66,1.0,74,76,0.0],[1,2,0.100000943,0.954545455,0.445454545,55.0,0,5,44,1.0,77,77,1,2,0.4085469265,0.6968746923,0.6341743452,54.2682283742,0,5,44,1.0,77,76,0.0],[1,7,0.66078094,0.237752161,0.172910663,99.14285714,0,5,35,0.714285714,84,84,1,7,0.3462692741,0.0,0.3734451161,99.8780017273,1,5,35,0.5629523462,84,83,0.0],[1,1,0.0,0.0625,0.0625,32.0,0,2,27,1.0,314,314,1,0,0.0,0.0,0.5030621283,32.5376227416,0,1,26,1.0,313,313,0.0],[1,3,0.0,0.0,0.0,0.0,0,2,200,1.0,6155,6034,0,2,0.1376158372,0.2827467659,0.788327877,0.1111199944,0,2,199,0.9518736225,6155,6034,0.0],[1,1,0.0,0.0,0.0,128.0,0,1,0,1.0,6151,6030,0,1,0.0,0.0609633794,0.2320133002,128.576244853,0,1,0,0.7139646231,6150,6030,0.0],[1,4,0.0,0.0,0.0,98.0,0,1,0,0.25,6163,6042,1,4,0.8021776348,0.0,0.6590979254,97.8580049223,0,0,0,0.4806310964,6163,6041,1.0],[1,4,0.0,0.0,0.0,0.0,0,4,316,0.75,6163,6042,0,4,0.0,1.0,0.2407883477,0.7614473779,0,4,316,0.7130391211,6163,6041,0.0],[1,1,0.0,0.0,0.0,262.0,0,1,0,1.0,6155,6034,0,1,0.1746232549,0.1975233275,0.1401952365,263.044147958,0,1,0,1.0,6154,6033,1.0],[1,1,0.0,0.0,0.076923077,26.0,1,1,1,1.0,6164,6043,0,1,0.0,0.0,0.1863628795,25.3343098141,1,1,1,1.0,6164,6042,0.0],[1,2,0.0,0.0,0.0,20.5,0,1,0,0.5,6168,6047,1,2,0.0,0.0,0.1334803122,20.3160120045,0,1,0,0.8311217266,6167,6046,0.0],[1,2,0.932111568,0.198198198,0.078078078,166.5,0,4,34,1.0,6168,6047,2,1,0.7184227609,0.5780495259,1.0335542059,166.4569443066,0,5,33,1.0,6168,6047,0.0],[1,1,0.0,0.234567901,0.098765432,81.0,0,3,8,1.0,85,85,0,0,0.0,0.6188899075,0.5893159786,80.8208362949,0,2,7,0.7786850948,84,84,0.0],[1,1,0.0,0.0,0.0,32.0,0,1,0,1.0,91,91,0,1,0.0,0.0,0.2803588216,31.6108317852,0,0,0,0.8480873133,91,90,0.0],[1,5,0.722033416,0.224899598,0.044176707,99.6,0,4,330,0.8,91,91,1,4,1.0,0.0,0.2540685819,99.275120344,1,4,329,0.9148058458,91,91,0.0],[1,7,0.921115527,0.332123412,0.12522686,78.71428571,1,4,142,0.571428571,6175,6054,0,7,0.5500444587,0.4196328522,0.3779454766,78.6451119763,0,3,141,0.0433354975,6174,6054,1.0],[1,1,0.0,0.0,0.0,171.0,0,1,0,1.0,6176,6055,1,0,0.0,0.4114299121,0.0221011538,170.800636092,0,1,0,0.6310085022,6174,6055,1.0],[1,1,0.0,0.242857143,0.0,70.0,0,2,32,1.0,6185,6064,0,0,0.0,0.0,0.4439530608,70.1773919788,0,1,30,0.0,6184,6063,0.0],[1,8,0.0,0.0,0.0,39.25,0,1,0,0.125,6185,6064,0,7,0.0,0.0320796458,0.7040648061,38.9283427892,0,0,0,0.6544480659,6184,6063,0.0],[1,5,0.250894038,0.228962818,0.174168297,102.2,0,4,60,0.6,6190,6069,1,5,0.0,0.1441682283,1.0802070972,102.8231450737,0,3,60,0.7746269927,6190,6068,1.0],[1,9,0.626836144,0.205333333,0.041333333,83.33333333,0,5,348,0.777777778,106,106,1,9,0.4374017112,0.0,0.0701339993,83.9720325461,0,4,348,0.9640423286,106,105,0.0],[1,6,0.0,0.0,0.0,114.6666667,0,1,0,0.166666667,106,106,1,5,0.0,0.0,0.4266574654,115.8779614331,0,1,0,1.0,105,105,1.0],[1,1,0.0,0.0,0.0,0.0,0,2,154,1.0,107,107,1,1,0.3186879262,0.0,0.2478692307,0.0304367969,0,1,154,1.0,106,105,0.0],[1,13,0.0,0.0,0.0,18.23076923,0,1,0,0.076923077,6204,6083,1,12,0.0,0.3526195766,1.1191559307,17.3159490935,1,1,0,0.0691682587,6204,6082,0.0],[1,1,0.0,0.166666667,0.0,60.0,0,2,154,1.0,6204,6083,1,1,0.1384521401,0.0,0.7006535151,59.7417663588,0,2,154,0.9779013201,6204,6081,0.0],[1,16,0.874365298,0.483493078,0.069222577,58.6875,0,5,16,0.1875,6222,6101,0,15,0.094019756,1.0,0.1540715778,58.5706774728,0,4,15,0.0,6222,6101,1.0],[1,2,0.0,0.0,0.0,68.5,0,1,0,0.5,6222,6101,0,1,0.20695698,0.1743408624,0.5050043626,67.963118044,0,1,0,0.7948396718,6222,6101,0.0],[1,5,0.480804614,0.087873462,0.056239016,113.8,0,3,30,1.0,6227,6106,1,5,0.0854668795,0.0,0.5080237869,114.3156065185,0,2,29,0.8573495485,6226,6106,1.0],[1,3,0.850945774,1.045333333,1.24,125.0,0,2,151,0.666666667,317,317,0,3,0.5594854295,1.0,0.8056492119,125.2764809325,0,1,150,0.0,317,316,1.0],[1,2,0.954434003,0.24137931,0.586206897,29.0,0,2,248,1.0,536,536,0,1,1.0,0.2227260685,0.4189852788,29.2254933092,0,1,247,0.4740995293,535,536,0.0],[1,7,0.683932462,0.114624506,0.217391304,72.28571429,0,4,105,0.285714286,543,543,0,6,0.9720743222,0.0,0.3150509656,72.2536590344,0,4,104,0.6759446271,542,542,0.0],[1,1,0.0,0.0,0.0,27.0,0,1,0,1.0,668,667,1,1,0.5624675367,0.1432874276,0.4775031187,27.5085511572,0,1,0,1.0,667,666,0.0],[1,1,0.0,0.0,0.0,135.0,0,1,0,1.0,6236,6115,0,1,0.4317216793,0.0468754565,0.1237388012,134.6138918914,0,1,0,0.9079765474,6236,6114,0.0],[1,8,0.206460732,0.364,0.052,31.25,0,1,16,0.25,6236,6115,0,7,0.0,0.0,0.1093697572,31.0091074434,0,0,16,0.0,6236,6114,0.0],[1,1,0.0,0.0,0.0,13.0,0,1,0,1.0,318,318,0,0,0.0,0.0594097962,0.0700650763,13.2540726746,0,0,0,0.839049598,318,317,0.0],[1,1,0.0,0.386363636,0.0,44.0,0,1,0,1.0,6237,6116,1,1,0.1308067206,0.2904579685,0.6284884973,43.554870695,0,1,0,0.9407462922,6237,6117,0.0],[1,1,0.0,0.033653846,0.0,208.0,0,1,0,1.0,6238,6117,1,0,0.0,0.0,0.2551185798,207.659944416,0,0,1,1.0,6237,6116,0.0],[1,1,0.0,0.016129032,0.016129032,124.0,1,2,1,1.0,6239,6118,1,0,0.0,0.0,0.1464097766,123.7376101474,1,1,0,0.5135215996,6239,6118,1.0],[1,1,0.0,0.0,0.0,0.0,0,1,0,1.0,319,319,0,0,0.5102254309,0.0,2.0672470356,0.3750989538,0,1,0,1.0,318,319,0.0],[1,1,0.0,0.038461538,0.0,208.0,0,1,0,1.0,6240,6119,0,1,0.0,0.0179538755,0.0998757318,208.0060378294,0,1,0,1.0,6240,6118,0.0],[1,14,0.855871143,0.480961924,0.260521042,35.64285714,0,4,1515,0.642857143,6255,6134,0,14,0.7977199443,0.7001415203,0.4867446613,35.6416201485,0,3,1514,0.6067589564,6255,6133,1.0],[1,4,0.972004875,0.014814815,0.013333333,168.75,0,6,67,1.0,6259,6138,1,3,1.0,0.0,0.1302860518,169.1371277592,0,5,66,1.0,6258,6138,0.0],[1,1,0.0,0.0,0.0,3.0,0,1,0,1.0,6255,6134,0,1,0.0,0.0,0.7546427509,3.0069359252,0,0,0,1.0,6256,6134,0.0],[1,2,0.99107606,0.293333333,0.066666667,37.5,0,2,0,0.5,6261,6140,0,2,0.9626904645,0.0,0.3375205833,37.7522165951,0,2,0,0.1186308856,6261,6139,0.0],[1,82,0.75945676,0.099193006,0.083389375,72.53658537,0,6,6297,0.451219512,965,963,0,81,0.1537560072,0.497798204,1.3101523746,73.0645074328,0,6,6297,0.163310251,964,961,1.0],[2,214,0.47193274,0.124123308,0.123144675,57.29906542,0,7,19651,0.378504673,882,882,1,214,0.6862191388,0.8426780868,0.1635959983,57.4236028853,0,7,19651,0.0126590598,882,881,1.0],[1,1,0.0,0.0,0.0,85.0,0,1,0,1.0,965,963,1,1,0.0,0.0,0.3817845144,85.0322895174,0,1,0,1.0,964,961,0.0],[1,3,0.0,0.059405941,0.089108911,67.33333333,0,4,3,1.0,6264,6143,1,2,0.0,0.7446850788,0.0853519668,66.7452880728,0,4,2,0.7805554087,6263,6142,1.0],[1,4,0.0,0.0,0.0,0.0,0,4,493,0.75,6268,6147,0,4,0.0,0.0,0.3335459176,0.0740445804,0,4,492,1.0,6267,6147,0.0],[1,1,0.0,0.05952381,1.107142857,84.0,0,3,1,1.0,6269,6148,0,0,0.3769880825,0.6188460222,1.1971701701,84.8681529843,0,3,1,1.0,6269,6148,0.0],[1,13,0.587627056,0.089663761,0.168119552,61.76923077,0,5,336,0.692307692,6288,6167,0,13,0.6448400622,0.2066103701,0.8099416644,62.2049269464,0,4,336,1.0,6288,6168,1.0],[1,1,0.0,0.0,0.0,51.0,0,1,0,1.0,6275,6154,1,1,0.1794504639,0.0,0.5759214885,51.222117294,0,1,1,0.5340857431,6274,6153,0.0],[1,5,0.496240368,0.142105263,0.257894737,38.0,0,4,100,1.0,6274,6153,1,5,0.0,0.1234505085,0.1186610669,37.6223209716,0,3,100,0.18770448,6273,6153,0.0],[1,3,0.713856682,0.184322034,0.076271186,157.3333333,0,4,1,1.0,6291,6170,1,2,0.7476859946,0.0,0.1013784706,156.9995726375,0,4,0,0.8289003659,6291,6170,1.0],[1,1,0.0,2.411764706,0.764705882,17.0,0,2,0,1.0,6292,6171,1,1,0.0,1.0,0.0643446301,18.0243703168,0,2,0,0.977338236,6292,6171,0.0],[1,1,0.0,0.0,0.0,4.0,0,1,0,1.0,6307,6186,0,1,0.5250422727,0.0972825661,0.0065057285,2.6349468028,0,0,0,0.8177297825,6307,6185,0.0],[1,14,0.925375097,0.044510386,0.044510386,48.14285714,0,5,535,0.571428571,6307,6186,1,14,0.1628493014,0.0,0.3990276625,48.248776769,0,5,534,0.9544592297,6307,6186,0.0],[1,3,0.829243901,0.319672131,0.0,40.66666667,0,2,531,0.666666667,6310,6189,0,3,1.0,0.0,0.4247015636,40.9557905244,0,2,531,0.6142017773,6309,6189,0.0],[1,1,0.0,0.032846715,0.003649635,274.0,1,4,0,1.0,6311,6190,1,0,0.0,0.0,0.0858449461,274.5749555494,1,4,0,1.0,6311,6190,0.0],[1,1,0.0,0.117647059,0.294117647,17.0,0,1,157,1.0,6312,6191,1,1,0.3362697876,1.0,0.1403942164,16.4734237272,0,1,156,0.7710196613,6311,6190,0.0],[1,4,0.831735279,0.070539419,0.022821577,120.5,0,3,304,1.0,6316,6195,1,3,0.7031114658,0.4904902504,0.2633484969,121.2768296145,0,2,303,1.0,6315,6195,0.0],[1,1,0.0,0.003649635,0.003649635,274.0,1,4,0,1.0,6317,6196,1,0,0.2812447008,0.5907228754,0.2333427434,273.517883285,0,3,0,1.0,6316,6195,1.0],[1,1,0.0,0.411764706,0.058823529,17.0,0,4,54,1.0,6319,6198,0,2,0.0,0.8870730109,0.0266045902,16.778363832,0,3,54,0.5670641902,6319,6196,0.0],[1,1,0.0,0.0,0.0,15.0,0,1,0,1.0,6319,6198,0,0,0.0,0.0,0.4073119034,15.1006972902,0,1,0,0.127703937,6319,6198,0.0],[1,1,0.0,0.428571429,0.0,35.0,0,2,1,1.0,320,320,1,0,0.0276950302,0.0949559171,0.0200623043,34.4748348135,0,2,1,0.3943169804,319,319,0.0],[1,3,0.659247966,0.404929577,0.936619718,94.66666667,1,2,5,0.666666667,323,323,1,3,0.4623181984,0.1439357775,0.8613153116,94.8421632005,0,1,4,0.4781516897,323,322,1.0],[1,1,0.0,0.818181818,0.12987013,77.0,0,2,8,1.0,324,324,1,0,0.3339694158,0.6114296822,0.3516876825,76.3311805075,0,1,8,1.0,323,324,0.0],[1,4,0.832463457,0.024390244,0.015679443,143.5,0,5,8,0.5,6323,6202,2,3,1.0,0.1362173503,0.2973482666,144.0498249774,0,5,7,0.0,6322,6201,1.0],[1,2,0.0,0.0,0.0,102.5,0,1,0,0.5,6326,6205,0,2,0.0,0.0,1.090731309,101.6344097257,0,0,0,0.3849316259,6325,6205,0.0],[1,1,0.0,0.009615385,0.004807692,208.0,0,1,2,1.0,6326,6205,1,0,0.0,0.1383944396,0.1596398264,207.6334450681,0,0,2,0.7732156578,6326,6204,0.0],[1,5,0.0,0.0,0.0,91.0,0,1,0,0.2,6347,6226,0,5,0.0,0.3641596699,0.4852988387,90.5406186355,0,0,0,0.78852399,6346,6225,0.0],[1,16,0.75742804,0.378469302,0.224978974,148.625,0,4,1368,0.625,6347,6226,1,15,0.9125517319,0.1411855925,0.6624691159,148.4601584061,0,4,1368,0.715827154,6347,6225,1.0],[1,1,0.0,0.0,0.0,21.0,0,1,0,1.0,6352,6231,1,1,0.0,0.0,1.2025419116,22.0374346679,0,1,0,0.8636428973,6352,6230,0.0],[1,4,0.444463282,0.219380888,0.030955585,185.75,0,3,93,1.0,6352,6231,1,3,0.4365410001,0.2252797138,0.5728779826,185.6344686766,0,2,92,0.4378436041,6352,6231,1.0],[1,4,0.0,0.0,0.0,58.0,0,1,0,0.25,6357,6236,0,3,0.0721366643,0.0,0.053998182,58.2714866515,0,0,0,0.0131904894,6357,6235,1.0],[1,1,0.0,0.31277533,0.044052863,227.0,0,4,3,1.0,6357,6236,0,1,0.0,0.4592490969,0.4444415107,227.3970353645,0,3,2,1.0,6356,6235,0.0],[1,1,0.0,0.051020408,0.010204082,98.0,1,2,1,1.0,966,964,1,0,0.0,0.6685409296,0.3338079298,98.0582438661,1,2,1,0.7676809471,965,964,0.0],[1,2,0.966334094,0.422535211,0.690140845,35.5,0,4,60,1.0,109,109,1,3,1.0,1.0,0.6076676935,35.3338754545,0,5,60,1.0,108,108,1.0],[1,1,0.0,0.0,0.0,12.0,0,1,0,1.0,115,115,0,0,0.0,0.0,0.1849936832,12.4374023427,0,1,0,1.0,114,114,0.0],[1,5,0.885564352,0.251072961,0.053648069,93.2,0,4,20,0.4,115,115,1,4,0.7037804961,0.0383849804,1.2214726993,93.5589248709,0,4,20,0.2567660712,115,114,1.0],[1,1,0.0,0.408163265,0.102040816,49.0,1,2,4,1.0,116,116,1,0,0.0,0.6899221657,0.2872822605,49.0790624262,1,1,3,1.0,114,115,0.0],[1,2,0.666578358,0.165289256,0.024793388,60.5,0,4,118,1.0,968,966,1,1,0.4263546334,0.2513332728,0.0391946911,60.514008427,0,3,118,1.0,967,965,0.0],[1,1,0.0,0.0,0.0,60.0,1,1,0,1.0,980,978,0,1,0.0,0.0,0.7726728125,60.1970286774,0,0,0,0.306212802,979,978,0.0],[1,11,0.604739203,0.144052045,0.255576208,97.81818182,1,5,320,0.636363636,980,978,0,10,0.7451239457,0.1288910021,0.6194677991,98.2670520814,0,4,319,0.6318715482,980,978,0.0],[1,5,0.304537211,0.141253508,0.115060804,213.8,1,5,99,0.8,997,995,1,4,0.5228601004,0.3594364238,0.3955578343,213.8868631855,0,5,99,1.0,997,994,1.0],[1,1,0.0,0.0,0.0,143.0,1,1,0,1.0,992,990,0,0,0.0,0.1367743556,0.2394662557,143.0894477183,0,1,0,0.4287199268,991,990,0.0],[1,11,0.530658342,0.21604448,0.204130262,114.4545455,1,5,414,0.727272727,992,990,1,10,0.2981460937,0.0,0.8121144295,115.248529561,0,5,414,0.0,991,990,0.0],[1,1,0.0,0.0,0.111111111,18.0,0,2,171,1.0,544,544,0,0,0.0,0.9116671554,0.1709041049,17.8749083386,0,2,171,0.9735218753,544,543,0.0],[1,1,0.0,0.032012195,0.016768293,656.0,1,5,1,1.0,6358,6237,0,0,0.2387276349,0.0,0.3702056115,655.9197353525,0,5,0,0.275795403,6358,6237,0.0],[1,9,0.793091708,0.094616639,0.225122349,68.11111111,0,5,40,0.444444444,6372,6251,1,8,0.2632720542,0.0,0.1693292758,68.0086792282,0,5,40,0.0,6371,6251,1.0],[1,1,0.0,0.0,0.0,13.0,0,1,0,1.0,6362,6241,1,0,0.0,0.130695862,0.3973436323,13.2733993444,0,1,0,1.0,6361,6241,0.0],[1,3,0.764045936,0.735294118,0.18627451,34.0,0,2,20,1.0,6362,6241,0,2,1.0,0.4801480076,0.1035694541,33.7929894745,0,2,19,1.0,6361,6241,0.0],[1,1,0.0,0.0,0.0,16.0,0,1,0,1.0,6372,6251,1,0,0.0,0.0432463016,0.9082151022,15.1449229688,0,0,0,0.761693884,6371,6251,0.0],[1,3,0.895640306,0.0,0.017808219,243.3333333,0,4,164,0.666666667,547,547,1,2,1.0,0.3273207694,0.6811916803,243.0421177446,0,5,162,0.4081047474,547,546,0.0],[1,5,0.680935691,0.35483871,0.079943899,142.6,0,4,137,0.4,6378,6257,0,4,0.4671263642,0.7710438875,0.227388997,142.8972723166,0,4,137,0.5296373293,6377,6257,0.0],[1,1,0.0,0.0,0.0,38.0,0,1,0,1.0,6378,6257,1,0,0.0,0.5476680979,0.1515490147,37.6258927694,0,1,0,1.0,6377,6256,0.0],[1,2,0.995978957,0.735849057,0.106918239,79.5,0,4,140,1.0,6380,6259,2,2,0.4651240274,0.4517161507,1.1170098578,79.4748307835,0,4,140,1.0,6380,6258,0.0],[1,6,0.904795482,0.268744735,0.119629318,197.8333333,0,5,145,1.0,6386,6265,1,5,0.2154621081,0.3010036525,0.1074621781,197.76760394,0,5,144,1.0,6386,6264,1.0],[1,1,0.0,0.145748988,0.036437247,247.0,0,4,2,1.0,998,996,0,0,0.0216523845,0.1893538651,0.8478398792,247.3261598454,0,4,1,1.0,997,996,1.0],[1,9,0.540513443,0.465378422,0.05958132,69.0,0,4,17,0.555555556,126,126,0,9,0.9516211701,0.0,0.1455172008,68.6798425312,0,2,17,0.9946897398,125,125,1.0],[1,1,0.0,0.0,0.0,149.0,0,1,0,1.0,126,126,0,1,0.2886746095,0.0,0.8310315881,149.4218687294,0,1,0,1.0,126,126,1.0],[1,4,0.938983526,0.239534884,0.386046512,107.5,0,2,8,0.5,130,130,1,3,1.0,0.0,0.4440183617,107.1681442971,0,1,7,1.0,129,129,0.0],[1,15,0.881581152,0.343677269,0.10318076,85.93333333,0,5,77,0.6,145,145,2,15,1.0,0.1706593775,0.1988057635,85.2937855754,0,3,76,0.4115287138,145,144,1.0],[1,4,0.613527454,0.117302053,0.04398827,85.25,1,5,13,1.0,6392,6271,0,3,0.9502066182,0.3686938541,0.6621954115,85.410916034,0,5,13,0.9895178403,6391,6270,1.0],[1,2,0.491237342,0.0302267,0.040302267,198.5,1,5,65,1.0,6388,6267,0,2,1.0,0.0,0.0048617651,198.1377938875,1,5,65,1.0,6387,6267,0.0],[1,4,0.538383239,0.141868512,0.14532872,144.5,1,4,254,1.0,6396,6275,0,4,0.447431538,0.0,0.6566712452,144.7853320498,0,3,253,0.8060699826,6396,6273,1.0],[1,12,0.880055063,0.261654135,0.038345865,110.8333333,1,5,367,0.5,157,157,0,12,1.0,0.2625499347,0.4161364743,110.5754112034,1,6,366,1.0,157,157,1.0],[1,1,0.0,0.588850174,0.003484321,287.0,0,4,9,1.0,158,158,0,1,0.3592165912,0.0901172239,0.5966701119,287.6004633506,0,4,9,0.1502102662,156,157,0.0],[1,1,0.0,0.04368932,0.004854369,206.0,1,4,9,1.0,6397,6276,0,0,0.0,0.480740842,0.7042119992,205.5515527914,1,3,9,0.7210321479,6397,6275,0.0],[1,1,0.0,0.002309469,0.002309469,433.0,1,4,8,1.0,6398,6277,0,0,0.3765198703,0.0,0.7076261745,433.048397867,1,2,7,1.0,6397,6277,0.0],[1,1,0.0,0.026755853,0.0,299.0,1,5,6,1.0,999,997,2,0,0.0,0.0,0.1150226145,299.1467885988,1,5,6,0.9425817658,998,996,0.0],[1,1,0.0,0.142857143,0.0,28.0,0,1,61,1.0,6399,6278,1,1,0.0,0.0,0.7991974421,27.8792073038,0,0,61,0.7515251171,6399,6278,0.0],[1,3,0.725686242,0.023809524,0.01047619,350.0,1,5,17,1.0,1002,1000,1,2,0.8423445886,0.0,0.0413120803,349.5521442649,0,5,16,1.0,1001,999,0.0],[1,1,0.0,0.0,0.0,15.0,0,1,0,1.0,1009,1007,1,1,0.0,0.0,0.5380200619,15.148474893,0,0,0,1.0,1009,1006,0.0],[1,5,0.272170849,0.168053245,0.247920133,120.2,0,5,352,1.0,1009,1007,0,4,0.0,0.0,0.7817343008,119.8691858155,0,4,352,0.8784480042,1008,1007,0.0],[1,1,0.0,1.0,3.227272727,22.0,0,4,79,1.0,1003,1001,1,0,0.5191736246,0.3059188858,3.7073764344,22.2798566009,0,3,78,1.0,1002,1001,0.0],[1,2,0.863120569,0.006015038,0.004511278,332.5,0,5,4,1.0,1011,1009,1,2,0.5099995327,0.5480567414,0.2149634225,332.1097020788,0,4,4,1.0,1010,1008,0.0],[1,15,0.647599655,0.192849404,0.306608884,61.53333333,0,4,504,0.8,1026,1024,0,14,0.6385146601,0.0,0.0551843996,61.9271966172,0,4,504,1.0,1026,1024,1.0],[1,1,0.0,0.024193548,0.002688172,372.0,0,3,0,1.0,1027,1025,0,0,0.0,0.0,0.8873162222,371.7716948278,1,3,0,1.0,1026,1023,1.0],[1,1,0.0,0.035714286,0.035714286,28.0,0,2,0,1.0,1028,1026,0,1,0.0,0.091096587,0.740075849,27.8591627969,0,2,0,0.3133186075,1028,1026,0.0],[1,2,0.242292189,0.042031524,0.045534151,285.5,1,4,9,1.0,6401,6280,0,2,0.4191309901,0.0,0.2433505301,285.5890073217,1,4,8,0.9403819871,6399,6280,0.0],[1,1,0.0,0.064189189,0.003378378,296.0,1,4,3,1.0,159,159,0,0,0.0,0.28174875,0.5785738764,295.3023033244,0,3,3,0.7324344172,159,158,1.0],[1,1,0.0,0.503448276,0.013793103,145.0,1,2,5,1.0,160,160,1,1,0.029278511,0.0,0.6512602481,144.5111224843,0,2,5,0.8231940305,159,160,1.0],[1,1,0.0,0.0,0.0,34.0,0,1,0,1.0,1042,1040,0,1,1.0,0.852048573,0.0221619739,33.9299017824,0,0,0,0.8764817115,1042,1039,0.0],[1,13,0.78271421,0.292321924,0.133209991,166.3076923,0,5,266,0.846153846,1042,1040,1,13,0.7761379765,1.0,0.6552752759,166.3782318859,0,5,265,0.4642421876,1042,1039,1.0],[1,1,0.0,0.003039514,0.003039514,329.0,1,6,0,1.0,161,161,0,1,0.1494474454,0.3259981929,1.0596980099,328.662526037,0,5,0,0.3789652786,160,161,0.0],[1,1,0.0,0.060422961,0.024169184,331.0,1,6,0,1.0,6402,6281,1,1,0.0,0.9467006788,0.2435909501,330.9105464398,0,6,0,0.4414688894,6401,6280,1.0],[1,1,0.0,0.391608392,0.118881119,286.0,0,3,2,1.0,162,162,1,1,0.0,0.7624438384,0.2722991933,286.1063625155,0,2,1,1.0,162,162,0.0],[1,2,0.558629373,0.045801527,0.041984733,131.0,0,1,8,1.0,164,164,0,2,0.6067136239,0.0,0.202741498,131.8142375762,0,1,7,1.0,163,163,1.0],[1,1,0.0,0.0,0.0,46.0,0,1,0,1.0,168,168,0,0,1.0,0.0,1.1834588009,45.9396770714,0,1,0,1.0,168,167,1.0],[1,3,0.710791286,0.758064516,0.258064516,62.0,0,2,19,0.666666667,167,167,0,2,0.3520937503,1.0,0.6387479655,61.9002035,0,1,19,0.7243581234,167,166,1.0],[1,3,0.750362902,0.425287356,0.00862069,116.0,0,2,13,1.0,171,171,0,3,1.0,0.0,0.3942966031,115.1043639954,0,1,12,1.0,171,171,0.0],[1,1,0.0,0.612956811,0.282392027,602.0,0,5,5,1.0,6403,6282,0,0,0.0,0.2477342352,0.2267371182,601.7075743646,0,5,4,0.8049468227,6402,6282,1.0],[1,1,0.0,0.149038462,0.083333333,624.0,1,5,0,1.0,6404,6283,1,0,0.1866993209,0.3642665376,0.7587092479,623.9302670041,0,4,0,0.8372133013,6404,6283,1.0],[1,4,0.87475011,0.075382803,0.014134276,212.25,0,4,90,1.0,6411,6290,0,3,0.1280927096,0.2348329353,0.1824048356,212.7148032718,0,4,90,1.0,6411,6290,1.0],[1,3,0.0,0.0,0.0,18.33333333,0,1,0,0.333333333,6411,6290,1,2,0.0,0.0,0.2801543307,18.1225892946,0,0,0,1.0,6410,6290,0.0],[1,4,0.877662682,0.087045922,0.05688828,364.75,0,4,44,0.5,6415,6294,1,3,1.0,0.4196269785,0.7261553589,364.2208857761,0,4,43,0.2213787913,6415,6293,1.0],[1,1,0.0,0.057142857,0.035714286,140.0,1,4,6,1.0,6416,6295,1,1,0.5489009197,0.0,0.2436428595,140.9310306484,0,3,5,1.0,6415,6294,0.0],[1,7,0.885379291,0.787878788,0.077441077,84.85714286,0,2,44,0.428571429,178,178,0,7,0.8444256357,0.5725190737,0.5857055687,84.0417693871,0,2,44,0.7501386554,178,177,1.0],[1,3,0.468391581,0.24742268,0.020618557,323.3333333,0,5,15,1.0,181,181,0,2,0.2243278817,0.6757563448,0.2906284098,322.7473760714,0,5,15,0.9503874367,181,181,1.0],[1,9,0.889095425,0.028028028,0.04004004,111.0,0,4,47,0.555555556,190,190,0,7,0.0,0.0,0.0430034982,110.2425263273,0,4,45,0.304096391,188,189,0.0],[1,1,0.0,0.163636364,0.018181818,110.0,0,2,16,1.0,325,325,1,0,0.2116774917,0.0,0.168314052,110.0040546691,0,1,15,1.0,325,323,0.0],[1,1,0.0,0.388888889,0.034722222,144.0,0,4,17,1.0,326,326,0,0,0.3923691061,0.5294407512,0.3349480392,143.41363001,0,4,17,1.0,326,326,0.0],[1,1,0.0,0.07654321,0.0,405.0,0,3,1,1.0,191,191,0,0,0.0,0.1144755432,0.059557003,405.4405373401,0,2,1,0.4624145097,190,190,0.0],[1,2,0.881290899,0.143617021,0.015957447,188.0,0,4,15,1.0,193,193,0,2,1.0,0.0,0.252508531,188.5911223864,0,4,14,1.0,192,193,1.0],[1,2,0.728951496,0.133226324,0.048154093,311.5,0,4,13,1.0,195,195,1,2,0.4231970729,0.9418323201,0.3453085378,311.9866479553,0,3,13,1.0,195,195,1.0],[1,2,0.932111568,0.134328358,0.208955224,33.5,0,2,29,1.0,6418,6297,0,1,1.0,0.2887130497,0.473089138,33.3245732033,0,1,28,1.0,6417,6295,0.0],[1,7,0.666737428,0.118929633,0.063429138,144.1428571,0,6,193,0.857142857,6425,6304,0,6,1.0,0.6150031901,0.8825439226,142.8646017804,0,5,192,1.0,6425,6303,0.0],[1,4,0.676702055,0.03,0.04,100.0,1,4,57,0.75,6429,6308,0,4,0.7828717954,0.1932502862,0.2058562587,100.0473573954,1,4,57,0.3489207802,6429,6307,1.0],[1,2,0.543564443,0.018518519,0.004273504,351.0,1,6,8,1.0,6431,6310,1,2,0.0,1.0,0.2055086623,351.0035629154,1,4,8,1.0,6431,6309,0.0],[1,2,0.195147318,0.13381295,0.152517986,347.5,1,5,5,1.0,6433,6312,1,2,0.2206117044,0.4652133768,1.099954348,346.9067083276,0,5,4,0.8863352776,6432,6312,0.0],[1,1,0.0,0.011589404,0.009933775,604.0,0,5,0,1.0,1043,1041,1,1,0.0,0.1832024669,1.0803227554,604.3855558658,0,4,0,1.0,1043,1041,0.0],[1,1,0.0,0.01,0.01,100.0,1,3,21,1.0,6434,6313,1,2,0.0726709895,0.2212915521,0.1787057016,100.3978513358,1,2,20,0.6605883254,6434,6311,0.0],[1,5,0.792271731,0.189839572,0.128342246,224.4,0,5,112,1.0,6439,6318,1,5,0.7773049089,0.4506327141,0.8779185617,223.7235264112,0,4,111,0.8338467207,6438,6318,1.0],[1,1,0.0,0.00661157,0.004958678,605.0,1,5,0,1.0,6440,6319,1,1,0.026352291,0.0,0.1340753146,604.7284102946,0,5,0,1.0,6440,6318,0.0],[1,2,0.985228136,0.089655172,0.006896552,72.5,0,2,60,1.0,6442,6321,0,1,1.0,0.0,0.3542314562,72.8652870378,0,2,60,1.0,6441,6321,1.0],[1,1,0.0,0.127090301,0.110367893,299.0,1,4,4,1.0,6443,6322,0,1,0.0,0.0,0.2966370695,298.2236533035,0,3,3,1.0,6443,6321,0.0],[1,1,0.0,0.0,0.0,13.0,0,1,0,1.0,6446,6325,1,1,0.0,0.3372543815,0.0232181322,12.1684191911,0,1,0,1.0,6446,6325,0.0],[1,3,0.0,0.0375,0.0,26.66666667,0,3,62,0.666666667,6453,6332,1,2,0.1548166265,0.2295096813,0.1623031244,26.6259298707,0,3,61,0.379264173,6453,6332,1.0],[1,4,0.0,0.0,0.0,28.75,0,1,0,0.25,6453,6332,1,3,0.4368879037,0.0,0.1207344104,28.6569181285,0,1,0,0.0,6452,6331,0.0],[1,1,0.0,0.011764706,0.0,85.0,0,3,20,1.0,6444,6323,0,1,0.0,0.0,0.5117180611,84.4053912823,0,3,20,0.7893780666,6444,6323,0.0],[1,1,0.0,0.12745098,0.161764706,204.0,0,4,0,1.0,6446,6325,0,1,1.0,0.0,0.5439806784,204.1526860073,0,3,0,1.0,6446,6325,0.0],[1,2,0.071759139,0.213483146,0.651685393,133.5,0,4,4,1.0,1045,1043,1,2,1.0,0.1456110861,0.789069454,133.2209381821,0,3,3,0.4555484365,1044,1043,0.0],[1,1,0.0,0.018292683,0.018292683,164.0,0,3,21,1.0,1046,1044,0,1,0.1648511403,0.0,0.4424776919,165.1287166361,0,3,20,1.0,1045,1044,0.0],[1,1,0.0,0.12,0.0,25.0,1,2,1,1.0,6454,6333,0,1,0.1390899499,0.0,0.059621463,24.9689953805,0,1,0,0.3622505486,6453,6332,0.0],[1,5,0.751661028,0.445283019,0.141509434,106.0,0,5,21,0.8,6463,6342,1,5,0.0,0.0,0.3743833105,106.2861278817,0,5,21,0.6176368796,6462,6341,1.0],[1,4,0.0,0.0,0.0,6.5,0,1,0,0.25,6463,6342,0,3,0.0,0.8638343244,0.1919764081,7.1514032173,0,0,0,0.0312271298,6462,6342,0.0],[1,13,0.988323704,0.645238095,0.957142857,32.30769231,0,4,1803,0.615384615,208,208,0,12,0.7721106023,1.0,0.0314765834,32.4124085533,0,4,1802,0.4901388014,208,208,1.0],[1,2,0.315997133,0.015706806,0.020942408,477.5,0,5,3,1.0,1048,1046,0,1,0.7911094689,0.0,0.8162714969,477.2338080966,0,4,3,0.9915371822,1047,1044,0.0],[1,26,0.982444133,0.581585082,0.37995338,33.0,0,6,1408,0.615384615,234,234,1,26,0.465613694,0.7129846493,0.2323443565,33.2333645059,0,5,1407,1.0,234,234,1.0],[1,3,0.995760555,0.027065527,0.014245014,234.0,0,4,66,0.666666667,237,237,1,2,0.6471136989,0.0,0.0205621073,233.5076686771,0,3,66,0.8530313227,236,236,0.0],[1,3,0.918990046,0.051282051,0.044871795,52.0,0,5,54,0.666666667,240,240,0,3,0.4158119459,0.0,0.6266880433,52.5125721603,0,5,53,1.0,239,240,0.0],[1,2,0.985228136,0.027681661,0.020761246,144.5,0,5,23,1.0,242,242,0,2,1.0,0.0,0.0142436205,144.5419499751,0,4,23,1.0,241,241,0.0],[1,9,0.945058456,0.510273973,0.45890411,32.44444444,0,4,1045,0.888888889,251,251,1,9,1.0,0.5860119084,1.002365525,32.9213064178,0,3,1044,1.0,250,251,1.0],[1,44,0.986005836,0.384615385,0.498481781,44.90909091,0,5,2995,0.386363636,295,295,1,44,1.0,0.0,0.6295143177,44.6074752429,0,4,2994,0.0254633958,294,294,1.0],[1,1,0.0,0.031932773,0.067226891,595.0,0,5,1,1.0,1049,1047,1,0,0.1287443011,0.533293822,0.0454148391,594.1480498292,0,4,1,0.2280778827,1049,1046,0.0],[1,2,0.965636133,0.014038877,0.010799136,463.0,1,6,3,1.0,1051,1049,1,2,0.6365299613,0.0,0.2318323411,463.1654641801,0,6,2,1.0,1051,1049,1.0],[1,10,0.0,0.0,0.0,56.9,1,1,0,0.1,6477,6356,1,9,0.7950432219,1.0,0.0390857107,56.7066840768,0,1,0,0.2464574491,6477,6355,1.0],[1,5,0.56943165,0.019047619,0.001904762,105.0,1,4,242,1.0,6482,6361,1,3,0.8483009573,0.0,0.5369311705,105.2924255328,1,5,242,1.0,6481,6360,0.0],[1,4,0.898515142,0.266233766,0.073593074,115.5,1,4,77,0.75,6477,6356,1,4,0.7264948146,0.5100209773,0.1390247137,115.4779241682,0,2,76,0.3904107157,6477,6356,1.0],[1,1,0.0,0.01754386,0.01754386,57.0,0,3,22,1.0,1052,1050,0,1,0.0,0.0,0.3092676973,57.200592402,0,3,22,0.0,1052,1050,0.0],[1,2,0.957026815,0.17896679,0.079335793,271.0,0,4,13,1.0,1054,1052,0,1,0.922101054,0.0,0.448650535,270.0866012411,0,3,13,1.0,1053,1052,0.0],[1,4,0.974229291,0.047540984,0.027868852,152.5,1,5,7,0.75,1059,1057,1,4,0.4454321504,0.0,0.6332344236,151.7411472456,1,4,6,1.0,1058,1058,1.0],[1,1,0.0,0.0,0.0,3.0,1,1,0,1.0,1059,1057,0,1,0.0651650612,0.0,0.5923514932,3.9233112751,0,1,0,0.1541794717,1059,1057,0.0],[1,7,0.712232318,0.458937198,0.342995169,59.14285714,1,2,551,0.428571429,6491,6370,0,7,1.0,0.3030021041,1.1576158308,59.9816037565,1,2,550,0.0,6490,6370,0.0],[1,1,0.0,0.75862069,0.034482759,29.0,1,2,20,1.0,6483,6362,0,0,0.0,0.0,0.4865348935,28.3377215647,0,2,19,0.0,6483,6361,1.0],[1,1,0.0,0.0,0.0,51.0,1,1,0,1.0,6491,6370,0,0,0.0937619109,0.0,0.2983162175,50.4042186031,0,0,0,0.7644123435,6491,6369,0.0],[1,1,0.0,0.044728435,0.009584665,313.0,0,2,7,1.0,6492,6371,0,1,0.0,0.5099268979,0.1050481582,313.0818595135,0,1,7,1.0,6491,6371,0.0],[1,3,0.817345422,0.010162602,0.010162602,328.0,0,6,26,0.666666667,1062,1060,1,3,1.0,0.0132461903,0.6698540288,328.2405302778,0,5,26,1.0,1062,1060,1.0],[1,1,0.0,0.003012048,0.003012048,332.0,0,6,0,1.0,1063,1061,1,0,0.0,0.2147311639,0.7560275501,332.2943473598,0,5,0,1.0,1063,1061,0.0],[1,9,0.918970792,0.38372093,0.529069767,38.22222222,0,4,1186,0.444444444,304,304,0,8,1.0,0.0,1.3509736499,37.6384841246,0,4,1187,0.3125940856,304,303,1.0],[1,1,0.0,0.0,0.0,79.0,1,1,0,1.0,6495,6374,1,0,0.0,0.4125304402,0.2590875401,79.2101119587,0,1,0,0.5636291501,6494,6373,0.0],[1,1,0.0,0.134125637,0.139219015,589.0,1,5,0,1.0,6494,6373,0,1,0.2596805511,0.4900025183,0.7109438906,589.1855422752,0,4,0,0.5546465911,6494,6373,1.0],[1,1,0.0,0.0,0.0,38.0,1,1,0,1.0,6494,6373,0,0,0.3835080044,0.5201542412,1.0891485288,37.7184551614,0,1,0,0.4236826301,6494,6373,0.0],[1,3,0.0,0.0,0.0,37.33333333,0,1,0,0.333333333,1072,1070,0,3,0.0,0.0,0.3835181572,38.0141205077,0,0,0,0.571101541,1072,1070,1.0],[1,6,0.600719466,0.063943162,0.014209591,93.83333333,0,4,62,0.666666667,1072,1070,1,7,0.0132435976,0.0164228084,1.0505889488,93.5169057,0,4,62,1.0,1071,1070,1.0],[1,31,0.813829401,0.116394606,0.176721079,45.4516129,0,6,355,0.387096774,335,335,0,29,0.4483697207,0.5983020712,0.1556632315,44.7440346168,0,5,354,0.0,334,334,1.0],[1,53,0.926080429,0.039949537,0.075273339,44.86792453,0,5,525,0.283018868,388,388,1,53,1.0,0.0,0.3695470874,44.7293348069,0,4,525,0.8604205627,387,388,1.0],[1,1,0.0,0.310344828,0.379310345,29.0,0,2,1,1.0,6496,6375,0,1,0.0,0.089785444,0.7953859196,28.6451213423,0,1,0,1.0,6495,6375,0.0],[1,3,0.905618518,0.031674208,0.018099548,73.66666667,1,3,26,1.0,6499,6378,0,3,1.0,0.0823647195,0.6440914102,74.0298520626,1,3,25,1.0,6498,6377,1.0],[1,5,0.867321931,0.218809981,0.040307102,104.2,0,4,251,1.0,6504,6383,0,6,0.8551530839,0.0,0.683799911,104.6047655322,0,5,251,1.0,6504,6382,1.0],[1,1,0.0,0.105263158,0.105263158,38.0,1,2,0,1.0,6505,6384,0,0,1.0,0.7590464255,0.2943107105,37.0847142394,0,1,0,0.2418624177,6505,6383,0.0],[1,1,0.0,0.006493506,0.006493506,154.0,1,3,2,1.0,1073,1071,1,0,0.0,0.0,0.29966155,154.3836126971,0,2,2,1.0,1072,1070,0.0],[1,7,0.955161175,0.050505051,0.090314914,240.4285714,0,5,252,0.857142857,395,395,0,7,0.2940596369,0.0,0.3910734725,239.7058206921,0,4,251,0.6959780843,394,394,0.0],[1,2,0.811278124,0.179746835,0.093670886,197.5,0,2,26,0.5,1076,1074,1,2,1.0,0.0,0.5898896602,197.5340939739,0,1,26,0.0,1075,1074,1.0],[1,1,0.0,0.077464789,0.0,142.0,0,3,0,1.0,1074,1072,0,0,0.3213920622,0.0,1.0010261135,142.5921175038,0,2,0,1.0,1073,1072,0.0],[1,1,0.0,0.0,0.0,35.0,0,1,0,1.0,401,401,0,1,0.5206550868,0.0,0.1546380813,34.2208325342,1,1,0,0.118717813,400,400,0.0],[1,5,0.973018298,0.174603175,2.412698413,12.6,0,2,32,0.4,401,401,2,4,1.0,0.0,2.3234315632,11.7826553513,0,1,32,1.0,400,401,0.0],[1,2,0.970950594,0.018867925,0.021563342,185.5,0,4,24,1.0,403,403,1,1,0.3262708776,0.0,0.5212548871,185.2206409816,0,3,23,1.0,402,402,1.0],[1,1,0.0,0.0,0.0,7.0,0,1,0,1.0,410,410,2,0,0.4148603232,0.0,1.1917156852,7.6066014395,0,0,0,0.0,409,411,0.0],[1,6,0.791439582,0.011131725,0.012987013,89.83333333,0,5,314,0.666666667,409,409,0,6,0.8738361486,0.0,0.2204869498,90.0393000329,0,4,314,0.9867851356,409,408,0.0],[1,30,0.968021551,0.027641389,0.018003273,183.3,0,5,1393,0.6,440,440,1,30,1.0,0.0667087673,0.590578137,183.6650436148,0,4,1392,0.3664088034,439,440,1.0],[1,1,0.0,0.009876543,0.014814815,405.0,1,3,8,1.0,441,441,0,1,0.0,0.0,0.0974621333,405.069042756,0,3,7,1.0,440,441,0.0],[1,1,0.0,0.234375,0.28125,64.0,1,1,1,1.0,6506,6385,0,1,0.0,0.0,0.3108501243,64.552793586,0,1,1,1.0,6506,6385,0.0],[1,1,0.0,0.0,0.0,6.0,0,1,0,1.0,6512,6391,0,0,0.0072398114,0.5552771272,0.0728239157,5.3905382153,0,0,0,1.0,6511,6391,0.0],[1,5,0.652234762,0.543624161,0.369127517,119.2,0,5,6,1.0,6511,6390,0,4,0.4404494739,1.0,0.3383149758,118.5103940785,0,4,6,0.2811536571,6511,6389,1.0],[1,1,0.0,0.151079137,0.136690647,139.0,0,2,0,1.0,6513,6392,1,1,0.0,0.1317639247,0.2772815086,139.5504662309,0,1,0,0.7346378775,6512,6391,0.0],[1,5,0.75733461,0.074137931,0.001724138,116.0,0,4,244,0.8,1081,1079,0,5,0.291440821,0.3289021104,0.6321968195,116.6324231715,0,4,244,0.4622875447,1081,1078,1.0],[1,6,0.671185846,0.144341801,0.112009238,144.3333333,0,5,28,0.666666667,6519,6398,1,5,0.6838082689,0.4523576456,1.0631395458,143.8748522622,0,5,27,0.4700580076,6519,6397,0.0],[1,1,0.0,0.009090909,0.031818182,220.0,0,2,25,1.0,6520,6399,1,1,0.308587652,0.6331160475,0.4840613554,219.504780999,0,2,25,1.0,6520,6398,0.0],[1,2,0.667713541,0.029017857,0.066964286,448.0,1,6,6,1.0,6522,6401,0,1,1.0,1.0,0.2492671553,447.3164161251,0,5,6,1.0,6522,6399,0.0],[1,1,0.0,0.0625,0.04296875,256.0,1,4,7,1.0,6523,6402,0,0,0.0,0.0763530041,0.7301719393,255.620430051,0,3,6,1.0,6522,6401,1.0],[1,4,0.670990479,0.104529617,0.128919861,215.25,1,6,8,0.75,6527,6406,0,4,1.0,0.4997847254,0.0768546019,215.4324059686,1,5,8,1.0,6526,6406,0.0],[1,2,0.811278124,0.052863436,0.044052863,227.0,1,2,4,0.5,6529,6408,0,1,1.0,0.0,0.2702928635,227.3426604645,0,1,3,0.1208726971,6528,6408,0.0],[1,1,0.0,0.025641026,0.0,195.0,1,4,19,1.0,6530,6409,1,0,0.0,0.2117366504,0.369270979,194.9084006153,1,3,18,1.0,6529,6408,0.0],[1,14,0.775138487,0.086401202,0.081141998,95.07142857,1,5,130,0.428571429,6544,6423,1,13,1.0,0.0,0.1507674909,95.6888037198,0,4,130,0.0,6544,6423,1.0],[1,2,0.970950594,0.015283843,0.006550218,229.0,0,2,0,0.5,6546,6425,1,1,1.0,0.0,0.1972288049,229.2982492513,0,1,0,0.7813740448,6545,6425,0.0],[1,1,0.0,0.11023622,0.141732283,127.0,1,3,23,1.0,6547,6426,1,1,0.0,0.3202872737,0.2762096389,126.168029985,1,3,22,0.5959638301,6546,6426,0.0],[1,1,0.0,0.061151079,0.010791367,278.0,1,2,0,1.0,6548,6427,0,1,0.0,0.0,0.403228812,277.9098767253,0,2,0,1.0,6547,6427,0.0],[1,3,0.666914186,0.083636364,0.076363636,183.3333333,1,4,39,1.0,6551,6430,1,2,1.0,0.2000378933,0.1171600539,183.1582534807,1,4,38,1.0,6550,6429,0.0],[1,12,0.590789611,0.173380035,0.316987741,95.16666667,0,5,596,0.833333333,6563,6442,1,12,0.0,0.4221123547,0.2198526734,95.1763274934,0,4,594,0.8139707532,6563,6442,0.0],[1,1,0.0,0.041666667,0.005952381,336.0,0,6,1,1.0,6564,6443,0,0,0.0,1.0,0.2697906382,335.6399558434,0,5,1,0.9614153288,6563,6442,0.0],[1,6,0.744154196,0.03575419,0.027932961,149.1666667,1,6,35,0.833333333,6570,6449,0,6,1.0,0.3651500067,0.1778936847,149.6189603982,1,5,34,0.2873709599,6570,6449,0.0],[1,4,0.685607873,0.191358025,0.16255144,121.5,1,5,11,1.0,6574,6453,1,4,0.0567206096,0.3699269406,0.6216597181,121.3337969766,1,4,11,0.7798125526,6573,6453,1.0],[1,3,0.279823909,0.429104478,0.432835821,89.33333333,1,4,28,1.0,6577,6456,0,2,0.0195363673,0.2297692075,0.517068857,89.2175124856,2,4,28,0.496898207,6575,6456,0.0],[1,1,0.0,0.035714286,0.035714286,28.0,1,2,40,1.0,6578,6457,1,0,0.4173187048,0.092302173,1.2549528614,28.1327786775,1,1,40,1.0,6578,6457,0.0],[1,2,0.708835673,0.047263682,0.029850746,201.0,1,6,2,0.5,6580,6459,0,1,0.3164433453,0.0,0.6624005379,201.3667896116,0,6,1,0.4163854266,6579,6458,0.0],[1,1,0.0,0.064748201,0.899280576,139.0,1,5,5,1.0,6581,6460,0,1,0.0,1.0,0.6346578145,139.5037355388,0,5,5,0.9606074307,6581,6460,1.0],[1,1,0.0,0.0,0.0,68.0,0,1,0,1.0,6589,6468,0,0,0.0,0.0,0.0221695649,68.3022571141,0,0,0,1.0,6588,6469,0.0],[1,7,0.78293308,0.203278689,0.055737705,130.7142857,0,5,152,1.0,6588,6467,1,6,0.3626406237,0.5822081163,0.7101376124,129.8635040618,0,4,152,1.0,6588,6467,0.0],[1,4,0.866467944,0.254117647,0.470588235,106.25,0,5,33,0.75,6593,6472,1,3,0.0,0.0123483895,1.0096631883,106.3574769912,0,4,32,0.9633751555,6592,6472,1.0],[1,1,0.0,0.005449591,0.010899183,367.0,0,3,0,1.0,548,548,0,1,0.0,0.0,0.3390620967,367.6934068221,0,3,0,1.0,547,548,1.0],[1,2,0.446481347,0.062176166,0.086355786,289.5,0,4,5,1.0,550,550,0,1,0.2266524975,0.1167251495,0.2186826596,288.963225945,0,4,6,1.0,550,550,0.0],[1,1,0.0,0.002739726,0.002739726,365.0,1,3,0,1.0,551,551,1,1,0.9091574388,0.0,0.8547595356,364.5885092885,1,4,0,1.0,551,550,1.0],[1,1,0.0,0.144230769,0.432692308,104.0,0,3,5,1.0,552,552,1,0,0.0,0.2989182634,1.3266842015,104.3273683949,0,2,4,0.6668717883,552,552,0.0],[1,2,0.453716339,0.03960396,0.168316832,50.5,0,2,12,0.5,554,554,0,1,0.0,0.0,0.5056417504,50.140249032,0,2,12,0.451126542,553,553,0.0],[1,1,0.0,0.101910828,0.197452229,157.0,1,3,5,1.0,555,555,0,1,0.0,0.5561010384,0.5407170214,157.1296745292,1,2,5,1.0,554,555,1.0],[1,1,0.0,0.161290323,0.322580645,31.0,0,2,6,1.0,556,556,0,0,0.0,0.0,0.6148790481,31.0756509772,0,2,6,1.0,556,555,0.0],[1,1,0.0,0.240963855,0.469879518,83.0,0,2,6,1.0,557,557,0,0,0.3729487733,0.1820951027,0.3878233988,81.858002501,0,2,5,1.0,557,556,0.0],[1,1,0.0,0.031372549,0.031372549,255.0,0,2,5,1.0,6594,6473,0,1,0.5866544455,0.0,0.1581158261,253.9066194932,0,2,4,1.0,6594,6473,0.0],[1,1,0.0,0.005830904,0.002915452,343.0,1,6,1,1.0,6595,6474,1,1,0.070010161,0.0,0.4815282916,342.9809140559,1,6,0,1.0,6595,6474,0.0],[1,1,0.0,0.083018868,0.026415094,265.0,1,4,3,1.0,6596,6475,0,1,0.9366937816,0.0428164329,0.7661060865,264.6092045933,0,3,2,1.0,6595,6474,0.0],[1,1,0.0,0.009174312,0.009174312,218.0,0,2,6,1.0,6597,6476,0,1,0.0,0.60435566,0.2153778548,216.7261170529,0,2,5,0.9611993522,6596,6476,0.0],[1,2,0.634309555,0.5859375,0.390625,64.0,0,4,57,1.0,6599,6478,1,2,0.2854165444,0.4832257578,0.9238042073,64.3078116774,0,3,56,1.0,6599,6478,0.0],[1,1,0.0,0.007874016,0.0,381.0,1,3,9,1.0,1082,1080,1,1,0.0,0.0,0.1496758243,382.0363177487,0,3,9,0.7221370044,1081,1080,0.0],[1,1,0.0,0.040816327,0.040816327,49.0,1,2,6,1.0,1083,1081,0,0,0.1336719739,0.3338608506,0.5011557545,49.1671468619,1,1,6,1.0,1084,1080,1.0],[1,4,0.379026881,0.03931848,0.002621232,381.5,0,6,14,1.0,1087,1085,1,3,0.6969024889,0.1854371278,0.1051367611,380.9945972978,0,5,14,1.0,1086,1083,0.0],[1,1,0.0,0.037037037,0.037037037,27.0,0,3,44,1.0,6600,6479,1,0,0.4969226942,0.2579189613,0.7639826225,26.8808220861,0,2,44,1.0,6600,6478,0.0],[1,1,0.0,0.005780347,0.005780347,173.0,1,2,9,1.0,1088,1086,0,1,0.5864326183,0.0349930467,0.2737427669,173.7304788557,0,1,9,1.0,1088,1086,0.0],[1,1,0.0,0.021702838,0.0,599.0,0,5,1,1.0,1089,1087,1,0,0.1558942173,0.0,0.2601528743,598.9147210028,0,4,1,0.6734959477,1089,1086,0.0],[1,1,0.0,0.0,0.0,0.0,0,3,34,1.0,327,327,0,1,0.0,0.0,0.4233078833,0.8940988866,1,2,34,0.0308535132,326,327,0.0],[1,1,0.0,0.009009009,0.009009009,111.0,1,3,5,1.0,6601,6480,0,0,0.3470826706,0.3050878035,0.0908686705,110.5895987744,0,1,5,1.0,6600,6480,0.0],[1,3,0.771052319,0.835443038,0.82278481,26.33333333,1,2,193,0.666666667,6604,6483,1,3,0.2816771443,0.7007909547,0.7488314685,25.583273994,1,2,192,0.563615747,6603,6482,0.0],[1,3,0.8363751,0.709677419,0.282258065,41.33333333,1,5,350,1.0,6607,6486,1,2,0.5992224374,0.5958853759,0.3660799782,41.6062153456,0,4,350,1.0,6607,6484,1.0],[1,2,0.811278124,0.00152207,0.00456621,328.5,0,5,16,1.0,1091,1089,0,3,0.6773205775,0.5456618588,0.1970042608,329.1159028783,0,5,16,0.9855284253,1091,1089,0.0],[1,1,0.0,0.272727273,0.136363636,22.0,1,4,0,1.0,1092,1090,0,0,0.4092734681,0.6275790168,0.3388437413,22.1127627237,0,4,0,1.0,1092,1090,0.0],[1,1,0.0,0.142857143,0.142857143,91.0,1,5,0,1.0,1,1,1,1,0.0,1.0,0.0077886,90.8225021905,1,4,0,1.0,1,1,0.0],[1,9,0.623290986,0.048363095,0.002232143,149.3333333,0,6,246,0.444444444,1101,1099,1,8,0.9378717766,0.8814652509,0.5212041076,148.9107996423,0,6,246,0.4311449494,1101,1097,1.0],[1,4,0.668742198,0.208459215,0.172205438,82.75,1,4,42,1.0,6612,6491,0,4,1.0,0.0,0.1718908964,83.7811793768,0,4,42,1.0,6611,6491,0.0],[1,1,0.0,0.0,0.0,44.0,1,1,0,1.0,6612,6491,1,0,0.2545333992,0.2355599432,0.2086094825,44.7555818999,1,0,0,0.9100055746,6611,6490,0.0],[1,2,0.140511483,1.523584906,1.330188679,106.0,1,2,30,1.0,6614,6493,1,2,0.0,1.0,0.0312925942,105.6145004772,1,1,30,1.0,6613,6493,0.0],[1,3,0.674479572,0.283615819,0.188700565,295.0,1,5,65,1.0,6617,6496,0,3,0.8870084051,0.7391659091,0.0962324869,295.2998270956,1,4,64,1.0,6617,6495,0.0],[1,4,0.861645967,0.161458333,0.09375,48.0,0,2,194,1.0,6621,6500,0,3,0.9840155029,0.0,0.0965351875,47.3329484367,0,1,194,1.0,6621,6500,0.0],[1,1,0.0,0.181818182,0.272727273,22.0,0,2,1,1.0,328,328,2,1,0.0,1.0,0.5714795205,22.5258432645,0,1,1,1.0,328,328,0.0],[1,1,0.0,0.057142857,0.0,35.0,0,2,37,1.0,1105,1103,1,0,0.1621862186,0.0858933521,0.0151547334,35.051332668,0,1,36,1.0,1104,1102,0.0],[1,1,0.0,0.12,0.08,50.0,1,2,6,1.0,1106,1104,0,1,1.0,0.0,0.0066024569,49.3400224628,1,1,6,1.0,1105,1104,0.0],[1,3,0.0,0.0,0.0,48.0,0,1,0,0.333333333,1104,1102,0,3,0.0,0.0,0.324188363,48.22780132,0,1,0,0.8942399108,1104,1101,1.0],[1,9,0.600039801,0.291162791,0.324186047,238.8888889,1,6,205,0.888888889,6630,6509,1,8,0.3929027547,0.4780740331,0.2035100671,238.6787708141,1,5,204,1.0,6630,6509,1.0],[1,4,0.813995072,0.150355872,0.120106762,281.0,0,6,53,0.75,6634,6513,1,4,0.7131037194,0.0,0.1151864314,280.46400468,0,5,53,0.7046309896,6633,6513,1.0],[1,12,0.812096659,0.381074169,0.319693095,65.16666667,1,5,276,0.666666667,6658,6537,0,12,0.630804555,0.4034392746,0.3528121906,64.8454598442,1,4,276,1.0,6658,6537,0.0],[1,5,0.855488793,0.161290323,0.051612903,31.0,1,4,72,0.4,6639,6518,0,5,0.764555788,0.7729898808,0.757072753,31.1647671739,0,4,72,0.0,6639,6518,0.0],[1,7,0.318301489,0.108045977,0.066666667,62.14285714,1,5,90,0.571428571,6646,6525,0,7,0.0,0.0435254729,0.8547822988,61.9234277637,0,4,90,0.9842352037,6646,6524,0.0],[1,1,0.0,0.526315789,0.394736842,38.0,1,2,10,1.0,1108,1106,1,1,0.0,0.9143767813,0.2426887067,37.6238020212,0,2,9,1.0,1107,1106,0.0],[1,1,0.0,0.0,0.0,0.0,0,3,15,1.0,1107,1105,0,0,0.0855934274,1.0,0.1337025246,0.1356905857,0,2,13,0.7217369179,1107,1104,0.0],[2,24,0.768254041,0.153798257,0.056039851,66.91666667,1,4,2390,0.541666667,6682,6682,2,24,1.0,1.0,0.06481442,66.8600498993,0,4,2390,1.0,6681,6682,1.0],[1,1,0.0,0.142857143,0.010989011,91.0,1,4,18,1.0,2,2,1,1,0.2528088224,0.0963017947,0.9419209928,91.1216765146,1,4,17,1.0,1,1,0.0],[1,1,0.0,0.0,0.016393443,61.0,0,4,15,1.0,3,3,0,1,0.0,0.455923858,0.7107809748,61.0185239246,0,3,15,1.0,3,2,0.0],[1,1,0.0,0.480769231,1.019230769,52.0,0,5,15,1.0,4,4,0,0,0.0,0.5765652021,0.7377266055,51.9666021292,0,5,15,1.0,3,3,0.0],[1,1,0.0,0.14893617,0.510638298,94.0,1,4,16,1.0,558,558,0,1,0.1116092566,0.0,0.2061016611,93.9092914311,1,4,16,1.0,558,557,0.0],[1,1,0.0,0.017142857,0.0,175.0,1,2,13,1.0,6683,6550,0,1,0.0,0.0,0.6440432144,173.8979265338,0,2,12,0.6837743533,6683,6550,0.0],[1,3,1.0,0.023809524,0.023809524,42.0,0,4,130,1.0,561,561,1,2,1.0,0.126053939,0.4650279934,42.2396387345,1,3,129,1.0,559,560,0.0],[1,4,0.376660041,0.121076233,0.089686099,55.75,0,4,10,0.5,6687,6554,1,4,0.0,0.2915543837,0.1325136257,55.7307950892,0,4,9,0.3914150292,6686,6553,0.0],[1,1,0.0,0.0,0.0,50.0,0,1,0,1.0,1110,1108,0,0,0.2482818081,0.3085927726,0.2364837461,49.7822314082,0,1,0,0.9662820757,1109,1108,0.0],[1,1,0.0,0.181818182,0.045454545,66.0,0,2,179,1.0,1110,1108,0,1,0.7538496415,0.3527336429,0.7240041641,64.8288913046,0,2,178,1.0,1109,1108,0.0],[1,1,0.0,1.708333333,0.819444444,72.0,0,3,40,1.0,6688,6555,1,1,0.0,1.0,1.1789910606,71.9574283626,0,3,39,1.0,6688,6556,0.0],[1,2,0.970950594,0.026315789,0.01754386,57.0,1,5,2,1.0,1112,1110,0,1,1.0,0.6332787793,0.4976522176,56.1344321007,0,4,1,1.0,1112,1110,0.0],[1,2,0.994030211,0.070866142,0.015748031,63.5,1,4,58,1.0,443,443,1,1,1.0,0.0,0.3116320203,64.7657381006,1,4,58,0.0514637099,443,442,0.0],[1,5,0.892756289,0.171597633,0.01183432,67.6,0,4,349,0.6,6701,6568,1,5,0.2383678342,0.0,0.3000053778,67.1116886177,0,4,349,0.3068896585,6701,6568,0.0],[1,7,0.660680909,0.17146433,0.043804756,114.1428571,0,6,208,0.857142857,6695,6562,0,6,0.4237512799,0.0,0.3451996538,113.9829693264,0,5,207,1.0,6695,6562,1.0],[1,1,0.0,0.0,0.0,79.0,0,1,0,1.0,6701,6568,1,1,0.0,0.2980532614,0.4745350156,79.0087029711,0,0,0,0.6650598627,6700,6567,0.0],[1,13,0.841047643,0.036274852,0.047436345,220.5384615,1,5,171,0.615384615,6714,6581,0,12,0.1040329957,0.5474431863,0.426665302,219.9461103037,1,4,171,0.0,6714,6580,1.0],[1,1,0.0,0.004672897,0.004672897,214.0,1,2,0,1.0,6715,6582,0,1,0.0,0.2443937104,0.0629001208,213.8287403686,1,1,0,0.7851767103,6715,6581,0.0],[1,1,0.0,0.0,0.0,0.0,0,2,208,1.0,6716,6583,1,0,0.1834775326,0.162304223,0.4697692111,0.4911262858,0,1,208,1.0,6715,6583,0.0],[1,1,0.0,0.044303797,0.006329114,158.0,0,3,15,1.0,6717,6584,0,1,0.2653622262,0.1637961847,0.3094484898,158.615068507,0,2,15,0.7075029325,6717,6583,0.0],[1,1,0.0,0.08,0.013333333,75.0,0,2,20,1.0,6718,6585,1,0,0.9985519992,0.0,0.4055279722,75.3303520163,0,1,20,0.6426261622,6717,6583,0.0],[1,2,0.811278124,0.024937656,0.014962594,200.5,1,4,16,1.0,1114,1112,0,1,0.5866536134,0.119928556,1.0970417251,200.7361551859,1,3,15,1.0,1114,1111,1.0],[1,2,0.543564443,0.153846154,0.065934066,91.0,1,2,2,1.0,6720,6587,0,0,0.327108359,0.1964301032,0.4971612534,91.6906374848,1,1,1,1.0,6720,6586,0.0],[1,3,0.34065954,0.390909091,0.096969697,110.0,1,4,126,0.666666667,6723,6590,0,3,0.8367065102,0.4275579642,0.2647477102,110.1977030632,0,4,125,0.5527723361,6723,6589,0.0],[1,1,0.0,0.01,0.006666667,300.0,1,4,21,1.0,1115,1113,1,0,0.3713119687,0.2183623705,0.9339128494,300.1745510248,0,3,20,0.9783289143,1114,1112,0.0],[1,1,0.0,0.00931677,0.01242236,322.0,1,4,1,1.0,6724,6591,0,1,0.3251795327,0.4233009859,0.6191178674,321.0444240632,0,3,0,0.8028617489,6724,6591,1.0],[1,1,0.0,0.1296875,0.078125,640.0,1,5,3,1.0,6726,6593,0,1,0.0,0.0,0.2666128764,640.4034803019,0,5,3,0.2300750721,6726,6592,1.0],[1,1,0.0,0.0,0.0,6.0,1,1,0,1.0,6726,6593,1,0,0.5537949389,0.4126529255,0.7069572178,6.4267773162,1,1,0,1.0,6724,6592,0.0],[1,1,0.0,0.970149254,0.746268657,134.0,0,3,111,1.0,6727,6594,1,0,0.0,1.0,0.3027694086,135.0984013696,0,2,110,1.0,6727,6593,0.0],[1,1,0.0,0.518918919,0.378378378,185.0,1,4,17,1.0,6728,6595,0,1,0.0,1.0,0.2538816127,185.483929895,0,4,17,1.0,6728,6593,0.0],[1,1,0.0,0.018587361,0.011152416,269.0,1,5,1,1.0,6729,6596,0,1,0.3879211603,0.1610242648,0.2206859274,268.3725258546,1,4,1,1.0,6729,6595,0.0],[1,8,0.898956284,0.057563588,0.014725569,93.375,1,5,76,0.875,1124,1122,1,8,0.8939868376,0.0071427909,0.00778916,93.169872175,0,5,75,0.9417967041,1123,1122,0.0],[1,1,0.0,0.010638298,0.010638298,94.0,0,4,52,1.0,1116,1114,0,0,0.3025073373,0.0,0.0165453639,93.9414278971,0,3,52,1.0,1116,1114,0.0],[1,8,0.937510318,0.012522361,0.016994633,139.75,1,6,601,0.75,1132,1130,1,8,0.562463249,0.0,0.7134320413,139.9548534281,1,6,600,0.749028452,1131,1129,1.0],[1,7,0.885284024,0.051882845,0.00251046,170.7142857,0,7,68,1.0,1139,1137,1,7,1.0,0.0934857584,0.9330521741,171.1791574659,0,7,67,0.9369095997,1139,1137,0.0],[1,1,0.0,0.021857923,0.010928962,366.0,1,6,0,1.0,1140,1138,0,2,1.0,0.0,0.0789573745,366.0642914726,0,5,0,0.5051711219,1140,1138,0.0],[1,1,0.0,0.21875,0.0625,32.0,1,2,17,1.0,562,562,0,1,0.1929193142,0.1503902352,0.0819888071,31.6533244727,1,2,17,0.6904767554,561,562,0.0],[1,3,0.965886546,0.224043716,0.049180328,61.0,0,2,42,1.0,565,565,1,3,1.0,0.9231133392,0.2191247196,60.9587695893,0,2,41,1.0,563,565,1.0],[1,1,0.0,0.012048193,0.0,83.0,1,1,61,1.0,6733,6600,0,0,0.0,0.0496124305,0.3665216296,83.9715809422,1,1,61,0.3112366891,6733,6599,1.0],[1,3,0.724617117,0.01620591,0.043851287,349.6666667,1,6,13,1.0,6732,6599,1,3,0.0,0.0,0.5384882664,349.5415736366,1,5,13,1.0,6732,6599,0.0],[1,3,0.992676725,0.096774194,0.080645161,62.0,1,2,0,0.333333333,568,568,1,2,0.8747442819,0.0,0.4781873622,61.2426882767,0,1,0,0.0717630351,567,568,0.0],[1,1,0.0,0.013888889,0.013888889,144.0,1,2,21,1.0,6734,6601,1,1,0.0,0.0,0.746642396,143.8423207012,2,1,20,1.0,6734,6600,0.0],[1,2,0.793049005,0.123684211,0.052631579,190.0,0,4,34,0.5,6736,6603,1,2,0.0889948926,0.1987533039,0.6066689891,189.1319576714,0,3,33,0.0249092476,6736,6602,0.0],[1,1,0.0,0.05,0.05,140.0,1,2,3,1.0,6737,6604,1,1,0.4177847874,0.1497828207,0.4761234372,139.7244298224,0,2,3,1.0,6737,6603,0.0],[1,1,0.0,0.037037037,0.037037037,27.0,0,3,9,1.0,6738,6605,1,0,0.2862323187,0.0181042768,0.5597500738,26.6758306266,0,3,8,0.9797718923,6738,6605,0.0],[1,1,0.0,0.138297872,0.095744681,94.0,1,1,3,1.0,6739,134,0,1,0.0,0.0,0.873528679,93.2204828427,1,1,3,1.0,6738,134,0.0],[1,3,0.454683044,0.151234568,0.092592593,108.0,1,5,124,0.666666667,6742,6608,1,2,0.4724605316,0.2412440333,0.7909300816,108.1134902507,1,5,124,0.6223760675,6743,6607,1.0],[1,2,0.852405179,0.223684211,0.013157895,38.0,1,3,2,0.5,6744,6610,1,1,1.0,0.8897630331,0.3623445419,38.239602098,0,3,2,0.2679905782,6744,6610,1.0],[1,9,0.832366761,0.24368231,0.05234657,61.55555556,0,4,1094,0.888888889,6753,6619,0,8,0.72920168,0.0,0.6148667484,60.6808606781,1,3,1094,1.0,6753,6618,0.0],[1,1,0.0,0.112149533,0.028037383,107.0,0,2,3,1.0,569,569,0,0,0.3855227383,0.0,1.1965854762,106.0828929753,1,2,3,1.0,569,569,0.0],[1,4,0.0,0.0,0.0,13.75,0,1,0,0.25,6757,138,2,4,0.0,0.167922413,0.4075968408,13.68366392,0,1,0,0.7070650453,6757,138,0.0],[1,12,0.596057648,0.157323689,0.245931284,46.08333333,0,5,856,0.75,6785,6647,0,12,0.5165079408,0.1390424156,0.3370298076,46.3948255079,0,4,855,0.458350954,6785,6646,0.0],[1,1,0.0,0.0,0.0,30.0,0,1,0,1.0,6773,6635,0,1,0.2576712525,0.0,0.7544836918,30.5179370739,0,0,1,1.0,6772,6634,1.0],[1,15,0.915377054,0.128686327,0.116621984,49.73333333,0,5,1528,0.866666667,6773,6635,1,14,0.2166364151,0.5042730026,0.0006575889,49.6974956583,0,5,1527,0.1708113368,6772,6634,0.0],[1,1,0.0,0.0,0.0,8.0,0,1,0,1.0,6844,6706,1,1,0.4802611503,0.0,0.7768734042,7.6051498497,0,1,0,0.9100892674,6845,6705,0.0],[1,43,0.969561285,0.029456423,0.020953538,76.58139535,0,6,1564,0.697674419,6828,6690,1,43,0.8669749095,0.9807167826,1.0553669143,76.4515754118,0,6,1564,0.35149871,6828,6689,0.0],[1,15,0.935647018,0.025551102,0.018537074,133.0666667,0,7,268,0.866666667,6844,6706,0,13,1.0,0.0,0.42000138,132.2533503899,0,6,268,0.5597455488,6844,6706,0.0],[1,1,0.0,0.016194332,0.004048583,247.0,1,4,7,1.0,444,444,1,2,0.2731830248,0.0,0.2216837186,246.2920234849,0,2,6,0.6539275291,443,443,0.0],[1,22,0.899368348,0.161377448,0.035111411,67.31818182,0,5,729,0.909090909,6866,6728,1,22,1.0,0.3848236958,0.0984703753,67.1623441946,0,4,728,1.0,6866,6728,0.0],[1,4,0.921897066,0.354330709,0.173228346,31.75,0,3,44,1.0,573,573,1,3,0.8319084589,1.0,1.0230347053,32.018948377,0,2,43,0.5060844882,572,573,0.0],[1,4,0.748032956,0.026607539,0.011086475,112.75,1,3,33,1.0,6870,6732,0,4,0.5530597668,0.0196983924,1.458456245,112.3723687223,0,2,32,0.9104132761,6871,6732,0.0],[1,3,0.979031763,1.239130435,0.782608696,15.33333333,0,1,3,0.333333333,6873,141,0,2,0.4623819832,1.0,0.0837318544,16.0379104162,0,1,3,1.0,6873,140,0.0],[1,15,0.848830323,0.389857369,0.231378764,42.06666667,0,6,231,0.333333333,6888,6747,0,15,1.0,0.7046798826,1.5258326383,41.3677897535,0,7,230,1.0,6888,6746,0.0],[1,1,0.0,0.082191781,0.068493151,73.0,1,3,1,1.0,574,574,0,1,0.5664494402,0.0,0.1889377585,72.881285531,1,3,0,1.0,573,573,0.0],[1,1,0.0,1.0,0.913043478,23.0,1,2,151,1.0,6889,6748,0,1,0.0,0.4281491871,1.0890097161,22.6406621128,0,1,151,0.849246094,6888,6747,0.0],[1,2,0.558629373,0.186813187,0.065934066,45.5,0,4,1,1.0,446,446,1,2,1.0,0.3458841114,0.1401263396,44.9659379716,0,4,1,0.1763651994,445,445,0.0],[1,3,0.0,0.014925373,0.104477612,22.33333333,0,4,327,0.666666667,577,577,0,3,0.0,0.136691022,0.96167153,22.2398262061,0,3,326,1.0,577,577,0.0],[1,3,0.937931846,0.151376147,0.285932722,218.0,0,4,59,0.666666667,580,580,0,1,0.0,0.0,0.16652025,217.8284274951,0,4,58,0.0200869025,580,580,0.0],[1,3,0.918555784,0.238993711,0.100628931,53.0,1,2,14,1.0,1143,1141,1,3,0.9468573201,0.0,0.1852373867,53.3658214681,0,1,13,1.0,1143,1140,1.0],[1,2,0.999142104,0.186567164,0.138059701,134.0,0,3,25,1.0,6891,6750,0,2,1.0,0.0296037411,0.0784048536,134.0492612719,0,2,25,1.0,6890,6749,0.0],[1,1,0.0,0.578947368,0.486842105,76.0,1,1,18,1.0,6892,6751,1,1,0.0319115102,0.5742082342,0.5647180614,76.101838048,0,1,17,1.0,6891,6749,0.0],[1,2,0.842657877,0.13229572,0.054474708,128.5,1,4,50,1.0,6894,6753,1,1,1.0,0.0,0.250161659,127.9930441092,0,4,49,0.9516477505,6893,6752,0.0],[1,1,0.0,0.025210084,0.025210084,119.0,0,1,218,1.0,6895,142,0,1,0.0,0.348411559,0.6226206623,118.3517746568,0,0,217,0.8095201595,6895,142,0.0],[1,7,0.943825617,0.338785047,0.163551402,61.14285714,1,4,63,0.142857143,6902,6760,1,6,1.0,0.0,0.0946104111,61.6555822615,1,3,63,0.5925076038,6901,6760,0.0],[1,4,0.244153686,1.562141491,1.407265774,130.75,1,2,94,0.5,6908,148,0,3,0.6902784894,1.0,1.1960714637,130.6731188214,1,2,93,1.0,6907,148,1.0],[1,1,0.0,0.021052632,0.010526316,95.0,1,1,6,1.0,6903,143,0,1,0.3002692182,0.0,0.490213151,94.9647796527,1,1,5,1.0,6902,142,0.0],[1,1,0.0,0.0,0.0,39.0,1,1,0,1.0,6908,148,1,0,0.2159407617,0.0,0.3454459195,39.0372668917,0,1,0,1.0,6908,147,1.0],[1,1,0.0,0.581395349,0.325581395,86.0,1,1,6,1.0,6909,6761,2,0,0.6369061217,0.1727770744,0.2762234089,86.0625464042,0,1,6,1.0,6909,6761,0.0],[1,1,0.0,0.098039216,0.137254902,51.0,1,3,24,1.0,6910,6762,1,2,0.0,0.0,0.8241522268,52.0851373961,0,3,23,0.4290340709,6909,6762,0.0],[1,1,0.0,0.306666667,0.186666667,75.0,1,3,48,1.0,6911,6763,0,0,1.0,0.0242735709,0.3485794898,75.0693355166,1,2,47,1.0,6912,6762,0.0],[1,1,0.0,0.833333333,0.472222222,36.0,1,3,21,1.0,6912,6764,0,0,0.0,1.0,1.3665111035,35.7578513025,0,3,20,0.4671551871,6912,6764,0.0],[1,1,0.0,0.356741573,0.292134831,356.0,1,1,2,1.0,6913,6765,0,0,0.0,0.0,0.344648504,355.0235594144,0,0,2,1.0,6912,6765,0.0],[1,1,0.0,12.0,16.0,0.0,0,3,2,1.0,6914,6766,0,0,0.4722959016,1.0,15.7018828213,1.3913223093,0,3,2,1.0,6914,6766,0.0],[1,1,0.0,0.084745763,0.033898305,59.0,1,3,3,1.0,6915,6767,1,1,0.34615455,0.9943175534,0.1125589286,58.4562308849,0,3,2,0.0,6915,6767,0.0],[1,1,0.0,0.032258065,0.0,31.0,1,4,2,1.0,6916,6768,0,0,0.0,0.0,0.212729404,30.5448301706,0,2,2,1.0,6917,6767,0.0],[1,1,0.0,0.064516129,0.064516129,124.0,1,4,3,1.0,581,581,1,1,0.1418163313,1.0,0.6653077147,124.7939723601,1,4,2,1.0,580,580,0.0],[1,1,0.0,0.468085106,0.063829787,188.0,0,3,2,1.0,329,329,0,1,0.0,0.9225318062,0.5667211893,187.8637745881,0,3,2,0.017377034,328,328,0.0],[1,1,0.0,0.0,0.0,18.0,1,1,0,1.0,6917,6769,0,0,0.0,0.0,0.5218121476,17.1648737917,1,1,0,1.0,6916,6769,1.0],[1,1,0.0,0.019736842,0.118421053,152.0,1,6,118,1.0,6922,6774,1,1,0.4211898832,0.0549760178,0.063675461,152.8906673992,0,6,117,0.9510407052,6922,6774,0.0],[1,3,0.0,0.0,0.0,15.66666667,1,1,0,0.333333333,6922,6774,0,3,0.0,0.0,0.2301483003,14.046399372,1,0,0,0.5063011458,6921,6773,1.0],[1,1,0.0,0.0,0.0,0.0,1,3,118,1.0,6918,6770,1,1,0.0205324748,0.0,0.1394147772,0.7807493513,0,3,117,0.4146861274,6918,6770,0.0],[1,1,0.0,0.108108108,0.0,74.0,0,2,10,1.0,582,582,1,1,0.7133570103,0.1421078675,0.1403028405,74.2070724635,0,2,9,0.244025728,580,581,0.0],[1,1,0.0,0.009259259,0.00617284,324.0,1,4,7,1.0,1144,1142,1,1,0.0,0.0,0.1544825371,323.9176446224,1,3,6,0.7474287359,1143,1141,0.0],[1,2,0.918295834,0.153846154,0.076923077,13.0,1,2,2,1.0,331,331,0,2,1.0,0.0,0.1188427899,12.0075370708,0,2,1,1.0,331,330,0.0],[1,3,0.830428998,0.062639821,0.015659955,149.0,1,5,69,1.0,1147,1145,0,3,1.0,0.2498590556,0.7739975966,148.8818621632,0,5,68,1.0,1147,1144,0.0],[1,3,0.212321634,0.177981651,0.181651376,181.6666667,0,4,8,1.0,1150,1148,1,3,0.0,0.4338126813,0.8998939616,182.160233677,0,3,8,0.0,1150,1148,1.0],[1,1,0.0,0.3375,0.225,160.0,0,3,0,1.0,332,332,0,1,0.6316479998,0.735882218,0.1494349782,159.4747723318,0,3,0,0.6891085117,331,331,0.0],[1,44,0.890458029,0.019082633,0.031512605,129.8181818,1,6,1376,0.613636364,626,626,1,43,0.9949679253,0.0,0.2751425334,130.3832372397,1,5,1375,1.0,626,626,0.0],[1,1,0.0,0.0,0.0,45.0,0,1,0,1.0,1,1,1,0,0.4661031654,0.4539950846,0.2533415249,44.5699286857,0,0,0,1.0,0,1,0.0],[1,1,0.0,0.246376812,0.014492754,69.0,0,3,265,1.0,2,2,1,0,0.064781852,0.0,0.5015662306,69.6077191707,0,2,264,1.0,1,2,0.0],[1,1,0.0,0.04,0.08,25.0,0,2,12,1.0,3,1,0,1,0.0,0.5050075497,0.4989244523,25.6336594314,0,2,12,0.0,1,0,0.0],[1,1,0.0,0.12755102,0.010204082,196.0,0,6,10,1.0,4,3,1,1,0.8564275963,0.4873856431,1.0030256286,196.2077308556,0,6,10,1.0,3,3,0.0],[1,1,0.0,0.347222222,0.361111111,72.0,1,4,67,1.0,627,627,1,1,0.0,0.0426119983,0.5940422606,71.8201300603,0,2,67,1.0,627,626,0.0],[1,1,0.0,0.181818182,0.121212121,66.0,0,5,51,1.0,5,4,1,0,0.4191234659,0.0381669955,0.1430755902,66.2618622583,0,5,50,0.0,4,3,0.0],[1,1,0.0,0.083333333,0.049242424,264.0,0,6,10,1.0,6,5,0,0,0.5038407306,0.0,0.097751432,264.2395910268,0,6,10,1.0,5,5,0.0],[1,1,0.0,0.318181818,0.181818182,22.0,1,2,50,1.0,7,6,0,0,0.696136314,0.9173702869,0.4687017002,21.7978682577,1,2,50,0.0157921063,7,6,0.0],[1,1,0.0,0.035714286,0.035714286,196.0,1,6,0,1.0,628,628,0,1,0.2468805588,0.0,0.2378079282,196.4418573606,0,5,0,1.0,628,627,0.0],[1,1,0.0,0.362637363,0.10989011,91.0,0,4,0,1.0,629,629,0,1,0.2354977526,0.8122513224,0.2717025842,90.2233832254,0,4,0,1.0,630,628,0.0],[1,1,0.0,1.469135802,0.888888889,81.0,0,2,4,1.0,630,630,1,1,0.1682938561,1.0,0.4318830622,80.977073578,0,2,3,0.3893792197,629,629,0.0],[1,1,0.0,1.307692308,0.692307692,13.0,0,3,27,1.0,631,631,0,0,0.0,1.0,1.1218311797,13.0647404791,0,3,27,0.6363805052,631,631,0.0],[1,1,0.0,0.114583333,0.0625,96.0,1,3,6,1.0,8,7,1,2,0.0783794252,0.2704774903,0.0824943113,96.5957963281,0,3,6,1.0,7,6,0.0],[1,1,0.0,0.861209964,0.128113879,281.0,0,4,9,1.0,5,5,0,0,0.4854834762,0.8971278222,0.0045051618,281.0532199662,0,4,9,0.6538191574,5,4,1.0],[1,1,0.0,0.709677419,0.0,93.0,0,3,0,1.0,9,8,0,0,0.4134899442,1.0,0.0552660162,92.3741647771,0,3,0,1.0,9,9,0.0],[1,1,0.0,0.889908257,0.027522936,109.0,0,1,0,1.0,10,9,1,0,0.4976022925,0.3459664388,1.6208034173,108.9441877591,0,1,0,1.0,10,9,0.0],[1,1,0.0,0.186379928,0.093189964,279.0,0,6,0,1.0,11,10,1,0,0.0,0.6093286445,0.4596278428,279.1587111159,0,5,0,1.0,10,10,1.0],[1,1,0.0,0.014234875,0.017793594,281.0,1,4,0,1.0,6,6,1,0,0.1311168598,0.0,0.3303161972,281.3094040457,1,3,0,0.3495386729,5,6,0.0],[1,1,0.0,0.2,0.094736842,95.0,0,3,1,1.0,12,11,2,0,0.0,0.9882743868,0.1995708808,94.8454792165,0,2,0,1.0,12,11,0.0],[1,1,0.0,0.586206897,0.034482759,29.0,0,4,121,1.0,13,12,0,0,0.0,0.0300110776,0.3912672228,28.4599386211,0,4,121,0.8638888462,12,11,0.0],[1,1,0.0,0.103448276,0.034482759,290.0,1,6,1,1.0,14,13,0,1,0.5749888571,0.340589434,0.2083416811,289.4345908187,1,6,1,0.9141242385,14,12,0.0],[1,1,0.0,0.058091286,0.045643154,241.0,1,4,1,1.0,447,447,0,1,0.4126760746,0.0,0.8412764266,241.3219179461,0,3,1,0.7598461939,446,446,0.0],[1,1,0.0,0.024647887,0.014084507,284.0,0,4,1,1.0,7,7,0,0,0.2520752783,0.0,0.1785290787,284.0942144885,0,4,0,1.0,5,7,0.0],[1,1,0.0,0.006622517,0.0,302.0,1,4,1,1.0,448,448,1,0,0.7845455362,0.2119184479,0.1827165293,302.1308550712,1,3,1,0.8062883855,447,447,0.0],[1,1,0.0,0.00330033,0.0,303.0,1,4,0,1.0,449,449,1,1,0.0733308307,0.1639416589,0.1924769554,302.5626039581,1,3,0,1.0,449,448,0.0],[1,1,0.0,0.26146789,0.004587156,218.0,0,5,47,1.0,15,14,0,0,0.0,0.519451381,0.0508192707,217.9342931186,0,5,46,1.0,15,13,0.0],[1,1,0.0,0.0,0.0,52.0,0,1,0,1.0,16,15,0,0,0.0,0.0,0.4613856907,52.809406523,0,1,0,1.0,15,14,0.0],[1,10,0.880228911,0.090534979,0.011316872,97.2,0,6,120,0.7,459,459,1,10,1.0,0.2709831621,0.1125883458,97.0329419507,0,6,120,1.0,458,458,0.0],[1,1,0.0,0.139013453,0.071748879,223.0,1,5,1,1.0,17,16,0,0,0.0,0.0,0.8546666754,222.1958499561,1,4,1,0.0096524386,17,15,0.0],[1,1,0.0,0.6,0.0,95.0,0,1,1,1.0,18,17,1,1,0.0,0.7709931091,0.6296048342,95.9365121656,0,0,2,0.9632421604,18,17,0.0],[1,1,0.0,0.095833333,0.0,240.0,0,4,2,1.0,19,18,1,1,0.5889379848,0.0,0.2997751484,239.7727789218,0,3,1,1.0,19,17,0.0],[1,1,0.0,0.0,0.0,33.0,0,1,0,1.0,20,19,0,1,0.2783733086,0.0,0.0574158693,32.8364394137,0,0,0,1.0,20,18,0.0],[1,5,0.953412099,0.58974359,0.179487179,39.0,0,5,346,0.6,464,464,1,4,1.0,0.5793517593,0.6148030809,39.4033991495,0,4,346,1.0,464,464,0.0],[1,15,0.840974207,0.086446886,0.016117216,91.0,0,6,61,0.333333333,479,479,0,15,1.0,0.0,0.7917023315,90.906047491,0,6,60,0.0,479,479,0.0],[1,1,0.0,0.961538462,0.0,26.0,0,3,3,1.0,480,480,1,0,0.0714215511,0.4657006886,0.6082631652,26.1660390571,0,3,2,0.8318642789,480,479,0.0],[1,6,0.0,0.0,0.0,24.16666667,0,1,0,0.166666667,26,7,0,5,0.3116809295,0.0,0.7779624988,24.9423859377,0,0,0,0.0,27,6,1.0],[1,1,0.0,0.075268817,0.0,93.0,1,4,54,1.0,27,20,0,1,0.1633400509,0.6618871677,0.5639322982,94.1106565675,0,4,54,1.0,26,19,0.0],[1,1,0.0,0.58,0.26,50.0,0,3,55,1.0,632,632,0,0,0.0,0.7109062926,0.7018529466,50.9403178894,0,3,55,1.0,632,632,0.0],[1,4,0.928512264,0.159887798,0.430575035,178.25,0,6,35,1.0,636,636,0,3,0.646570954,0.9909496128,0.3504150151,177.5289032565,0,5,35,0.9471702803,636,636,0.0],[1,1,0.0,0.156996587,0.116040956,293.0,1,4,3,1.0,8,8,0,0,1.0,0.0,0.2811022632,292.439398204,1,4,3,0.725097422,7,8,0.0],[1,1,0.0,0.044715447,0.004065041,246.0,0,4,2,1.0,28,21,1,1,0.2205475763,0.0,0.1720115529,246.0470702308,0,4,1,0.452286048,28,21,0.0],[1,1,0.0,0.535714286,0.0,56.0,0,1,2,1.0,29,22,0,0,0.5204519443,0.2976143035,0.2346369237,56.1064158681,0,0,1,1.0,28,21,0.0],[1,1,0.0,0.083333333,0.0,48.0,0,2,225,1.0,30,23,0,1,0.7021381173,0.698842762,0.2596490038,48.0026008256,0,2,225,0.8746539204,30,21,0.0],[1,1,0.0,0.266666667,0.0,30.0,0,4,3,1.0,31,24,0,0,0.0,0.5968938161,0.2263951546,29.6603196541,0,4,3,0.4828146931,31,23,0.0],[1,1,0.0,0.027118644,0.006779661,295.0,1,6,3,1.0,32,25,0,1,0.0685613954,0.9691370462,0.5681641005,294.5733017941,0,6,2,1.0,32,25,0.0],[1,1,0.0,0.043478261,0.0,138.0,1,4,0,1.0,1151,1149,0,1,0.0,0.0,0.8599005979,137.174921677,1,3,0,0.8698071961,1152,1148,0.0],[1,2,0.918295834,0.013944223,0.009960159,502.0,0,6,26,0.5,1153,1151,0,1,0.9617853112,0.0,0.8692171569,502.4522084333,0,6,26,0.7765082661,1152,1151,0.0],[1,1,0.0,0.558823529,0.617647059,34.0,0,2,5,1.0,637,637,0,0,0.6896992179,0.2866949836,0.430867747,32.9951310085,0,1,5,1.0,636,636,0.0],[1,2,0.970950594,0.049261084,0.197044335,101.5,0,5,46,1.0,639,639,0,1,0.0,0.4764587991,0.2397098419,100.9737310729,0,5,45,0.7711221786,638,639,0.0],[1,1,0.0,0.623655914,0.086021505,93.0,0,6,1,1.0,640,640,1,1,0.0885824973,1.0,0.3324693561,93.1184499426,0,6,1,1.0,640,640,0.0],[1,1,0.0,0.216981132,0.0,106.0,1,3,272,1.0,482,482,0,0,0.0,0.2003945947,0.6656433194,106.6484246238,1,2,271,0.6875804704,482,482,0.0],[1,1,0.0,0.0,0.0,102.0,1,1,0,1.0,482,482,1,1,0.2360522734,0.0,0.5358283093,102.5229589554,0,1,0,1.0,482,482,0.0],[1,11,0.910859244,0.050516648,0.030998852,79.18181818,0,6,20,0.181818182,493,493,1,10,1.0,0.0,0.1426441086,79.284768837,0,5,19,0.289014549,492,491,0.0],[1,1,0.0,0.0,0.0,39.0,0,1,0,1.0,494,494,1,1,0.2744243442,0.0,0.7208651681,39.0450344332,0,0,0,0.3177378871,494,493,0.0],[1,1,0.0,0.015503876,0.002583979,387.0,1,3,11,1.0,333,333,1,0,0.5550935588,0.4446862393,0.4063832338,386.2618349905,2,2,11,0.8331789866,331,334,0.0],[1,1,0.0,0.320855615,0.486631016,187.0,0,3,7,1.0,334,334,1,0,0.1332648419,1.0,0.889403095,187.1525664068,0,3,7,1.0,334,333,0.0],[1,2,0.811278124,0.331858407,0.022123894,113.0,1,4,98,1.0,496,496,0,1,0.9835885039,0.7957151015,0.7496303996,113.3740465928,1,4,98,1.0,496,495,0.0],[1,1,0.0,1.0,1.0,0.0,0,4,8,1.0,33,26,0,0,0.0,0.3663813873,1.0931149886,0.1755699885,0,3,8,1.0,33,25,0.0],[1,1,0.0,0.166666667,0.090909091,66.0,1,5,18,1.0,335,335,0,2,0.0103972784,0.0608636148,0.63098883,65.2159776907,1,5,17,1.0,335,334,0.0],[1,1,0.0,0.405405405,0.121621622,74.0,1,2,11,1.0,1156,1154,0,1,0.2231358673,0.152830132,0.093367919,73.3131205258,0,1,9,0.4372782615,1156,1153,0.0],[1,2,0.0,0.0,0.0,30.0,1,1,0,0.5,1156,1154,1,3,0.0,0.0,0.2315001408,30.0100614438,1,0,0,0.0,1155,1153,1.0],[1,5,0.706779797,0.05489774,0.013993541,185.8,1,5,100,1.0,340,340,0,5,0.8579455589,0.3669246491,1.1300839336,185.6817103067,2,4,99,1.0,339,339,0.0],[1,14,0.806076407,0.376286353,0.25950783,159.6428571,0,6,234,0.642857143,6936,6788,1,13,0.08222549,0.0,0.1256027591,160.616384307,0,5,233,0.7199682968,6935,6788,1.0],[1,3,0.0,0.0,0.0,64.33333333,0,1,0,0.333333333,6939,6791,0,2,0.0,0.0,0.4975428258,64.2712761822,0,0,0,0.0,6939,6791,1.0],[1,6,0.637825913,0.249657064,0.193415638,121.5,0,4,199,1.0,6945,6797,1,5,0.6888917608,0.9811521633,0.7457453053,120.5710368256,0,3,198,1.0,6945,6796,0.0],[1,6,0.978928343,0.016393443,0.013114754,101.6666667,1,5,704,1.0,6951,6803,0,5,1.0,0.0,0.2684653499,100.9306643127,1,5,704,1.0,6951,6803,0.0],[1,1,0.0,0.166666667,0.25,12.0,1,2,5,1.0,6952,149,1,0,0.0,0.7902498001,0.3128601706,12.2584487047,1,2,4,0.9084076842,6951,148,0.0],[1,2,0.0,0.0,0.0,38.5,0,1,0,0.5,6954,6805,1,2,0.0,0.0,0.7011977442,38.8849876539,0,1,1,1.0,6953,6805,0.0],[1,3,0.656546442,0.053110774,0.024279211,219.6666667,0,6,12,0.666666667,6957,6808,0,2,0.1730651473,0.0,0.3127942165,219.5516193722,0,6,11,1.0,6957,6806,0.0],[1,9,0.717753138,0.613636364,0.202020202,44.0,0,1,420,0.444444444,6966,158,1,8,1.0,0.2607065077,0.2961182962,44.1246435153,0,0,420,0.2325943385,6965,158,0.0],[1,1,0.0,0.0,0.0,39.0,1,1,0,1.0,6974,6816,0,0,0.0,0.0,0.4986078609,38.9647342881,0,0,0,0.55972014,6973,6816,0.0],[1,7,0.701028464,0.220858896,0.247443763,69.85714286,1,4,94,0.857142857,6973,6815,1,6,1.0,0.6214753725,0.2302554229,69.8327485316,1,4,93,0.4396828607,6973,6814,0.0],[1,1,0.0,0.983870968,0.85483871,62.0,1,2,10,1.0,6975,6817,0,1,0.0,1.0,0.3049093448,62.770533738,0,1,9,1.0,6975,6816,0.0],[1,1,0.0,0.014285714,0.00952381,210.0,1,5,0,1.0,34,27,0,1,0.0159886635,0.0,0.9247488372,210.1891960569,1,5,0,0.841747563,33,26,0.0],[1,3,0.639055585,0.673076923,0.403846154,17.33333333,1,5,90,1.0,6980,6822,0,2,0.1911174566,0.236539445,0.1445556123,16.6267492944,1,5,90,1.0,6980,6822,0.0],[1,2,0.0,0.0,0.0,21.5,1,1,0,0.5,6977,6819,0,1,0.0,0.8452117755,0.3261414855,21.7676758976,0,1,0,0.8210809064,6976,6818,0.0],[1,1,0.0,0.0,0.15,40.0,0,1,0,1.0,6981,6823,1,1,0.0,0.0,0.1749490914,40.5617415484,0,1,0,0.0933135331,6981,6822,0.0],[1,1,0.0,0.377777778,0.177777778,45.0,0,1,0,1.0,6982,6824,1,1,0.6010550924,0.0,0.0923782934,44.4597456791,0,0,0,1.0,6982,6823,0.0],[1,1,0.0,0.204545455,0.068181818,88.0,0,3,58,1.0,641,641,0,0,0.0,0.8438031708,0.0780013961,87.572715272,0,2,57,1.0,640,640,0.0],[1,1,0.0,0.017857143,0.0,56.0,1,2,9,1.0,6986,6828,1,0,0.0,0.7271792244,0.0070209,56.2187775509,1,1,9,1.0,6986,6827,0.0],[1,1,0.0,0.0,0.0,54.0,1,1,0,1.0,6993,6830,1,0,0.0,0.0,1.2452048026,53.8459930446,0,1,0,1.0,6993,6830,0.0],[1,4,0.0,0.0,0.0,18.75,1,1,0,0.25,6999,6835,0,3,0.0,0.0,0.4991737487,18.2679631724,1,1,0,0.2059007577,6999,6835,1.0],[1,1,0.0,0.0,0.0,14.0,1,1,0,1.0,6986,6828,2,1,0.0,0.0,0.3432914351,13.7049660178,1,0,0,1.0,6985,6828,0.0],[2,6,0.0,0.102040816,0.040816327,8.166666667,1,2,26,0.5,6993,6993,2,5,0.4162989374,0.4129437838,0.2705486808,8.8876121622,1,1,26,0.0,6992,6992,0.0],[1,2,0.453716339,0.121794872,0.012820513,156.0,1,4,10,1.0,6984,6826,1,1,0.2434243505,0.8310179046,1.1150719667,155.1221028881,1,4,10,0.7494955727,6983,6826,0.0],[2,2,0.0,0.005405405,0.005405405,92.5,1,5,24,1.0,6999,6999,1,2,0.5194886032,0.571240514,0.520778651,92.7055886588,1,5,23,1.0,6998,6998,0.0],[1,1,0.0,0.0,0.0,48.0,1,1,0,1.0,7001,6837,1,0,0.0,0.0,0.2539245812,47.2946807188,0,1,0,1.0,7001,6836,0.0],[2,5,0.690767062,0.109048724,0.034802784,86.2,1,2,37,1.0,7006,7006,2,4,0.4060920875,0.0052647977,0.3883283754,86.0842836955,0,2,37,0.5387249543,7005,7006,0.0],[1,1,0.0,0.013477089,0.0,371.0,1,6,1,1.0,7000,6836,1,0,0.0370345004,0.0,0.0133078019,371.1139463024,0,5,2,1.0,6999,6836,0.0],[1,1,0.0,0.0,0.0,55.0,1,1,0,1.0,7007,6841,1,1,0.3726389935,0.0,0.3473952869,55.6758695335,0,0,0,0.9314061062,7007,6841,0.0],[1,1,0.0,0.0,0.388888889,18.0,1,1,2,1.0,1157,1155,1,1,0.0,0.0,0.3652720031,17.8527975462,1,0,2,1.0,1157,1155,0.0],[1,1,0.0,0.142857143,0.476190476,63.0,0,2,2,1.0,1158,1156,1,1,0.0,0.0878773373,0.671815399,63.3670643092,0,2,1,0.9453272079,1158,1156,1.0],[1,31,0.762430305,0.073672055,0.072748268,139.6774194,0,7,587,0.580645161,7038,6872,0,31,0.8169091492,1.0,0.0110179103,139.9357164634,0,7,587,0.8894577488,7037,6872,1.0],[1,3,0.0,0.830508475,0.881355932,19.66666667,1,2,2,1.0,1161,1159,1,3,0.0,1.0,1.2225511956,20.2749049717,0,1,2,0.9777040185,1161,1158,0.0],[1,1,0.0,0.098684211,0.026315789,304.0,0,6,5,1.0,35,28,1,0,0.0,0.0,0.3160068732,304.1485903284,0,5,5,1.0,35,27,0.0],[2,8,0.841092047,0.443835616,0.432876712,45.625,0,5,312,0.5,7046,7046,2,7,0.8664561177,0.9343012786,0.2241268415,45.6491922276,0,4,312,0.0,7045,7045,0.0],[1,1,0.0,0.028571429,0.028571429,70.0,1,2,3,1.0,7047,6880,0,0,0.3797202458,0.5560612572,0.3566441008,69.884042224,1,2,1,0.6674873129,7047,6879,0.0],[1,9,0.939912995,1.174382716,0.547839506,72.0,0,4,178,0.444444444,7056,6889,0,8,1.0,0.9282800712,0.6890366449,71.9257884093,0,3,177,0.6753624652,7056,6888,1.0],[1,1,0.0,0.0,0.0,153.0,0,1,0,1.0,7057,6890,1,0,0.0,0.0,0.0581089706,152.8998417687,0,1,0,0.4068315511,7057,6889,0.0],[1,3,0.0,0.0,0.0,22.66666667,0,1,0,0.333333333,7060,6893,0,2,0.0,0.2547522324,0.5030966674,22.5164325908,0,1,0,0.0,7059,6893,0.0],[2,14,0.720162191,0.083067093,0.092651757,67.07142857,0,6,91,0.285714286,7074,7074,2,13,0.1145415387,0.0,0.5042029271,67.2590343858,0,5,90,0.0,7074,7074,0.0],[1,1,0.0,0.0,0.061538462,130.0,0,4,9,1.0,7075,6904,1,0,0.1984883067,0.0,0.1642190012,129.685750192,0,4,9,1.0,7074,6904,0.0],[1,1,0.0,0.01659751,0.012448133,241.0,0,4,12,1.0,7076,6905,1,1,0.1555156706,0.0,0.2278261363,241.0000038032,0,3,12,0.5119330226,7076,6905,0.0],[1,4,0.997015106,0.07398568,0.031026253,104.75,1,4,4,0.25,7080,6909,1,4,1.0,0.0,0.8134088642,105.056741638,0,4,4,0.6960142188,7079,6908,0.0],[1,1,0.0,0.082474227,0.010309278,97.0,1,4,18,1.0,7081,6910,1,0,0.0,0.4450130598,0.3527522508,97.7140070571,1,3,18,1.0,7080,6910,0.0],[1,9,0.993237758,0.86381323,0.785992218,28.55555556,0,1,1029,0.444444444,7090,180,0,9,0.495093076,0.0,0.0433333816,29.1409840416,0,0,1029,0.636378063,7089,179,0.0],[1,61,0.912953707,0.011527378,0.019143681,79.63934426,0,8,1139,0.62295082,7151,6971,0,61,1.0,0.0372847705,0.4114389913,79.2285548024,0,7,1138,0.2905623121,7151,6970,0.0],[1,3,0.475301292,0.006396588,0.051172708,156.3333333,0,3,5,1.0,7154,6974,0,3,1.0,0.4372308595,0.3410156117,156.1672826708,0,3,6,1.0,7154,6973,0.0],[1,1,0.0,0.00625,0.01875,160.0,0,5,5,1.0,37,30,1,1,0.0,0.0,0.1660493526,160.307650881,0,4,5,0.2583185804,37,28,0.0],[1,1,0.0,0.013422819,0.033557047,149.0,0,3,5,1.0,36,29,1,1,0.0,0.1872116002,0.8459011579,149.4314159244,0,2,5,0.983975625,35,28,0.0],[1,1,0.0,0.720588235,0.029411765,68.0,0,3,183,1.0,38,31,0,0,0.0,0.0,0.5049714701,68.0685557811,0,3,182,0.1859355512,39,30,0.0],[1,2,0.0,0.0,0.0,61.5,0,1,0,0.5,40,33,0,1,0.0,0.0,0.6843094309,60.8834034178,0,0,0,0.07265317,40,32,0.0],[1,1,0.0,0.013029316,0.0,307.0,0,6,4,1.0,41,34,1,0,0.0,0.4260074988,0.273499301,306.413101776,0,6,3,0.4127318151,39,33,1.0],[1,1,0.0,0.105263158,0.042105263,95.0,0,3,12,1.0,42,35,0,0,0.0,0.0,0.6173972725,94.0056472088,0,2,11,1.0,41,35,0.0],[1,1,0.0,0.214285714,0.0,56.0,0,2,9,1.0,43,36,0,0,0.0,0.0,0.5331960202,55.9521553896,0,1,8,0.1171287242,43,36,0.0],[1,1,0.0,0.152815013,0.246648794,373.0,1,3,40,1.0,1162,1160,1,1,0.0,0.0,0.5105780316,374.1248386997,0,3,39,1.0,1162,1159,0.0],[1,1,0.0,0.0,0.0,5.0,0,1,0,1.0,7324,7133,1,1,0.0,0.0,0.7032287431,4.8733431157,0,0,0,1.0,7324,7132,0.0],[2,31,0.590937063,0.035632184,0.143103448,56.12903226,0,6,2451,0.709677419,7324,7324,1,30,0.7034904226,0.0,0.1607655874,56.2349942899,0,5,2451,0.3212648268,7324,7324,0.0],[2,40,0.799518016,0.067122436,0.090118086,40.225,0,7,1057,0.425,7292,7292,2,40,0.8052327081,0.1215687801,0.4802339039,40.5843426099,0,7,1056,0.7831213435,7292,7291,0.0],[1,93,0.963397509,0.032466037,0.032466037,46.69892473,0,7,3134,0.35483871,7247,7067,1,92,1.0,0.0,0.8367406713,45.8972567548,0,7,3134,0.4707750632,7247,7066,0.0],[1,5,0.0,0.0,0.0,5.4,0,1,0,0.2,7292,7103,1,5,0.8975783062,0.0,0.0095069333,4.6628758919,0,0,0,0.7145090597,7291,7103,0.0],[2,204,0.964251432,0.056234719,0.055012225,44.10784314,0,7,3811,0.215686275,7528,7528,2,203,1.0,0.1503023968,0.1163948281,44.4490640696,0,7,3811,0.2849483875,7527,7528,0.0],[1,8,0.627406903,0.067340067,0.07295174,222.75,0,7,19,0.625,7536,7325,0,7,0.5790162564,0.4187768922,0.4040114818,221.9676406547,0,5,19,0.1036771115,7536,7325,1.0],[1,6,0.694344733,0.029126214,0.010679612,171.6666667,1,6,61,1.0,7542,7331,0,6,0.5386020056,0.0,0.3570943289,170.7801139209,0,6,60,0.9561080385,7542,7329,0.0],[1,1,0.0,0.145833333,0.048611111,144.0,0,4,1,1.0,7543,7332,1,0,0.0,0.0,0.3673570415,143.5204006988,0,3,0,0.0313170099,7543,7331,0.0],[1,1,0.0,0.271428571,0.285714286,70.0,1,2,7,1.0,7544,7333,0,0,0.7231891,0.0,0.6834303379,70.4537795291,0,3,7,1.0,7544,7333,0.0],[1,1,0.0,0.01025641,0.015384615,195.0,0,6,16,1.0,44,37,1,0,0.4522049821,0.0,0.1136529778,195.1656402915,0,6,16,1.0,43,37,0.0],[1,1,0.0,0.019607843,0.31372549,51.0,0,5,3,1.0,642,642,0,0,0.0,0.0,1.2179614741,50.4113781772,0,4,2,0.7975459746,642,642,0.0],[1,3,0.627765532,0.243902439,0.341463415,13.66666667,0,3,9,0.333333333,645,645,0,2,0.3670932436,0.31429126,0.6189267641,14.0021224494,0,3,8,0.0,645,645,0.0],[1,3,0.782858558,1.259615385,0.538461538,34.66666667,0,1,861,0.666666667,7547,7336,0,2,0.0,1.0,0.6990196502,34.7529862946,0,0,861,0.6354211863,7547,7336,0.0],[1,7,1.0,0.398576512,0.149466192,40.14285714,0,3,21,0.142857143,652,652,0,7,1.0,0.9357089984,0.154789548,39.2163579894,0,2,20,0.0,651,652,0.0],[1,20,0.773262049,0.216551724,0.242758621,36.25,0,6,199,0.4,672,672,1,20,0.4758596249,0.4434371516,0.9041071764,37.3122711721,0,6,198,0.0281977141,671,672,0.0],[1,25,0.833561593,0.101289134,0.180478821,43.44,0,6,57,0.16,697,697,1,24,0.0,0.0,0.4794484732,42.2150022421,0,5,57,0.0,696,696,0.0],[1,8,1.0,0.0,0.043360434,46.125,0,4,0,0.125,705,705,1,8,1.0,0.0853246128,0.5298540768,46.424902793,0,4,0,0.0,705,705,0.0],[1,9,1.0,0.339622642,0.127358491,47.11111111,0,6,36,0.111111111,714,714,0,8,1.0,0.0462250473,0.3865538497,47.0754379414,0,5,36,0.0,714,714,0.0],[1,8,1.0,0.568888889,0.213333333,28.125,0,5,68,0.75,722,722,1,7,1.0,1.0,0.8760241581,27.29116424,0,4,68,1.0,721,722,0.0],[1,4,1.0,0.496124031,0.186046512,32.25,0,4,16,0.25,726,726,0,4,1.0,0.6082115398,0.6993567975,31.9566853798,0,3,15,0.7138479686,726,727,0.0],[1,78,0.975881432,0.020162854,0.148507173,33.06410256,0,8,215,0.08974359,804,804,1,77,0.6770391689,0.0732702251,0.4946015655,33.4910431997,0,8,215,0.0,805,804,0.0],[1,16,0.600885659,0.184878587,0.066777042,113.25,0,7,688,0.5,820,820,0,15,0.0,0.0695808271,0.1902025814,113.2248079693,0,6,688,0.4791801613,821,820,0.0],[1,1,0.0,0.041666667,0.083333333,24.0,1,3,6,1.0,1163,3,0,0,0.3561074127,0.0,0.148893746,23.2583518563,0,2,5,1.0,1163,2,0.0],[1,11,0.974980593,0.0,0.08361204,27.18181818,0,1,66,0.090909091,7558,222,0,11,1.0,0.0,0.3044592294,26.076714422,0,0,64,0.7576841713,7557,222,0.0],[1,1,0.0,0.5,0.1875,32.0,0,2,1,1.0,821,821,0,0,0.0,0.3680063277,0.2654526075,31.1115673104,0,1,1,0.6133779392,820,820,0.0],[1,4,1.0,0.43537415,0.163265306,36.75,0,4,59,0.75,825,825,1,4,0.9501017789,0.4220679036,0.3801563939,37.4372608112,0,3,58,0.0417380113,825,824,0.0],[1,2,0.918295834,0.039473684,0.0,38.0,0,2,294,1.0,7560,7338,0,1,0.1449026005,0.0,0.3992467002,38.0962776934,0,2,293,0.4227585046,7560,7337,1.0],[1,1,0.0,0.941176471,0.352941176,17.0,0,3,2,1.0,826,826,0,0,0.0,1.0,0.9416271504,17.0875669586,0,3,2,0.9697219159,825,825,0.0],[1,114,0.965090592,0.233357541,0.342290002,36.23684211,0,8,310,0.096491228,940,940,1,114,0.7971509235,0.0,1.3741333896,36.5161388354,0,7,310,1.0,939,939,0.0],[1,5,0.713475438,0.183431953,0.269230769,135.2,0,4,87,0.8,1168,1165,0,4,0.6506279066,0.5192891356,0.126382752,136.7661169267,0,3,87,0.0,1167,1164,0.0],[1,11,0.859334698,0.056856187,0.080267559,27.18181818,0,1,11,0.090909091,7571,233,0,11,0.6856311635,0.2722517408,0.0342366041,27.5560739405,0,0,10,0.5191380596,7571,233,0.0],[2,95,0.893723168,0.2514777,0.19102633,39.17894737,0,6,146,0.052631579,7666,7666,1,95,1.0,0.0,0.7522833949,38.8655617084,0,5,145,0.0,7665,7666,0.0],[1,5,0.863021372,0.375609756,0.170731707,41.0,0,4,14,0.6,7671,7428,0,4,0.3315494186,0.369250688,0.1733753328,41.54387332,0,3,14,1.0,7671,7428,0.0],[1,1,0.0,0.006006006,0.006006006,333.0,1,4,7,1.0,7673,7430,1,0,0.8915625785,0.0,0.3432594028,332.5796597206,0,4,7,0.8727670643,7673,7429,0.0],[1,1,0.0,0.026315789,0.026315789,38.0,1,2,1,1.0,7672,7429,1,0,0.8391382598,0.0,0.5508840643,37.1744913817,1,2,0,1.0,7671,7428,0.0],[1,2,0.721928095,0.009771987,0.006514658,307.0,1,6,14,1.0,7675,7432,0,1,0.7931362615,0.3210646979,0.1664760369,307.0303167156,0,5,13,1.0,7674,7431,0.0],[2,5,0.83005632,0.035545024,0.022511848,168.8,0,6,32,0.8,7690,7690,2,4,0.8348787444,0.0,0.2456219961,169.0769797046,0,5,31,0.7956536447,7689,7689,0.0],[1,6,0.113524894,0.600644122,0.05958132,103.5,0,5,226,1.0,7685,7442,0,5,0.7656830587,1.0,0.9172735367,103.5654492367,0,4,225,0.4845115992,7684,7442,0.0],[1,4,0.0,0.0,0.0,97.0,0,1,0,0.25,7685,7442,1,4,0.0,0.1780460523,0.0059137083,96.4149159846,0,1,0,0.0,7684,7442,0.0],[1,1,0.0,0.75,0.342391304,184.0,0,7,23,1.0,45,38,1,0,0.0,0.9807011471,0.0782451972,183.6328666403,0,6,23,1.0,44,37,0.0],[1,1,0.0,0.0,0.0,33.0,0,1,0,1.0,46,39,0,0,0.4231700105,0.3511825403,0.3002988247,32.683151551,0,1,0,1.0,44,38,0.0],[1,1,0.0,0.18627451,0.029411765,102.0,0,3,8,1.0,47,40,0,1,0.0,0.1134191218,0.2272702153,102.1635000589,0,2,7,0.7338720679,46,40,0.0],[1,1,0.0,1.477876106,1.244837758,339.0,1,6,8,1.0,48,41,1,1,0.4185290591,0.0873476232,0.7424105585,338.9207374819,1,5,8,1.0,47,40,0.0],[2,828,0.922592988,1.70093234,1.790293278,60.49396135,0,9,53512,0.289855072,8518,8518,0,827,0.9157821859,1.0,2.1834505285,60.5008867087,1,8,53512,0.669371663,8517,8517,1.0],[2,54,0.875331825,1.828386216,1.874786762,54.27777778,0,7,2423,0.722222222,8572,8572,1,53,0.4143163879,1.0,1.6037431181,54.8005612186,0,6,2422,0.1041777988,8571,8572,1.0],[1,7,0.590095995,0.244525547,0.197080292,78.28571429,0,5,0,0.142857143,1175,1172,1,7,0.7440997842,0.240795646,0.2002725386,77.5050716627,0,4,0,0.2492380095,1174,1172,0.0],[1,1,0.0,0.0125,0.0125,80.0,1,1,0,1.0,8573,8301,0,1,0.0918834844,0.0,0.1934425899,79.7298112064,0,0,0,1.0,8572,8300,0.0],[1,1,0.0,0.03125,0.03125,32.0,1,2,0,1.0,1176,4,0,0,0.0,0.0,0.3863878384,32.1728402718,1,2,0,1.0,1175,4,0.0],[1,1,0.0,0.535714286,1.142857143,28.0,0,2,0,1.0,1177,1173,0,0,0.0924686883,0.4541474776,0.5955045244,27.8404830079,1,1,0,0.4022698518,1176,1172,0.0],[1,4,0.993633281,0.631818182,0.631818182,55.0,0,4,4,0.25,8577,8305,0,4,0.3020231018,0.8545004248,0.9526601675,55.8652069825,0,4,3,0.0448190857,8577,8305,0.0],[2,148,0.957675312,2.304897041,2.304724001,39.0472973,0,8,147,0.02027027,1088,1088,1,147,0.2474291172,1.0,2.0169114003,39.1999255683,0,8,146,0.0,1088,1087,1.0],[1,1,0.0,0.948275862,0.862068966,58.0,0,3,0,1.0,341,341,1,1,0.8414085841,0.3857148514,1.3646290698,58.0777980837,0,3,0,1.0,341,340,0.0],[1,3,0.826074224,0.046391753,0.010309278,64.66666667,1,3,3,0.333333333,8580,8308,1,3,1.0,0.7211732416,0.0685626649,64.1958066136,0,2,2,0.5088003267,8579,8308,1.0],[1,2,0.989822056,0.06187291,0.036789298,299.0,0,6,2,0.5,8582,8310,1,2,0.2777074005,0.4189079141,0.6986703562,297.9477264924,0,5,2,0.6724552502,8581,8310,1.0],[1,1,0.0,0.0,0.018072289,166.0,1,4,0,1.0,8583,8311,0,1,0.0,0.0,0.3373584341,166.0101300258,1,3,0,0.6497172802,8582,8310,0.0],[1,3,0.869180851,0.26199262,0.376383764,90.33333333,1,5,6,0.333333333,51,44,0,3,0.6092126967,0.3287365253,0.1933882379,90.1220426794,0,5,6,0.4061224889,51,43,0.0],[1,1,0.0,0.300283286,0.254957507,353.0,0,6,2,1.0,52,45,0,1,1.0,0.0,0.0923135863,352.3311917907,0,6,0,1.0,52,44,0.0],[1,2,0.057039631,0.755905512,1.043307087,127.0,1,5,5,1.0,1090,1079,0,2,0.0481807211,0.0,1.2202314947,126.9489965536,1,4,5,1.0,1089,1078,1.0],[1,2,0.419921097,0.036697248,0.825688073,54.5,0,4,6,0.5,1092,1081,1,2,0.2181643882,0.1434519529,0.2416910214,53.4241316731,0,4,6,0.8602431724,1091,1081,1.0],[1,2,0.975119065,0.358711567,0.036603221,341.5,0,4,6,0.5,1179,1175,0,2,1.0,0.3944603947,0.0457456192,341.3615895647,0,4,7,0.0719364016,1178,1174,1.0],[1,1,0.0,0.064516129,0.653225806,124.0,0,3,3,1.0,1180,1176,1,1,0.0916999456,0.0,0.9595102725,123.8591129924,0,3,3,1.0,1180,1175,0.0],[1,10,0.881920729,0.069268829,0.02308961,181.9,0,7,23,0.5,1190,1186,0,10,0.940255517,0.4544998636,0.1557646527,182.3986282278,0,6,22,0.2173927622,1190,1185,1.0],[1,2,0.863120569,0.017793594,0.03202847,140.5,1,2,0,0.5,1192,1188,1,1,1.0,0.1109486789,0.6000526803,139.8456920417,0,1,0,0.674635341,1191,1188,0.0],[1,3,0.385904388,0.070512821,0.076923077,156.0,1,3,6,0.666666667,1195,1191,0,2,0.614821545,0.0,0.2513791647,156.3214219655,0,3,6,1.0,1194,1191,0.0],[1,2,0.0,0.0,0.0,12.5,0,1,0,0.5,1095,1084,1,2,0.0,0.0234274983,1.0359258572,12.1480136153,0,0,0,0.0,1094,1084,1.0],[1,1,0.0,0.050847458,0.0,59.0,0,3,3,1.0,1095,1084,0,0,0.0,0.2978417109,0.3901015633,59.0559886584,0,3,3,1.0,1094,1084,0.0],[1,1,0.0,0.933333333,0.893939394,330.0,1,4,1,1.0,1196,1192,0,1,0.0,0.1197451828,0.5557664317,330.2833898406,0,3,1,0.8565634468,1195,1191,0.0],[1,1,0.0,0.271186441,0.101694915,59.0,0,3,1,1.0,1096,1085,0,1,0.0,0.8816852961,0.7367306127,59.3123868853,0,3,1,1.0,1096,1085,0.0],[1,1,0.0,1.066666667,0.4,15.0,0,2,4,1.0,1097,1086,1,1,0.6449829239,1.0,1.1019138672,15.2900884143,0,1,3,1.0,1097,1086,0.0],[2,114,0.923853474,2.264419815,2.265399985,116.3421053,0,8,479,0.114035088,1211,1211,1,113,1.0,1.0,2.2882210791,116.5643140157,0,9,478,0.0,1210,1211,1.0],[1,6,0.933510036,0.015827338,0.015827338,115.8333333,0,3,24,0.166666667,1202,1198,1,5,0.8503567623,0.0,0.2843247638,114.8665226418,0,2,23,0.8063936292,1201,1197,1.0],[1,13,0.965407228,0.020665901,0.020665901,67.0,0,5,52,0.076923077,1215,1211,1,13,0.7531442316,0.0,0.4181008901,66.3856422951,0,5,52,0.2415028811,1214,1211,1.0],[1,7,0.697897577,0.428688525,0.300819672,174.2857143,1,6,16,0.285714286,1222,1218,0,6,1.0,0.8991843022,0.119756471,173.5502357054,1,6,15,0.0,1221,1217,1.0],[2,10,0.681784966,1.614609572,1.546599496,39.7,0,5,42,0.3,8593,8593,2,10,0.8827997408,1.0,1.3344283373,40.3695324673,0,4,41,0.8816988804,8592,8593,1.0],[1,2,0.998000884,0.607843137,0.137254902,25.5,1,2,10,0.5,58,51,1,1,1.0,0.2979248859,0.3255235245,25.882833438,1,0,10,0.0,58,50,1.0],[1,2,0.0,0.0,0.0,27.5,1,1,0,0.5,55,48,0,2,0.0,0.2974103126,0.6449340401,27.2329678471,1,1,0,0.5154115469,55,48,1.0],[1,1,0.0,0.846153846,2.192307692,26.0,1,2,5,1.0,55,48,1,0,0.0,0.0349235981,2.0403047324,26.1755270647,0,2,5,0.720658509,56,48,1.0],[1,1,0.0,0.0,0.0,47.0,1,1,0,1.0,58,51,2,1,0.0,0.3946560587,0.4994807021,46.9980015932,0,0,0,1.0,57,50,0.0],[1,1,0.0,1.0,1.017857143,56.0,0,3,2,1.0,342,342,0,1,0.0,1.0,0.4886919422,56.2479188259,0,2,2,0.9180146419,341,342,1.0],[1,3,0.126578594,1.52173913,1.539130435,38.33333333,1,5,6,0.333333333,1214,1192,0,4,1.0,0.8314359631,0.9901517024,37.5205521965,1,5,6,0.6066089716,1214,1192,1.0],[1,1,0.0,0.0,0.0,5.0,0,1,0,1.0,8596,8323,1,0,0.0,0.972708404,0.5330353978,4.8658522471,0,1,0,1.0,8595,8322,1.0],[1,2,0.283170072,1.553097345,1.367256637,226.0,0,4,8,1.0,8596,8323,0,1,0.022993537,1.0,1.4671466986,225.6046408809,0,5,8,1.0,8595,8322,0.0],[1,1,0.0,0.074074074,0.024691358,81.0,1,3,4,1.0,59,52,0,0,0.0,0.1941135999,0.1964555067,81.0611942131,0,3,4,0.790769858,58,50,0.0],[1,2,0.0,0.0,0.0,33.5,0,1,0,0.5,61,54,1,1,0.7691934652,0.0,0.2838927723,34.1683611024,0,0,0,1.0,60,54,1.0],[1,1,0.0,0.136363636,0.227272727,22.0,1,1,1,1.0,62,55,1,1,0.3178778252,0.0,0.4170140013,21.7673004269,0,0,0,1.0,61,55,1.0],[1,5,0.619285536,0.172494172,0.037296037,85.8,0,6,24,0.6,1239,1235,0,5,0.063893859,0.0,0.0426587637,85.2415601318,0,6,24,0.3207929508,1239,1234,1.0],[1,10,0.939389563,0.732949877,0.696795399,121.7,0,6,59,0.4,1234,1230,0,9,0.3359152016,1.0,1.2436192724,122.9052390394,0,5,58,0.0781611882,1233,1230,1.0],[1,2,0.0,0.0,0.0,43.0,0,1,0,0.5,1234,1230,1,2,0.6674133904,0.6498582837,0.1868332674,43.3404292317,0,0,0,0.2894210641,1233,1229,1.0],[1,5,0.639629197,0.849858357,0.529745042,70.6,0,5,35,0.6,8634,8361,1,5,0.5402098416,0.5086063787,0.4252090696,71.016388359,0,5,35,0.4195147067,8633,8361,1.0],[1,1,0.0,0.0,0.0,24.0,0,1,0,1.0,8623,8350,0,1,1.0,0.1309556886,0.7399005513,23.9723018079,0,1,0,0.8986301231,8623,8349,1.0],[1,10,0.0,0.0,0.0,46.0,0,1,0,0.1,8610,8337,0,10,0.0,0.4935055434,0.4354640913,47.2051005536,0,1,0,0.0551286528,8609,8337,1.0],[1,1,0.0,0.569078947,0.148026316,304.0,0,2,9,1.0,8626,8353,1,1,0.0,0.0,0.2307463565,304.245092321,0,1,9,1.0,8625,8351,1.0],[1,1,0.0,0.019830028,0.019830028,353.0,0,6,7,1.0,8624,8351,0,0,0.6133144746,0.120213372,0.3766176161,352.778520924,0,6,6,1.0,8624,8350,0.0],[1,12,0.507042076,0.929682218,0.84178499,123.25,0,4,84,0.416666667,8623,8350,1,11,0.9717043141,0.6598689121,0.2876835338,123.4618634872,0,3,83,0.5088793396,8622,8349,1.0],[1,3,0.0,0.0,0.0,73.66666667,0,1,0,0.333333333,8629,8356,0,1,0.0,0.5723109496,0.8444381677,72.7597599431,0,2,0,0.632263537,8629,8355,1.0],[1,1,0.0,0.0,0.0,22.0,0,1,0,1.0,8626,8353,2,0,0.0,1.0,0.0145865094,21.517855812,0,0,0,1.0,8625,8353,1.0],[1,4,0.789860916,0.087136929,0.01659751,60.25,0,6,32,0.5,8610,8337,0,3,0.0,0.6665579949,0.1677969852,60.4268532333,0,5,32,0.0,8610,8336,1.0],[1,1,0.0,0.0,0.0,65.0,0,1,0,1.0,8636,8363,0,0,0.0,0.2194235708,0.1723842664,65.3891870935,0,1,0,0.0,8636,8362,1.0],[1,1,0.0,0.073059361,0.502283105,219.0,0,4,0,1.0,8635,8362,1,0,0.3812466612,0.8477205965,0.638541303,219.5446170905,0,3,0,1.0,8634,8361,0.0],[1,2,0.0,0.007751938,0.209302326,64.5,0,2,20,0.5,8638,8365,1,1,0.184636374,0.4552964613,0.0723153981,64.7940928669,0,1,20,0.5597784305,8638,8364,0.0],[1,10,0.786854205,0.453580902,0.290450928,75.4,0,4,29,0.5,8648,8375,1,9,1.0,0.6821920239,0.1620746635,75.0418169863,0,3,29,1.0,8647,8374,1.0],[1,2,0.985228136,0.026052104,0.002004008,249.5,0,2,4,1.0,8650,8377,0,1,1.0,0.3779530704,0.4184863064,250.0414692219,0,1,3,1.0,8650,8376,0.0],[1,2,0.0,0.0,0.0,65.5,0,1,0,0.5,8655,8382,0,1,0.0185441929,0.5749522688,0.1993705103,65.6804199285,0,1,0,1.0,8654,8381,1.0],[1,3,0.272108568,1.188679245,1.371069182,53.0,0,4,19,0.666666667,8653,8380,1,2,0.0,0.6908326542,0.6310712989,52.6452984456,0,4,19,0.9668903705,8652,8379,0.0],[1,1,0.0,0.0,0.0,146.0,0,1,0,1.0,8657,8384,1,0,0.7165082519,0.3539734095,0.3542879514,145.1324504223,0,1,0,1.0,8657,8382,0.0],[1,1,0.0,2.195121951,2.12195122,41.0,0,3,10,1.0,8656,8383,0,0,0.0,1.0,2.097777204,41.1066061393,0,1,9,1.0,8655,8382,0.0],[1,1,0.0,2.836363636,2.836363636,165.0,0,5,11,1.0,1,1,1,1,0.1501060569,1.0,3.0834384318,164.7062258304,0,5,10,1.0,2,0,1.0],[1,2,0.279505546,0.240601504,0.22556391,66.5,1,1,8,0.5,8659,8386,1,2,0.0,0.4179398854,0.2914410465,67.1781752258,0,0,8,0.4265958002,8658,8386,0.0],[1,1,0.0,1.458333333,0.75,24.0,0,4,10,1.0,8660,8387,1,1,0.1190048376,1.0,0.7883969294,23.8627211079,0,4,8,1.0,8660,8387,1.0],[1,7,0.0,0.0,0.0,52.0,0,1,0,0.142857143,8671,8398,1,7,0.045202969,0.0,0.6794288987,51.8408172409,0,1,0,0.0,8672,8397,1.0],[1,4,0.337319281,0.154135338,0.127819549,133.0,0,5,53,0.5,8671,8398,1,4,0.7862091675,0.1761827112,0.291259214,132.5258038412,0,5,52,0.0,8670,8398,1.0],[1,7,0.662665484,0.248382924,0.099611902,110.4285714,1,4,55,0.428571429,8678,8405,0,5,0.470762393,0.3703725238,0.6205037018,110.7253783127,1,4,54,0.3797233506,8677,8405,1.0],[2,7,0.655911696,0.315955766,0.181674566,90.42857143,1,5,109,0.428571429,8685,8685,1,7,0.1919843428,0.5146068768,0.8376853169,90.5467153057,0,5,110,0.7555469132,8685,8684,1.0],[1,1,0.0,0.020408163,0.010204082,98.0,1,2,1,1.0,1240,1236,1,0,0.0,0.074867329,0.751908495,98.9414292581,0,1,1,0.9162582642,1241,1236,0.0],[1,10,0.957349181,0.487238979,0.345707657,43.1,1,5,102,0.4,8695,8421,1,9,0.480191145,0.1100118844,0.0701866398,43.4935069763,1,4,101,0.7482798911,8694,8421,1.0],[1,2,0.237868737,0.772511848,0.805687204,105.5,1,5,17,1.0,8697,8423,1,1,0.7610665474,1.0,0.680243764,105.2231606125,0,5,17,0.9118627208,8696,8423,1.0],[1,6,0.507755968,0.261127596,0.066271019,168.5,0,6,34,0.666666667,1251,1247,0,6,0.4372959594,0.0,0.7025166117,168.6047092614,0,6,33,1.0,1250,1246,1.0],[1,5,0.0,0.0,0.0,31.6,0,1,0,0.2,1251,1247,1,4,0.0,0.0,0.021431252,31.1099029639,0,1,0,0.0,1251,1247,1.0],[2,2,0.66319684,0.112299465,0.042780749,93.5,1,5,0,1.0,8699,8699,2,1,0.0,0.1849091967,0.7813658732,92.4525838701,1,4,0,1.0,8698,8698,1.0],[1,1,0.0,0.0,0.0,26.0,0,1,0,1.0,63,56,0,0,0.2379988252,0.0,0.8389125192,25.2286094484,0,0,0,0.9921691818,63,56,0.0],[1,2,0.07387539,2.43715847,2.43715847,91.5,1,3,31,1.0,8701,8426,0,3,0.204213462,1.0,2.3003309824,90.9869203061,1,2,30,0.6451413257,8701,8425,0.0],[1,1,0.0,0.388888889,0.166666667,18.0,1,2,19,1.0,8702,8427,1,0,0.4315817412,0.0,0.4552034539,17.7600323942,0,2,18,1.0,8702,8427,0.0],[1,1,0.0,0.0,0.0,0.0,0,1,19,1.0,8703,8428,0,0,0.0,0.0,0.2661876431,0.638687713,0,1,18,0.1122854977,8702,8427,0.0],[1,4,0.0,0.0,0.0,47.5,0,1,0,0.25,76,69,0,4,0.1790180485,0.0122689639,0.7308310218,47.673126322,0,0,0,0.1225515126,76,69,1.0],[1,9,0.722593937,1.144171779,0.983128834,144.8888889,0,6,119,0.777777778,76,69,0,9,0.1673805529,1.0,1.1958288176,144.7943002455,0,5,119,0.2536138854,75,69,1.0],[1,2,0.319112267,0.809248555,0.687861272,86.5,1,4,19,1.0,78,71,0,1,0.1722406337,0.6340691586,0.5969532532,86.3603382493,0,3,18,0.2693343197,77,71,1.0],[1,1,0.0,0.021538462,0.006153846,325.0,1,5,17,1.0,343,343,1,1,0.0,0.2748896153,0.5243986288,325.1125012666,0,4,17,1.0,342,342,0.0],[1,6,0.702093402,0.51874063,0.382308846,222.3333333,0,5,120,0.833333333,1257,1253,1,6,0.7496867335,1.0,0.8006715138,222.3830236131,0,5,120,1.0,1256,1252,1.0],[1,1,0.0,0.009009009,0.018018018,222.0,0,4,23,1.0,1215,1193,0,0,0.1080859576,0.0,0.5060061815,222.2131455899,0,3,23,1.0,1215,1193,0.0],[1,1,0.0,0.649253731,0.253731343,134.0,1,3,4,1.0,79,72,2,1,0.3548476566,0.3472758453,0.1134248939,133.7595046335,1,3,2,0.0971533004,78,71,1.0],[1,1,0.0,1.958333333,1.856060606,264.0,1,4,21,1.0,497,497,0,1,0.3531766183,1.0,1.3691923161,264.0531658947,0,3,21,0.1170180658,496,497,0.0],[1,2,0.32984607,0.393939394,0.272727273,49.5,1,5,22,1.0,1217,1195,1,1,0.2073866754,0.0,0.4236216671,49.4220684936,1,4,21,0.8864234089,1216,1194,0.0],[1,2,0.980798365,0.294117647,0.549019608,25.5,0,3,54,0.5,1219,1197,0,3,0.9756216488,1.0,0.1353473629,25.9542032645,0,2,54,0.4381977444,1218,1196,0.0],[1,2,0.702466551,0.053061224,0.032653061,122.5,1,3,19,1.0,8705,8430,0,3,0.8338495814,0.0,0.3619370356,123.0419026795,0,3,19,1.0,8705,8430,0.0],[1,2,0.954434003,0.080808081,0.0,49.5,0,5,0,0.5,8707,8432,0,1,0.91250037,0.0582735021,0.7181184317,49.0652580941,0,5,0,0.0,8707,8432,0.0],[1,2,0.999992346,2.085365854,1.658536585,41.0,1,3,52,0.5,8709,8434,0,1,0.9421667796,1.0,1.9779860413,41.1965043813,0,2,51,1.0,8709,8435,1.0],[1,1,0.0,2.014084507,1.788732394,142.0,1,5,23,1.0,8710,8435,0,1,0.6528220882,1.0,1.0612998111,142.2358151153,0,5,23,1.0,8709,8435,0.0],[1,2,0.964078765,0.051886792,0.033018868,106.0,1,4,29,1.0,8712,8437,1,1,0.9663890607,0.6275264647,0.2616086093,105.5776534324,1,3,28,1.0,8711,8437,1.0],[1,8,0.382060147,0.665738162,0.706128134,89.75,1,7,202,0.625,8720,8445,0,8,0.6675534544,0.1568366004,0.0873205636,89.9843211573,1,7,200,1.0,8719,8444,1.0],[1,10,0.859627132,0.186219739,0.188081937,107.4,0,5,252,0.2,8730,8455,0,9,0.3035016783,0.7288959763,0.0035996376,107.1506446897,0,3,251,0.0,8731,8455,1.0],[1,5,0.727657925,0.5982009,0.539730135,133.4,0,6,53,0.6,8735,8460,1,5,0.0,0.1638665294,1.1279512162,132.704473143,0,5,53,0.11910864,8735,8460,1.0],[1,3,0.891161148,1.634551495,1.495016611,100.3333333,0,5,57,0.666666667,8741,8466,1,3,1.0,1.0,2.1789835927,100.2986924477,0,5,56,0.0,8740,8465,0.0],[1,3,0.0,0.0,0.0,45.33333333,0,1,0,0.333333333,8741,8466,1,3,0.2252021642,0.0943173661,0.6388153481,45.295180446,0,1,0,1.0,8740,8465,1.0],[1,2,0.118859488,0.773972603,0.929223744,219.0,0,5,3,1.0,8743,8468,1,2,0.1605928595,0.3333393508,1.0895467222,219.2234008675,0,5,3,0.688104274,8744,8468,1.0],[1,6,0.258190253,0.383128295,0.388400703,94.83333333,0,5,124,0.333333333,8749,8474,0,7,0.1651029668,0.0,0.6792174504,94.8242267729,0,6,123,1.0,8748,8473,1.0],[1,4,0.571461396,0.702702703,0.590733591,64.75,0,4,111,0.75,8753,8478,1,4,0.3386998354,0.8420949222,0.3576770533,65.1824951296,0,4,111,1.0,8753,8478,1.0],[1,7,0.735659445,0.105536332,0.333910035,82.57142857,1,6,165,0.714285714,1264,1260,1,8,1.0,0.0,0.5227811139,83.3459686408,1,5,164,0.0420951119,1263,1259,1.0],[1,4,0.859776914,0.048929664,0.009174312,81.75,1,5,71,0.75,1268,1264,1,3,1.0,0.0,0.0784462033,81.6562611599,0,5,70,1.0,1267,1264,1.0],[1,1,0.0,0.453488372,0.081395349,86.0,0,4,20,1.0,8754,8479,0,1,0.0,0.6414813729,0.0316379727,85.2241654212,0,3,19,1.0,8754,8479,0.0],[1,1,0.0,0.0,0.0,0.0,0,2,38,1.0,498,498,1,1,0.6992296518,0.0,0.4382859684,0.0585305198,1,2,38,0.2490510458,497,497,0.0],[1,1,0.0,0.186813187,0.10989011,91.0,0,5,35,1.0,1220,1198,0,0,0.0,0.2098825027,0.4248288485,90.8639618393,0,5,35,1.0,1220,1197,0.0],[1,1,0.0,0.422413793,0.637931034,116.0,0,3,29,1.0,1221,1199,1,0,0.1650876048,0.5525568193,0.456787185,114.901447889,0,3,29,1.0,1221,1198,0.0],[1,12,0.589764055,0.249008723,0.316415543,105.0833333,0,5,299,0.75,1233,1211,1,12,0.0,0.0,0.1109126777,105.1645970506,0,5,299,0.3473531995,1233,1211,1.0],[1,2,0.08499556,0.260869565,0.420289855,69.0,0,3,36,1.0,1235,1213,1,1,0.0,0.0,0.34796364,68.8313436468,0,3,35,0.6749636334,1235,1212,0.0],[1,1,0.0,0.188679245,0.201257862,159.0,0,3,39,1.0,1236,1214,0,0,0.0264070315,0.0,0.3691030025,158.7680008052,0,2,39,1.0,1235,1213,0.0],[1,1,0.0,0.32,0.12,50.0,0,5,35,1.0,1237,1215,1,0,0.4296964743,0.6230739458,0.9252653284,50.3354421977,0,4,35,1.0,1238,1215,0.0],[1,6,0.698293749,0.025293029,0.028994448,270.1666667,1,7,193,0.5,1243,1221,1,6,0.9698952548,0.0,0.3637066122,270.5754312959,1,7,192,0.0,1242,1220,1.0],[1,1,0.0,0.286624204,0.292993631,157.0,0,3,0,1.0,1244,1222,1,1,0.1065296259,0.263171393,0.3497807488,156.2326610097,1,2,0,1.0,1243,1222,1.0],[1,3,0.912733241,0.069306931,0.099009901,67.33333333,0,5,24,1.0,1247,1225,0,2,0.3832991268,0.01945442,0.160852671,67.528871086,0,5,24,0.2988891056,1246,1225,1.0],[1,5,0.0,0.0,0.0,29.6,1,1,0,0.2,8764,8489,0,4,0.4332707531,0.4369275528,0.0546973786,29.6711610711,0,1,0,0.2946178802,8764,8488,1.0],[1,5,0.478928338,1.015320334,0.949860724,143.6,1,4,98,1.0,8769,8494,0,5,0.6534001853,0.672261322,1.2497681279,143.9562393295,0,4,98,1.0,8768,8494,1.0],[1,5,0.585061812,1.6825054,1.576673866,92.6,1,4,118,0.6,8764,8489,1,6,0.5998169956,1.0,0.6375094767,92.5278158747,1,4,118,1.0,8764,8489,1.0],[1,2,0.366578013,0.042056075,0.224299065,107.0,1,4,0,1.0,1249,1227,1,1,0.8915871065,0.9868076753,0.6181501196,107.7865065865,0,4,0,1.0,1249,1226,0.0],[1,1,0.0,0.0,0.0,29.0,0,1,0,1.0,8772,8497,1,1,0.0,0.0,0.2536045534,28.7735369058,0,1,0,1.0,8771,8496,1.0],[1,2,0.035668057,1.801948052,1.655844156,154.0,0,5,20,1.0,8772,8497,1,1,0.4705879561,1.0,0.6343466181,154.0032552601,0,4,20,1.0,8771,8497,1.0],[1,1,0.0,0.473684211,1.789473684,19.0,0,2,39,1.0,1250,1228,1,0,0.0,1.0,0.9150626288,19.2878466914,0,1,39,1.0,1249,1227,0.0],[1,3,0.668918026,0.098684211,0.072368421,101.3333333,1,4,0,0.666666667,1253,1231,0,3,0.6558809942,0.0,0.4078432806,101.3016076398,1,3,0,0.1815809065,1253,1230,0.0],[1,1,0.0,2.504761905,2.504761905,105.0,1,4,35,1.0,8773,8498,0,1,0.7428431625,1.0,2.7202695781,105.4049431205,1,4,34,0.613364193,8773,8498,0.0],[1,2,0.165956543,0.416256158,0.187192118,203.0,0,2,0,0.5,8775,8500,1,2,0.2335311561,0.2006766721,0.0439424098,202.5470321218,1,1,0,0.7359463009,8775,8499,0.0],[1,1,0.0,0.197183099,0.028169014,71.0,1,2,11,1.0,499,499,1,1,0.2898267807,0.0,0.2186173333,71.5097205026,0,1,10,1.0,499,499,1.0],[1,1,0.0,0.014084507,0.042253521,71.0,1,2,1,1.0,500,500,1,1,0.0,0.2306866839,0.6354912469,70.7405083586,1,1,0,1.0,500,498,0.0],[1,2,0.811278124,0.017699115,0.017699115,56.5,1,5,4,0.5,1255,1233,0,2,1.0,0.3148631184,0.0465264765,56.4279574776,0,5,3,0.5187244949,1254,1232,0.0],[2,51,0.868247464,1.407118056,1.407291667,112.9411765,0,8,1770,0.431372549,1306,1306,2,51,0.7991059995,1.0,1.2458374943,113.3661356978,0,7,1770,0.0,1305,1305,1.0],[1,2,0.998363673,0.057803468,0.063583815,86.5,0,4,0,0.5,1308,1284,0,1,1.0,0.0,1.2191344308,86.652968834,0,5,1,0.8220203125,1307,1284,0.0],[1,1,0.0,0.631578947,0.473684211,19.0,0,3,1,1.0,1309,1285,1,0,0.6108984732,0.0556328898,0.4882453531,18.6038114976,0,2,1,1.0,1308,1285,0.0],[1,1,0.0,0.0,0.047619048,42.0,1,4,1,1.0,1310,1286,0,1,0.0,0.2191591062,0.339129353,42.4627362655,0,4,0,0.5576863977,1310,1286,0.0],[1,7,0.542230979,0.273015873,0.326984127,45.0,0,5,127,0.714285714,1317,1293,0,6,1.0,0.678710061,0.1112883962,44.0413329696,0,5,125,0.5622747001,1316,1292,1.0],[1,2,1.0,0.077922078,0.12987013,38.5,0,3,47,1.0,1319,1295,0,2,0.5154919044,0.198362164,0.2669439534,38.1194444625,0,3,48,1.0,1319,1295,1.0],[1,1,0.0,0.011494253,0.022988506,87.0,1,2,1,1.0,1320,1296,1,1,0.3298134354,0.7037223653,1.184372179,85.9313422574,1,1,0,1.0,1320,1296,0.0],[1,11,0.687957064,0.891778523,0.900167785,108.3636364,1,5,320,0.636363636,8812,8537,1,10,1.0,1.0,1.1069949289,108.3730546254,1,4,320,0.7013143667,8813,8537,1.0],[1,19,0.535356801,1.621804511,1.942105263,70.0,1,6,561,0.578947368,8796,8521,0,18,0.6238196046,0.6441968149,1.6659301988,69.9568820264,0,5,561,0.6723250154,8795,8521,1.0],[1,1,0.0,0.0,0.0,0.0,1,2,43,1.0,8776,8501,1,0,0.0,0.2861291571,1.0882368233,0.1136843437,0,1,42,1.0,8775,8501,0.0],[1,1,0.0,0.0,0.0,17.0,1,1,0,1.0,8796,8521,0,0,0.0,0.431047416,0.4624408895,17.3921802055,0,0,1,0.9397861152,8796,8520,1.0],[1,5,0.0,0.0,0.0,31.6,1,1,0,0.2,8812,8537,1,5,0.0520400519,0.1926521011,0.8316723684,31.685199965,0,0,0,0.3904358064,8811,8536,1.0],[1,1,0.0,0.004310345,0.004310345,232.0,0,3,27,1.0,8813,8538,2,1,0.0,0.0,0.733382001,232.1748226513,0,3,27,0.4624830631,8812,8538,0.0],[1,1,0.0,2.105405405,2.075675676,370.0,1,4,39,1.0,501,1,1,0,0.3514445713,1.0,2.2114161284,369.8015898332,0,4,38,0.6997202545,501,0,1.0],[1,1,0.0,2.157407407,2.12962963,108.0,1,3,39,1.0,502,2,0,1,0.0,1.0,2.0609044699,107.0536843825,1,2,39,0.5955621832,502,1,1.0],[1,1,0.0,2.121863799,1.964157706,279.0,1,5,13,1.0,503,501,0,1,0.0,1.0,2.3139574343,277.8460430274,0,5,13,1.0,501,500,0.0],[1,1,0.0,1.944029851,1.929104478,268.0,1,4,1,1.0,504,502,0,0,0.0,1.0,1.8823880557,267.2131750466,1,3,0,1.0,503,502,0.0],[1,1,0.0,0.14893617,0.070921986,141.0,1,4,43,1.0,505,503,0,0,0.0,0.3184531966,0.6289423337,141.911485834,1,4,42,0.6380986236,504,503,0.0],[1,4,0.643936068,0.63559322,0.987288136,59.0,0,4,1,1.0,1324,1300,1,4,0.0,0.4023602094,1.3490580003,58.9735250783,0,3,0,1.0,1324,1299,0.0],[1,3,0.348644481,1.330434783,1.2,38.33333333,1,3,82,1.0,1327,1303,0,3,0.0,1.0,1.3234250423,37.6013723063,1,2,81,0.4803550972,1326,1302,1.0],[1,1,0.0,3.333333333,3.333333333,21.0,0,3,1,1.0,8814,8539,1,1,0.1843829077,1.0,3.4628340721,20.4643567393,0,1,1,0.7786041683,8813,8538,1.0],[1,2,0.672294817,0.049242424,0.015151515,132.0,1,5,57,1.0,1329,1305,0,2,1.0,0.7578180928,0.0194914586,132.4045769302,1,4,57,1.0,1329,1305,0.0],[1,3,0.0,0.0,0.0,55.33333333,0,1,0,0.333333333,1337,1313,1,3,0.0,0.8831307652,0.1644600143,55.9493542072,0,1,0,0.4353952901,1337,1312,1.0],[1,5,0.564262995,0.053497942,0.148148148,48.6,0,4,6,0.4,1337,1313,1,4,0.4537817978,0.0,0.1575545375,48.7955531317,0,4,6,0.4691768648,1336,1313,0.0],[1,1,0.0,0.0,0.0,0.0,0,3,43,1.0,1338,1314,0,0,0.0,0.2454493715,0.4680818997,0.0370119638,0,3,43,1.0,1338,1313,0.0],[1,8,0.8538503,0.027679205,0.140525195,176.125,0,5,235,0.5,1346,1322,1,8,0.0,0.0,0.1771412245,176.2173574034,0,5,234,0.0,1345,1321,0.0],[1,2,0.999525689,0.133333333,0.3,45.0,0,4,88,0.5,1348,1324,1,1,1.0,0.4175255693,0.1197733608,46.6012632073,0,3,87,0.6831108299,1348,1324,1.0],[1,1,0.0,0.025157233,0.220125786,159.0,0,3,2,1.0,1349,1325,0,1,0.0,0.1547222396,0.2064517397,159.1962206576,1,2,2,1.0,1348,1325,0.0],[1,1,0.0,0.0,0.055555556,36.0,1,3,5,1.0,1350,1326,0,0,0.0,0.0,0.3329287772,35.550590692,1,2,5,0.761889827,1350,1326,0.0],[1,7,0.738031466,1.884033613,1.81512605,85.0,1,4,300,0.285714286,8821,8546,1,7,0.2317573172,1.0,2.0303551472,85.1835977752,1,3,299,1.0,8820,8544,1.0],[1,2,0.929942935,0.338028169,0.049295775,71.0,0,1,0,0.5,1352,1328,1,1,1.0,1.0,0.1750907951,71.0776310303,0,0,0,0.6515284922,1351,1327,1.0],[1,1,0.0,1.16,0.08,25.0,1,6,45,1.0,80,73,1,1,0.0,1.0,0.6364257454,25.4283290444,1,5,45,0.5905477145,80,73,0.0],[1,2,0.748293286,0.062111801,0.097826087,322.0,0,3,5,1.0,1354,1330,1,1,1.0,0.0,0.789314859,322.7921099505,0,2,5,0.0,1353,1330,1.0],[1,1,0.0,0.005882353,0.005882353,170.0,1,3,3,1.0,1269,1265,0,0,0.0,0.3545219495,0.4205185358,170.0469991977,1,2,2,0.787185696,1269,1264,0.0],[1,4,0.942053726,0.026086957,0.017391304,143.75,1,7,47,0.75,1273,1269,0,3,1.0,0.0,0.9314609216,143.2035843755,0,7,47,0.3397918725,1273,1269,0.0],[1,1,0.0,0.102564103,0.0,39.0,0,1,2,1.0,1355,1331,1,1,0.0313333588,0.0,0.4353439761,38.7970493744,0,0,1,1.0,1354,1331,1.0],[1,5,0.804625116,0.235891648,0.12979684,177.2,0,7,77,0.8,1278,1274,1,4,0.5808463752,0.4645123026,0.0600751006,177.2770651294,0,7,76,0.1398006216,1277,1273,1.0],[1,7,0.682592318,0.310679612,0.242718447,117.7142857,1,6,103,0.571428571,8828,8553,0,7,0.4302702892,0.0,0.7854431947,117.2757170534,1,6,103,0.5889237004,8827,8552,1.0],[1,10,0.624466826,0.662259615,0.536057692,83.2,1,5,84,0.5,8838,8563,0,9,0.390751604,0.2056202491,0.1669155807,82.9999555928,1,5,84,1.0,8837,8563,1.0],[1,1,0.0,0.014925373,0.014925373,134.0,1,3,22,1.0,81,74,1,1,0.0,0.4318197856,0.2920267602,134.2251287548,0,2,21,1.0,81,73,1.0],[1,13,0.576459226,1.652360515,1.459227468,71.69230769,1,5,282,0.461538462,8857,8582,1,13,0.5990131122,1.0,1.1830349025,70.5415605457,0,4,282,0.0,8856,8581,1.0],[1,6,0.0,0.0,0.0,57.33333333,1,1,0,0.166666667,8857,8582,2,5,0.9153103512,0.1034922761,0.2629955739,58.8565246585,0,1,1,0.0,8856,8582,1.0],[1,1,0.0,0.0,0.023255814,43.0,1,1,4,1.0,8858,8583,1,0,0.2621314727,0.0,0.1403647649,42.9701541407,0,0,2,0.9231041344,8857,8583,0.0],[1,2,0.956457405,0.272727273,0.099173554,60.5,0,4,9,1.0,1280,1276,0,2,0.8054100311,0.6458348263,0.0008915141,60.6460968837,0,3,9,0.758266485,1280,1275,1.0],[1,12,0.893844971,0.026794258,0.084688995,174.1666667,0,7,221,0.833333333,1292,1288,0,12,0.8900430007,0.0,0.5510697026,174.3233413204,0,6,220,0.0,1292,1288,1.0],[1,1,0.0,0.024242424,0.009090909,330.0,1,4,4,1.0,1293,1289,0,1,0.3806384201,0.2142302858,0.3183408763,329.9511301854,0,3,4,1.0,1293,1288,0.0],[1,2,0.936667382,0.07027027,0.021621622,92.5,1,5,53,1.0,1357,1333,0,1,1.0,0.0,0.3080617496,92.9056419624,0,4,52,0.2347339275,1357,1333,1.0],[1,7,0.829468146,0.030666667,0.030666667,214.2857143,1,8,125,1.0,1300,1296,1,6,0.640639916,0.0620530517,0.680153758,215.1471696006,1,8,124,0.7448784176,1300,1296,1.0],[1,1,0.0,1.8,1.6,20.0,1,3,30,1.0,82,8,0,0,0.0,1.0,1.3839529931,19.9727915036,0,3,30,0.0240106344,82,7,0.0],[1,3,0.299104419,0.443786982,0.224852071,56.33333333,0,5,12,1.0,1360,1336,1,2,0.0,0.9424999796,0.2671091671,56.8675036181,0,4,12,0.0311018607,1359,1336,1.0],[1,1,0.0,0.925925926,0.981481481,54.0,1,4,0,1.0,1361,1337,0,0,0.1675006404,0.6405178872,0.4369715915,54.0364325348,0,3,0,0.5453617737,1361,1336,1.0],[1,1,0.0,0.107806691,0.040892193,269.0,0,5,1,1.0,1301,1297,0,0,0.2426592212,0.7094766881,0.6687690474,268.6723399343,0,4,0,1.0,1301,1296,0.0],[1,1,0.0,0.01659751,0.008298755,241.0,1,3,2,1.0,1302,1298,0,1,0.4643574358,0.3358012637,0.0814548222,240.7584589329,0,3,1,0.2323276393,1302,1298,0.0],[1,1,0.0,0.109803922,0.109803922,255.0,1,4,50,1.0,1303,1299,1,0,0.6002443162,0.5660409642,0.1986335066,255.5163292882,0,3,49,1.0,1303,1299,0.0],[1,1,0.0,0.845070423,0.225352113,71.0,0,4,1,1.0,1362,1338,1,1,0.2118874008,0.9476064174,0.0472387232,71.2218453496,0,4,1,0.9064603155,1361,1337,0.0],[1,1,0.0,0.103225806,0.04516129,310.0,1,4,5,1.0,1304,1300,0,0,0.0,0.0,0.5892546417,310.1292828945,1,3,5,0.3599208151,1304,1298,0.0],[1,1,0.0,0.293478261,0.076086957,92.0,0,4,1,1.0,1363,1339,0,0,0.4757137471,1.0,1.3050890393,90.4202330736,0,3,1,0.9259357765,1362,1338,1.0],[1,1,0.0,0.040909091,0.009090909,220.0,1,5,4,1.0,1305,1301,0,1,0.0,0.5136806239,0.0197089531,219.6599724699,1,4,4,0.5461039541,1304,1301,0.0],[1,2,0.098959095,0.352941176,0.352941176,110.5,1,5,53,1.0,8866,8591,1,1,0.0,0.5028586517,0.1398902056,110.5886922036,0,4,53,1.0,8864,8590,1.0],[1,2,0.0,0.0,0.0,35.0,1,1,0,0.5,8864,8589,2,1,0.0,0.4328088611,0.1334327444,35.3901722593,0,0,0,1.0,8863,8589,1.0],[1,4,0.786899255,2.209302326,2.015503876,32.25,1,3,200,0.25,8864,8589,1,4,0.842242883,1.0,1.6148076709,33.6205313442,0,3,199,0.4510598384,8864,8589,1.0],[1,1,0.0,0.065217391,0.065217391,92.0,1,4,0,1.0,8867,8592,1,0,0.4249324301,0.2062017843,0.0513261982,92.9814799588,1,3,0,0.5285966997,8866,8592,0.0],[1,1,0.0,0.024691358,0.160493827,81.0,0,4,0,1.0,8869,8594,1,1,0.0,0.0,0.5052251526,80.9721245801,0,3,0,0.7038819181,8869,8593,0.0],[1,1,0.0,0.0,0.0,44.0,0,1,0,1.0,8868,8593,1,0,0.0041197143,0.0,0.4391111035,44.1964848077,1,0,0,1.0,8867,8593,1.0],[1,2,0.294615206,0.205128205,0.123931624,117.0,0,5,98,1.0,1307,1303,0,1,0.4677162956,0.0,0.1455154807,117.3369854576,0,4,96,0.8961842424,1306,1303,1.0],[1,3,0.05643152,0.959813084,0.942990654,356.6666667,0,6,58,1.0,1310,1306,1,3,0.0,1.0,0.8703244426,357.3732852189,0,6,58,0.9108976386,1309,1305,1.0],[1,1,0.0,0.736842105,0.0,57.0,0,2,33,1.0,83,75,0,0,1.0,0.9901752488,0.2050354318,57.4885940138,0,2,32,1.0,83,75,1.0],[1,4,0.898638738,0.031141869,0.076124567,72.25,0,4,122,0.75,1367,1343,0,4,1.0,0.5266006906,0.3496499227,71.7954248769,0,3,122,0.523145393,1366,1343,1.0],[1,1,0.0,0.011111111,0.344444444,90.0,0,4,52,1.0,1368,1344,0,1,0.1200400301,0.1585999972,0.4681345622,90.4187592359,0,3,53,0.9387334448,1367,1343,0.0],[1,3,1.0,0.015789474,0.015789474,63.33333333,0,4,30,0.666666667,86,78,0,2,1.0,1.0,0.1525017101,64.1258369599,0,3,29,1.0,86,78,0.0],[1,1,0.0,0.068181818,0.068181818,88.0,1,4,0,1.0,1369,1345,0,1,0.0149248026,0.0,0.0575633506,88.3216632736,0,4,0,0.6330777201,1368,1345,1.0],[1,1,0.0,0.321428571,0.303571429,56.0,1,5,1,1.0,87,79,0,1,0.4226305674,0.8093123386,0.3127193929,55.8479299719,0,5,0,0.5294747088,86,79,1.0],[1,1,0.0,1.566037736,1.509433962,53.0,1,2,5,1.0,88,80,0,0,0.0,0.9321404035,2.3548204187,52.952991725,0,2,4,1.0,87,80,1.0],[1,1,0.0,0.171428571,0.085714286,35.0,0,3,51,1.0,1370,1346,1,0,0.312955714,0.10005067,0.3804617195,35.4968438285,0,3,51,1.0,1369,1345,1.0],[1,1,0.0,0.050691244,0.0,217.0,0,3,9,1.0,8870,8595,0,0,0.0,0.0,0.6930259317,216.936240002,0,3,9,1.0,8869,8595,0.0],[1,7,0.616649979,0.402906209,0.314398943,108.1428571,1,5,266,0.714285714,8877,8602,1,6,0.4310647174,0.9983743188,0.4741251457,107.792042782,0,5,266,0.6116672802,8876,8601,1.0],[1,2,0.863120569,0.038709677,0.006451613,77.5,1,3,15,1.0,8879,8604,0,2,0.6814707466,0.5802833432,0.5962776338,77.3312534164,1,2,14,0.5109303402,8878,8604,1.0],[1,1,0.0,0.017857143,0.017857143,56.0,1,5,2,1.0,89,81,0,0,0.0,0.4838656814,0.6078994307,56.7071048096,0,4,2,0.9744807199,88,80,1.0],[1,1,0.0,1.964285714,1.982142857,112.0,0,6,50,1.0,90,82,0,2,0.0,1.0,1.7183817274,111.6524936271,0,5,48,0.3536652,89,81,1.0],[1,1,0.0,0.317204301,0.161290323,186.0,1,3,3,1.0,1311,1307,1,0,0.0265725589,0.0053807628,0.106983217,186.2174156973,1,3,3,1.0,1310,1305,1.0],[1,1,0.0,0.062337662,0.018181818,385.0,1,3,10,1.0,8880,8605,1,0,0.4543520591,0.0,0.5532855355,383.7582442804,1,3,9,0.9713360379,8880,8604,0.0],[1,1,0.0,0.0,0.0,20.0,1,1,0,1.0,1314,1310,1,1,0.0,0.0,0.7859714358,20.1579605452,1,1,0,1.0,1314,1310,1.0],[1,2,0.836640742,0.151041667,0.005208333,96.0,1,4,21,1.0,1314,1310,1,1,1.0,0.0,0.5468711934,95.9861404294,1,4,21,0.7290082632,1313,1309,1.0],[1,1,0.0,0.055147059,0.047794118,272.0,0,5,7,1.0,1371,1347,1,0,0.8871112008,0.0,0.2213176292,272.0238366686,0,4,6,1.0,1371,1346,1.0],[1,1,0.0,0.10738255,0.040268456,149.0,0,3,52,1.0,1372,1348,1,0,0.0,0.0,0.3744217621,148.8916301107,0,3,50,0.6770284844,1371,1347,0.0],[1,1,0.0,0.0,0.147058824,68.0,0,4,12,1.0,1373,1349,1,1,0.0,0.0,0.4044238592,67.1779268698,0,4,11,0.6390860158,1373,1348,0.0],[1,2,0.764204507,0.015267176,0.019083969,131.0,0,5,69,1.0,1375,1351,1,2,0.3243290747,0.0,0.2615148244,130.8071275679,0,4,69,0.5075156026,1374,1351,0.0],[1,1,0.0,0.064102564,0.0,78.0,0,3,21,1.0,1376,1352,1,1,0.0,0.8894420369,0.003350986,77.2984191245,0,2,21,1.0,1376,1351,0.0],[1,1,0.0,0.0,0.024096386,83.0,0,2,64,1.0,1377,1353,0,1,0.5133872306,0.4762823343,0.0813665386,83.595245192,0,1,64,1.0,1377,1353,0.0],[1,1,0.0,0.073732719,0.101382488,217.0,1,4,22,1.0,1378,1354,0,0,0.0,0.0,1.1144345541,216.7801447533,1,4,22,0.5508764554,1377,1354,1.0],[1,1,0.0,0.0,0.111111111,234.0,0,4,19,1.0,1379,1355,2,1,0.6798412304,0.0,0.9531896556,234.4513833148,0,3,19,0.3283968903,1378,1354,0.0],[1,1,0.0,0.033557047,0.060402685,149.0,0,3,10,1.0,1380,1356,1,1,0.3171770818,0.0,0.6568195333,149.0434648262,0,2,9,1.0,1380,1355,0.0],[1,1,0.0,2.202702703,2.243243243,74.0,1,4,24,1.0,8881,8606,0,1,0.0798950486,1.0,2.8364991662,74.3366834726,1,3,24,0.1681613546,8881,8606,1.0],[1,1,0.0,0.0,0.0,10.0,1,1,0,1.0,8882,8607,0,0,0.0196018258,0.0,0.5498154195,9.6246622044,0,2,0,1.0,8881,8606,1.0],[1,1,0.0,0.111111111,0.055555556,18.0,1,3,39,1.0,8883,8608,0,0,0.0585262077,0.3748891672,0.6911122088,18.5871871562,1,3,39,0.3807812069,8883,8608,1.0],[1,1,0.0,0.0,0.0,20.0,0,1,0,1.0,1315,1311,1,1,0.0,0.0,0.136454523,20.2565440536,0,0,0,1.0,1313,1310,1.0],[1,1,0.0,0.0,0.0,29.0,1,1,0,1.0,8885,8610,0,1,0.0,0.0,0.2555501776,29.2530481184,1,0,0,1.0,8885,8609,0.0],[1,1,0.0,2.382352941,2.352941176,34.0,1,3,67,1.0,8884,8609,1,1,0.0,1.0,3.538378912,33.7277235701,1,2,67,1.0,8884,8609,0.0],[1,3,0.929052737,0.049844237,0.046728972,107.0,0,4,55,0.666666667,1383,1359,0,2,0.866223056,0.0,0.7956226921,107.0395422062,0,4,54,0.5438916272,1383,1358,0.0],[1,1,0.0,0.37962963,0.111111111,108.0,0,2,69,1.0,1316,1312,1,1,0.0,0.409591078,0.2612039582,108.1493259257,0,2,69,0.9638677934,1316,1311,0.0],[1,1,0.0,0.259259259,0.037037037,27.0,0,1,70,1.0,1384,1360,0,0,0.0,0.6281058694,0.3623132951,27.414258024,0,0,71,0.2872799796,1384,1360,1.0],[1,1,0.0,2.374285714,2.348571429,350.0,1,4,69,1.0,8886,8611,1,0,0.3721210611,1.0,2.4265475519,349.8103557171,0,4,69,0.7859961307,8885,8611,0.0],[1,43,0.667312336,0.70163331,0.643662296,101.0930233,1,6,1958,0.604651163,8929,8654,0,43,1.0,1.0,1.2239130559,101.2487995272,0,6,1957,0.6157325888,8929,8653,1.0],[1,1,0.0,0.0,0.0,6.0,1,1,0,1.0,8930,8655,1,1,0.0,0.2583762615,0.8615061817,6.803985412,0,0,0,0.0319339596,8929,8655,1.0],[1,1,0.0,4.444444444,4.222222222,27.0,0,2,0,1.0,1385,1361,1,0,0.7367735486,1.0,4.8057028187,26.3521299491,0,1,0,1.0,1385,1361,1.0],[1,9,0.64358523,0.718032787,0.813114754,33.88888889,0,6,619,0.555555556,1395,1371,0,9,0.3249880018,1.0,0.1461389914,33.2009770438,0,5,618,0.6265058887,1395,1370,1.0],[1,14,0.639234066,0.34347275,0.414448669,56.35714286,0,5,894,0.285714286,1410,1386,1,14,0.0,0.6254113542,0.2704277401,55.7043331711,0,4,893,0.8631822959,1409,1385,1.0],[1,1,0.0,0.0,0.0,13.0,0,1,0,1.0,1386,1362,1,0,0.0,0.4665901039,0.0968314902,13.840978025,0,1,0,0.1894207202,1386,1362,1.0],[1,1,0.0,0.0,0.0,19.0,0,1,0,1.0,1396,1372,0,0,0.2268831991,0.0,0.2823928647,18.362756632,0,0,0,1.0,1396,1370,1.0],[1,4,0.781423615,1.562801932,1.562801932,103.5,1,4,143,1.0,1414,1390,1,4,0.8178860559,1.0,1.8807622388,103.1717196976,1,4,143,0.6333453768,1413,1389,1.0],[1,1,0.0,0.391304348,0.0,23.0,0,2,76,1.0,1317,1313,1,1,0.9066471548,0.55003371,0.5558497685,23.2252965206,0,1,75,1.0,1316,1312,1.0],[1,1,0.0,1.076923077,0.0,13.0,0,1,1,1.0,1415,1391,1,0,0.0,0.542088481,0.4143314922,13.0198228844,0,1,1,1.0,1414,1390,0.0],[1,75,0.868533303,1.484475831,1.482162425,109.5066667,0,7,2944,0.373333333,1490,1466,1,74,0.7569704577,1.0,1.6965206353,109.152791671,0,6,2944,0.0,1489,1467,1.0],[1,1,0.0,0.173913043,0.173913043,23.0,0,4,77,1.0,1318,1314,0,0,0.439025171,0.62092485,0.7318998732,21.7576540162,0,3,77,1.0,1317,1313,1.0],[1,5,0.045459031,0.542857143,0.54,140.0,1,6,193,0.8,8935,8660,0,5,0.1764885852,0.0,0.6672506305,139.5438730794,1,6,193,0.0,8934,8660,1.0],[1,1,0.0,0.009174312,0.004587156,218.0,1,4,0,1.0,8936,8661,0,1,0.5255829089,0.0,0.0659473217,217.6858012982,0,4,0,1.0,8935,8660,0.0],[1,2,1.0,1.066666667,0.466666667,15.0,0,2,154,0.5,1492,1468,0,2,1.0,1.0,0.4664309849,15.7348869261,0,2,153,0.9151285715,1492,1468,0.0],[1,1,0.0,0.018939394,0.15530303,264.0,0,5,1,1.0,1527,1503,0,0,0.1554701229,0.0,0.2072706162,263.5132231509,0,4,0,0.7253447065,1527,1502,1.0],[1,33,0.800862371,0.138287865,0.103794293,96.63636364,0,7,1213,0.333333333,1525,1501,1,32,0.3132899032,0.4658152473,0.6125734038,96.6849865856,0,7,1213,0.9378055748,1525,1501,1.0],[1,1,0.0,0.0,0.0,19.0,0,1,0,1.0,1526,1502,1,1,0.6255584357,0.0,0.2274796458,20.4863844275,0,1,0,0.4833341388,1525,1502,1.0],[1,6,0.86983214,0.038997214,1.077994429,59.83333333,0,4,6,0.166666667,1533,1509,1,6,0.1935707569,0.2048436073,0.9533357445,60.4136466017,0,3,6,1.0,1532,1509,1.0],[1,1,0.0,0.027777778,0.138888889,36.0,0,3,2,1.0,1534,1510,2,1,0.3150338279,0.5519278145,0.8093025141,36.8255078772,0,3,1,1.0,1533,1509,1.0],[1,2,0.999570839,0.287671233,0.273972603,36.5,1,3,6,0.5,1536,1512,0,2,1.0,0.0,1.1015618614,37.106514415,0,2,5,0.0971436083,1535,1512,1.0],[1,1,0.0,0.0,0.0,56.0,0,1,0,1.0,8940,8665,1,1,0.0,0.455116881,0.4489647339,55.770455453,0,1,0,1.0,8939,8665,1.0],[1,3,0.077500816,0.917355372,0.925619835,121.0,0,5,39,1.0,8939,8664,1,3,0.149726278,1.0,1.3451749692,120.9097435178,0,4,39,0.8827116045,8938,8663,1.0],[1,1,0.0,2.106060606,2.106060606,264.0,1,5,3,1.0,1319,1315,1,1,0.2196372619,1.0,2.557664477,264.7646537651,0,4,3,1.0,1318,1314,1.0],[1,2,0.790352185,2.221698113,2.29245283,106.0,1,5,5,1.0,1321,1317,0,1,1.0,1.0,1.6775085845,106.1469042097,1,4,4,1.0,1321,1317,1.0],[1,1,0.0,0.038043478,0.010869565,184.0,1,5,3,1.0,1322,1318,1,0,0.0,0.0139803501,0.808081871,184.0791388515,0,5,2,0.2296407679,1321,1317,1.0],[1,4,0.879318546,0.293413174,0.017964072,41.75,0,3,95,0.5,1540,1516,1,4,0.0,0.2620431985,0.6227905546,42.3029976533,0,2,95,0.9470841416,1540,1516,0.0],[1,1,0.0,0.0,0.071428571,84.0,0,5,3,1.0,1541,1517,0,0,0.0,0.4324687372,0.1666639671,84.4064903657,0,5,2,1.0,1540,1518,0.0],[1,2,1.0,0.47761194,0.208955224,33.5,0,2,160,0.5,1543,1519,0,1,0.6645271918,0.5489161317,0.4267249575,33.8626000354,0,2,159,1.0,1542,1518,0.0],[1,2,0.322756959,0.056277056,0.017316017,115.5,1,3,64,1.0,92,84,0,1,0.0,0.066279784,1.0681272857,115.3012909772,1,3,63,0.9817044872,93,84,1.0],[1,4,0.653243906,0.741472172,0.624775583,139.25,1,4,76,0.75,509,507,0,3,1.0,0.9130949945,0.2457653652,139.0556682018,1,3,75,0.4096424941,507,507,1.0],[1,5,0.675484271,1.121930567,1.105842506,236.2,1,5,59,0.6,1327,1323,0,4,0.672419477,0.871432819,0.9204868934,235.521879278,0,5,58,1.0,1327,1323,1.0],[1,1,0.0,0.373134328,0.134328358,134.0,0,4,0,1.0,510,508,1,1,0.0,0.5657978669,0.8576886703,133.9708621364,0,4,0,0.2311097258,510,508,0.0],[1,1,0.0,0.618181818,0.190909091,110.0,0,4,0,1.0,511,509,1,0,0.0,1.0,0.7894982136,109.4450300569,0,4,0,1.0,511,508,0.0],[1,3,0.746158561,0.231595092,0.225460123,217.3333333,1,6,39,0.666666667,1330,1326,0,3,1.0,0.2739064063,0.0102782206,217.2301437817,1,5,38,0.8602137438,1330,1325,1.0],[1,1,0.0,0.007462687,0.014925373,134.0,0,3,1,1.0,95,87,1,0,0.7633903053,0.0,0.2154224005,134.2207179086,0,3,1,1.0,95,85,1.0],[1,2,0.0,0.0,0.0,140.5,0,1,0,0.5,95,87,0,1,0.4078239153,0.0,0.1851836572,140.7844654732,0,1,0,0.0538305998,94,87,1.0],[1,1,0.0,0.0,0.0,27.0,1,1,0,1.0,97,89,0,0,0.0,0.0,0.3417729371,25.5690145224,1,1,0,1.0,97,90,1.0],[1,1,0.0,3.6,0.92,25.0,1,3,83,1.0,97,89,0,1,0.0,1.0,0.443221619,24.3089199898,1,2,83,0.2300894057,96,88,1.0],[1,2,0.456683632,0.687861272,0.664739884,173.0,1,5,14,1.0,1332,1328,1,1,0.6839105254,0.320564611,1.4452347517,173.032058241,0,4,14,0.7192427931,1331,1328,1.0],[1,2,0.0,0.0,0.0,50.0,0,1,0,0.5,8942,8667,1,2,0.0438076562,0.0,0.0274490169,49.1264695511,0,1,0,0.8775876196,8942,8666,1.0],[1,2,0.513196841,0.733333333,0.708333333,300.0,1,6,21,1.0,1334,1330,1,1,0.929117792,1.0,1.1439146205,299.2964980776,0,5,21,0.4451424609,1333,1329,0.0],[1,1,0.0,0.018867925,0.018867925,53.0,1,2,86,1.0,8943,8668,0,1,0.0,0.0,0.2404801369,52.4745733454,1,1,85,1.0,8942,8667,1.0],[1,1,0.0,0.052631579,0.052631579,19.0,0,3,9,1.0,8944,8669,1,0,0.2207895537,0.0,0.2040969943,18.9512167921,1,2,8,1.0,8944,8669,0.0],[1,1,0.0,0.0,0.0,0.0,0,3,86,1.0,1544,1520,0,1,0.5589905034,0.334328054,0.1656320062,0.2276431098,0,2,85,1.0,1542,1520,0.0],[1,3,0.981693383,0.094117647,0.588235294,28.33333333,0,4,110,1.0,1547,1523,2,1,1.0,0.0,0.2060766562,28.9937596684,0,4,110,0.9200354706,1546,1523,0.0],[1,1,0.0,0.177083333,0.104166667,96.0,0,3,69,1.0,1548,1524,0,1,0.0,0.0,1.0897494979,96.4975272003,0,2,69,1.0,1548,1524,0.0],[1,1,0.0,1.666666667,0.555555556,9.0,0,3,69,1.0,1549,1525,0,1,0.0,1.0,0.0041135269,8.7567525719,0,2,69,1.0,1548,1525,0.0],[1,1,0.0,0.1,0.1,10.0,0,3,0,1.0,1550,1526,0,0,0.0,0.0,0.091113531,9.5825188064,0,3,0,1.0,1549,1526,0.0],[1,1,0.0,0.0625,0.0375,80.0,0,3,12,1.0,8954,8679,1,0,0.0,0.327844618,0.263005646,79.729166924,0,2,12,0.3229256303,8954,8678,0.0],[1,9,0.0,0.0,0.0,44.11111111,0,1,0,0.111111111,8954,8679,1,9,0.0,0.2829322989,0.5107615569,44.0235756464,0,1,0,0.447507046,8953,8679,1.0],[1,14,0.677786582,0.25826972,0.235368957,56.14285714,0,5,865,0.357142857,358,358,0,13,0.1822158312,0.0,0.8454713488,56.6231388678,0,5,865,0.5687111003,356,358,1.0],[1,1,0.0,0.0,0.0,48.0,0,1,0,1.0,358,358,1,1,1.0,0.6693740217,0.405974597,48.436892234,0,1,0,0.4985726483,358,358,0.0],[1,1,0.0,0.0,0.087804878,205.0,0,3,85,1.0,1551,1527,0,1,0.203699899,0.0,0.7962959029,205.5900039268,0,2,85,0.9583282253,1551,1526,0.0],[1,1,0.0,0.010416667,0.03125,96.0,0,3,89,1.0,1552,1528,0,1,0.0,0.6449274631,0.0184518391,96.0085632044,0,3,89,1.0,1552,1528,0.0],[1,1,0.0,0.285714286,0.163265306,49.0,0,3,89,1.0,1553,1529,0,1,0.0,0.2397202495,0.2019636809,49.5497601038,0,3,89,1.0,1553,1529,1.0],[1,1,0.0,0.12,0.41,200.0,0,3,73,1.0,1554,1530,0,0,0.319054319,0.0,0.5108407953,200.3862456911,0,3,73,0.9025664601,1553,1530,0.0],[1,1,0.0,0.0,0.0,9.0,0,1,0,1.0,8955,8680,0,1,0.3066402902,0.3651398537,0.0678177634,9.1693406628,0,1,0,0.9917903696,8954,8680,1.0],[1,3,0.995246747,0.094240838,0.031413613,63.66666667,0,1,3,0.333333333,8958,8683,1,2,0.8340171006,0.3994338385,0.4356820007,63.9954310665,0,0,3,0.0375905868,8957,8683,0.0],[1,16,0.873262401,1.072864322,1.358040201,49.75,0,5,843,0.5625,8977,8702,0,15,1.0,1.0,0.852922422,49.9687492583,0,5,842,0.2157567861,8977,8701,1.0],[1,3,0.0,0.0,0.0,18.66666667,0,1,0,0.333333333,8977,8702,1,2,0.6065220918,0.0,0.0024241327,18.2939299971,0,0,0,0.6369549442,8977,8702,1.0],[1,8,0.751347374,0.068965517,0.39184953,79.75,0,4,432,0.625,1562,1538,0,7,1.0,0.0,0.447155404,80.0100209354,0,3,432,0.2435752389,1562,1538,1.0],[1,1,0.0,0.095477387,0.090452261,199.0,0,3,0,1.0,1563,1539,1,0,0.0,0.4308968066,0.5887695112,198.405064272,0,2,0,0.4144357019,1562,1539,0.0],[1,28,0.838016367,0.042515723,0.06918239,141.9642857,0,6,1607,0.5,1591,1567,0,28,1.0,0.8109891934,0.0429932186,141.2766763462,0,6,1606,0.0,1590,1566,1.0],[1,1,0.0,0.0,0.018867925,106.0,0,3,13,1.0,1592,1568,0,0,0.0809019025,0.0,0.2263921845,106.2551868175,0,3,12,0.5612045385,1592,1567,0.0],[1,3,0.960229718,0.003484321,0.013937282,95.66666667,1,5,40,1.0,9041,8766,0,2,1.0,0.0,0.2311825346,96.0619726154,0,5,39,1.0,9041,8765,0.0],[1,4,0.0,0.0,0.0,26.25,1,1,0,0.25,9038,8763,0,4,0.610805353,0.0,0.1308851106,26.5904993563,1,1,0,0.678030914,9037,8763,1.0],[1,26,0.904673889,0.049423394,0.064250412,70.03846154,1,5,1685,0.384615385,9034,8759,1,26,0.7903733343,0.5367315871,0.2455536388,70.4833904965,0,4,1684,0.3867680414,9034,8758,1.0],[1,6,0.0,0.0,0.0,32.16666667,1,1,0,0.166666667,9008,8733,0,5,0.3946170019,1.0,1.2231861979,32.3728576382,0,1,1,0.0,9008,8732,1.0],[1,25,0.399940459,0.203026482,0.319041614,31.72,1,4,1402,0.36,9002,8727,1,25,0.7951500317,0.3191646338,0.7415670884,31.0891540859,1,4,1401,0.3170252521,9002,8726,1.0],[1,10,0.68155582,0.033057851,0.068181818,48.4,0,4,43,0.4,9070,8795,1,10,0.759230773,0.2859486911,0.2284600444,47.9657319668,0,3,43,0.4760707535,9070,8795,1.0],[1,1,0.0,0.0,0.0,182.0,0,1,0,1.0,9074,8799,0,0,0.5369051105,0.0,0.2236305852,181.8807843992,0,1,0,0.2382908982,9074,8798,1.0],[1,5,0.0,0.0,0.0,57.2,0,1,0,0.2,9057,8782,0,4,0.0016162708,0.0,0.4902030713,57.532024919,0,0,0,0.0373513031,9057,8782,1.0],[1,11,0.289064826,0.009852217,0.009852217,36.90909091,0,5,275,0.545454545,9057,8782,0,11,0.0,0.1246188086,0.2665208513,37.3071597292,0,6,275,0.9011828881,9056,8781,1.0],[1,3,0.630929754,0.018867925,0.018867925,35.33333333,0,4,1,0.666666667,9074,8799,1,2,0.9344734523,0.0,0.0864986283,35.5210892856,0,3,0,0.7293060863,9073,8799,1.0],[1,3,0.0,0.0,0.0,45.33333333,0,1,0,0.333333333,9070,8795,1,3,0.4974353068,0.0,0.5790696926,44.6555387072,0,1,0,1.0,9070,8795,1.0],[1,1,0.0,0.0,0.0,45.0,0,1,0,1.0,98,90,0,2,0.0,0.0,0.2958234358,44.6642958356,0,0,1,0.7433542689,97,89,1.0],[1,1,0.0,0.0,0.0,32.0,0,1,0,1.0,99,91,0,0,0.1106764549,0.0,0.2942932273,32.3873834828,0,0,0,0.5836591083,99,90,0.0],[1,4,0.846138832,0.114058355,0.135278515,94.25,0,5,8,0.5,363,363,1,3,0.614069954,0.0,0.1740663167,93.7289989163,0,4,8,0.8325475582,363,363,1.0],[1,1,0.0,0.0,0.0,40.0,0,1,0,1.0,363,363,2,1,0.6075936018,0.0,0.0816387188,40.0162013938,0,0,0,1.0,362,363,1.0],[1,1,0.0,0.031073446,0.028248588,354.0,1,4,10,1.0,1335,1331,0,1,0.0,0.0,1.0309701254,354.1672421136,0,4,9,1.0,1334,1331,1.0],[1,2,0.0,0.0,0.0,0.0,0,1,2,1.0,101,93,0,1,0.267573931,0.6901419239,0.2536951772,0.5402374031,0,0,1,1.0,101,93,0.0],[1,37,0.905190495,0.041783708,0.017205056,76.97297297,0,7,2276,0.459459459,9114,8839,1,36,1.0,0.3782312234,0.3843375046,76.6132110973,0,7,2276,0.9827060203,9114,8838,1.0],[1,16,0.292217715,0.163562753,0.187044534,77.1875,0,3,640,0.8125,9131,8856,1,16,0.7648041256,0.5713307035,0.3737622102,77.9773085193,0,2,640,1.0,9132,8856,1.0],[1,1,0.0,0.0,0.0,25.0,0,1,0,1.0,9131,8856,1,0,0.0,0.0,0.2549078527,25.1919829136,1,0,1,0.4969784023,9130,8857,1.0],[1,3,0.0,0.0,0.0,31.66666667,0,1,0,0.333333333,9077,8802,0,3,0.0,0.0,0.1196632679,31.4682952392,0,0,0,0.3756361483,9077,8802,1.0],[1,23,0.60022518,0.12181894,0.079265749,104.2173913,0,8,1151,0.652173913,9155,8880,1,22,0.4314225111,0.1736656462,0.6783630187,103.9428535871,1,6,1151,0.0616204002,9155,8879,1.0],[1,1,0.0,0.0,0.0,29.0,0,1,0,1.0,9155,8880,1,0,0.0,0.0,0.278990889,28.657771382,1,1,0,0.8443193245,9154,8880,0.0],[1,3,0.0,0.0,0.0,25.0,0,1,0,0.333333333,9158,8883,0,3,0.0,0.0,0.3809576864,25.8922859654,0,1,0,0.0,9158,8884,1.0],[1,1,0.0,0.032258065,0.032258065,31.0,0,2,73,1.0,9159,8884,1,1,0.0,1.0,1.0727295144,31.9662309231,0,1,73,0.748107357,9159,8884,0.0],[1,2,0.0,0.0,0.0,63.0,0,1,0,0.5,1600,1576,0,1,0.0,0.0,0.1861655047,63.0040370932,0,1,0,0.9457047038,1599,1574,1.0],[1,6,0.888728876,0.031007752,0.041343669,64.5,0,5,245,0.833333333,1600,1576,0,6,0.0,0.0,0.2281299339,64.7017551248,0,4,245,0.8157574788,1599,1576,1.0],[1,1,0.0,0.0,0.0,0.0,0,2,1,1.0,1601,1577,0,0,0.0,0.0210712666,0.3816645166,0.4869810946,0,2,1,1.0,1600,1577,0.0],[1,1,0.0,0.161290323,0.064516129,31.0,0,2,1,1.0,1603,1579,2,0,0.2892274383,0.0199493014,1.6218249457,30.8123774459,0,1,0,1.0,1603,1579,0.0],[1,1,0.0,0.0,0.0,30.0,0,1,0,1.0,1603,1579,1,0,0.4451719268,0.6832260145,0.154426334,30.5959876154,0,0,0,0.9244576093,1602,1579,0.0],[1,1,0.0,0.006060606,0.090909091,165.0,1,3,1,1.0,1604,1580,1,0,0.0,1.0,0.4149113549,164.5629151211,0,3,0,0.8562518932,1603,1580,1.0],[1,2,0.0,0.0,0.0,7.5,0,1,0,0.5,1616,1592,1,1,0.0,0.1656362958,0.9897768309,8.179855726,0,1,0,0.9715676931,1615,1591,0.0],[1,10,0.591954566,1.231988473,1.377521614,69.4,0,5,652,0.6,1616,1592,0,10,1.0,0.3502058859,0.2062423607,69.9161616328,0,4,652,0.6685044488,1616,1592,1.0],[1,1,0.0,3.0,3.0,13.0,1,1,93,1.0,9160,8885,1,1,0.4371893085,1.0,3.1298233707,13.7039508871,0,0,92,0.3867927947,9159,8884,0.0],[1,86,0.934424963,1.789011438,1.79370915,56.93023256,1,5,1857,0.23255814,9246,8971,1,84,0.9502090898,0.7689442109,1.8403613472,56.7130456155,1,5,1856,0.491410097,9245,8970,1.0],[1,208,0.89612393,1.836349419,1.831769437,43.03846154,1,10,14006,0.216346154,9454,9179,0,207,0.9096365869,1.0,2.3715809082,42.7031275593,1,10,14005,0.3141089079,9454,9179,1.0],[1,109,0.878609165,1.620518074,1.632079614,62.68807339,1,7,5298,0.23853211,9563,9288,1,108,0.4411738086,1.0,1.8223890893,63.0490139037,0,7,5298,0.0063868537,9563,9288,1.0],[1,206,0.909153487,1.484527575,1.500068766,70.59223301,1,8,10299,0.27184466,9769,9494,0,205,0.1767836323,1.0,1.7029528472,70.0762981623,0,8,10297,0.7010718358,9768,9493,1.0],[1,68,0.874421771,1.82679558,1.869337017,53.23529412,1,6,4407,0.323529412,9837,9562,0,68,0.4821506795,1.0,2.5220832501,53.3819960488,0,6,4407,0.7363097713,9836,9562,1.0],[1,28,0.879992101,1.929252383,1.887104867,71.17857143,1,7,1543,0.535714286,9865,9590,0,27,0.9100314037,1.0,1.4828318297,71.9348390957,1,7,1542,1.0,9865,9589,1.0],[1,18,0.86524669,1.636443662,1.632922535,63.11111111,1,6,1303,0.222222222,9883,9608,0,17,1.0,1.0,0.2460777934,63.6290435727,0,6,1302,0.4166681977,9882,9608,1.0],[1,30,0.853637309,2.067434211,2.060307018,60.8,1,5,902,0.333333333,9913,9638,1,29,0.2574562372,1.0,3.1426029165,61.7380178522,1,4,902,0.6210288471,9913,9638,1.0],[1,15,0.873338646,1.606711409,1.582550336,49.66666667,1,4,926,0.466666667,9928,9653,1,15,1.0,1.0,1.6248619337,49.3659533552,1,5,925,0.4728199731,9927,9653,1.0],[1,13,0.810232323,2.063492063,2.141534392,58.15384615,1,5,360,0.538461538,9941,9666,1,13,0.1283871245,1.0,2.638383311,57.2751758531,0,5,360,1.0,9940,9665,1.0],[1,11,0.825366988,1.259020619,1.25,141.0909091,1,7,660,0.727272727,9952,9677,0,11,0.0518714704,1.0,1.090395964,141.6956230591,2,6,660,1.0,9952,9676,1.0],[1,12,0.787957643,2.106425703,2.101405622,83.0,1,4,981,0.333333333,9964,9689,1,11,0.7458456424,1.0,2.2463896056,82.9700661302,0,3,981,0.0,9964,9689,1.0],[1,17,0.941214844,2.072354212,1.924406048,54.47058824,1,5,813,0.529411765,9981,9706,1,17,1.0,1.0,1.2969751644,54.0086552125,2,3,812,0.8160402513,9981,9705,1.0],[1,2,1.0,0.023391813,0.023391813,85.5,1,3,0,0.5,9983,9708,0,1,1.0,0.0,1.0001474973,85.0032869112,1,2,0,0.771702555,9982,9707,1.0],[1,2,0.0,0.0,0.0,0.0,0,2,2,0.5,365,365,1,1,0.2891129858,0.0,0.4090730363,0.3888122362,0,0,2,0.0,364,365,0.0],[1,4,0.847866943,2.375838926,2.359060403,149.0,1,5,4,0.75,1339,1335,1,3,0.6387505589,1.0,2.9323805956,149.7059546075,0,5,3,0.9805442077,1338,1334,0.0],[1,1,0.0,1.833333333,1.833333333,114.0,1,6,1,1.0,102,94,1,1,0.6535940098,1.0,1.8001076116,113.8788527679,1,5,1,1.0,102,94,1.0],[1,5,0.669338428,2.383050847,1.63559322,118.0,0,6,9,0.4,9992,9717,0,4,0.4945536842,1.0,1.2124049417,118.6994223438,0,7,9,0.2855400062,9992,9716,1.0],[1,2,0.0,0.0,0.0,13.0,0,1,0,0.5,9997,9722,1,1,0.0,0.521696852,0.2454933487,13.5242526857,0,1,0,0.3541628956,9997,9721,0.0],[1,1,0.0,0.069164265,0.037463977,347.0,0,5,2,1.0,10001,9726,1,0,0.5365524441,0.0,0.3015967691,347.3170306076,0,5,1,1.0,10001,9726,0.0],[1,3,0.0,0.0,0.0,25.0,0,1,0,0.333333333,10001,9726,0,3,0.5433736885,0.0,0.6567656801,24.6979617477,0,0,0,1.0,10001,9725,0.0],[1,3,0.295903274,0.032258065,0.039426523,93.0,0,6,5,0.666666667,9997,9722,0,3,0.3604135812,0.1513535177,0.6155766371,93.9690770977,0,4,5,0.8903769272,9997,9721,1.0],[1,4,0.116002779,0.571678322,0.958041958,143.0,0,6,100,0.5,10005,9730,1,3,0.8210733247,0.1099472309,0.4771910416,142.3848174052,0,5,100,0.9141269411,10005,9729,1.0],[1,4,0.0,0.0,0.0,28.75,0,1,0,0.25,9992,9717,0,3,0.0,0.6096286258,0.3895871715,29.306824172,0,0,0,0.1043950836,9992,9717,1.0],[1,6,0.0,0.0,0.0,40.66666667,0,1,0,0.166666667,10017,9742,0,6,0.0,0.1980318025,0.4729975699,40.556097357,0,1,0,0.0,10017,9741,1.0],[1,6,0.0,0.0,0.0,0.0,0,2,7,0.5,10017,9742,1,6,0.0,0.0938627929,0.8772620488,0.2724272852,0,1,6,1.0,10017,9741,0.0],[1,3,0.0,0.0,0.0,31.66666667,0,1,0,0.333333333,105,11,1,3,0.0,0.0,0.0685807221,32.2628656454,0,1,0,0.2823770492,104,11,1.0],[1,1,0.0,0.019157088,0.141762452,261.0,0,5,1,1.0,1617,1593,2,1,0.0,0.420308951,0.2688698116,261.5052035564,0,4,0,0.5776860414,1616,1593,0.0],[1,1,0.0,0.476923077,0.461538462,65.0,0,3,3,1.0,1618,1594,1,1,1.0,0.4333988703,0.4418833404,64.8476440268,0,2,2,1.0,1618,1593,0.0],[1,1,0.0,0.566037736,0.433962264,53.0,0,4,4,1.0,1619,1595,1,1,0.216464823,0.9985586994,0.8317221744,52.7904240073,0,4,3,1.0,1618,1595,0.0],[1,1,0.0,1.105263158,0.684210526,19.0,0,2,3,1.0,1620,1596,0,1,0.3784156301,0.6718776665,0.8413046705,19.5342077209,0,2,3,0.962400116,1619,1595,0.0],[1,1,0.0,2.25,2.75,4.0,0,3,3,1.0,1621,1597,0,1,0.0,1.0,1.8522147535,3.8403110298,0,1,3,1.0,1622,1596,0.0],[1,1,0.0,0.0,0.0,19.0,0,1,0,1.0,107,96,1,0,0.2524331134,0.0,0.2439728466,18.6148215433,0,0,0,0.0,106,95,0.0],[1,1,0.0,3.054054054,2.648648649,37.0,0,2,1,1.0,107,96,1,1,0.0,1.0,2.8937574994,37.1614389008,0,2,0,0.8912900739,106,96,0.0],[1,2,0.825626526,0.126436782,0.028735632,87.0,1,3,8,0.5,1341,1337,0,2,0.4750240975,0.030802874,0.198773585,86.3758916386,1,3,7,0.622791904,1340,1337,1.0],[1,2,0.474345438,0.18125,0.1875,80.0,0,5,12,1.0,1623,1599,1,2,0.7265312205,0.0,0.651470127,80.7927762047,0,5,11,1.0,1623,1598,1.0],[1,1,0.0,0.174418605,0.139534884,258.0,0,5,5,1.0,1624,1600,1,1,0.0723857102,0.6062017692,0.0931029959,257.4090712221,0,5,5,0.7828275061,1623,1600,0.0],[1,1,0.0,0.0,0.0,0.0,0,3,5,1.0,1625,1601,1,0,0.3900250234,0.3232586368,0.2687311611,0.4723618414,0,3,5,1.0,1624,1600,0.0],[1,1,0.0,0.0,0.0,0.0,0,2,5,1.0,1626,1602,1,0,0.0,0.0,0.6205772196,0.0966595202,0,2,4,1.0,1625,1602,0.0],[1,1,0.0,0.191489362,0.234042553,47.0,1,5,5,1.0,1627,1603,1,1,0.1890526706,1.0,0.3170338305,47.1213578121,0,4,5,1.0,1626,1603,0.0],[1,9,0.847824454,0.072580645,0.086021505,82.66666667,0,5,40,0.555555556,1636,1612,1,9,0.6804017102,0.0,0.524627612,82.817306649,0,5,40,1.0,1635,1612,1.0],[1,1,0.0,0.0,0.0,4.0,1,1,0,1.0,1641,1617,0,1,0.0,0.0597889825,0.5434705511,4.4435231982,0,0,0,1.0,1640,1616,0.0],[1,4,0.867200182,0.403773585,0.426415094,66.25,1,4,19,0.5,1641,1617,0,3,1.0,1.0,0.1873959713,65.8604248107,1,5,18,1.0,1641,1616,1.0],[1,20,0.929835293,2.337446352,2.302038627,93.2,1,9,736,0.25,127,116,1,20,0.8032727658,1.0,2.0265228099,93.1400476677,1,8,736,0.6142784743,127,115,1.0],[1,3,0.915702958,2.351037344,2.369294606,401.6666667,1,7,21,1.0,130,119,0,2,1.0,1.0,2.579019963,401.5929073143,0,7,21,0.4727537208,129,120,0.0],[1,1,0.0,3.096551724,3.062068966,145.0,1,4,7,1.0,512,510,1,1,0.3523459552,1.0,3.0930974848,145.7321273099,1,3,6,0.645335175,511,510,0.0],[1,42,0.948206412,2.290183387,2.284609853,132.4285714,1,7,448,0.19047619,172,161,0,42,0.4909303558,1.0,1.5902048016,132.2085695701,0,7,447,0.3501395509,171,160,1.0],[1,21,0.914639953,2.125280647,2.128423889,106.047619,1,7,502,0.380952381,193,182,1,21,1.0,1.0,1.5924087123,106.2912680994,1,6,501,0.1505859786,193,182,1.0],[1,1,0.0,0.026315789,0.0,38.0,1,2,4,1.0,194,183,0,0,0.0,0.0,0.2191052479,37.833803465,1,1,3,1.0,193,183,0.0],[1,6,0.528791006,1.614864865,2.030405405,49.33333333,0,7,20,0.5,10039,9764,1,5,0.0,0.994769171,2.2971509333,49.3466914976,0,7,20,0.7350390406,10039,9763,1.0],[1,16,0.0,0.0,0.0,51.9375,0,1,0,0.0625,10039,9764,0,16,0.2471358889,0.0,0.8440438589,51.2167202443,0,0,1,0.5274280326,10038,9764,1.0],[1,10,0.817486292,0.122076023,0.283625731,136.8,0,7,40,0.7,1651,1627,1,10,0.5002820593,0.0,0.3299143125,136.3624978104,0,7,39,0.6789675501,1651,1627,1.0],[1,1,0.0,0.007936508,0.051587302,252.0,0,5,0,1.0,1652,1628,1,1,0.0207978946,0.4937122361,0.0746750654,252.1802483789,0,5,0,1.0,1652,1628,0.0],[1,1,0.0,0.0,0.0,6.0,1,1,0,1.0,1656,1632,0,0,0.0,0.2779296896,0.3369482316,5.9659892301,1,0,0,0.6490027736,1656,1631,0.0],[1,7,0.825843853,0.178913738,0.17571885,134.1428571,1,7,33,0.428571429,1663,1639,0,7,0.5915894203,0.0401868257,0.5799071124,133.8562526551,0,6,33,0.7652629108,1663,1638,1.0],[1,3,0.875012179,0.271578947,0.408421053,158.3333333,1,6,146,1.0,1655,1631,0,3,0.8477022717,0.0675307129,0.724688719,158.9937499094,1,6,145,1.0,1655,1630,1.0],[1,4,0.77408045,0.061868687,0.02020202,198.0,0,5,0,1.0,1667,1643,0,3,1.0,0.1772290669,0.9978453192,197.976694376,0,4,0,1.0,1667,1643,1.0],[2,15,0.912186907,1.201841903,1.161933998,86.86666667,1,7,1009,0.466666667,209,209,2,14,0.9734502328,0.6351302761,0.7954436822,86.3551271704,1,6,1009,0.0,208,209,1.0],[1,2,0.0,0.0,0.0,19.0,0,1,0,0.5,213,191,1,1,0.0,0.0,0.1522184626,18.4941384933,0,1,0,0.2212824348,212,190,0.0],[1,2,0.995005177,2.260869565,2.026086957,57.5,0,6,12,1.0,213,191,0,1,0.9383318546,1.0,2.0016304476,57.3440389905,0,6,11,1.0,212,191,1.0],[1,2,0.190949751,1.043918919,1.030405405,148.0,0,2,4,0.5,215,193,1,2,0.0,1.0,1.6002509671,147.3113732819,0,1,4,0.2133573493,215,193,0.0],[1,11,0.788207877,0.192712551,0.210526316,112.2727273,1,7,65,0.454545455,10057,9782,1,10,0.8551878093,0.3887265059,0.4421229124,111.7068572693,1,7,65,1.0,10056,9783,0.0],[1,9,0.957607675,0.072992701,0.102189781,45.66666667,1,4,128,0.222222222,10066,284,0,8,0.733028472,0.128217986,0.0221945888,45.5738169968,0,4,127,0.0,10065,284,0.0],[1,4,0.0,0.0,0.0,41.0,1,1,0,0.25,10045,9770,0,3,0.1483495101,0.6019134664,0.1457814249,40.5906301477,1,0,0,0.0,10044,9770,1.0],[1,2,0.923842228,0.024752475,0.121287129,202.0,1,7,6,0.5,10045,9770,0,2,0.0,0.5824138244,0.3808293547,202.3413146199,0,8,5,0.3686852525,10044,9770,0.0],[1,1,0.0,0.0,0.0,45.0,1,1,0,1.0,10057,9782,1,1,0.0,0.0,0.3975537151,44.9423924066,0,1,0,0.0,10057,9781,1.0],[1,3,0.387150497,0.039156627,0.060240964,110.6666667,1,2,393,1.0,10069,287,0,3,0.4429129265,0.4339048888,0.2829163727,110.292405941,1,3,392,0.5642300467,10069,286,0.0],[1,1,0.0,0.069444444,0.013888889,72.0,1,6,4,1.0,10070,9783,1,2,0.0,0.0,0.1137786924,70.9547527997,1,6,4,1.0,10069,9782,0.0],[1,1,0.0,0.973684211,0.763157895,38.0,1,3,9,1.0,10071,9784,0,0,0.3249279482,1.0,1.1424224467,37.8207595349,1,2,9,0.6264134644,10070,9784,1.0],[1,1,0.0,0.045454545,0.045454545,22.0,1,2,3,1.0,10072,9785,1,0,0.0,0.0265839013,0.7182780077,21.9545799523,1,1,3,1.0,10071,9784,0.0],[1,1,0.0,0.065868263,0.011976048,334.0,0,5,1,1.0,10073,9786,0,1,0.0,0.3775013136,0.0342350635,333.8384635085,0,4,1,0.7223045561,10073,9786,0.0],[1,2,0.863120569,0.113043478,0.008695652,57.5,1,3,19,1.0,10075,9788,1,1,0.4789294636,0.0,0.2558874986,57.2123310011,1,3,19,0.5599300174,10075,9787,0.0],[1,3,0.0,0.0,0.0,6.333333333,0,1,0,0.333333333,10089,9802,0,2,0.0,0.2123257306,0.4536486984,6.5663917838,0,0,0,0.1770340963,10089,9801,0.0],[1,11,0.750544479,0.412993039,0.164733179,39.18181818,0,2,45,0.545454545,10089,9802,0,11,1.0,0.7164214765,0.6999371648,37.7064593589,0,3,44,0.0,10088,9801,1.0],[1,4,0.0,0.0,0.0,16.0,0,1,0,0.25,10096,9809,1,4,0.0,0.0,0.0768896059,15.5943344687,0,1,0,0.0614541122,10095,9808,1.0],[1,3,0.680171484,0.33,0.235,66.66666667,0,4,5,0.666666667,10096,9809,0,3,0.9779281065,0.5446143525,0.2099806317,66.3830796397,0,3,4,1.0,10096,9809,0.0],[1,7,0.0,0.0,0.0,12.14285714,0,1,0,0.142857143,10104,9817,0,6,0.1335524982,0.0,0.5262233431,11.1224217198,0,0,0,0.0,10103,9817,1.0],[1,1,0.0,1.564516129,0.016129032,62.0,0,1,14,1.0,10104,9817,0,1,0.4704544428,0.8110750593,0.6915114474,61.1091580364,0,0,13,1.0,10104,9817,0.0],[1,5,0.849834752,1.593908629,0.076142132,39.4,0,1,0,0.2,10109,9822,1,4,0.6879817847,1.0,0.3215406149,38.8728685038,0,1,0,0.8397278401,10108,9821,1.0],[1,1,0.0,0.0,0.0,13.0,0,1,0,1.0,10110,9823,1,0,0.2276423633,0.0,0.3360276451,12.9900914056,0,0,0,0.5115709681,10110,9823,0.0],[1,1,0.0,0.107954545,0.0,176.0,1,4,16,1.0,10111,9824,0,1,0.6368026934,0.0,0.6731358546,174.9684047388,1,3,16,0.5309500282,10112,9824,0.0],[1,3,0.657329954,0.459677419,0.201612903,41.33333333,1,6,51,0.666666667,10114,9827,1,3,1.0,1.0,0.7942934149,41.6898992787,1,6,50,1.0,10114,9827,0.0],[1,8,0.917066271,0.39159292,0.101769912,56.5,1,5,72,0.25,10122,9835,0,8,1.0,0.4337633061,0.8906185314,56.427901265,0,4,71,0.0,10121,9835,0.0],[1,2,0.037369479,0.615740741,0.550925926,108.0,0,4,30,1.0,10137,9850,0,1,0.6206661216,0.8453950001,0.2089843934,108.4017747107,0,4,29,1.0,10136,9849,0.0],[1,1,0.0,0.0,0.0,23.0,0,1,0,1.0,10137,9850,1,0,0.0,0.1137805313,0.0612590436,22.6922744939,0,0,0,1.0,10136,9850,0.0],[1,1,0.0,0.0,0.0,173.0,0,1,0,1.0,10129,9842,0,1,0.076719288,0.0,0.39167286,172.2060102449,0,1,0,1.0,10128,9842,0.0],[1,2,0.08970339,0.293333333,0.293333333,150.0,0,2,46,1.0,10124,9837,0,1,0.948210846,0.0886372176,0.4301361672,150.1167282495,0,2,46,1.0,10124,9836,0.0],[1,4,0.781340055,0.843866171,0.371747212,67.25,0,6,69,1.0,10141,9854,0,4,0.6559472141,0.0647754788,0.5035642311,66.9283737734,0,6,68,1.0,10141,9854,0.0],[1,4,0.660210425,0.533536585,0.335365854,82.0,0,5,92,0.75,10129,9842,0,3,0.3293517097,0.749112152,0.2882656004,82.1907195637,0,4,93,0.9718582661,10128,9842,0.0],[1,4,0.664098962,0.828125,0.573660714,112.0,0,4,85,0.75,10134,9847,0,3,0.1634917701,1.0,1.5177154255,112.4784261094,0,3,84,1.0,10133,9847,0.0],[1,1,0.0,0.0,0.0,38.0,0,1,0,1.0,10134,9847,0,0,0.3888368207,0.153744262,1.8763594222,38.0391223727,0,0,0,1.0,10132,9847,0.0],[1,1,0.0,0.023809524,0.047619048,42.0,0,6,15,1.0,216,194,0,0,0.0,0.0,0.0047680187,41.962194527,0,5,14,1.0,215,193,0.0],[1,6,0.0,0.0,0.0,0.0,0,5,137,0.333333333,371,371,0,5,0.2108308763,0.5406035136,0.3368688961,0.9679429104,0,4,136,0.0,370,371,0.0],[1,7,0.835029826,0.443213296,0.387811634,51.57142857,0,4,154,0.571428571,378,378,1,7,0.761746684,0.1840607289,0.581084432,52.225010304,0,3,153,0.482177894,377,377,1.0],[1,1,0.0,0.0,0.0,6.0,0,1,0,1.0,1,1,0,1,0.0,0.0,0.2776560761,5.7462470818,0,1,0,1.0,1,0,0.0],[1,1,0.0,0.0,0.0,48.0,0,1,0,1.0,2,2,1,1,0.1292925827,0.0,0.4551231486,47.1115818688,0,0,0,1.0,1,1,0.0],[1,1,0.0,0.0,0.0,23.0,0,1,0,1.0,3,3,0,1,0.0,0.2734918558,0.1253540622,23.552905649,0,1,0,1.0,2,2,0.0],[1,1,0.0,0.375,0.125,8.0,1,1,25,1.0,10142,9855,0,1,0.3641836666,0.0,0.6875468143,8.801095315,0,1,24,1.0,10142,9854,0.0],[1,5,0.995268456,2.398773006,2.398773006,32.6,0,3,125,0.2,8,8,0,5,1.0,1.0,2.4470116059,32.4611892408,0,3,125,0.0,7,7,1.0],[1,40,0.987538465,2.396017699,2.42920354,33.9,0,7,2810,0.1,48,48,1,39,0.3809053198,1.0,2.6878378222,33.116738117,0,7,2810,0.6759014936,47,48,1.0],[1,6,0.833502339,1.23902439,1.209756098,34.16666667,0,5,412,0.5,54,54,0,5,1.0,0.9472002855,1.2883759221,35.0076306222,0,4,411,0.4502583141,54,54,1.0],[1,3,0.777796869,2.147058824,2.564705882,56.66666667,0,6,69,0.666666667,57,57,0,3,0.3993555771,1.0,2.3090150185,56.1143344324,0,5,68,1.0,57,56,0.0],[1,28,0.878682946,1.585747847,1.576742365,91.21428571,0,9,744,0.392857143,85,85,1,27,0.730430669,1.0,1.6574109381,90.165375437,0,9,743,0.0,85,84,1.0],[1,4,0.0,0.0,0.0,15.5,0,1,0,0.25,10150,9863,0,3,0.0,0.0,0.2289801159,16.2741113882,0,1,0,0.5072251285,10150,9861,0.0],[1,1,0.0,0.083333333,0.0625,96.0,0,4,3,1.0,10151,9864,1,1,0.0,0.454923932,1.3020831713,95.7997045009,0,3,2,0.9575324101,10151,9863,0.0],[1,4,0.707057169,0.646853147,0.437062937,71.5,0,3,10,0.75,10146,9859,1,4,0.0,0.1760262587,0.1802117318,71.5212813907,0,3,9,0.6087152772,10145,9859,1.0],[1,1,0.0,0.009950249,0.044776119,201.0,0,5,15,1.0,1668,1644,0,1,0.0,0.4499877474,0.479785627,201.7416267689,0,4,15,1.0,1668,1643,0.0],[1,9,0.817902804,0.095492743,0.155844156,145.4444444,0,7,189,0.888888889,1677,1653,1,8,1.0,0.0,0.146142286,145.7821864798,0,7,188,1.0,1676,1653,0.0],[1,2,0.981940787,0.226950355,0.042553191,70.5,0,4,357,1.0,1679,26,0,1,0.7091222468,0.0,0.7709425821,69.1834342678,0,3,357,0.202502655,1678,26,0.0],[1,1,0.0,0.0625,0.15625,32.0,1,2,0,1.0,1680,27,0,1,0.2500845723,0.0,0.2046721853,32.4047316521,1,2,0,0.0,1679,27,0.0],[1,2,1.0,0.26446281,0.016528926,60.5,0,2,133,1.0,1682,29,0,2,0.9815264619,0.7316628945,0.8142270218,59.7956913519,0,1,132,0.9390883826,1681,29,0.0],[2,26,0.849639556,0.895219384,0.896529142,58.73076923,0,6,740,0.423076923,1708,1708,2,25,0.4440383075,1.0,0.4325765231,59.0105817648,0,5,740,0.2058735293,1708,1708,1.0],[1,2,0.0,0.0,0.0,207.0,0,1,0,0.5,1888,1843,1,2,0.1657255307,0.0503205262,0.9993078827,207.3407199199,0,1,1,0.6269481649,1888,1842,1.0],[1,178,0.811042535,1.167685049,1.167685049,72.63483146,0,9,3558,0.247191011,1888,1843,0,177,1.0,0.6620607696,0.7865286596,72.6065855432,0,10,3558,0.0,1887,1842,1.0],[1,3,0.685379024,0.185446009,0.178403756,142.0,0,3,0,0.666666667,1891,1846,0,2,0.8867283022,0.0,0.5476584375,142.1892285473,0,1,0,1.0,1891,1846,0.0],[1,1,0.0,0.005319149,0.005319149,188.0,1,6,0,1.0,1892,1847,1,2,0.6538361608,0.0,0.5773117123,188.7757270129,1,5,0,0.8582634902,1891,1848,0.0],[1,2,0.967294779,0.14379085,0.071895425,76.5,0,3,4,1.0,1894,1849,1,3,0.7696377737,0.478853668,0.3122851057,77.3851051355,0,3,3,1.0,1893,1849,0.0],[1,4,0.598836264,0.020689655,0.056321839,217.5,0,7,8,0.5,1898,1853,1,3,0.0,0.7398581886,0.5651095178,217.1990005785,0,7,8,0.3560312382,1898,1853,0.0],[2,7,0.785533375,0.121212121,0.114478114,42.42857143,0,5,14,0.285714286,1906,1906,1,6,0.7844111799,0.0,0.2477319383,42.9330231759,0,5,13,0.292366504,1905,1906,0.0],[1,1,0.0,0.0,0.0,68.0,0,1,0,1.0,1906,1860,1,0,0.0,0.3456392344,0.8693682192,67.7108579269,0,0,0,1.0,1906,1860,0.0],[1,5,0.629049597,0.180412371,0.180412371,38.8,1,3,60,1.0,1911,1865,0,5,0.7690681121,0.5117028751,0.4159246307,37.9671447787,0,3,60,0.4737169305,1911,1864,1.0],[1,2,0.0,0.763157895,0.421052632,38.0,0,2,56,0.5,1913,1867,1,1,0.0,0.5939964185,0.0684585392,39.0623172469,0,1,56,0.1231878319,1913,1866,0.0],[1,29,0.815224339,0.028468684,0.026370992,115.0689655,0,9,68,0.137931034,1942,1896,0,28,1.0,0.6554433704,0.2491268826,114.2140954791,0,8,68,0.4185997776,1942,1896,1.0],[1,1,0.0,0.013986014,0.076923077,143.0,0,1,0,1.0,1943,1897,1,1,0.0,0.0,0.7917513035,143.2946678676,0,1,0,0.9191813238,1943,1896,0.0],[1,5,0.796505445,2.545643154,2.541493776,96.4,0,6,129,0.4,221,199,0,3,0.3022618579,1.0,2.4744013323,96.6369939026,0,5,129,0.9225796118,221,198,1.0],[1,1,0.0,0.0,0.0,34.0,0,1,0,1.0,222,200,0,1,0.2396504081,0.6191375933,0.0252115839,33.9650037199,0,1,0,0.9514951569,222,200,0.0],[1,1,0.0,2.821292776,2.802281369,263.0,1,8,5,1.0,86,86,1,0,0.0,1.0,2.3421908085,262.9638297739,0,7,4,1.0,85,84,1.0],[1,2,0.495969072,0.15060241,0.126506024,83.0,0,5,10,1.0,224,202,1,2,0.3392150435,0.0,0.1470363395,84.0922216753,0,4,9,0.8055536879,223,201,1.0],[1,3,0.818586443,0.12745098,0.009803922,68.0,1,4,30,0.333333333,10154,9867,0,3,0.3483651793,0.2943085267,0.7222125521,67.7616186552,0,3,29,1.0,10153,9867,0.0],[1,1,0.0,0.118881119,0.125874126,143.0,0,1,9,1.0,1944,1898,1,0,0.0031052344,0.3868260344,0.5978558239,142.9721409085,0,1,8,1.0,1944,1896,0.0],[1,3,0.806396114,0.068965517,0.075862069,96.66666667,0,6,198,1.0,1947,1901,0,2,1.0,0.5312597978,0.6080033219,96.675884004,0,5,198,1.0,1947,1901,0.0],[1,2,0.995887311,0.067961165,0.275080906,154.5,0,4,74,0.5,1950,1904,1,2,0.6175668317,0.2248138738,0.0489696133,154.3678282822,0,4,74,0.4723808323,1950,1903,0.0],[1,1,0.0,0.0,0.0,15.0,0,1,0,1.0,1950,1904,1,0,0.0,0.0954728236,0.0192479751,14.5874324269,0,0,0,0.4571078898,1949,1903,1.0],[1,1,0.0,2.0,1.2,15.0,0,2,38,1.0,1951,1905,0,1,0.0,1.0,1.127220794,15.0254312117,0,0,38,0.7236743882,1951,1905,0.0],[1,1,0.0,0.0,0.0,0.0,0,2,38,1.0,1952,1906,1,0,0.0,0.32292724,0.1681370607,0.4544716484,0,1,38,1.0,1950,1906,0.0],[1,1,0.0,0.0,0.0,0.0,0,2,38,1.0,1953,1907,0,0,0.804248516,0.2204906676,0.792170345,0.5481141681,0,2,37,0.6963721251,1952,1906,0.0],[1,2,0.380946586,0.17027027,0.048648649,185.0,0,5,33,1.0,1957,1911,1,2,0.2827392153,0.262126671,0.5688445505,184.750137981,0,4,33,1.0,1956,1911,0.0],[1,2,0.0,0.0,0.0,85.0,0,1,0,0.5,1957,1911,1,1,0.8622394426,0.8720745332,0.6751471138,86.0801628385,1,0,0,0.0,1957,1910,0.0],[1,1,0.0,3.782608696,2.304347826,23.0,1,3,90,1.0,226,204,0,0,0.8508704951,1.0,2.414546016,23.0258336175,1,3,90,1.0,224,203,0.0],[1,1,0.0,0.0,0.0,24.0,1,1,0,1.0,226,204,1,1,0.0,0.6847925521,0.1551923107,23.8333443572,1,0,0,0.7467392568,226,204,0.0],[1,1,0.0,0.0,0.0,41.0,1,1,0,1.0,227,205,0,1,0.0267745246,0.0,0.6986051263,40.9953715417,1,0,0,1.0,226,205,0.0],[1,1,0.0,2.451612903,2.548387097,31.0,0,5,39,1.0,242,220,0,1,0.0,1.0,2.8627955359,31.1315568197,0,4,39,0.7989206167,242,218,1.0],[1,3,0.0,0.0,0.0,26.66666667,0,1,0,0.333333333,241,219,0,2,0.0,0.0,0.7939010793,26.3037535859,0,1,0,0.2117688995,241,219,1.0],[1,11,0.763633809,1.993730408,2.225705329,29.0,0,7,300,0.272727273,241,219,0,10,1.0,1.0,2.1018152885,29.1693058404,0,7,300,0.0,240,218,1.0],[1,2,0.0,0.0,0.0,0.0,0,2,78,1.0,244,222,0,1,0.5449197874,0.3763944045,0.0928853307,0.3594337571,1,2,78,1.0,243,221,0.0],[1,3,0.898818037,0.229314421,0.113475177,141.0,0,4,133,1.0,10157,9870,1,2,0.8908612546,0.6655445307,0.0060541764,142.9136100373,0,3,132,1.0,10156,9870,0.0],[1,2,0.634309555,0.033248082,0.030690537,195.5,0,5,2,1.0,1959,1913,1,1,0.7730730539,0.2846821973,0.6088347393,194.7280741127,1,5,2,1.0,1958,1912,0.0],[1,4,0.950402899,0.751655629,1.072847682,75.5,0,5,139,1.0,10161,9874,0,3,1.0,0.6087012382,0.2214475657,75.2694775469,0,4,138,0.0,10160,9873,0.0],[1,2,0.387051421,0.136363636,0.136363636,242.0,1,5,79,1.0,1961,1915,1,1,0.819775668,0.6603872888,0.5394293694,241.8593087542,1,4,79,0.5728145015,1961,1915,1.0],[1,1,0.0,0.003921569,0.003921569,255.0,1,5,0,1.0,1962,1916,1,0,0.7309898051,0.4281216959,0.0735455881,254.1341574708,1,4,0,1.0,1962,1916,0.0],[1,1,0.0,0.333333333,0.244444444,135.0,0,4,43,1.0,1963,1917,0,1,0.1337508396,0.9044072323,0.3324020688,134.9619465041,0,3,43,0.8972821726,1963,1916,1.0],[1,1,0.0,0.017964072,0.179640719,167.0,0,4,38,1.0,1964,1918,0,1,0.1179174235,0.1514539256,0.350251509,166.2259192991,0,4,38,0.50554443,1964,1917,0.0],[1,2,0.11411051,0.604651163,3.197674419,43.0,0,3,46,1.0,1966,1920,0,1,0.0,0.405650527,3.038348891,42.9694742522,0,2,46,1.0,1966,1919,0.0],[1,1,0.0,0.00625,0.2,160.0,0,3,44,1.0,1967,1921,1,1,0.9612109787,0.0,0.1637188423,160.437644031,0,2,43,1.0,1967,1921,0.0],[1,3,0.628234076,0.292682927,0.024390244,13.66666667,0,2,57,0.666666667,10169,9882,0,3,0.8392758123,0.3590756556,0.0316886895,13.7194942285,0,2,57,1.0,10168,9882,0.0],[1,5,0.0,0.0,0.0,17.2,0,1,0,0.2,10169,9882,1,4,0.1039899508,0.0,0.1547582846,17.3529199936,0,0,0,0.0,10169,9882,0.0],[1,1,0.0,0.008733624,0.008733624,229.0,1,3,2,1.0,1968,1922,0,1,0.0,0.6433820766,0.3605708716,228.2261796075,1,3,1,0.5974705499,1967,1922,1.0],[1,3,0.996429249,3.169014085,3.084507042,23.66666667,0,5,55,0.666666667,247,225,0,2,0.6141715821,1.0,3.8269510401,25.1224868482,0,5,55,0.6613564254,246,223,1.0],[1,1,0.0,0.506437768,0.467811159,233.0,1,3,0,1.0,10170,9883,1,2,0.2152788063,0.0,0.883058002,232.8909735585,0,3,0,0.8561919157,10170,9884,0.0],[1,1,0.0,0.0,0.0,0.0,0,1,21,1.0,87,87,1,0,0.0,0.6961484084,0.5233838524,0.4270485639,0,1,19,1.0,87,86,0.0],[1,1,0.0,2.363636364,0.0,11.0,0,1,21,1.0,88,88,1,0,0.0771018806,1.0,0.1211015849,11.2640030222,0,0,20,1.0,87,87,0.0],[1,3,0.615088398,0.763546798,0.221674877,67.66666667,0,6,60,0.333333333,91,91,1,3,1.0,0.1254814308,0.4234407973,67.728195771,1,4,59,0.2091514286,91,90,0.0],[1,3,0.0,0.0,0.0,9.333333333,0,1,0,0.333333333,94,94,1,2,0.5757147567,0.0,0.7499903524,8.9629161014,0,0,0,0.0,94,95,1.0],[1,2,0.66959206,1.302325581,0.953488372,43.0,0,4,65,1.0,97,97,1,2,0.5021619545,1.0,1.4108519194,42.5702241595,0,4,64,1.0,97,97,0.0],[1,1,0.0,0.0,0.0,6.0,0,1,0,1.0,97,97,2,0,0.0,0.3865242688,0.4647793343,6.5444481894,0,1,0,1.0,95,97,0.0],[1,1,0.0,0.040540541,0.0,74.0,0,6,36,1.0,98,98,0,1,0.0,0.0,0.3981456282,74.2460678356,0,5,36,1.0,97,98,0.0],[1,9,0.734718509,1.084093212,0.975683891,109.6666667,0,8,236,0.555555556,107,107,0,9,1.0,1.0,1.6520497567,109.6418722996,0,7,236,0.0,106,106,1.0],[1,15,0.621866165,1.708879185,1.711062591,91.6,0,8,421,0.4,122,122,0,14,0.4614655424,1.0,1.4719505672,91.5091222774,0,7,420,1.0,121,123,1.0],[1,1,0.0,0.0,0.0,75.0,0,1,0,1.0,123,123,1,0,0.0,0.0,0.0959274051,75.9100559104,0,1,0,0.3460005857,123,122,0.0],[1,1,0.0,0.0,0.0,42.0,0,1,0,1.0,1982,1936,0,0,0.0,0.0,0.2688967618,41.9089495035,0,1,0,1.0,1982,1936,1.0],[1,13,0.843517943,0.227272727,0.278499278,106.6153846,0,6,380,0.769230769,1982,1936,0,11,0.9929202494,0.3132438901,0.6871888195,106.4780238306,0,6,381,1.0,1982,1936,1.0],[1,1,0.0,0.090909091,0.022727273,44.0,1,1,0,1.0,1983,1937,0,0,0.0,0.6088398977,0.1641035595,44.2922134058,0,0,0,0.9372271812,1982,1936,1.0],[1,2,0.0,0.115384615,0.025641026,39.0,0,6,0,1.0,125,125,0,1,0.0,0.6523302664,0.4094705171,39.2986686604,0,5,0,1.0,123,125,0.0],[1,1,0.0,0.260869565,0.130434783,23.0,1,2,46,1.0,1984,1938,1,1,0.0,0.9398256142,0.6281120925,23.297891318,1,1,45,1.0,1985,1937,0.0],[1,2,0.650022422,0.062200957,0.023923445,104.5,1,3,2,1.0,1986,1940,1,2,1.0,1.0,0.0386321867,104.2348496014,0,2,1,0.8934739916,1985,1939,0.0],[1,1,0.0,0.0,0.0,6.0,1,1,0,1.0,249,227,0,1,0.6605294437,0.462919055,0.264112801,5.7571350426,2,1,0,0.6550448411,249,227,0.0],[1,1,0.0,2.296,2.208,125.0,1,4,2,1.0,249,227,1,1,0.3648869419,1.0,2.1457373215,124.317332829,0,4,1,0.6889147139,248,227,0.0],[1,1,0.0,2.489795918,2.278911565,147.0,0,4,19,1.0,255,233,0,0,0.3127997512,1.0,2.7775164233,146.0416118827,0,3,19,1.0,255,233,1.0],[1,3,0.0,0.0,0.0,22.66666667,0,1,0,0.333333333,253,231,0,3,0.6770566432,0.3880591613,0.1862849087,22.7889366301,0,1,0,1.0,253,231,0.0],[1,1,0.0,2.49382716,2.271604938,81.0,0,5,19,1.0,250,228,1,0,0.0,1.0,0.9082953048,81.6285482915,0,4,18,0.9953384939,251,227,1.0],[1,1,0.0,0.0,0.0,102.0,0,1,0,1.0,255,233,1,0,0.0,0.0914244514,0.1836252357,101.8132712921,0,1,0,1.0,254,233,1.0],[1,1,0.0,1.894736842,1.912280702,114.0,0,5,21,1.0,256,234,0,0,0.0,1.0,1.4544013335,114.7971041509,0,4,20,0.6839610636,256,234,1.0],[1,1,0.0,0.027586207,0.0,145.0,1,2,11,1.0,10171,9884,1,0,0.0,0.0,0.4447688469,143.9303494155,1,1,10,1.0,10171,9884,0.0],[1,3,0.0,0.0,0.0,30.0,0,1,0,0.333333333,10176,9889,1,2,0.0,0.1618649061,0.6810293021,29.3185357101,0,1,0,0.1599399582,10175,9888,1.0],[1,2,0.082836553,0.776923077,0.715384615,65.0,0,5,90,1.0,10176,9889,1,2,0.0,1.0,0.6155973493,65.3564839941,0,5,89,1.0,10176,9888,0.0],[1,2,0.0,0.021341463,0.0,164.0,1,5,42,1.0,10178,9891,0,2,1.0,0.0,1.2019349594,163.5433153556,0,5,41,1.0,10177,9891,0.0],[1,2,0.0,0.0,0.0,0.0,0,3,96,0.5,10182,9895,0,1,0.3224545612,0.7201958113,0.0033870439,0.0087274682,0,2,95,0.7521448615,10181,9895,0.0],[1,2,0.0,0.0,0.0,37.0,0,1,0,0.5,10182,9895,0,2,0.0575576759,0.005587692,0.2203286869,37.2045939914,0,1,0,0.4374264192,10182,9894,1.0],[1,17,0.864792303,1.838427948,1.846537742,94.29411765,0,7,441,0.294117647,273,251,1,16,1.0,1.0,0.3053587212,94.1079319026,1,8,440,0.3061601102,273,251,1.0],[1,1,0.0,0.0,0.0,34.0,1,1,0,1.0,10184,9897,1,1,0.1361799621,0.6162376691,0.2148552936,33.3622175267,0,1,0,0.4687692104,10184,9896,0.0],[1,1,0.0,0.923076923,2.358974359,39.0,1,5,23,1.0,10184,9897,0,0,1.0,1.0,2.743498688,39.0061932388,0,4,23,1.0,10183,9896,0.0],[1,2,0.992774454,0.217948718,0.038461538,39.0,0,4,2,1.0,10190,9903,1,1,0.0,0.3846136333,0.5421913901,38.2483250136,0,4,1,1.0,10190,9903,0.0],[1,4,0.0,0.0,0.0,24.0,0,1,0,0.25,10190,9903,1,3,0.4588906399,0.0,0.538509813,24.1130566308,0,0,0,0.5677378716,10190,9902,1.0],[1,6,0.0,0.0,0.0,0.0,0,4,492,0.333333333,10196,293,0,5,0.7597930285,0.0,0.5217060455,0.2478437391,0,3,492,0.2778188413,10195,293,0.0],[1,1,0.0,1.089005236,1.010471204,191.0,1,3,24,1.0,10197,9904,1,0,0.0,1.0,0.3182350659,190.3180293887,0,3,23,0.160221517,10196,9903,0.0],[1,1,0.0,0.071428571,0.071428571,70.0,0,1,43,1.0,10198,9905,0,1,0.0810240577,0.9537750877,0.5146723534,69.4722036336,0,1,42,0.6367582072,10198,9904,0.0],[1,1,0.0,0.010695187,0.016042781,187.0,1,6,24,1.0,10199,9906,0,1,0.1940239321,0.8985066238,0.1889095798,188.6321212436,1,6,23,0.5004266024,10199,9905,0.0],[1,27,0.596052645,0.041905855,0.014925373,64.51851852,0,9,1086,0.407407407,10236,9943,0,26,0.0,0.3678036409,0.871723602,65.4644102113,0,8,1085,1.0,10236,9942,1.0],[1,7,0.0,0.0,0.0,19.42857143,0,1,0,0.142857143,10236,9943,1,6,0.0,0.0,0.3032755241,19.7613870845,0,0,0,0.2951702788,10236,9943,1.0],[1,3,0.0,0.0,0.0,15.33333333,0,1,0,0.333333333,10246,9953,0,3,0.1608001208,0.2076530244,1.4219941209,15.2861291841,0,1,0,0.7868215433,10245,9952,1.0],[1,3,0.134135392,0.263043478,0.195652174,153.3333333,0,6,63,1.0,10202,9909,1,3,0.0,0.6448881828,1.0784545622,153.5055565185,0,5,62,1.0,10202,9909,0.0],[1,7,0.774236718,0.028790787,0.028790787,74.42857143,0,7,168,1.0,10246,9953,0,7,0.9696950761,0.3492558952,0.7389872693,74.9618166273,0,7,168,1.0,10244,9952,0.0],[1,1,0.0,0.74375,0.54375,160.0,0,5,0,1.0,10254,9961,0,1,0.0,0.853623181,0.4157988894,160.4875783957,0,5,0,1.0,10253,9961,0.0],[1,3,0.0,0.0,0.0,4.666666667,0,1,0,0.333333333,10250,9957,1,2,0.0,0.248862912,0.5544080136,4.7090034671,0,1,0,0.6131510246,10250,9956,0.0],[1,1,0.0,0.0,0.0,5.0,0,1,0,1.0,10254,9961,0,1,0.0,0.3370945735,0.0603515412,5.0905896649,0,1,0,0.8917704185,10254,9961,0.0],[1,1,0.0,0.103448276,0.379310345,29.0,0,3,0,1.0,10250,9957,0,0,0.0,1.0,0.8558896211,28.1789765813,0,3,0,1.0,10249,9957,0.0],[1,2,0.990479974,0.070866142,0.409448819,63.5,0,6,0,1.0,10252,9959,1,1,0.4868038271,0.0,0.9479006367,63.7756329105,0,5,0,1.0,10252,9959,0.0],[1,2,0.98900768,0.766666667,0.044444444,45.0,0,2,6,0.5,380,380,1,2,0.7823762464,0.8886051759,0.0753088265,44.6136502795,0,2,6,0.3372460824,379,380,1.0],[1,16,0.878127359,1.343019135,1.33664068,88.1875,0,6,381,0.4375,289,267,1,15,1.0,1.0,0.3164922203,88.8861984031,0,5,381,0.5012035113,288,266,1.0],[1,1,0.0,0.095238095,0.057142857,105.0,1,1,6,1.0,290,268,1,1,0.2666684043,0.0,0.0426181056,104.1279640449,1,0,5,0.535909201,289,268,0.0],[1,1,0.0,0.147058824,0.0,34.0,0,4,28,1.0,126,126,1,1,0.4534023985,0.8215730442,0.4843270168,34.1554378945,0,4,27,1.0,127,126,0.0],[1,5,1.0,0.017064846,0.017064846,58.6,1,5,230,0.2,131,131,0,5,1.0,0.0,0.1386757135,58.9074491286,1,5,229,0.0,131,130,0.0],[1,1,0.0,0.027027027,0.054054054,37.0,1,2,41,1.0,381,381,0,0,0.0,0.0,0.5376584989,37.3657274719,2,2,40,1.0,381,380,0.0],[1,1,0.0,0.260869565,0.188405797,69.0,1,3,54,1.0,382,382,0,0,0.3852142042,0.8135468697,0.1215812588,68.5949766354,0,3,54,0.5322622542,382,381,0.0],[1,1,0.0,0.338709677,0.225806452,62.0,0,3,29,1.0,1,1,0,0,0.0792022087,0.6147679473,0.2135952039,61.7085737378,0,3,29,0.6369732168,0,0,1.0],[1,1,0.0,0.0,0.0,57.0,0,1,0,1.0,294,272,1,0,0.3026602276,0.2101594763,0.5827189686,56.9773165817,0,0,0,1.0,293,271,0.0],[1,3,0.658536111,0.937106918,1.34591195,53.0,0,3,53,0.666666667,294,272,0,3,0.5239774414,1.0,1.4998572138,53.2047104651,0,2,53,1.0,294,271,1.0],[1,2,0.793049005,0.583333333,0.8125,24.0,0,1,14,0.5,296,274,0,2,0.62151594,0.8955881405,1.310913244,24.1952961661,0,0,13,0.8722037992,296,275,0.0],[1,1,0.0,0.164021164,0.28042328,189.0,0,4,57,1.0,1988,1942,0,1,0.0,0.5070694505,1.2433396936,188.2790294177,0,4,57,0.9060674544,1987,1942,1.0],[1,1,0.0,0.0,0.0,20.0,0,1,0,1.0,1988,1942,0,0,0.7744296686,0.0,0.2523144129,19.7507759055,0,0,0,0.4259064511,1988,1942,1.0],[1,2,0.276195428,0.550458716,0.027522936,54.5,0,6,64,1.0,1991,1945,0,2,0.5648118206,0.2471526153,0.0606969264,54.3405933273,0,5,63,0.9566962379,1991,1945,1.0],[1,1,0.0,0.0,0.0,7.0,0,1,0,1.0,1991,1945,1,0,0.0,0.0,0.5221062566,6.9492366458,0,0,0,0.7721697844,1990,1945,0.0],[1,2,0.0,0.0,0.0,62.5,0,1,0,0.5,1993,1947,0,0,0.0960130613,0.7437311945,0.1277066098,61.9260511758,0,1,0,0.7025217002,1992,1946,1.0],[1,1,0.0,0.018518519,0.018518519,108.0,0,2,2,1.0,1994,1948,1,0,0.496949234,0.0,0.1566717589,108.8435056596,0,2,2,1.0,1993,1948,0.0],[1,1,0.0,0.784615385,0.887179487,195.0,0,3,57,1.0,1995,1949,1,0,0.5942496314,0.5170716441,1.06635374,195.7665533334,0,2,56,0.5056542965,1994,1948,1.0],[1,1,0.0,0.391304348,0.434782609,23.0,0,2,57,1.0,1996,1950,1,0,0.0,0.3058013003,0.4002937364,23.2162900187,0,1,56,0.4309382116,1995,1949,0.0],[1,6,0.0,0.0,0.0,61.5,0,1,0,0.166666667,302,28,0,6,0.0244647864,0.0,0.3417641416,61.8857247593,0,0,0,0.0,301,28,1.0],[1,1,0.0,0.657142857,0.885714286,35.0,0,2,58,1.0,1997,1951,0,1,0.2368052629,1.0,1.0890182474,35.015167731,0,1,58,1.0,1996,1951,0.0],[2,10,0.442999789,1.699640288,1.699640288,55.6,0,6,575,0.5,2007,2007,2,10,1.0,1.0,2.5968470324,54.598548976,0,5,576,0.4851998769,2007,2006,1.0],[1,8,0.772615264,0.374172185,0.374172185,37.75,0,4,384,0.875,2017,1970,1,7,0.6147557532,0.0,1.1228117318,38.4791795069,0,3,383,0.9843554969,2016,1969,1.0],[1,2,0.0,0.0,0.0,4.5,0,1,0,0.5,2009,1962,1,1,0.0922921922,0.0,0.8789101097,5.0759297067,0,0,0,0.4734104328,2009,1961,0.0],[1,1,0.0,0.238095238,0.523809524,42.0,0,4,8,1.0,2018,1971,0,1,0.0,1.0,0.0033942652,42.1818127421,0,4,7,0.0,2017,1970,0.0],[1,5,0.853549029,0.383458647,0.268170426,79.8,0,5,42,0.6,10259,9966,1,4,0.0,0.8792023724,0.1259728043,80.1377830807,0,4,43,0.9722948701,10258,9964,1.0],[1,6,0.0,0.0,0.0,40.16666667,0,1,0,0.166666667,10265,9972,0,5,0.0,0.5653975647,0.6654911318,39.9851271503,0,0,0,0.0,10264,9971,1.0],[1,2,0.963651274,0.122994652,0.104278075,187.0,0,4,54,1.0,10267,9974,0,2,0.6379643456,0.4420109312,0.2939915484,186.3368528691,0,4,53,1.0,10266,9974,1.0],[1,1,0.0,0.117647059,0.032679739,153.0,1,4,7,1.0,383,383,0,0,0.0,0.0699569674,0.0860192236,153.2457904578,0,4,7,0.90576141,382,382,0.0],[1,3,0.362631803,0.353571429,0.275,93.33333333,1,3,31,0.666666667,10270,9977,0,2,0.9169245225,0.4384534499,0.6844761922,94.1989661761,0,2,30,1.0,10270,9977,1.0],[1,1,0.0,0.003703704,0.003703704,270.0,1,2,0,1.0,10271,9978,0,1,0.0,0.0,0.2252709944,269.4798030921,1,2,0,1.0,10270,9977,0.0],[1,1,0.0,0.032894737,0.006578947,152.0,1,5,7,1.0,10272,9979,1,1,0.0,0.5686785334,0.8785717813,152.323552158,0,5,7,0.4474012508,10272,9978,0.0],[1,1,0.0,0.0,0.0,51.0,0,1,0,1.0,305,277,1,1,0.3447168629,1.0,0.2259199784,51.0752772431,0,2,0,0.4406833201,305,277,1.0],[1,2,0.954434003,0.266666667,0.666666667,30.0,0,1,122,0.5,304,276,1,2,0.9004555677,0.6713660003,0.5891906796,30.6790804522,0,1,121,0.5827657513,304,276,1.0],[1,1,0.0,0.624203822,2.47133758,157.0,0,4,53,1.0,10273,9980,1,0,0.2911532321,0.9763320643,2.3451107076,157.2546504752,0,5,52,0.418688004,10273,9980,1.0],[1,1,0.0,0.0,0.0,9.0,0,1,0,1.0,10274,9981,0,0,0.0,0.3339171654,0.4470660211,9.2246098411,1,0,0,1.0,10273,9980,0.0],[1,5,0.910760407,0.474320242,0.909365559,66.2,0,4,250,0.4,10280,9987,0,5,1.0,0.0986166925,1.5768122211,64.854508128,0,3,249,0.5618116098,10280,9987,1.0],[1,1,0.0,0.0,0.0,53.0,0,1,0,1.0,10280,9987,0,0,0.0,1.0,0.2603527259,52.887929677,0,1,0,1.0,10279,9986,1.0],[1,1,0.0,0.041237113,0.010309278,194.0,1,3,4,1.0,10281,9988,0,0,0.5093198193,0.0,0.4906492413,194.0721230585,1,2,4,1.0,10280,9988,1.0],[1,1,0.0,0.035897436,0.030769231,195.0,1,3,0,1.0,10282,9989,0,1,0.3511591922,0.0,0.0548787815,194.9857928147,1,2,1,0.8988195948,10282,9987,0.0],[1,7,0.467442324,0.317575758,0.259393939,117.8571429,0,8,160,0.857142857,10289,9996,1,7,1.0,0.1012322848,0.5863209495,118.4842646097,0,7,160,0.4459157717,10289,9996,1.0],[1,1,0.0,0.020833333,0.020833333,48.0,1,2,1,1.0,10290,9997,1,1,0.0,0.3549567477,0.7257884897,47.7072371481,0,1,0,0.8340995081,10290,9996,1.0],[1,1,0.0,0.08,0.0,50.0,1,2,0,1.0,10291,9998,1,0,0.4284349879,0.2461600656,0.723252944,50.4282172916,1,2,0,1.0,10291,9997,0.0],[1,2,0.997502546,0.056390977,0.007518797,133.0,1,6,11,1.0,10293,10000,0,0,0.9746340107,0.3873495139,0.0467755238,132.474715857,1,5,11,1.0,10292,10000,1.0],[1,32,0.89112002,0.05620985,0.08993576,58.375,0,9,1220,0.6875,10325,10032,1,31,0.9886259121,0.0,1.3115033726,57.6633532478,1,9,1220,0.6975084577,10325,10031,0.0],[1,1,0.0,0.058823529,0.058823529,17.0,1,1,167,1.0,10326,294,1,0,0.0,0.2223712186,0.0892609409,16.3192025471,1,1,166,0.5562627805,10326,294,0.0],[1,2,1.0,0.009756098,0.009756098,205.0,1,5,96,0.5,10328,296,0,2,0.7303348683,0.1566191838,0.5541254504,204.9900482977,0,4,95,0.3941831657,10328,295,0.0],[1,1,0.0,0.282608696,0.27173913,184.0,1,2,48,1.0,10329,10033,1,1,0.5512185871,0.5112542251,0.2054305104,184.1648431021,1,1,48,0.0080871923,10329,10032,1.0],[1,1,0.0,0.0,0.0,218.0,1,1,0,1.0,10330,10034,0,1,0.3655617967,0.2891213466,0.4467449066,218.0226183538,1,0,0,0.8372601134,10330,10034,1.0],[1,4,0.249162068,0.415300546,0.360655738,45.75,1,5,317,1.0,10334,10038,0,3,0.0970736726,0.0,0.6106704164,45.9550597532,0,4,317,1.0,10333,10038,1.0],[1,13,0.588258479,0.089560753,0.083285796,134.8461538,1,7,781,0.384615385,10347,10051,1,13,0.3471533369,0.740015697,0.479892481,134.4554011226,0,6,780,0.6793023391,10346,10051,1.0],[1,1,0.0,0.0125,0.0125,160.0,0,4,68,1.0,10348,10052,1,0,0.0,0.1226951768,0.9403377454,159.8986815063,0,3,67,1.0,10347,10051,0.0],[1,14,0.846969173,0.043103448,0.038074713,99.42857143,1,8,499,0.642857143,10362,10066,0,14,0.5028318403,0.2678485398,0.0766158347,99.6846343269,1,7,498,1.0,10362,10065,0.0],[1,1,0.0,0.003703704,0.003703704,270.0,1,2,16,1.0,10363,10067,1,1,0.0,0.0,0.2850579454,269.5500464622,0,1,15,1.0,10362,10066,0.0],[1,1,0.0,0.247058824,0.458823529,85.0,0,3,75,1.0,10364,10068,1,1,0.9405656649,0.4002360129,0.2583596081,84.9799824703,0,3,73,1.0,10364,10068,0.0],[1,1,0.0,0.006134969,0.006134969,163.0,1,6,1,1.0,10365,10069,0,1,0.0,0.1930144438,0.5455950575,163.0745773245,0,6,1,0.5345235845,10364,10068,1.0],[1,1,0.0,0.0,0.020408163,49.0,1,4,16,1.0,10366,10070,1,2,0.4540978181,0.0371172272,1.1453302383,48.8199448246,1,4,15,0.8731284223,10366,10070,0.0],[1,2,0.0,0.0,0.0,15.5,1,1,0,0.5,10389,10093,0,1,0.0,0.4563639707,0.8815757763,15.6852446708,1,0,0,0.975916287,10388,10092,0.0],[1,21,0.862357188,0.292134831,0.171749599,29.66666667,1,4,839,0.476190476,10387,10091,0,21,0.978419176,1.0,0.8296203896,30.9652959526,1,4,838,1.0,10387,10090,0.0],[1,17,0.785532624,0.204248366,0.150326797,36.0,1,6,834,0.764705882,10406,10110,1,17,1.0,0.2969824991,0.0764603609,35.3119389299,1,5,834,1.0,10406,10109,1.0],[1,1,0.0,0.0,0.0,30.0,1,1,0,1.0,10407,10111,1,0,0.5846291888,0.3602531302,0.5211766477,29.6640347213,1,1,0,1.0,10407,10111,0.0],[1,1,0.0,2.298245614,2.245614035,57.0,1,5,50,1.0,513,511,1,0,0.5711941527,1.0,2.0143898237,56.7239837697,1,5,50,1.0,513,510,1.0],[1,1,0.0,0.137931034,0.086206897,116.0,1,6,31,1.0,514,512,0,0,0.0,0.0652038882,0.9889008503,115.3631530771,1,5,29,0.6632776386,513,512,0.0],[1,5,0.531328225,0.218926554,0.298022599,141.6,0,5,327,0.8,2023,1976,0,4,0.1960051452,0.0,0.2631691962,141.0484629265,0,4,327,0.0,2022,1975,1.0],[1,1,0.0,0.003802281,0.003802281,263.0,1,8,7,1.0,10408,10112,1,2,0.0,0.2119704252,0.5004565528,263.0186296486,1,8,7,0.5575974735,10407,10112,0.0],[1,1,0.0,0.910714286,0.625,56.0,1,4,174,1.0,10409,10113,0,0,0.4194984394,0.5639244182,0.830094212,55.917490615,1,3,173,0.420652765,10409,10113,1.0],[1,1,0.0,0.353448276,0.275862069,116.0,1,4,56,1.0,10410,10114,0,1,0.0,0.0283994689,0.1225573964,116.0641601373,1,3,56,1.0,10410,10114,0.0],[1,1,0.0,0.9375,1.28125,32.0,1,4,56,1.0,10412,10116,0,0,0.0,1.0,1.7006286993,32.0872494597,0,4,56,0.6092131816,10411,10115,0.0],[1,1,0.0,0.0,0.0,41.0,1,1,0,1.0,10412,10116,0,0,0.8449715239,0.0,0.2629030472,40.9166281606,0,1,0,0.5371135552,10411,10116,1.0],[1,1,0.0,0.067226891,0.008403361,119.0,1,4,0,1.0,10413,10117,0,1,0.0,0.6047937241,0.578474084,118.387453302,0,3,0,0.7598440986,10412,10117,1.0],[1,2,0.177389453,0.14789916,0.104201681,297.5,1,6,150,0.5,10415,10119,0,1,0.3923086103,0.880812971,0.2766238661,298.0239921932,1,5,149,0.5662857261,10415,10118,1.0],[1,1,0.0,0.074074074,0.018518519,54.0,1,3,56,1.0,10416,10120,2,1,0.5105390612,0.0,0.0318898193,53.9413058894,0,3,56,0.6601844498,10416,10119,0.0],[1,1,0.0,0.054545455,0.018181818,55.0,1,3,0,1.0,10417,10121,0,0,0.1976333501,0.0,0.6796589931,54.9713304952,1,2,0,0.8999911967,10416,10120,0.0],[1,2,0.150665757,0.470588235,0.305322129,178.5,1,6,67,1.0,10419,10123,0,1,0.589860119,0.7111718143,0.0124884685,177.8607672834,1,5,67,1.0,10419,10123,0.0],[1,1,0.0,0.003703704,0.0,270.0,1,6,0,1.0,10420,10124,1,0,0.0846146017,0.0,0.5192023598,269.4827150609,0,6,0,1.0,10420,10123,0.0],[1,3,0.767458009,0.629268293,0.575609756,68.33333333,1,4,60,1.0,10423,10127,0,2,0.8798040413,0.1016470324,1.0271341242,68.1036706842,1,3,59,0.6886336424,10422,10127,1.0],[1,1,0.0,0.108695652,0.0,92.0,1,3,1,1.0,10424,10128,0,0,0.0,0.1974566828,0.1530887028,92.6081286781,0,3,0,1.0,10423,10128,0.0],[1,1,0.0,0.034482759,0.051724138,116.0,1,1,28,1.0,2024,1977,0,0,0.0,0.0,0.4188213543,115.6025497606,0,1,28,0.3202528927,2023,1977,0.0],[1,1,0.0,0.376623377,0.363636364,77.0,0,4,84,1.0,10425,10129,1,1,0.0,0.0,0.4494983227,76.8365575598,0,4,84,0.9161631461,10423,10129,1.0],[1,1,0.0,0.0,0.0,56.0,0,1,0,1.0,10427,10131,0,0,0.0,0.0,0.6902527025,55.5708282213,0,1,0,1.0,10427,10131,0.0],[1,1,0.0,0.483333333,0.358333333,120.0,0,6,9,1.0,10427,10131,1,1,0.0432356794,1.0,0.7354205682,119.6001995723,0,5,9,1.0,10427,10131,1.0],[1,1,0.0,0.0,0.0,34.0,0,1,0,1.0,10441,10145,1,0,0.4142076296,0.0,0.1383454221,34.7675084281,0,1,0,0.0717892675,10441,10144,1.0],[1,1,0.0,0.050359712,0.007194245,278.0,0,2,9,1.0,10441,10145,0,2,0.3285133198,0.0122590248,0.6343013723,277.422464423,0,2,8,0.3885374771,10441,10145,0.0],[1,11,0.557794619,0.258526603,0.204638472,133.2727273,0,8,413,0.818181818,10438,10142,0,10,0.4294011758,0.2553451038,0.5346209134,133.753493963,0,7,411,0.5688886236,10438,10141,1.0],[1,1,0.0,0.0,0.0,2.0,0,1,0,1.0,10439,10143,0,1,0.334242197,0.5162527769,0.3677931592,2.8382975116,0,0,0,0.399077085,10439,10143,0.0],[1,2,0.997616115,0.0642978,0.082910321,295.5,1,6,4,0.5,10443,10147,0,2,1.0,1.0,0.1478322725,295.9936321292,0,6,4,1.0,10442,10145,0.0],[1,1,0.0,0.083333333,0.083333333,24.0,0,1,77,1.0,306,278,0,0,0.0194522623,0.3305661769,0.225749769,24.6142149338,0,1,77,0.2966170457,306,278,0.0],[1,1,0.0,0.01875,0.0125,160.0,1,5,28,1.0,10444,10148,1,1,0.0,0.0,0.024250152,160.2028348548,0,5,27,0.5419824083,10444,10148,0.0],[1,2,0.165823817,0.695121951,0.634146341,123.0,1,5,86,1.0,10446,10150,0,2,0.0,1.0,1.3644329565,122.7060180795,1,5,86,0.7495880878,10445,10150,1.0],[1,1,0.0,0.008333333,0.008333333,120.0,1,1,2,1.0,10447,10151,0,1,0.2383139109,0.0223008509,0.1136526198,119.8009327642,0,1,1,0.8760962673,10447,10150,0.0],[1,1,0.0,0.05,0.05,20.0,0,3,30,1.0,10448,10152,1,0,0.0,0.7354455921,1.1824691094,20.1236558141,0,2,29,1.0,10448,10152,0.0],[1,1,0.0,0.62745098,0.088235294,102.0,1,2,8,1.0,2025,1978,0,1,0.0874803867,1.0,0.5737626334,103.0309116338,0,1,8,0.1832258494,2025,1978,0.0],[1,1,0.0,0.050632911,0.012658228,79.0,1,5,10,1.0,384,384,0,0,0.1801807362,0.0,0.4631707007,77.653499468,0,5,9,1.0,384,383,0.0],[1,1,0.0,0.043478261,0.086956522,46.0,1,2,19,1.0,385,385,0,0,0.0,0.1494811633,0.2284134092,46.1833474791,1,1,18,1.0,384,385,0.0],[1,1,0.0,0.049382716,0.024691358,81.0,1,5,0,1.0,386,386,1,0,0.0,0.8329833683,0.5064548398,80.9208422701,0,4,0,0.8505768885,386,384,1.0],[1,1,0.0,1.665048544,1.665048544,206.0,0,3,20,1.0,133,133,0,0,0.0,1.0,0.9168362401,206.2407033771,0,2,19,1.0,133,132,1.0],[1,1,0.0,0.036630037,0.014652015,273.0,0,6,12,1.0,132,132,0,1,0.0,1.0,0.3929661921,272.730519644,0,6,12,0.3741958768,131,131,0.0],[1,1,0.0,0.014285714,0.0,280.0,1,2,11,1.0,10449,10153,1,1,0.0,0.214514436,0.9615002678,280.9654763246,1,2,10,0.8673954924,10449,10153,0.0],[1,1,0.0,1.5,1.393617021,94.0,1,4,47,1.0,10450,10154,0,0,0.0,0.6209261795,0.8034238144,93.768387477,0,3,47,1.0,10449,10153,1.0],[1,4,0.074527115,1.153846154,1.147435897,39.0,1,7,231,0.5,10454,10158,0,4,0.2796619396,1.0,0.6082843787,37.8386457815,1,5,231,0.414870518,10453,10157,1.0],[1,1,0.0,0.263157895,0.00877193,114.0,1,4,69,1.0,10455,10159,1,0,0.7041886577,0.1582050682,0.4829502188,114.1674895432,0,3,68,1.0,10454,10158,0.0],[1,2,0.322756959,0.092592593,0.033333333,135.0,1,6,119,1.0,10457,10161,1,1,0.2846164883,0.0,0.2200314202,134.1765241027,1,6,118,1.0,10456,10162,0.0],[1,30,0.703788974,0.72792675,0.709614127,101.9333333,1,7,1795,0.533333333,10487,10191,0,30,0.3589336778,0.2635867937,0.4608140986,101.9703921899,1,6,1794,0.0,10486,10190,1.0],[1,1,0.0,0.057142857,0.057142857,70.0,1,6,0,1.0,10488,10192,0,0,0.0,0.0,0.839718931,70.551361061,0,5,0,1.0,10487,10191,0.0],[1,2,0.999249248,0.096219931,0.010309278,145.5,1,4,0,0.5,10490,10194,1,1,1.0,0.3842417212,0.9101779036,146.8434066215,1,4,1,0.0,10490,10193,1.0],[1,1,0.0,0.086956522,0.239130435,46.0,1,1,100,1.0,10491,10195,1,0,0.0,0.147274665,0.3258239996,46.160536484,0,1,99,0.7675944731,10490,10194,0.0],[1,1,0.0,0.173228346,0.023622047,127.0,1,5,41,1.0,10492,10196,0,0,0.4871484836,0.0,0.1656008463,127.869139399,0,5,39,1.0,10492,10195,1.0],[1,4,0.0,0.0,0.0,0.0,0,4,325,0.5,10496,10200,1,4,0.9311071205,0.4375913633,0.0008681973,0.7500871875,0,3,324,0.0270036841,10495,10199,0.0],[1,4,0.0,0.0,0.0,95.0,0,1,0,0.25,10500,10204,0,4,0.0,0.1601106391,0.4196384671,94.2493941349,0,0,0,0.1749195977,10500,10203,0.0],[1,14,0.0,0.0,0.0,56.14285714,0,1,0,0.071428571,10514,10218,0,14,0.2548613883,0.2040097312,0.499356303,55.7041065901,0,0,0,0.0,10515,10218,1.0],[1,3,0.0,0.0,0.0,0.0,0,3,277,0.666666667,10532,10236,1,3,0.3309154061,0.8150658222,0.6715429501,0.6578691428,0,3,276,0.1655504222,10531,10235,0.0],[1,3,0.0,0.0,0.0,289.6666667,0,1,0,0.333333333,10526,10230,0,3,0.0,0.4570270213,0.0172552686,289.9461673427,0,0,0,0.0,10526,10230,0.0],[1,10,0.0,0.0,0.0,0.0,0,5,916,0.2,10543,10247,1,10,0.0,0.0,0.0023710364,0.5113055194,0,4,915,0.5053346755,10542,10246,0.0],[1,1,0.0,0.0,0.0,359.0,0,1,0,1.0,10546,10250,0,1,0.0,0.0,0.2971568484,359.448784351,0,1,0,0.5225134798,10546,10250,1.0],[1,1,0.0,0.0,0.0,51.0,0,1,0,1.0,10543,10247,1,0,1.0,0.0,0.0615297775,50.8604893554,0,1,1,1.0,10542,10247,0.0],[1,1,0.0,0.0,0.0,48.0,0,1,0,1.0,10521,10225,0,1,0.2325324972,0.5202228919,1.2326320711,48.1091726686,0,1,0,1.0,10520,10224,1.0],[1,2,0.0,0.0,0.0,0.0,0,6,141,1.0,10546,10250,0,2,0.6392654405,0.1267866443,0.2089270537,0.2295385501,0,5,141,0.3542777217,10546,10250,0.0],[1,6,0.0,0.0,0.0,0.0,0,6,462,0.666666667,10521,10225,0,5,0.0,0.0755214723,0.2230609048,0.0292791978,0,5,462,0.4526272092,10520,10225,0.0],[1,2,0.0,0.0,0.0,0.0,0,6,116,1.0,10526,10230,0,1,0.9038696866,0.1884571509,1.1556685707,0.7677239638,0,7,115,1.0,10525,10229,0.0],[1,3,0.0,0.0,0.0,146.6666667,0,1,0,0.333333333,10532,10236,0,2,0.0,0.0,0.2635499382,146.4767922594,0,0,0,0.0581489123,10531,10235,0.0],[1,2,0.109606389,1.243478261,1.147826087,57.5,0,6,60,1.0,10551,10255,0,2,0.032525776,1.0,1.1846097334,56.9156346669,0,5,59,0.827053531,10550,10255,1.0],[1,3,0.0,0.0,0.0,34.66666667,0,1,0,0.333333333,10549,10253,0,2,0.0,0.0,0.2640175009,35.062040043,0,0,0,0.7222697562,10549,10252,1.0],[1,3,0.561321687,1.683168317,1.366336634,67.33333333,0,4,283,1.0,10554,10258,1,3,0.8134139836,1.0,1.5459718996,67.2660065977,0,3,283,0.8470261989,10554,10257,1.0],[1,1,0.0,0.327868852,0.0,61.0,0,1,1,1.0,10555,10259,0,0,0.0,0.5319876882,0.4414593067,60.2541675737,0,1,0,0.4295636102,10554,10258,1.0],[1,2,0.955092366,1.67804878,1.72195122,102.5,1,4,70,1.0,10557,10261,0,2,0.5327818686,1.0,1.471245491,102.5164012596,0,3,70,1.0,10556,10260,1.0],[1,7,0.562286805,0.136942675,0.071656051,89.71428571,1,8,375,0.857142857,10564,10268,1,7,0.8231792408,0.6760826656,0.2546373512,90.268444685,1,7,374,0.8742192525,10564,10268,0.0],[1,1,0.0,0.0,0.0,42.0,0,1,0,1.0,10569,10273,1,1,0.7828369219,0.3624481331,0.0029458913,41.6143400297,0,1,0,0.0,10568,10272,0.0],[1,4,0.87331827,1.04842615,1.150121065,103.25,0,5,158,0.75,10569,10273,0,3,0.0981958587,0.8011849451,0.960763883,103.2022554255,0,5,157,1.0,10568,10272,1.0],[1,2,0.0,0.0,0.0,40.5,0,1,0,0.5,10571,10275,1,1,0.1879709211,0.461937808,0.1336916122,41.3031872373,0,0,0,0.6276242607,10570,10275,0.0],[1,1,0.0,0.084210526,0.031578947,95.0,0,6,3,1.0,10572,10276,0,1,0.0050918057,0.4432835447,0.5762867319,95.4874622667,0,6,2,1.0,10571,10275,0.0],[1,1,0.0,0.0,0.0,167.0,0,1,0,1.0,10574,10278,1,1,0.5763269225,0.9129549992,0.8297674318,166.9956072632,0,0,0,1.0,10574,10277,0.0],[1,1,0.0,0.683673469,0.010204082,98.0,0,1,0,1.0,10574,10278,1,1,0.0,0.6520179726,0.7814109571,98.5125481563,0,1,0,1.0,10573,10277,0.0],[1,2,0.980135748,0.38585209,0.099678457,155.5,0,1,0,1.0,10576,10280,1,2,0.8324304258,0.7292382662,0.2468314682,155.1877029847,0,0,0,1.0,10575,10279,0.0],[1,1,0.0,0.366666667,0.266666667,30.0,1,2,46,1.0,10577,10281,0,0,0.5677426624,0.5440938513,0.7044697989,30.4240289895,1,2,45,1.0,10576,10280,1.0],[1,3,0.0,0.0,0.0,144.3333333,0,1,0,0.333333333,10581,10285,0,2,0.0,0.0,0.0570681018,144.1742855743,0,1,0,0.0,10581,10284,1.0],[1,1,0.0,0.410071942,0.064748201,139.0,0,1,1,1.0,10582,10286,1,1,0.0,0.0,0.0944120882,138.5644016638,0,0,0,0.3009649617,10582,10285,1.0],[1,1,0.0,0.0,0.0,0.0,0,1,1,1.0,10581,10285,0,0,0.4878495262,0.4886007409,0.1994302191,0.0499099847,0,1,1,1.0,10580,10285,0.0],[1,5,0.788501193,2.119266055,2.056880734,109.0,1,7,281,0.8,10588,10292,0,5,0.5668659664,1.0,2.2484147586,109.0923851961,1,6,281,1.0,10587,10291,0.0],[1,1,0.0,0.0,0.0,6.0,1,1,0,1.0,10588,10292,0,2,0.0,0.4095408621,0.1915957002,5.2982425901,0,0,0,0.812929265,10588,10292,0.0],[1,1,0.0,0.148351648,0.115384615,182.0,1,1,0,1.0,10589,10293,0,1,0.0,0.422072499,0.0335988464,181.3584398829,1,1,0,1.0,10588,10292,0.0],[1,1,0.0,0.010989011,0.010989011,182.0,1,1,0,1.0,10590,10294,0,1,0.0,0.0,0.063387239,181.5033158098,0,0,0,0.0664188317,10588,10295,0.0],[1,1,0.0,0.042553191,0.0,141.0,1,1,0,1.0,10591,10295,1,1,0.5517242267,0.0,0.4721059413,141.0234745939,1,1,0,0.5240903774,10591,10295,1.0],[1,1,0.0,0.0,0.0,127.0,0,1,0,1.0,10597,10301,0,1,0.0,0.0,0.1716743644,126.9250057901,0,0,0,1.0,10597,10301,1.0],[1,5,0.752099771,1.212365591,1.212365591,74.4,0,7,305,0.8,10596,10300,0,4,0.8902604661,0.9306522196,1.3681098682,74.8460507581,0,7,305,0.9107665695,10596,10299,0.0],[1,2,0.997356954,1.651162791,1.588039867,150.5,1,4,12,0.5,10599,10303,1,2,1.0,1.0,1.8444436727,150.9900286661,0,3,12,0.7264160592,10598,10303,1.0],[1,9,0.809434054,0.412296564,0.432188065,61.44444444,1,7,600,0.888888889,10608,10312,1,9,0.9410869819,0.3437083392,0.0526242144,61.8102224496,1,6,600,1.0,10607,10311,1.0],[1,1,0.0,0.0,0.0,26.0,1,1,0,1.0,10609,10313,0,0,0.0,0.0,0.9084319295,26.6161954577,0,0,0,1.0,10609,10313,0.0],[1,1,0.0,1.795918367,1.387755102,98.0,1,5,12,1.0,10610,10314,0,1,0.0,1.0,1.1776401882,99.03196316,1,5,12,0.0,10610,10314,1.0],[1,1,0.0,0.0,0.010416667,96.0,0,1,6,1.0,10611,10315,0,0,0.7053888345,0.3491287547,0.2084248813,97.1664608772,0,1,6,0.2025057573,10610,10315,0.0],[1,5,0.739271426,1.32967033,1.181318681,36.4,1,1,535,0.2,10616,10320,0,4,0.0,0.6106525729,0.6631993839,37.1106698693,1,1,534,1.0,10617,10320,0.0],[1,2,0.918295834,0.009009009,0.004504505,111.0,1,4,169,1.0,10618,10322,0,1,1.0,0.0,0.2439938316,110.3718967841,1,4,169,0.5915612332,10618,10321,0.0],[1,1,0.0,0.012048193,0.0,166.0,1,6,7,1.0,10619,10323,0,0,0.3026555757,0.5443770177,0.2764294863,166.3797046297,0,6,7,1.0,10619,10322,0.0],[1,4,0.0,0.0,0.0,8.25,1,1,0,0.25,10624,10328,1,3,0.2153011991,0.0629743201,1.027253575,8.5307472338,0,0,0,0.0,10623,10327,1.0],[1,1,0.0,0.045112782,0.067669173,133.0,1,6,36,1.0,10620,10324,0,1,0.5620880388,0.0,1.0431562247,132.6587865922,0,5,35,1.0,10620,10324,0.0],[1,1,0.0,0.047619048,0.047619048,21.0,0,3,1,1.0,10625,10329,0,0,0.388723876,0.0,0.0047639022,21.2148641482,0,2,1,1.0,10625,10329,0.0],[1,1,0.0,0.012820513,0.004273504,234.0,1,4,59,1.0,10626,10330,1,1,0.0,0.0,0.1763218876,233.3155279778,0,3,59,0.8699490672,10626,10329,0.0],[1,1,0.0,2.181818182,1.727272727,11.0,1,2,201,1.0,10627,297,1,0,0.0,1.0,1.9247294372,10.884577733,0,1,201,0.3521869754,10626,297,0.0],[1,1,0.0,0.003861004,0.003861004,259.0,0,6,73,1.0,2,2,1,1,0.5175217718,0.8388835856,0.6351016762,258.5433836598,0,5,72,1.0,3,1,0.0],[1,1,0.0,0.0,0.0,27.0,0,1,0,1.0,10629,10332,0,1,0.5262624142,0.0,0.2070394332,26.1692995017,0,0,0,1.0,10629,10331,0.0],[1,1,0.0,1.393939394,1.397727273,264.0,0,6,2,1.0,10629,10332,1,0,0.0,1.0,1.4352608958,263.5083043977,0,5,2,0.8338652464,10629,10333,0.0],[1,1,0.0,0.003773585,0.0,265.0,0,6,0,1.0,10630,10333,0,0,1.0,1.0,0.2327123415,264.6400418555,0,5,0,0.0,10630,10332,0.0],[1,2,0.291818257,0.158878505,0.205607477,53.5,1,1,21,1.0,10632,10335,1,1,0.7279631492,0.0,0.1996056748,52.7504021345,2,1,20,0.512168215,10631,10333,1.0],[1,5,0.414632539,0.488888889,0.355555556,108.0,0,6,376,0.8,10637,10340,1,4,0.5058565713,1.0,1.0727243024,107.3463827189,0,5,376,0.4527420781,10637,10338,1.0],[1,1,0.0,0.028169014,0.007042254,142.0,1,1,8,1.0,10638,10341,0,1,0.1534638798,0.0949724571,0.0281490077,141.3595577491,0,1,8,1.0,10638,10340,0.0],[1,1,0.0,0.12,0.1,50.0,1,1,2,1.0,10639,10342,0,0,0.2341651932,0.6368292803,0.2568037709,49.1441325536,1,1,1,1.0,10639,10342,0.0],[1,1,0.0,0.0,0.0,9.0,0,1,0,1.0,10640,298,1,1,0.0,0.0,0.6875261576,9.3102163891,0,0,0,0.5747813814,10639,297,0.0],[1,1,0.0,0.0,0.0,6.0,0,1,0,1.0,10647,10349,0,1,0.4263815072,0.0,0.0815419133,5.9467574576,0,1,0,0.6021329844,10647,10349,0.0],[1,1,0.0,0.0,0.0,17.0,0,1,0,1.0,10644,10346,0,0,0.303709881,0.0,0.5700030759,16.8943584318,0,0,0,1.0,10645,10346,1.0],[1,2,0.902393283,2.692307692,2.384615385,13.0,0,2,228,0.5,10647,10349,1,1,1.0,1.0,2.4067953207,11.7627546638,1,2,227,0.0,10646,10349,0.0],[1,3,0.820878402,1.611111111,1.666666667,6.0,0,3,254,1.0,10644,10346,1,4,1.0,1.0,1.925105794,5.6366157219,0,2,254,0.8349445978,10642,10346,0.0],[1,2,0.940285959,0.053231939,0.0,131.5,1,5,33,1.0,10649,10351,1,0,0.3323058791,0.0,0.0052029551,131.2879415936,1,5,32,0.6778014123,10649,10351,0.0],[1,2,0.961236605,0.040498442,0.0,160.5,0,5,75,1.0,10651,10353,0,2,0.9472785881,0.0,0.0086246565,160.6277461161,0,5,75,0.8859291713,10651,10352,0.0]
[truncated: 237,675 more chars]
