# Supplementary material for: KCO: Balancing class distribution in just-in-time software defect prediction using kernel crossover oversampling
Source: PLoS One. 2024 Apr 11;19(4):e0299585. doi: 10.1371/journal.pone.0299585 (PMC11008885; doi:10.1371/journal.pone.0299585)
Supplement: S1 Datasets — (ZIP) [file pone.0299585.s001.zip › Datasets/columba_0.75.json]

{"columns":["ns","nf","entropy","la","ld","lt","fix","ndev","pd","npt","exp","sexp","ns_jitter","nf_jitter","entropy_jitter","la_jitter","ld_jitter","lt_jitter","fix_jitter","ndev_jitter","pd_jitter","npt_jitter","exp_jitter","sexp_jitter","bug"],"index":[0,1,2,3,4,5,6,7,8,9,10,11,12,13,14,15,16,17,18,19,20,21,22,23,24,25,26,27,28,29,30,31,32,33,34,35,36,37,38,39,40,41,42,43,44,45,46,47,48,49,50,51,52,53,54,55,56,57,58,59,60,61,62,63,64,65,66,67,68,69,70,71,72,73,74,75,76,77,78,79,80,81,82,83,84,85,86,87,88,89,90,91,92,93,94,95,96,97,98,99,100,101,102,103,104,105,106,107,108,109,110,111,112,113,114,115,116,117,118,119,120,121,122,123,124,125,126,127,128,129,130,131,132,133,134,135,136,137,138,139,140,141,142,143,144,145,146,147,148,149,150,151,152,153,154,155,156,157,158,159,160,161,162,163,164,165,166,167,168,169,170,171,172,173,174,175,176,177,178,179,180,181,182,183,184,185,186,187,188,189,190,191,192,193,194,195,196,197,198,199,200,201,202,203,204,205,206,207,208,209,210,211,212,213,214,215,216,217,218,219,220,221,222,223,224,225,226,227,228,229,230,231,232,233,234,235,236,237,238,239,240,241,242,243,244,245,246,247,248,249,250,251,252,253,254,255,256,257,258,259,260,261,262,263,264,265,266,267,268,269,270,271,272,273,274,275,276,277,278,279,280,281,282,283,284,285,286,287,288,289,290,291,292,293,294,295,296,297,298,299,300,301,302,303,304,305,306,307,308,309,310,311,312,313,314,315,316,317,318,319,320,321,322,323,324,325,326,327,328,329,330,331,332,333,334,335,336,337,338,339,340,341,342,343,344,345,346,347,348,349,350,351,352,353,354,355,356,357,358,359,360,361,362,363,364,365,366,367,368,369,370,371,372,373,374,375,376,377,378,379,380,381,382,383,384,385,386,387,388,389,390,391,392,393,394,395,396,397,398,399,400,401,402,403,404,405,406,407,408,409,410,411,412,413,414,415,416,417,418,419,420,421,422,423,424,425,426,427,428,429,430,431,432,433,434,435,436,437,438,439,440,441,442,443,444,445,446,447,448,449,450,451,452,453,454,455,456,457,458,459,460,461,462,463,464,465,466,467,468,469,470,471,472,473,474,475,476,477,478,479,480,481,482,483,484,485,486,487,488,489,490,491,492,493,494,495,496,497,498,499,500,501,502,503,504,505,506,507,508,509,510,511,512,513,514,515,516,517,518,519,520,521,522,523,524,525,526,527,528,529,530,531,532,533,534,535,536,537,538,539,540,541,542,543,544,545,546,547,548,549,550,551,552,553,554,555,556,557,558,559,560,561,562,563,564,565,566,567,568,569,570,571,572,573,574,575,576,577,578,579,580,581,582,583,584,585,586,587,588,589,590,591,592,593,594,595,596,597,598,599,600,601,602,603,604,605,606,607,608,609,610,611,612,613,614,615,616,617,618,619,620,621,622,623,624,625,626,627,628,629,630,631,632,633,634,635,636,637,638,639,640,641,642,643,644,645,646,647,648,649,650,651,652,653,654,655,656,657,658,659,660,661,662,663,664,665,666,667,668,669,670,671,672,673,674,675,676,677,678,679,680,681,682,683,684,685,686,687,688,689,690,691,692,693,694,695,696,697,698,699,700,701,702,703,704,705,706,707,708,709,710,711,712,713,714,715,716,717,718,719,720,721,722,723,724,725,726,727,728,729,730,731,732,733,734,735,736,737,738,739,740,741,742,743,744,745,746,747,748,749,750,751,752,753,754,755,756,757,758,759,760,761,762,763,764,765,766,767,768,769,770,771,772,773,774,775,776,777,778,779,780,781,782,783,784,785,786,787,788,789,790,791,792,793,794,795,796,797,798,799,800,801,802,803,804,805,806,807,808,809,810,811,812,813,814,815,816,817,818,819,820,821,822,823,824,825,826,827,828,829,830,831,832,833,834,835,836,837,838,839,840,841,842,843,844,845,846,847,848,849,850,851,852,853,854,855,856,857,858,859,860,861,862,863,864,865,866,867,868,869,870,871,872,873,874,875,876,877,878,879,880,881,882,883,884,885,886,887,888,889,890,891,892,893,894,895,896,897,898,899,900,901,902,903,904,905,906,907,908,909,910,911,912,913,914,915,916,917,918,919,920,921,922,923,924,925,926,927,928,929,930,931,932,933,934,935,936,937,938,939,940,941,942,943,944,945,946,947,948,949,950,951,952,953,954,955,956,957,958,959,960,961,962,963,964,965,966,967,968,969,970,971,972,973,974,975,976,977,978,979,980,981,982,983,984,985,986,987,988,989,990,991,992,993,994,995,996,997,998,999,1000,1001,1002,1003,1004,1005,1006,1007,1008,1009,1010,1011,1012,1013,1014,1015,1016,1017,1018,1019,1020,1021,1022,1023,1024,1025,1026,1027,1028,1029,1030,1031,1032,1033,1034,1035,1036,1037,1038,1039,1040,1041,1042,1043,1044,1045,1046,1047,1048,1049,1050,1051,1052,1053,1054,1055,1056,1057,1058,1059,1060,1061,1062,1063,1064,1065,1066,1067,1068,1069,1070,1071,1072,1073,1074,1075,1076,1077,1078,1079,1080,1081,1082,1083,1084,1085,1086,1087,1088,1089,1090,1091,1092,1093,1094,1095,1096,1097,1098,1099,1100,1101,1102,1103,1104,1105,1106,1107,1108,1109,1110,1111,1112,1113,1114,1115,1116,1117,1118,1119,1120,1121,1122,1123,1124,1125,1126,1127,1128,1129,1130,1131,1132,1133,1134,1135,1136,1137,1138,1139,1140,1141,1142,1143,1144,1145,1146,1147,1148,1149,1150,1151,1152,1153,1154,1155,1156,1157,1158,1159,1160,1161,1162,1163,1164,1165,1166,1167,1168,1169,1170,1171,1172,1173,1174,1175,1176,1177,1178,1179,1180,1181,1182,1183,1184,1185,1186,1187,1188,1189,1190,1191,1192,1193,1194,1195,1196,1197,1198,1199,1200,1201,1202,1203,1204,1205,1206,1207,1208,1209,1210,1211,1212,1213,1214,1215,1216,1217,1218,1219,1220,1221,1222,1223,1224,1225,1226,1227,1228,1229,1230,1231,1232,1233,1234,1235,1236,1237,1238,1239,1240,1241,1242,1243,1244,1245,1246,1247,1248,1249,1250,1251,1252,1253,1254,1255,1256,1257,1258,1259,1260,1261,1262,1263,1264,1265,1266,1267,1268,1269,1270,1271,1272,1273,1274,1275,1276,1277,1278,1279,1280,1281,1282,1283,1284,1285,1286,1287,1288,1289,1290,1291,1292,1293,1294,1295,1296,1297,1298,1299,1300,1301,1302,1303,1304,1305,1306,1307,1308,1309,1310,1311,1312,1313,1314,1315,1316,1317,1318,1319,1320,1321,1322,1323,1324,1325,1326,1327,1328,1329,1330,1331,1332,1333,1334,1335,1336,1337,1338,1339,1340,1341,1342,1343,1344,1345,1346,1347,1348,1349,1350,1351,1352,1353,1354,1355,1356,1357,1358,1359,1360,1361,1362,1363,1364,1365,1366,1367,1368,1369,1370,1371,1372,1373,1374,1375,1376,1377,1378,1379,1380,1381,1382,1383,1384,1385,1386,1387,1388,1389,1390,1391,1392,1393,1394,1395,1396,1397,1398,1399,1400,1401,1402,1403,1404,1405,1406,1407,1408,1409,1410,1411,1412,1413,1414,1415,1416,1417,1418,1419,1420,1421,1422,1423,1424,1425,1426,1427,1428,1429,1430,1431,1432,1433,1434,1435,1436,1437,1438,1439,1440,1441,1442,1443,1444,1445,1446,1447,1448,1449,1450,1451,1452,1453,1454,1455,1456,1457,1458,1459,1460,1461,1462,1463,1464,1465,1466,1467,1468,1469,1470,1471,1472,1473,1474,1475,1476,1477,1478,1479,1480,1481,1482,1483,1484,1485,1486,1487,1488,1489,1490,1491,1492,1493,1494,1495,1496,1497,1498,1499,1500,1501,1502,1503,1504,1505,1506,1507,1508,1509,1510,1511,1512,1513,1514,1515,1516,1517,1518,1519,1520,1521,1522,1523,1524,1525,1526,1527,1528,1529,1530,1531,1532,1533,1534,1535,1536,1537,1538,1539,1540,1541,1542,1543,1544,1545,1546,1547,1548,1549,1550,1551,1552,1553,1554,1555,1556,1557,1558,1559,1560,1561,1562,1563,1564,1565,1566,1567,1568,1569,1570,1571,1572,1573,1574,1575,1576,1577,1578,1579,1580,1581,1582,1583,1584,1585,1586,1587,1588,1589,1590,1591,1592,1593,1594,1595,1596,1597,1598,1599,1600,1601,1602,1603,1604,1605,1606,1607,1608,1609,1610,1611,1612,1613,1614,1615,1616,1617,1618,1619,1620,1621,1622,1623,1624,1625,1626,1627,1628,1629,1630,1631,1632,1633,1634,1635,1636,1637,1638,1639,1640,1641,1642,1643,1644,1645,1646,1647,1648,1649,1650,1651,1652,1653,1654,1655,1656,1657,1658,1659,1660,1661,1662,1663,1664,1665,1666,1667,1668,1669,1670,1671,1672,1673,1674,1675,1676,1677,1678,1679,1680,1681,1682,1683,1684,1685,1686,1687,1688,1689,1690,1691,1692,1693,1694,1695,1696,1697,1698,1699,1700,1701,1702,1703,1704,1705,1706,1707,1708,1709,1710,1711,1712,1713,1714,1715,1716,1717,1718,1719,1720,1721,1722,1723,1724,1725,1726,1727,1728,1729,1730,1731,1732,1733,1734,1735,1736,1737,1738,1739,1740,1741,1742,1743,1744,1745,1746,1747,1748,1749,1750,1751,1752,1753,1754,1755,1756,1757,1758,1759,1760,1761,1762,1763,1764,1765,1766,1767,1768,1769,1770,1771,1772,1773,1774,1775,1776,1777,1778,1779,1780,1781,1782,1783,1784,1785,1786,1787,1788,1789,1790,1791,1792,1793,1794,1795,1796,1797,1798,1799,1800,1801,1802,1803,1804,1805,1806,1807,1808,1809,1810,1811,1812,1813,1814,1815,1816,1817,1818,1819,1820,1821,1822,1823,1824,1825,1826,1827,1828,1829,1830,1831,1832,1833,1834,1835,1836,1837,1838,1839,1840,1841,1842,1843,1844,1845,1846,1847,1848,1849,1850,1851,1852,1853,1854,1855,1856,1857,1858,1859,1860,1861,1862,1863,1864,1865,1866,1867,1868,1869,1870,1871,1872,1873,1874,1875,1876,1877,1878,1879,1880,1881,1882,1883,1884,1885,1886,1887,1888,1889,1890,1891,1892,1893,1894,1895,1896,1897,1898,1899,1900,1901,1902,1903,1904,1905,1906,1907,1908,1909,1910,1911,1912,1913,1914,1915,1916,1917,1918,1919,1920,1921,1922,1923,1924,1925,1926,1927,1928,1929,1930,1931,1932,1933,1934,1935,1936,1937,1938,1939,1940,1941,1942,1943,1944,1945,1946,1947,1948,1949,1950,1951,1952,1953,1954,1955,1956,1957,1958,1959,1960,1961,1962,1963,1964,1965,1966,1967,1968,1969,1970,1971,1972,1973,1974,1975,1976,1977,1978,1979,1980,1981,1982,1983,1984,1985,1986,1987,1988,1989,1990,1991,1992,1993,1994,1995,1996,1997,1998,1999,2000,2001,2002,2003,2004,2005,2006,2007,2008,2009,2010,2011,2012,2013,2014,2015,2016,2017,2018,2019,2020,2021,2022,2023,2024,2025,2026,2027,2028,2029,2030,2031,2032,2033,2034,2035,2036,2037,2038,2039,2040,2041,2042,2043,2044,2045,2046,2047,2048,2049,2050,2051,2052,2053,2054,2055,2056,2057,2058,2059,2060,2061,2062,2063,2064,2065,2066,2067,2068,2069,2070,2071,2072,2073,2074,2075,2076,2077,2078,2079,2080,2081,2082,2083,2084,2085,2086,2087,2088,2089,2090,2091,2092,2093,2094,2095,2096,2097,2098,2099,2100,2101,2102,2103,2104,2105,2106,2107,2108,2109,2110,2111,2112,2113,2114,2115,2116,2117,2118,2119,2120,2121,2122,2123,2124,2125,2126,2127,2128,2129,2130,2131,2132,2133,2134,2135,2136,2137,2138,2139,2140,2141,2142,2143,2144,2145,2146,2147,2148,2149,2150,2151,2152,2153,2154,2155,2156,2157,2158,2159,2160,2161,2162,2163,2164,2165,2166,2167,2168,2169,2170,2171,2172,2173,2174,2175,2176,2177,2178,2179,2180,2181,2182,2183,2184,2185,2186,2187,2188,2189,2190,2191,2192,2193,2194,2195,2196,2197,2198,2199,2200,2201,2202,2203,2204,2205,2206,2207,2208,2209,2210,2211,2212,2213,2214,2215,2216,2217,2218,2219,2220,2221,2222,2223,2224,2225,2226,2227,2228,2229,2230,2231,2232,2233,2234,2235,2236,2237,2238,2239,2240,2241,2242,2243,2244,2245,2246,2247,2248,2249,2250,2251,2252,2253,2254,2255,2256,2257,2258,2259,2260,2261,2262,2263,2264,2265,2266,2267,2268,2269,2270,2271,2272,2273,2274,2275,2276,2277,2278,2279,2280,2281,2282,2283,2284,2285,2286,2287,2288,2289,2290,2291,2292,2293,2294,2295,2296,2297,2298,2299,2300,2301,2302,2303,2304,2305,2306,2307,2308,2309,2310,2311,2312,2313,2314,2315,2316,2317,2318,2319,2320,2321,2322,2323,2324,2325,2326,2327,2328,2329,2330,2331,2332,2333,2334,2335,2336,2337,2338,2339,2340,2341,2342,2343,2344,2345,2346,2347,2348,2349,2350,2351,2352,2353,2354,2355,2356,2357,2358,2359,2360,2361,2362,2363,2364,2365,2366,2367,2368,2369,2370,2371,2372,2373,2374,2375,2376,2377,2378,2379,2380,2381,2382,2383,2384,2385,2386,2387,2388,2389,2390,2391,2392,2393,2394,2395,2396,2397,2398,2399,2400,2401,2402,2403,2404,2405,2406,2407,2408,2409,2410,2411,2412,2413,2414,2415,2416,2417,2418,2419,2420,2421,2422,2423,2424,2425,2426,2427,2428,2429,2430,2431,2432,2433,2434,2435,2436,2437,2438,2439,2440,2441,2442,2443,2444,2445,2446,2447,2448,2449,2450,2451,2452,2453,2454,2455,2456,2457,2458,2459,2460,2461,2462,2463,2464,2465,2466,2467,2468,2469,2470,2471,2472,2473,2474,2475,2476,2477,2478,2479,2480,2481,2482,2483,2484,2485,2486,2487,2488,2489,2490,2491,2492,2493,2494,2495,2496,2497,2498,2499,2500,2501,2502,2503,2504,2505,2506,2507,2508,2509,2510,2511,2512,2513,2514,2515,2516,2517,2518,2519,2520,2521,2522,2523,2524,2525,2526,2527,2528,2529,2530,2531,2532,2533,2534,2535,2536,2537,2538,2539,2540,2541,2542,2543,2544,2545,2546,2547,2548,2549,2550,2551,2552,2553,2554,2555,2556,2557,2558,2559,2560,2561,2562,2563,2564,2565,2566,2567,2568,2569,2570,2571,2572,2573,2574,2575,2576,2577,2578,2579,2580,2581,2582,2583,2584,2585,2586,2587,2588,2589,2590,2591,2592,2593,2594,2595,2596,2597,2598,2599,2600,2601,2602,2603,2604,2605,2606,2607,2608,2609,2610,2611,2612,2613,2614,2615,2616,2617,2618,2619,2620,2621,2622,2623,2624,2625,2626,2627,2628,2629,2630,2631,2632,2633,2634,2635,2636,2637,2638,2639,2640,2641,2642,2643,2644,2645,2646,2647,2648,2649,2650,2651,2652,2653,2654,2655,2656,2657,2658,2659,2660,2661,2662,2663,2664,2665,2666,2667,2668,2669,2670,2671,2672,2673,2674,2675,2676,2677,2678,2679,2680,2681,2682,2683,2684,2685,2686,2687,2688,2689,2690,2691,2692,2693,2694,2695,2696,2697,2698,2699,2700,2701,2702,2703,2704,2705,2706,2707,2708,2709,2710,2711,2712,2713,2714,2715,2716,2717,2718,2719,2720,2721,2722,2723,2724,2725,2726,2727,2728,2729,2730,2731,2732,2733,2734,2735,2736,2737,2738,2739,2740,2741,2742,2743,2744,2745,2746,2747,2748,2749,2750,2751,2752,2753,2754,2755,2756,2757,2758,2759,2760,2761,2762,2763,2764,2765,2766,2767,2768,2769,2770,2771,2772,2773,2774,2775,2776,2777,2778,2779,2780,2781,2782,2783,2784,2785,2786,2787,2788,2789,2790,2791,2792,2793,2794,2795,2796,2797,2798,2799,2800,2801,2802,2803,2804,2805,2806,2807,2808,2809,2810,2811,2812,2813,2814,2815,2816,2817,2818,2819,2820,2821,2822,2823,2824,2825,2826,2827,2828,2829,2830,2831,2832,2833,2834,2835,2836,2837,2838,2839,2840,2841,2842,2843,2844,2845,2846,2847,2848,2849,2850,2851,2852,2853,2854,2855,2856,2857,2858,2859,2860,2861,2862,2863,2864,2865,2866,2867,2868,2869,2870,2871,2872,2873,2874,2875,2876,2877,2878,2879,2880,2881,2882,2883,2884,2885,2886,2887,2888,2889,2890,2891,2892,2893,2894,2895,2896,2897,2898,2899,2900,2901,2902,2903,2904,2905,2906,2907,2908,2909,2910,2911,2912,2913,2914,2915,2916,2917,2918,2919,2920,2921,2922,2923,2924,2925,2926,2927,2928,2929,2930,2931,2932,2933,2934,2935,2936,2937,2938,2939,2940,2941,2942,2943,2944,2945,2946,2947,2948,2949,2950,2951,2952,2953,2954,2955,2956,2957,2958,2959,2960,2961,2962,2963,2964,2965,2966,2967,2968,2969,2970,2971,2972,2973,2974,2975,2976,2977,2978,2979,2980,2981,2982,2983,2984,2985,2986,2987,2988,2989,2990,2991,2992,2993,2994,2995,2996,2997,2998,2999,3000,3001,3002,3003,3004,3005,3006,3007,3008,3009,3010,3011,3012,3013,3014,3015,3016,3017,3018,3019,3020,3021,3022,3023,3024,3025,3026,3027,3028,3029,3030,3031,3032,3033,3034,3035,3036,3037,3038,3039,3040,3041,3042,3043,3044,3045,3046,3047,3048,3049,3050,3051,3052,3053,3054,3055,3056,3057,3058,3059,3060,3061,3062,3063,3064,3065,3066,3067,3068,3069,3070,3071,3072,3073,3074,3075,3076,3077,3078,3079,3080,3081,3082,3083,3084,3085,3086,3087,3088,3089,3090,3091,3092,3093,3094,3095,3096,3097,3098,3099,3100,3101,3102,3103,3104,3105,3106,3107,3108,3109,3110,3111,3112,3113,3114,3115,3116,3117,3118,3119,3120,3121,3122,3123,3124,3125,3126,3127,3128,3129,3130,3131,3132,3133,3134,3135,3136,3137,3138,3139,3140,3141,3142,3143,3144,3145,3146,3147,3148,3149,3150,3151,3152,3153,3154,3155,3156,3157,3158,3159,3160,3161,3162,3163,3164,3165,3166,3167,3168,3169,3170,3171,3172,3173,3174,3175,3176,3177,3178,3179,3180,3181,3182,3183,3184,3185,3186,3187,3188,3189,3190,3191,3192,3193,3194,3195,3196,3197,3198,3199,3200,3201,3202,3203,3204,3205,3206,3207,3208,3209,3210,3211,3212,3213,3214,3215,3216,3217,3218,3219,3220,3221,3222,3223,3224,3225,3226,3227,3228,3229,3230,3231,3232,3233,3234,3235,3236,3237,3238,3239,3240,3241,3242,3243,3244,3245,3246,3247,3248,3249,3250,3251,3252,3253,3254,3255,3256,3257,3258,3259,3260,3261,3262,3263,3264,3265,3266,3267,3268,3269,3270,3271,3272,3273,3274,3275,3276,3277,3278,3279,3280,3281,3282,3283,3284,3285,3286,3287,3288,3289,3290,3291,3292,3293,3294,3295,3296,3297,3298,3299,3300,3301,3302,3303,3304,3305,3306,3307,3308,3309,3310,3311,3312,3313,3314,3315,3316,3317,3318,3319,3320,3321,3322,3323,3324,3325,3326,3327,3328,3329,3330,3331,3332,3333,3334,3335,3336,3337,3338,3339,3340,3341,3342,3343,3344,3345,3346,3347,3348,3349,3350,3351,3352,3353,3354,3355,3356,3357,3358,3359,3360,3361,3362,3363,3364,3365,3366,3367,3368,3369,3370,3371,3372,3373,3374,3375,3376,3377,3378,3379,3380,3381,3382,3383,3384,3385,3386,3387,3388,3389,3390,3391,3392,3393,3394,3395,3396,3397,3398,3399,3400,3401,3402,3403,3404,3405,3406,3407,3408,3409,3410,3411,3412,3413,3414,3415,3416,3417,3418,3419,3420,3421,3422,3423,3424,3425,3426,3427,3428,3429,3430,3431,3432,3433,3434,3435,3436,3437,3438,3439,3440,3441,3442,3443,3444,3445,3446,3447,3448,3449,3450,3451,3452,3453,3454,3455,3456,3457,3458,3459,3460,3461,3462,3463,3464,3465,3466,3467,3468,3469,3470,3471,3472,3473,3474,3475,3476,3477,3478,3479,3480,3481,3482,3483,3484,3485,3486,3487,3488,3489,3490,3491,3492,3493,3494,3495,3496,3497,3498,3499,3500,3501,3502,3503,3504,3505,3506,3507,3508,3509,3510,3511,3512,3513,3514,3515,3516,3517,3518,3519,3520,3521,3522,3523,3524,3525,3526,3527,3528,3529,3530,3531,3532,3533,3534,3535,3536,3537,3538,3539,3540,3541,3542,3543,3544,3545,3546,3547,3548,3549,3550,3551,3552,3553,3554,3555,3556,3557,3558,3559,3560,3561,3562,3563,3564,3565,3566,3567,3568,3569,3570,3571,3572,3573,3574,3575,3576,3577,3578,3579,3580,3581,3582,3583,3584,3585,3586,3587,3588,3589,3590,3591,3592,3593,3594,3595,3596,3597,3598,3599,3600,3601,3602,3603,3604,3605,3606,3607,3608,3609,3610,3611,3612,3613,3614,3615,3616,3617,3618,3619,3620,3621,3622,3623,3624,3625,3626,3627,3628,3629,3630,3631,3632,3633,3634,3635,3636,3637,3638,3639,3640,3641,3642,3643,3644,3645,3646,3647,3648,3649,3650,3651,3652,3653,3654,3655,3656,3657,3658,3659,3660,3661,3662,3663,3664,3665,3666,3667,3668,3669,3670,3671,3672,3673,3674,3675,3676,3677,3678,3679,3680,3681,3682,3683,3684,3685,3686,3687,3688,3689,3690,3691,3692,3693,3694,3695,3696,3697,3698,3699,3700,3701,3702,3703,3704,3705,3706,3707,3708,3709,3710,3711,3712,3713,3714,3715,3716,3717,3718,3719,3720,3721,3722,3723,3724,3725,3726,3727,3728,3729,3730,3731,3732,3733,3734,3735,3736,3737,3738,3739,3740,3741,3742,3743,3744,3745,3746,3747,3748,3749,3750,3751,3752,3753,3754,3755,3756,3757,3758,3759,3760,3761,3762,3763,3764,3765,3766,3767,3768,3769,3770,3771,3772,3773,3774,3775,3776,3777,3778,3779,3780,3781,3782,3783,3784,3785,3786,3787,3788,3789,3790,3791,3792,3793,3794,3795,3796,3797,3798,3799,3800,3801,3802,3803,3804,3805,3806,3807,3808,3809,3810,3811,3812,3813,3814,3815,3816,3817,3818,3819,3820,3821,3822,3823,3824,3825,3826,3827,3828,3829,3830,3831,3832,3833,3834,3835,3836,3837,3838,3839,3840,3841,3842,3843,3844,3845,3846,3847,3848,3849,3850,3851,3852,3853,3854,3855,3856,3857,3858,3859,3860,3861,3862,3863,3864,3865,3866,3867,3868,3869,3870,3871,3872,3873,3874,3875,3876,3877,3878,3879,3880,3881,3882,3883,3884,3885,3886,3887,3888,3889,3890,3891,3892,3893,3894,3895,3896,3897,3898,3899,3900,3901,3902,3903,3904,3905,3906,3907,3908,3909,3910,3911,3912,3913,3914,3915,3916,3917,3918,3919,3920,3921,3922,3923,3924,3925,3926,3927,3928,3929,3930,3931,3932,3933,3934,3935,3936,3937,3938,3939,3940,3941,3942,3943,3944,3945,3946,3947,3948,3949,3950,3951,3952,3953,3954,3955,3956,3957,3958,3959,3960,3961,3962,3963,3964,3965,3966,3967,3968,3969,3970,3971,3972,3973,3974,3975,3976,3977,3978,3979,3980,3981,3982,3983,3984,3985,3986,3987,3988,3989,3990,3991,3992,3993,3994,3995,3996,3997,3998,3999,4000,4001,4002,4003,4004,4005,4006,4007,4008,4009,4010,4011,4012,4013,4014,4015,4016,4017,4018,4019,4020,4021,4022,4023,4024,4025,4026,4027,4028,4029,4030,4031,4032,4033,4034,4035,4036,4037,4038,4039,4040,4041,4042,4043,4044,4045,4046,4047,4048,4049,4050,4051,4052,4053,4054,4055,4056,4057,4058,4059,4060,4061,4062,4063,4064,4065,4066,4067,4068,4069,4070,4071,4072,4073,4074,4075,4076,4077,4078,4079,4080,4081,4082,4083,4084,4085,4086,4087,4088,4089,4090,4091,4092,4093,4094,4095,4096,4097,4098,4099,4100,4101,4102,4103,4104,4105,4106,4107,4108,4109,4110,4111,4112,4113,4114,4115,4116,4117,4118,4119,4120,4121,4122,4123,4124,4125,4126,4127,4128,4129,4130,4131,4132,4133,4134,4135,4136,4137,4138,4139,4140,4141,4142,4143,4144,4145,4146,4147,4148,4149,4150,4151,4152,4153,4154,4155,4156,4157,4158,4159,4160,4161,4162,4163,4164,4165,4166,4167,4168,4169,4170,4171,4172,4173,4174,4175,4176,4177,4178,4179,4180,4181,4182,4183,4184,4185,4186,4187,4188,4189,4190,4191,4192,4193,4194,4195,4196,4197,4198,4199,4200,4201,4202,4203,4204,4205,4206,4207,4208,4209,4210,4211,4212,4213,4214,4215,4216,4217,4218,4219,4220,4221,4222,4223,4224,4225,4226,4227,4228,4229,4230,4231,4232,4233,4234,4235,4236,4237,4238,4239,4240,4241,4242,4243,4244,4245,4246,4247,4248,4249,4250,4251,4252,4253,4254,4255,4256,4257,4258,4259,4260,4261,4262,4263,4264,4265,4266,4267,4268,4269,4270,4271,4272,4273,4274,4275,4276,4277,4278,4279,4280,4281,4282,4283,4284,4285,4286,4287,4288,4289,4290,4291,4292,4293,4294,4295,4296,4297,4298,4299,4300,4301,4302,4303,4304,4305,4306,4307,4308,4309,4310,4311,4312,4313,4314,4315,4316,4317,4318,4319,4320,4321,4322,4323,4324,4325,4326,4327,4328,4329,4330,4331,4332,4333,4334,4335,4336,4337,4338,4339,4340,4341,4342,4343,4344,4345,4346,4347,4348,4349,4350,4351,4352,4353,4354,4355,4356,4357,4358,4359,4360,4361,4362,4363,4364,4365,4366,4367,4368,4369,4370,4371,4372,4373,4374,4375,4376,4377,4378,4379,4380,4381,4382,4383,4384,4385,4386,4387,4388,4389,4390,4391,4392,4393,4394,4395,4396,4397,4398,4399,4400,4401,4402,4403,4404,4405,4406,4407,4408,4409,4410,4411,4412,4413,4414,4415,4416,4417,4418,4419,4420,4421,4422,4423,4424,4425,4426,4427,4428,4429,4430,4431,4432,4433,4434,4435,4436,4437,4438,4439,4440,4441,4442,4443,4444,4445,4446,4447,4448,4449,4450,4451,4452,4453,4454],"data":[[1,4,0.0,0.0,0.0,19.0,0,1,0,0.25,4,4,1,3,0.0,1.0,0.1276285613,18.1528587175,1,0,0,0.864445933,3,4,1.0],[1,7,0.0,0.0,0.0,70.14285714,0,1,0,0.142857143,39,39,1,6,0.0,0.0893308977,0.8966828751,69.9679138932,0,0,0,0.2261698841,39,39,1.0],[1,4,0.0,0.0,0.0,279.25,0,1,0,0.25,18,18,0,4,0.0,0.0,1.0073219832,277.4883286006,1,1,1,0.0,17,18,1.0],[1,2,0.0,0.0,0.0,38.5,0,1,0,0.5,18,18,0,2,0.0,0.2211828441,1.1593512509,39.0113894088,0,1,1,0.0,17,17,1.0],[1,11,0.0,0.0,0.0,74.72727273,0,1,0,0.090909091,75,75,0,11,0.0,0.0,0.1274965262,74.1997305131,1,1,0,0.3471230917,76,75,1.0],[1,1,0.0,0.0,0.0,207.0,0,1,0,1.0,165,165,0,1,0.0279124613,0.0,0.8643581114,206.7206254995,0,0,0,1.0,164,166,1.0],[1,10,0.0,0.0,0.0,286.3,0,1,0,0.1,88,88,2,9,0.4295668404,0.722644684,0.0319574813,287.2314181772,0,0,0,0.0055181382,87,87,1.0],[1,3,0.0,0.0,0.0,46.33333333,0,1,0,0.333333333,88,88,0,4,0.0,0.0,0.5489219275,47.2287470232,0,0,1,0.6004076049,90,88,1.0],[1,2,0.0,0.0,0.0,108.5,0,1,0,0.5,93,93,1,2,0.2723879472,0.1174639674,0.2050659077,108.357961178,0,0,0,1.0,93,92,1.0],[1,3,0.0,0.0,0.0,92.66666667,0,1,0,0.333333333,93,93,0,2,0.6633358782,0.0,0.2357567983,91.0957176768,0,0,0,0.1202349622,92,93,1.0],[1,7,0.0,0.0,0.0,80.57142857,0,1,0,0.142857143,114,114,2,7,0.3009554269,0.2947552915,0.7435481242,80.2942948628,0,0,0,0.0283938224,114,113,1.0],[1,14,0.0,0.0,0.0,43.5,0,1,0,0.071428571,114,114,0,13,0.0,0.7853801064,0.9387480939,43.4436213849,0,1,1,0.6366772145,114,112,1.0],[1,3,0.0,0.0,0.0,44.66666667,0,1,0,0.333333333,45,45,1,3,0.8909142873,0.0,0.7814798527,45.197152688,0,1,0,0.6004277959,44,44,1.0],[1,14,0.0,0.0,0.0,72.71428571,0,1,0,0.071428571,165,165,0,14,0.0,0.0,0.2596593653,72.5617167039,0,1,0,0.5790779453,164,165,1.0],[1,4,0.0,0.0,0.0,104.5,0,1,0,0.25,39,39,0,3,0.0,0.0,1.1983673041,104.5398494152,0,0,1,0.4899477695,40,38,1.0],[1,29,0.0,0.0,0.0,68.89655172,0,1,0,0.034482759,150,150,1,29,0.0,0.3642496689,0.3815042827,68.9244386557,0,2,0,0.0,150,150,1.0],[1,8,0.0,0.0,0.0,104.0,0,1,0,0.125,26,26,0,9,0.0,0.8537399045,0.242227545,104.4298187325,1,1,0,1.0,26,25,1.0],[1,4,0.0,0.0,0.0,62.5,0,1,0,0.25,12,12,0,5,0.0,0.5042420345,0.2116759878,61.6396500992,0,0,0,1.0,12,12,1.0],[1,16,0.0,0.0,0.0,117.3125,0,1,0,0.0625,62,62,1,16,0.0,0.2339679801,0.2030585973,116.9023550029,0,2,0,0.1582708325,61,62,1.0],[1,2,0.0,0.0,0.0,90.5,0,1,0,0.5,75,75,0,1,0.0,0.0,0.7982857993,89.2660714478,0,0,0,0.526828549,74,75,1.0],[1,7,0.0,0.0,0.0,97.71428571,0,1,0,0.142857143,150,150,1,8,0.0,0.0979614754,0.7887715602,97.4998888765,0,0,1,0.2378035843,150,149,1.0],[1,2,0.0,0.0,0.0,153.0,0,1,0,0.5,28,28,1,1,0.7022595404,1.0,0.7061414965,153.7491967881,0,1,0,0.0,27,28,1.0],[1,1,0.0,0.0,0.0,36.0,0,1,0,1.0,62,62,0,2,0.0331295035,0.8308778049,0.873227655,33.8954879447,1,0,0,0.9608514451,62,60,1.0],[1,4,0.0,0.0,0.0,130.25,0,1,0,0.25,8,8,0,3,0.1715655501,0.0,0.5452812814,130.5561748891,0,2,0,1.0,8,6,1.0],[1,3,0.0,0.0,0.0,130.0,0,1,0,0.333333333,45,45,0,2,0.0,0.0,0.288975619,129.5645488199,1,0,0,0.0,45,44,1.0],[1,3,0.0,0.0,0.0,49.66666667,0,1,0,0.333333333,599,599,1,2,0.0,1.0,1.6713601842,50.4191882324,0,0,0,1.0,598,599,1.0],[1,12,0.0,0.0,0.0,43.25,0,1,0,0.083333333,216,216,1,11,0.0682869316,0.6402919994,0.0600237933,42.7014504198,0,0,0,0.506275129,215,215,1.0],[1,19,0.0,0.0,0.0,81.68421053,0,1,0,0.052631579,445,445,1,18,0.1755517528,0.9612443802,1.1040654173,82.0747368708,0,1,0,0.0,444,444,1.0],[1,4,0.0,0.0,0.0,50.75,0,1,0,0.25,287,287,1,4,1.0,0.0,1.3975216853,51.6716661199,0,0,0,1.0,287,288,1.0],[1,20,0.0,0.0,0.0,61.8,0,1,0,0.05,445,445,0,20,1.0,0.3028803981,0.6239755197,61.9363789377,0,1,0,0.0,444,444,1.0],[1,7,0.0,0.0,0.0,28.14285714,0,1,0,0.142857143,620,620,0,7,0.0,0.3645811683,0.1426251848,29.1402614502,0,0,0,0.2193426924,619,619,1.0],[1,8,0.0,0.0,0.0,52.0,0,1,0,0.125,386,386,0,8,1.0,0.0,0.0318484987,51.1659745925,0,1,0,0.5728457336,386,385,1.0],[1,5,0.0,0.0,0.0,106.2,0,1,0,0.2,375,375,1,5,0.0857942205,0.0,0.1876201826,106.8194711109,0,0,1,0.0,375,375,1.0],[1,4,0.0,0.0,0.0,146.5,0,1,0,0.25,362,362,0,4,1.0,1.0,0.9409299335,145.9109830869,0,1,1,0.0,362,362,1.0],[1,16,0.0,0.0,0.0,46.6875,0,1,0,0.0625,281,281,0,15,0.0,0.02621752,0.4259951419,45.8519103141,0,0,0,0.0,281,281,1.0],[1,7,0.0,0.0,0.0,97.14285714,0,1,0,0.142857143,574,574,0,6,0.2196558941,0.0,0.3765028197,96.9412148014,0,1,0,0.0,573,571,1.0],[1,6,0.0,0.0,0.0,93.83333333,0,1,0,0.166666667,635,635,1,5,0.399869422,1.0,0.7747917415,94.413356747,0,1,0,0.0,635,634,1.0],[1,2,0.0,0.0,0.0,102.0,0,1,0,0.5,574,574,2,3,0.3587089411,0.0,0.5987002723,101.5988064121,0,0,0,0.9212650268,574,574,1.0],[1,5,0.0,0.0,0.0,156.4,0,1,0,0.2,587,587,0,4,0.7811482923,0.0,0.1273912874,156.4265070524,0,1,0,0.0,587,587,1.0],[1,9,0.0,0.0,0.0,54.22222222,0,1,0,0.111111111,553,553,1,8,0.0,0.1507745709,0.7525042278,55.336664742,1,0,1,0.0,552,552,1.0],[1,1,0.0,0.0,0.0,31.0,0,1,0,1.0,591,591,1,1,0.263099186,0.0,0.3298094792,32.9953850196,1,0,0,0.0,590,592,1.0],[1,4,0.0,0.0,0.0,29.5,0,1,0,0.25,543,543,0,4,0.0,0.3965881394,0.7722030076,30.6884748929,1,2,0,0.4253407825,541,542,1.0],[1,2,0.0,0.0,0.0,21.5,0,1,0,0.5,287,287,1,0,0.0,0.5479220966,0.6800593441,22.9484324884,0,1,0,1.0,285,287,0.0],[1,12,0.0,0.0,0.0,127.4166667,0,1,0,0.083333333,200,200,2,12,0.0,0.6071120529,0.4184430255,127.7294523733,0,1,0,0.5637211027,198,200,1.0],[1,22,0.0,0.0,0.0,63.59090909,0,1,0,0.045454545,310,310,0,21,0.0047273557,0.0,1.7951827944,62.8390478123,0,0,0,0.1331641974,309,310,1.0],[1,8,0.0,0.0,0.0,78.625,0,1,0,0.125,565,565,0,8,0.4216955396,0.0,0.5916333046,78.5540227559,0,1,0,1.0,564,565,1.0],[1,4,0.0,0.0,0.0,118.25,0,1,0,0.25,216,216,0,4,0.0,0.0,1.1798588774,118.0738425297,0,2,0,0.0,216,216,1.0],[1,12,0.0,0.0,0.0,63.08333333,0,1,0,0.083333333,485,485,0,12,0.7719899358,1.0,0.6294141887,62.9233292497,0,1,0,0.0,484,484,1.0],[1,31,0.0,0.0,0.0,56.19354839,0,1,0,0.032258065,357,357,2,32,0.0,0.0904074473,0.4366207501,55.218205363,1,1,0,0.248007538,356,356,1.0],[1,5,0.0,0.0,0.0,60.0,0,1,0,0.2,599,599,1,4,0.0,0.0,1.0987386584,59.5480853821,1,1,0,0.3126659234,598,599,1.0],[1,23,0.0,0.0,0.0,56.26086957,0,1,0,0.043478261,240,240,0,22,0.4348762923,0.0,0.1387561972,56.6281048088,1,0,0,1.0,239,240,1.0],[1,16,0.0,0.0,0.0,56.25,0,1,0,0.0625,261,261,0,15,0.2166432201,0.3087953838,0.1986696988,55.8321078909,0,1,0,0.0,258,261,1.0],[1,2,0.0,0.0,0.0,124.0,0,1,0,0.5,644,644,0,3,0.0,0.3804164222,0.1164184457,126.1641518878,0,0,0,0.0,644,643,0.0],[1,20,0.0,0.0,0.0,63.1,0,1,0,0.05,521,521,0,19,0.9829109012,0.0,0.310011098,63.7708435403,0,0,1,0.3013287763,521,521,1.0],[1,1,0.0,0.0,0.0,18.0,0,1,0,1.0,553,553,0,0,0.0,0.3827067787,0.9962646977,18.808392008,0,0,0,1.0,552,553,0.0],[1,1,0.0,0.0,0.0,91.0,0,1,0,1.0,310,310,0,1,0.0629551429,0.0958273943,0.343456933,90.7142303689,1,0,0,1.0,309,309,0.0],[1,1,0.0,0.0,0.0,74.0,0,1,0,1.0,646,646,0,1,1.0,0.0,0.0440902941,73.9678062428,0,1,1,1.0,646,645,1.0],[1,5,0.0,0.0,0.0,181.6,0,1,0,0.2,521,521,0,5,0.8652583853,0.0,0.0675339847,181.0222346296,0,1,0,0.0,520,520,1.0],[1,4,0.0,0.0,0.0,43.25,0,1,0,0.25,565,565,0,1,0.1253710253,0.0,0.2406807145,43.1762194281,0,1,0,0.0,564,566,1.0],[1,4,0.0,0.0,0.0,240.75,0,1,0,0.25,281,281,1,2,0.2560455717,0.2091935399,0.9984281188,238.9577423067,0,1,0,1.0,280,281,1.0],[1,1,0.0,0.0,0.0,1100.0,0,1,0,1.0,240,240,1,0,0.1421800202,0.0,0.6666029565,1099.7231512215,1,1,1,1.0,239,238,1.0],[1,1,0.0,0.0,0.0,56.0,0,1,0,1.0,602,602,2,0,0.4232536378,0.2069595787,0.0155866944,54.6688346684,0,0,0,1.0,601,603,1.0],[1,7,0.0,0.0,0.0,142.1428571,0,1,0,0.142857143,452,452,1,4,0.6028309044,0.6680065397,0.2044353036,142.8591765468,0,1,0,0.8924292695,453,452,1.0],[1,2,0.0,0.0,0.0,286.0,0,1,0,0.5,602,602,1,1,0.0,0.0,0.2472560159,286.5434939952,1,1,0,0.2303201499,601,602,1.0],[1,11,0.0,0.0,0.0,61.36363636,0,1,0,0.090909091,620,620,0,9,0.7028707335,0.0,0.0604816122,62.1968345307,0,1,1,0.0,620,618,1.0],[1,7,0.0,0.0,0.0,51.0,0,1,0,0.142857143,496,496,0,6,0.3668422495,0.0,1.1027682159,50.7254545908,0,1,0,0.5103184477,495,495,1.0],[1,3,0.0,0.0,0.0,114.3333333,0,1,0,0.333333333,591,591,2,3,0.0,0.0,2.4077596666,114.6435190782,0,0,0,0.038996401,591,590,1.0],[1,8,0.0,0.0,0.0,82.875,0,1,0,0.125,370,370,0,6,0.0,0.2521084962,1.0147115585,81.591527327,0,1,0,0.0,369,369,1.0],[1,23,0.0,0.0,0.0,50.0,0,1,0,0.043478261,200,200,1,23,0.0,0.0,0.2224948471,50.9505373692,0,1,0,0.0,199,200,1.0],[1,5,0.0,0.0,0.0,239.0,0,1,0,0.2,261,261,0,4,1.0,0.0020756156,0.7144148236,239.2766732687,0,1,1,0.9903492634,262,260,1.0],[1,8,0.0,0.0,0.0,86.125,0,1,0,0.125,587,587,0,8,0.8584855695,0.0476181606,0.2411685069,85.595985492,1,1,0,0.2676378465,585,586,1.0],[1,4,0.0,0.0,0.0,112.5,0,1,0,0.25,535,535,0,5,0.0,0.0,0.4253087053,112.2231125894,0,0,0,0.7367879726,534,533,1.0],[1,7,0.0,0.0,0.0,61.14285714,0,1,0,0.142857143,485,485,1,7,0.0,1.0,0.7309139577,61.2909092929,0,0,0,0.0294964039,484,484,1.0],[1,4,0.0,0.0,0.0,77.0,0,1,0,0.25,543,543,1,3,0.2428670025,0.5932742302,0.2137338285,76.3310084339,0,1,0,0.0,542,543,1.0],[1,10,0.0,0.0,0.0,101.3,0,1,0,0.1,535,535,2,9,0.0,0.6513104106,0.685851825,101.9188876902,0,1,0,0.2345113436,536,536,1.0],[1,4,0.0,0.0,0.0,88.25,0,1,0,0.25,496,496,1,3,0.0,0.0,1.3277207285,86.3949434463,0,1,1,1.0,495,495,1.0],[1,1,0.0,0.0,0.0,254.0,0,1,0,1.0,646,646,2,1,0.1121873768,0.0,1.5263610093,254.5648440849,0,2,0,0.5457267264,644,645,1.0],[1,9,0.0,0.0,0.0,137.2222222,0,1,0,0.111111111,406,406,0,10,1.0,0.0,0.8245483794,136.9045486198,1,1,0,0.0,406,404,1.0],[1,11,0.0,0.0,0.0,57.0,0,1,0,0.090909091,406,406,1,12,0.0,0.0,0.7674534135,56.715093844,0,1,1,0.0,405,404,1.0],[1,1,0.0,0.0,0.0,293.0,0,1,0,1.0,638,638,0,1,1.0,0.0225286937,0.5678846817,293.4101815537,0,0,0,1.0,638,639,1.0],[1,14,0.0,0.0,0.0,68.57142857,0,1,0,0.071428571,466,466,0,13,0.0,0.0,0.0218045112,68.4157372092,0,1,0,0.0917185913,466,465,1.0],[1,16,0.0,0.0,0.0,130.9375,0,1,0,0.0625,357,357,0,17,0.0,0.2859986179,0.8851530272,130.8127823424,0,1,1,0.0,356,356,1.0],[1,2,0.0,0.0,0.0,44.0,0,1,0,0.5,638,638,1,1,0.0,0.0,1.6588381883,43.9086051305,0,0,0,0.6757761643,636,638,1.0],[1,4,0.0,0.0,0.0,114.0,0,1,0,0.25,644,644,0,3,0.0,0.7684259758,0.8040118859,115.9322887483,0,0,0,1.0,643,644,1.0],[1,1,0.0,0.0,0.0,95.0,0,1,0,1.0,362,362,1,0,0.4889584451,0.0,0.5138767835,95.7522221622,1,0,1,0.3296065346,362,361,1.0],[1,3,0.0,0.0,0.0,278.3333333,0,1,0,0.333333333,386,386,2,2,0.6981760665,1.0,0.184528432,277.7603693851,0,1,0,1.0,386,386,1.0],[1,9,0.0,0.0,0.0,132.5555556,0,1,0,0.111111111,629,629,0,8,0.0362183707,0.0,0.107550773,131.5715044976,0,2,0,0.1914412758,628,628,1.0],[1,4,0.960964047,0.017241379,0.017241379,72.5,1,1,0,1.0,650,650,2,3,0.3869351636,0.3882846437,0.7763171679,71.8774080975,0,1,0,1.0,650,650,0.0],[1,17,0.837497211,0.059851695,0.015360169,111.0588235,0,1,0,0.529411765,667,667,0,17,1.0,0.0275259878,0.6418046603,112.0839802462,1,2,0,0.015530182,666,666,0.0],[1,1,0.0,0.004115226,0.004115226,243.0,1,1,0,1.0,668,668,0,0,0.0,0.2879908468,1.1871535531,242.6524181916,0,1,0,0.762566372,669,669,0.0],[1,1,0.0,0.022222222,0.017777778,225.0,1,1,0,1.0,669,669,0,0,0.0,0.0,1.1186192001,224.3403063064,0,0,0,1.0,668,668,0.0],[1,1,0.0,0.00729927,0.00729927,137.0,1,1,0,1.0,670,670,0,0,0.0,1.0,0.0169982629,137.7643223776,1,1,0,0.1830125936,669,670,0.0],[1,1,0.0,0.04,0.0,125.0,0,1,0,1.0,671,671,2,3,0.0,0.0,0.4600778832,126.2416877011,0,1,0,0.75454451,671,670,0.0],[1,4,0.324902913,0.043165468,0.034943474,243.25,1,1,0,0.5,675,675,0,4,0.0,0.303375198,0.1744235869,243.8641837076,0,1,1,0.0,674,676,1.0],[1,5,0.775690761,0.054755043,0.014409222,69.4,1,1,0,1.0,680,680,0,4,0.7090522141,0.0,0.2585904096,68.2037445883,0,1,0,1.0,680,679,1.0],[1,3,0.758502705,0.28125,0.178977273,117.3333333,0,1,0,1.0,683,683,0,2,0.2796704382,0.2758968402,0.7176982095,117.3231548294,0,1,0,0.0,683,683,0.0],[1,5,0.498917768,0.237288136,0.086629002,106.2,0,1,0,0.8,688,688,1,5,0.0,0.0,0.4559916324,106.3100764466,0,0,0,0.7150352362,687,687,0.0],[1,1,0.0,0.029315961,0.0,307.0,0,1,0,1.0,689,689,0,1,0.0,0.378358058,0.5582412596,307.4614818662,0,0,0,1.0,688,689,0.0],[1,1,0.0,0.071274298,0.107991361,463.0,0,1,0,1.0,690,690,1,0,0.0,0.4859175457,0.8897886837,462.8846992035,0,0,0,1.0,689,689,0.0],[1,1,0.0,0.157657658,0.072072072,222.0,1,1,1,1.0,691,691,0,1,0.0,0.7768260137,0.6159739549,222.0788049352,2,2,0,1.0,690,691,0.0],[1,3,0.081994216,0.625766871,0.52392638,271.6666667,0,1,3,1.0,694,694,0,2,0.0136816164,1.0,0.3001726713,270.6482956807,0,0,3,0.4662015381,694,695,1.0],[1,45,0.092488883,0.262910798,0.070422535,4.733333333,0,1,45,0.111111111,771,771,0,44,0.0,0.0,0.0094698506,3.2553695427,1,0,45,0.9571013002,770,770,1.0],[1,32,0.0,0.0,0.0,12.46875,0,1,0,0.03125,771,771,2,31,0.0,0.1708742678,1.6885265356,12.581671463,0,1,2,1.0,770,770,1.0],[1,2,0.0,0.0,0.0,16.0,0,1,0,0.5,2,2,1,1,0.1954594135,0.0,1.5499458646,16.5006729288,1,1,0,0.0,1,2,0.0],[1,1,0.0,0.0,0.0,0.0,0,2,1,1.0,3,3,1,1,0.0,0.0,0.0758983995,0.176500605,1,3,1,1.0,1,4,0.0],[1,3,0.819448372,0.028132992,0.012787724,130.3333333,1,2,3,1.0,6,6,0,4,0.0,0.3348517825,0.3661964431,129.1946499982,0,2,3,1.0,5,5,1.0],[1,2,0.139232999,0.892857143,0.017857143,28.0,0,1,0,0.5,773,773,1,0,0.1817021058,1.0,0.2042457883,28.7477023862,1,1,0,1.0,771,772,0.0],[1,25,0.765935764,0.043865661,0.030157642,58.36,0,1,25,0.48,798,798,1,25,0.8995191338,0.0,0.3926860428,58.4316766214,0,0,24,0.0,798,798,0.0],[1,1,0.0,0.467741935,0.911290323,248.0,1,1,1,1.0,799,799,0,2,0.0,0.699124862,0.57085958,247.691821011,0,1,2,1.0,799,798,0.0],[1,11,0.558856976,0.694327731,0.227941176,86.54545455,1,1,5,0.636363636,813,813,1,11,1.0,1.0,0.3706262265,87.1256065304,0,1,5,0.0,811,812,1.0],[1,3,0.0,0.0,0.0,81.66666667,1,1,0,0.333333333,813,813,1,2,0.0,0.0,0.3577165594,82.9830624113,0,0,0,0.0,812,812,0.0],[1,1,0.0,0.00811359,0.004056795,493.0,0,1,0,1.0,816,816,1,2,0.0,1.0,1.0689569346,491.6799548239,0,0,0,1.0,817,815,0.0],[1,2,0.177389453,0.134020619,0.12371134,145.5,1,1,2,1.0,815,815,1,2,1.0,0.129741511,0.5947433535,144.270608959,1,1,3,0.6989625699,815,814,0.0],[1,5,0.965665126,0.256038647,0.149758454,41.4,1,1,5,0.4,821,821,1,4,0.4258965612,0.0,0.1248054798,41.2063172028,0,1,4,0.0,820,821,1.0],[1,1,0.0,0.363970588,0.330882353,272.0,1,1,2,1.0,822,822,1,1,0.0,0.1758156267,0.1958304738,270.411384161,0,0,1,0.4208287054,821,821,1.0],[1,3,0.879173369,0.016509434,0.061320755,282.6666667,1,2,4,1.0,825,825,0,1,0.0,0.5744392757,1.0931505689,282.2770554028,0,2,4,0.0,826,826,1.0],[1,1,0.0,0.040540541,0.0,74.0,1,1,1,1.0,826,826,2,2,0.4881047857,0.0,0.1464752762,74.2942456907,1,0,0,0.0,827,826,0.0],[1,1,0.0,0.028,0.016,250.0,0,1,1,1.0,827,827,1,1,1.0,0.0,2.2476142532,249.9362145294,0,0,1,1.0,827,827,0.0],[1,10,0.741273524,0.500522466,0.992685475,95.7,0,1,30,0.6,840,840,1,10,1.0,1.0,0.8896848902,96.127170567,0,1,29,0.3334794273,840,838,1.0],[1,3,0.0,0.0,0.0,47.0,0,1,0,0.333333333,840,840,1,2,0.0,0.5553282143,0.4944405261,46.421038654,0,0,0,0.0,839,839,1.0],[1,37,0.898089654,0.03023146,0.064714218,57.21621622,0,2,78,0.243243243,43,43,1,36,0.416368465,0.8318289195,0.9034713491,58.2160542418,0,1,77,1.0,43,42,0.0],[1,3,0.557908155,0.041666667,0.016666667,240.0,1,1,2,0.666666667,843,843,1,2,0.0,1.0,0.2600410744,239.336521058,0,1,2,0.0,842,843,0.0],[1,21,0.571849052,0.104562738,0.12661597,125.2380952,0,2,31,0.428571429,864,864,1,19,0.0,0.4824206587,1.0799041,126.3140878529,0,2,32,0.7139062691,863,865,1.0],[1,1,0.0,0.018518519,0.018518519,54.0,1,2,4,1.0,44,44,0,0,0.826914819,0.7360024879,0.4378585793,53.863115959,1,2,4,0.0669862334,43,43,0.0],[1,16,0.761904522,0.12432697,0.101321586,127.6875,1,2,22,0.25,880,880,1,16,1.0,0.8551259693,0.4970295508,128.3545253391,1,0,22,0.0041466924,879,880,1.0],[1,2,0.999884415,0.061503417,0.118451025,219.5,1,1,5,1.0,882,882,1,2,0.9699620858,0.2846131267,0.879963502,219.5830023698,1,0,4,1.0,881,881,0.0],[1,1,0.0,0.00877193,0.00877193,114.0,0,1,4,1.0,883,883,0,0,0.8956396954,0.0,0.483324516,113.264433491,0,2,4,1.0,883,881,0.0],[1,1,0.0,0.0,0.0,10.0,1,1,0,1.0,895,895,0,1,0.0,0.0,0.1813525652,9.993309881,1,0,0,1.0,896,894,0.0],[1,11,0.635010889,0.150875075,0.064574532,150.6363636,1,1,39,0.818181818,895,895,0,11,0.0,0.5221883802,0.758930854,151.3832970784,0,0,38,1.0,895,894,0.0],[1,3,0.99189177,0.25877193,0.127192982,76.0,0,1,3,0.333333333,898,898,0,3,0.9966340371,0.0,0.3763284632,77.3859645556,0,1,3,0.0929320557,898,899,1.0],[1,1,0.0,0.03125,0.03125,32.0,0,1,0,1.0,899,899,1,0,0.0,0.2688829937,0.2283005831,31.0429214306,0,1,0,1.0,898,897,0.0],[1,3,0.864973521,0.005578801,0.0013947,239.0,1,1,3,0.333333333,902,902,2,2,1.0,0.0,0.906525477,239.6209263507,0,0,2,0.8475508789,902,902,1.0],[1,7,0.497816355,0.210526316,0.120300752,133.0,0,2,20,1.0,909,909,0,8,1.0,0.0,0.2325578903,133.1217843072,0,3,20,1.0,909,909,1.0],[1,3,0.706157732,0.127147766,0.10652921,194.0,0,2,0,0.666666667,912,912,1,2,0.113436932,1.0,0.7340963683,193.7135842945,1,1,0,0.5964055853,911,912,1.0],[1,2,0.450791388,0.150485437,0.106796117,103.0,0,2,0,1.0,914,914,2,0,1.0,0.389188406,1.5763613136,103.0227432889,0,2,0,0.9294922328,913,914,1.0],[1,1,0.0,0.0,0.0,70.0,0,1,0,1.0,941,941,1,0,0.2212700801,0.4850898285,1.7535878543,69.0076310858,0,1,0,1.0,940,941,0.0],[1,26,0.487204137,0.107132375,0.061344291,131.0384615,0,2,119,0.576923077,941,941,1,25,0.084588155,0.0,0.2575593017,131.1779223744,0,1,119,0.0186851192,940,940,1.0],[1,1,0.0,0.017786561,0.001976285,506.0,1,1,0,1.0,942,942,0,0,0.3118584611,0.4400980978,0.0555470123,506.0012325286,1,0,0,1.0,942,941,0.0],[1,1,0.0,0.057142857,0.057142857,35.0,1,2,4,1.0,45,45,0,0,0.1520315163,0.0,0.0191377301,35.7277036427,0,0,3,1.0,45,46,0.0],[1,5,0.678280279,0.072562358,0.072562358,88.2,0,1,31,0.6,947,947,1,3,0.6849365452,0.0,1.3134178368,87.0607591891,0,0,31,1.0,947,946,1.0],[1,1,0.0,0.0,0.0,13.0,0,1,0,1.0,948,948,0,2,0.0,0.0,0.6404521201,13.0663520266,0,1,0,0.9205294334,948,948,0.0],[1,19,0.396784549,0.1461837,0.496765847,40.68421053,0,2,94,0.526315789,968,968,0,19,0.0,0.6297431811,0.5551074407,41.8879826373,0,2,95,1.0,967,968,1.0],[1,1,0.0,0.162162162,0.162162162,37.0,0,1,9,1.0,949,949,0,1,0.0,1.0,0.5981888594,36.8067306653,0,0,7,0.2941776819,949,949,0.0],[1,7,0.997230955,0.06918239,0.025157233,45.42857143,1,2,14,0.142857143,975,975,1,6,1.0,1.0,0.3687182259,45.0043367083,1,1,14,0.0,974,974,0.0],[1,1,0.0,0.006493506,0.006493506,154.0,1,2,4,1.0,976,976,0,0,0.8921997358,0.0,0.9793250256,154.3259557162,0,2,2,1.0,976,974,0.0],[1,1,0.0,1.666666667,0.166666667,18.0,1,2,9,1.0,1,1,0,1,0.0,0.6686157829,0.3096163791,17.2516117215,0,1,8,1.0,0,2,0.0],[1,8,0.783496802,0.120098039,0.004901961,51.0,0,3,57,0.25,9,9,1,7,0.9404016879,0.0,0.316411498,50.9987747169,0,2,57,0.7939620592,9,9,0.0],[1,1,0.0,0.1875,0.125,16.0,0,2,9,1.0,10,10,0,0,0.0,0.4844542362,0.5343914691,17.0491362589,0,1,9,0.0028050888,9,9,0.0],[1,1,0.0,0.525,0.225,40.0,0,2,9,1.0,11,11,0,1,0.7423287276,0.5848684568,0.2816164224,39.8487446101,0,2,8,0.5964631011,10,11,0.0],[1,4,0.926388041,0.683544304,0.189873418,19.75,0,2,36,0.5,15,15,0,5,0.3697462948,0.6291625622,0.7316240899,20.369125035,0,0,36,0.6124831058,14,16,0.0],[1,4,0.949195577,0.071269488,0.022271715,112.25,0,1,21,1.0,980,980,1,4,1.0,0.0,0.1842814846,111.5603887127,0,1,20,0.2598523332,980,979,0.0],[1,2,0.970950594,0.020547945,0.01369863,73.0,1,2,5,1.0,17,17,0,1,0.8425024057,0.0,0.2168797832,72.2172930001,0,3,4,0.4621686445,16,16,0.0],[1,1,0.0,0.051282051,0.025641026,39.0,1,1,10,1.0,981,981,0,0,0.9295082909,0.2343490117,0.8931330356,38.8911975009,1,1,9,0.4997852279,981,981,0.0],[1,11,0.367331416,0.109273183,0.047117794,181.3636364,0,3,78,0.818181818,992,992,1,10,0.0,0.9808245538,0.8245197748,182.9856447951,0,2,76,0.8829734401,992,993,1.0],[1,3,0.643824891,0.978647687,0.088967972,93.66666667,0,3,21,0.666666667,3,3,0,3,0.2388382573,1.0,0.788336091,94.2277404865,0,3,19,1.0,2,1,1.0],[1,1,0.0,0.023076923,0.023076923,130.0,1,2,1,1.0,993,993,0,1,0.0,0.1923592796,0.4286319507,130.8147942552,2,1,0,1.0,993,992,0.0],[1,3,0.33308812,0.492385787,0.152284264,131.3333333,0,1,8,0.666666667,996,996,1,2,0.6879774673,0.0,0.6585084186,131.5411602939,0,0,7,1.0,997,996,1.0],[1,3,0.809177954,0.135371179,0.017467249,76.33333333,0,1,13,0.666666667,999,999,0,2,1.0,0.0,0.1674164473,75.779271644,0,0,13,1.0,998,999,1.0],[1,3,0.790845354,0.022861981,0.032176122,393.6666667,1,1,12,0.333333333,1002,1002,0,1,1.0,0.1504074115,0.2350535739,394.4535455479,0,1,12,0.3777819614,1002,1001,1.0],[1,1,0.0,0.0,0.235294118,17.0,0,2,4,1.0,1003,1003,1,1,0.5357957316,0.1025863923,0.4382784895,17.4897983095,0,2,3,1.0,1003,1004,0.0],[1,1,0.0,0.354166667,0.291666667,48.0,0,1,5,1.0,1004,1004,1,0,0.0913370245,0.0,0.5747136134,47.8751853186,1,0,5,0.7240055715,1004,1003,1.0],[1,3,0.904588978,0.272727273,0.03030303,88.0,0,1,27,0.666666667,1007,1007,0,3,0.0,0.7170895969,0.5735901991,87.2527924943,1,0,26,0.0,1006,1007,0.0],[1,1,0.0,1.507462687,0.552238806,67.0,0,1,14,1.0,1010,1010,0,1,0.0,1.0,0.5838980695,65.5762854719,0,0,15,0.1224174289,1009,1010,0.0],[1,1,0.0,0.037837838,0.005405405,185.0,0,1,0,1.0,1008,1008,1,0,0.0,0.0,0.047049242,184.3537591068,1,0,0,0.7093446551,1008,1007,0.0],[1,1,0.0,0.0,0.0,90.0,0,1,0,1.0,1010,1010,0,0,0.7025006173,0.122977777,0.379530452,88.9818336537,0,1,1,1.0,1010,1010,0.0],[1,8,0.864735266,0.053263316,0.049512378,166.625,1,1,108,0.5,1018,1018,2,7,0.2974731814,0.0,1.4322257804,168.1211458212,1,1,108,0.0,1018,1016,0.0],[1,404,0.941062389,0.054176072,0.04995907,99.78465347,1,4,5643,0.272277228,1422,1422,0,403,0.9218485675,0.0,1.1751662958,100.2960958136,0,3,5642,0.0,1421,1420,1.0],[1,1,0.0,0.56937799,0.38277512,209.0,0,2,1,1.0,1,1,1,0,0.0,1.0,0.5876285946,209.2127177724,1,1,1,0.5231850566,0,2,0.0],[1,1,0.0,0.015384615,0.0,130.0,1,2,16,1.0,2,2,0,1,0.6353823326,1.0,1.4171329058,129.7017088515,2,0,16,1.0,2,1,0.0],[1,1,0.0,0.0,0.015625,128.0,0,2,0,1.0,3,3,1,1,0.0,0.0,1.1717339327,128.5572035903,0,1,0,1.0,3,2,0.0],[1,2,0.0,0.0,0.0,15.5,0,1,0,0.5,5,5,1,1,0.3769030321,1.0,0.7110929896,15.5540771954,0,1,0,0.5363465675,5,4,0.0],[1,1,0.0,0.015625,0.015625,64.0,1,2,16,1.0,46,46,1,1,0.0,0.0,0.9423548206,64.4375460477,0,3,13,0.0,45,46,0.0],[1,1,0.0,0.024096386,0.0,83.0,1,2,1,1.0,47,47,1,1,0.0,1.0,0.9860632188,82.7997034753,1,0,0,1.0,47,47,0.0],[1,4,0.923219672,0.035040431,0.018867925,92.75,0,2,4,0.25,51,51,0,3,1.0,0.0,1.5129874088,91.9276133628,0,2,3,0.1617069551,50,51,0.0],[1,17,0.875088427,0.04400607,0.025796662,116.2941176,0,2,87,0.470588235,68,68,1,17,0.8754260715,0.4827627296,0.9695713799,115.8656435519,0,1,86,0.0,66,68,1.0],[1,1,0.0,0.0,0.0,0.0,0,1,0,1.0,1468,1468,0,0,0.9648924853,0.7586179778,0.304173929,0.4597839606,0,0,1,1.0,1468,1468,0.0],[1,28,0.788458743,0.105880092,0.120868563,185.8571429,0,2,332,0.642857143,1501,1501,0,29,0.0,0.2797051131,0.9257914516,186.7559731491,1,1,332,0.8228379114,1499,1501,0.0],[1,1,0.0,0.0,0.0,0.0,0,1,0,1.0,1468,1468,1,1,0.9024637589,0.0,1.5264474067,0.6464954754,0,1,0,0.9122854258,1468,1468,0.0],[1,2,0.764204507,0.128205128,0.044871795,78.0,0,1,34,1.0,1424,1424,1,1,1.0,0.4500792063,0.4834302069,79.237112298,0,0,35,0.4752121317,1423,1423,0.0],[1,1,0.0,0.0,0.0,0.0,0,1,0,1.0,1468,1468,1,0,0.0,0.3988810492,0.7419296738,0.7397770197,0,1,0,0.0,1467,1466,0.0],[1,5,0.941031105,0.074410163,0.038112523,220.4,0,1,57,0.8,1501,1501,1,5,1.0,0.0,0.8441341427,219.4834568752,0,1,57,0.7635421929,1501,1501,0.0],[1,1,0.0,0.0,0.0,0.0,0,1,0,1.0,1468,1468,0,1,1.0,0.0,0.4322196413,0.3591104975,0,0,0,0.1793379101,1468,1466,0.0],[1,37,0.728408666,0.513465895,0.272338283,107.3783784,0,3,374,0.405405405,1468,1468,1,36,1.0,1.0,0.5742426364,108.0214973844,0,3,373,0.3899394383,1468,1468,0.0],[1,1,0.0,0.017241379,0.017241379,116.0,0,1,10,1.0,1468,1468,0,1,0.3107910221,0.4861384815,0.3150107235,115.7067792001,0,0,10,1.0,1467,1466,0.0],[1,1,0.0,0.0,0.0,0.0,0,1,0,1.0,1468,1468,0,1,1.0,0.5748730345,0.3478329863,0.2309869939,0,0,0,0.6350802462,1468,1468,0.0],[1,1,0.0,0.0,0.0,0.0,0,1,0,1.0,1468,1468,0,1,0.6835908791,0.0,0.5613069669,0.1345637374,0,1,0,1.0,1466,1467,0.0],[1,3,0.747837403,0.819672131,0.418032787,40.66666667,0,1,34,0.666666667,1516,1516,1,2,1.0,1.0,0.9084570123,41.3240022306,0,0,34,0.0,1516,1517,0.0],[1,1,0.0,0.0,0.0,0.0,0,1,0,1.0,1516,1516,1,1,0.0726518752,0.8695769534,0.8565983001,0.3943820685,1,2,0,1.0,1516,1515,0.0],[1,11,0.64038322,0.283161512,0.321649485,132.2727273,0,1,170,0.454545455,1516,1516,1,10,0.6256589036,0.0,0.79778296,132.7063406619,0,0,169,0.050884192,1516,1514,0.0],[1,3,0.826074224,0.008919722,0.001982161,336.3333333,0,1,43,1.0,1522,1522,0,2,0.0,0.0,0.2810057193,336.9344003694,0,1,41,1.0,1522,1521,0.0],[1,3,0.844044005,0.035353535,0.022727273,132.0,0,1,10,0.666666667,1522,1522,2,4,0.1297720943,0.0,1.1665796812,130.0254178778,0,1,10,0.2074567124,1521,1520,0.0],[1,8,0.779171827,0.170833333,0.159722222,90.0,0,4,72,0.75,1530,1530,1,7,0.682265623,1.0,0.9700283949,90.1793526263,0,3,71,1.0,1530,1530,0.0],[1,1,0.0,0.014285714,0.028571429,210.0,0,2,2,1.0,6,6,1,0,0.0,0.0,0.9657467257,208.9676840123,0,2,2,1.0,6,5,0.0],[1,1,0.0,1.280991736,1.363636364,121.0,1,2,2,1.0,7,7,2,0,0.0,1.0,1.1589189467,120.8042013715,1,2,0,0.7631366468,6,7,0.0],[1,1,0.0,1.663265306,1.653061224,98.0,0,2,3,1.0,8,8,1,1,0.0,1.0,1.6851227378,97.1861066299,0,3,3,1.0,7,8,0.0],[1,3,0.683243601,1.519480519,0.0,25.66666667,0,1,20,0.666666667,1654,1654,0,2,1.0,0.8017812353,0.4770304607,25.9060381988,0,1,19,0.6007683177,1652,1655,0.0],[1,1,0.0,0.0,0.0,0.0,0,1,0,1.0,1654,1654,0,1,0.0,1.0,1.739347733,0.4820407143,0,1,0,1.0,1654,1654,0.0],[1,2,0.495173479,0.05802969,0.053981107,370.5,0,1,6,1.0,1639,1639,1,1,0.0,0.0,0.8579684614,369.6068424901,0,1,5,1.0,1639,1639,0.0],[1,1,0.0,0.0,0.0,0.0,0,1,0,1.0,1571,1571,0,1,0.2691743803,0.0,0.2836974916,0.800330436,0,0,1,0.5173015462,1571,1572,0.0],[1,1,0.0,0.0,0.0,0.0,0,1,0,1.0,1571,1571,1,0,0.0,0.1855224933,0.4574555244,0.5788702139,0,0,0,1.0,1571,1571,0.0],[1,1,0.0,0.0,0.0,0.0,0,1,0,1.0,1571,1571,1,0,0.0,0.2539124414,0.1369591053,0.589420072,0,0,0,1.0,1570,1570,0.0],[1,1,0.0,0.0,0.0,0.0,0,1,0,1.0,1571,1571,1,0,1.0,0.0,0.1729819344,0.3209136159,0,0,0,0.6848238527,1571,1571,0.0],[1,1,0.0,0.0,0.0,0.0,0,1,0,1.0,1571,1571,0,0,1.0,0.0,0.1914283382,0.9879582922,0,1,0,1.0,1571,1572,0.0],[1,1,0.0,0.0,0.0,0.0,0,1,0,1.0,1571,1571,0,1,0.5705277103,0.9417355671,0.0876768996,1.151915375,0,1,0,0.7189796292,1570,1572,0.0],[1,1,0.0,0.0,0.0,0.0,0,1,0,1.0,1571,1571,1,0,0.6045734256,0.283224069,0.6260696626,2.4508539005,0,0,0,1.0,1569,1569,0.0],[1,1,0.0,0.0,0.0,0.0,0,1,0,1.0,1571,1571,0,1,0.0,0.0,0.7354652016,0.8608069722,0,0,1,1.0,1570,1571,0.0],[1,1,0.0,0.0,0.0,0.0,0,1,0,1.0,1571,1571,1,0,0.0,0.0,0.590112584,1.3584640521,1,1,0,0.0,1570,1571,0.0],[1,1,0.0,0.0,0.0,0.0,0,1,0,1.0,1571,1571,0,1,0.249502593,1.0,0.5502158462,0.158419874,0,1,0,1.0,1570,1570,0.0],[1,25,0.807961466,1.994328922,0.234404537,21.16,0,1,260,0.12,1571,1571,0,24,1.0,1.0,1.2516424328,21.8203763088,0,0,259,0.0,1570,1571,0.0],[1,1,0.0,0.0,0.0,0.0,0,1,0,1.0,1571,1571,2,1,0.0,0.0,1.5723922698,0.0360972526,0,1,0,0.6469228641,1569,1570,0.0],[1,1,0.0,0.0,0.0,0.0,0,1,0,1.0,1631,1631,0,1,0.8120520006,0.0,0.0873114388,0.0908962917,0,1,0,1.0,1629,1630,0.0],[1,1,0.0,0.0,0.0,0.0,0,1,0,1.0,1631,1631,0,1,0.0,0.1766089493,1.3553850541,0.395423774,0,1,0,1.0,1630,1631,0.0],[1,1,0.0,0.0,0.0,0.0,0,1,0,1.0,1631,1631,0,1,0.1873056583,0.0,0.0304243904,0.2980790506,0,0,0,1.0,1632,1630,0.0],[1,23,0.952602727,0.849439776,0.011904762,62.08695652,0,2,46,0.130434783,1631,1631,0,21,0.9054480722,0.0,0.5523948452,62.3362682109,0,2,45,0.2239152468,1631,1630,0.0],[1,1,0.0,0.0,0.0,0.0,0,1,0,1.0,1631,1631,1,0,0.0,0.0,0.2296623244,0.7070270054,1,0,0,0.3970278428,1630,1631,0.0],[1,4,0.687192922,0.07116451,0.06284658,270.5,0,1,66,1.0,1654,1654,0,3,1.0,0.2510823438,0.9003328837,270.4540499106,0,0,66,1.0,1654,1653,0.0],[1,2,0.029833323,0.33497191,0.126404494,712.0,0,1,36,1.0,1645,1645,0,0,0.4289743466,0.0,0.6278727356,711.7234361341,0,1,36,0.5707004343,1644,1643,0.0],[1,2,0.70503465,1.662162162,6.162162162,37.0,0,1,20,1.0,1631,1631,0,2,1.0,1.0,5.9325791907,37.9304380068,0,0,20,1.0,1630,1629,0.0],[1,4,0.770354793,0.098425197,0.007874016,63.5,0,1,69,1.0,1645,1645,0,4,0.0,0.0,0.2963091796,64.4433220265,0,2,68,1.0,1645,1645,0.0],[1,1,0.0,0.0,0.0,0.0,0,1,0,1.0,1631,1631,1,1,0.4926382716,0.1827543,0.6784015787,0.0064711071,0,1,0,1.0,1630,1631,0.0],[1,1,0.0,0.0,0.0,0.0,0,1,0,1.0,1654,1654,0,0,0.3935957984,0.5632401814,0.1865134943,0.7866959928,0,1,0,0.1180557087,1653,1652,0.0],[1,1,0.0,0.0,0.0,0.0,0,1,0,1.0,1631,1631,1,1,1.0,0.362582807,0.1730663986,0.4483723618,0,0,0,0.0,1632,1630,0.0],[1,1,0.0,0.0,0.0,0.0,0,1,0,1.0,1631,1631,0,1,0.4143675547,0.0155996098,0.8248623641,1.3112211214,0,1,1,1.0,1630,1630,0.0],[1,1,0.0,0.0,0.0,0.0,0,1,0,1.0,1631,1631,0,2,0.0,0.7295077253,0.5111634563,0.0228886858,0,1,0,1.0,1631,1630,0.0],[1,1,0.0,0.0,0.0,0.0,0,1,0,1.0,1631,1631,0,1,0.0,0.4814304886,0.5224627079,0.4508655058,0,0,0,1.0,1631,1631,0.0],[1,1,0.0,0.0,0.0,0.0,0,1,0,1.0,1631,1631,0,0,1.0,0.0,0.3098155515,0.9086568965,1,0,0,1.0,1631,1630,0.0],[1,1,0.0,0.0,0.0,0.0,0,1,0,1.0,1571,1571,0,1,0.7568360262,0.3992967119,1.4278100042,0.4330346606,1,0,0,0.2864028915,1571,1570,0.0],[1,4,0.88276623,0.270944742,0.098039216,140.25,0,1,80,0.5,1571,1571,0,3,0.0,1.0,0.3758923189,139.3189600765,0,2,80,0.3543336458,1571,1571,0.0],[1,7,0.70956156,0.213349225,0.145411204,119.8571429,0,1,100,0.571428571,1585,1585,0,6,0.6807096944,0.0,0.5005192247,120.5078495903,0,2,99,1.0,1584,1585,0.0],[1,7,0.968427237,0.055555556,0.051724138,74.57142857,0,2,99,0.571428571,1585,1585,0,7,0.974749887,0.3644496152,0.7232749797,75.5925515562,0,2,99,0.0,1585,1585,0.0],[1,6,0.0,0.086419753,0.012345679,13.5,0,1,80,0.5,1639,1639,0,5,0.3191400959,0.0,0.5034554451,13.2391203874,0,0,79,1.0,1639,1639,0.0],[1,1,0.0,0.0,0.0,0.0,0,1,0,1.0,1631,1631,1,1,1.0,0.434827565,0.2116523817,0.1469683586,0,0,0,0.9875960722,1631,1630,0.0],[1,1,0.0,0.0,0.0,0.0,0,1,0,1.0,1631,1631,1,0,0.2598030692,0.0,0.579863546,0.4727793457,0,1,0,1.0,1631,1631,0.0],[1,1,0.0,0.0,0.0,0.0,0,1,0,1.0,1631,1631,0,1,0.0,0.5972873098,1.0192064542,1.2282673867,0,0,0,1.0,1631,1630,0.0],[1,1,0.0,0.0,0.0,0.0,0,1,0,1.0,1631,1631,0,1,1.0,0.0,0.6084393124,1.6029971915,0,0,0,0.7208036165,1632,1630,0.0],[1,1,0.0,0.0,0.0,0.0,0,1,0,1.0,1631,1631,1,0,0.4962315844,0.468012125,0.8700115466,0.1369519598,0,0,0,1.0,1630,1630,0.0],[1,1,0.0,0.0,0.0,0.0,0,1,0,1.0,1631,1631,0,0,0.0,0.4636621499,0.3551630404,0.5563146086,1,2,0,1.0,1630,1630,0.0],[1,1,0.0,0.0,0.0,0.0,0,1,0,1.0,1631,1631,1,2,0.2181639253,0.0,1.6128676101,0.1201729522,0,2,0,0.6097302037,1629,1630,0.0],[1,1,0.0,0.0,0.0,0.0,0,1,0,1.0,1631,1631,0,1,0.7747305374,0.0,0.3154359117,0.9171024757,1,0,0,1.0,1631,1630,0.0],[1,1,0.0,0.0,0.0,0.0,0,1,0,1.0,1631,1631,0,0,0.6243441672,0.0,0.7481200542,1.3993906279,0,1,0,1.0,1630,1629,0.0],[1,1,0.0,0.0,0.0,0.0,0,1,0,1.0,1631,1631,0,1,0.5936947263,0.0,0.7802893309,0.4884432601,0,0,0,1.0,1630,1630,0.0],[1,1,0.0,0.0,0.0,0.0,0,1,0,1.0,1631,1631,1,2,0.2975062565,1.0,0.9300917087,0.1864140835,0,0,0,0.8918914339,1630,1630,0.0],[1,1,0.0,0.0,0.0,0.0,0,1,0,1.0,1656,2,1,1,0.0,0.0,0.8326727786,0.1871353469,0,0,1,0.6701415437,1656,3,0.0],[1,1,0.0,2.583333333,0.0,36.0,0,1,0,1.0,1656,2,0,0,1.0,1.0,1.0915366965,34.7429307925,0,0,0,1.0,1656,1,0.0],[1,1,0.0,0.0,0.0,0.0,0,1,0,1.0,1658,4,0,0,0.0,0.478156367,1.435999508,0.7287548474,0,0,0,0.520760724,1658,3,0.0],[1,1,0.0,2.4,0.0,25.0,0,1,0,1.0,1658,4,0,1,0.0498739204,1.0,0.7369469856,24.2881889411,1,0,0,1.0,1657,3,0.0],[1,1,0.0,0.041666667,0.0,48.0,1,1,0,1.0,1659,1655,1,2,0.4954207952,0.0,0.1847116204,48.3365834662,0,0,0,0.9066825108,1660,1657,0.0],[1,3,0.77346377,0.056701031,0.134020619,129.3333333,0,2,56,1.0,71,71,1,2,0.4951344263,0.0,0.3423667084,129.0134388009,0,1,55,0.3981262938,71,71,0.0],[1,4,0.719793306,0.083870968,0.086021505,116.25,0,2,83,1.0,112,112,1,4,0.0302363764,0.0,0.4765190117,115.9683025572,0,2,82,0.4250931415,110,112,0.0],[1,19,0.865916937,0.179853338,0.866846777,136.3684211,0,2,391,0.421052632,102,102,1,18,0.309983672,0.5343642515,1.3423929984,136.2483921285,0,3,390,0.0,99,102,0.0],[1,12,0.840033537,0.140902873,0.2749658,182.75,0,2,149,0.583333333,102,102,0,13,0.0,0.5549230519,0.530845966,182.1193558232,0,0,147,0.2387702387,101,101,0.0],[1,6,0.853487978,0.080714286,0.078571429,233.3333333,0,3,69,1.0,112,112,2,5,0.1994448464,0.0,0.0637333051,233.7557697913,0,3,68,0.3210690011,112,110,0.0],[1,1,0.0,0.0,0.0,0.0,0,1,0,1.0,1692,1688,1,0,0.0,0.9166442154,0.588465301,0.5868829567,0,0,0,1.0,1692,1686,0.0],[1,28,0.813572298,0.275266633,0.204164551,70.32142857,0,2,151,0.25,1692,1688,1,27,0.7120325303,0.1764991785,0.3002081639,70.1764152799,0,3,151,0.0,1692,1689,0.0],[1,3,0.927114849,1.073619632,0.147239264,54.33333333,0,1,0,0.333333333,1692,1688,0,3,1.0,1.0,0.5719392714,53.2728228516,0,0,0,1.0,1691,1687,0.0],[1,1,0.0,0.0,0.0,0.0,0,1,0,1.0,1692,1688,0,0,1.0,0.9401987209,0.012001669,1.3896640429,0,0,0,1.0,1693,1686,0.0],[1,1,0.0,0.066666667,0.5,30.0,0,1,0,1.0,1693,5,0,0,0.9008613978,0.6154797077,0.724515548,30.462294673,0,1,0,1.0,1693,4,0.0],[1,3,0.603561388,0.565217391,0.100686499,145.6666667,0,1,46,1.0,1705,1700,0,2,0.8036143067,0.0,1.513535498,145.5280051287,0,2,44,1.0,1705,1698,0.0],[1,8,0.642794264,0.055417186,0.037982565,200.75,0,2,147,0.875,1705,1700,0,7,0.5287767624,0.0,0.2652993636,201.2476597852,0,0,146,1.0,1705,1700,0.0],[1,1,0.0,0.0,0.0,0.0,0,1,0,1.0,1705,1700,0,3,0.0,0.0,0.058787764,0.6188869114,0,1,0,1.0,1705,1700,0.0],[1,1,0.0,0.279069767,0.348837209,129.0,0,1,17,1.0,1710,1705,0,1,0.2254176889,0.0,1.0783774156,129.4832974891,0,0,16,0.3960898282,1709,1704,0.0],[1,3,0.718338671,0.736462094,0.725631769,92.33333333,0,1,48,0.666666667,1738,1733,1,3,0.8134343906,0.0734880742,1.8994730737,91.938727674,0,2,47,0.2925376003,1737,1733,0.0],[1,4,0.502373491,0.012560386,0.02705314,258.75,0,2,96,0.5,1770,1765,1,2,0.646695566,0.0,0.4936297574,258.5496586764,0,1,96,1.0,1771,1765,0.0],[1,2,0.468995594,0.027681661,0.006920415,144.5,0,3,43,1.0,1765,1760,2,1,0.0,0.0,0.0868705898,144.7212569462,0,3,42,0.0895554215,1764,1760,0.0],[1,1,0.0,0.230769231,0.307692308,13.0,0,1,0,1.0,1738,1733,1,2,0.0,0.5021605139,0.5429293226,14.1435786681,0,0,0,0.1204425813,1737,1732,0.0],[1,1,0.0,0.40625,0.5625,32.0,0,2,24,1.0,1733,1728,1,0,0.0,0.5292601977,1.395117201,33.2103224656,0,2,24,1.0,1731,1727,0.0],[1,3,0.618847476,0.816326531,0.908163265,65.33333333,0,1,65,1.0,1784,1778,0,1,1.0,0.6429250148,1.9286380994,65.368111586,0,1,65,1.0,1784,1776,0.0],[1,5,0.781676134,0.12335958,0.144356955,76.2,0,2,106,0.4,1727,1722,0,5,1.0,0.0,0.099874937,75.8937008001,1,2,106,1.0,1727,1721,0.0],[1,2,0.272970858,0.028600613,0.036772217,489.5,0,2,48,1.0,1730,1725,0,0,0.4651852389,0.0,0.1773786442,488.363325543,0,3,48,1.0,1730,1724,0.0],[1,1,0.0,0.036363636,0.036363636,55.0,0,1,24,1.0,1730,1725,0,0,0.0,0.6631330523,0.5022877403,55.094947721,1,1,25,1.0,1730,1723,0.0],[1,1,0.0,0.142857143,0.19047619,21.0,0,1,24,1.0,1734,1729,1,0,0.0,0.7506406729,0.1365162829,21.5303509853,0,0,23,1.0,1735,1729,0.0],[1,1,0.0,0.218181818,0.163636364,55.0,0,2,19,1.0,1775,1770,1,0,0.0,0.0,0.8692558608,55.227141092,0,2,19,0.6579856592,1774,1769,0.0],[1,1,0.0,0.886597938,0.762886598,97.0,0,3,21,1.0,1770,1765,1,1,0.0,0.1806517246,0.9671708008,97.3651447566,0,2,20,0.8687193351,1769,1764,0.0],[1,6,0.651136805,0.194029851,0.289552239,55.83333333,0,2,32,0.5,1746,1741,0,4,0.2687997664,0.1663232565,0.2952545862,56.9716397384,0,4,32,0.2193083807,1745,1740,0.0],[1,1,0.0,0.027272727,0.081818182,110.0,0,1,24,1.0,1788,1782,0,2,0.0,0.0,0.8286111055,109.1730238825,0,0,22,1.0,1787,1781,0.0],[1,1,0.0,0.290322581,0.387096774,31.0,0,2,15,1.0,1721,1716,0,0,0.0,1.0,0.5791985101,30.9065665329,0,2,13,1.0,1721,1716,0.0],[1,1,0.0,0.37254902,0.470588235,51.0,0,2,17,1.0,1719,1714,0,0,0.3361454925,0.7168861335,1.0905473633,52.4214137645,0,0,17,1.0,1718,1713,0.0],[1,3,0.805465364,0.125,0.25,40.0,0,2,65,1.0,1709,1704,1,2,1.0,0.0,0.3800859992,38.662435439,0,1,64,1.0,1707,1704,0.0],[1,4,0.76323519,0.028380634,0.031719533,149.75,0,2,81,1.0,1775,1770,0,4,1.0,0.0,1.2746404779,150.7585877513,0,1,81,0.6785367705,1775,1770,0.0],[1,4,0.871481842,0.053353659,0.053353659,164.0,0,1,69,1.0,1765,1760,1,3,1.0,0.1922553311,0.1048988607,164.3808756414,0,1,68,1.0,1763,1759,0.0],[1,1,0.0,0.411764706,0.117647059,17.0,0,1,24,1.0,1786,1780,0,1,0.7488650114,0.4873930155,0.3471004047,17.7847158256,0,0,25,0.7239552128,1785,1780,0.0],[2,2,0.928839146,0.093457944,0.191588785,107.0,0,2,0,0.5,1778,1778,2,1,0.944579002,0.0,1.1780984123,106.1053086802,0,1,0,0.0,1777,1777,0.0],[1,7,0.599524008,0.11302682,0.117816092,149.1428571,0,2,110,0.714285714,1759,1754,0,8,1.0,0.0,1.3477142418,149.7087093113,0,1,109,0.0,1760,1752,0.0],[1,1,0.0,0.096774194,0.258064516,31.0,0,2,23,1.0,1727,1722,1,0,0.0,0.5488098779,0.6997228824,31.1930236632,1,1,22,1.0,1727,1720,0.0],[1,3,0.484547739,0.068181818,0.056818182,146.6666667,0,2,48,1.0,1784,1778,2,1,0.5159573569,0.0,0.6414492252,146.4384896161,0,1,46,0.3942504045,1783,1777,0.0],[1,8,0.937904407,0.16091954,0.237547893,32.625,0,2,162,0.625,1718,1713,0,7,1.0,0.0,1.2475693512,33.4481327168,0,1,162,1.0,1717,1713,0.0],[1,6,0.664464104,0.09929078,0.090425532,94.0,0,2,140,0.666666667,1759,1754,1,7,1.0,0.3054814737,0.166854074,94.2663944727,0,0,140,1.0,1757,1754,0.0],[1,1,0.0,0.011278195,0.045112782,1064.0,0,1,24,1.0,1786,1780,0,1,0.3843380676,0.2612298385,0.3571615975,1064.392099865,0,1,24,1.0,1785,1780,0.0],[1,1,0.0,0.473053892,0.45508982,167.0,0,1,24,1.0,1778,1772,0,2,0.6041359453,0.9140621927,0.7486413117,167.8831582074,0,0,23,1.0,1778,1772,0.0],[1,1,0.0,0.392156863,0.470588235,51.0,0,2,17,1.0,1721,1716,0,1,0.2123553057,1.0,0.8045960738,50.6821583149,0,1,17,0.4507468832,1721,1715,0.0],[1,1,0.0,0.014851485,0.00990099,202.0,0,2,21,1.0,1788,1782,0,0,0.6448719204,1.0,0.5696217224,202.1940035855,0,1,20,1.0,1787,1781,0.0],[1,2,0.134530941,1.13559322,0.06779661,88.5,0,2,48,1.0,1746,1741,1,3,0.5186247248,0.5667573838,0.1049354223,88.3901905117,0,2,48,0.0,1746,1742,0.0],[1,2,0.836640742,0.020408163,0.023323615,171.5,0,2,24,1.0,1732,1727,0,3,0.0,0.0,0.9157963831,171.134726947,0,1,24,1.0,1731,1727,0.0],[1,1,0.0,0.111111111,0.111111111,36.0,0,2,21,1.0,1706,1701,0,1,0.8548138832,0.3619752615,0.9712945935,36.3653932238,0,2,20,0.9973037578,1706,1702,0.0],[1,3,0.127372613,0.120204604,0.074168798,130.3333333,1,2,56,1.0,1791,1785,1,3,0.0,0.0,1.1283687443,130.5888585283,1,2,54,0.6063243703,1791,1783,0.0],[1,2,0.764204507,0.056737589,0.007092199,70.5,1,1,50,1.0,1806,1800,0,2,0.6163794455,0.6114849868,1.8096354952,70.7810326564,0,0,50,1.0,1807,1800,0.0],[1,13,0.608236281,0.072084481,0.142332415,167.5384615,1,3,239,0.846153846,1806,1800,1,13,1.0,0.1206880613,0.9248341429,167.8548769123,1,2,239,1.0,1805,1800,0.0],[1,1,0.0,0.022421525,0.022421525,223.0,1,2,25,1.0,1814,1808,0,0,0.8588680195,0.7778640348,0.1817151675,222.7613134953,2,1,24,0.3963151311,1814,1807,0.0],[1,7,0.902102194,0.012358947,0.005910801,265.8571429,1,2,165,1.0,1814,1808,0,7,0.5693903694,1.0,0.4564506627,264.4237472369,0,2,166,0.4470918947,1814,1807,0.0],[1,2,0.650022422,0.035460993,0.007092199,141.0,1,2,43,1.0,1816,1810,0,1,0.762181026,0.2932497598,0.4888999962,141.607371893,1,1,41,0.9800876554,1814,1808,0.0],[1,2,0.908178347,0.074242424,0.028787879,330.0,1,2,32,0.5,1819,1813,1,2,0.5778069785,0.0130957403,0.7430014113,331.6077715397,1,1,31,0.101944872,1818,1813,0.0],[1,3,0.965633607,0.010152284,0.001269036,262.6666667,1,2,64,1.0,1824,1818,1,3,0.0,0.4098026858,1.4222413671,264.1766563693,1,0,64,1.0,1824,1817,0.0],[1,1,0.0,0.00990099,0.148514851,101.0,1,2,24,1.0,1819,1813,0,1,0.8875982522,0.0,0.4546341329,101.3421703333,0,2,24,0.0141907216,1817,1812,0.0],[1,2,1.0,0.005847953,0.005847953,171.0,1,1,45,1.0,1824,1818,0,3,1.0,0.0,0.7765515387,172.2445302226,0,0,46,0.7733811205,1824,1818,0.0],[1,6,0.748076236,0.119266055,0.083486239,181.6666667,0,2,136,0.833333333,1830,1824,2,5,0.0,0.0,0.0304260487,182.5192083237,0,1,135,0.333640876,1829,1823,0.0],[1,1,0.0,0.0,0.0,0.0,0,1,0,1.0,1854,1848,0,1,0.3242237968,0.0,0.0124576626,1.0445536941,0,2,0,1.0,1854,1846,0.0],[1,5,0.579560624,0.042647059,0.130882353,136.0,0,1,132,1.0,1878,1872,0,5,0.0,0.0,1.4370682718,136.6705804435,0,0,132,0.6257157188,1878,1871,0.0],[1,4,0.473131809,0.010652463,0.07723036,187.75,0,2,122,1.0,1878,1872,1,5,0.715023892,0.0145729505,0.4782714405,187.4468677087,1,1,122,1.0,1878,1872,0.0],[1,6,0.534960022,0.094401756,0.051591658,151.8333333,0,1,184,0.666666667,1869,1863,1,6,0.0,0.3397743926,0.6203100547,152.416341489,0,1,184,0.4091756617,1868,1862,0.0],[1,2,0.0,0.231481481,1.787037037,54.0,0,1,66,1.0,1839,1833,1,2,0.0,0.0,1.3338655122,53.4428973482,1,1,66,1.0,1838,1833,0.0],[1,4,0.547971917,0.243697479,0.827731092,119.0,0,2,99,0.75,1854,1848,1,3,0.2686884905,0.0197088124,0.3322344228,117.8546602799,0,1,99,0.8707128493,1852,1848,0.0],[1,7,0.824852101,0.192307692,0.142307692,37.14285714,0,1,198,0.285714286,1839,1833,0,7,1.0,0.0,1.4771370546,36.2241421397,1,1,197,0.669504192,1836,1833,0.0],[1,10,0.666210198,0.54197901,0.093703148,133.4,0,1,244,0.6,1854,1848,0,9,1.0,1.0,0.5715824001,133.1734934552,0,1,245,0.0,1854,1846,0.0],[1,9,0.439774582,0.152241113,0.067233385,143.7777778,0,1,297,1.0,1869,1863,0,8,0.1202013125,0.0,0.4708927445,143.2865729208,0,2,296,0.7719903816,1868,1863,0.0],[1,13,0.409265097,0.237203496,0.194756554,61.61538462,0,3,293,0.615384615,1891,1885,1,12,0.7553076025,1.0,0.0798304396,61.7339826117,0,1,292,0.0,1890,1885,0.0],[1,6,0.804308306,0.09015025,0.070116861,99.83333333,0,2,191,1.0,1897,1891,1,7,0.690009284,1.0,0.5936498242,99.3333623291,0,0,190,0.7615768374,1897,1890,0.0],[1,2,0.986479815,2.438596491,0.0,28.5,0,1,28,1.0,1899,8,1,1,1.0,1.0,0.8101333852,28.7251726984,0,0,27,0.8508453771,1899,10,0.0],[1,264,0.863978616,0.382101559,0.313581843,105.4772727,0,5,5324,0.321969697,2163,2155,1,264,1.0,0.0,1.552284799,105.862702062,0,4,5322,0.0,2163,2155,1.0],[1,1,0.0,0.025641026,0.025641026,195.0,1,2,0,1.0,18,18,0,0,0.0,0.0353518661,0.0977675281,194.9315544674,1,1,0,1.0,18,17,0.0],[1,54,0.695061371,0.009034444,0.009034444,32.7962963,0,4,502,0.185185185,2408,2400,0,54,0.0,0.817603586,1.2234094692,32.3273029281,0,3,502,0.1849360369,2408,2400,1.0],[1,76,0.0,0.0,0.0,42.93421053,0,1,0,0.013157895,2310,2302,0,76,0.3143258061,0.0,1.0471482599,42.9519462086,0,1,1,1.0,2310,2301,1.0],[1,15,0.0,0.0,0.0,80.33333333,0,1,0,0.066666667,2577,2569,2,15,0.1476771768,0.7570139796,0.2292605457,79.9150052555,0,0,0,0.0,2576,2569,1.0],[1,11,0.0,0.0,0.0,21.81818182,0,1,0,0.090909091,2527,2519,2,10,0.0,0.119847521,1.1899321853,21.0187672012,0,1,0,0.7221497009,2527,2517,1.0],[1,29,0.0,0.005405405,0.005405405,6.379310345,0,1,876,0.206896552,2192,2184,0,29,0.438283771,0.0,0.0570599462,5.6261029466,0,0,875,0.8557781749,2191,2183,1.0],[1,14,0.0,0.0,0.0,80.85714286,0,1,0,0.071428571,2479,2471,0,15,0.0,0.7134650809,0.798337142,79.7916939179,0,0,0,0.0,2479,2470,1.0],[1,44,0.0,0.0,0.0,62.84090909,0,1,0,0.022727273,2408,2400,0,43,0.1658995223,0.7359758709,0.7166703994,64.4788761553,1,0,0,0.0,2408,2399,1.0],[1,35,0.893879805,0.005480703,0.005480703,125.1142857,0,3,240,0.2,2577,2569,1,35,1.0,0.4469375925,0.5232402095,124.7954700167,0,3,240,0.0,2576,2568,1.0],[1,42,0.293929748,0.004329004,0.004329004,16.5,0,2,752,0.238095238,2310,2302,1,41,0.0,0.574291933,0.0838423169,17.7448330454,0,2,751,1.0,2310,2301,1.0],[1,37,0.608494746,0.005681818,0.005681818,42.81081081,0,3,441,0.189189189,2527,2519,0,36,0.3294668272,0.349690265,1.7123480479,42.0225954763,0,3,441,0.5659729775,2526,2520,1.0],[1,57,0.634409308,0.003699488,0.003699488,61.64912281,0,4,839,0.175438596,2479,2471,0,58,1.0,0.8898850733,0.4246541377,61.2443595724,0,2,838,0.0,2478,2471,1.0],[1,1,0.0,0.01025641,0.01025641,195.0,0,1,0,1.0,2578,2570,1,3,0.3248212674,0.0,0.883857552,195.6448454311,0,1,0,0.3012836023,2577,2568,0.0],[1,1,0.0,0.005449591,0.0,367.0,1,2,0,1.0,113,113,0,1,0.0,0.4613923687,0.1726883149,367.4400361572,0,3,1,1.0,113,113,1.0],[1,1,0.0,0.080357143,0.008928571,112.0,1,1,1,1.0,2579,2571,1,0,0.0,1.0,2.2332071362,111.5133923664,1,1,0,1.0,2577,2571,0.0],[1,3,0.561837671,0.040816327,0.047619048,49.0,0,2,41,1.0,116,116,1,3,1.0,0.1813891403,0.2044807125,49.3770152955,0,2,39,1.0,114,115,0.0],[1,1,0.0,0.00921659,0.00921659,217.0,1,1,29,1.0,2580,2572,0,2,0.3348668555,0.0,0.2664761715,217.7574978769,0,1,28,1.0,2579,2571,0.0],[1,2,1.0,0.012820513,0.012820513,117.0,0,2,3,1.0,2582,2574,0,1,1.0,0.4489762668,0.2261385953,116.8239943993,0,4,2,1.0,2581,2573,0.0],[1,11,0.758100282,0.105497771,0.105497771,61.18181818,0,2,81,0.818181818,2602,2594,0,11,1.0,0.0,0.5213136004,61.9046053088,0,2,80,0.5021789169,2601,2594,1.0],[1,9,0.0,0.0,0.0,41.11111111,0,1,0,0.111111111,2602,2594,2,10,0.0,1.0,0.5337092797,41.2290415553,1,0,0,0.2480293233,2602,2595,1.0],[1,8,0.700553763,0.051464064,0.056787933,140.875,1,2,32,0.5,124,124,1,8,1.0,0.0,0.4085492046,140.7812283615,0,1,32,1.0,123,124,1.0],[1,5,0.513817042,0.184397163,0.283687943,84.6,0,2,51,0.8,129,129,1,5,0.1894510686,0.4772736415,0.3225535207,86.0772420702,0,1,50,0.5398374074,127,131,1.0],[1,1,0.0,0.0,0.0,8.0,1,1,0,1.0,2605,2597,0,1,0.3265382099,0.0,0.922929241,8.4368415077,1,1,0,0.444728975,2605,2598,0.0],[1,1,0.0,0.019047619,0.066666667,105.0,1,1,4,1.0,2606,2598,1,1,0.3142518232,0.0,0.6604648237,105.1412736106,0,2,3,1.0,2605,2597,0.0],[1,2,0.0,0.0,0.0,11.0,1,1,0,0.5,2608,2600,1,1,0.2801181984,0.0,1.3247892458,10.9758606039,0,0,0,0.7127313275,2609,2600,1.0],[1,15,0.830798018,0.050603983,0.027750571,204.2,1,2,53,0.4,2623,2615,1,15,0.407226666,0.1284875547,0.8668142122,203.7990939376,2,2,52,1.0,2623,2614,0.0],[1,2,0.734955759,0.065520945,0.064446831,465.5,1,1,8,1.0,2604,2596,0,1,0.2971454129,0.2183275424,0.1283320737,466.0383149796,0,0,8,0.0,2604,2595,0.0],[1,6,0.933747664,0.055826936,0.027913468,238.8333333,0,3,82,0.833333333,24,24,0,4,1.0,0.6447537858,0.1596892054,238.7383303001,0,3,79,1.0,24,24,0.0],[1,1,0.0,0.0,0.0,155.0,0,1,0,1.0,2648,2640,1,1,1.0,0.2729525234,1.0970539424,154.4276039005,0,0,0,1.0,2648,2640,0.0],[1,5,0.982388782,0.003373819,0.002699055,296.4,0,1,40,0.6,2653,2645,1,4,1.0,0.111662728,0.9314777832,296.2225092562,0,0,38,0.9459059113,2652,2645,0.0],[1,3,0.597094843,0.044776119,0.059701493,44.66666667,0,1,15,0.333333333,2627,2619,0,2,0.6090716643,0.0,0.7567437318,43.8564391799,0,0,13,0.4679518976,2626,2618,0.0],[1,1,0.0,0.0,0.0,153.0,0,1,0,1.0,2627,2619,0,1,0.0,0.0,0.4656224215,153.5159814992,0,1,0,1.0,2627,2618,0.0],[1,20,0.800757306,0.057709648,0.026149684,110.9,0,2,202,0.25,2648,2640,0,19,0.0,0.3194549992,0.934558189,112.5243508025,0,2,203,1.0,2647,2640,1.0],[1,13,0.811279573,0.088766693,0.027494108,97.92307692,0,1,91,0.769230769,2666,2658,0,12,1.0,0.1356035128,0.5399137044,97.454184328,0,0,91,0.0,2666,2656,0.0],[1,1,0.0,0.0,0.0,20.0,0,1,0,1.0,2667,2659,0,1,0.7447189223,0.585963014,2.2882066421,20.6007160227,0,0,1,0.9284787243,2666,2657,1.0],[1,7,0.481633455,0.429511278,0.171992481,152.0,0,2,40,0.571428571,2674,2666,0,8,0.0,0.6866975568,0.8652618739,151.3937978357,0,1,40,1.0,2674,2665,1.0],[1,3,0.956042014,0.034987795,0.021969081,409.6666667,1,2,71,1.0,2677,2669,1,2,1.0,1.0,1.6613788455,409.7961146811,0,1,70,0.5148917772,2675,2669,1.0],[1,1,0.0,0.3,0.18,50.0,0,2,7,1.0,25,25,1,2,0.0,0.0,0.5219877428,49.259188182,1,2,6,1.0,26,25,0.0],[1,1,0.0,0.039215686,0.019607843,51.0,1,2,0,1.0,26,26,1,1,0.0,0.2956956885,0.1060821205,50.93939035,1,1,0,1.0,25,26,0.0],[1,1,0.0,0.357142857,0.80952381,42.0,1,2,0,1.0,27,27,0,1,0.0,0.4552462102,1.3187672002,42.3873144673,2,1,0,0.3656644537,26,27,0.0],[1,1,0.0,0.013452915,0.00896861,223.0,1,2,7,1.0,28,28,1,0,0.4567796918,0.0,0.0702501305,223.6559938976,1,1,4,1.0,27,26,0.0],[1,1,0.0,0.0,0.0,122.0,0,1,0,1.0,2692,9,0,1,0.3401829882,1.0,0.9676053433,122.0311300907,1,1,0,0.985668423,2691,8,0.0],[1,2,0.0,0.166666667,0.166666667,6.0,0,1,14,1.0,2689,2681,0,1,0.0,0.3758973785,1.5218274508,4.9842460344,0,0,12,0.0,2689,2681,0.0],[1,2,0.918295834,0.046875,0.046875,32.0,0,1,14,0.5,2692,2683,1,0,0.9374236194,0.0,1.5007006517,31.3410893538,0,1,14,1.0,2692,2682,0.0],[1,1,0.0,0.017142857,0.0,175.0,0,1,1,1.0,2678,2670,0,1,1.0,0.0522690743,0.0936691268,173.677034898,0,1,0,1.0,2678,2670,0.0],[1,1,0.0,0.0,0.0,8.0,0,1,0,1.0,2689,2681,1,1,0.6333674916,0.1930740093,1.1601044823,8.6899330612,0,1,1,0.5271272089,2688,2681,0.0],[1,3,0.0,0.0,0.0,20.0,0,1,0,0.333333333,2686,2678,1,2,0.9644442999,0.0,0.1180791253,19.294909998,0,1,0,0.0,2687,2678,1.0],[1,5,0.650803328,0.023030303,0.050909091,165.0,0,2,35,0.6,2686,2678,1,5,0.6844219487,1.0,0.7121244766,164.2572264153,1,2,36,0.0,2686,2677,0.0],[1,2,0.0,0.0,0.0,52.0,0,1,0,0.5,2698,2689,0,0,1.0,0.1239199436,0.1683721706,50.7076663321,0,1,0,1.0,2696,2688,1.0],[1,1,0.0,0.004,0.004,250.0,0,1,7,1.0,2693,2684,1,0,0.2238978257,0.0885988678,0.2594685906,249.5455319174,0,0,6,1.0,2692,2683,0.0],[1,3,0.658976977,0.020179372,0.035874439,446.0,0,1,47,1.0,2698,2689,1,1,0.8488072373,0.0,0.052456461,446.8881407314,0,1,47,0.9332970356,2698,2689,1.0],[1,1,0.0,0.004065041,0.004065041,246.0,1,1,0,1.0,2699,2690,0,0,0.0,0.4467856326,0.8871829394,245.8663594116,0,1,1,0.5189557402,2700,2688,0.0],[1,1,0.0,0.03652968,0.03652968,876.0,0,2,4,1.0,4,4,1,0,0.2623758462,0.4249060957,0.5949590021,877.077680582,0,2,3,1.0,4,4,0.0],[1,1,0.0,0.176470588,0.08496732,153.0,0,2,8,1.0,5,5,0,1,0.39027195,0.0,1.1014595412,152.2352830591,0,1,8,1.0,5,6,1.0],[1,6,0.791102709,0.088782816,0.029116945,349.1666667,0,2,60,1.0,2705,2696,0,6,1.0,0.0,0.5830186017,348.2958609003,0,1,59,1.0,2704,2696,1.0],[1,10,0.997932276,0.606837607,0.021367521,23.4,0,2,55,0.4,38,38,0,10,0.3498078288,1.0,0.7888563489,22.8563089194,0,0,55,0.0269877741,37,39,0.0],[1,2,0.994030211,0.030487805,0.036585366,82.0,0,3,1,1.0,40,40,2,2,0.9776801637,0.81103146,0.5040600507,81.2824978118,1,3,0,0.9689628006,38,41,1.0],[1,1,0.0,0.113207547,0.037735849,159.0,1,3,0,1.0,41,41,0,0,0.6483268327,0.0,0.4684769089,158.3744019782,0,4,2,1.0,40,41,0.0],[1,6,0.789075995,0.088541667,0.083333333,64.0,1,3,18,0.666666667,47,47,0,5,0.8700369043,0.0,0.0352972483,64.370247086,1,3,18,0.8064186929,46,47,0.0],[1,1,0.0,0.036363636,0.018181818,55.0,1,2,0,1.0,2706,2697,1,0,0.0,0.4732206652,1.3371728243,53.8585558692,0,1,0,1.0,2707,2697,0.0],[1,1,0.0,0.111111111,0.055555556,36.0,1,1,5,1.0,2707,2698,2,0,0.0,0.0,0.36359763,36.7292204119,0,1,4,1.0,2707,2697,0.0],[1,2,0.976020648,0.006369427,0.063694268,157.0,1,3,11,1.0,49,49,1,2,0.9411983182,0.0,0.4103606069,157.4067094443,2,3,10,1.0,48,49,0.0],[1,1,0.0,0.0,0.021978022,91.0,0,2,8,1.0,140,140,0,0,0.0,0.0,1.1000327033,91.1026679006,0,1,9,1.0,139,140,0.0],[1,2,0.0,0.0,0.0,96.0,0,1,0,0.5,139,139,0,2,0.7961387195,0.0733462134,1.1972905879,95.9461622547,0,0,1,0.8893413782,139,139,1.0],[1,8,0.889355994,0.053800171,0.041844577,146.375,0,2,190,0.625,139,139,0,6,1.0,0.032279262,0.1568898118,146.3676982608,0,1,190,1.0,138,139,0.0],[1,1,0.0,0.100456621,0.214611872,219.0,1,2,5,1.0,50,50,1,1,0.0,0.0,0.0475398948,219.8949317579,1,2,5,0.0,50,49,0.0],[1,1,0.0,0.005069708,0.005069708,789.0,1,3,6,1.0,51,51,0,2,0.1659397112,0.0,0.1295772622,788.6853868985,1,1,5,1.0,51,50,0.0],[1,1,0.0,0.089171975,0.238853503,314.0,1,2,6,1.0,52,52,1,0,0.2133262117,0.0,0.2922815748,314.8587212005,1,3,5,1.0,51,51,0.0],[1,1,0.0,0.020833333,0.194444444,144.0,0,2,12,1.0,53,53,0,0,0.0,0.1013275935,0.2456972698,143.5642146477,1,2,11,0.6929636756,53,52,0.0],[1,4,0.781512531,0.059665871,0.054892601,104.75,1,2,52,0.75,2711,2702,0,3,1.0,0.0,0.2863674845,103.2771053699,1,1,52,1.0,2709,2702,0.0],[1,2,0.970950594,0.010152284,0.015228426,98.5,1,2,26,1.0,2713,2704,0,2,1.0,0.0,1.0695089773,98.5779712945,0,2,26,1.0,2713,2703,0.0],[1,1,0.0,0.016483516,0.005494505,182.0,1,1,7,1.0,2714,2705,0,1,0.381998022,0.0,0.94739549,182.9277065351,1,1,7,0.8389313227,2713,2704,0.0],[1,1,0.0,0.048951049,0.062937063,143.0,0,2,1,1.0,54,54,0,0,0.0,0.0,1.1688676296,142.9506567589,0,1,0,0.4970621665,53,54,1.0],[1,1,0.0,0.125,0.161764706,136.0,0,2,2,1.0,55,55,0,0,0.0,0.5201333189,0.3782696662,136.36656197,0,1,2,1.0,54,54,0.0],[1,1,0.0,0.023560209,0.028795812,382.0,0,2,7,1.0,56,56,0,0,0.0,0.0,1.7911913577,383.7080366498,1,1,6,0.5321678252,57,56,0.0],[1,1,0.0,0.12371134,0.525773196,97.0,0,2,8,1.0,57,57,1,0,0.3945576737,0.0,0.6686104606,97.4373647294,0,1,7,1.0,57,58,0.0],[1,1,0.0,0.0,0.0,0.0,0,2,32,1.0,58,58,1,0,0.0901795609,0.0,0.2416311211,0.3906903299,0,3,31,0.0,58,58,0.0],[1,1,0.0,0.020942408,0.047120419,382.0,0,2,0,1.0,59,59,1,1,0.0236618798,0.8719480944,0.9171058645,380.4537270076,0,2,0,1.0,59,59,0.0],[1,2,0.970950594,0.004580153,0.003053435,327.5,1,2,8,1.0,61,61,1,1,1.0,0.0,0.2586026114,327.855241399,1,1,8,0.1402861004,61,60,0.0],[1,1,0.0,0.002604167,0.010416667,384.0,1,2,0,1.0,62,62,1,0,1.0,0.0,0.5171882418,384.334174176,1,1,0,1.0,61,61,0.0],[1,1,0.0,0.100502513,0.452261307,199.0,0,2,7,1.0,63,63,2,0,0.0,1.0,2.2601934934,198.4476209616,0,1,5,0.7189597073,63,62,0.0],[1,1,0.0,0.050505051,0.065656566,198.0,0,2,0,1.0,64,64,0,1,0.0,0.6791504334,0.0373416008,198.1303616957,1,2,0,1.0,63,63,1.0],[1,1,0.0,0.005050505,0.005050505,198.0,1,2,0,1.0,65,65,0,2,0.0,1.0,0.0932533838,198.7128456087,0,2,1,1.0,65,64,0.0],[1,4,0.59064545,0.019933555,0.046511628,75.25,0,3,60,1.0,69,69,0,4,0.0,1.0,0.2985845884,76.0458729255,1,3,59,1.0,69,69,0.0],[1,2,0.650022422,0.053333333,0.0,112.5,0,2,13,1.0,2716,2707,1,2,0.695206413,1.0,0.169559289,111.7416585971,0,1,12,0.6827713906,2716,2706,0.0],[1,1,0.0,0.0,0.0,91.0,0,1,0,1.0,2730,2721,0,0,0.0,0.4654302524,0.3790733935,91.8088005659,1,1,0,0.1422720893,2730,2721,0.0],[1,13,0.82216432,0.252252252,0.475675676,85.38461538,0,1,357,0.307692308,2730,2721,0,12,0.4961315392,0.0,1.8476523505,85.4796362767,0,0,355,0.0,2730,2721,1.0],[1,3,0.983538631,0.070351759,0.030150754,66.33333333,0,1,36,1.0,2733,2724,1,3,0.7384518979,0.0,0.4768034181,67.0509496164,0,0,35,1.0,2732,2723,0.0],[1,1,0.0,0.023076923,0.026923077,260.0,1,1,0,1.0,2734,2725,0,1,0.0,0.0241119562,0.8675858556,259.4438285176,2,0,0,1.0,2733,2724,0.0],[1,2,0.129233775,0.246376812,0.15942029,69.0,0,1,11,1.0,2736,2727,1,0,0.5522231554,0.5446112262,0.0030401106,68.3775607933,0,0,10,1.0,2736,2727,0.0],[1,7,0.527040898,0.143382353,0.029411765,38.85714286,1,2,65,0.428571429,147,147,1,6,0.0,1.0,1.1215950177,37.9463839626,0,3,64,0.5652680708,146,146,1.0],[1,1,0.0,0.391304348,0.086956522,23.0,0,1,13,1.0,148,148,1,1,0.0,1.0,1.3017258947,23.2500662442,1,1,12,1.0,149,148,1.0],[1,3,0.852792488,0.015037594,0.012030075,221.6666667,0,2,37,0.666666667,2739,2730,0,3,1.0,1.0,0.4629313139,222.602411577,0,1,37,0.0,2738,2729,1.0],[1,19,0.804730221,0.055576003,0.034965035,143.0,0,3,109,0.526315789,2759,2750,1,19,1.0,0.5207435374,1.2476756796,142.7031749905,0,2,107,0.0,2759,2750,1.0],[1,1,0.0,0.0,0.0,34.0,0,1,0,1.0,2759,2750,1,1,0.0,0.0,0.0792138528,33.3581524892,0,2,0,1.0,2759,2750,0.0],[1,1,0.0,0.258883249,0.111675127,197.0,1,1,1,1.0,149,149,0,0,0.0,0.2292207436,0.1308721799,196.2323808269,1,1,0,0.5400572374,149,149,0.0],[1,2,0.266764988,0.156626506,0.373493976,41.5,0,2,5,1.0,2761,2752,1,2,0.0,0.4212983904,0.0615753783,40.0586841418,0,2,4,0.7119625121,2760,2753,0.0],[1,5,0.602009307,0.092250923,0.039114391,271.0,0,2,51,1.0,2766,2757,2,6,1.0,0.5907383053,0.2740026453,270.8500157741,0,0,50,0.7449849278,2765,2756,0.0],[1,1,0.0,0.0,0.0,34.0,0,1,0,1.0,2769,2760,1,1,1.0,1.0,1.051909679,33.3908150438,0,1,0,0.8621134785,2768,2761,0.0],[1,2,0.14372617,0.071661238,0.087947883,153.5,0,2,12,1.0,2769,2760,1,1,0.1951378951,1.0,0.890163343,152.8761463734,0,1,11,1.0,2769,2760,0.0],[1,4,0.923927407,0.023333333,0.016666667,150.0,1,3,42,1.0,2773,2764,0,4,1.0,0.0523357865,0.3243880773,148.8631055063,0,4,40,0.4313386323,2771,2763,0.0],[1,5,0.942984204,0.005421034,0.006866643,553.4,0,3,43,1.0,2778,2769,1,4,1.0,1.0,0.0340502236,554.0795773566,0,3,40,1.0,2778,2768,0.0],[1,1,0.0,0.004376368,0.0,914.0,0,2,0,1.0,2779,2770,0,2,0.0339308883,0.4206562834,0.4243670638,914.4615492742,0,0,1,1.0,2780,2770,0.0],[1,1,0.0,0.0,0.0,17.0,0,1,0,1.0,2802,2793,0,0,0.7871996324,0.0,0.4856935238,16.6916305742,0,0,0,1.0,2802,2793,0.0],[1,1,0.0,0.0,0.0,3.0,0,1,0,1.0,2810,2801,0,1,0.0,1.0,0.8208742086,3.059977232,1,0,0,0.7044605135,2810,2801,0.0],[1,5,0.558765193,0.055973266,0.037593985,239.4,0,3,117,1.0,2802,2793,0,5,0.6305648833,0.9692169284,0.4791677605,239.3825458418,0,1,116,0.1557816575,2802,2793,0.0],[1,7,0.488621611,0.034923019,0.017649268,380.4285714,0,3,125,1.0,2810,2801,1,7,0.0,0.0,0.6745258687,380.797185023,0,2,124,0.2296398325,2809,2799,1.0],[1,4,0.0,0.0,0.0,78.25,0,1,0,0.25,2784,2775,0,4,0.0,0.9560803124,1.0106705675,78.0124967418,0,0,0,0.9472590165,2783,2775,0.0],[1,1,0.0,0.004,0.004,250.0,0,1,9,1.0,2780,2771,0,1,0.1762805055,1.0,0.0619769326,248.7774212429,0,0,9,0.5536757617,2779,2770,1.0],[1,12,0.527214321,0.176630435,0.163722826,122.6666667,0,2,358,0.666666667,2796,2787,0,11,0.1772340821,0.0,0.1018544029,123.5413401115,1,3,357,0.0,2796,2786,1.0],[1,17,0.473804342,0.096305521,0.063926941,141.7058824,0,2,421,0.529411765,170,170,2,17,0.3798119395,0.0,0.0492422716,140.9372209497,0,1,422,0.435085066,170,170,1.0],[1,11,0.768722071,0.01573499,0.012008282,219.5454545,0,3,206,0.727272727,181,181,0,10,0.0,0.0,0.6018282453,218.8958572234,0,2,206,0.4819654265,180,180,0.0],[1,4,0.0,0.0,0.0,83.75,0,1,0,0.25,170,170,0,4,1.0,0.8668102854,1.3431925179,82.6117039495,0,1,1,0.3349168311,171,170,1.0],[1,12,0.817111082,0.093632959,0.070224719,89.0,0,2,246,0.416666667,2822,2813,1,11,1.0,0.0,0.7959315374,88.3991223623,0,1,246,0.0,2820,2811,1.0],[1,1,0.0,0.0625,0.0,96.0,0,1,34,1.0,2823,2814,0,0,0.5326542851,0.0,0.3892420836,97.0059686784,0,0,34,0.8345668895,2821,2813,0.0],[1,1,0.0,0.769230769,0.307692308,26.0,1,1,36,1.0,2824,10,0,1,0.0,0.881282233,1.2397467864,26.6139772223,0,0,34,1.0,2823,9,0.0],[1,15,0.694156443,0.361130742,0.328621908,94.33333333,1,2,753,0.266666667,2839,2829,0,14,0.0,0.0,2.1035515078,93.9195611015,0,0,753,0.9211217277,2839,2828,1.0],[1,2,0.0,0.0,0.0,115.5,1,1,0,0.5,2841,2831,0,2,0.1974003804,1.0,2.3907495259,115.9737680199,0,1,0,0.0,2839,2831,1.0],[1,6,0.745804987,0.17270195,0.086350975,119.6666667,0,1,170,0.833333333,2847,2837,1,6,0.3409431216,0.0,0.2024248616,118.9029344238,0,1,170,1.0,2847,2836,0.0],[1,1,0.0,0.02173913,0.0,46.0,0,1,7,1.0,2848,2838,1,0,0.789761523,0.0,0.885309895,45.6884839892,0,0,7,0.4722570695,2847,2838,0.0],[1,2,0.286396957,0.056306306,0.033783784,222.0,1,2,36,1.0,2850,2840,1,3,0.0,0.4572693952,1.0001027806,220.8748660984,2,1,35,0.0,2849,2841,1.0],[1,2,0.995978957,0.167857143,0.071428571,140.0,1,2,54,1.0,2852,2842,0,3,1.0,1.0,0.6805544475,139.2544570251,0,2,54,1.0,2852,2841,0.0],[1,1,0.0,0.008474576,0.008474576,118.0,0,1,37,1.0,2853,2843,0,1,0.0,0.0,0.568347414,118.8232567362,1,0,37,1.0,2851,2842,0.0],[1,1,0.0,0.138297872,0.111702128,188.0,1,1,1,1.0,2854,2844,2,0,0.0,0.6175246448,0.7591110995,187.556268411,1,0,1,0.0998468584,2854,2842,1.0],[1,5,0.615431454,0.144646212,0.04758923,319.4,0,2,220,0.8,2859,2849,1,3,0.0,0.3378761688,0.6286567922,319.5828681284,0,2,219,1.0,2859,2849,1.0],[1,1,0.0,0.076923077,0.019230769,104.0,1,2,33,1.0,183,183,0,0,0.5068056735,1.0,0.1796083423,104.5374553598,1,1,32,0.847202531,182,183,1.0],[1,1,0.0,0.0,0.0,23.0,0,1,0,1.0,182,182,1,0,0.5775429535,0.3667371606,0.5670147688,22.3534693878,0,2,0,0.0,180,181,0.0],[1,1,0.0,0.023529412,0.0,340.0,1,2,4,1.0,184,184,1,0,0.0,0.0304170097,0.1319061384,341.4459433915,0,2,4,0.7516531245,184,184,0.0],[1,8,0.502955716,0.131702728,0.055503293,132.875,0,2,120,0.625,192,192,2,6,1.0,0.605425825,1.3392381835,133.1578409118,0,1,120,1.0,192,192,1.0],[1,1,0.0,0.041666667,0.041666667,24.0,1,1,25,1.0,193,193,0,0,0.3628599702,1.0,0.3893227766,23.5255694327,1,0,23,0.8859186925,194,193,1.0],[1,3,0.488666363,0.055961071,0.063260341,137.0,1,2,4,0.666666667,196,196,0,3,0.0,0.5569067843,0.9550482725,135.6444713736,1,2,4,0.0,196,196,0.0],[1,5,0.795617509,0.427780852,0.028223575,361.4,0,2,26,0.8,2864,2854,0,2,0.9911884401,0.2480970244,0.1719291432,362.619031007,0,1,24,0.0,2863,2853,0.0],[1,4,1.0,0.003910068,0.003910068,255.75,0,3,157,0.75,2868,2858,0,3,1.0,1.0,1.2133306814,255.1134633778,0,2,157,1.0,2868,2858,0.0],[1,1,0.0,0.007380074,0.007380074,271.0,1,1,3,1.0,2869,2859,1,1,0.1626040918,0.379853483,1.7841153257,272.2749565795,0,1,3,0.694247317,2868,2858,1.0],[1,1,0.0,0.017241379,0.005747126,174.0,1,3,5,1.0,2870,2860,0,1,0.0,0.0,0.2532966009,173.7774580829,1,4,5,0.4616514153,2869,2859,1.0],[1,173,0.99504022,0.254570875,0.146698215,53.74566474,0,3,5753,0.202312139,3043,3033,2,173,0.210765772,0.2323407011,0.4266582215,53.598884769,0,1,5753,0.312778857,3043,3032,0.0],[1,193,0.994226058,0.164047886,0.093590223,83.0984456,0,3,7116,0.21761658,3236,3226,1,193,1.0,1.0,0.3913498638,82.8648252628,1,2,7115,0.5310643493,3236,3224,0.0],[1,3,0.102276846,0.281990521,0.18957346,140.6666667,1,2,3,0.666666667,199,199,1,3,0.5467987,0.2692229277,0.9311462654,141.4751939215,1,1,3,0.0,200,199,1.0],[1,4,0.314823881,0.12627551,0.12372449,196.0,1,2,7,0.5,203,203,1,4,0.868059857,0.0,0.6260159406,196.341587919,0,1,6,0.9880368361,204,202,1.0],[1,1,0.0,0.003533569,0.014134276,283.0,0,2,0,1.0,204,204,0,0,0.9933243892,0.8068460269,0.8809608956,282.1330929548,0,0,0,0.7448896817,204,203,0.0],[1,2,0.591672779,0.104330709,0.07480315,254.0,0,2,2,1.0,206,206,0,2,1.0,0.0205970377,0.9801629268,253.7236976232,0,1,3,1.0,206,206,0.0],[1,1,0.0,0.153846154,0.012820513,78.0,0,2,60,1.0,207,207,0,0,0.0,1.0,0.0791376034,77.6870000957,0,1,59,0.7529625296,208,207,0.0],[1,7,0.772928791,0.178717599,0.107776262,104.7142857,0,3,199,0.714285714,3243,3233,1,6,1.0,0.2897388988,0.7778828725,104.3663313613,0,2,199,0.7516262356,3242,3232,1.0],[1,4,0.693942942,0.237315876,0.17512275,305.5,0,3,59,1.0,3247,3237,1,3,0.0,0.0,0.6834518533,304.6583316724,1,1,57,1.0,3247,3237,1.0],[1,2,0.090261803,0.157549234,0.129102845,457.0,0,2,16,1.0,3252,3242,1,0,0.0,0.0,0.0881542415,456.3899944871,0,1,16,0.027600419,3251,3242,1.0],[1,3,0.72144132,0.039494471,0.033175355,211.0,1,2,19,0.666666667,3250,3240,0,1,1.0,0.0,0.1988285504,209.987928931,0,1,18,0.5170819357,3249,3239,1.0],[1,111,0.993709125,0.124129353,0.078192371,108.6486486,0,5,4389,0.324324324,3363,3353,2,109,1.0,0.8729709989,1.7244656672,109.0234031625,0,3,4389,0.8221060965,3362,3353,0.0],[1,170,0.992900479,0.184557439,0.125931385,71.84117647,0,3,9643,0.3,377,377,0,170,1.0,0.1592913158,0.3423593491,70.02929558,0,2,9642,0.4026081001,376,376,0.0],[1,2,0.999699543,0.067010309,0.059278351,194.0,0,2,84,1.0,382,382,0,2,0.8977449477,0.1247288219,0.9818882373,194.3597223011,0,2,83,0.2054717516,382,381,0.0],[1,3,0.0,0.0,0.0,14.66666667,0,1,0,0.333333333,380,380,0,3,1.0,0.0099786893,0.904016491,15.1910350029,0,0,0,0.737668506,378,379,0.0],[1,5,0.897710235,0.084070796,0.014749263,135.6,1,1,0,0.2,3368,3358,1,4,1.0,0.5351359435,0.2701760905,134.9397273564,0,0,0,0.3682520799,3368,3358,1.0],[1,4,0.55624226,0.049253731,0.052238806,167.5,1,1,0,0.5,3372,3362,1,4,0.0,0.9236144635,0.6967406828,166.7881006274,0,0,0,0.0,3371,3362,0.0],[1,6,0.826008394,0.213367609,0.155526992,129.6666667,1,2,40,0.666666667,3383,3373,1,6,1.0,0.0,0.7705178791,129.6439562569,1,2,40,1.0,3383,3371,1.0],[1,4,0.67884805,0.286419753,0.417283951,101.25,1,2,16,0.75,3376,3366,0,4,0.4888583771,0.0724566752,0.1314685831,100.449252223,2,2,16,0.4572515272,3376,3365,0.0],[1,1,0.0,0.0,0.0,22.0,1,1,0,1.0,3383,3373,1,1,0.0,1.0,0.114129243,23.0068508918,1,0,0,1.0,3384,3374,1.0],[1,3,0.826323081,0.030487805,0.022357724,164.0,1,3,8,0.666666667,3386,3376,1,3,0.4137806221,0.2789070703,0.2292240898,163.5158610723,1,3,8,0.0,3386,3375,0.0],[1,1,0.0,0.034482759,0.103448276,29.0,0,2,9,1.0,3387,3377,0,0,0.8982803029,0.5350367781,0.4318740246,28.6397166525,0,0,8,1.0,3385,3378,0.0],[1,1,0.0,0.016326531,0.016326531,245.0,1,2,2,1.0,3388,3378,1,0,0.0935530327,1.0,1.1654080316,245.3879164699,1,1,3,0.5031384206,3387,3378,0.0],[1,1,0.0,0.08,0.06,50.0,1,2,2,1.0,3389,3379,0,0,0.197466424,0.7000667808,0.2090847586,48.5901483825,0,2,1,1.0,3388,3379,0.0],[1,2,0.965636133,0.289036545,0.093023256,150.5,1,2,10,1.0,3391,3381,0,2,1.0,0.0,0.6069529046,149.7525419027,2,1,9,0.4325673849,3392,3381,1.0],[1,1,0.0,0.127272727,0.006060606,165.0,1,2,21,1.0,3392,3382,1,1,0.0,1.0,0.8641353718,164.3196184661,1,2,20,1.0,3392,3380,0.0],[1,6,0.47592803,0.077880184,0.058986175,361.6666667,1,2,184,0.333333333,3400,3390,1,7,0.0311277185,0.0,0.260077425,360.9951212639,0,1,183,1.0,3399,3388,1.0],[1,2,0.0,0.0,0.0,24.0,1,1,0,0.5,3394,3384,0,2,0.2680826255,0.7231878557,0.9464414647,23.8554234264,2,0,0,1.0,3394,3382,1.0],[1,19,0.781766303,0.014120203,0.014120203,145.3684211,0,4,560,0.315789474,3419,3409,1,19,0.6680892764,1.0,0.625723063,144.8900503669,0,3,559,0.8227481619,3418,3408,0.0],[1,1,0.0,0.003262643,0.001631321,613.0,1,2,0,1.0,3420,3410,1,0,0.0,0.5783932098,0.5040096332,612.45001962,1,2,1,1.0,3420,3409,1.0],[1,8,0.662549202,0.118789263,0.055396916,218.875,1,2,121,0.75,3428,3418,1,9,1.0,0.2565217349,0.3886285167,217.4847840412,0,1,120,0.404258388,3428,3419,1.0],[1,8,0.746510102,0.63973064,0.215488215,37.125,0,3,248,0.25,390,390,0,7,0.0,1.0,0.4299224053,35.8267492318,0,3,249,1.0,389,389,1.0],[1,2,0.0,0.0,0.0,37.5,0,1,0,0.5,392,392,1,3,0.9658305655,0.0,1.5120855095,37.3188180451,0,0,0,0.0,391,392,1.0],[1,1,0.0,0.2,4.88,25.0,0,2,34,1.0,396,396,1,1,0.3725769168,0.0276948661,4.1535262198,24.3347717621,1,1,34,0.8801345022,397,395,0.0],[1,3,0.0,0.0,0.0,37.66666667,0,1,0,0.333333333,396,396,1,3,0.0,0.8401892306,1.3474560765,36.7826142107,0,2,0,0.597049875,395,395,1.0],[1,1,0.0,0.58974359,0.653846154,78.0,0,2,34,1.0,398,398,1,2,0.0,0.9361031988,0.006109741,78.1568584758,0,1,34,1.0,397,396,0.0],[1,1,0.0,0.009345794,0.009345794,107.0,0,2,28,1.0,407,407,1,0,1.0,0.0,0.9228385453,106.3778918838,2,2,27,1.0,406,408,0.0],[1,2,0.297472249,0.011320755,0.132075472,132.5,0,2,68,1.0,405,405,0,3,0.0895165929,1.0,0.3093480642,131.7855738048,0,1,67,0.7995645982,403,406,0.0],[1,2,0.995291827,1.054263566,0.19379845,64.5,0,2,68,0.5,401,401,1,1,1.0,0.7982542532,1.5459916118,65.3036988649,0,2,69,0.0,401,400,0.0],[1,2,0.0,0.0,0.0,16.5,0,1,0,0.5,405,405,2,1,0.0,0.9094032052,0.4891212763,16.0100579608,0,2,0,0.0,403,406,0.0],[1,1,0.0,0.0,0.0,36.0,0,1,0,1.0,407,407,2,0,0.0,1.0,1.6447396051,36.3559806144,0,1,0,1.0,407,406,0.0],[1,1,0.0,0.0,0.0,1003.0,0,1,0,1.0,401,401,2,1,0.0,0.0,0.5253458382,1002.9704778357,0,1,0,1.0,400,400,1.0],[1,1,0.0,0.0,0.0,78.0,0,1,0,1.0,397,397,1,0,0.0,0.0,0.4521196484,76.3623028867,0,0,0,0.807511156,397,397,1.0],[1,1,0.0,0.028037383,0.009345794,107.0,0,2,34,1.0,474,474,0,2,0.2195279674,0.6791969131,0.383819409,106.6118058448,0,1,34,0.410218424,474,474,0.0],[1,1,0.0,0.005208333,0.005208333,384.0,0,3,28,1.0,476,475,0,1,0.6947920551,0.0,0.028737536,384.0079133471,0,3,27,0.0,475,473,0.0],[1,4,0.0,0.0,0.0,26.0,0,1,0,0.25,421,421,0,3,0.0,1.0,0.3586390755,25.2470270106,0,1,0,0.0,420,419,1.0],[1,3,0.943579441,0.032608696,0.163043478,30.66666667,0,2,111,0.666666667,437,437,2,3,0.5489023675,0.0,0.4470797403,30.9065251332,0,1,112,1.0,437,436,1.0],[1,2,0.067221545,0.18018018,0.195195195,333.0,0,3,56,0.5,427,427,0,2,0.0304195412,1.0,0.796976718,332.8242307223,1,1,56,0.5865812605,426,426,1.0],[1,1,0.0,0.352941176,0.176470588,17.0,0,2,34,1.0,417,417,1,0,1.0,1.0,0.3168348404,15.6678209284,1,2,34,0.0,417,415,1.0],[1,1,0.0,0.0,0.0,31.0,0,1,0,1.0,471,471,0,1,0.0,0.0,1.64008129,31.5948195018,0,1,0,1.0,471,471,0.0],[1,2,0.0,0.0,0.0,37.0,0,1,0,0.5,425,425,1,2,0.5891579319,0.0,0.3193792736,36.9143760509,0,1,0,0.0,424,425,0.0],[1,3,0.70254995,0.085051546,0.130154639,258.6666667,0,2,82,1.0,433,433,0,3,0.0,0.0,0.3721297737,259.8449379134,1,3,81,1.0,433,433,1.0],[1,2,0.0,0.0,0.0,12.5,0,1,0,0.5,474,474,0,2,0.6489977015,0.0,0.3712100032,13.7041844471,1,2,0,0.4451871913,473,473,0.0],[1,2,0.0,0.061538462,0.053846154,65.0,0,3,28,1.0,423,423,0,1,0.5816139593,0.0,0.0144995067,64.8668810034,0,2,27,1.0,423,424,1.0],[1,2,0.0,0.0,0.0,17.0,0,1,0,0.5,464,464,1,2,1.0,0.0,1.425413347,17.17054765,0,0,0,0.0,464,465,0.0],[1,8,0.0,0.0,0.0,35.5,0,1,0,0.125,450,450,0,8,0.8469920612,0.0,0.0969912523,36.640710578,0,0,0,0.7147215413,448,449,1.0],[1,2,1.0,0.0234375,0.0078125,128.0,0,2,62,1.0,452,452,1,3,0.6149825273,0.0,0.0817929332,126.6933499146,0,2,62,1.0,452,451,0.0],[1,10,0.75469741,0.216014898,0.25698324,53.7,0,3,277,0.5,464,464,2,10,0.3225044942,1.0,1.0709495159,53.372652573,1,2,276,1.0,464,463,1.0],[1,3,0.187684093,0.171875,0.026041667,64.0,0,2,90,0.666666667,442,442,2,3,0.0,0.0,0.5500073517,63.9291014668,0,1,89,0.5415009139,441,442,0.0],[1,3,0.0,0.0,0.0,33.33333333,0,1,0,0.333333333,433,433,1,2,0.0,0.0,0.4864377097,33.3392428333,0,0,0,0.8470158276,433,433,0.0],[1,2,0.0,0.0,0.0,10.0,0,1,0,0.5,442,442,1,1,0.6856547905,0.0,0.3596358878,10.1340469544,1,1,0,0.6731530218,441,441,0.0],[1,2,0.0,0.0,0.0,24.5,0,1,0,0.5,468,468,1,1,0.5450812761,0.0,1.4311866326,24.721108392,0,0,0,0.0848988727,468,468,1.0],[1,2,0.43497348,0.024778761,0.034513274,565.0,0,2,56,1.0,468,468,0,1,0.6845723494,0.0,0.3013177135,565.1024929506,0,2,56,0.4451134598,468,468,0.0],[1,2,0.811278124,0.022160665,0.022160665,180.5,0,2,28,1.0,484,483,1,1,0.8568536911,0.8035030785,1.1339750398,179.2680460921,0,0,27,0.8570875093,483,482,0.0],[1,1,0.0,0.0,0.0,39.0,0,1,0,1.0,484,483,1,0,0.5041330918,0.4474845493,0.0736346849,37.814522046,0,1,0,1.0,485,482,0.0],[1,9,0.0,0.0,0.0,25.88888889,0,1,0,0.111111111,417,417,1,8,0.0,0.3398594059,1.4280211162,27.0176590238,0,0,1,1.0,415,418,1.0],[1,4,0.459147917,0.019011407,0.003802281,65.75,0,2,134,1.0,481,480,0,3,0.8564450387,0.0,0.362618754,65.8126701899,0,2,134,1.0,481,480,0.0],[1,2,0.684038436,0.034602076,0.003460208,144.5,0,3,60,1.0,471,471,0,1,0.1376451505,0.0,0.0993178643,144.7413701321,0,2,60,0.16976809,471,472,1.0],[1,1,0.0,0.0,0.0,18.0,0,1,0,1.0,481,480,0,0,0.9799878441,0.0,0.7076859464,16.6256957168,0,0,0,1.0,480,480,0.0],[1,1,0.0,0.0,0.0,17.0,0,1,0,1.0,476,1,0,0,0.0,0.5558544531,0.5716588951,16.8645448286,0,0,1,1.0,475,1,0.0],[1,1,0.0,0.0,0.0,2.0,0,1,0,1.0,434,434,0,0,0.2967915303,0.4095361272,0.2516002826,1.6933879889,0,0,0,0.1624666651,433,434,0.0],[1,2,0.843949124,0.598684211,0.006578947,76.0,0,2,0,1.0,3430,3420,1,3,0.0,0.0,1.0976828712,75.2452800009,0,2,1,0.7874693316,3430,3418,0.0],[1,26,0.0,0.0,0.0,45.84615385,0,1,0,0.038461538,3456,3446,1,26,0.9875288675,0.0,1.1846914384,45.9456300353,0,0,0,0.0,3456,3445,1.0],[1,1,0.0,0.013265306,0.041836735,980.0,0,2,0,1.0,3458,3448,0,2,0.0,0.0,0.2472646067,978.5836018296,0,1,0,1.0,3458,3447,0.0],[1,1,0.0,0.0,0.0,60.0,0,1,0,1.0,3458,3448,1,1,0.0,0.0,0.582001715,60.0333176807,0,2,0,0.1936122606,3458,3449,0.0],[1,7,0.961586235,0.008882655,0.004207574,305.5714286,0,3,96,0.857142857,3465,3455,1,7,1.0,0.0,0.4898999176,304.8890216856,0,3,95,0.8874581874,3463,3454,0.0],[1,2,0.994030211,0.006866953,0.002575107,582.5,0,2,0,1.0,486,485,1,2,0.5908346586,0.6901898986,0.2602419681,582.8341877942,1,1,0,0.0,486,485,0.0],[1,27,0.996154925,0.026341463,0.261463415,37.96296296,0,1,0,0.074074074,3492,3482,0,27,1.0,0.2742555504,0.8362180965,37.9050947042,0,0,0,0.4117805508,3490,3482,0.0],[1,2,0.918295834,0.00203666,0.013238289,491.0,1,2,0,1.0,3494,3484,1,2,0.6499189319,0.0,0.9278700003,491.1866516603,0,2,0,1.0,3493,3483,0.0],[1,1,0.0,0.0,0.0,31.0,0,1,0,1.0,3518,3508,1,0,0.0,0.6554923892,0.2615909643,30.9192663739,0,1,0,1.0,3517,3508,0.0],[1,12,0.865888403,0.064349112,0.017011834,112.6666667,0,3,0,0.5,3518,3508,0,11,1.0,0.0,0.1700387291,112.792670545,0,2,0,1.0,3517,3508,0.0],[1,11,0.878454715,0.087424344,0.050437122,135.1818182,0,2,0,0.363636364,3505,3495,1,11,0.355045406,0.0,0.3930162321,135.4544776644,1,1,0,0.5424118467,3504,3495,1.0],[1,1,0.0,0.009345794,0.009345794,107.0,0,2,0,1.0,3519,3509,1,0,0.0,0.0,0.2664145143,107.8986550252,0,1,0,1.0,3519,3508,0.0],[1,1,0.0,0.0,0.0,40.0,0,1,0,1.0,3529,3519,0,1,0.0250058648,0.0,0.2312740274,41.0544622171,0,1,0,0.9255218102,3528,3520,0.0],[1,3,0.0,0.003690037,0.025830258,90.33333333,0,2,56,0.666666667,3523,3513,0,4,1.0,0.0,1.2993065783,90.8018345263,0,0,56,1.0,3523,3512,1.0],[1,2,0.0,0.0,0.0,0.0,0,1,56,0.5,3527,3517,1,1,0.906178121,0.510777936,1.0584812598,1.829990372,0,0,55,1.0,3528,3516,0.0],[1,12,0.0,0.0,0.0,0.0,0,2,280,0.25,3553,3543,0,11,0.0,0.0,1.834315036,0.6574510267,0,1,279,0.0,3553,3542,0.0],[1,1,0.0,0.0,0.0,35.0,0,1,0,1.0,3520,3510,1,0,0.6114718578,0.2462395296,1.1242569459,36.1606638671,1,1,0,1.0,3519,3510,1.0],[1,2,0.0,0.0,0.0,30.5,0,1,0,0.5,3527,3517,0,1,0.0,1.0,1.2143105423,31.028834376,0,1,0,0.0,3526,3516,0.0],[1,1,0.0,0.0,0.020491803,244.0,0,2,0,1.0,3529,3519,0,1,0.0,0.8553968875,0.6283369994,244.377150847,1,2,1,0.0218150828,3528,3519,0.0],[1,12,0.0,0.0,0.0,51.41666667,0,1,0,0.083333333,3541,3531,0,11,0.0,0.0,0.3001469047,51.838844928,0,0,0,0.2728226055,3541,3531,1.0],[1,1,0.0,0.0,0.0,30.0,0,1,0,1.0,3554,3544,0,1,0.0,0.0,0.784078253,31.1621396552,0,0,0,1.0,3555,3543,0.0],[1,1,0.0,0.0,0.0,0.0,0,2,28,1.0,3562,3552,1,1,0.0,0.0,0.0842687184,0.5143052067,0,1,28,0.0,3562,3551,0.0],[1,2,0.0,0.0,0.0,39.5,0,1,0,0.5,3565,3555,1,2,0.6543236847,0.0,0.4138735719,39.5663499828,0,1,1,0.5040837193,3564,3556,1.0],[1,1,0.0,0.0,0.009345794,107.0,0,3,0,1.0,3565,3555,1,2,0.7050765758,0.0,0.2769388312,107.753074437,0,2,0,1.0,3563,3555,0.0],[1,7,0.0,0.0,0.0,42.14285714,0,1,0,0.142857143,3562,3552,0,6,0.8723423973,0.0,0.2393784213,42.4551376537,0,2,0,1.0,3561,3552,1.0],[1,3,0.965633607,0.031746032,0.03968254,42.0,0,2,0,1.0,3568,3558,0,3,0.950064374,0.0,0.2369046573,41.5860644511,1,1,1,0.5657940587,3568,3558,0.0],[1,1,0.0,0.0,0.0,26.0,0,1,0,1.0,3574,3564,0,1,0.1641072293,0.0,0.8185556166,24.576667832,0,1,0,1.0,3572,3564,0.0],[1,1,0.0,0.0,0.0,27.0,0,1,0,1.0,3575,3565,1,0,0.0,0.302617539,0.7895107856,27.8240855587,0,0,1,1.0,3574,3564,0.0],[1,5,0.0,0.0,0.0,22.6,0,1,0,0.2,3574,3564,0,4,0.5670171943,0.0,0.6892986395,23.5337172532,0,0,0,0.8849211682,3573,3564,0.0],[1,2,0.0,0.0,0.0,20.0,1,1,0,0.5,3592,3582,0,2,0.0,0.0,0.19168313,19.544980499,1,1,0,0.0,3592,3582,1.0],[1,7,0.082594588,0.079326923,0.074519231,59.42857143,1,3,5,0.714285714,3586,3576,1,7,0.8173402857,0.0154673427,0.3981269068,59.6988675029,1,3,4,0.0850141928,3585,3576,1.0],[1,4,0.0,0.0,0.0,260.5,1,1,0,0.25,3586,3576,2,4,0.4488873218,0.8947634372,0.5635927338,259.790297681,2,0,0,0.1599811193,3585,3574,1.0],[1,4,0.828871363,0.017432647,0.011093502,157.75,1,3,4,1.0,3592,3582,1,4,0.289240567,0.5742731365,0.4055659518,157.5529734627,2,1,4,1.0,3592,3582,1.0],[1,1,0.0,0.0,0.0,13.0,0,1,0,1.0,3599,3589,1,1,0.6292689698,0.0,1.1227920685,13.8547249444,0,1,0,0.0,3599,3588,0.0],[1,6,0.55323132,0.232081911,0.146757679,48.83333333,0,2,4,1.0,3599,3589,0,5,0.7956490892,0.0,0.3583237494,49.4896580508,0,3,3,1.0,3598,3589,0.0],[1,1,0.0,0.24,0.12,50.0,0,2,0,1.0,488,487,1,0,0.9567974593,0.6849494183,0.0688815152,49.1188477819,0,2,0,0.7137470413,486,485,0.0],[1,1,0.0,0.0,0.0,33.0,0,1,0,1.0,489,488,0,0,0.5817662044,0.0,1.6545583388,32.1721414205,0,0,0,1.0,487,488,1.0],[1,1,0.0,0.0,0.0,59.0,0,1,0,1.0,488,487,0,0,1.0,0.0,1.2402977649,59.0843302326,0,2,1,1.0,488,486,0.0],[1,22,0.661924859,0.314941104,0.211407316,73.31818182,0,3,601,0.318181818,511,510,0,19,1.0,0.4050497169,0.1279741202,72.9977937177,0,2,600,0.8655285914,510,509,1.0],[1,2,0.0,0.0,0.0,74.0,0,1,0,0.5,3602,13,0,3,1.0,0.6406630278,0.5426156762,73.9253939237,0,0,1,0.0,3600,13,1.0],[1,1,0.0,0.0,0.0,0.0,0,1,84,1.0,3602,13,1,0,0.0,0.0,0.2222841432,0.2577079554,1,0,83,1.0,3600,12,0.0],[1,2,0.0,0.0,0.0,24.5,0,1,0,0.5,3607,18,1,2,0.1011560647,0.4632514456,1.1626002776,25.0305383183,0,1,0,1.0,3607,18,0.0],[1,3,0.0,0.0,0.0,0.0,0,2,137,1.0,3607,18,0,3,0.5961919487,0.0,0.0569105966,0.4800513666,0,1,136,1.0,3607,18,0.0],[1,11,0.75840949,0.068091845,0.071258907,114.8181818,0,3,398,0.636363636,3634,3616,1,9,0.974371851,0.0,0.9665316987,115.5139719396,0,2,396,1.0,3634,3616,0.0],[1,1,0.0,0.0,0.0,24.0,0,1,0,1.0,3634,3616,0,0,0.0,0.0,0.5437902798,24.5838798857,0,1,1,1.0,3634,3615,1.0],[1,11,0.707753393,0.169144981,0.13197026,48.90909091,0,3,234,0.272727273,3618,3600,1,11,0.0,0.0,0.2211814527,48.7777622516,0,2,232,0.0,3617,3600,1.0],[1,4,0.0,0.0,0.0,24.75,0,1,0,0.25,3622,3604,1,5,1.0,0.0,0.4157998764,25.2144505733,0,0,0,0.0,3620,3604,1.0],[1,1,0.0,0.0,0.0,18.0,0,1,0,1.0,3658,3640,0,0,0.0,0.1391172012,0.4608244495,17.3390636435,1,1,0,1.0,3659,3639,0.0],[1,1,0.0,0.364864865,0.324324324,74.0,0,1,1,1.0,3658,3640,1,1,1.0,0.1950072607,0.531440109,74.2110145147,1,0,1,1.0,3658,3639,0.0],[1,3,0.633248743,0.438202247,0.415730337,89.0,0,3,15,0.666666667,3639,3621,0,1,0.0,0.1830239641,0.290748489,87.8656894259,0,4,16,0.5688055504,3639,3620,1.0],[1,1,0.0,0.066666667,0.0,45.0,0,3,1,1.0,3635,3617,0,1,1.0,0.0,1.0503869895,43.9654894171,0,3,1,1.0,3636,3616,0.0],[1,3,0.785407017,0.020331325,0.008283133,442.6666667,0,3,60,1.0,3656,3638,0,2,1.0,0.650889382,1.3249422332,442.44851829,0,3,60,0.6316894123,3658,3637,1.0],[1,1,0.0,0.0,0.0,18.0,0,1,0,1.0,3656,3638,1,2,0.026818496,0.7333293,0.3009943725,17.9977544012,1,0,0,0.0,3655,3637,0.0],[1,1,0.0,0.0,0.0,10.0,0,1,0,1.0,3639,3621,0,1,0.0,0.0,0.0286916751,10.1725699915,0,0,0,0.7787485225,3637,3621,0.0],[1,1,0.0,0.0,0.0,36.0,0,1,0,1.0,3652,3634,1,2,0.1217304648,0.3983897625,0.2927296809,36.1256009316,0,0,0,1.0,3652,3633,0.0],[1,12,0.856310375,0.287203791,0.285308057,87.91666667,0,3,236,0.333333333,3652,3634,1,11,1.0,0.4170283053,0.0483301377,86.9470620733,0,1,236,0.0,3652,3633,1.0],[1,1,0.0,0.041666667,0.041666667,24.0,1,2,47,1.0,3659,3641,1,0,0.2913774696,0.8245854223,0.5059755017,23.5593558371,0,2,47,0.5176628248,3658,3640,0.0],[1,1,0.0,0.0,0.0,104.0,0,1,0,1.0,3668,19,1,1,0.0,0.0,0.0607951141,104.3486743787,0,0,1,0.0,3668,18,0.0],[1,8,0.385823256,0.142581888,0.341040462,64.875,0,2,22,0.625,3668,3649,1,7,0.1441229042,0.080168354,1.2832349706,65.1710377698,0,2,21,1.0,3667,3648,1.0],[1,7,0.924324387,0.007180157,0.007180157,218.8571429,1,3,46,0.714285714,3675,3656,1,6,1.0,0.3383388867,0.5622741393,218.389897051,0,1,45,0.4398277932,3676,3656,0.0],[1,14,0.0,0.0,0.0,41.35714286,0,1,0,0.071428571,3689,3670,1,14,0.4281187131,0.0,0.7616696459,41.5225214429,0,1,0,1.0,3689,3670,1.0],[1,1,0.0,0.0,0.0,0.0,0,1,0,1.0,3691,3672,0,0,0.0,0.0,0.2897201525,0.023110922,0,0,1,1.0,3690,3670,0.0],[1,1,0.0,0.0,0.0,35.0,0,1,0,1.0,3690,3671,1,0,0.0,0.0,0.1784444689,35.0655870415,0,0,0,1.0,3689,3670,1.0],[1,1,0.0,0.118012422,0.01242236,161.0,1,2,1,1.0,3692,3673,0,2,0.0,0.0,0.7412671726,161.5635086715,0,3,0,1.0,3691,3672,0.0],[1,2,1.0,0.083333333,0.027777778,36.0,1,1,96,0.5,3694,3675,3,2,1.0,0.2926192294,1.3938959112,36.0891801989,0,1,95,0.3381360703,3694,3675,0.0],[1,4,0.746506467,0.088983051,0.023305085,118.0,0,2,53,0.5,515,514,1,3,0.0,0.7982602163,0.575812566,117.607119417,0,3,53,0.6265550263,514,512,1.0],[1,3,0.810604186,0.032506416,0.01710864,389.6666667,0,2,13,0.666666667,518,517,1,2,0.8561515964,0.2647796197,0.0091446708,389.2584714586,0,1,12,0.0,517,518,0.0],[1,2,0.945660305,0.156626506,0.108433735,41.5,0,2,0,0.5,520,519,1,1,1.0,0.3354474827,0.0119262876,42.547138358,0,2,1,0.0,519,519,1.0],[1,24,0.617668734,0.118619349,0.147301896,85.70833333,1,3,361,0.416666667,3718,3699,1,24,1.0,0.0,0.4918392097,85.9445718677,0,0,362,0.0,3717,3698,1.0],[1,1,0.0,0.0,0.0,24.0,1,1,0,1.0,3747,3728,0,0,0.0,0.0,1.3429249594,25.4013514728,0,1,0,0.7301042299,3746,3727,0.0],[1,5,0.826987041,0.079051383,0.043478261,50.6,1,2,147,0.8,3741,3722,1,4,1.0,0.6881027465,0.0305319113,51.819704348,1,2,147,1.0,3740,3722,1.0],[1,1,0.0,0.0,0.0,19.0,1,1,0,1.0,3741,3722,2,0,0.8363133056,0.6551331672,0.2255547037,20.058799314,1,0,0,1.0,3740,3721,0.0],[1,17,0.799515289,0.076340694,0.084542587,93.23529412,1,3,608,0.411764706,3735,3716,0,17,0.2617671235,0.0,0.9272332407,92.568597965,0,3,607,0.1661104037,3734,3715,0.0],[1,5,0.802706335,0.019713262,0.012544803,111.6,1,3,120,1.0,3747,3728,0,3,0.1799148089,0.0121081648,0.8420608329,111.8879223792,2,1,120,1.0,3747,3728,0.0],[1,8,0.691232415,0.120915033,0.058823529,76.5,0,3,201,1.0,3764,3745,1,7,0.7579074831,0.9607697698,0.5441596406,77.2244838836,0,3,201,0.0,3764,3745,0.0],[1,1,0.0,0.082352941,0.082352941,85.0,0,2,1,1.0,3755,3736,1,1,0.0,1.0,0.1156660269,84.5682449879,0,0,0,1.0,3755,3735,0.0],[1,7,0.0,0.0,0.0,25.14285714,0,1,0,0.142857143,3755,3736,0,6,0.7568293769,0.5605408948,1.4257889681,24.2850735653,0,0,1,0.0,3754,3734,0.0],[1,1,0.0,0.0,0.0,9.0,0,1,0,1.0,3764,3745,0,0,0.2672362232,0.0,0.9271300215,8.8081942674,0,0,1,0.695951482,3764,3743,0.0],[1,7,0.597533799,0.078537576,0.226811104,211.0,0,3,18,0.571428571,3774,3755,0,6,0.0,1.0,0.3112235787,210.4704788541,0,3,17,1.0,3773,3755,0.0],[1,3,0.0,0.0,0.0,40.66666667,0,1,0,0.333333333,3767,3748,1,2,0.4937198704,0.0,1.383161844,40.5538857785,0,0,0,0.253807251,3767,3748,0.0],[1,2,0.0,0.0,0.0,52.0,0,1,0,0.5,3921,3902,0,2,0.0,0.2672768389,0.2453702469,52.7289432398,0,1,0,0.9956200261,3921,3902,0.0],[1,9,0.950718734,0.041121495,0.013084112,59.44444444,0,2,213,0.777777778,3939,3919,1,9,0.516324666,0.2343962307,0.2942758334,59.1151250625,0,2,214,0.6617980404,3938,3918,0.0],[1,3,0.0,0.0,0.0,54.66666667,0,1,0,0.333333333,3818,3799,1,3,0.0,0.9590970449,0.0061525253,54.2897247886,0,0,0,0.0,3817,3798,1.0],[1,11,0.822805495,0.033783784,0.033783784,26.90909091,0,2,124,0.909090909,3921,3902,1,11,1.0,0.0,0.2375017125,27.2723935488,0,2,123,0.5555983887,3921,3901,0.0],[1,1,0.0,0.0,0.0,6.0,0,1,0,1.0,3890,3871,0,1,0.4674574886,0.0,1.6408495549,5.6394382475,0,0,0,1.0,3889,3871,0.0],[1,44,0.987503015,0.025889968,0.023193096,42.13636364,0,3,761,0.295454545,3863,3844,1,44,1.0,0.0,0.7511685897,41.9089294483,1,2,760,0.2309228512,3861,3844,0.0],[1,14,0.750432995,0.230994152,0.156920078,73.28571429,0,3,75,0.5,3890,3871,0,13,0.9806094874,0.0,0.0961363289,74.1653935742,1,2,75,0.8864342754,3890,3871,0.0],[1,2,0.0,0.0,0.0,17.5,0,1,0,0.5,3807,3788,1,2,0.0,0.8941069362,0.0705960841,16.9947069693,0,1,0,0.0,3807,3789,0.0],[1,8,0.935784974,0.015384615,0.015384615,56.875,0,3,219,0.75,3818,3799,0,7,1.0,0.0981358683,0.099312769,57.6937682093,1,3,219,0.6025610607,3817,3799,0.0],[1,2,0.0,0.0,0.0,70.5,0,1,0,0.5,3908,3889,1,2,0.0454865494,0.0257593135,0.0225401925,69.3403613472,0,0,0,0.0,3907,3887,0.0],[1,12,0.947759595,0.024546425,0.024546425,78.08333333,0,2,91,0.666666667,3875,3856,0,13,0.6520344063,0.0,0.3918131804,77.944990517,0,2,91,0.5960195092,3875,3856,1.0],[1,30,0.494302709,0.077044025,0.078616352,42.4,0,3,370,0.4,3807,3788,0,30,0.5709455449,0.0,0.3270920533,43.424003243,0,3,370,0.0,3806,3787,1.0],[1,1,0.0,0.0625,0.0625,16.0,0,1,17,1.0,3775,3756,1,0,1.0,0.0,0.5280686255,16.5757446375,0,0,18,1.0,3773,3756,0.0],[1,16,0.655037924,0.011605416,0.00967118,96.9375,0,2,131,0.75,3908,3889,1,16,1.0,1.0,0.2334928587,96.5491829757,0,2,131,1.0,3908,3890,1.0],[2,9,0.586942954,0.141914191,0.103960396,67.33333333,0,2,303,0.666666667,3930,3930,1,9,1.0,0.2477306839,0.9592093992,66.9579604939,0,2,302,1.0,3928,3929,0.0],[1,1,0.0,0.0,0.0,275.0,0,1,0,1.0,3863,3844,1,1,0.6678188727,0.0,1.2580744357,275.1875280204,0,0,0,0.0,3863,3844,1.0],[1,5,0.310917507,0.05106383,0.034042553,47.0,0,3,0,0.8,3944,3924,0,4,0.0,0.0,0.8611675703,47.2663460589,0,3,0,0.0,3942,3923,1.0],[1,1,0.0,0.090909091,0.363636364,33.0,0,2,51,1.0,70,70,0,1,0.5741975812,0.0,1.315184246,32.6463973455,1,2,50,1.0,69,69,0.0],[1,3,0.439469741,0.29216152,0.356294537,140.3333333,0,4,86,1.0,73,73,2,4,0.6228499759,0.0217819181,0.7983722258,141.4190232191,0,3,85,0.0,72,72,0.0],[1,7,0.979569765,0.022082019,0.028391167,45.28571429,1,2,14,0.142857143,3951,3931,0,8,1.0,0.5047863306,0.5009645697,45.220612013,0,2,12,0.7474931563,3950,3931,1.0],[1,2,0.0,0.0,0.0,69.0,0,1,0,0.5,3971,3951,0,2,1.0,0.0,0.045466583,68.8808867833,0,0,0,1.0,3971,3950,1.0],[1,4,0.5,0.014184397,0.014184397,35.25,0,2,34,0.75,3966,3946,0,3,1.0,0.0,0.7704066051,34.1166106128,1,2,34,0.8567458753,3965,3945,0.0],[1,1,0.0,0.0,0.0,16.0,0,1,0,1.0,3966,3946,0,1,1.0,0.0,1.8459700149,16.4808305837,0,1,0,1.0,3966,3946,1.0],[1,6,0.0,0.0,0.0,0.0,0,2,136,0.666666667,3961,3941,2,5,0.0,0.0,1.317819736,0.8372719647,0,1,135,0.5185278779,3961,3941,0.0],[1,4,0.0,0.0,0.0,9.25,0,1,0,0.25,3955,3935,0,4,0.0,1.0,0.0553719961,9.2990823047,0,1,0,0.0920692856,3953,3934,1.0],[1,1,0.0,0.0,0.0,0.0,0,2,0,1.0,3969,3949,1,1,0.7035199492,0.0,0.9589330926,0.977785366,0,0,0,0.9825494129,3969,3948,0.0],[1,2,0.0,0.0,0.0,20.5,0,1,0,0.5,3968,3948,1,1,1.0,0.5878714266,1.1601916119,20.9026775865,0,1,0,0.0,3967,3949,1.0],[1,39,0.937765299,0.296801505,0.071966134,54.51282051,0,3,83,0.179487179,4010,3990,1,38,1.0,0.0,0.2717702033,54.1999982453,0,4,82,0.6080806183,4009,3990,1.0],[1,1,0.0,0.02,0.02,50.0,0,1,0,1.0,4011,3991,0,1,0.3054564892,0.7818256202,0.6758847982,50.2089531276,0,1,0,1.0,4009,3991,0.0],[1,30,0.996492603,0.01955836,0.01955836,52.83333333,0,2,0,0.033333333,4041,4021,1,29,0.1817396242,0.0688643988,0.5969088754,53.6034133559,0,2,0,0.0,4041,4021,0.0],[1,2,0.193642805,0.28030303,0.227272727,66.0,0,2,51,1.0,4069,4049,0,1,0.5773378042,0.0,0.5857965083,66.7054808136,0,1,51,0.9353092427,4068,4048,0.0],[1,19,0.802219092,0.242630385,0.031746032,46.42105263,0,3,122,0.368421053,4063,4043,2,19,0.3956032737,0.0,1.59367777,45.8611704468,1,2,121,0.0,4064,4043,1.0],[1,3,0.0,0.0,0.0,42.66666667,0,1,0,0.333333333,4044,4024,0,1,0.5547987333,0.0,0.7458834086,41.5161794026,0,1,0,0.0632561523,4043,4024,1.0],[1,4,0.0,0.0,0.0,27.0,0,1,0,0.25,4067,4047,0,4,0.0,0.9924539644,0.5659894591,28.0612818608,0,0,0,0.1819786275,4066,4047,0.0],[1,2,0.708835673,0.110091743,0.032110092,109.0,0,1,51,1.0,4071,4051,3,1,0.6510382321,0.6129536935,0.1680186968,108.7129646681,0,2,51,0.0289494361,4070,4050,0.0],[1,8,0.96859697,0.112121212,0.018181818,41.25,1,2,20,0.5,4079,4059,0,8,0.3477736296,1.0,0.7940624813,41.0554225066,0,1,19,0.8367104188,4080,4058,0.0],[1,5,0.794617573,0.260623229,0.178470255,211.8,0,2,106,0.8,4084,4064,1,5,1.0,0.0,0.5428107243,212.4899331672,0,3,106,0.8732357371,4083,4064,1.0],[1,1,0.0,1.701149425,1.83908046,87.0,1,2,45,1.0,4085,4065,0,0,1.0,1.0,2.3753194979,86.0619761797,1,2,45,0.6597153802,4083,4065,0.0],[1,1,0.0,0.165625,0.15625,640.0,1,3,17,1.0,4086,4066,1,1,0.0,0.0,0.4070073753,641.9249518597,1,3,16,0.4198262843,4086,4064,1.0],[1,22,0.937382094,0.023104265,0.02014218,76.72727273,1,2,58,0.409090909,4108,4088,0,22,1.0,0.0,0.940611243,77.6656735234,0,1,57,1.0,4108,4088,1.0],[1,1,0.0,0.0,0.0,22.0,1,1,0,1.0,4136,4116,1,1,0.0,0.0,0.1078433318,22.9262342949,1,0,0,1.0,4135,4116,0.0],[1,27,0.843455123,0.044224989,0.038213826,86.25925926,1,3,100,0.703703704,4136,4116,1,26,1.0,1.0,0.5431595104,85.8003994762,2,3,99,0.6124532705,4135,4116,1.0],[1,7,0.531164303,0.13354531,0.063593005,89.85714286,1,2,4,0.571428571,4143,4123,0,7,0.7111797791,0.4570426141,0.8899033695,87.9710894763,1,3,5,1.0,4143,4121,0.0],[1,1,0.0,0.011235955,0.011235955,89.0,0,1,1,1.0,4144,4124,2,0,0.0,0.0,0.1838908543,88.1855096975,0,1,1,0.661320188,4142,4123,0.0],[1,10,0.952251155,0.04665493,0.013204225,113.6,1,3,197,0.8,4154,4134,1,9,0.3692320276,0.0,1.0824271873,114.0380186048,1,4,196,0.0738751718,4153,4133,1.0],[1,1,0.0,0.0,0.0,11.0,1,1,0,1.0,4159,4139,1,1,0.0,0.0,0.8167226933,11.685386484,0,1,0,0.8432378037,4160,4137,0.0],[1,1,0.0,0.0,0.0,14.0,1,1,0,1.0,4164,4144,0,0,0.2464931244,0.0,0.4906230645,13.9618665394,1,0,0,1.0,4165,4146,0.0],[1,4,0.904466629,0.043037975,0.030379747,98.75,1,3,2,0.75,4159,4139,0,4,0.8483421276,0.0,0.3196461048,97.6109021365,0,3,0,0.4251677949,4157,4139,0.0],[1,4,0.891060517,0.095975232,0.024767802,80.75,1,3,1,0.75,4164,4144,0,2,0.5042771493,0.1329342374,0.1030141924,81.9623223359,1,2,0,0.0848382159,4164,4145,0.0],[1,3,0.0,0.0,0.0,11.0,1,1,0,0.333333333,4186,4166,1,3,0.0,1.0,0.4071259768,11.3415479001,0,1,0,1.0,4185,4166,0.0],[1,1,0.0,0.25974026,0.225108225,231.0,1,2,0,1.0,4165,4145,1,0,0.0,0.763814774,0.1603694477,229.5574761715,1,3,0,0.0,4165,4145,1.0],[1,18,0.747630528,0.089219331,0.097893432,89.66666667,1,3,110,0.5,4186,4166,2,18,0.8124511793,0.0788869025,0.1073410533,89.2253854975,1,2,109,0.0171609751,4187,4165,1.0],[1,4,0.875,0.008138352,0.008138352,245.75,1,2,122,1.0,4190,4170,0,3,0.558275692,0.0,0.6971059088,244.7226125431,0,2,122,1.0,4190,4169,1.0],[1,1,0.0,0.100977199,0.058631922,307.0,1,1,53,1.0,4191,4171,2,0,0.431510657,0.5034968401,0.5847735955,307.1914714972,1,0,51,0.020708757,4190,4171,1.0],[1,2,0.0,0.020833333,0.03125,48.0,0,2,72,1.0,4197,4177,2,2,0.0567895548,0.0,0.4725373509,47.9375844844,1,1,71,1.0,4196,4177,0.0],[1,4,0.0,0.0,0.0,30.0,0,1,0,0.25,4197,4177,1,4,0.1460593525,0.0,0.1837801472,28.853832705,0,1,0,1.0,4196,4177,0.0],[1,6,0.479045102,0.017241379,0.060344828,212.6666667,1,2,50,0.666666667,4203,4183,0,6,0.0,0.0,0.0129601679,213.8085657839,1,2,50,0.0,4202,4185,1.0],[1,2,0.147310667,0.087855297,0.157622739,193.5,1,2,0,0.5,4205,4185,1,2,0.1444090965,0.0,0.0641249155,193.2078337199,1,1,1,0.1161070637,4204,4185,0.0],[1,1,0.0,0.5,0.194444444,36.0,0,2,2,1.0,4206,4186,1,1,0.0,1.0,0.8296728407,35.6311688717,0,1,2,0.8184577239,4205,4186,0.0],[1,1,0.0,0.014705882,0.009803922,204.0,1,2,2,1.0,4207,4187,1,1,0.2753518413,0.0,1.1657376093,203.0775833978,1,2,1,1.0,4208,4185,0.0],[1,7,0.747569358,0.252808989,0.325842697,50.85714286,0,2,119,0.571428571,529,528,1,6,1.0,0.0,0.4178461276,50.8679584762,1,0,118,1.0,529,527,0.0],[1,1,0.0,0.0,0.0,28.0,0,1,0,1.0,532,531,0,0,0.5580468355,0.0,0.2084689016,27.6849633544,0,0,1,0.8776021923,531,530,0.0],[1,2,0.0,0.0,0.0,10.0,0,1,0,0.5,522,521,0,1,0.0,1.0,0.2495754364,10.0536170893,0,1,1,0.0,521,520,0.0],[1,2,0.787126586,0.045977011,0.051724138,87.0,0,2,4,1.0,532,531,1,1,1.0,0.0,1.5502775814,86.5849019429,1,1,3,1.0,532,530,0.0],[1,1,0.0,0.125,0.196428571,56.0,0,2,48,1.0,74,74,0,2,0.5939576429,0.0249799692,1.4769324375,55.042219583,0,0,47,1.0,74,73,1.0],[1,2,0.987885353,0.037234043,0.188829787,188.0,0,3,50,1.0,76,76,0,1,1.0,0.0,0.452119751,188.2716175539,0,1,50,1.0,73,78,0.0],[1,4,0.0,0.0,0.0,0.0,0,2,216,0.25,80,80,0,4,1.0,0.575886099,0.2961044014,0.4793350696,0,1,215,1.0,79,80,0.0],[1,1,0.0,0.053571429,0.053571429,56.0,1,2,0,1.0,81,81,0,1,0.3407807395,0.0,0.3323837071,56.9612773038,1,2,0,0.1680066585,81,81,0.0],[1,1,0.0,0.004464286,0.0,224.0,1,3,0,1.0,82,82,0,1,1.0,0.0,0.7102254104,223.5545658107,0,3,0,0.8139052115,82,81,0.0],[1,1,0.0,0.283950617,0.469135802,81.0,0,2,48,1.0,83,83,1,1,1.0,0.1901369114,0.1542621633,80.8767007104,0,2,47,0.0,82,83,0.0],[1,4,0.925208131,0.034079844,0.151898734,256.75,0,3,54,1.0,87,87,0,4,0.9015411457,0.0,1.6886636663,256.598195605,0,3,54,1.0,87,87,1.0],[1,1,0.0,0.036144578,0.012048193,83.0,0,2,0,1.0,88,88,1,0,0.0,0.0,0.3397659098,82.5601184349,1,2,0,0.7113775325,87,88,0.0],[1,1,0.0,0.0,0.0,18.0,0,1,0,1.0,4210,4190,0,0,0.4266844998,0.0,0.200774516,16.7153468358,0,0,0,0.8071793642,4209,4190,0.0],[1,2,0.881290899,0.060344828,0.025862069,58.0,0,2,8,1.0,4210,4190,1,2,1.0,0.5698112096,0.2993252043,57.2128142316,0,3,8,1.0,4209,4189,1.0],[1,6,0.284731365,0.270689655,0.181034483,96.66666667,0,2,21,0.833333333,4216,4196,0,6,0.0,0.0,0.4994920385,97.0169276039,0,1,21,0.0,4215,4195,1.0],[1,2,1.0,0.177777778,0.044444444,22.5,0,2,6,1.0,4218,4198,1,1,1.0,0.943489326,1.2840161833,23.3644699822,1,1,6,0.7598550895,4217,4197,0.0],[1,1,0.0,0.109756098,0.097560976,82.0,1,2,56,1.0,89,89,2,0,1.0,0.0138242764,0.6866857969,82.4193465564,0,1,57,1.0,88,88,0.0],[1,1,0.0,0.221052632,0.021052632,95.0,0,2,3,1.0,90,90,0,0,0.0,0.8752347829,0.6848987412,94.9407532425,0,1,2,0.0,89,90,0.0],[1,1,0.0,0.0,0.0,10.0,0,1,0,1.0,91,91,1,2,0.0,0.497356405,0.1322678992,9.9599721596,0,1,0,0.439637991,91,90,0.0],[1,3,0.892008211,0.033613445,0.025210084,79.33333333,0,2,108,0.666666667,94,94,1,2,0.94281693,0.0,0.651748914,78.7181107785,1,1,106,1.0,94,94,1.0],[1,1,0.0,0.0,0.0,0.0,0,2,52,1.0,95,95,1,1,0.5329317816,0.3698414862,0.0801446123,0.387622751,1,1,50,0.6952515781,94,94,0.0],[1,1,0.0,0.0,0.0,90.0,0,1,0,1.0,4271,4251,0,0,0.4699618724,0.0,0.6813528,90.0409882866,0,0,1,1.0,4271,4251,0.0],[1,19,0.93736225,0.032840722,0.033935413,96.15789474,0,3,146,0.526315789,4375,4355,1,19,1.0,0.0,0.2909146294,96.4459428847,0,3,146,0.2176539507,4374,4355,1.0],[1,2,0.0,0.0,0.0,26.5,0,1,0,0.5,4356,4336,0,2,0.0785007083,0.0,0.3162724373,27.5592465104,0,0,0,0.0940376015,4355,4336,1.0],[1,36,0.810912916,0.082068578,0.065767285,49.41666667,0,3,276,0.333333333,4271,4251,0,37,0.784754614,1.0,0.0140072901,49.1443411699,2,1,276,0.0,4272,4250,1.0],[1,1,0.0,0.0,0.0,34.0,0,1,0,1.0,4400,4379,0,0,0.0,1.0,0.8461708026,33.5601118742,0,0,0,0.0,4399,4379,1.0],[2,24,0.867619965,0.042654028,0.062288422,61.54166667,0,2,255,0.5,4399,4399,2,24,0.0,0.0,0.404124587,61.0843115426,0,0,254,0.0,4398,4398,1.0],[1,15,0.985993498,0.089238845,0.089238845,25.4,0,2,135,0.333333333,4234,4214,2,14,1.0,0.0,0.4271928002,25.1130072597,0,2,135,0.8328476739,4233,4215,1.0],[1,83,0.916647365,0.066180171,0.054604932,47.87951807,0,2,932,0.277108434,4354,4334,0,83,1.0,0.0,0.1387091539,48.0076851837,0,2,932,0.4814105302,4353,4334,1.0],[1,1,0.0,0.0,0.0,19.0,0,1,0,1.0,4234,4214,1,1,0.5626864469,0.0,1.2731201167,19.3588864887,0,0,0,1.0,4234,4212,1.0],[1,4,0.631328873,0.106145251,0.047486034,89.5,1,2,4,0.75,4404,4383,2,4,1.0,1.0,0.7559513735,89.2405649576,0,1,3,1.0,4404,4384,1.0],[1,10,0.794934236,0.055702918,0.046861185,113.1,1,3,230,0.9,4414,4393,0,9,0.824515806,0.3288448197,0.8667394094,112.6593316749,2,2,230,1.0,4412,4393,0.0],[1,3,0.952090357,0.035598706,0.025889968,103.0,0,2,81,1.0,4417,4396,1,3,0.5949031107,0.6225711206,0.5933403235,102.8215698198,0,3,81,1.0,4417,4397,1.0],[1,9,0.78800095,0.1,0.046391753,107.7777778,0,3,174,1.0,4427,4406,1,9,0.6966302088,0.0,0.463432921,107.1925579645,0,2,174,1.0,4426,4404,1.0],[1,1,0.0,0.0,0.0,26.0,0,1,0,1.0,4427,4406,0,1,0.4814024139,0.6906817474,1.0503103574,25.1126867915,0,0,1,1.0,4426,4406,1.0],[1,4,0.79248125,0.108108108,0.0,27.75,1,1,8,0.25,4445,4424,1,4,0.3746132451,0.7190681943,1.2342959434,28.1050063558,0,1,7,0.7198217741,4446,4423,0.0],[1,1,0.0,0.0,0.0,60.0,1,1,0,1.0,4440,4419,0,1,0.0,0.0314706597,0.6788529164,59.1201530166,0,0,0,0.0,4438,4419,0.0],[1,1,0.0,0.027027027,0.0,111.0,1,2,62,1.0,4456,4435,1,0,0.0,0.1446260713,0.2864335576,110.6445127685,1,2,62,0.8205799066,4455,4435,0.0],[1,12,0.679721031,0.224222586,0.101472995,50.91666667,1,1,21,0.416666667,4439,4418,0,11,0.8989676604,1.0,0.0901612258,50.3040495065,0,1,21,0.0,4438,4418,0.0],[1,10,0.720769142,0.075778078,0.062246279,73.9,1,2,83,0.8,4455,4434,2,9,0.8152031869,0.3834042998,0.0237456538,72.9634951507,1,1,82,0.3718838587,4454,4433,1.0],[1,1,0.0,0.0,0.0,66.0,1,1,0,1.0,4445,4424,0,1,0.0,0.4942644475,1.1939487661,67.165987912,1,0,0,0.0725002897,4445,4422,1.0],[1,2,0.503258335,0.152380952,0.019047619,52.5,1,1,0,1.0,4458,4437,0,1,1.0,0.626017319,0.0822806403,52.2645690874,0,0,0,1.0,4457,4436,0.0],[1,9,0.621417143,0.160845588,0.106617647,120.8888889,0,3,118,0.777777778,4467,4446,2,8,0.5673345368,0.3973155802,0.393957161,119.7759965277,0,3,118,0.1939456148,4466,4446,1.0],[1,1,0.0,0.003861004,0.003861004,259.0,0,2,63,1.0,96,96,0,0,0.1239430664,0.423470512,0.2655914996,258.9233498566,0,2,63,0.0,96,95,1.0],[1,1,0.0,0.038461538,0.076923077,26.0,1,1,56,1.0,4471,4450,0,0,0.0794002349,0.0,1.5786521102,25.7811805989,1,0,55,1.0,4470,4449,0.0],[1,1,0.0,0.0,0.0,369.0,1,1,0,1.0,4470,4449,0,0,0.0,0.8161564984,1.518039574,367.9884608917,2,1,0,1.0,4468,4448,0.0],[1,2,0.068702521,0.137254902,0.73083779,280.5,1,3,21,1.0,4470,4449,1,2,0.1524509483,0.3788880782,0.2315414605,281.9142882556,0,2,20,0.9912891589,4470,4448,0.0],[1,14,0.749977281,0.121359223,0.016383495,117.7142857,0,3,204,0.857142857,4485,4464,1,13,0.2669640458,0.0,0.3017302095,117.8862212424,0,2,203,1.0,4486,4463,0.0],[1,1,0.0,0.0,0.0,19.0,0,1,0,1.0,4486,4465,1,1,0.0,0.5738257396,1.0657954067,18.6209199272,0,1,0,1.0,4486,4464,1.0],[1,9,0.379021527,0.057437408,0.06185567,75.44444444,0,2,197,1.0,4505,4484,1,9,1.0,0.8484517994,0.3451629988,75.4175476542,0,2,195,1.0,4506,4483,0.0],[1,8,0.66574144,0.024600246,0.004920049,101.625,0,3,121,0.5,4494,4473,1,6,0.0,0.8269909485,0.60474105,100.9898579224,0,3,121,1.0,4493,4473,0.0],[1,2,0.0,0.0,0.0,10.5,0,1,0,0.5,4505,4484,1,0,0.9994923601,0.0,0.2842780794,9.2758809724,1,0,0,0.8056630679,4505,4483,0.0],[1,2,0.69621226,0.025,0.008333333,240.0,1,3,0,1.0,4507,4486,1,2,1.0,0.0,1.0048768608,240.260381553,0,2,1,0.2095303003,4506,4486,1.0],[1,1,0.0,0.005405405,0.002702703,370.0,1,2,29,1.0,4508,4487,1,0,0.0,1.0,0.649658924,370.0833369489,0,1,29,0.0,4508,4487,0.0],[1,1,0.0,0.113924051,0.113924051,79.0,1,2,3,1.0,4509,4488,1,1,0.0,0.0,0.6661971127,78.9135141573,2,1,2,0.0,4509,4489,0.0],[1,1,0.0,0.321428571,0.107142857,84.0,1,1,57,1.0,4510,4489,0,1,0.0,0.9368105045,0.5225273181,84.6091003176,0,1,56,0.4129354611,4508,4488,1.0],[1,3,0.39988672,0.043392505,0.035502959,169.0,1,2,57,1.0,4513,4492,1,2,0.8931006818,0.0,1.3422477577,170.9124137824,1,1,57,1.0,4511,4490,0.0],[1,1,0.0,0.432624113,0.397163121,141.0,0,2,64,1.0,6,6,2,0,0.0665026949,0.7252777352,0.4192522974,141.0961683408,0,1,64,0.0,6,7,0.0],[1,1,0.0,0.039408867,0.088669951,203.0,0,2,64,1.0,97,97,0,0,0.1504255154,0.8570537885,0.1889657115,203.7438142799,0,2,65,1.0,96,96,0.0],[1,10,0.876270229,0.216526396,0.19510329,130.7,1,4,121,0.9,16,16,0,10,1.0,0.0,1.0011979966,130.2016877289,1,4,120,1.0,15,16,1.0],[1,1,0.0,0.142857143,0.346938776,49.0,0,4,0,1.0,98,98,0,1,0.7148304606,1.0,0.4293953082,49.2515460662,0,4,0,0.8851395715,99,97,0.0],[1,1,0.0,0.252747253,0.32967033,91.0,1,4,0,1.0,99,99,1,0,0.0,0.0479025691,1.2489253488,92.3821530058,1,3,0,0.0,99,99,0.0],[1,14,0.923866777,0.072886297,0.513119534,49.0,1,4,313,0.428571429,4527,4506,0,13,0.0,0.1138625294,0.5113987611,49.2378653913,0,4,313,0.1145475349,4528,4507,0.0],[1,1,0.0,0.038461538,0.0,52.0,1,4,1,1.0,4528,4507,0,0,0.0,0.0,1.4428287851,52.1209356255,0,4,1,1.0,4525,4505,0.0],[1,1,0.0,0.026315789,1.078947368,38.0,1,1,8,1.0,4529,4508,1,2,0.9396247485,0.0566298447,1.4422020074,38.0174731388,0,1,7,0.8077931926,4529,4509,0.0],[1,1,0.0,0.032258065,0.032258065,31.0,0,2,5,1.0,4530,4509,0,1,0.0592492174,0.3596111201,0.2474417109,31.9146066638,0,1,5,1.0,4529,4508,0.0],[1,1,0.0,0.032258065,0.032258065,31.0,0,2,0,1.0,4531,4510,1,1,0.6425057327,1.0,0.7132086971,30.4967945742,0,2,1,1.0,4529,4510,0.0],[1,2,0.99995232,1.352272727,0.045454545,44.0,1,2,32,0.5,4535,4514,2,1,1.0,0.4869215941,0.4806396398,44.075956626,1,2,31,0.0,4534,4514,1.0],[1,1,0.0,0.013888889,0.006944444,288.0,1,2,62,1.0,4532,4511,0,1,0.0,0.7890085743,0.2548891768,288.4525551068,0,3,62,0.0,4530,4510,0.0],[1,1,0.0,0.006622517,0.006622517,151.0,0,3,5,1.0,4533,4512,0,2,0.0,0.0934976605,0.7052280583,151.0480080674,0,3,4,1.0,4533,4511,0.0],[1,1,0.0,0.090909091,0.068181818,44.0,1,1,6,1.0,4536,4515,1,0,0.8113704074,0.2512561344,1.0776087204,44.9101614827,0,1,6,0.8623434536,4534,4514,0.0],[1,1,0.0,0.018867925,0.018867925,53.0,1,1,0,1.0,4537,4516,1,1,0.0761942884,0.0,0.4654453728,54.5318749039,1,1,0,0.9773380003,4536,4515,0.0],[1,1,0.0,0.944444444,0.333333333,36.0,0,2,68,1.0,4538,4517,1,1,0.4687484297,0.7438808203,0.1511108988,36.0930187013,1,3,66,1.0,4539,4517,1.0],[1,1,0.0,0.007352941,0.007352941,272.0,1,2,62,1.0,100,100,1,1,0.5624038112,0.0,0.7724323327,272.0645172804,1,1,61,1.0,100,101,0.0],[1,6,0.617060841,0.043650794,0.003968254,84.0,0,3,192,0.5,4547,4526,0,6,1.0,0.0,0.1296898764,81.8675116896,0,4,190,0.0,4547,4525,1.0],[1,6,0.0,0.0,0.0,94.5,0,1,0,0.166666667,4563,4542,0,5,0.0,0.0,0.3108790297,93.7258051029,1,1,1,1.0,4562,4542,1.0],[1,10,0.301029996,0.004494382,0.0,44.5,0,2,436,0.5,4563,4542,0,9,0.0,0.0,0.1359987968,44.0564917718,0,1,435,0.0907593355,4563,4541,1.0],[1,1,0.0,0.0,0.0,142.0,0,1,0,1.0,4547,4526,0,1,0.9682291374,0.0,0.8790051971,142.0210370045,1,0,0,1.0,4547,4527,0.0],[1,6,0.743503279,0.00622665,0.00622665,133.8333333,0,3,173,0.833333333,4570,4549,0,6,0.0,0.0,0.1750190954,133.0840227837,0,4,172,1.0,4570,4548,0.0],[1,1,0.0,0.0,0.0,45.0,0,1,0,1.0,4570,4549,1,1,0.0,0.0,0.0959620193,44.5990935037,0,1,0,0.9615782428,4569,4549,1.0],[1,2,0.563856004,0.085329341,0.118263473,334.0,0,3,8,1.0,4540,4519,0,1,0.0,1.0,0.9182548706,333.6649826136,0,2,8,0.1637851743,4539,4519,0.0],[1,1,0.0,0.081081081,0.027027027,37.0,1,2,0,1.0,4571,4550,0,1,0.0,0.0,0.8355763466,38.4795834126,0,2,0,1.0,4571,4548,1.0],[1,1,0.0,0.153846154,0.252747253,91.0,0,2,69,1.0,101,101,1,2,0.2254581338,0.0,0.8532690485,91.2457899238,1,1,70,0.3641890259,101,100,0.0],[1,2,0.343275415,0.341563786,0.49382716,121.5,0,2,69,1.0,103,103,2,0,0.0447491581,0.2327390242,2.1970776098,122.1043188932,0,1,68,1.0,104,104,1.0],[1,1,0.0,0.107317073,0.102439024,205.0,0,2,5,1.0,104,104,1,0,0.0,0.0,0.0423270723,204.4785383883,1,2,5,1.0,102,102,0.0],[1,1,0.0,0.0,0.0,32.0,0,1,0,1.0,4572,22,0,0,0.0,0.0,0.2460501794,32.8209142208,0,0,1,0.9699440731,4572,23,1.0],[1,1,0.0,0.0,0.0,0.0,0,1,23,1.0,4573,23,1,1,0.0,0.0,0.6484132886,0.2287790145,0,1,23,0.0,4572,22,0.0],[1,2,0.833764907,0.240601504,0.015037594,66.5,1,2,128,0.5,4575,4552,2,1,0.0,0.4668562186,0.4553822175,66.6213498443,0,1,128,0.0,4575,4553,1.0],[1,1,0.0,0.022421525,0.00896861,223.0,0,2,17,1.0,4576,4553,1,1,0.0,0.4979700204,0.3757761313,222.6541610819,0,2,17,0.0,4577,4552,0.0],[1,1,0.0,0.024291498,0.024291498,247.0,0,2,17,1.0,4577,4554,0,1,0.7687958837,0.0,0.6915346321,247.5645313536,0,1,16,0.0571422832,4575,4553,1.0],[1,1,0.0,0.0,0.0,17.0,0,1,0,1.0,4578,4555,0,1,0.749285931,0.3435683038,0.5206252768,17.4842459173,0,1,1,1.0,4576,4555,0.0],[1,11,0.830844544,0.082650273,0.034836066,133.0909091,1,2,426,0.636363636,4589,4566,1,10,1.0,0.0,0.2676305703,132.7068360067,2,1,425,1.0,4589,4565,1.0],[1,1,0.0,0.085106383,0.031914894,94.0,1,1,10,1.0,4590,4567,0,0,0.6703045436,1.0,0.0862024841,94.0898607736,1,1,9,0.0,4590,4566,0.0],[1,2,0.512709142,0.072192513,0.021390374,187.0,1,2,6,1.0,4592,4569,0,3,1.0,0.117447231,0.9721558,187.4849724101,0,2,6,0.7426792415,4592,4567,0.0],[1,1,0.0,0.014388489,0.0,139.0,1,2,4,1.0,4593,4570,1,0,0.5608862455,0.0,0.6939673311,139.5217211395,0,1,2,1.0,4593,4570,0.0],[1,33,0.816420982,0.009722722,0.027367663,84.15151515,0,3,312,0.545454545,4626,4603,1,34,1.0,0.8421026899,0.6873287042,84.9006670651,1,3,311,0.0,4626,4604,0.0],[1,1,0.0,0.016806723,0.008403361,119.0,0,2,38,1.0,4627,4604,1,0,0.0,0.0,0.0197659136,118.2673086572,0,0,36,0.2847888834,4627,4603,0.0],[1,1,0.0,0.044609665,0.089219331,269.0,1,2,4,1.0,4628,4605,0,1,0.0,0.353598926,0.4937392878,269.3377870693,0,1,3,1.0,4628,4605,0.0],[1,1,0.0,0.70718232,0.541436464,181.0,0,1,72,1.0,4629,4606,1,0,0.0,1.0,0.736651992,180.770801274,0,0,72,1.0,4628,4605,0.0],[1,1,0.0,0.62962963,0.135802469,81.0,0,2,12,1.0,4630,4607,0,1,0.4700369362,0.0152180942,1.4633041855,81.4106375524,1,1,13,1.0,4629,4606,1.0],[1,1,0.0,0.076923077,0.057692308,52.0,1,2,5,1.0,4631,4608,1,0,0.0,0.0,1.2877190825,51.2635282025,1,2,3,1.0,4630,4607,0.0],[1,1,0.0,0.396551724,0.603448276,58.0,1,2,1,1.0,4632,4609,2,0,0.7725253225,1.0,0.3734523878,57.7400394143,0,2,0,0.3713480862,4631,4608,0.0],[1,1,0.0,0.0,0.0,26.0,0,1,0,1.0,4642,4619,0,0,0.0,0.1892265113,0.3103902769,25.9811906274,0,1,0,1.0,4640,4619,0.0],[1,2,0.326765976,0.286666667,0.103333333,150.0,0,2,26,0.5,4642,4619,0,2,0.5836297882,0.2643326437,0.079290493,150.2292983291,0,1,26,0.4476525228,4641,4619,0.0],[1,1,0.0,0.0,0.0,26.0,0,1,0,1.0,4644,4621,1,0,0.0207656299,0.0,0.2421578939,26.6524938781,0,0,0,1.0,4643,4621,0.0],[1,1,0.0,0.514285714,0.2,35.0,0,3,11,1.0,4644,4621,0,0,1.0,0.2974049051,0.1965734396,35.4237850269,0,2,10,1.0,4642,4620,0.0],[1,7,0.585936988,0.277018634,0.122981366,115.0,0,2,146,1.0,4639,4616,2,6,1.0,0.247820622,1.2570398847,115.9580904436,0,1,146,0.0,4638,4615,1.0],[1,1,0.0,0.302631579,0.315789474,76.0,1,3,70,1.0,17,17,0,0,0.0,0.1535480633,1.2080851871,76.1495331959,1,3,70,0.0,15,16,0.0],[1,1,0.0,0.077922078,0.155844156,77.0,0,2,76,1.0,105,105,1,0,0.0,0.0,0.3228491763,77.3051750986,0,2,77,1.0,104,106,1.0],[1,2,0.0,0.020408163,0.020408163,24.5,1,2,67,1.0,4678,4655,2,2,0.4033403119,0.0,1.0871735333,25.0408951429,0,1,66,0.0,4677,4654,0.0],[1,1,0.0,0.0,0.0,39.0,1,1,0,1.0,4661,4638,1,1,0.5886515234,1.0,0.3021474882,39.807084269,1,1,0,0.8751462899,4661,4637,0.0],[1,1,0.0,0.0,0.0,40.0,1,1,0,1.0,4674,4651,0,0,0.0,0.0,0.005237859,40.3202437512,1,0,0,1.0,4673,4651,1.0],[1,8,0.054108727,0.169753086,0.154320988,81.0,1,3,171,0.75,4660,4637,0,7,0.0,0.12197847,1.3216034622,81.911439959,1,2,171,1.0,4659,4637,1.0],[1,2,0.0,0.0,0.0,91.5,1,1,0,0.5,4660,4637,1,2,0.0,0.0,0.0929403692,89.9527899147,0,2,2,1.0,4658,4634,0.0],[1,2,0.0,0.0,0.0,33.0,1,1,0,0.5,4650,4627,0,2,0.0,0.9973828928,0.7999602644,31.9823445674,1,0,0,0.0,4650,4627,0.0],[1,1,0.0,0.0,0.0,0.0,1,2,17,1.0,4674,4651,1,0,0.0,0.0,0.214861047,0.3199934944,1,2,17,0.7724842026,4672,4651,0.0],[1,2,0.0,0.0,0.0,56.5,1,1,0,0.5,4678,4655,0,1,0.5023371308,0.5394476481,0.1712604804,56.5605179338,1,1,0,0.8156020339,4679,4655,0.0],[1,11,0.623214545,0.010544815,0.014059754,51.72727273,1,3,205,0.636363636,4672,4649,0,10,0.3350722998,0.0,0.106549303,51.2992680409,0,3,205,1.0,4672,4649,0.0],[1,4,0.943154141,0.065420561,0.112149533,26.75,1,2,68,0.5,4650,4627,1,4,1.0,0.3299203616,1.2519024594,28.3535701349,0,1,68,0.0,4650,4626,0.0],[1,4,0.911533991,0.072289157,0.060240964,20.75,0,2,34,0.5,4682,4659,1,3,1.0,0.0,0.762104365,20.3964243442,0,1,34,1.0,4681,4659,0.0],[1,1,0.0,0.074468085,0.063829787,94.0,1,2,24,1.0,4683,4660,0,1,0.0,0.0,0.2241899056,95.110700287,1,2,24,1.0,4683,4660,1.0],[1,4,0.787795715,0.858552632,1.154605263,76.0,0,3,173,0.75,4687,4664,0,5,0.9871594627,0.0,1.6321827747,76.2970768131,0,3,171,1.0,4687,4663,0.0],[1,1,0.0,0.711267606,0.063380282,142.0,1,1,7,1.0,4688,4665,0,0,0.721148414,0.0,0.4525474728,142.7728484321,1,0,5,1.0,4687,4665,0.0],[1,1,0.0,0.01754386,0.01754386,57.0,1,2,9,1.0,4689,4666,0,0,1.0,0.0,0.5242807847,55.8998585274,1,0,9,1.0,4688,4665,0.0],[1,1,0.0,0.032258065,0.032258065,31.0,0,2,9,1.0,4690,4667,0,0,0.0,1.0,0.1192315799,30.9596282114,0,2,9,0.0,4689,4665,0.0],[1,5,0.732769354,0.503759398,0.293233083,79.8,0,2,149,0.8,4695,4672,0,4,0.0,0.0,0.7820356498,79.8757204529,0,1,147,1.0,4695,4670,0.0],[1,4,0.994949048,0.02970297,0.007425743,101.0,1,2,81,0.75,4699,4676,0,2,0.7472307904,0.0,1.343017941,100.116561691,1,2,80,0.0,4699,4675,0.0],[1,1,0.0,0.014492754,0.014492754,69.0,0,2,79,1.0,9,9,1,1,0.0,0.4527911855,0.3950093743,68.5837513826,0,1,79,1.0,9,8,0.0],[1,1,0.0,0.266666667,0.2,15.0,0,2,79,1.0,10,10,0,1,0.5341628236,0.8006988073,0.0094871433,14.2021778134,0,2,79,0.0,9,10,0.0],[1,3,0.959249884,0.028571429,0.018367347,163.3333333,0,3,173,1.0,13,13,0,3,0.9923111442,0.8678336571,0.9029891997,163.9000161061,0,3,173,0.3664564925,13,12,1.0],[1,1,0.0,0.0125,0.0,80.0,0,3,0,1.0,14,14,0,0,0.0,1.0,0.4096845262,79.9701623714,0,3,0,0.0091550127,14,12,0.0],[1,7,0.833801023,0.02173913,0.037681159,98.57142857,1,4,126,0.857142857,4706,4683,2,7,1.0,1.0,0.2619048779,97.5581568716,1,3,124,0.2748788447,4706,4682,1.0],[1,2,0.0,0.027777778,0.111111111,18.0,1,1,9,1.0,4709,4686,1,1,0.0,0.0,1.1242061641,19.4412536986,1,1,8,1.0,4709,4686,0.0],[1,1,0.0,0.0,0.0,41.0,1,1,0,1.0,4709,4686,0,0,0.0,0.0,0.5448019461,41.2496183985,2,1,0,1.0,4709,4684,0.0],[1,1,0.0,0.206896552,0.172413793,58.0,1,2,79,1.0,1,1,1,1,0.7471351471,0.0,0.5883225102,57.3256659102,1,1,79,1.0,2,2,1.0],[1,2,0.999743186,0.05582762,0.047992165,510.5,0,3,92,1.0,19,19,1,2,1.0,0.0,0.4590095285,510.8399800736,0,3,93,0.8183135402,18,20,0.0],[1,1,0.0,0.22,0.02,50.0,1,1,12,1.0,4710,4687,0,1,0.0,0.0,0.8790435032,50.5014774062,1,1,12,0.4594506158,4711,4686,0.0],[1,1,0.0,0.136363636,0.136363636,22.0,1,2,1,1.0,5,5,1,0,0.1311269436,0.6118847488,0.3842295878,21.2919545915,0,2,0,1.0,6,3,0.0],[1,1,0.0,0.010067114,0.016778523,298.0,1,2,1,1.0,4,4,2,2,0.0,0.6512998281,0.7424061538,298.3250254357,1,3,1,1.0,4,3,0.0],[1,1,0.0,0.115384615,0.115384615,26.0,1,2,1,1.0,4,4,0,0,0.0,0.0,0.2164914356,27.1438506461,2,2,1,1.0,4,3,0.0],[1,1,0.0,0.1875,0.125,16.0,1,3,1,1.0,4,4,1,1,0.0,0.1659777343,0.3523604289,15.4322107819,2,3,0,0.0,4,4,1.0],[1,1,0.0,1.764705882,4.323529412,34.0,0,3,3,1.0,15,15,1,1,1.0,0.672308126,3.6004726281,33.6699549878,0,3,3,0.5830263486,15,14,0.0],[1,1,0.0,0.0,0.0,0.0,0,2,82,1.0,16,16,0,1,0.0,0.6561638956,0.5861113861,1.420511048,0,1,80,1.0,16,16,0.0],[1,1,0.0,0.0,0.0,126.0,0,1,0,1.0,17,17,0,1,0.0,0.232898502,1.0148407839,125.7124962119,0,1,0,1.0,16,17,0.0],[1,1,0.0,1.534482759,1.844827586,58.0,0,2,82,1.0,18,18,0,1,1.0,1.0,0.4521979094,59.4517121046,0,1,81,1.0,18,16,0.0],[1,1,0.0,0.946902655,1.292035398,113.0,0,4,3,1.0,19,19,3,0,0.0042967587,1.0,2.0504048245,113.1460339771,0,4,2,0.1192090004,18,19,1.0],[1,1,0.0,0.2,0.0,50.0,0,1,3,1.0,4711,4688,0,0,0.5460676322,0.0184267706,0.4945365679,48.7496607726,0,0,3,1.0,4711,4688,0.0],[1,1,0.0,0.121710526,0.088815789,304.0,0,3,15,1.0,20,20,0,2,0.0,0.2357486753,0.0225541748,302.9323052424,0,2,14,1.0,20,20,0.0],[1,1,0.0,0.095081967,0.08852459,305.0,1,3,0,1.0,21,21,0,1,0.0,0.7617655852,0.7638955203,304.8936048967,1,2,0,1.0,20,21,0.0],[1,1,0.0,0.740740741,0.740740741,54.0,1,2,0,1.0,22,22,2,0,0.3662540766,1.0,0.0710187941,54.4157285158,0,2,0,0.3928152481,21,21,0.0],[1,1,0.0,0.150943396,0.132075472,53.0,0,2,2,1.0,20,20,1,1,0.0,1.0,0.4564328739,52.7300677351,0,0,0,0.4701607627,19,21,0.0],[1,1,0.0,0.21641791,0.067164179,134.0,0,1,2,1.0,21,21,1,0,0.0,0.0,1.0421483265,134.5892883099,1,1,3,0.9837604573,21,21,0.0],[1,1,0.0,0.0,0.036363636,110.0,0,4,2,1.0,22,22,1,0,0.0,0.1151122248,0.2819083924,109.4828065664,0,3,1,0.1292479255,21,21,0.0],[1,1,0.0,0.0,0.0,0.0,0,2,84,1.0,23,23,1,1,0.0,0.2008825721,0.4728101013,0.2077447662,0,2,83,0.2913697639,23,23,0.0],[1,1,0.0,0.054545455,0.0,55.0,0,2,1,1.0,4712,4689,1,1,0.0,0.0,0.6094732302,55.596280697,0,2,1,1.0,4711,4688,0.0],[1,1,0.0,0.0,0.0,61.0,0,1,0,1.0,4722,4699,1,0,0.3582948994,0.0,0.7644685836,59.9440909674,0,0,0,1.0,4722,4698,0.0],[1,8,0.606537591,0.090780142,0.103546099,176.25,0,5,104,0.875,4722,4699,0,8,1.0,1.0,1.171268384,177.6195540497,1,5,102,0.3714551614,4721,4699,1.0],[1,1,0.0,0.0,0.058823529,34.0,0,2,16,1.0,4723,4700,1,2,0.0,0.0,0.2154045086,34.4444927803,0,3,15,0.2107377816,4722,4699,0.0],[1,1,0.0,0.043478261,0.02173913,46.0,0,1,7,1.0,4713,4690,1,1,0.3282810986,0.0,0.1042763232,45.0861698345,0,2,7,0.8267126908,4713,4690,1.0],[1,1,0.0,0.160714286,0.142857143,56.0,0,2,0,1.0,23,23,1,1,0.8599075013,0.4221207107,0.1224167146,56.689486555,0,1,0,0.8121233443,22,23,0.0],[1,1,0.0,0.102564103,0.064102564,78.0,0,3,8,1.0,24,24,0,0,0.8285526636,1.0,0.0489153835,76.7561102398,1,3,7,1.0,23,23,0.0],[1,1,0.0,0.307692308,0.179487179,39.0,0,3,78,1.0,25,25,1,0,0.0,0.0,1.264768628,38.6073128306,0,3,76,0.2016551064,25,24,0.0],[1,1,0.0,0.111764706,0.176470588,170.0,0,2,13,1.0,106,106,0,2,0.0,0.0,0.4321357349,170.8094288043,0,1,13,0.8160151442,106,106,0.0],[1,1,0.0,0.0,0.009615385,104.0,0,3,85,1.0,107,107,1,0,0.0,0.0,0.9373923571,102.6094792198,0,2,84,0.17198731,108,106,0.0],[1,1,0.0,0.03649635,0.01459854,137.0,0,1,2,1.0,24,24,0,1,0.0,1.0,0.8020329409,136.9979245117,0,0,2,1.0,23,23,0.0],[1,1,0.0,0.00729927,0.00729927,137.0,0,1,0,1.0,25,25,2,1,0.1404060627,0.0240769771,1.3957692596,136.4848733597,0,2,0,1.0,24,25,0.0],[1,1,0.0,0.014285714,0.014285714,70.0,0,3,86,1.0,108,108,0,0,0.2104748105,0.0783728853,0.9326546991,68.895446543,0,2,85,0.4326412967,107,108,0.0],[1,1,0.0,0.005494505,0.027472527,182.0,0,3,81,1.0,109,109,1,1,0.0,0.2444931092,0.3644950788,180.7716941729,1,2,80,1.0,110,108,0.0],[1,1,0.0,0.008658009,0.008658009,231.0,0,3,24,1.0,110,110,1,2,0.0,0.0,0.9849796481,230.9315648002,0,2,22,0.0,108,110,0.0],[1,1,0.0,0.0,0.034482759,29.0,0,3,86,1.0,111,111,1,1,1.0,0.0,0.0323939936,28.9740729489,0,4,84,0.6355807775,110,112,0.0],[1,1,0.0,0.0,0.111111111,108.0,0,2,18,1.0,112,112,1,1,0.0,1.0,1.4584514035,108.1605738686,0,3,18,0.5010396215,110,112,0.0],[1,2,1.0,0.01843318,0.01843318,108.5,0,2,36,1.0,114,114,0,0,1.0,0.4534705523,0.319002883,108.206218288,0,2,36,0.4159142749,113,112,1.0],[1,1,0.0,0.0,0.014084507,142.0,0,2,0,1.0,115,115,0,0,0.0,1.0,0.4098167198,143.300322629,0,0,0,1.0,113,115,0.0],[1,1,0.0,0.0,0.176470588,34.0,0,2,38,1.0,116,116,1,0,0.0,0.0824343648,0.2252559205,33.0716391937,0,2,38,1.0,115,115,0.0],[1,1,0.0,0.0,0.006666667,150.0,0,3,14,1.0,117,117,1,0,0.0,0.0,0.5533032882,150.2465334017,1,1,13,0.8653803772,116,116,0.0],[1,2,0.985228136,0.007889546,0.019723866,253.5,0,2,36,1.0,119,119,0,2,1.0,0.0,0.2043742581,252.154502826,0,2,37,0.855003963,118,119,0.0],[1,1,0.0,0.0,0.004807692,208.0,0,2,18,1.0,120,120,0,0,0.2213403279,0.9558480816,0.5863176852,207.7822831227,0,3,17,0.5145616886,121,121,0.0],[1,1,0.0,0.0,0.024615385,325.0,0,3,18,1.0,121,121,2,0,0.0,0.6799193386,0.349121829,325.2248929218,0,1,19,1.0,121,121,0.0],[1,1,0.0,0.023809524,0.047619048,84.0,0,3,24,1.0,122,122,1,1,0.0,0.8298623261,0.2580143492,83.0995811615,0,2,23,1.0,122,122,0.0],[1,1,0.0,0.0,0.111111111,45.0,0,2,86,1.0,123,123,1,0,1.0,0.4430347729,0.4005319612,44.5069718319,0,1,84,0.359113391,123,122,0.0],[1,1,0.0,0.0,0.014084507,142.0,0,3,2,1.0,124,124,1,0,0.0,0.3060310097,0.345817506,143.6816368188,0,2,2,1.0,124,123,0.0],[1,1,0.0,0.0,0.011904762,168.0,0,3,10,1.0,125,125,1,0,0.0,0.5937713819,0.529336764,167.4058913614,0,2,10,0.4989665717,126,125,0.0],[1,1,0.0,0.016666667,0.038888889,180.0,0,3,14,1.0,126,126,2,0,0.6842904773,0.1466557356,0.2754857279,179.8421614798,0,2,15,1.0,125,125,0.0],[1,1,0.0,0.032786885,0.032786885,61.0,0,3,51,1.0,127,127,1,3,0.1781843804,0.0,0.5481983906,60.8020905679,0,2,51,1.0,126,125,0.0],[1,2,0.954434003,0.015503876,0.046511628,64.5,0,2,112,1.0,129,129,0,1,1.0,0.258270095,0.1145812232,64.4046341747,0,2,112,1.0,129,129,1.0],[1,2,0.998845536,0.021276596,0.085106383,117.5,0,2,100,1.0,131,131,0,2,0.0,0.0,1.5376044769,117.4609052373,0,1,99,0.7447637255,131,131,1.0],[1,3,0.597094843,0.013953488,0.051162791,71.66666667,0,4,118,1.0,134,134,1,3,1.0,0.0,0.642573404,71.7205471962,0,3,118,0.8257119979,133,135,0.0],[1,1,0.0,0.012987013,0.012987013,77.0,1,2,10,1.0,135,135,0,1,0.0,0.0,0.1328284961,77.0430137703,1,2,10,1.0,135,133,0.0],[1,3,0.376837351,0.465277778,0.444444444,48.0,0,3,89,0.666666667,4726,4703,0,3,0.0,1.0,0.8335289179,47.5512927536,0,2,89,0.0,4726,4701,1.0],[1,2,0.249882293,1.082926829,0.204878049,102.5,0,4,1,1.0,4728,4705,0,1,0.0,1.0,1.4392162904,101.8290265725,0,4,0,0.591628302,4727,4704,1.0],[1,3,0.0,0.0,0.0,18.66666667,0,1,0,0.333333333,4734,4711,1,3,0.0,1.0,0.0663704468,18.7085405,0,0,0,0.0,4734,4711,0.0],[1,3,0.679667256,0.425824176,0.370879121,121.3333333,0,2,114,1.0,4731,4708,1,4,0.934802818,0.0,0.346491487,119.1904519584,0,1,113,1.0,4731,4707,0.0],[1,1,0.0,0.03030303,0.03030303,33.0,1,1,23,1.0,4735,4712,0,0,0.3229326627,0.0,1.0797129064,34.689633844,0,1,24,0.6367048855,4735,4712,0.0],[1,2,0.954434003,0.025,0.075,40.0,0,3,17,1.0,137,137,0,1,0.8737687264,0.0,0.2756353775,39.3183496425,0,3,16,0.0,136,136,0.0],[1,1,0.0,0.036585366,0.109756098,82.0,0,3,0,1.0,138,138,1,1,0.8588969406,0.0,0.1616672116,83.4168496157,0,3,0,0.0892925023,137,138,0.0],[1,2,0.945660305,0.117647059,0.141176471,42.5,0,2,86,1.0,140,140,0,1,0.7681525266,0.0,0.1271899437,43.3885902389,0,0,86,1.0,140,139,0.0],[1,3,0.897917651,0.047887324,0.115492958,118.3333333,0,3,51,1.0,143,143,0,3,1.0,0.0,0.5490089925,119.5605969726,0,3,51,0.8682034792,142,142,1.0],[1,1,0.0,0.0,0.007092199,141.0,0,3,0,1.0,144,144,1,0,1.0,0.0110139196,0.5903862753,141.6289911566,0,3,0,0.974680338,144,143,0.0],[1,3,0.612601619,0.020833333,0.013888889,48.0,1,4,86,1.0,4744,4721,0,2,0.0,0.1468736594,0.0605466034,48.0115001514,0,3,85,1.0,4744,4720,0.0],[1,1,0.0,0.0,0.0,139.0,1,1,0,1.0,4741,4718,0,0,0.3624289866,0.0,0.356960191,138.578941343,1,0,0,1.0,4740,4717,0.0],[1,5,0.064294992,0.096256684,0.099821747,112.2,1,2,141,1.0,4741,4718,0,6,0.0,0.9674780395,0.1583502696,111.9612709507,0,1,141,0.8527577344,4740,4717,0.0],[1,4,0.970079076,0.121568627,0.254901961,63.75,0,3,78,0.5,148,148,2,4,0.3129533784,0.0,0.2133632959,64.3589424017,0,3,78,0.6820408057,148,147,0.0],[1,6,0.871119786,0.203389831,0.106779661,98.33333333,1,3,141,0.833333333,4750,4727,1,6,0.0,0.0,0.1058168967,98.4096220465,1,2,140,0.718605091,4751,4726,1.0],[1,3,1.0,0.382550336,0.261744966,49.66666667,0,2,61,0.666666667,151,151,1,3,1.0,0.4771156959,0.2265248778,49.275242646,0,2,61,0.7371366198,150,151,0.0],[1,1,0.0,0.0,0.020408163,49.0,0,2,0,1.0,152,152,1,0,0.0,0.0,0.0487481767,46.8432813167,0,1,0,1.0,151,151,0.0],[1,1,0.0,0.0625,0.1875,128.0,0,2,0,1.0,153,153,1,0,0.0,1.0,0.2925817245,126.1850062699,0,0,0,1.0,154,153,0.0],[1,1,0.0,0.018867925,0.188679245,53.0,0,2,23,1.0,154,154,0,0,0.0,0.0,1.2737724724,52.7062871381,0,3,23,1.0,153,153,0.0],[1,4,0.481452553,0.19047619,0.084033613,89.25,0,3,95,1.0,4754,4731,0,5,1.0,0.0,0.3413513733,87.5936232313,0,3,94,0.3504229613,4753,4730,0.0],[1,4,0.722652368,0.101838755,0.016973126,176.75,0,4,35,1.0,4763,4740,2,2,0.3480566115,0.0,0.5480737581,176.7184776245,0,4,35,0.0224183339,4763,4738,1.0],[1,2,0.769192829,0.138110073,0.111111111,481.5,0,3,10,1.0,4757,4734,1,2,0.4855405108,0.0,0.8598610459,481.6803649035,1,3,9,1.0,4756,4734,1.0],[1,2,0.0,0.0,0.0,37.0,0,1,0,0.5,4763,4740,0,1,0.4640056938,0.0323682917,1.2624667847,37.231198949,0,1,0,0.0484396001,4762,4740,1.0],[1,1,0.0,0.0,0.0,35.0,0,1,0,1.0,4757,4734,0,0,1.0,0.0,0.3399957496,34.2209548317,1,0,0,1.0,4757,4734,0.0],[1,1,0.0,1.193548387,1.225806452,93.0,1,2,30,1.0,4764,4741,0,0,0.3930228842,1.0,2.2608121472,94.2513060237,1,1,31,0.7659697998,4764,4741,1.0],[1,3,0.657091106,0.052430887,0.018112488,349.6666667,0,3,203,0.666666667,4767,4744,1,3,0.4541082895,0.357813149,0.2871344526,349.9735529038,0,2,203,1.0,4765,4744,0.0],[1,4,0.0,0.0,0.0,116.25,0,1,0,0.25,4773,4750,1,5,0.0,0.1864200052,0.074867151,114.7850029157,0,1,1,0.3346613048,4773,4750,0.0],[1,2,0.899743759,0.037878788,0.01010101,198.0,0,3,22,1.0,4773,4750,0,3,0.658167905,0.0,0.6105435797,197.3232455394,0,3,21,1.0,4771,4750,0.0],[1,1,0.0,0.3125,0.5625,32.0,0,2,88,1.0,155,155,2,0,0.0921934084,0.0,0.2205071974,31.867467848,0,1,87,0.5336075853,154,153,0.0],[1,1,0.0,0.065217391,0.097826087,92.0,0,2,0,1.0,156,156,0,1,0.6746289034,0.1058323716,0.6693119675,91.9434040794,0,3,0,1.0,157,155,0.0],[1,3,0.94338068,0.120481928,0.301204819,55.33333333,0,2,220,0.666666667,159,159,2,3,0.6413046023,0.8376619188,0.4885011279,55.9105421055,0,2,219,0.0611062176,157,158,0.0],[1,1,0.0,0.138461538,0.246153846,65.0,0,2,82,1.0,160,160,0,0,0.0,1.0,1.0492201809,63.9141251402,1,2,82,1.0,159,159,0.0],[1,2,0.51594693,0.040145985,0.054744526,137.0,0,2,136,1.0,162,162,1,2,1.0,0.0,0.4391279267,138.0690377251,0,0,136,0.5394113395,161,161,0.0],[1,7,0.839009458,0.009223674,0.019984627,185.8571429,0,3,246,0.714285714,169,169,1,6,0.9999519041,0.0,0.1576197475,187.2205237702,0,3,245,0.6524662345,168,169,0.0],[1,4,0.943114472,0.023778071,0.052840159,189.25,0,2,148,0.75,173,173,0,4,0.4177601936,0.0,1.2518354992,189.6356560362,0,2,148,1.0,171,172,0.0],[1,3,0.804000966,0.052083333,0.119791667,64.0,0,3,110,0.666666667,176,176,1,2,1.0,0.0,0.5334581273,63.660660947,1,3,110,1.0,175,175,0.0],[1,1,0.0,0.027027027,0.081081081,37.0,1,1,3,1.0,4774,4751,1,0,0.0,0.4197328598,0.7421664854,37.2089661179,0,0,1,0.0,4772,4751,1.0],[1,1,0.0,0.10982659,0.046242775,173.0,1,3,3,1.0,4775,4752,0,1,0.0,0.0,0.6445998148,173.7270316149,1,3,1,0.1744517311,4775,4752,0.0],[1,4,0.424087086,0.088983051,0.040960452,177.0,1,4,28,0.75,4779,4756,1,4,0.8573091528,0.0,0.5435436912,177.1231548811,1,2,27,0.0436567093,4778,4755,0.0],[1,1,0.0,0.0,0.009259259,108.0,0,4,3,1.0,4780,4757,1,0,0.0164242223,0.0,0.8460225506,107.7594264301,0,3,2,1.0,4779,4757,0.0],[1,2,0.754691022,0.666666667,2.597222222,36.0,0,2,126,1.0,4782,4759,1,1,0.5620547947,0.2270116338,2.618570313,35.6764733633,1,1,125,1.0,4781,4758,0.0],[1,7,0.780972481,0.066420664,0.028290283,116.1428571,0,2,11,0.571428571,4789,4766,0,7,1.0,0.0,0.4343451695,116.01207003,0,2,10,0.7845570648,4788,4766,1.0],[1,1,0.0,0.194029851,0.313432836,67.0,1,3,90,1.0,177,177,0,1,0.9006520261,0.0,0.3398407487,66.8005570708,1,3,88,1.0,177,175,1.0],[1,1,0.0,0.086956522,0.028985507,69.0,1,3,0,1.0,178,178,2,0,0.0,0.5371538056,0.6750553561,68.6558174408,0,3,0,1.0,178,178,0.0],[1,3,0.622712852,1.350537634,1.223655914,155.0,0,2,252,0.333333333,28,28,1,3,0.5042563085,1.0,0.1955260007,154.098744206,0,2,251,0.6432624465,28,29,1.0],[1,1,0.0,0.034482759,0.034482759,29.0,0,2,11,1.0,4790,4767,1,1,1.0,0.5915876313,0.6383629303,27.6846256397,0,2,9,1.0,4788,4766,0.0],[1,1,0.0,0.137931034,0.103448276,29.0,0,2,0,1.0,179,179,0,0,0.0,0.0,0.2784837103,28.7010321105,0,2,0,0.2707065089,178,179,1.0],[1,1,0.0,0.0,0.0,0.0,0,2,38,1.0,180,180,1,0,0.0,0.0,0.353295387,1.7133775297,1,2,37,1.0,179,178,0.0],[1,1,0.0,1.287234043,1.170212766,94.0,1,2,85,1.0,29,29,0,1,0.0,1.0,0.1127554531,93.9521488858,0,1,85,0.4504032691,29,29,0.0],[1,2,0.919541075,1.681818182,1.684343434,198.0,1,3,9,1.0,31,31,0,0,1.0,1.0,1.2797276337,198.1835926703,1,3,9,0.2809038095,30,29,1.0],[1,1,0.0,0.452054795,4.904109589,73.0,0,3,11,1.0,181,181,1,0,0.0,0.0,4.9938846367,71.6137046023,1,3,10,1.0,181,180,1.0],[1,1,0.0,0.013513514,0.0,74.0,1,3,0,1.0,182,182,1,0,0.3430878998,0.0,0.5715278022,73.5795743538,1,1,0,1.0,182,182,0.0],[1,1,0.0,0.012195122,0.012195122,82.0,1,3,5,1.0,4791,4768,1,0,1.0,0.0,0.1215790524,82.4371365153,0,3,4,1.0,4791,4767,0.0],[1,2,0.219297308,0.051908397,0.035114504,327.5,1,3,42,1.0,4793,4770,0,2,0.0,0.4311313846,0.8708166164,329.2265869784,0,2,42,1.0,4792,4770,0.0],[1,1,0.0,0.026666667,0.004444444,225.0,1,2,57,1.0,4794,4771,0,1,0.0,0.0,0.8715057655,225.1460965964,0,2,57,0.8115483077,4794,4771,0.0],[1,1,0.0,0.08,0.053333333,75.0,1,3,0,1.0,183,183,1,1,0.877132791,0.9663339028,0.6890678732,74.0667464126,0,2,1,1.0,181,182,0.0],[1,1,0.0,0.013888889,0.125,72.0,0,3,0,1.0,184,184,0,0,0.0,1.0,0.0002777492,69.9054214154,0,3,0,1.0,183,184,0.0],[1,2,1.0,0.006472492,0.006472492,154.5,0,3,96,1.0,186,186,0,3,0.7823194172,0.7779323451,0.0872176627,153.8628216502,1,3,94,1.0,185,186,0.0],[1,1,0.0,0.185714286,0.142857143,70.0,1,3,31,1.0,26,26,2,1,0.0787911902,0.5094803735,1.2692726249,70.1207774281,0,4,29,1.0,26,26,0.0],[1,11,0.860045608,0.015880893,0.013399504,183.1818182,1,4,264,0.818181818,4805,4782,0,11,0.5066663028,0.0067696897,0.0519734671,182.2526136493,0,5,265,1.0,4803,4781,0.0],[1,1,0.0,0.009090909,0.004545455,220.0,1,2,8,1.0,4806,4783,0,1,0.6331873188,0.0,0.3659470979,219.6834158772,0,2,7,1.0,4805,4782,0.0],[1,1,0.0,0.004405286,0.013215859,227.0,0,3,4,1.0,187,187,1,0,0.3009267472,1.0,0.5941476642,227.5665301633,0,2,4,0.4469992139,186,187,0.0],[1,1,0.0,0.0,0.026785714,224.0,0,3,0,1.0,188,188,0,2,0.0763989666,0.0,0.9358123726,224.8109328875,0,2,0,0.0,188,188,0.0],[1,1,0.0,0.055,0.285,200.0,0,3,0,1.0,189,189,0,1,0.2002361354,0.0,0.9093600692,200.4317652549,0,1,0,0.6093068656,188,188,1.0],[1,1,0.0,0.118811881,0.113861386,202.0,0,3,0,1.0,190,190,2,0,0.7453059602,0.5991525894,0.2199794077,201.7794984661,0,3,0,1.0,190,189,0.0],[1,1,0.0,0.024271845,0.004854369,206.0,0,3,0,1.0,191,191,1,1,0.0419754599,0.0876026714,0.3948536388,205.968747338,0,3,0,0.7597536976,192,190,0.0],[1,1,0.0,0.085227273,0.102272727,176.0,0,3,3,1.0,192,192,0,1,0.239279865,0.0,0.3125842298,176.5970441917,0,4,4,1.0,191,192,0.0],[1,1,0.0,0.104166667,0.208333333,48.0,0,2,92,1.0,193,193,0,0,0.2239866557,0.0261965458,0.2983233281,48.3382043448,1,1,91,0.4044178554,192,194,0.0],[1,1,0.0,0.040609137,0.121827411,197.0,0,3,0,1.0,194,194,2,0,0.0,0.001734973,0.4385841879,196.5179898505,0,2,0,1.0,193,193,0.0],[1,1,0.0,0.074468085,0.021276596,94.0,1,2,4,1.0,195,195,1,2,0.5158506837,0.4500063067,0.2532423898,93.9366638539,2,2,2,0.5222140448,194,195,1.0],[1,3,0.960229718,0.041666667,0.041666667,120.0,1,2,215,0.666666667,198,198,1,2,1.0,0.0,0.6671805439,120.8844443664,1,2,214,1.0,197,198,0.0],[1,1,0.0,0.009174312,0.009174312,109.0,0,2,0,1.0,199,199,1,0,0.0,0.0,0.0122303469,109.39624003,0,1,0,1.0,198,199,0.0],[1,1,0.0,0.033898305,0.076271186,118.0,0,3,15,1.0,200,200,0,1,0.2931685873,0.0,0.131433311,117.9864521494,1,3,14,0.0,200,199,0.0],[1,1,0.0,0.079136691,0.136690647,139.0,0,4,2,1.0,201,201,1,0,0.0188209829,0.0,0.4645519789,137.7633831206,0,4,0,0.0,200,200,1.0],[1,1,0.0,0.007194245,0.007194245,139.0,1,4,0,1.0,202,202,0,1,0.0,1.0,0.4403383861,138.4320041257,1,3,0,0.270107884,201,202,0.0],[1,1,0.0,0.67768595,0.041322314,121.0,0,3,2,1.0,203,203,1,1,0.0,0.8782000176,0.4486088791,121.7643136946,0,3,2,1.0,201,202,0.0],[1,1,0.0,0.022792023,0.048433048,351.0,0,3,5,1.0,204,204,2,0,0.0,0.0,0.837202225,350.8375211103,0,2,4,1.0,205,203,0.0],[1,1,0.0,0.086419753,0.172839506,162.0,0,3,1,1.0,205,205,1,0,0.0,0.5310399582,0.3555614494,161.6327942745,0,2,0,1.0,204,205,1.0],[1,1,0.0,0.2,0.097435897,195.0,0,2,7,1.0,206,206,1,1,0.0,0.0,0.1638320131,194.4448653006,0,1,6,0.7961165185,205,206,0.0],[1,1,0.0,0.151515152,0.424242424,165.0,0,2,0,1.0,207,207,0,1,0.512439186,0.0,0.6042334988,163.5905097482,0,1,1,1.0,207,205,0.0],[1,1,0.0,0.008196721,0.0,122.0,0,3,0,1.0,208,208,1,1,0.123248133,0.6708306971,0.0800498646,122.6869016515,0,3,0,0.7625564507,208,207,0.0],[1,1,0.0,0.177777778,0.088888889,90.0,0,2,7,1.0,209,209,0,0,0.0,0.4228117784,0.4254622101,90.6578163676,0,1,7,1.0,208,208,0.0],[1,1,0.0,0.058479532,0.005847953,171.0,0,2,0,1.0,210,210,0,0,0.6390640692,0.0,0.016141329,171.163132937,0,2,0,1.0,210,210,0.0],[1,1,0.0,0.208333333,0.194444444,72.0,0,2,93,1.0,211,211,1,0,0.0,0.0,0.163860855,71.772518501,0,1,93,0.6047750259,211,211,0.0],[1,1,0.0,0.0703125,0.0,128.0,1,3,0,1.0,212,212,0,1,0.0293517764,0.523611111,0.1801418834,127.0778251819,1,2,0,1.0,211,212,1.0],[1,1,0.0,0.053030303,0.022727273,264.0,1,2,31,1.0,213,213,1,2,0.032636001,0.0,0.2911855769,263.7661765061,0,1,32,1.0,212,213,1.0],[1,1,0.0,0.166666667,0.072916667,96.0,1,4,28,1.0,214,214,2,0,0.0,0.2629806178,0.1484433097,97.3295081225,0,3,27,1.0,214,214,1.0],[1,1,0.0,0.0078125,0.0078125,128.0,1,3,0,1.0,215,215,1,0,0.0,0.964559245,0.6320523485,129.7224520838,1,3,1,0.1569273075,215,214,0.0],[1,1,0.0,0.341463415,0.195121951,41.0,1,2,25,1.0,216,216,0,0,0.2264871243,0.154959989,0.1749096762,41.5308821076,0,1,24,0.9758938615,215,216,1.0],[1,1,0.0,0.0,0.02247191,89.0,0,2,0,1.0,217,217,2,0,0.0,0.0,0.4149505022,88.5181285734,0,2,1,1.0,217,217,0.0],[1,5,0.576058822,0.107921929,0.063145809,174.2,1,3,184,0.8,4811,4788,1,6,0.5915009198,0.9831597151,0.3788434578,174.1642092216,0,2,183,0.6837393378,4811,4787,0.0],[1,1,0.0,0.0,0.173611111,144.0,0,3,95,1.0,218,218,1,0,0.0,0.0,0.0160393885,143.7504665176,0,2,94,1.0,217,218,0.0],[1,1,0.0,0.137254902,0.052287582,153.0,0,2,9,1.0,219,219,1,0,0.0,0.6732617918,0.0370243398,153.5144623282,0,0,8,0.0811000924,218,218,0.0],[1,1,0.0,0.0,0.482758621,29.0,0,2,44,1.0,220,220,0,0,0.0,0.643371386,0.7000197233,28.6002985677,1,2,44,0.5358615847,220,219,0.0],[1,1,0.0,0.270676692,0.218045113,133.0,0,3,2,1.0,221,221,1,0,1.0,0.0,2.6770395487,132.8997490764,0,5,2,1.0,222,220,0.0],[1,5,0.530313824,0.056657224,0.226628895,141.2,1,3,59,1.0,4816,4793,0,6,0.7876189785,0.0,0.9360948715,140.4152089332,1,3,58,0.0,4816,4794,1.0],[1,1,0.0,0.02027027,0.013513514,148.0,1,2,19,1.0,4817,4794,0,1,0.0,0.0,0.198399789,148.4928175433,0,1,19,0.8558207745,4816,4793,0.0],[1,1,0.0,0.063197026,0.342007435,269.0,0,3,5,1.0,222,222,0,1,0.0,0.0,0.0700667466,268.5464788277,0,3,4,1.0,222,221,0.0],[1,1,0.0,0.003717472,0.003717472,269.0,0,3,0,1.0,223,223,0,1,0.0,1.0,0.1023591795,269.5251128845,1,2,2,1.0,222,223,0.0],[1,1,0.0,0.2,0.309090909,55.0,0,2,96,1.0,224,224,2,0,0.3140827927,0.0,0.2551974387,55.3556111939,0,3,95,0.0,225,224,0.0],[1,1,0.0,0.206896552,0.077586207,116.0,1,2,10,1.0,225,225,1,1,0.5158644361,0.3770225071,0.3678211914,116.5089264489,1,2,10,1.0,223,225,1.0],[1,3,0.952684125,0.061784897,0.034324943,145.6666667,1,3,59,1.0,228,228,0,2,1.0,0.7689041641,0.0611589862,144.5879324741,1,3,59,1.0,229,227,1.0],[1,3,1.0,0.024489796,0.036734694,81.66666667,1,2,273,0.333333333,535,534,0,3,1.0,0.0,0.3025697768,81.6279161813,1,2,273,0.0,534,534,0.0],[1,1,0.0,0.042016807,0.235294118,238.0,0,3,25,1.0,229,229,0,1,0.0,0.0,0.6660724229,237.3987353173,0,3,25,1.0,227,229,0.0],[1,3,0.696109471,0.015625,0.0625,64.0,1,3,139,1.0,538,537,0,3,0.736685101,0.2079399204,0.9069053386,63.9685769005,0,3,137,1.0,537,535,1.0],[1,1,0.0,0.0546875,0.3671875,128.0,0,2,43,1.0,230,230,0,0,0.6837686575,1.0,1.2933986813,129.0282810625,1,1,44,1.0,231,231,0.0],[1,1,0.0,0.012820513,0.034188034,234.0,0,3,0,1.0,231,231,0,0,1.0,0.0,0.3109543075,233.4410634042,1,1,0,1.0,231,229,0.0],[1,1,0.0,0.03030303,0.0,132.0,0,2,0,1.0,232,232,0,2,0.8944633477,0.0,0.7637118949,131.5988628745,0,1,0,0.6745903911,231,232,0.0],[1,4,0.909893872,0.084848485,0.345454545,41.25,0,2,203,0.75,238,238,0,3,1.0,0.4435266151,0.7003923076,41.0387682007,1,2,204,1.0,237,237,0.0],[1,2,0.0,0.0,0.0,0.0,0,2,194,0.5,234,234,1,2,1.0,0.329909407,0.5471641072,0.237782759,0,1,193,0.0,233,233,0.0],[1,1,0.0,0.028340081,0.157894737,247.0,0,2,3,1.0,239,239,1,0,0.0,0.0,0.1563377661,247.5238298454,0,1,3,1.0,238,239,0.0],[1,3,0.630929754,0.227272727,1.363636364,14.66666667,0,2,3,0.333333333,242,242,1,2,1.0,1.0,0.0702047275,14.4253086993,1,2,2,0.6914855886,241,241,0.0],[1,1,0.0,0.069620253,0.259493671,158.0,0,3,47,1.0,243,243,0,0,0.6930422985,0.1605022005,0.9514146847,157.333828311,0,2,47,0.9938235156,242,242,0.0],[1,1,0.0,0.018867925,0.006289308,159.0,0,3,0,1.0,244,244,2,1,0.8027486423,0.0345286429,0.6145688196,159.8326248266,0,2,0,1.0,244,243,1.0],[1,2,1.0,0.05,0.1,20.0,0,2,0,0.5,246,246,0,2,0.6646385846,0.9245794894,0.6082585956,21.0837267769,0,1,0,0.4330428193,245,246,0.0],[1,1,0.0,0.081395349,0.430232558,86.0,0,2,9,1.0,247,247,1,1,1.0,0.1852317861,0.6974227664,86.0620098993,0,1,9,1.0,247,246,0.0],[1,1,0.0,0.019607843,0.215686275,255.0,0,3,10,1.0,248,248,0,1,0.0,0.0,0.808204999,254.6710466421,0,3,9,1.0,244,247,1.0],[1,1,0.0,0.0,0.136363636,44.0,0,2,6,1.0,249,249,1,1,0.0,0.0,1.1531638331,44.6279965455,1,1,5,1.0,247,250,0.0],[1,1,0.0,0.01010101,0.035353535,198.0,0,3,4,1.0,250,250,0,0,0.0,0.0,0.4028795818,199.1612878,0,2,2,1.0,250,250,0.0],[1,2,0.0,0.166666667,0.833333333,15.0,0,2,253,1.0,252,252,0,1,0.0,1.0,0.0163287334,14.4605127641,1,1,252,1.0,251,252,0.0],[1,3,0.994737238,0.153846154,0.012820513,26.0,0,2,0,0.666666667,255,255,1,2,1.0,0.6802468664,0.2731907303,25.2732016102,0,2,0,0.7887834915,254,255,0.0],[1,1,0.0,0.098039216,0.188235294,255.0,0,2,26,1.0,256,256,2,0,0.0,0.5896861448,0.9953672156,253.5394770951,0,0,25,0.5422240384,255,255,1.0],[1,1,0.0,0.484848485,0.181818182,33.0,0,2,9,1.0,4818,4795,1,1,0.7054665403,1.0,0.5522168006,33.9375153217,0,3,8,1.0,4816,4795,0.0],[1,2,0.0,0.0,0.0,88.0,0,1,0,0.5,4822,4799,0,1,0.0,0.0457151663,0.902029442,88.9783952693,0,2,0,0.0,4820,4800,0.0],[1,2,0.0,0.434782609,0.195652174,23.0,0,4,17,1.0,4824,4801,0,0,0.0,0.7292521934,0.2783591301,22.4240661011,1,3,15,0.9618304081,4824,4800,0.0],[1,2,0.0,0.0,0.0,0.0,0,1,21,1.0,4822,4799,0,1,0.0578775738,0.0,1.3515372716,0.9700827135,0,1,21,0.0,4822,4798,0.0],[1,2,0.0,0.0,0.0,45.0,0,1,0,0.5,4826,25,0,2,0.0,0.0,1.0185651755,44.3587869799,0,1,0,0.0,4826,25,0.0],[1,1,0.0,0.161111111,0.3,180.0,1,2,99,1.0,257,257,0,1,0.0,0.195707286,0.4368539253,179.9274699371,0,1,100,1.0,256,257,1.0],[1,2,0.9894672,0.226973684,0.154605263,152.0,0,3,39,1.0,540,539,0,2,1.0,1.0,0.6280665614,151.8007888374,0,4,40,1.0,540,539,1.0],[1,2,0.591672779,0.021857923,0.016393443,91.5,0,3,70,1.0,542,541,0,1,0.2288918306,0.0,0.0602606888,92.3559099204,0,2,70,1.0,543,540,0.0],[1,2,0.836640742,0.02617801,0.013089005,191.0,1,3,103,1.0,544,543,1,1,0.0,0.7935012935,1.2827629776,190.965674945,1,3,103,0.0919840839,544,543,1.0],[1,9,0.772543277,0.258405379,0.117195005,115.6666667,1,4,392,0.888888889,553,552,0,8,0.0,0.0,0.5799794956,114.5118943468,0,4,391,0.8602823091,553,552,1.0],[1,1,0.0,0.106227106,0.032967033,273.0,1,3,3,1.0,4827,4802,0,2,0.0,0.3037127774,0.7573582521,273.8437884835,0,3,2,1.0,4828,4801,0.0],[1,2,0.932026378,0.73878628,0.482849604,189.5,0,3,14,1.0,4829,4804,0,2,1.0,1.0,0.782812317,189.2881682552,0,3,13,1.0,4829,4803,1.0],[1,2,0.994030211,0.047745358,0.068965517,188.5,1,3,0,0.5,259,259,0,2,0.0,0.2351507787,1.4219587554,189.1151904766,0,4,1,0.0,259,259,0.0],[1,2,0.970950594,0.012618297,0.003154574,158.5,1,4,24,1.0,4831,4806,0,1,0.0751253039,1.0,0.0082954581,158.699237609,0,4,24,0.7859633463,4831,4806,0.0],[1,1,0.0,0.00617284,0.00617284,162.0,1,2,25,1.0,4832,4807,1,1,0.3918693755,0.0,0.4290244267,162.0647488141,0,3,23,1.0,4831,4807,0.0],[1,1,0.0,0.020408163,0.010204082,98.0,1,2,7,1.0,4833,4808,1,0,0.0,0.0,0.9562804175,99.0598483574,0,1,6,0.8635510591,4833,4808,0.0],[1,1,0.0,0.013605442,0.006802721,294.0,0,3,3,1.0,554,553,1,1,0.0,0.0,0.2423210198,294.0270791395,0,2,2,0.1825748754,554,553,0.0],[1,10,0.53293781,0.137955683,0.053609721,139.9,1,5,144,1.0,564,563,1,9,1.0,0.0,0.4488410255,140.3956128344,1,4,144,0.0,563,564,1.0],[1,7,0.78167317,0.0875,0.075,80.0,1,3,210,0.857142857,571,570,0,6,0.0,0.0,0.8567738967,79.2474142958,0,3,209,0.6992973352,571,571,1.0],[1,3,0.94639463,0.01953125,0.01171875,85.33333333,0,3,46,0.666666667,574,573,1,1,0.4146240871,0.0,0.1682833108,85.2812325056,0,2,45,0.4903460063,574,572,0.0],[1,10,0.594473159,0.073202614,0.084313725,153.0,0,3,341,1.0,4843,4818,1,10,1.0,0.0,0.930532006,152.660990327,0,4,341,0.0,4842,4818,1.0],[1,1,0.0,0.016129032,0.005376344,186.0,1,2,5,1.0,4844,4819,2,0,0.0,0.0,0.2635467347,185.9218552238,0,0,4,1.0,4844,4819,0.0],[1,1,0.0,0.0,0.293333333,75.0,1,2,16,1.0,4845,4820,0,0,0.0,0.4119467554,0.4806808758,75.1776568686,1,1,17,1.0,4843,4819,0.0],[1,1,0.0,0.016129032,0.005376344,186.0,1,2,3,1.0,4846,4821,0,0,1.0,0.1946305106,0.009380743,185.7943609079,2,1,2,0.3850651773,4846,4821,0.0],[1,1,0.0,0.0,0.293333333,75.0,0,2,2,1.0,4847,4822,0,2,0.0,0.0,0.7377468065,74.3419906841,1,1,1,0.6677395752,4847,4822,0.0],[1,3,0.0,0.0,0.0,148.0,0,1,0,0.333333333,4850,28,1,2,0.0,0.6266105224,0.6867501614,148.6104725244,0,2,0,0.0,4849,26,0.0],[1,1,0.0,0.019047619,0.0,105.0,1,2,6,1.0,4851,4823,0,0,1.0,0.0,0.2632979273,106.2239973088,2,2,5,1.0,4851,4823,0.0],[1,1,0.0,0.019047619,0.0,105.0,1,2,44,1.0,4852,4824,0,0,0.1762076816,0.0,0.315692153,105.5682561639,0,1,44,1.0,4851,4825,0.0],[1,3,0.0,1.587837838,1.587837838,148.0,0,1,0,0.333333333,4855,31,0,2,0.0858778115,1.0,1.1782609395,147.9127994031,0,1,0,1.0,4855,30,0.0],[1,1,0.0,0.211111111,0.011111111,90.0,1,3,164,1.0,1,1,0,1,0.7024832469,0.0,1.0229298171,89.0319810884,0,3,163,0.0,0,0,0.0],[1,1,0.0,0.082191781,0.0,73.0,1,3,103,1.0,2,2,0,1,0.0,0.0,0.7339083121,72.9655958977,0,2,103,0.0,1,1,0.0],[1,1,0.0,0.0,0.0,0.0,0,3,104,1.0,260,260,0,0,0.0,0.0,0.1839533143,0.5481110497,1,3,104,0.0901081821,260,260,0.0],[1,1,0.0,0.0,0.65,20.0,0,3,104,1.0,261,261,0,1,0.4358345971,0.7472694691,0.520460535,20.4580153036,0,1,104,1.0,260,262,0.0],[1,1,0.0,0.072368421,0.072368421,152.0,0,3,14,1.0,262,262,2,1,0.1340472572,0.6281355872,0.5192062125,150.6552379414,0,2,16,1.0,261,261,0.0],[1,1,0.0,0.046052632,0.039473684,152.0,1,3,14,1.0,263,263,2,0,0.0,0.0,0.7513681365,150.980141714,0,2,14,0.986714702,263,262,0.0],[1,1,0.0,0.023809524,0.19047619,42.0,1,3,24,1.0,575,574,1,2,1.0,0.0,0.4504765456,41.3946993746,0,3,23,0.3152236656,575,573,0.0],[1,1,0.0,0.0,0.0,0.0,0,1,0,1.0,583,582,1,0,0.0,0.2422579186,0.1926254246,0.2735553656,0,1,0,0.4273351326,582,581,0.0],[1,6,0.776938857,0.617241379,0.286206897,48.33333333,1,2,359,0.833333333,583,582,1,6,0.9428620023,0.0,0.1422766285,48.5533525767,0,1,359,1.0,582,582,0.0],[1,1,0.0,0.0,0.0,0.0,0,1,0,1.0,583,582,1,1,0.0,0.3604024188,0.0903918718,1.5724838921,0,1,0,1.0,584,580,0.0],[1,1,0.0,0.105590062,0.099378882,161.0,1,4,13,1.0,584,583,0,2,0.645597742,0.0533769771,0.523667312,160.3416097701,1,3,12,1.0,583,582,0.0],[1,1,0.0,0.013071895,0.013071895,153.0,0,3,15,1.0,264,264,1,2,0.2231234785,0.0,0.4433300251,151.6993046805,1,3,13,0.633371277,263,264,0.0],[1,1,0.0,0.0,0.0,0.0,0,3,168,1.0,265,265,0,0,0.0,0.0,1.389024823,0.1301370743,0,2,168,0.708150573,264,264,0.0],[1,1,0.0,0.00286533,0.00286533,349.0,1,2,149,1.0,585,584,0,2,0.0,0.0,2.1947819866,348.195988631,1,3,148,0.67861682,584,584,0.0],[1,1,0.0,0.136842105,0.042105263,95.0,1,3,23,1.0,3,3,0,1,0.0,0.2484893338,0.4750991724,95.5870384779,0,3,23,1.0,2,2,0.0],[1,1,0.0,0.037037037,0.037037037,27.0,0,3,9,1.0,586,585,1,1,0.0,0.0,0.9649151493,27.1428600268,0,3,9,0.8685339727,586,584,0.0],[1,14,0.808946889,0.2,0.103125,91.42857143,1,5,455,0.857142857,600,599,1,13,0.8065249066,1.0,0.4369690198,91.1257718764,0,5,454,1.0,598,599,1.0],[1,2,0.132065356,0.497435897,0.061538462,97.5,0,3,100,1.0,5,5,0,1,0.4742088126,0.001075118,0.2012996344,98.1934230969,1,2,100,0.4900304324,3,6,0.0],[1,2,0.999411065,0.150837989,0.044692737,89.5,1,3,67,1.0,4857,4826,0,3,0.8017930001,0.1638088916,0.2738679694,89.3328282115,0,2,67,0.0,4857,4826,0.0],[1,4,0.974541148,0.011525424,0.004745763,368.75,0,3,94,0.75,604,603,1,4,0.3194874077,0.0,0.2939686321,368.4021901264,0,1,94,0.9165582196,603,603,0.0],[1,1,0.0,0.155172414,0.017241379,58.0,1,3,32,1.0,4858,4827,2,0,0.6962812296,0.0,1.4512158409,59.3586955043,1,1,30,1.0,4857,4828,0.0],[1,2,0.749595257,0.081081081,0.013513514,74.0,1,4,64,1.0,4860,4829,0,2,1.0,0.0,0.8894034543,74.2028209296,0,2,63,0.2383559956,4859,4830,0.0],[1,1,0.0,0.071856287,0.023952096,167.0,0,3,0,1.0,6,6,0,0,0.0,0.0,0.6919414275,167.7040762787,1,2,0,0.8132005651,6,6,0.0],[1,4,0.842687997,0.137535817,0.031518625,87.25,0,4,93,1.0,4864,4833,1,3,0.913944312,0.9185949944,0.3370828849,86.7230538517,0,3,92,1.0,4862,4833,1.0],[1,1,0.0,0.465686275,0.142156863,204.0,0,3,1,1.0,8,8,1,2,1.0,0.8226782599,0.0185185078,204.3054181689,0,0,1,1.0,9,9,0.0],[1,1,0.0,0.0,0.0,98.0,0,1,0,1.0,8,8,0,1,0.0,0.8984047853,0.4453718745,98.1943562051,0,0,0,1.0,6,9,0.0],[1,1,0.0,0.0,0.0,0.0,0,1,0,1.0,611,610,1,1,0.0,0.0,0.4895847118,0.9103848845,0,0,0,1.0,611,610,0.0],[1,5,0.4088282,0.663082437,0.240143369,55.8,0,3,363,1.0,609,608,1,6,0.9543744939,0.5896657598,0.3251235146,55.9867255411,0,3,363,0.0641292344,608,607,0.0],[1,1,0.0,0.11875,0.0625,160.0,0,3,22,1.0,611,610,1,1,1.0,0.0,1.1444990214,161.8294978979,0,3,23,0.60968057,612,609,0.0],[1,1,0.0,0.0,0.0,0.0,0,1,0,1.0,614,613,1,0,0.0,0.0,0.5133651745,0.2541736905,0,0,0,0.8185300147,614,612,0.0],[1,2,0.543564443,0.124183007,0.006535948,153.0,0,3,18,1.0,614,613,1,0,0.4227874583,0.0,0.4973587134,153.5732264578,0,3,17,1.0,614,613,0.0],[1,9,0.598333244,0.261009667,0.092373792,103.4444444,0,3,317,1.0,4873,4842,0,10,0.6161690291,0.9826884934,0.1084581259,105.9101863451,1,2,317,1.0,4872,4842,1.0],[1,1,0.0,0.0,0.018987342,158.0,1,3,0,1.0,615,614,0,1,0.0,0.0,0.1638269913,158.9861598201,0,3,0,1.0,615,613,0.0],[1,1,0.0,0.036842105,0.005263158,190.0,0,2,18,1.0,4874,4843,0,0,0.0,0.0,0.1680242003,188.354095265,1,1,17,0.9831384716,4874,4841,0.0],[1,1,0.0,0.0,0.018987342,158.0,1,3,22,1.0,616,615,1,1,0.0,0.0,0.5740461522,157.0154393194,0,3,22,0.4128357328,617,614,0.0],[1,1,0.0,0.036842105,0.005263158,190.0,0,2,0,1.0,4875,4844,1,1,0.0,0.7446588352,1.3721328452,189.7326602185,0,1,0,0.0,4874,4844,0.0],[1,1,0.0,0.092896175,0.103825137,183.0,0,3,17,1.0,266,266,1,1,0.0,0.0,0.1756322252,182.91768276,0,2,16,0.8576924171,265,265,1.0],[1,3,0.955715171,0.131078224,0.175475687,157.6666667,1,3,176,1.0,269,269,0,2,1.0,1.0,0.2471931495,158.3349469819,1,3,176,0.3226372366,269,268,0.0],[1,3,0.769157016,0.22832981,0.095137421,157.6666667,0,3,123,1.0,11,11,1,3,1.0,1.0,0.3549058166,157.2318657051,0,4,122,0.8454748375,10,10,0.0],[1,1,0.0,0.076190476,0.095238095,210.0,0,3,1,1.0,12,12,0,1,0.0,0.0,0.081446863,209.8686690967,0,2,1,0.8545453739,10,12,0.0],[1,2,0.41381685,0.148688047,0.026239067,171.5,0,3,1,1.0,14,14,0,1,0.8529281414,0.0,0.6450940963,171.6630124169,0,3,1,1.0,14,14,0.0],[1,1,0.0,0.018691589,0.037383178,107.0,0,4,4,1.0,270,270,1,0,0.3112457435,0.0,0.7641486432,105.9314036061,0,3,5,0.0,270,270,0.0],[1,2,0.721928095,0.014234875,0.021352313,140.5,0,4,120,1.0,272,272,0,3,0.8903057373,0.1015672915,0.8020543678,141.3246669205,0,4,120,1.0,271,271,0.0],[1,1,0.0,0.053333333,0.026666667,75.0,0,2,32,1.0,4881,4850,1,1,0.0,0.8264742659,0.5271165556,74.0903065255,1,0,32,0.7041059035,4880,4851,0.0],[1,5,0.099451167,0.702898551,0.123188406,138.0,0,3,214,0.8,4881,4850,0,4,0.0,0.8955923552,0.3597679108,138.2399207012,1,3,213,0.4966479347,4880,4850,0.0],[1,11,0.751700006,0.257432432,0.243918919,134.5454545,0,3,392,0.909090909,627,626,0,11,0.0,0.5194885248,0.1189748216,133.9956493982,0,4,391,1.0,626,625,1.0],[1,1,0.0,0.0,0.0,2.0,0,1,0,1.0,628,627,1,0,1.0,0.9866500644,0.3497821695,1.8148493984,1,0,0,0.4453813434,628,627,0.0],[1,2,0.910348062,0.157894737,0.125,152.0,1,2,159,1.0,274,274,0,2,0.4073362477,0.0,0.4405330989,152.373438806,2,1,159,0.4398658102,274,272,0.0],[1,3,0.874618368,1.265957447,0.813829787,62.66666667,0,2,250,1.0,632,631,1,3,1.0,1.0,0.3699071466,64.0575852866,0,1,249,1.0,631,629,0.0],[1,1,0.0,0.0,0.0,0.0,0,1,0,1.0,632,631,1,0,0.0,0.0,0.3376581705,2.031459634,0,0,0,1.0,632,630,0.0],[1,1,0.0,0.198019802,0.316831683,101.0,0,2,0,1.0,634,633,1,0,0.0,0.0,1.4409534756,100.8427356706,1,2,0,1.0,635,632,0.0],[1,1,0.0,0.257861635,0.194968553,159.0,0,3,0,1.0,633,632,0,2,0.0,0.0,0.5732104888,160.2603249073,0,2,0,1.0,631,631,0.0],[1,1,0.0,0.071428571,0.071428571,56.0,0,2,0,1.0,635,634,2,0,0.0,0.1558173326,0.4245785024,55.8905698064,0,1,0,1.0,635,632,0.0],[1,1,0.0,0.019607843,0.009803922,102.0,0,2,0,1.0,636,635,1,1,0.0849596069,0.4548219293,0.3918676249,102.5201147276,0,2,1,0.5840061547,635,635,0.0],[1,2,0.360275056,0.425675676,0.560810811,74.0,0,2,250,1.0,638,637,0,2,0.0,0.0,0.6684533855,75.2351759214,0,2,249,0.1189014601,638,635,0.0],[1,2,0.818955502,0.2,0.02173913,115.0,0,2,91,1.0,4883,4852,0,2,1.0,0.0,0.9494808933,115.22766438,0,3,91,0.7667593837,4882,4852,0.0],[1,1,0.0,0.194805195,0.116883117,77.0,0,2,33,1.0,4887,4856,0,2,0.088510249,0.4462737453,0.3761811442,79.0355004372,0,1,33,0.3040324959,4887,4855,0.0],[1,1,0.0,0.024691358,0.0,81.0,0,3,59,1.0,4888,4857,0,0,0.0,0.4572344619,0.4811337938,79.9704958149,0,2,59,1.0,4887,4856,0.0],[1,3,0.176044558,0.059564719,0.026345934,291.0,0,4,180,1.0,4887,4856,0,1,1.0,0.0,1.2447457855,290.9185123485,1,3,180,1.0,4886,4855,0.0],[1,2,0.944387195,0.392307692,0.053846154,130.0,0,2,88,0.5,4890,4859,1,3,0.9525297947,0.9251133391,0.5143068118,129.9852636223,1,1,87,0.8967014247,4889,4858,1.0],[1,11,0.303619508,0.32041049,0.06613455,159.4545455,0,4,755,0.727272727,4901,4870,0,11,0.0399377876,0.0,0.991551865,159.9408423114,0,3,753,0.7000864864,4900,4870,1.0],[1,6,0.839578472,0.563146998,0.430641822,80.5,0,3,341,0.833333333,644,643,0,7,0.0,1.0,0.0826803292,79.3925039441,0,2,341,1.0,643,643,0.0],[1,8,0.948578611,0.65258216,1.962441315,26.625,0,4,475,0.875,4909,4878,0,7,0.9272933968,1.0,1.6896878701,26.2343961141,0,4,474,0.9861072609,4909,4878,0.0],[1,1,0.0,0.159090909,0.0,88.0,0,1,25,1.0,4911,32,0,0,0.0,0.0,0.6434008245,87.242813685,0,0,24,0.4346537124,4909,32,0.0],[1,1,0.0,0.005524862,0.011049724,181.0,0,3,19,1.0,4910,4879,3,0,0.5872553326,0.272561534,0.3307574583,182.4437313032,0,3,18,1.0,4910,4879,0.0],[1,2,0.61361902,0.081081081,0.216216216,55.5,0,3,48,1.0,276,276,0,2,1.0,0.7783625088,0.0167433995,55.1838841717,0,2,48,0.9458474241,277,276,1.0],[1,1,0.0,0.007407407,0.02962963,270.0,0,3,22,1.0,277,277,0,1,0.0581884316,0.0,0.1839155368,269.3119441265,0,2,21,1.0,276,276,0.0],[1,1,0.0,0.018867925,0.037735849,106.0,0,4,3,1.0,278,278,1,1,0.5085456224,0.60652059,0.1286633811,106.3097635136,0,4,3,0.6914626961,278,278,0.0],[1,2,0.970950594,0.035294118,0.023529412,42.5,1,4,2,0.5,4913,4881,1,2,1.0,0.0,1.0592597027,41.4643410099,0,3,0,1.0,4913,4880,0.0],[1,3,0.983802415,0.134730539,0.107784431,111.3333333,1,3,143,1.0,4916,4884,1,2,1.0,0.0,0.5212376842,111.6867699091,0,3,142,0.0,4916,4883,0.0],[1,3,0.867613635,0.176767677,0.166666667,66.0,1,3,3,0.333333333,4919,4887,0,2,0.2246664727,0.1009865628,0.8487580868,65.3957722056,0,3,3,1.0,4919,4886,1.0],[1,1,0.0,0.051051051,0.0,333.0,1,3,33,1.0,4920,4888,2,0,0.0,0.0762649442,0.2321807911,333.0155233248,0,3,33,0.9564562384,4919,4888,0.0],[1,1,0.0,0.051051051,0.0,333.0,1,3,32,1.0,4921,4889,1,1,0.0197567106,0.678967816,0.6783111925,333.4814379579,2,2,31,0.0,4921,4888,1.0],[1,2,0.223812555,0.242506812,0.059945504,183.5,0,3,8,0.5,16,16,0,3,0.0,1.0,0.3818861728,182.7915915502,0,3,7,1.0,15,15,0.0],[1,1,0.0,0.258928571,0.138392857,224.0,0,3,1,1.0,4922,4890,0,1,0.0,0.0,0.4976522118,223.4299351291,0,3,1,1.0,4923,4890,0.0],[1,1,0.0,0.056521739,0.017391304,230.0,0,3,0,1.0,17,17,1,2,0.0,0.2046933705,0.3941911451,231.0157584785,1,3,1,1.0,17,17,1.0],[1,1,0.0,0.037037037,0.037037037,27.0,0,3,23,1.0,4923,4891,0,1,0.6390742082,0.4076872331,0.3794116671,27.439879743,0,3,22,0.8903082512,4923,4890,0.0],[1,1,0.0,0.075757576,0.045454545,66.0,0,2,42,1.0,32,32,1,0,0.1745250295,0.0,0.0389915726,65.3420043035,0,2,41,1.0,31,32,0.0],[1,1,0.0,0.0,0.0,18.0,0,1,0,1.0,4967,4935,0,0,1.0,1.0,0.217386678,16.5499817249,0,2,0,1.0,4967,4934,0.0],[1,8,0.0,0.0,0.0,40.0,0,1,0,0.125,5015,4983,0,6,0.0,0.0,0.4189441053,39.76249472,0,1,0,1.0,5015,4982,0.0],[1,43,0.862187053,0.11027668,0.068774704,58.8372093,0,4,2370,0.418604651,4967,4935,1,42,1.0,0.4403962785,0.951547647,60.4943413663,0,3,2370,1.0,4966,4934,1.0],[1,40,0.694023959,0.09694172,0.084824005,86.65,0,6,1936,0.75,5015,4983,0,40,1.0,0.0,0.0507298151,86.3062837416,1,6,1935,1.0,5014,4981,1.0],[1,5,0.635314997,0.103448276,0.013793103,116.0,0,3,199,1.0,5020,4988,1,6,1.0,0.0,0.4585410766,115.7608471412,1,2,199,1.0,5020,4986,1.0],[1,2,0.513587736,0.145833333,0.354166667,96.0,0,2,80,1.0,5022,4990,0,1,0.0,0.0,0.8653290367,95.4689862524,0,3,79,0.1942710522,5021,4989,1.0],[1,1,0.0,0.0,0.0,0.0,0,1,122,1.0,5025,4993,0,0,0.0,0.0981894535,1.3534139932,0.2414821531,0,0,122,0.0841802568,5025,4993,0.0],[1,1,0.0,0.195266272,0.923076923,169.0,0,4,0,1.0,5024,4992,1,1,0.8495700455,0.0,1.1142489369,169.7946462165,0,4,0,1.0,5024,4993,0.0],[1,1,0.0,0.0,0.0,14.0,0,1,0,1.0,5024,4992,0,1,0.0,0.1354609015,0.6843638972,15.2678413105,0,0,0,1.0,5024,4993,0.0],[1,1,0.0,0.0,0.0,246.0,0,1,0,1.0,19,19,0,2,0.0,0.0013324781,0.7697985942,247.1450087689,1,1,0,0.9885899372,19,19,0.0],[1,1,0.0,0.86,0.3,50.0,0,2,0,1.0,19,19,0,0,0.0,1.0,0.3463762627,49.6947137198,0,3,0,0.8542091442,18,20,0.0],[1,1,0.0,0.091428571,0.011428571,175.0,1,2,129,1.0,20,20,2,1,0.0326640099,0.5532800577,0.525747033,174.1707127241,0,3,128,1.0,19,20,0.0],[1,1,0.0,0.5,0.057692308,52.0,0,3,1,1.0,21,21,0,1,0.3307591592,0.0,0.5021441958,53.0975339194,0,2,0,1.0,22,22,0.0],[1,1,0.0,0.0,0.0,50.0,0,1,0,1.0,24,24,0,1,0.0,0.0467598599,0.073406915,49.4992463584,0,0,0,0.5941582363,23,24,0.0],[1,2,0.0,0.166666667,0.111111111,27.0,0,3,1,1.0,24,24,0,3,0.0,0.0,0.1510178224,28.0773822833,0,3,0,0.123399694,24,24,0.0],[1,1,0.0,0.078651685,0.202247191,89.0,1,2,7,1.0,279,279,1,0,0.0,0.0613572593,0.0207001587,89.183776843,0,1,7,1.0,278,277,0.0],[1,2,0.0,0.0,0.0,191.5,0,1,0,0.5,29,29,1,1,0.0,0.5781936494,0.7441569124,192.6823950148,0,0,0,1.0,28,29,1.0],[1,3,0.0,0.482071713,0.003984064,83.66666667,0,2,11,1.0,29,29,0,2,0.0,1.0,0.2131304006,83.6835234526,0,1,12,1.0,29,28,0.0],[1,2,0.0,0.003816794,0.007633588,131.0,0,2,97,1.0,5029,4997,1,1,0.2560760655,0.2245826021,1.1907338759,129.9695894074,1,2,97,1.0,5028,4999,1.0],[1,6,0.0,0.0,0.0,7.666666667,0,1,0,0.166666667,5037,5005,1,5,0.0,0.0,0.3858878316,7.2326721574,1,2,0,0.0,5037,5005,0.0],[1,2,0.0,0.0,0.0,0.0,0,1,141,1.0,5037,5005,0,2,0.2057031418,0.1139815974,0.1419062195,0.0535232458,0,1,141,1.0,5036,5006,0.0],[1,2,0.0,0.0,0.0,7.5,0,1,0,0.5,5029,4997,2,2,0.0,0.0,0.2316492219,7.1726975415,0,0,0,0.5445406342,5030,4996,1.0],[1,3,0.974567532,1.176923077,3.423076923,43.33333333,1,3,339,1.0,5040,5008,1,2,0.8541785252,0.588299783,4.2554836986,43.932258924,0,3,339,1.0,5039,5008,0.0],[1,18,0.766777457,0.093023256,0.075968992,107.5,0,5,699,0.666666667,5061,5029,1,17,0.2897843684,0.0,0.9673663677,109.6398515375,0,5,698,1.0,5060,5028,1.0],[1,3,0.0,0.0,0.0,16.0,0,1,0,0.333333333,5061,5029,0,4,0.0,0.0,0.210156009,16.1648411328,2,0,0,0.0,5060,5029,1.0],[1,5,0.810402949,0.050171038,0.058152794,175.4,0,4,146,0.8,5067,5035,1,5,0.6152519134,0.0,1.3011432598,175.2097846476,0,3,144,1.0,5066,5035,1.0],[1,1,0.0,0.0,0.0,40.0,0,1,0,1.0,5067,5035,1,1,0.7677717182,0.9331510046,0.150769071,40.221245866,0,2,1,1.0,5065,5034,0.0],[1,1,0.0,0.008583691,0.0,233.0,0,3,0,1.0,5068,5036,1,0,0.0,0.5437704752,0.1117448602,232.5987634583,0,3,0,1.0,5068,5035,0.0],[1,1,0.0,0.02247191,0.0,89.0,1,1,7,1.0,5069,33,0,0,0.0,1.0,0.6960875093,88.722214505,0,2,8,1.0,5069,32,0.0],[1,2,0.634309555,0.321513002,0.151300236,211.5,0,1,0,0.5,33,33,1,1,0.8011847721,0.0,0.7886953046,210.8390608109,0,0,0,1.0,31,34,0.0],[1,2,0.0,0.0,0.0,58.5,0,1,0,0.5,33,33,1,1,0.0,0.3030145793,0.0306446882,58.9658437171,0,1,0,0.0229798645,34,31,0.0],[1,2,0.99107606,0.142857143,0.0,31.5,0,2,0,1.0,5071,5038,1,2,0.0,0.0817943245,1.4719048133,31.9602287019,0,1,1,0.1529885946,5072,5039,0.0],[1,8,0.666489201,0.163758389,0.063087248,93.125,0,3,300,0.875,5079,5046,1,8,1.0,0.7087238922,0.610831558,92.7944016967,0,3,299,0.8411747305,5080,5045,1.0],[1,1,0.0,0.0,0.0,13.0,0,1,0,1.0,281,281,1,1,0.7029836248,0.0,0.4242992999,13.357112172,0,2,1,0.0,280,281,0.0],[1,1,0.0,0.013215859,0.004405286,227.0,0,3,40,1.0,281,281,1,1,0.0,0.0491876502,0.882765984,226.6085241936,1,1,38,0.7207157944,279,280,0.0],[1,7,0.0,0.0,0.0,54.42857143,0,1,0,0.142857143,297,297,0,7,0.9415845616,0.6690241257,0.6767024208,55.1592430171,0,0,0,1.0,297,297,1.0],[1,9,0.313581618,0.010582011,0.018518519,42.0,0,4,528,0.666666667,297,297,0,9,0.0,0.4317193011,0.2064155092,43.7103086119,0,4,528,0.6971387592,297,297,0.0],[1,2,0.483911233,0.320987654,0.111111111,121.5,1,4,60,1.0,5081,5048,0,1,1.0,0.0,1.4405199966,121.4849229093,1,4,60,0.6915366731,5079,5048,0.0],[1,2,0.420485956,0.366255144,0.164609053,121.5,1,4,93,1.0,5083,5050,0,2,0.9774991414,0.6947576594,0.0400779811,122.0857387946,1,3,93,1.0,5083,5048,0.0],[1,1,0.0,0.038277512,0.038277512,209.0,1,3,10,1.0,5084,5051,1,0,0.0,0.8275436324,1.3648110902,208.0406397008,1,2,9,0.7985132488,5084,5051,0.0],[1,1,0.0,0.085106383,0.010638298,94.0,0,1,1,1.0,298,298,0,1,0.6896133402,1.0,0.4407670532,93.4571662814,0,0,1,1.0,297,298,0.0],[1,1,0.0,0.011111111,0.444444444,90.0,0,4,1,1.0,299,299,0,0,0.5505909609,0.0,0.0063961829,90.458608586,0,4,1,1.0,299,300,0.0],[1,1,0.0,0.294117647,0.117647059,34.0,1,2,132,1.0,300,300,0,0,0.0,0.571274343,0.1342513156,34.6923755996,0,1,132,1.0,300,301,0.0],[1,1,0.0,0.037037037,0.037037037,27.0,0,3,2,1.0,301,301,0,1,0.0,0.0,0.3503664213,26.7765928015,1,3,2,1.0,301,301,0.0],[1,3,0.167868504,0.75625,0.08125,53.33333333,0,2,8,1.0,5087,5054,0,2,1.0,0.9340536398,0.940288777,53.0537394559,0,2,8,1.0,5087,5055,1.0],[1,2,0.973668065,0.264705882,0.147058824,51.0,0,1,2,0.5,303,303,0,0,0.3989011807,0.0,0.9487386649,50.3033816629,0,2,1,0.6093411855,302,302,0.0],[1,1,0.0,0.009174312,0.009174312,109.0,1,1,1,1.0,304,304,0,0,0.7968357688,0.7004136728,0.1201348399,108.7310094057,1,0,1,0.8337271077,304,304,0.0],[1,6,0.948937253,0.050071531,0.095851216,233.0,0,3,315,0.833333333,310,310,0,5,0.3529424892,0.1832473849,1.0947332457,233.5885421716,1,3,314,0.818554835,310,309,0.0],[1,1,0.0,0.04029304,0.120879121,273.0,0,3,5,1.0,311,311,1,1,0.2242596997,0.4246287874,0.3019366888,273.443492758,0,2,5,0.0,310,310,1.0],[1,1,0.0,0.147058824,0.147058824,68.0,0,2,133,1.0,312,312,0,0,0.0,0.0,0.4578361877,67.5589285331,0,2,133,0.0,311,311,0.0],[1,9,0.841246188,0.089285714,0.026190476,93.33333333,1,3,233,0.555555556,5096,5063,1,8,0.6937798223,0.7923766095,0.3530305814,94.2497843673,1,3,233,1.0,5095,5062,1.0],[1,3,0.0,0.0,0.0,25.66666667,0,1,0,0.333333333,5105,5072,0,1,0.0,0.3578690419,0.8538484002,26.6381688578,0,1,0,0.0,5105,5072,0.0],[1,6,0.539126018,0.13298791,0.19343696,96.5,0,3,201,0.5,5105,5072,0,4,0.0,0.0,0.7282138492,96.9389476718,0,2,202,0.0,5104,5072,1.0],[1,1,0.0,0.0,0.0,15.0,0,1,0,1.0,5107,5074,0,0,0.3488593208,0.4449087933,1.4817103385,14.9553096482,0,0,0,0.600062196,5105,5073,0.0],[1,1,0.0,0.066115702,0.0,121.0,0,1,0,1.0,5107,5074,0,1,0.7649222554,0.0,0.5195127947,119.6858465835,1,1,1,1.0,5106,5073,0.0],[1,1,0.0,0.112781955,0.011278195,266.0,0,2,3,1.0,34,34,1,1,0.5593665663,0.0,0.5392612042,266.152422147,0,2,3,0.2370875942,34,33,0.0],[1,10,0.69221335,0.286757991,0.538812785,109.5,1,3,199,0.6,5117,5084,0,7,0.6128485329,1.0,0.2747429534,110.0800089273,0,3,197,0.9315974596,5116,5084,1.0],[1,4,0.0,0.0,0.0,58.25,0,1,0,0.25,321,321,0,3,0.0,0.3899008315,0.4089220881,59.8430774592,0,0,0,0.0,320,320,1.0],[1,5,0.0,0.15,0.6,4.0,0,2,459,0.6,321,321,0,4,0.0,0.0176370827,0.9068513378,3.9474862944,0,2,460,1.0,320,321,0.0],[1,1,0.0,0.029411765,0.029411765,34.0,0,1,0,1.0,322,322,0,0,0.0,0.0,0.6370059498,34.3947493228,1,0,0,1.0,322,320,0.0],[1,1,0.0,0.8,0.3,20.0,0,2,0,1.0,323,323,0,0,0.0,0.723303209,0.4018021795,21.0736917608,0,2,0,1.0,323,322,0.0],[1,18,0.534897318,0.18381877,0.168932039,85.83333333,1,4,1284,0.5,5140,5107,1,17,1.0,0.3702907019,0.5240022501,84.6118528001,1,3,1282,0.5746746501,5141,5106,1.0],[1,5,0.0,0.0,0.0,60.8,1,1,0,0.2,5140,5107,0,4,0.3442446469,0.1154736282,0.0140099361,59.6442429342,0,0,1,1.0,5139,5106,0.0],[1,1,0.0,0.433333333,0.1,30.0,0,2,0,1.0,324,324,0,1,0.0,0.0,0.2857533365,30.4375439057,0,2,0,1.0,323,323,0.0],[1,1,0.0,0.051813472,0.07253886,193.0,0,3,103,1.0,325,325,1,2,0.0,0.0,0.9023430025,192.330868568,0,3,103,1.0,324,324,0.0],[1,3,0.991159471,0.0,0.009569378,348.3333333,0,3,205,1.0,328,328,0,2,1.0,0.0,0.7253759611,347.3754744959,0,3,206,0.5105673943,328,328,0.0],[1,6,0.953013213,0.028618152,0.003270646,203.8333333,0,3,82,0.5,334,334,0,6,0.7123991968,0.0,1.2794481533,204.272685565,1,3,81,1.0,334,334,0.0],[1,1,0.0,0.010416667,0.010416667,96.0,1,1,0,1.0,335,335,1,1,0.0,0.0,0.2598779271,96.2623336522,0,0,0,1.0,335,334,0.0],[1,2,0.242292189,0.017241379,0.126436782,174.0,1,3,2,0.5,5142,5109,1,1,0.2096258424,0.5272445458,1.0853130231,173.8173420253,0,3,1,0.0,5141,5108,0.0],[1,4,0.84176054,0.72972973,0.205405405,46.25,0,3,196,0.5,39,39,1,3,1.0,1.0,0.0733567076,45.4786545028,0,2,196,0.0,39,38,0.0],[1,1,0.0,0.0,0.0,70.0,0,1,0,1.0,39,39,0,0,0.4531767538,0.7959014109,0.5921723752,69.7413374165,0,0,1,1.0,39,38,0.0],[1,1,0.0,0.0,0.0,83.0,0,1,0,1.0,43,43,1,1,0.0,0.0,0.3729627265,83.0095267083,1,1,0,0.0,43,42,1.0],[1,3,1.0,1.021276596,0.276595745,47.0,0,2,199,0.666666667,43,43,0,1,1.0,1.0,0.4360132229,46.8403928414,0,2,198,0.0,43,43,0.0],[1,3,0.419568739,0.113013699,0.119863014,97.33333333,1,3,5,0.666666667,5145,5112,1,2,0.1445842144,0.0,2.0362893532,97.791518562,0,3,3,0.6938350443,5144,5113,1.0],[1,3,0.775145393,0.00330033,0.066006601,101.0,0,5,26,1.0,46,46,0,3,1.0,0.9533063524,0.4444081319,100.3350057538,1,4,27,0.1150685214,46,47,1.0],[1,8,0.982567593,0.003960396,0.013861386,63.125,0,1,29,0.875,343,343,1,9,0.8132798092,1.0,0.1863047341,62.8862206039,1,2,28,1.0,343,342,0.0],[1,1,0.0,0.077669903,0.0,103.0,0,1,0,1.0,344,344,0,1,0.0,1.0,0.4737244519,103.1154623405,1,0,0,1.0,343,344,0.0],[1,1,0.0,0.10619469,0.008849558,113.0,0,1,0,1.0,345,345,0,1,0.0,0.1813222551,0.7397371405,113.3192538369,0,0,0,1.0,346,346,0.0],[1,2,0.222284831,0.162162162,0.027027027,74.0,0,1,5,1.0,347,347,0,2,0.2012789631,0.0,1.4966637198,74.2370350717,0,2,6,1.0,346,346,0.0],[1,2,0.634837982,0.478378378,0.010810811,185.0,0,3,136,1.0,48,48,0,1,1.0,0.8076831213,0.9568293645,183.6924032712,0,3,137,0.0,48,48,0.0],[1,2,0.0,0.136363636,0.041322314,121.0,0,3,143,1.0,349,349,0,1,0.0,0.0,0.8625344023,121.5167694695,0,3,142,1.0,348,348,1.0],[1,1,0.0,0.020661157,0.020661157,242.0,1,3,0,1.0,350,350,0,0,0.0,0.0620495494,0.3219308689,241.6944159159,0,2,0,1.0,349,349,0.0],[1,1,0.0,0.016042781,0.085561497,187.0,0,3,2,1.0,351,351,2,0,0.0,0.4244150669,0.4220876346,186.851870424,0,3,1,1.0,348,350,0.0],[1,1,0.0,0.021276596,0.015957447,188.0,0,3,0,1.0,352,352,1,0,0.0,0.2856719941,1.6408376545,187.1975547293,1,4,0,1.0,351,350,0.0],[1,1,0.0,0.008264463,0.338842975,121.0,0,3,85,1.0,353,353,1,0,0.1897029555,0.1188841416,1.3015647964,121.2558379696,0,3,85,1.0,352,351,0.0],[1,1,0.0,0.068376068,0.068376068,117.0,1,2,85,1.0,354,354,2,1,0.4546018479,0.4542638378,1.6303444004,116.2698590034,0,2,85,0.778375708,353,353,0.0],[1,1,0.0,0.157894737,0.131578947,38.0,1,2,7,1.0,355,355,2,1,1.0,0.9555824901,0.5538222338,37.3329107253,0,2,5,1.0,354,356,1.0],[1,4,0.711472878,0.394859813,0.08411215,107.0,1,3,411,0.5,5152,5119,1,4,0.186714881,0.0,0.0455412313,106.4386571015,0,3,411,0.4001244227,5151,5118,0.0],[1,3,0.0,0.0,0.0,188.6666667,1,1,0,0.333333333,5152,5119,0,3,0.0,0.0,0.2306515408,189.4653403503,1,0,0,1.0,5153,5118,0.0],[1,27,0.0,0.0,0.0,63.62962963,0,1,0,0.037037037,5258,5225,1,27,0.0,1.0,1.1604277446,64.0155266988,0,0,0,0.4590594095,5257,5224,0.0],[1,44,0.0,0.0,0.0,0.0,0,3,4865,0.113636364,5221,5188,1,45,0.0,0.0,0.153071548,0.5091761676,0,3,4864,0.0,5222,5188,0.0],[1,1,0.0,0.125,0.125,8.0,0,2,14,1.0,5259,5226,0,0,0.3035577004,0.0380923105,0.2673205487,7.7749163122,0,1,13,0.6283577707,5258,5226,0.0],[1,10,0.525854716,0.138401559,0.218323587,51.3,0,4,309,0.8,5258,5225,0,10,0.0,0.7257968573,1.025841753,51.4773349416,0,3,308,1.0,5257,5225,1.0],[1,25,0.0,0.0,0.0,17.04,0,1,0,0.04,5221,5188,0,25,0.0,0.0,0.682805704,17.6592363309,0,0,0,0.7622766369,5219,5187,0.0],[1,1,0.0,0.245614035,0.105263158,57.0,1,2,0,1.0,5260,5227,1,2,0.0,0.0,0.1288756,57.5308557585,1,1,1,1.0,5260,5226,0.0],[1,3,0.0,0.0,0.0,43.33333333,0,1,0,0.333333333,5281,5248,1,3,0.7739334513,0.0,0.2604445682,44.7754518065,0,0,1,0.0,5281,5248,0.0],[1,18,0.703258192,0.121410993,0.133716161,67.72222222,0,5,534,0.611111111,5281,5248,0,18,0.0,0.6451156845,0.0676437376,68.0589469702,1,4,534,0.2402402405,5279,5248,0.0],[1,1,0.0,0.0,0.0,12.0,0,1,0,1.0,5282,34,1,0,0.0,0.5339961391,0.2465588782,12.4643896793,0,0,0,1.0,5280,33,0.0],[1,1,0.0,0.0,0.0,12.0,0,1,0,1.0,5283,35,0,0,0.0,0.0,0.3089854393,12.1395927849,0,1,0,0.4802745189,5282,36,0.0],[1,1,0.0,0.006711409,0.006711409,298.0,1,2,2,1.0,5284,5249,1,1,0.0,0.3213930631,0.1166706257,297.332533324,0,1,1,0.0,5283,5248,0.0],[1,1,0.0,0.183673469,0.020408163,49.0,1,1,1,1.0,5285,5250,0,0,0.0,0.0,0.2146552367,48.5435099875,0,0,1,0.6205252243,5285,5249,0.0],[1,2,0.980019974,2.23364486,5.252336449,53.5,0,1,6,1.0,5287,5252,2,2,0.3158553337,1.0,5.1506476788,53.2588364403,0,0,5,0.9300789482,5287,5253,1.0],[1,2,0.999609836,0.546666667,0.6,37.5,0,2,1,1.0,357,357,0,2,1.0,1.0,0.4362128232,36.0195685972,0,1,1,0.300281894,356,357,0.0],[1,7,0.843491682,0.038770053,0.014705882,106.8571429,1,3,356,0.857142857,651,650,1,7,1.0,0.8710662109,0.2801689899,106.152623157,1,2,356,1.0,650,651,1.0],[1,1,0.0,0.0,0.0,36.0,0,1,0,1.0,57,57,0,0,0.0,0.0,0.5749018757,36.0528285855,0,1,0,1.0,56,56,1.0],[1,8,0.30372657,0.025528811,0.298322392,171.375,0,3,98,0.875,57,57,0,8,0.8851236599,0.0,1.3440919678,172.602368394,0,3,98,0.0,56,56,1.0],[1,1,0.0,0.145833333,0.041666667,48.0,1,2,133,1.0,652,651,1,3,0.0,0.4591129673,0.3209861732,47.8073847105,0,2,133,1.0,650,651,0.0],[1,94,0.9041359,0.063696885,0.043231692,129.4361702,0,6,6617,0.585106383,126,126,0,93,0.5261816693,0.9778509734,0.5937251216,130.5824780797,0,5,6618,0.1591693544,125,126,1.0],[1,1,0.0,0.021276596,0.021276596,47.0,0,3,1,1.0,127,127,1,0,1.0,0.7592716298,0.5551344046,47.4622933983,0,4,0,0.9835310799,126,126,0.0],[1,1,0.0,0.083333333,0.444444444,36.0,0,2,3,1.0,358,358,0,1,0.0,0.0,0.0423205379,36.6518784775,0,2,2,1.0,356,358,0.0],[1,1,0.0,0.0,0.0,36.0,0,1,0,1.0,361,361,0,1,0.4798879488,0.0,0.2560734522,35.4083546416,0,0,0,0.0,359,360,0.0],[1,2,0.0,0.01369863,0.02739726,36.5,0,2,3,1.0,361,361,1,1,0.0,0.4345473878,1.6506851391,35.502713924,0,0,3,0.0507110521,361,359,0.0],[1,1,0.0,0.013888889,0.027777778,72.0,0,2,0,1.0,362,362,2,1,1.0,0.0,0.8353475386,73.1990840631,0,1,0,0.5045126103,361,361,1.0],[1,2,0.0,0.0,0.0,58.0,0,1,0,0.5,369,369,0,1,0.0,0.5848067625,0.1021911395,56.7009477711,0,0,0,0.5704084175,369,369,0.0],[1,5,0.0,0.0,0.0,16.2,0,3,356,0.6,369,369,1,4,1.0,0.0,0.415962282,16.241237497,0,2,357,0.3672068815,368,370,0.0],[1,1,0.0,0.129032258,0.043010753,93.0,0,1,0,1.0,370,370,0,1,0.747228107,0.2608841284,0.2822525131,93.383263545,0,0,0,1.0,370,369,0.0],[1,1,0.0,0.0,0.0,6.0,0,1,0,1.0,5297,5262,1,0,0.629478307,0.0739717103,0.6442803416,5.5258686518,0,1,1,1.0,5297,5262,0.0],[1,9,0.696033672,0.250830565,0.287375415,66.88888889,0,4,306,0.888888889,5297,5262,1,8,0.4335011937,0.0,1.0936804094,66.6704844762,1,3,305,0.0,5297,5262,1.0],[1,2,0.831474388,0.065306122,0.012244898,122.5,1,3,22,0.5,654,653,1,1,1.0,0.3711904324,1.6355687514,123.374295818,1,2,22,0.0,653,653,0.0],[1,1,0.0,0.030612245,0.010204082,98.0,1,4,4,1.0,655,654,1,0,1.0,0.0538455545,0.1605612091,96.5273169985,1,4,4,0.6928066006,655,654,0.0],[1,2,0.0,0.0,0.0,51.0,0,1,0,0.5,129,129,0,3,0.0986589529,0.0,0.1799641857,50.9384277355,0,2,0,0.0,128,128,0.0],[1,1,0.0,0.119402985,0.007462687,134.0,0,2,6,1.0,130,130,0,0,1.0,0.4493135279,0.3514731357,133.4706359516,0,2,5,1.0,131,129,0.0],[1,1,0.0,0.095890411,0.082191781,73.0,1,3,3,1.0,656,655,1,0,0.0002584446,0.0,0.4124636303,72.5140707563,1,2,3,1.0,655,653,0.0],[1,1,0.0,0.020408163,0.013605442,147.0,1,3,3,1.0,131,131,1,1,0.1028688391,0.7840476888,0.8227736188,145.1772852492,2,3,1,1.0,131,131,0.0],[1,1,0.0,0.0,0.0,84.0,1,1,0,1.0,5307,5272,1,3,0.0,0.0,0.640979922,84.3188211781,0,1,0,1.0,5307,5270,0.0],[1,9,0.64801833,0.284487693,0.373211219,194.1111111,1,5,95,0.555555556,5307,5272,1,8,0.1737973071,0.8613696099,0.0924877527,194.0514385214,0,4,94,0.8668672211,5306,5272,1.0],[1,1,0.0,0.0,0.0,8.0,0,1,0,1.0,5314,5279,1,2,0.0,0.0,0.2585092151,7.8850405259,0,0,0,1.0,5314,5277,0.0],[1,6,0.616968589,0.149059334,0.403762663,115.1666667,0,4,27,0.5,5314,5279,0,5,1.0,0.1366224103,0.8659434827,115.5585744252,0,4,27,0.9459413034,5314,5278,0.0],[1,1,0.0,0.01399689,0.026438569,643.0,0,4,0,1.0,5315,5280,1,2,0.666196342,0.0,0.4278035707,642.5056003705,0,4,0,1.0,5315,5280,0.0],[1,1,0.0,0.0,0.0,44.0,0,1,0,1.0,5322,5287,0,0,0.0,0.0,0.7175583196,43.3045539346,0,0,0,1.0,5321,5285,0.0],[1,1,0.0,0.038251366,0.043715847,183.0,0,2,0,1.0,5323,5288,0,0,0.8444488378,0.0,0.3987090134,182.8725900084,0,2,0,0.8650397101,5322,5287,0.0],[1,2,0.232289379,0.427480916,0.278625954,131.0,0,4,52,1.0,5317,5282,1,1,0.0,0.9893446415,1.4067331891,131.5129958659,0,2,51,1.0,5316,5280,0.0],[1,4,0.668944258,0.177057357,0.211970075,100.25,0,3,115,1.0,5322,5287,0,4,0.8587421969,0.0,1.2492885727,100.1037298006,0,2,115,0.0,5323,5286,0.0],[1,2,0.596743515,0.2,0.214285714,175.0,0,3,111,1.0,5325,5290,1,1,0.2085327239,0.5876604571,0.7878262117,174.1449292697,0,4,109,0.0721389392,5324,5289,0.0],[1,2,0.985228136,0.066037736,0.0,53.0,0,2,2,0.5,5327,5292,0,2,1.0,0.6692221233,0.2643396364,53.3290944112,0,2,2,0.0,5325,5292,0.0],[1,9,0.774997763,0.135135135,0.068033551,119.2222222,0,4,231,0.888888889,5336,5301,0,8,1.0,0.150710022,0.2050661605,118.9502025119,1,3,230,0.4839150891,5335,5301,1.0],[1,2,0.0,0.0,0.0,60.0,0,1,0,0.5,5338,5303,1,2,0.0,0.671303934,0.7022570292,59.643620955,0,0,0,1.0,5338,5303,0.0],[1,1,0.0,0.311111111,0.111111111,45.0,0,2,7,1.0,5339,5304,0,0,0.0,0.2941442843,0.7597763041,44.9574327086,0,1,7,1.0,5338,5304,1.0],[1,4,0.991118359,0.12033195,0.012448133,60.25,0,1,46,0.5,5343,5308,1,3,0.5307854622,0.3166074562,0.5627747379,61.2739937321,0,0,46,0.3394090553,5343,5308,0.0],[1,1,0.0,0.078651685,0.08988764,178.0,0,2,2,1.0,371,371,0,0,0.4928184424,0.0,0.0558365479,178.4711395703,0,1,0,1.0,370,372,0.0],[1,1,0.0,0.024590164,0.049180328,244.0,0,2,2,1.0,372,372,0,1,0.0,0.1238907131,0.1635940851,244.465218746,0,1,3,1.0,373,373,0.0],[1,1,0.0,0.025641026,0.005128205,195.0,0,3,5,1.0,657,656,0,0,0.1949253273,0.529157617,0.3672928883,194.4180528003,0,2,5,1.0,656,655,0.0],[1,3,0.039939869,0.738510301,0.703645008,210.3333333,1,5,95,1.0,660,659,0,3,1.0,1.0,0.5393074544,208.9236204408,1,5,95,1.0,660,658,1.0],[1,1,0.0,0.02247191,0.151685393,178.0,1,3,16,1.0,373,373,1,2,0.0,0.0,0.2527453008,176.7951619609,1,3,16,0.8504363263,372,373,1.0],[1,1,0.0,0.165680473,0.177514793,338.0,0,3,5,1.0,5344,5309,1,0,0.752114733,0.0638716295,0.7748802204,337.6517188579,0,3,4,0.6191491911,5343,5309,0.0],[1,2,0.642255941,0.160583942,0.755474453,137.0,1,4,4,1.0,5347,5312,0,2,0.2011285917,0.9018016072,0.3953289408,136.5766073548,0,2,4,1.0,5346,5311,0.0],[1,1,0.0,0.111111111,0.648148148,54.0,0,1,9,1.0,5345,5310,0,0,0.9607596544,0.6604983325,0.0317026695,54.6969463778,0,1,10,1.0,5344,5310,0.0],[1,1,0.0,0.005102041,0.0,196.0,1,3,1,1.0,661,660,0,0,0.9440740982,0.0323658561,1.0163054863,196.3877876345,0,2,1,0.3963356835,660,658,0.0],[1,3,0.579380164,0.007220217,0.014440433,92.33333333,0,4,201,1.0,376,376,0,3,1.0,0.0,0.1838737534,92.2901826609,0,4,201,0.3720431824,375,375,0.0],[1,3,0.897758802,0.390243902,0.211382114,82.0,0,2,9,0.666666667,5350,5315,2,2,0.1067027591,0.0,1.2840823552,81.8512193966,0,2,9,0.4793703764,5350,5315,0.0],[1,2,0.849751137,0.014705882,0.12745098,102.0,0,3,102,0.5,378,378,1,2,1.0,0.405060091,0.4600091445,101.4904599114,0,2,102,0.0001192102,376,377,0.0],[1,1,0.0,0.0,0.004901961,204.0,0,3,10,1.0,379,379,1,0,0.9208103268,0.117328762,1.0698615834,204.5286389265,0,3,9,0.9250234619,378,379,0.0],[1,1,0.0,0.125,0.541666667,24.0,0,2,83,1.0,380,380,0,1,0.0762176551,0.8953413329,0.8175476044,24.5767499647,1,1,83,1.0,379,380,0.0],[1,1,0.0,0.010526316,0.021052632,95.0,0,2,69,1.0,381,381,1,0,0.0,0.0,0.0879980189,95.7497257745,0,0,69,0.5539966948,380,381,0.0],[1,1,0.0,0.0,0.004048583,247.0,0,2,10,1.0,382,382,1,0,0.7996765475,0.0,0.4602541022,248.0886975263,0,2,11,1.0,381,382,0.0],[1,2,0.0,1.0,3.444444444,4.5,0,2,158,1.0,384,384,1,1,0.0,1.0,2.608369799,5.0949265812,1,1,158,1.0,384,382,0.0],[1,1,0.0,0.022222222,0.044444444,225.0,0,4,0,1.0,5351,5316,0,1,0.0308931013,0.0,0.1103214341,225.4252291449,0,5,0,1.0,5351,5315,0.0],[1,2,0.912734156,0.330188679,0.820754717,53.0,0,2,0,0.5,5353,5318,1,1,1.0,0.0,1.2393175144,53.1593929933,0,2,0,0.0,5354,5317,0.0],[1,1,0.0,0.0,0.063973064,297.0,0,4,6,1.0,385,385,0,1,1.0,0.0,0.0082324142,296.4582161559,1,4,6,1.0,384,385,0.0],[1,5,0.682606194,9.0,0.0,0.0,0,3,516,0.8,390,390,1,4,1.0,1.0,0.5233376577,0.3919300797,0,4,515,1.0,390,390,0.0],[1,3,0.0,0.004291845,0.034334764,77.66666667,0,4,151,0.666666667,664,663,0,3,0.0,0.2824457428,0.4526786515,76.0216768025,1,5,152,0.7645513022,662,663,0.0],[1,1,0.0,0.575,1.025,40.0,0,3,1,1.0,391,391,1,0,0.4972091232,1.0,1.7039986816,41.4925254933,0,2,0,0.6817375255,391,391,0.0],[1,4,0.710655826,0.122775801,0.008896797,140.5,0,4,10,0.75,135,135,0,4,0.0293612886,0.1093044448,0.1610309679,140.3371892142,1,4,11,1.0,136,135,0.0],[1,2,0.41381685,0.058219178,0.023972603,146.0,0,4,1,1.0,137,137,1,0,0.6671541124,0.6169395836,0.3307929193,145.9282680239,1,4,0,0.0,136,137,1.0],[1,2,1.0,0.032520325,0.0,61.5,0,4,38,1.0,139,139,1,3,1.0,0.828965317,0.7899674318,60.9254627732,0,2,37,0.4438166841,138,139,0.0],[1,152,0.912890266,0.026742353,0.017723116,104.3092105,0,6,4018,0.368421053,291,291,2,152,1.0,0.0202755838,1.5048783585,104.0605527897,0,5,4018,0.0,290,291,1.0],[1,1,0.0,0.0591133,0.0,203.0,1,3,2,1.0,292,292,2,1,0.0,0.1172822457,0.3189102959,202.6090486211,1,2,1,0.0,291,291,0.0],[1,1,0.0,0.081896552,0.086206897,232.0,1,4,2,1.0,293,293,1,1,0.0,0.0,0.7144118691,232.1488341102,0,3,2,1.0,294,292,0.0],[1,8,0.41898153,0.387333333,0.060666667,187.5,0,4,410,0.5,5376,5341,0,8,1.0,0.6729212902,0.3141662659,187.1200502306,0,4,408,1.0,5375,5341,0.0],[1,15,0.0,0.0,0.0,16.6,0,1,0,0.066666667,5376,5341,0,14,0.0,0.1958420448,0.3711981824,16.0623839514,0,0,1,0.8689267511,5375,5341,1.0],[1,4,0.798708423,0.098712446,0.030042918,58.25,0,3,0,0.5,5380,5345,1,3,0.2392323577,0.0453861457,0.4658548716,58.5657133411,0,3,1,0.0762320302,5381,5345,1.0],[1,10,0.0,0.0,0.0,20.5,0,1,0,0.1,5406,5371,0,10,1.0,0.0,0.3520967417,20.6332906747,0,0,0,1.0,5405,5372,0.0],[1,16,0.43843235,0.151074151,0.216909217,90.1875,0,6,1146,0.6875,5406,5371,1,15,0.0,1.0,0.1364280445,90.6349515399,0,6,1145,1.0,5405,5371,1.0],[1,6,0.835322941,0.417391304,0.095652174,19.16666667,0,2,0,0.333333333,5412,5377,0,5,0.6447479262,0.0109672751,0.5343927455,19.5661556288,0,2,0,0.9188116587,5409,5376,1.0],[1,4,0.950049378,0.738095238,0.107142857,42.0,0,4,260,1.0,5416,5381,2,3,0.2355885013,1.0,0.312069347,41.8936087802,0,5,260,0.02743432,5416,5381,0.0],[1,6,0.0,0.0,0.0,9.0,0,1,0,0.166666667,5423,5388,0,7,0.0,0.0,0.3175838337,9.2356401877,1,0,0,0.0,5423,5386,0.0],[1,1,0.0,0.0,0.0,0.0,0,2,143,1.0,5423,5388,1,1,0.5919122612,0.0661857608,1.007638831,0.0890937987,1,1,143,0.8828373455,5423,5388,0.0],[1,3,0.770736595,0.251082251,0.303030303,77.0,1,3,203,1.0,5426,5391,0,1,1.0,0.0,0.9345322705,76.307789072,0,2,201,0.0,5425,5390,0.0],[1,1,0.0,0.008547009,0.0,234.0,1,4,3,1.0,5427,5392,0,0,0.4658316007,1.0,0.1392429691,234.7013792427,1,3,2,1.0,5427,5392,0.0],[1,1,0.0,0.019851117,0.004962779,403.0,0,3,3,1.0,5428,5393,2,0,0.2443001595,0.0445849948,0.4815386598,402.5084996909,0,2,3,1.0,5427,5393,0.0],[1,4,0.645418373,0.928571429,0.183673469,24.5,0,2,150,0.75,5432,5397,1,3,0.7760023532,0.8200960372,0.6334275667,24.529954722,2,3,150,0.6455193286,5431,5397,1.0],[1,2,0.933025295,0.43373494,0.084337349,41.5,1,2,0,0.5,5434,5399,0,1,0.9975269701,1.0,0.6468063047,41.8210917452,0,1,0,1.0,5436,5398,0.0],[1,1,0.0,0.0,0.0,55.0,1,1,0,1.0,5442,5407,0,1,0.7578978221,0.9832982934,0.3656789342,55.0322014263,0,0,0,1.0,5442,5406,0.0],[1,7,0.735794292,0.074873096,0.024111675,112.5714286,1,4,294,0.857142857,5442,5407,1,6,0.1477434561,0.0,0.4150767978,112.7968114351,0,4,293,1.0,5442,5406,1.0],[1,6,0.757377973,0.062240664,0.019709544,160.6666667,1,4,11,0.833333333,5448,5413,1,6,1.0,0.0367275054,0.5668991409,161.0871811394,0,4,11,1.0,5447,5412,0.0],[1,3,0.0,0.0,0.0,93.66666667,0,1,0,0.333333333,5461,5426,0,3,0.0,0.0026322992,1.1686470177,93.5585804956,0,1,0,0.5987439432,5460,5427,0.0],[1,10,0.734090248,0.126349892,0.041576674,185.2,0,5,154,0.7,5461,5426,1,9,0.5383739122,1.0,1.0898478624,184.6083524861,1,4,152,1.0,5460,5425,0.0],[1,1,0.0,0.039325843,0.050561798,178.0,0,3,2,1.0,5462,5427,1,0,0.0,0.327114495,0.3691080247,177.6655499638,1,2,2,0.778144092,5460,5425,0.0],[1,1,0.0,0.103225806,0.167741935,155.0,1,2,66,1.0,5463,5428,1,1,0.0,1.0,0.0935670329,153.5451596516,0,0,64,1.0,5462,5427,0.0],[1,5,0.783012605,0.185840708,0.118584071,113.0,0,5,55,0.8,298,298,1,4,0.0,0.0,0.6451314192,113.2068601573,0,3,53,1.0,297,298,1.0],[1,1,0.0,0.078313253,0.093373494,332.0,1,4,7,1.0,5464,5429,0,0,0.3874480639,0.0,0.1917016612,333.1884839401,1,4,6,0.8235426539,5465,5427,1.0],[1,1,0.0,0.288888889,0.155555556,45.0,1,2,7,1.0,5465,5430,1,0,0.0,1.0,0.5080905921,44.0024154255,2,1,6,1.0,5466,5429,0.0],[1,1,0.0,0.03125,0.03125,32.0,1,1,154,1.0,5466,5431,0,0,0.0,0.0,0.1453687347,30.6991778328,1,1,154,1.0,5465,5431,0.0],[1,1,0.0,0.527272727,0.309090909,55.0,1,4,7,1.0,5467,5432,1,1,0.3914351355,1.0,0.9596498845,54.7554967634,1,3,7,1.0,5467,5432,0.0],[1,1,0.0,0.006006006,0.003003003,333.0,0,4,0,1.0,5468,5433,0,1,0.7631197758,0.6546165502,0.6275049545,334.4202564082,0,4,1,0.7879306475,5467,5434,0.0],[1,1,0.0,0.023648649,0.010135135,296.0,0,4,7,1.0,5470,5435,2,2,0.0,0.0,0.2438713985,295.951309365,0,5,6,1.0,5469,5434,0.0],[1,1,0.0,0.097560976,0.097560976,123.0,1,1,154,1.0,5469,5434,0,1,0.0,0.0,0.1434836115,123.2023699123,0,0,153,0.6415680985,5468,5434,0.0],[1,5,0.864848182,0.035688274,0.054624909,274.6,0,4,15,0.4,5475,5440,1,4,0.0,1.0,0.2724116918,275.4355246656,0,5,14,1.0,5476,5438,1.0],[1,3,0.952270229,0.80952381,0.158730159,42.0,1,3,21,0.333333333,301,301,1,2,0.0,0.5913781431,0.1456546866,40.9474805493,1,2,20,1.0,299,301,0.0],[1,1,0.0,1.888888889,0.0,27.0,1,1,18,1.0,5476,5441,0,0,0.0,1.0,2.4880334111,27.8512518596,1,2,17,1.0,5476,5440,0.0],[1,1,0.0,0.005586592,0.005586592,179.0,1,2,12,1.0,392,392,0,1,0.6916602184,0.0,0.4538144394,178.6945434164,1,1,10,0.7446249321,393,392,0.0],[1,2,0.997348798,1.333333333,0.041666667,48.0,0,2,14,0.5,303,303,0,1,1.0,1.0,0.4601837225,48.95001787,1,2,14,1.0,303,304,0.0],[1,5,0.372256014,0.962,0.968,100.0,0,2,548,0.6,309,309,1,4,1.0,1.0,1.1902700615,100.7991842132,0,2,546,1.0,309,309,1.0],[1,1,0.0,0.0,0.0,32.0,0,1,0,1.0,309,309,0,0,0.105588906,0.5935348219,1.0556417978,31.0843744901,1,1,0,1.0,307,309,0.0],[1,1,0.0,0.004347826,0.030434783,230.0,0,5,7,1.0,393,393,0,0,0.582507775,0.6688109744,0.7309200489,230.2942048501,0,5,7,1.0,393,391,0.0],[1,1,0.0,0.035242291,0.127753304,227.0,0,5,0,1.0,394,394,1,1,0.0,0.3175619921,0.7949652598,227.2960698974,0,4,0,1.0,394,394,0.0],[1,4,0.754850983,0.03820598,0.088039867,150.5,0,4,60,0.75,5480,5445,0,4,0.0,0.1905993249,0.3711081738,150.5928523064,0,3,60,1.0,5480,5444,0.0],[1,1,0.0,0.01459854,0.01459854,137.0,0,3,16,1.0,5481,5446,1,1,0.0,0.0,0.5240519711,137.0607754968,0,3,16,1.0,5480,5446,0.0],[1,1,0.0,0.170212766,0.021276596,188.0,1,2,10,1.0,5482,5447,1,0,0.0564839404,0.1544112275,0.8433265849,187.9677756946,1,1,8,0.0236277542,5482,5448,0.0],[1,3,0.622365973,0.051546392,0.041237113,32.33333333,0,3,40,0.666666667,397,397,1,3,0.3073555442,0.0,0.8190454712,32.7961733747,0,2,40,0.9466367212,397,397,0.0],[1,1,0.0,0.148387097,0.116129032,155.0,1,3,11,1.0,5483,5448,0,1,0.4838971706,0.0,0.214182573,155.0231746162,0,3,9,0.824813908,5482,5447,0.0],[1,6,0.855966689,0.016678249,0.0,239.8333333,1,5,185,0.833333333,5489,5454,2,7,1.0,0.0,0.7643470798,240.3707025699,0,3,185,1.0,5488,5454,0.0],[1,2,1.0,0.0,0.010928962,91.5,0,4,0,0.5,5491,5456,0,2,0.0,0.0,0.3605338654,91.3702764376,0,4,1,0.2647359049,5490,5456,0.0],[1,1,0.0,0.076923077,0.095022624,221.0,1,4,20,1.0,398,398,1,1,0.656758807,0.0,1.4743498669,220.6914493897,1,3,19,0.6281486123,398,395,1.0],[1,1,0.0,0.11827957,0.086021505,93.0,1,5,11,1.0,58,58,1,0,0.0567532492,0.0505769463,1.1254275265,93.1762521624,1,6,11,0.0,57,56,1.0],[1,1,0.0,0.315789474,0.242105263,95.0,1,5,1,1.0,399,399,1,2,0.0,0.3002411645,0.3659486353,94.5507793166,1,4,1,0.1523258251,400,399,0.0],[1,1,0.0,0.52,0.032,125.0,1,5,0,1.0,59,59,0,0,0.1754395778,0.4798042639,0.3964359379,125.8120677892,0,5,0,1.0,58,60,1.0],[1,1,0.0,0.013605442,0.06122449,294.0,1,4,18,1.0,400,400,1,1,0.3906306453,0.302034318,0.2749915375,293.4259400825,1,3,18,0.4983787791,399,398,0.0],[1,1,0.0,0.024734982,0.102473498,283.0,0,4,0,1.0,401,401,1,0,0.1033168652,0.0,0.8363736402,283.4780155632,1,2,0,1.0,401,400,0.0],[1,3,0.0,0.004255319,0.336170213,78.33333333,0,3,120,1.0,5494,5459,1,3,0.0,0.0,0.6340948399,78.4457951362,1,2,120,1.0,5492,5460,0.0],[1,1,0.0,0.072463768,0.004830918,207.0,1,3,29,1.0,5495,5460,0,0,0.6046723335,0.0,0.3439824317,207.5847763029,0,4,30,1.0,5495,5459,0.0],[1,3,0.813986034,0.118466899,0.257839721,191.3333333,1,5,15,1.0,5498,5463,1,3,1.0,0.0,0.8519152889,190.6868079046,0,6,14,0.2221496693,5497,5463,1.0],[1,2,0.0,0.0,0.0,68.0,0,1,0,0.5,5500,37,0,1,0.0,0.9099284606,0.1529249549,68.0039199699,0,1,1,0.4649407567,5499,35,1.0],[1,1,0.0,0.095238095,0.040816327,147.0,0,4,65,1.0,310,310,0,1,0.0,0.693546544,0.205381079,146.6542463549,0,3,65,1.0,311,309,0.0],[1,12,0.0,0.0,0.0,32.5,0,1,0,0.083333333,5512,49,0,11,0.0,0.0,0.1447829513,31.3320303409,0,1,1,0.0,5512,50,1.0],[1,1,0.0,0.0,0.0,0.0,0,1,30,1.0,5513,50,0,1,0.3348037987,0.0,1.1163569422,1.0737092751,0,0,30,1.0,5514,50,0.0],[1,1,0.0,0.033149171,0.0,181.0,1,4,16,1.0,60,60,0,2,0.3612174361,0.0,0.1033908016,180.9607616484,0,4,15,1.0,60,60,0.0],[1,3,0.701443031,0.12267658,0.401486989,89.66666667,1,4,97,0.666666667,5516,5466,2,2,0.3799801515,1.0,0.4016497176,89.9081954497,0,3,97,1.0,5515,5466,0.0],[1,1,0.0,0.335664336,0.433566434,143.0,1,4,14,1.0,5517,5467,2,1,0.0,0.9575187048,0.3450798566,142.3387495414,1,3,13,0.0,5517,5465,0.0],[1,1,0.0,0.003533569,0.003533569,283.0,1,4,1,1.0,5518,5468,0,0,0.0,0.0,1.2052575068,283.5416518103,2,4,1,0.2683999344,5518,5469,0.0],[1,1,0.0,0.004081633,0.004081633,245.0,1,4,1,1.0,5519,5469,1,1,0.019172762,1.0,0.6523201677,244.2954633705,0,3,1,0.8365105321,5518,5469,0.0],[1,1,0.0,0.142857143,0.095238095,63.0,1,2,110,1.0,5520,5470,1,0,1.0,0.7670253112,0.3679581624,63.5830443946,1,2,109,1.0,5519,5470,0.0],[1,6,0.774369312,0.246808511,0.127659574,78.33333333,1,4,353,0.833333333,5526,5476,0,7,0.499258407,1.0,0.1819250855,77.9358440361,0,4,353,0.5904028204,5526,5474,0.0],[1,1,0.0,0.214285714,0.117346939,196.0,0,3,14,1.0,665,664,0,1,0.7354824885,0.0,1.1194107612,198.4592015198,0,1,13,1.0,665,664,0.0],[1,2,0.999722648,0.142322097,0.048689139,133.5,0,3,23,1.0,667,666,0,2,0.9879743948,0.0,1.0536088188,134.5976554808,1,1,21,1.0,667,665,0.0],[1,5,0.942631204,0.010396975,0.00094518,211.6,1,5,122,0.8,5531,5481,1,5,0.5568245403,0.6828878227,0.0212906665,210.7937720676,1,4,122,1.0,5530,5479,0.0],[1,1,0.0,0.383333333,0.566666667,60.0,0,2,156,1.0,402,402,1,0,0.0,1.0,0.6809249944,58.8217984559,0,1,155,1.0,402,402,0.0],[1,1,0.0,0.266666667,0.066666667,75.0,0,2,0,1.0,403,403,0,0,1.0,0.266327842,0.4826385762,75.543039543,0,1,0,1.0,402,403,0.0],[1,1,0.0,0.030487805,0.079268293,164.0,0,2,85,1.0,404,404,1,0,0.9248977032,1.0,0.5320932032,162.9951816243,0,2,86,1.0,404,403,0.0],[1,1,0.0,0.0,0.019230769,52.0,0,2,76,1.0,405,405,0,0,0.0,0.0,0.447732627,51.8749797555,0,2,75,1.0,403,404,0.0],[1,1,0.0,0.067226891,0.088235294,238.0,1,2,39,1.0,406,406,1,1,1.0,0.4658227125,0.7666490039,237.8336202312,0,1,39,0.101953527,406,405,0.0],[1,1,0.0,0.010309278,0.092783505,97.0,0,2,27,1.0,407,407,0,1,0.0,0.0,0.6374954857,96.4171385985,0,4,26,0.6691067953,405,407,0.0],[1,1,0.0,0.151376147,0.082568807,218.0,0,3,1,1.0,408,408,1,0,0.3457593843,0.0374316773,0.1611491932,218.5203605827,0,3,1,1.0,408,408,0.0],[1,1,0.0,0.071428571,0.053571429,56.0,1,4,8,1.0,409,409,0,2,0.6924391614,0.0,0.574480725,56.2529146658,0,4,7,1.0,407,409,1.0],[1,1,0.0,0.136986301,0.178082192,73.0,0,3,1,1.0,410,410,1,0,0.1855611319,0.1207366831,0.6035696621,73.2996770636,1,2,0,0.8288549555,410,409,1.0],[1,1,0.0,0.274193548,0.209677419,62.0,0,2,20,1.0,411,411,0,0,0.0452161566,1.0,0.1026220286,62.0961542237,0,2,20,0.6489192214,412,411,1.0],[1,1,0.0,0.306451613,0.161290323,62.0,1,2,20,1.0,412,412,2,1,0.4365503236,0.0,0.0776366602,62.051573192,1,1,18,1.0,412,412,1.0],[1,1,0.0,0.029661017,0.012711864,236.0,0,3,32,1.0,413,413,0,0,0.0,0.482796179,0.9606799765,236.013087028,0,2,32,1.0,412,413,0.0],[1,2,0.992774454,0.032967033,0.113553114,136.5,0,3,0,1.0,415,415,0,1,1.0,0.0,0.0786590651,135.6528749059,0,2,0,1.0,415,414,1.0],[1,1,0.0,0.087570621,0.064971751,354.0,0,5,1,1.0,416,416,0,1,0.0,0.0,1.4169687222,353.4573812978,0,4,1,1.0,415,417,1.0],[1,1,0.0,0.0,0.0,0.0,0,2,0,1.0,5532,5482,1,1,0.9703592325,0.0,0.4234795359,0.1174030572,0,1,0,1.0,5531,5482,0.0],[1,1,0.0,0.117103236,0.403697997,649.0,1,5,8,1.0,417,417,1,1,0.0,0.410211842,0.886646174,648.8591668946,0,6,7,0.7937112245,416,417,1.0],[1,1,0.0,0.046153846,0.024615385,325.0,0,3,14,1.0,418,418,2,0,0.0,0.0,0.3956493858,325.2123510378,0,2,14,1.0,418,419,1.0],[1,4,0.944949218,0.034976153,0.041335453,157.25,0,4,47,1.0,422,422,1,3,0.747955608,0.5702356154,0.9038193195,157.5282656085,0,3,48,0.4930112424,421,423,0.0],[1,1,0.0,0.040322581,0.040322581,124.0,1,3,15,1.0,423,423,1,0,0.0,0.4013979643,1.4468439536,124.127655441,0,3,13,1.0,423,422,1.0],[1,1,0.0,0.059210526,0.085526316,152.0,0,4,15,1.0,424,424,0,2,0.157891489,0.0,0.8537312341,152.5231869585,0,3,15,1.0,425,424,0.0],[1,1,0.0,0.047619048,0.214285714,42.0,0,2,33,1.0,425,425,0,1,0.9755877554,0.7006248535,0.9460676735,42.3844843482,0,1,33,1.0,426,425,0.0],[1,6,0.999345629,0.412955466,0.311740891,41.16666667,0,3,172,0.333333333,431,431,0,5,1.0,1.0,0.0780682105,40.6848130507,0,3,171,0.4003013205,430,431,0.0],[1,1,0.0,0.042553191,0.212765957,47.0,0,2,33,1.0,432,432,1,2,1.0,0.4157192938,0.1602605311,47.1632669355,0,1,32,1.0,432,431,0.0],[1,1,0.0,0.078431373,0.029411765,102.0,0,4,16,1.0,5533,5483,0,1,0.0,0.9838092354,0.8642121473,101.637568957,0,3,15,0.0,5532,5483,0.0],[1,12,0.99974471,0.394990366,0.294797688,43.25,0,3,382,0.166666667,444,444,1,11,0.1204289524,0.0,1.6592379746,43.5394614237,0,3,380,0.4574926731,443,443,0.0],[1,1,0.0,0.063829787,0.0,47.0,1,1,21,1.0,5534,5484,0,0,0.1347244317,0.0,0.4140496585,46.0447041873,1,1,21,0.1131840944,5534,5484,0.0],[1,1,0.0,0.296296296,0.12962963,54.0,0,3,16,1.0,445,445,0,0,0.2525669187,0.0,0.149842851,52.9269075712,0,2,16,1.0,445,444,0.0],[1,1,0.0,0.26984127,0.206349206,63.0,0,3,35,1.0,446,446,2,1,0.0,0.2112120945,0.6001727192,61.814114936,0,2,35,0.2798266218,445,447,0.0],[1,6,0.852992473,0.308641975,0.028806584,40.5,0,1,18,0.166666667,5540,56,0,6,0.7375948561,0.4352290009,1.2792264554,38.4943403692,0,1,18,0.1021981051,5539,54,0.0],[1,6,0.999236474,0.042145594,0.287356322,43.5,0,3,168,0.333333333,452,452,0,6,0.7192193952,1.0,0.9785589114,42.6428789103,0,2,169,0.6377133283,451,453,0.0],[1,4,0.999812312,0.395348837,0.325581395,43.0,0,2,140,0.25,456,456,1,4,0.7155847989,0.0,0.7734794333,43.3758565253,0,1,140,0.2011837133,455,457,0.0],[1,1,0.0,0.191489362,0.042553191,47.0,0,2,0,1.0,457,457,1,1,0.1502247768,1.0,0.5443399752,45.0362581734,0,1,0,1.0,458,457,0.0],[1,11,0.99987167,0.730290456,0.32780083,21.90909091,0,3,1029,0.363636364,468,468,2,10,1.0,0.673889316,0.6385232691,23.1676299029,0,2,1029,0.4610558301,468,468,0.0],[1,1,0.0,0.857142857,1.142857143,14.0,1,4,83,1.0,469,469,1,0,0.9211750091,0.5458498877,1.8173554605,14.0305596541,1,3,82,0.2768957246,468,470,0.0],[1,1,0.0,0.043269231,0.028846154,208.0,0,3,3,1.0,470,470,0,1,0.0,0.242963994,0.4971477361,207.4213470342,0,2,3,0.0,469,469,0.0],[1,1,0.0,0.004807692,0.004807692,208.0,0,3,0,1.0,471,471,0,0,0.0,0.3357248268,0.5005510316,207.7725448196,1,3,0,1.0,471,470,0.0],[1,1,0.0,0.346153846,0.153846154,26.0,0,2,0,1.0,472,472,1,0,0.8076978018,0.0,0.1319615126,26.2246566522,1,2,0,0.8056247104,472,472,0.0],[1,1,0.0,0.222222222,0.277777778,36.0,0,2,103,1.0,473,473,0,1,0.1649601897,0.0,1.015723654,36.7625417695,0,2,102,1.0,472,472,0.0],[1,7,0.972778996,0.338383838,0.282828283,28.28571429,0,3,438,0.714285714,480,480,1,7,0.3169507619,0.0,0.7293773994,28.4499691371,0,1,438,0.4122179889,480,480,0.0],[1,1,0.0,0.04,0.18,50.0,0,4,34,1.0,481,481,1,0,0.0,0.0,0.9752827641,49.4414860581,0,3,34,1.0,480,480,0.0],[1,1,0.0,0.034482759,0.068965517,29.0,0,3,103,1.0,482,482,0,1,0.0,0.0,0.2968504956,29.9652571753,1,2,103,0.8051973189,481,481,0.0],[1,11,0.948845765,0.251533742,0.22392638,29.63636364,0,4,323,0.545454545,493,493,0,11,0.6552924856,0.0,0.6959515285,30.1875917234,0,2,324,0.483814314,492,492,1.0],[1,1,0.0,0.0,0.0,21.0,1,1,0,1.0,5590,5534,0,1,0.0,1.0,1.1275347309,20.4737176628,0,0,0,0.1257659657,5590,5533,1.0],[1,4,0.608261097,0.2,0.173626374,113.75,1,3,57,1.0,5595,5539,2,5,0.1525461774,0.6871914104,0.3852647056,114.7120273476,0,3,56,1.0,5593,5538,0.0],[1,1,0.0,0.0,0.0,50.0,1,1,0,1.0,5595,5539,1,1,0.244304748,0.7410557477,0.8193141971,50.7277906067,0,0,1,1.0,5595,5539,0.0],[1,49,0.334369383,0.026548673,0.004424779,9.224489796,1,4,1184,0.12244898,5590,5534,1,49,0.9504847382,0.0,0.664600587,9.9642298792,0,4,1184,0.7824438532,5590,5533,0.0],[1,1,0.0,0.524590164,1.459016393,61.0,0,1,26,1.0,5596,5540,0,0,0.0,0.2975291974,0.9704934982,60.739551354,0,1,26,0.6746625375,5596,5538,1.0],[1,1,0.0,0.010989011,0.005494505,182.0,1,5,3,1.0,5598,5542,0,1,0.1414793617,0.0,0.7717086165,182.5878625015,1,4,3,0.0,5596,5540,0.0],[1,1,0.0,0.573770492,0.393442623,61.0,1,2,84,1.0,5597,5541,1,2,0.0,0.7430965413,0.3148207867,61.2904141587,0,1,82,1.0,5597,5540,1.0],[1,1,0.0,0.014388489,0.007194245,139.0,0,2,15,1.0,5599,5543,1,1,0.0493981736,0.5251069049,0.1385098802,138.5479429183,0,1,14,1.0,5600,5542,0.0],[1,1,0.0,0.045,0.01,200.0,1,2,0,1.0,5600,5544,0,2,0.0,0.2250374142,0.8266905017,200.3878564888,1,0,0,1.0,5600,5544,0.0],[1,1,0.0,0.016949153,0.118644068,59.0,0,2,2,1.0,5601,5545,0,1,1.0,0.0,0.8502042102,59.1323606307,0,1,2,1.0,5602,5544,0.0],[1,1,0.0,0.016129032,0.016129032,62.0,0,1,1,1.0,5602,5546,0,1,0.0,0.6320304366,0.4693408943,61.9791588627,0,0,2,0.3081856333,5602,5545,0.0],[1,1,0.0,0.416666667,0.083333333,24.0,1,1,2,1.0,5603,5547,0,2,1.0,1.0,0.599122309,24.8980920725,0,1,3,0.7691075778,5603,5548,0.0],[1,1,0.0,0.098039216,0.12745098,102.0,1,4,2,1.0,61,61,1,0,0.6841472875,0.7976624859,0.3832834294,103.0424982979,0,5,2,1.0,61,60,0.0],[1,45,0.0,0.0,0.0,46.53333333,0,1,0,0.022222222,5648,101,0,44,0.0,0.0,0.3664050291,46.6917676935,0,0,1,0.0,5647,102,0.0],[1,4,0.953582884,0.315384615,0.161538462,32.5,0,1,24,0.25,5652,105,1,4,1.0,1.0,0.2951592999,32.7234504476,0,1,23,0.1108404285,5653,105,0.0],[1,1,0.0,0.03030303,0.0,99.0,1,4,25,1.0,5654,5549,0,0,0.5227791577,0.2914154735,0.0968521029,98.8570799655,1,3,24,0.0,5653,5548,0.0],[1,1,0.0,0.375,0.375,72.0,1,2,106,1.0,5653,5548,1,0,0.4601483507,0.0,0.1092305023,72.8711837803,0,1,106,0.4445926529,5652,5548,0.0],[1,2,0.923338889,0.016393443,0.135831382,213.5,0,4,33,1.0,495,495,0,2,1.0,0.0,0.9775691745,215.1268642896,1,4,33,1.0,494,494,0.0],[1,1,0.0,0.015503876,0.124031008,129.0,0,3,39,1.0,496,496,0,0,0.3960447616,0.2357239357,0.5871303428,129.1946300201,0,2,38,1.0,496,495,0.0],[1,2,0.664695305,0.45,0.731818182,110.0,0,3,155,1.0,498,498,1,1,0.9530441369,0.0,0.0601545466,110.495996875,0,4,154,1.0,498,498,1.0],[1,2,1.0,0.009009009,0.0,111.0,0,3,2,0.5,500,500,0,1,0.2318843728,1.0,0.431062849,110.1553993578,0,2,1,0.4138877568,500,499,0.0],[1,8,0.0,0.0,0.0,37.875,1,1,0,0.125,5663,114,0,8,0.0,0.92706316,0.7331768431,37.809581002,0,0,0,0.0,5663,112,1.0],[1,1,0.0,0.019607843,0.019607843,51.0,1,1,6,1.0,5663,114,0,0,1.0,0.6199145263,0.467584034,52.9605687831,1,0,5,0.0000132174,5663,113,0.0],[1,1,0.0,0.340425532,0.510638298,47.0,1,2,171,1.0,5664,5550,2,2,0.6927441784,0.0,0.7071717848,47.2687812312,1,2,171,1.0,5662,5551,0.0],[1,1,0.0,0.037037037,0.037037037,27.0,0,3,41,1.0,5665,5551,1,0,0.0,0.0,1.3986539856,27.2193284959,1,2,41,1.0,5665,5551,0.0],[1,1,0.0,0.037037037,0.037037037,27.0,0,3,39,1.0,5666,5552,0,0,0.0924399976,0.0,0.9720692078,28.341429541,0,1,39,0.0,5665,5552,0.0],[1,5,0.679272381,0.397590361,0.542168675,33.2,1,3,866,0.8,5671,5557,0,5,1.0,0.0105429074,1.0119634534,32.8822117549,0,2,865,1.0,5670,5557,0.0],[1,1,0.0,0.215384615,0.092307692,65.0,1,2,166,1.0,5672,5558,1,2,0.3253399492,0.0,0.0998947789,66.2079461147,1,2,167,1.0,5671,5556,0.0],[1,1,0.0,0.0,0.0,0.0,0,1,0,1.0,5675,5561,0,0,0.0,0.0,0.3553584342,0.5071758815,0,2,1,1.0,5675,5561,0.0],[1,2,0.103275085,0.618644068,0.008474576,59.0,1,2,32,1.0,5675,5561,1,0,0.0,0.0,0.7683727056,58.8401459023,2,2,31,1.0,5673,5559,0.0],[1,1,0.0,0.0,0.0,0.0,0,1,0,1.0,5677,116,0,1,0.0,0.4983866409,0.2620933417,0.2557986576,0,0,0,1.0,5676,115,0.0],[1,1,0.0,2.783783784,0.0,37.0,0,1,0,1.0,5677,116,0,1,0.0088908864,1.0,1.0461225144,37.1655187707,0,1,0,0.0,5675,116,0.0],[1,1,0.0,0.055555556,0.055555556,18.0,1,1,112,1.0,5678,5562,0,1,0.102241598,0.0,0.422434865,19.3071419912,1,0,113,1.0,5676,5561,0.0],[1,2,0.811278124,0.01754386,0.005847953,171.0,1,2,33,1.0,5680,5564,2,2,0.1517499794,1.0,0.6277988236,169.1319438326,1,2,32,1.0,5680,5562,0.0],[1,2,1.0,0.013605442,0.0,147.0,1,4,30,1.0,5682,5566,0,1,1.0,0.0,1.0196040324,147.6724074687,0,3,31,1.0,5681,5566,0.0],[1,1,0.0,0.015384615,0.015384615,130.0,1,3,25,1.0,5683,5567,1,2,0.5020931943,0.0,0.1258443535,129.0012861194,0,2,25,1.0,5682,5566,0.0],[1,2,0.303374836,0.19047619,0.866666667,52.5,0,4,139,1.0,5685,5569,0,1,0.0,0.2261354546,0.0396795734,51.822101384,0,4,138,1.0,5684,5570,0.0],[1,1,0.0,0.0,0.0,0.0,0,1,0,1.0,5687,118,1,1,0.3810501349,0.0,1.0868791965,0.8556362644,2,0,1,0.0948998933,5687,117,0.0],[1,1,0.0,2.5,0.0,38.0,0,1,0,1.0,5687,118,0,1,1.0,1.0,0.6161659467,36.8679680821,0,0,0,0.649744594,5687,117,0.0],[1,27,0.926162456,0.021276596,0.061035891,172.3333333,1,7,534,0.814814815,527,527,1,27,1.0,0.39411092,0.794743231,170.8861602725,1,8,535,1.0,528,526,0.0],[1,1,0.0,0.011235955,0.08988764,178.0,0,4,1,1.0,62,62,0,1,0.0,0.0,0.0171165113,177.4354702288,1,4,0,1.0,61,62,0.0],[1,2,0.787126586,0.142857143,0.030612245,49.0,1,3,167,1.0,64,64,1,2,1.0,0.4281038321,0.6728128505,49.5619027905,0,2,166,1.0,64,64,0.0],[1,1,0.0,1.097560976,0.048780488,41.0,1,3,102,1.0,65,65,0,0,0.262732779,1.0,0.8379479891,40.9343754941,0,3,101,0.7203776108,65,64,0.0],[1,3,0.658814952,0.424460432,0.035971223,46.33333333,1,4,167,1.0,68,68,1,3,0.0,0.8907042199,0.2906694182,47.9978082385,1,2,167,1.0,69,68,0.0],[1,2,0.811278124,0.00872093,0.002906977,172.0,1,2,53,1.0,5689,5571,2,1,0.1116368709,0.5592982168,0.6024047166,172.8032850282,0,1,52,0.0,5688,5571,0.0],[1,33,0.555104892,0.126649077,0.164248021,45.93939394,0,5,2881,0.696969697,5741,5623,0,34,0.0,0.0,0.9456604535,45.8907845586,0,4,2881,0.3874087051,5740,5623,1.0],[1,3,0.0,0.0,0.0,57.33333333,0,1,0,0.333333333,5697,5579,0,2,0.0,0.8301433999,0.6093647448,56.6782453125,0,1,1,0.7152493243,5696,5579,0.0],[1,5,0.861353116,0.011904762,0.01984127,50.4,0,4,228,1.0,5697,5579,0,4,0.4388746102,0.0,0.4265411367,50.6653595072,1,5,227,0.5369668025,5697,5578,0.0],[1,11,0.0,0.0,0.0,84.0,0,1,0,0.090909091,5741,5623,1,11,0.0579109913,0.1456999576,0.3801560032,83.342853271,0,0,0,0.0,5741,5623,1.0],[1,41,0.749707896,0.019012082,0.01474769,137.2682927,0,7,872,0.487804878,5782,5664,0,42,0.8192706079,0.4286858926,0.2601046929,136.4978004487,1,6,872,0.8610469149,5782,5664,0.0],[1,1,0.0,0.0,0.0,32.0,0,1,0,1.0,5783,5665,0,1,0.4435369492,0.5983825018,0.7961737023,30.8374891186,0,0,0,1.0,5782,5666,0.0],[1,1,0.0,0.037037037,0.037037037,27.0,0,3,137,1.0,5788,5670,0,1,0.0,0.7338473285,0.0243006985,26.1161122829,0,1,136,0.1526622755,5788,5669,0.0],[1,1,0.0,0.0,0.0,7.0,0,1,0,1.0,5787,5669,0,2,0.4035699333,0.6655778787,0.6504605249,6.8123763244,1,1,0,1.0,5786,5669,0.0],[1,3,0.299920852,0.877076412,0.338870432,100.3333333,0,5,3,0.333333333,5787,5669,0,3,0.4107410654,0.7576205428,1.935622641,100.7485104169,1,6,4,0.0,5786,5669,1.0],[1,1,0.0,0.620689655,0.068965517,29.0,1,1,45,1.0,5789,5671,1,1,0.0,0.0,0.9625904586,28.6541437813,0,1,45,1.0,5789,5669,0.0],[1,1,0.0,0.525362319,0.362318841,276.0,0,4,1,1.0,5800,5682,2,1,1.0,1.0,0.2855225159,276.1694299989,1,4,0,1.0,5800,5681,1.0],[1,10,0.0,0.0,0.0,66.3,0,1,0,0.1,5799,5681,0,9,0.257350567,0.0,0.2890251928,66.2560388294,0,1,1,0.4458929142,5799,5681,1.0],[1,2,0.371232327,0.073943662,0.024647887,142.0,0,1,0,0.5,5802,5684,0,1,0.6390353055,0.378829047,0.6678055832,142.8659735478,0,0,0,0.1513618713,5801,5684,1.0],[1,1,0.0,0.323529412,0.0,68.0,1,2,183,1.0,5803,5685,0,2,0.0,0.0,0.1993262135,67.4063497656,0,3,182,1.0,5801,5684,0.0],[1,3,0.679157888,0.910447761,0.679104478,44.66666667,0,4,186,1.0,5806,5688,0,2,0.6129048933,0.0260457428,0.1311379431,44.3687567651,0,4,185,1.0,5805,5688,0.0],[1,1,0.0,0.0,0.0,13.0,0,1,0,1.0,5810,5692,0,2,1.0,0.0212911992,1.5642166436,12.4355206194,0,1,0,1.0,5811,5692,0.0],[1,3,0.770116693,0.247368421,0.071052632,126.6666667,0,1,3,1.0,5810,5692,0,2,0.2786515265,0.3245085274,0.0404782491,126.8449034016,0,1,3,0.9842804788,5810,5692,0.0],[1,8,0.78261235,0.397310513,0.209046455,102.25,0,5,124,0.75,5823,5704,1,7,1.0,0.2937503586,0.0339426337,102.0927962972,0,5,124,1.0,5822,5703,1.0],[1,1,0.0,0.0,0.0,34.0,0,1,0,1.0,5811,119,1,0,0.3016538928,0.0237952017,0.0054514987,34.8863673021,1,1,0,1.0,5811,118,0.0],[1,4,0.0,0.0,0.0,31.75,0,1,0,0.25,5823,5704,1,3,0.0,0.0,0.1096476364,32.4336440338,0,0,0,1.0,5822,5704,1.0],[1,2,0.999570839,0.193370166,0.033149171,90.5,0,3,88,1.0,5825,5706,1,2,0.3397088004,0.0,0.4004951093,90.3103176532,0,2,88,0.7570978392,5824,5706,0.0],[1,1,0.0,0.003731343,0.003731343,268.0,1,2,0,1.0,5826,5707,1,0,0.6337036801,0.9090976889,0.5969113761,266.1129516188,0,1,0,1.0,5826,5706,0.0],[1,1,0.0,0.013888889,0.143518519,216.0,1,3,44,1.0,5827,5708,1,0,0.0020562265,0.7961389018,0.252847207,215.0593417262,0,2,44,0.9931014324,5825,5707,0.0],[1,1,0.0,0.171052632,0.118421053,228.0,1,3,44,1.0,5828,5709,0,1,0.0,0.5417965629,0.0748046984,227.5245836636,2,2,43,1.0,5828,5708,0.0],[1,3,0.411447078,0.067510549,0.198312236,79.0,0,3,437,1.0,5831,5712,1,3,0.0,0.0,1.2333830045,79.3364493589,0,4,437,1.0,5831,5713,0.0],[1,6,0.0,0.0,0.0,0.0,0,1,415,0.5,5837,5718,1,5,0.0,0.160871627,1.1476926314,0.1481877604,0,0,415,0.6225539754,5836,5718,0.0],[1,2,0.721928095,0.053505535,0.020295203,271.0,1,4,23,1.0,5839,5720,1,2,0.2863560908,0.1119285913,0.4902026968,270.1790313941,2,3,22,0.9891065416,5839,5720,0.0],[1,1,0.0,0.0,0.0,0.0,0,1,12,1.0,5840,5721,0,0,0.0,0.0,0.1440430699,1.4307375576,0,1,12,0.9897623181,5840,5720,0.0],[1,1,0.0,0.011538462,0.207692308,260.0,0,4,0,1.0,5842,5723,0,1,0.2432858326,0.0,0.0360027238,259.1453851833,0,4,0,1.0,5842,5723,0.0],[1,1,0.0,0.0,0.0,39.0,0,1,0,1.0,5842,5723,1,2,0.7308865033,0.5307197294,0.1405884029,38.6476530362,0,1,1,0.5612190858,5841,5724,0.0],[1,1,0.0,0.008196721,0.086065574,244.0,0,4,0,1.0,5843,5724,1,2,0.6562692664,0.0681405982,0.2610938109,244.077326856,0,3,0,0.1343092281,5842,5723,0.0],[1,13,0.607906886,0.133187773,0.19650655,35.23076923,0,4,190,0.230769231,5862,5743,2,14,0.0,0.0,0.3604576244,36.0367802113,0,3,188,0.2192982351,5860,5742,1.0],[1,3,0.512185498,0.407258065,0.713709677,82.66666667,0,4,69,1.0,5866,5747,0,3,1.0,0.0,1.9958830394,81.6183156695,0,3,70,1.0,5866,5745,1.0],[1,6,0.0,0.0,0.0,39.16666667,0,1,0,0.166666667,5862,5743,0,7,0.0,0.0107039434,0.4755733253,40.1698957388,0,0,0,0.8727180236,5862,5742,0.0],[1,1,0.0,0.0,0.0,6.0,0,1,0,1.0,5866,5747,0,0,0.0,1.0,0.6076456774,5.5325660107,0,1,1,1.0,5867,5746,0.0],[1,1,0.0,0.630952381,0.630952381,84.0,0,3,67,1.0,311,311,0,2,0.6576367629,0.5525469469,0.0710650103,85.2688734929,0,2,65,1.0,310,310,1.0],[1,1,0.0,0.076923077,0.0,91.0,0,4,7,1.0,5870,5751,1,0,0.3820419276,0.0,0.5416041448,91.3944581844,0,5,7,1.0,5869,5751,0.0],[1,2,0.0,0.0,0.0,63.0,0,1,0,0.5,5870,5751,0,2,0.756255499,0.0,0.0271862023,63.3997855513,1,1,0,0.0,5869,5750,0.0],[1,1,0.0,0.153846154,0.115384615,26.0,0,2,32,1.0,5867,5748,0,0,0.0,0.0,0.6276178889,25.7301388471,0,0,32,1.0,5866,5748,0.0],[1,1,0.0,0.007936508,0.027777778,252.0,1,3,13,1.0,5871,5752,1,1,0.0480082557,0.5626429412,0.8714612054,251.4974157038,1,2,14,1.0,5870,5752,1.0],[2,29,0.743697808,0.230806608,0.152575316,70.96551724,1,6,2427,0.689655172,5900,5900,1,29,0.2610906253,1.0,0.6113518539,70.937199768,1,5,2426,0.0,5898,5899,0.0],[1,1,0.0,0.327586207,1.189655172,116.0,1,1,15,1.0,5901,5780,0,0,0.1162308715,0.0,0.9640398841,115.7330780474,0,0,14,0.2293113608,5900,5780,0.0],[1,1,0.0,0.241935484,0.629032258,62.0,0,1,3,1.0,5902,5781,1,0,0.0,0.0,0.3603791351,61.5459097035,0,0,2,1.0,5903,5780,0.0],[1,4,0.590386836,0.181818182,0.071625344,90.75,0,4,21,1.0,5906,5785,2,4,1.0,1.0,0.0013626391,89.4669126133,0,3,22,0.5143145867,5906,5784,0.0],[1,1,0.0,0.0,0.0,16.0,0,1,0,1.0,5907,5786,1,0,0.0,0.0,0.0719569808,16.8447100418,0,1,0,1.0,5908,5783,0.0],[1,1,0.0,1.215909091,0.215909091,88.0,0,3,50,1.0,5908,5787,1,1,0.6542522847,1.0,1.6471600702,86.8321723432,1,3,49,1.0,5907,5786,1.0],[1,6,0.764904271,0.095339889,0.04360838,389.8333333,0,5,218,0.833333333,5914,5793,0,5,0.0,0.8895727151,0.1057326501,388.5838462306,0,4,217,0.8593714587,5914,5793,1.0],[1,2,0.391243564,0.191044776,0.041791045,167.5,0,4,52,1.0,5918,5797,1,2,1.0,0.0,0.1285661251,167.6716252648,0,4,51,1.0,5917,5796,0.0],[1,2,0.0,0.0,0.0,22.0,0,1,0,0.5,5916,5795,1,0,0.0,0.0352479698,0.0308478842,22.0146197433,0,0,0,0.1342131266,5914,5794,0.0],[1,1,0.0,0.038461538,0.038461538,52.0,0,2,236,1.0,528,528,1,2,0.6892960775,0.0,1.2616368313,52.7296078404,0,2,236,1.0,528,528,0.0],[1,1,0.0,0.038461538,0.038461538,52.0,0,2,198,1.0,529,529,0,0,0.0,0.0,0.2561496373,52.0229234318,1,2,199,1.0,529,528,0.0],[1,4,0.598609705,0.088,0.0576,156.25,1,4,21,1.0,5922,5801,1,3,0.8195219188,0.0,0.2531729451,156.3234805828,0,3,20,1.0,5921,5800,1.0],[1,1,0.0,1.801104972,0.215469613,181.0,0,4,0,1.0,5923,5802,2,1,0.2529259875,1.0,0.1215205504,180.2162808408,0,3,0,0.9382898247,5924,5801,0.0],[1,5,0.853309361,0.421686747,0.12248996,99.6,0,4,212,1.0,5928,5807,0,4,0.0,0.1313258521,0.0128635454,99.1679975067,0,5,213,0.5851343165,5928,5806,0.0],[1,1,0.0,0.006711409,0.006711409,149.0,1,3,123,1.0,5929,5808,0,1,0.8794930158,1.0,0.0495459095,147.0620079296,0,3,122,0.1172534943,5929,5807,0.0],[1,1,0.0,0.006711409,0.006711409,149.0,0,3,2,1.0,5930,5809,0,1,0.4935102112,0.0,0.0976394696,148.6686288953,0,3,1,0.2682007839,5928,5807,0.0],[1,1,0.0,1.491525424,0.525423729,236.0,0,4,1,1.0,5931,5810,0,2,0.0,0.8994542958,0.2414020613,236.5244116172,0,4,1,0.7829239663,5931,5809,0.0],[1,2,0.998980274,1.65,1.675,20.0,0,3,104,0.5,5933,5812,1,0,0.0,1.0,2.020059823,20.3643053395,1,3,104,0.0,5933,5811,0.0],[1,1,0.0,0.511363636,0.5,176.0,0,4,1,1.0,5934,5813,1,1,0.1869253312,0.903170178,0.8786855048,175.5317888113,1,3,1,0.0844223435,5936,5813,0.0],[1,1,0.0,0.0,0.0,0.0,0,1,123,1.0,5935,5814,1,0,1.0,0.2087723981,0.508160976,0.1923534843,1,1,123,1.0,5934,5814,0.0],[1,2,0.0,0.0,0.0,15.5,0,1,0,0.5,5946,5825,2,1,0.0,0.3981323116,0.4472488839,14.8284913289,0,1,0,0.7498860591,5946,5825,0.0],[1,9,0.818581082,0.156906077,0.13480663,100.5555556,0,5,541,0.888888889,5946,5825,1,9,1.0,0.3309757949,1.0696280894,100.2571950574,0,5,541,0.2036022667,5946,5824,1.0],[1,4,0.928759923,0.173716012,0.092145015,165.5,0,4,45,1.0,5950,5829,0,3,0.2235784858,0.0,0.7596477774,165.2447862265,0,3,44,0.1433522945,5949,5830,0.0],[1,1,0.0,0.647058824,1.561497326,187.0,0,4,53,1.0,5951,5830,1,1,0.0,0.7780075745,0.0240414859,185.6096707223,1,4,52,0.7695158476,5950,5829,0.0],[1,1,0.0,0.256684492,0.117647059,187.0,0,4,0,1.0,5952,5831,2,0,0.0,0.0,0.8935901399,185.9997949071,0,3,0,1.0,5952,5830,0.0],[1,4,0.0,0.0,0.0,0.0,0,1,800,0.25,5956,5835,1,3,0.0699895826,0.0,0.5118673793,0.6018498475,0,1,800,0.0,5955,5833,0.0],[1,69,0.842783247,0.1184043,0.138916396,102.4492754,0,6,4860,0.449275362,6025,5904,0,69,1.0,1.0,0.0701433105,102.1367444698,0,6,4860,0.6403085351,6024,5905,1.0],[1,1,0.0,0.037037037,0.037037037,27.0,0,3,70,1.0,6026,5905,0,0,0.0,0.0,0.994591997,25.7719204886,0,2,70,0.9039277426,6026,5906,0.0],[1,1,0.0,0.013157895,0.0,228.0,0,3,3,1.0,6027,5906,0,0,1.0,0.0,1.4310121992,228.2943007525,1,2,2,0.6957572623,6026,5906,0.0],[1,1,0.0,0.032258065,0.0,62.0,1,2,1,1.0,6028,5907,0,1,0.4089674449,0.0,0.7001114085,61.8233781891,0,3,0,1.0,6027,5907,0.0],[1,3,0.0,0.00295858,0.00295858,112.6666667,0,5,335,0.666666667,6045,5924,0,2,1.0,0.1749829968,0.3565039838,112.435591519,0,4,336,0.6760174948,6046,5923,0.0],[1,3,0.0,0.0,0.0,25.66666667,0,1,0,0.333333333,6039,5918,0,3,0.1383805752,1.0,0.2861624161,26.0660790783,0,0,0,0.5497000601,6038,5917,0.0],[1,6,0.613147193,0.009803922,0.009803922,51.0,0,3,567,0.5,6034,5913,0,5,1.0,0.0,0.2837854759,50.3590273921,0,3,565,0.0,6034,5913,0.0],[1,2,1.0,0.060606061,0.060606061,33.0,0,1,248,0.5,6042,5921,0,1,0.9386776924,0.0583251198,0.4281270195,31.4580893356,0,0,249,0.4603385468,6042,5920,0.0],[1,1,0.0,0.01,0.01,100.0,0,3,54,1.0,6040,5919,1,0,0.3990640274,0.0119058757,0.7714784428,100.4849692345,0,3,54,1.0,6040,5919,0.0],[1,2,0.918295834,0.015463918,0.015463918,97.0,0,4,108,0.5,6039,5918,0,2,1.0,1.0,0.8120518187,98.0995267998,0,3,108,1.0,6038,5919,0.0],[1,4,0.835625948,0.237804878,0.164634146,41.0,1,1,67,0.5,6049,5928,1,3,1.0,0.2380204793,1.3964161028,40.1358387988,0,0,66,0.4620736842,6048,5928,1.0],[1,1,0.0,0.046511628,0.0,86.0,1,3,115,1.0,6050,5929,1,0,0.0,0.0,1.0530775406,87.1229488098,0,2,115,1.0,6049,5929,0.0],[1,1,0.0,0.046511628,0.0,86.0,1,3,110,1.0,6051,5930,0,1,0.0,0.0,1.3101900679,85.817135238,0,1,109,1.0,6051,5928,0.0],[1,1,0.0,0.580786026,0.502183406,229.0,0,3,55,1.0,312,312,0,2,0.0,0.6438046604,0.1468389693,228.1270843994,0,3,54,0.0,311,312,0.0],[1,1,0.0,0.031111111,0.075555556,225.0,0,3,1,1.0,313,313,1,0,0.1476311459,0.0,0.5539120381,225.0808675079,0,2,0,0.0,313,314,0.0],[1,2,0.754034056,0.022988506,0.666666667,43.5,0,4,192,1.0,70,70,0,1,1.0,0.0,0.5104313522,42.8324328204,1,3,191,0.0,70,69,0.0],[1,2,0.754034056,0.022988506,0.666666667,43.5,0,4,50,0.5,72,72,2,2,1.0,0.2853361396,1.7651975092,44.0870258382,2,4,49,1.0,72,72,0.0],[1,18,0.696722538,0.480568012,0.102391629,74.33333333,0,4,1008,0.833333333,6069,5948,3,19,0.9747153151,0.7378504404,1.0490511659,73.9869139083,1,3,1007,1.0,6069,5948,1.0],[1,8,0.766582527,0.404814004,0.126914661,57.125,0,4,82,0.25,6077,5956,0,6,0.1820096449,0.4887249012,1.1573925696,57.5665691681,0,4,82,0.2998898153,6076,5955,0.0],[1,1,0.0,0.0,0.0,27.0,0,1,0,1.0,6080,5959,0,1,1.0,0.7489607568,0.4893137045,26.1677762681,1,0,0,0.7222484283,6080,5959,0.0],[1,2,0.051539289,0.509933775,0.059602649,151.0,0,5,76,1.0,6080,5959,2,1,0.4928023205,0.0,1.0843212017,151.2596590993,0,4,76,0.3198505335,6079,5958,0.0],[1,2,0.163860513,0.411027569,0.005012531,199.5,0,4,56,1.0,6082,5961,1,2,0.2192287383,0.0,0.3716987159,199.2266078661,0,4,55,0.2348682189,6082,5961,0.0],[1,1,0.0,0.003717472,0.003717472,269.0,0,4,70,1.0,6083,5962,0,0,0.0,0.1205604759,0.0995653363,269.577048995,0,4,70,1.0,6083,5962,0.0],[1,6,1.0,0.008108108,0.008108108,123.3333333,0,4,326,0.5,6090,5969,0,5,1.0,0.0,0.1726227918,122.8004347583,0,4,324,0.1774914633,6089,5969,0.0],[1,1,0.0,0.037037037,0.037037037,27.0,0,2,42,1.0,6090,5969,1,2,0.0,0.0754266822,0.3362716278,26.9103678795,1,2,42,1.0,6090,5969,0.0],[1,3,1.0,0.0375,0.0375,26.66666667,0,2,126,0.333333333,6093,5972,2,4,0.2317022986,0.2569272255,0.0786047894,27.2881158548,0,2,124,0.3746056668,6093,5972,0.0],[1,6,0.766939414,0.65,0.24,66.66666667,0,5,129,0.833333333,6099,5978,1,5,0.3320571417,0.2320896682,0.2885982318,66.4008253794,0,4,127,1.0,6100,5978,0.0],[1,3,0.628234076,0.147186147,0.021645022,77.0,0,3,120,1.0,6102,5981,0,3,1.0,0.0,1.8944210381,77.4218011606,0,2,120,1.0,6101,5981,0.0],[1,3,0.901227926,0.052,0.044,83.33333333,0,2,6,1.0,6105,5984,0,2,0.7172300934,0.0,0.0292889871,83.3721185208,0,1,5,0.0,6105,5983,0.0],[1,1,0.0,0.037037037,0.00617284,162.0,0,3,17,1.0,6106,5985,1,1,0.8662918721,0.0,0.2131101903,161.7834311356,0,2,16,1.0,6105,5984,0.0],[1,5,0.916725502,0.082995951,0.071862348,197.6,0,4,242,0.4,6111,5990,2,5,1.0,0.0,0.3405794239,196.7999768755,0,4,241,0.2671550515,6110,5990,1.0],[1,1,0.0,0.0,0.0,21.0,0,1,0,1.0,6120,5999,0,0,0.0,0.0,0.0336636464,21.7476057783,1,1,0,0.4074379694,6121,5997,0.0],[1,7,0.687116545,0.524128686,0.262734584,106.5714286,0,4,297,0.857142857,6120,5999,0,8,1.0,0.1346274094,0.01479209,106.2582491202,0,4,297,1.0,6119,5999,1.0],[1,1,0.0,0.0,0.0,0.0,0,2,89,1.0,6112,5991,1,0,0.2146461986,0.1376284424,0.5173498796,0.1666721148,0,3,88,0.7111658481,6113,5990,0.0],[1,8,0.043851515,0.01598579,1.893428064,70.375,0,6,184,0.875,6129,6008,1,8,0.0539665065,0.0,2.9468447664,70.0304546776,0,6,183,0.5466851267,6129,6008,0.0],[1,11,0.903327582,0.008674102,0.011152416,73.36363636,0,5,917,0.909090909,6143,6022,1,9,0.9728294934,0.213593576,0.8274015377,73.3705280891,1,4,918,0.0,6143,6021,0.0],[1,1,0.0,0.052631579,0.052631579,19.0,0,1,17,1.0,6144,6023,0,0,0.7499160998,0.0,0.3492967875,19.4747107553,0,0,16,0.0,6143,6023,0.0],[1,3,0.0,0.0,0.0,14.0,0,1,0,0.333333333,6143,6022,1,3,1.0,1.0,0.1925110992,14.8639368643,0,2,0,0.374918988,6142,6022,0.0],[1,1,0.0,0.0,0.0,17.0,0,1,0,1.0,6129,6008,0,0,1.0,0.7954835072,0.6386455241,18.1871849002,0,1,0,0.2815558157,6130,6006,0.0],[1,4,0.804366791,0.269736842,0.019736842,38.0,0,3,0,0.75,6148,6027,0,3,0.830141007,1.0,0.9744673197,38.4691710462,0,2,1,0.0,6148,6029,1.0],[1,1,0.0,0.03125,0.015625,64.0,0,3,42,1.0,6149,6028,1,0,0.3506190746,1.0,1.7015489674,63.2333952842,0,2,41,1.0,6148,6027,0.0],[1,1,0.0,0.736842105,0.789473684,19.0,0,1,0,1.0,6150,6029,0,0,0.0,0.9656615995,1.0655414391,18.7314085481,0,1,0,0.0,6150,6030,0.0],[1,2,0.999142104,0.219178082,0.178082192,36.5,0,2,118,0.5,531,531,2,3,0.2100094004,0.0,0.3512197524,36.0326274255,0,1,118,0.7355584871,531,530,1.0],[1,3,1.0,0.026086957,0.026086957,38.33333333,1,3,66,0.666666667,534,534,0,1,0.0,1.0,0.5871121212,37.8884202505,1,4,66,1.0,535,534,0.0],[1,2,0.097940583,1.036363636,0.4,55.0,1,5,213,1.0,74,74,2,1,0.1561899645,0.6502314132,0.1257981215,54.8299781097,0,4,212,0.5552243039,74,75,0.0],[1,1,0.0,0.986842105,0.710526316,76.0,0,3,67,1.0,75,75,1,1,0.411767736,1.0,0.5684971366,77.1896643498,1,3,67,1.0,75,76,0.0],[1,2,0.100000943,0.954545455,0.445454545,55.0,0,5,44,1.0,77,77,1,2,0.9908831006,0.6777366789,0.3030397587,56.555003443,0,6,43,1.0,78,77,0.0],[1,7,0.66078094,0.237752161,0.172910663,99.14285714,0,5,35,0.714285714,84,84,0,5,0.4068042578,0.3622888441,0.7078445127,98.7201447434,0,5,35,1.0,84,84,0.0],[1,1,0.0,0.0625,0.0625,32.0,0,2,27,1.0,314,314,0,0,0.0,0.0,1.0401230556,31.3884364507,1,3,26,0.2622530459,313,314,0.0],[1,3,0.0,0.0,0.0,0.0,0,2,200,1.0,6155,6034,2,3,0.1987853456,1.0,0.5381755975,1.1656120118,0,2,199,0.0,6155,6032,0.0],[1,1,0.0,0.0,0.0,128.0,0,1,0,1.0,6151,6030,1,0,0.0,0.0,0.4908693986,128.1916126232,1,0,0,1.0,6151,6031,0.0],[1,4,0.0,0.0,0.0,98.0,0,1,0,0.25,6163,6042,2,3,0.0,1.0,1.1782954864,96.6826567226,0,0,0,0.0,6162,6042,1.0],[1,4,0.0,0.0,0.0,0.0,0,4,316,0.75,6163,6042,1,4,0.5509367674,0.2368726741,0.8774402346,0.4639150778,1,4,314,1.0,6162,6041,0.0],[1,1,0.0,0.0,0.0,262.0,0,1,0,1.0,6155,6034,1,0,0.0,0.2577992333,0.068148947,263.4454746977,0,0,0,0.0,6155,6033,1.0],[1,1,0.0,0.0,0.076923077,26.0,1,1,1,1.0,6164,6043,2,1,0.3490013244,0.2500435577,0.0068260663,26.1749125222,0,0,2,1.0,6164,6044,0.0],[1,2,0.0,0.0,0.0,20.5,0,1,0,0.5,6168,6047,1,3,0.8926015803,1.0,0.0549722854,21.0045817228,0,1,0,1.0,6168,6047,0.0],[1,2,0.932111568,0.198198198,0.078078078,166.5,0,4,34,1.0,6168,6047,0,2,1.0,0.0,0.564908575,166.1966073403,0,3,34,1.0,6168,6046,0.0],[1,1,0.0,0.234567901,0.098765432,81.0,0,3,8,1.0,85,85,0,0,0.0,0.0,0.5870484772,80.734198109,0,2,9,1.0,86,84,0.0],[1,1,0.0,0.0,0.0,32.0,0,1,0,1.0,91,91,1,1,0.0,0.5011314556,0.0245740385,32.7616383613,0,1,0,0.3490076229,91,90,0.0],[1,5,0.722033416,0.224899598,0.044176707,99.6,0,4,330,0.8,91,91,0,3,0.9784016854,1.0,0.3448928601,99.4774783887,0,3,329,1.0,91,90,0.0],[1,7,0.921115527,0.332123412,0.12522686,78.71428571,1,4,142,0.571428571,6175,6054,1,7,1.0,0.946990062,0.474781338,79.2967152406,1,3,141,0.0,6175,6053,1.0],[1,1,0.0,0.0,0.0,171.0,0,1,0,1.0,6176,6055,2,0,1.0,0.9925293051,0.0311964047,170.8895968455,0,1,1,1.0,6175,6055,1.0],[1,1,0.0,0.242857143,0.0,70.0,0,2,32,1.0,6185,6064,0,2,0.0,0.0,0.1284588348,70.6422205785,0,3,32,0.0,6184,6065,0.0],[1,8,0.0,0.0,0.0,39.25,0,1,0,0.125,6185,6064,0,7,0.0671683317,0.0,0.6723978154,38.6962972497,0,0,0,0.4787883127,6185,6064,0.0],[1,5,0.250894038,0.228962818,0.174168297,102.2,0,4,60,0.6,6190,6069,1,4,0.839645512,0.5971876458,0.6620715084,102.3934928806,0,4,57,1.0,6190,6068,1.0],[1,9,0.626836144,0.205333333,0.041333333,83.33333333,0,5,348,0.777777778,106,106,0,8,0.3759959951,0.0450540093,0.596168641,82.7888297157,0,5,347,0.7303167537,106,105,0.0],[1,6,0.0,0.0,0.0,114.6666667,0,1,0,0.166666667,106,106,1,5,0.3216800509,0.3062880922,0.4979927564,114.6285390213,0,0,0,0.0198318098,106,105,1.0],[1,1,0.0,0.0,0.0,0.0,0,2,154,1.0,107,107,0,1,0.2148497245,0.3044166841,0.329186612,0.0247173306,0,3,153,0.6652549014,105,106,0.0],[1,13,0.0,0.0,0.0,18.23076923,0,1,0,0.076923077,6204,6083,0,13,1.0,1.0,0.3892009948,16.8808116322,1,0,0,0.0762388685,6203,6082,0.0],[1,1,0.0,0.166666667,0.0,60.0,0,2,154,1.0,6204,6083,1,1,0.3749925572,0.0,0.5927166468,60.0794929803,0,1,154,0.7923903413,6202,6083,0.0],[1,16,0.874365298,0.483493078,0.069222577,58.6875,0,5,16,0.1875,6222,6101,2,16,0.6751616148,1.0,0.0861897987,58.5387105157,0,4,15,0.0,6220,6101,1.0],[1,2,0.0,0.0,0.0,68.5,0,1,0,0.5,6222,6101,0,3,0.0,0.0,1.0497209792,68.2462681547,0,2,1,0.9573777361,6222,6102,0.0],[1,5,0.480804614,0.087873462,0.056239016,113.8,0,3,30,1.0,6227,6106,1,4,0.8493873499,0.7292022102,0.8832684399,115.4350145621,0,3,29,1.0,6227,6106,1.0],[1,3,0.850945774,1.045333333,1.24,125.0,0,2,151,0.666666667,317,317,1,3,0.6878158674,1.0,1.6065029201,125.8804574904,1,3,150,1.0,317,316,1.0],[1,2,0.954434003,0.24137931,0.586206897,29.0,0,2,248,1.0,536,536,0,1,1.0,0.7883544272,0.2053604248,29.5120901153,0,3,248,1.0,535,535,0.0],[1,7,0.683932462,0.114624506,0.217391304,72.28571429,0,4,105,0.285714286,543,543,1,6,1.0,0.2923392622,0.8673099615,72.1444931021,0,4,105,0.0,543,543,0.0],[1,1,0.0,0.0,0.0,27.0,0,1,0,1.0,668,667,1,1,0.0,0.0,0.2921299332,28.181772176,0,1,0,0.5360510736,668,667,0.0],[1,1,0.0,0.0,0.0,135.0,0,1,0,1.0,6236,6115,1,0,0.0,0.0,0.7594307288,134.8221047107,0,0,0,0.0,6235,6115,0.0],[1,8,0.206460732,0.364,0.052,31.25,0,1,16,0.25,6236,6115,1,7,0.5244777969,0.5120204679,1.4349540956,31.899959568,1,0,16,0.0,6235,6115,0.0],[1,1,0.0,0.0,0.0,13.0,0,1,0,1.0,318,318,0,1,1.0,0.0,0.5422738053,13.5867680889,0,0,0,0.6358896725,317,318,0.0],[1,1,0.0,0.386363636,0.0,44.0,0,1,0,1.0,6237,6116,0,0,0.0,0.5337227268,0.5594276844,44.0738955687,0,0,0,0.1268228028,6238,6115,0.0],[1,1,0.0,0.033653846,0.0,208.0,0,1,0,1.0,6238,6117,1,0,0.1040620363,0.0961316382,0.460421858,208.3171069629,0,0,0,1.0,6237,6117,0.0],[1,1,0.0,0.016129032,0.016129032,124.0,1,2,1,1.0,6239,6118,0,2,0.5848183854,0.0,0.2292568455,124.3627797934,1,1,2,0.484185767,6239,6118,1.0],[1,1,0.0,0.0,0.0,0.0,0,1,0,1.0,319,319,1,0,0.1127314263,0.0,1.098390367,0.482036525,1,1,0,1.0,318,318,0.0],[1,1,0.0,0.038461538,0.0,208.0,0,1,0,1.0,6240,6119,1,1,0.45913088,0.0,0.6557827132,208.5757975321,0,0,1,0.2587271653,6240,6119,0.0],[1,14,0.855871143,0.480961924,0.260521042,35.64285714,0,4,1515,0.642857143,6255,6134,0,15,1.0,0.0,0.6573171006,35.8058403473,0,4,1516,1.0,6255,6134,1.0],[1,4,0.972004875,0.014814815,0.013333333,168.75,0,6,67,1.0,6259,6138,1,5,1.0,0.281844233,0.6705618162,168.4628753717,0,5,67,0.8871466384,6259,6139,0.0],[1,1,0.0,0.0,0.0,3.0,0,1,0,1.0,6255,6134,0,0,0.0,0.0375702092,0.0763913622,3.405009346,0,1,0,1.0,6255,6135,0.0],[1,2,0.99107606,0.293333333,0.066666667,37.5,0,2,0,0.5,6261,6140,1,2,1.0,0.2485661137,0.0970783784,38.042882765,0,2,0,0.6288666193,6260,6139,0.0],[1,82,0.75945676,0.099193006,0.083389375,72.53658537,0,6,6297,0.451219512,965,963,0,81,0.4511209523,0.0,0.720089993,73.1082953014,0,5,6296,0.0,963,962,1.0],[2,214,0.47193274,0.124123308,0.123144675,57.29906542,0,7,19651,0.378504673,882,882,2,214,0.0,1.0,0.469896189,57.9189022207,0,7,19650,0.0,881,883,1.0],[1,1,0.0,0.0,0.0,85.0,0,1,0,1.0,965,963,0,2,0.0,0.6534739198,0.0039632423,85.2912351693,1,1,0,1.0,964,963,0.0],[1,3,0.0,0.059405941,0.089108911,67.33333333,0,4,3,1.0,6264,6143,0,2,1.0,0.2826097366,0.535780521,68.3819131842,0,5,1,1.0,6263,6144,1.0],[1,4,0.0,0.0,0.0,0.0,0,4,493,0.75,6268,6147,0,3,0.0,0.0,0.6704823224,0.9276648187,0,3,493,0.7767783156,6269,6147,0.0],[1,1,0.0,0.05952381,1.107142857,84.0,0,3,1,1.0,6269,6148,2,0,0.4268720312,0.4849375698,0.9997400355,83.310276137,1,4,1,1.0,6268,6148,0.0],[1,13,0.587627056,0.089663761,0.168119552,61.76923077,0,5,336,0.692307692,6288,6167,2,12,0.0,0.0330367488,0.6277251523,63.9768083734,1,5,336,0.3436791101,6288,6168,1.0],[1,1,0.0,0.0,0.0,51.0,0,1,0,1.0,6275,6154,1,1,0.0,0.0,0.5064888623,51.2397164292,0,2,0,0.0,6274,6153,0.0],[1,5,0.496240368,0.142105263,0.257894737,38.0,0,4,100,1.0,6274,6153,0,5,1.0,0.590341792,0.8706193602,38.0313909315,0,3,100,1.0,6273,6152,0.0],[1,3,0.713856682,0.184322034,0.076271186,157.3333333,0,4,1,1.0,6291,6170,1,3,0.0,0.0,0.6915961975,156.3274621636,0,4,0,0.0,6290,6170,1.0],[1,1,0.0,2.411764706,0.764705882,17.0,0,2,0,1.0,6292,6171,0,0,0.648148493,1.0,0.0072362043,16.6607872279,1,1,0,1.0,6292,6170,0.0],[1,1,0.0,0.0,0.0,4.0,0,1,0,1.0,6307,6186,0,0,0.4339460229,0.7243896094,0.0373785569,3.7139764708,0,0,0,1.0,6306,6186,0.0],[1,14,0.925375097,0.044510386,0.044510386,48.14285714,0,5,535,0.571428571,6307,6186,1,14,1.0,0.3411852836,0.156277553,48.6179414057,0,4,535,0.1606307135,6307,6186,0.0],[1,3,0.829243901,0.319672131,0.0,40.66666667,0,2,531,0.666666667,6310,6189,1,1,1.0,0.0,0.4103393805,39.9873583855,0,1,532,1.0,6310,6190,0.0],[1,1,0.0,0.032846715,0.003649635,274.0,1,4,0,1.0,6311,6190,0,1,0.2010204788,0.0,0.5741248998,274.7362697591,2,3,0,1.0,6310,6190,0.0],[1,1,0.0,0.117647059,0.294117647,17.0,0,1,157,1.0,6312,6191,0,1,0.0,0.5174434462,0.7077880658,16.0562221874,1,0,156,1.0,6309,6190,0.0],[1,4,0.831735279,0.070539419,0.022821577,120.5,0,3,304,1.0,6316,6195,1,4,0.7917432172,1.0,0.359915241,118.9054015424,0,3,303,1.0,6316,6194,0.0],[1,1,0.0,0.003649635,0.003649635,274.0,1,4,0,1.0,6317,6196,0,0,0.1466808157,1.0,0.4050611032,274.2794923838,1,4,0,0.0501462601,6317,6198,1.0],[1,1,0.0,0.411764706,0.058823529,17.0,0,4,54,1.0,6319,6198,1,0,0.0,0.0,0.7537334533,15.6339259658,0,4,55,1.0,6319,6197,0.0],[1,1,0.0,0.0,0.0,15.0,0,1,0,1.0,6319,6198,0,0,0.7163188888,0.0,1.1848369375,14.9298777163,0,0,0,1.0,6318,6197,0.0],[1,1,0.0,0.428571429,0.0,35.0,0,2,1,1.0,320,320,1,0,0.0,0.0,1.1145898544,35.5302506331,0,0,0,1.0,321,319,0.0],[1,3,0.659247966,0.404929577,0.936619718,94.66666667,1,2,5,0.666666667,323,323,1,1,1.0,1.0,1.5330723907,94.8318037137,1,2,5,0.3381618929,323,324,1.0],[1,1,0.0,0.818181818,0.12987013,77.0,0,2,8,1.0,324,324,1,1,0.0,1.0,0.4599107859,75.4804479954,0,1,7,1.0,322,324,0.0],[1,4,0.832463457,0.024390244,0.015679443,143.5,0,5,8,0.5,6323,6202,0,4,0.0,0.0,1.2897619405,143.5367739015,0,5,10,0.9195293101,6323,6201,1.0],[1,2,0.0,0.0,0.0,102.5,0,1,0,0.5,6326,6205,0,1,0.0,0.713764699,0.0364695842,103.0147026323,0,1,0,0.3527909896,6325,6205,0.0],[1,1,0.0,0.009615385,0.004807692,208.0,0,1,2,1.0,6326,6205,1,1,0.2642573561,0.0,0.5719213126,206.6439374442,0,0,1,0.7390446322,6326,6206,0.0],[1,5,0.0,0.0,0.0,91.0,0,1,0,0.2,6347,6226,1,5,0.0,0.2121288337,1.755141382,91.348027598,1,0,1,0.0,6346,6226,0.0],[1,16,0.75742804,0.378469302,0.224978974,148.625,0,4,1368,0.625,6347,6226,0,17,0.3530044141,1.0,1.0242170384,148.1292126304,0,3,1369,0.6863662472,6347,6226,1.0],[1,1,0.0,0.0,0.0,21.0,0,1,0,1.0,6352,6231,0,1,0.0,0.0,0.7283582507,20.938383481,0,0,0,1.0,6351,6231,0.0],[1,4,0.444463282,0.219380888,0.030955585,185.75,0,3,93,1.0,6352,6231,1,3,0.0,0.7187707936,0.7824582606,185.8454513426,0,3,93,0.695955041,6352,6231,1.0],[1,4,0.0,0.0,0.0,58.0,0,1,0,0.25,6357,6236,1,3,0.6482238848,0.4559654073,0.6145863716,58.7848127946,0,0,0,1.0,6358,6235,1.0],[1,1,0.0,0.31277533,0.044052863,227.0,0,4,3,1.0,6357,6236,1,1,0.0,0.0,0.9433785887,226.8255796462,1,5,2,0.3878159659,6356,6236,0.0],[1,1,0.0,0.051020408,0.010204082,98.0,1,2,1,1.0,966,964,2,3,0.0,0.978356935,0.9800456338,97.8799776191,2,2,0,1.0,967,964,0.0],[1,2,0.966334094,0.422535211,0.690140845,35.5,0,4,60,1.0,109,109,1,2,1.0,1.0,1.1437717128,36.5702859914,0,4,59,1.0,108,108,1.0],[1,1,0.0,0.0,0.0,12.0,0,1,0,1.0,115,115,2,1,0.5780377866,0.2033242431,1.4655577984,11.7631385952,1,0,0,1.0,114,113,0.0],[1,5,0.885564352,0.251072961,0.053648069,93.2,0,4,20,0.4,115,115,2,5,1.0,0.3270163622,0.4183762615,93.1070920485,0,3,19,0.6397301195,114,116,1.0],[1,1,0.0,0.408163265,0.102040816,49.0,1,2,4,1.0,116,116,0,0,0.0,0.1733021519,1.2798262747,48.0287019766,1,0,3,0.713852916,115,117,0.0],[1,2,0.666578358,0.165289256,0.024793388,60.5,0,4,118,1.0,968,966,1,0,1.0,0.3210491967,0.0508881822,60.5495156628,2,3,118,1.0,967,966,0.0],[1,1,0.0,0.0,0.0,60.0,1,1,0,1.0,980,978,0,1,0.0,1.0,0.3006178303,59.759965834,0,1,1,0.1752842789,978,978,0.0],[1,11,0.604739203,0.144052045,0.255576208,97.81818182,1,5,320,0.636363636,980,978,0,10,0.3155033202,0.0,0.2039326028,98.0975479091,1,4,319,1.0,980,977,0.0],[1,5,0.304537211,0.141253508,0.115060804,213.8,1,5,99,0.8,997,995,1,5,1.0,0.0275162575,0.493255426,214.4753893679,1,3,100,0.8919844436,996,995,1.0],[1,1,0.0,0.0,0.0,143.0,1,1,0,1.0,992,990,1,0,1.0,0.0,0.7500865129,142.8957492247,0,0,0,1.0,992,989,0.0],[1,11,0.530658342,0.21604448,0.204130262,114.4545455,1,5,414,0.727272727,992,990,0,10,0.0,1.0,0.4994130289,113.6052855582,1,5,414,0.0,992,989,0.0],[1,1,0.0,0.0,0.111111111,18.0,0,2,171,1.0,544,544,0,2,0.0,0.0,0.3908041259,18.9894710992,0,1,170,1.0,544,543,0.0],[1,1,0.0,0.032012195,0.016768293,656.0,1,5,1,1.0,6358,6237,1,1,0.3420276856,0.0,0.609148609,656.0784807469,0,4,1,1.0,6358,6235,0.0],[1,9,0.793091708,0.094616639,0.225122349,68.11111111,0,5,40,0.444444444,6372,6251,0,10,1.0,0.6069499773,0.9531984593,67.7908978992,0,4,40,0.1669273887,6371,6250,1.0],[1,1,0.0,0.0,0.0,13.0,0,1,0,1.0,6362,6241,0,0,0.0,0.0180880015,0.8825353091,12.6160596421,1,0,0,1.0,6361,6241,0.0],[1,3,0.764045936,0.735294118,0.18627451,34.0,0,2,20,1.0,6362,6241,1,1,0.0,0.1371969154,0.7512678413,34.7664655793,0,0,20,0.9980493021,6362,6240,0.0],[1,1,0.0,0.0,0.0,16.0,0,1,0,1.0,6372,6251,1,1,0.0,0.0,0.4989364287,15.9666558688,0,0,0,0.5753722398,6371,6251,0.0],[1,3,0.895640306,0.0,0.017808219,243.3333333,0,4,164,0.666666667,547,547,0,2,1.0,0.5442054129,1.3319805163,244.2897326344,0,4,163,1.0,546,547,0.0],[1,5,0.680935691,0.35483871,0.079943899,142.6,0,4,137,0.4,6378,6257,0,4,0.0,0.0,0.0085001353,142.3858169754,1,3,137,1.0,6378,6257,0.0],[1,1,0.0,0.0,0.0,38.0,0,1,0,1.0,6378,6257,0,0,1.0,0.0,0.1164166094,37.4942915635,0,0,1,1.0,6377,6257,0.0],[1,2,0.995978957,0.735849057,0.106918239,79.5,0,4,140,1.0,6380,6259,1,2,1.0,0.1925070959,0.4745387683,80.6239713564,1,5,139,0.0,6380,6258,0.0],[1,6,0.904795482,0.268744735,0.119629318,197.8333333,0,5,145,1.0,6386,6265,0,5,1.0,0.0,1.105206255,197.3642480393,0,5,146,0.628321545,6385,6264,1.0],[1,1,0.0,0.145748988,0.036437247,247.0,0,4,2,1.0,998,996,1,1,0.0,0.0,0.4005865972,246.5601455955,0,4,1,1.0,997,995,1.0],[1,9,0.540513443,0.465378422,0.05958132,69.0,0,4,17,0.555555556,126,126,0,10,1.0,0.5275611048,0.4720508537,68.302411654,0,3,17,0.1283831598,125,125,1.0],[1,1,0.0,0.0,0.0,149.0,0,1,0,1.0,126,126,1,1,0.0,0.3666634215,0.440337098,148.2377098793,0,0,0,0.9577514281,126,124,1.0],[1,4,0.938983526,0.239534884,0.386046512,107.5,0,2,8,0.5,130,130,0,2,0.319687394,0.0,0.3530089428,105.9110630006,0,2,8,0.0,131,130,0.0],[1,15,0.881581152,0.343677269,0.10318076,85.93333333,0,5,77,0.6,145,145,1,15,0.0,0.0,0.7181362396,85.8073327881,0,5,75,0.7286355301,143,144,1.0],[1,4,0.613527454,0.117302053,0.04398827,85.25,1,5,13,1.0,6392,6271,0,2,0.0,0.0,0.5669793191,85.5036868814,0,3,13,0.0,6392,6271,1.0],[1,2,0.491237342,0.0302267,0.040302267,198.5,1,5,65,1.0,6388,6267,1,2,0.559570458,1.0,0.895759843,198.5341254303,0,4,64,0.8675210861,6387,6268,0.0],[1,4,0.538383239,0.141868512,0.14532872,144.5,1,4,254,1.0,6396,6275,1,3,0.7149247177,1.0,0.3202803355,144.2833672405,1,3,253,0.5111950338,6395,6274,1.0],[1,12,0.880055063,0.261654135,0.038345865,110.8333333,1,5,367,0.5,157,157,0,12,0.0845647982,0.9885114114,0.0095709503,109.6659978939,0,4,367,0.48912654,157,155,1.0],[1,1,0.0,0.588850174,0.003484321,287.0,0,4,9,1.0,158,158,0,0,0.1782336049,0.0,0.8219997841,287.4294685372,0,5,9,0.7424850733,158,157,0.0],[1,1,0.0,0.04368932,0.004854369,206.0,1,4,9,1.0,6397,6276,1,2,0.2809078571,0.1457819249,0.4851449924,206.3423974614,1,3,9,1.0,6396,6275,0.0],[1,1,0.0,0.002309469,0.002309469,433.0,1,4,8,1.0,6398,6277,0,1,0.6692403408,0.0,0.2005613159,433.7741687185,0,3,8,1.0,6396,6276,0.0],[1,1,0.0,0.026755853,0.0,299.0,1,5,6,1.0,999,997,2,1,1.0,0.3258115918,0.4563188087,299.2768048135,2,4,5,1.0,999,997,0.0],[1,1,0.0,0.142857143,0.0,28.0,0,1,61,1.0,6399,6278,0,1,0.2789938387,0.1509532373,0.2422746582,27.6142682127,0,0,61,1.0,6400,6278,0.0],[1,3,0.725686242,0.023809524,0.01047619,350.0,1,5,17,1.0,1002,1000,0,3,1.0,0.0,0.0759609552,350.2626295325,0,3,17,1.0,1001,999,0.0],[1,1,0.0,0.0,0.0,15.0,0,1,0,1.0,1009,1007,0,1,0.0352109039,0.0,0.9157405302,16.4793293698,0,1,0,1.0,1008,1006,0.0],[1,5,0.272170849,0.168053245,0.247920133,120.2,0,5,352,1.0,1009,1007,2,4,0.0,0.0,0.3329774885,119.8796347382,0,5,352,0.4943032466,1007,1006,0.0],[1,1,0.0,1.0,3.227272727,22.0,0,4,79,1.0,1003,1001,0,0,0.0,0.7152683401,3.4476887963,20.9303154768,0,4,79,0.4944156713,1002,1000,0.0],[1,2,0.863120569,0.006015038,0.004511278,332.5,0,5,4,1.0,1011,1009,1,1,1.0,0.0,0.7734179657,331.8137937458,0,5,3,0.0,1011,1008,0.0],[1,15,0.647599655,0.192849404,0.306608884,61.53333333,0,4,504,0.8,1026,1024,0,15,0.4678949357,0.8626274443,0.178434457,61.4036896096,0,3,502,0.8602663051,1025,1022,1.0],[1,1,0.0,0.024193548,0.002688172,372.0,0,3,0,1.0,1027,1025,1,1,0.0,0.0,1.8587283851,371.4642419852,0,3,0,1.0,1026,1025,1.0],[1,1,0.0,0.035714286,0.035714286,28.0,0,2,0,1.0,1028,1026,0,0,0.7687146133,0.0,1.37735583,27.4065026207,0,1,1,0.1637275271,1028,1026,0.0],[1,2,0.242292189,0.042031524,0.045534151,285.5,1,4,9,1.0,6401,6280,2,1,0.0,0.0115916809,0.2579750507,285.0160115508,0,3,9,0.0,6400,6280,0.0],[1,1,0.0,0.064189189,0.003378378,296.0,1,4,3,1.0,159,159,0,2,0.0133147057,0.3929448383,0.5380687336,296.602638252,0,2,3,0.4897559821,159,157,1.0],[1,1,0.0,0.503448276,0.013793103,145.0,1,2,5,1.0,160,160,1,1,0.1995212063,0.0,0.2121633449,145.9671388045,0,2,5,1.0,160,159,1.0],[1,1,0.0,0.0,0.0,34.0,0,1,0,1.0,1042,1040,0,0,0.0,1.0,0.446356412,33.388616614,0,0,0,1.0,1040,1041,0.0],[1,13,0.78271421,0.292321924,0.133209991,166.3076923,0,5,266,0.846153846,1042,1040,0,12,0.8799908351,0.0,0.0391834803,166.2635624445,0,3,267,0.6397034445,1041,1039,1.0],[1,1,0.0,0.003039514,0.003039514,329.0,1,6,0,1.0,161,161,0,1,0.0,0.6648639645,0.3527241409,328.9525806126,1,6,0,0.2574515509,160,161,0.0],[1,1,0.0,0.060422961,0.024169184,331.0,1,6,0,1.0,6402,6281,0,0,0.0,0.0,1.0903087694,330.9792292436,0,6,1,1.0,6403,6282,1.0],[1,1,0.0,0.391608392,0.118881119,286.0,0,3,2,1.0,162,162,0,0,0.0593167765,0.0,0.0624171595,285.6831143187,0,3,2,1.0,162,161,0.0],[1,2,0.558629373,0.045801527,0.041984733,131.0,0,1,8,1.0,164,164,0,1,1.0,0.0,0.5616340093,130.3677178618,1,0,7,1.0,163,163,1.0],[1,1,0.0,0.0,0.0,46.0,0,1,0,1.0,168,168,2,0,0.0,0.0,0.8256860705,43.8515315253,0,0,0,1.0,168,169,1.0],[1,3,0.710791286,0.758064516,0.258064516,62.0,0,2,19,0.666666667,167,167,1,3,1.0,0.8576164903,0.3541009264,62.3879070275,1,2,18,1.0,165,167,1.0],[1,3,0.750362902,0.425287356,0.00862069,116.0,0,2,13,1.0,171,171,2,2,0.0,0.6255483279,0.2154761537,115.6335938046,0,1,12,0.6142674145,171,170,0.0],[1,1,0.0,0.612956811,0.282392027,602.0,0,5,5,1.0,6403,6282,0,1,0.250502554,0.3360861518,0.1461993958,601.6102549206,1,4,4,0.3923914533,6404,6282,1.0],[1,1,0.0,0.149038462,0.083333333,624.0,1,5,0,1.0,6404,6283,1,1,0.0,0.0,0.4409122441,624.3712251304,1,4,0,1.0,6403,6283,1.0],[1,4,0.87475011,0.075382803,0.014134276,212.25,0,4,90,1.0,6411,6290,0,3,0.5823599053,0.0,0.2962675034,212.5848794954,1,3,91,1.0,6411,6290,1.0],[1,3,0.0,0.0,0.0,18.33333333,0,1,0,0.333333333,6411,6290,0,3,0.0,1.0,0.1393988634,18.1641326861,0,2,0,1.0,6411,6290,0.0],[1,4,0.877662682,0.087045922,0.05688828,364.75,0,4,44,0.5,6415,6294,1,4,0.9282540401,0.0,0.3543163886,363.8850578179,0,4,44,0.0,6415,6294,1.0],[1,1,0.0,0.057142857,0.035714286,140.0,1,4,6,1.0,6416,6295,1,0,0.0,0.5778228863,1.1131017899,140.4928880866,1,4,7,0.3551804376,6415,6294,0.0],[1,7,0.885379291,0.787878788,0.077441077,84.85714286,0,2,44,0.428571429,178,178,1,7,0.4776330082,0.5136557491,0.0361594038,84.8911498879,1,2,43,0.0,179,177,1.0],[1,3,0.468391581,0.24742268,0.020618557,323.3333333,0,5,15,1.0,181,181,1,2,0.1192934469,0.8057489181,0.3746308782,324.2984451375,0,5,13,1.0,180,180,1.0],[1,9,0.889095425,0.028028028,0.04004004,111.0,0,4,47,0.555555556,190,190,0,8,1.0,0.0,0.0616387552,112.1760290993,0,4,47,0.3353245621,189,190,0.0],[1,1,0.0,0.163636364,0.018181818,110.0,0,2,16,1.0,325,325,1,1,0.1171446634,0.1538706366,0.127066964,110.4732870613,0,1,16,0.9969402312,325,324,0.0],[1,1,0.0,0.388888889,0.034722222,144.0,0,4,17,1.0,326,326,0,0,0.0,0.481090963,0.493063471,143.2785434069,1,4,16,0.5420447862,326,325,0.0],[1,1,0.0,0.07654321,0.0,405.0,0,3,1,1.0,191,191,0,0,0.0,0.8114388488,0.4353072387,405.8183305812,0,3,0,0.876679003,190,191,0.0],[1,2,0.881290899,0.143617021,0.015957447,188.0,0,4,15,1.0,193,193,1,2,1.0,0.0,0.1790295281,187.078190057,0,3,13,0.4492523434,192,192,1.0],[1,2,0.728951496,0.133226324,0.048154093,311.5,0,4,13,1.0,195,195,1,1,1.0,0.0,0.6961975601,311.8339343638,0,4,12,0.0039204629,195,194,1.0],[1,2,0.932111568,0.134328358,0.208955224,33.5,0,2,29,1.0,6418,6297,0,2,0.3097486293,0.0,1.3113377789,33.3744163624,0,1,29,1.0,6418,6296,0.0],[1,7,0.666737428,0.118929633,0.063429138,144.1428571,0,6,193,0.857142857,6425,6304,0,7,1.0,0.0,0.7074339403,144.3390168277,0,5,192,0.5343028666,6425,6303,0.0],[1,4,0.676702055,0.03,0.04,100.0,1,4,57,0.75,6429,6308,1,4,0.7694823653,0.0,0.0759323555,101.2694619903,0,4,55,0.0,6429,6308,1.0],[1,2,0.543564443,0.018518519,0.004273504,351.0,1,6,8,1.0,6431,6310,0,1,0.5949009568,0.0762707603,0.0525892979,350.4018693007,1,6,8,0.8030785056,6431,6311,0.0],[1,2,0.195147318,0.13381295,0.152517986,347.5,1,5,5,1.0,6433,6312,1,2,0.0,0.0,0.2955459197,346.0178858941,0,4,3,0.0,6432,6312,0.0],[1,1,0.0,0.011589404,0.009933775,604.0,0,5,0,1.0,1043,1041,1,1,0.0,0.4519730292,0.6863100884,603.6730775597,0,5,0,0.7626505804,1042,1039,0.0],[1,1,0.0,0.01,0.01,100.0,1,3,21,1.0,6434,6313,0,0,0.2557387517,0.0,0.3102396577,100.7048386837,0,3,22,1.0,6432,6310,0.0],[1,5,0.792271731,0.189839572,0.128342246,224.4,0,5,112,1.0,6439,6318,0,5,1.0,0.0,0.2611597315,223.1766415901,0,4,111,1.0,6439,6317,1.0],[1,1,0.0,0.00661157,0.004958678,605.0,1,5,0,1.0,6440,6319,1,0,0.8978100669,0.6343003488,0.6094172527,605.6694380158,0,5,0,1.0,6441,6319,0.0],[1,2,0.985228136,0.089655172,0.006896552,72.5,0,2,60,1.0,6442,6321,1,1,0.9777036675,0.0,0.4918519306,72.3899048062,0,2,59,0.8527994246,6441,6320,1.0],[1,1,0.0,0.127090301,0.110367893,299.0,1,4,4,1.0,6443,6322,2,1,0.0241715498,0.0,0.0041225127,298.489596317,1,3,5,1.0,6443,6322,0.0],[1,1,0.0,0.0,0.0,13.0,0,1,0,1.0,6446,6325,1,1,0.0,0.0,0.6325415622,14.3428567616,0,1,1,0.6170702776,6445,6326,0.0],[1,3,0.0,0.0375,0.0,26.66666667,0,3,62,0.666666667,6453,6332,1,3,0.3232904306,0.0,0.188012731,26.9558664012,1,3,63,0.0,6452,6331,1.0],[1,4,0.0,0.0,0.0,28.75,0,1,0,0.25,6453,6332,0,3,0.0,0.1971653666,0.4763207709,27.5982073999,0,2,0,0.0,6451,6331,0.0],[1,1,0.0,0.011764706,0.0,85.0,0,3,20,1.0,6444,6323,0,1,0.0,0.1713883685,0.3761513861,87.0246399506,0,3,20,0.0,6444,6323,0.0],[1,1,0.0,0.12745098,0.161764706,204.0,0,4,0,1.0,6446,6325,1,1,1.0,0.0,0.0202602781,204.4930360585,0,4,0,0.1433250059,6444,6323,0.0],[1,2,0.071759139,0.213483146,0.651685393,133.5,0,4,4,1.0,1045,1043,0,1,0.0,0.4594615915,1.6973605463,133.8322587246,0,2,3,1.0,1045,1043,0.0],[1,1,0.0,0.018292683,0.018292683,164.0,0,3,21,1.0,1046,1044,1,0,0.0,0.0,0.5062078093,163.6163464467,0,3,20,1.0,1044,1044,0.0],[1,1,0.0,0.12,0.0,25.0,1,2,1,1.0,6454,6333,0,1,0.0,0.0,0.7778106654,24.9132116405,1,1,0,1.0,6453,6334,0.0],[1,5,0.751661028,0.445283019,0.141509434,106.0,0,5,21,0.8,6463,6342,1,4,0.7933899897,0.0,0.1662524947,106.3211455726,0,5,21,0.8820429328,6462,6342,1.0],[1,4,0.0,0.0,0.0,6.5,0,1,0,0.25,6463,6342,0,4,0.0,0.0,0.3438963201,6.5335279059,0,0,0,0.0,6462,6342,0.0],[1,13,0.988323704,0.645238095,0.957142857,32.30769231,0,4,1803,0.615384615,208,208,0,12,0.427549281,0.0,0.4508244695,31.9933399123,0,4,1803,0.0,209,207,1.0],[1,2,0.315997133,0.015706806,0.020942408,477.5,0,5,3,1.0,1048,1046,1,1,0.6809161299,0.0,0.1903537896,476.7637415302,0,4,2,0.4788599112,1047,1047,0.0],[1,26,0.982444133,0.581585082,0.37995338,33.0,0,6,1408,0.615384615,234,234,0,26,1.0,1.0,1.0555545154,33.04904181,1,6,1407,0.0,233,234,1.0],[1,3,0.995760555,0.027065527,0.014245014,234.0,0,4,66,0.666666667,237,237,0,3,0.0,0.7005870991,0.0696575663,234.7555357369,0,4,65,0.0,237,235,0.0],[1,3,0.918990046,0.051282051,0.044871795,52.0,0,5,54,0.666666667,240,240,0,2,0.1662095636,0.0239810474,1.1097054845,51.3036750415,1,6,53,0.1461610154,239,240,0.0],[1,2,0.985228136,0.027681661,0.020761246,144.5,0,5,23,1.0,242,242,1,2,0.9100420518,0.8265977234,0.229623446,143.7025251195,0,5,22,0.1286134325,241,243,0.0],[1,9,0.945058456,0.510273973,0.45890411,32.44444444,0,4,1045,0.888888889,251,251,1,9,1.0,0.0,0.3641086077,32.1513991963,0,4,1045,0.4894358081,250,250,1.0],[1,44,0.986005836,0.384615385,0.498481781,44.90909091,0,5,2995,0.386363636,295,295,0,43,1.0,0.4085407784,0.3084055547,44.9809570167,1,5,2995,0.5999345564,294,295,1.0],[1,1,0.0,0.031932773,0.067226891,595.0,0,5,1,1.0,1049,1047,1,0,0.0,0.2903647943,0.4221933455,594.7351205392,0,4,1,0.4442148076,1048,1046,0.0],[1,2,0.965636133,0.014038877,0.010799136,463.0,1,6,3,1.0,1051,1049,0,0,1.0,0.0,0.4318349242,462.8983876823,0,5,2,0.0,1051,1049,1.0],[1,10,0.0,0.0,0.0,56.9,1,1,0,0.1,6477,6356,0,10,0.9048303197,0.0,1.3695451659,56.8898454724,1,0,0,0.5216506329,6476,6356,1.0],[1,5,0.56943165,0.019047619,0.001904762,105.0,1,4,242,1.0,6482,6361,1,7,1.0,0.0,0.2099757933,103.834533077,0,3,241,0.9388149244,6481,6360,0.0],[1,4,0.898515142,0.266233766,0.073593074,115.5,1,4,77,0.75,6477,6356,1,4,0.8233025496,0.578409801,0.5099189658,116.0050535243,1,4,77,0.4874656608,6475,6356,1.0],[1,1,0.0,0.01754386,0.01754386,57.0,0,3,22,1.0,1052,1050,1,1,0.0917417669,0.0,0.6260065294,57.5322450225,1,2,22,1.0,1051,1049,0.0],[1,2,0.957026815,0.17896679,0.079335793,271.0,0,4,13,1.0,1054,1052,1,3,0.0,0.0202559184,0.7964169229,270.8165394401,0,4,12,0.5205695417,1053,1051,0.0],[1,4,0.974229291,0.047540984,0.027868852,152.5,1,5,7,0.75,1059,1057,0,3,0.27444147,0.7094074228,0.312484417,153.0772946366,0,4,6,1.0,1059,1057,1.0],[1,1,0.0,0.0,0.0,3.0,1,1,0,1.0,1059,1057,1,1,0.6130838251,0.0,0.0557415922,1.7254735796,1,0,0,0.3983207392,1058,1055,0.0],[1,7,0.712232318,0.458937198,0.342995169,59.14285714,1,2,551,0.428571429,6491,6370,0,5,1.0,0.1873100336,0.3347841777,58.2159462109,0,0,551,0.3023177784,6490,6370,0.0],[1,1,0.0,0.75862069,0.034482759,29.0,1,2,20,1.0,6483,6362,1,0,0.0,1.0,0.607996667,27.6910470197,1,2,19,0.0,6484,6360,1.0],[1,1,0.0,0.0,0.0,51.0,1,1,0,1.0,6491,6370,0,0,0.0,0.3739701489,0.1039556886,49.6589964319,1,0,0,1.0,6490,6371,0.0],[1,1,0.0,0.044728435,0.009584665,313.0,0,2,7,1.0,6492,6371,1,1,0.7551870936,0.0,0.1923800416,312.6834742474,0,2,7,0.7454564478,6491,6370,0.0],[1,3,0.817345422,0.010162602,0.010162602,328.0,0,6,26,0.666666667,1062,1060,1,2,0.4923192526,0.0,0.5597605531,328.5193073431,0,5,25,0.0,1062,1058,1.0],[1,1,0.0,0.003012048,0.003012048,332.0,0,6,0,1.0,1063,1061,1,2,0.0,0.0,0.8598013604,332.0078786508,1,6,0,0.7860336531,1063,1060,0.0],[1,9,0.918970792,0.38372093,0.529069767,38.22222222,0,4,1186,0.444444444,304,304,1,9,0.0,1.0,0.3604735339,38.2679993135,0,4,1185,1.0,304,302,1.0],[1,1,0.0,0.0,0.0,79.0,1,1,0,1.0,6495,6374,0,1,0.0,0.0,0.7138999671,78.7646953923,0,1,0,1.0,6494,6375,0.0],[1,1,0.0,0.134125637,0.139219015,589.0,1,5,0,1.0,6494,6373,1,1,0.0,0.0,0.9520884318,588.7893907088,0,5,0,0.7737352811,6494,6371,1.0],[1,1,0.0,0.0,0.0,38.0,1,1,0,1.0,6494,6373,0,0,0.0,0.0,0.7341416245,37.9704560993,0,0,0,1.0,6492,6371,0.0],[1,3,0.0,0.0,0.0,37.33333333,0,1,0,0.333333333,1072,1070,0,2,0.0,0.0,0.3844049725,36.2373394837,0,0,1,0.0,1071,1070,1.0],[1,6,0.600719466,0.063943162,0.014209591,93.83333333,0,4,62,0.666666667,1072,1070,0,6,0.6117435103,0.0,0.2722661873,93.917454787,0,5,61,0.3817298185,1070,1069,1.0],[1,31,0.813829401,0.116394606,0.176721079,45.4516129,0,6,355,0.387096774,335,335,1,30,0.5987839789,0.0,0.862581853,44.650482561,0,6,355,1.0,335,334,1.0],[1,53,0.926080429,0.039949537,0.075273339,44.86792453,0,5,525,0.283018868,388,388,1,53,1.0,0.0,0.2397606033,45.4968882551,0,5,524,0.8239405421,387,387,1.0],[1,1,0.0,0.310344828,0.379310345,29.0,0,2,1,1.0,6496,6375,1,1,0.0,0.5877888133,0.3473538366,27.5811539493,0,2,0,0.7442429943,6495,6375,0.0],[1,3,0.905618518,0.031674208,0.018099548,73.66666667,1,3,26,1.0,6499,6378,0,4,0.0,0.0,0.1338438786,73.2503279153,0,3,25,0.7328934717,6498,6378,1.0],[1,5,0.867321931,0.218809981,0.040307102,104.2,0,4,251,1.0,6504,6383,0,5,0.8014368976,0.0,0.3890011659,104.469526701,0,4,251,0.8631792074,6503,6382,1.0],[1,1,0.0,0.105263158,0.105263158,38.0,1,2,0,1.0,6505,6384,0,1,0.0,0.0,0.2222284434,38.7360465368,0,1,0,1.0,6505,6383,0.0],[1,1,0.0,0.006493506,0.006493506,154.0,1,3,2,1.0,1073,1071,2,0,0.0,0.3978291279,0.1245320436,154.0699548325,2,2,1,0.9010190119,1073,1069,0.0],[1,7,0.955161175,0.050505051,0.090314914,240.4285714,0,5,252,0.857142857,395,395,2,6,1.0,0.0,1.4693045021,240.3711948791,0,5,252,1.0,395,394,0.0],[1,2,0.811278124,0.179746835,0.093670886,197.5,0,2,26,0.5,1076,1074,0,1,0.7787942884,1.0,0.87357775,197.5944323932,0,1,27,0.4231834216,1076,1073,1.0],[1,1,0.0,0.077464789,0.0,142.0,0,3,0,1.0,1074,1072,1,1,0.0,0.0,0.7068044399,141.5648921101,0,3,0,1.0,1074,1071,0.0],[1,1,0.0,0.0,0.0,35.0,0,1,0,1.0,401,401,1,1,0.5932190516,0.0,0.6006514176,34.298743982,0,0,0,0.5878701147,401,400,0.0],[1,5,0.973018298,0.174603175,2.412698413,12.6,0,2,32,0.4,401,401,1,5,0.1016844132,0.0,2.2070067429,13.5513492963,0,0,33,0.8324934937,400,400,0.0],[1,2,0.970950594,0.018867925,0.021563342,185.5,0,4,24,1.0,403,403,1,2,0.7946157299,0.8828168983,0.7629690516,185.1242455086,0,4,24,1.0,403,402,1.0],[1,1,0.0,0.0,0.0,7.0,0,1,0,1.0,410,410,2,1,0.0,0.0,0.9405930062,7.8735488201,0,1,0,0.9096025486,410,409,0.0],[1,6,0.791439582,0.011131725,0.012987013,89.83333333,0,5,314,0.666666667,409,409,2,6,0.8055902549,0.1439012606,0.8302064806,89.5328684704,1,4,315,0.3969610203,409,409,0.0],[1,30,0.968021551,0.027641389,0.018003273,183.3,0,5,1393,0.6,440,440,2,29,1.0,1.0,0.5758838575,183.408259669,0,4,1393,0.2569358203,438,439,1.0],[1,1,0.0,0.009876543,0.014814815,405.0,1,3,8,1.0,441,441,0,0,0.694389059,0.031722888,0.9664993305,404.9447006999,0,3,7,0.5368342682,440,442,0.0],[1,1,0.0,0.234375,0.28125,64.0,1,1,1,1.0,6506,6385,3,0,0.0,0.221712556,0.1705759912,62.8992452483,1,0,1,1.0,6503,6385,0.0],[1,1,0.0,0.0,0.0,6.0,0,1,0,1.0,6512,6391,0,2,0.1792910768,0.0,0.2868296401,6.5988285853,1,1,0,0.9812319035,6511,6390,0.0],[1,5,0.652234762,0.543624161,0.369127517,119.2,0,5,6,1.0,6511,6390,0,4,1.0,1.0,0.8725594832,118.8192564911,0,4,6,0.0,6511,6391,1.0],[1,1,0.0,0.151079137,0.136690647,139.0,0,2,0,1.0,6513,6392,0,0,0.3011804279,0.1907930362,0.0186773757,139.6070962713,0,2,0,1.0,6511,6392,0.0],[1,5,0.75733461,0.074137931,0.001724138,116.0,0,4,244,0.8,1081,1079,1,6,0.7638619803,0.0,0.4947286716,116.2127302577,0,4,243,0.9982203403,1079,1080,1.0],[1,6,0.671185846,0.144341801,0.112009238,144.3333333,0,5,28,0.666666667,6519,6398,1,5,0.0,0.0,0.5985835245,145.0544327152,0,4,28,0.8890157777,6518,6398,0.0],[1,1,0.0,0.009090909,0.031818182,220.0,0,2,25,1.0,6520,6399,0,1,0.0,0.697113985,0.0255177949,220.4167971634,0,2,26,1.0,6519,6398,0.0],[1,2,0.667713541,0.029017857,0.066964286,448.0,1,6,6,1.0,6522,6401,0,1,1.0,0.0,0.3004749821,448.5171550943,0,6,6,0.7313561491,6522,6401,0.0],[1,1,0.0,0.0625,0.04296875,256.0,1,4,7,1.0,6523,6402,0,0,0.9054138891,0.5645517162,0.1858590976,256.2843637149,1,2,6,1.0,6522,6403,1.0],[1,4,0.670990479,0.104529617,0.128919861,215.25,1,6,8,0.75,6527,6406,2,4,0.6812751258,0.0,0.1125453109,215.6878489946,1,5,8,0.4455013816,6527,6405,0.0],[1,2,0.811278124,0.052863436,0.044052863,227.0,1,2,4,0.5,6529,6408,0,2,1.0,0.3833009944,0.5116346106,226.102043766,0,0,4,0.0,6528,6408,0.0],[1,1,0.0,0.025641026,0.0,195.0,1,4,19,1.0,6530,6409,0,1,0.2688332722,1.0,0.6418648411,193.9825448024,0,4,19,0.7083281844,6529,6409,0.0],[1,14,0.775138487,0.086401202,0.081141998,95.07142857,1,5,130,0.428571429,6544,6423,0,13,1.0,0.2319665249,0.376576607,95.6606466663,1,4,131,0.0,6544,6422,1.0],[1,2,0.970950594,0.015283843,0.006550218,229.0,0,2,0,0.5,6546,6425,0,1,0.0,0.0,0.1106779035,228.5216368782,0,2,0,0.0,6546,6424,0.0],[1,1,0.0,0.11023622,0.141732283,127.0,1,3,23,1.0,6547,6426,0,0,0.0,0.0649219307,0.0398944299,126.7839422746,1,3,22,0.1653975429,6546,6425,0.0],[1,1,0.0,0.061151079,0.010791367,278.0,1,2,0,1.0,6548,6427,1,1,0.0,0.8164040679,0.0954035953,279.4131694831,0,1,0,1.0,6548,6427,0.0],[1,3,0.666914186,0.083636364,0.076363636,183.3333333,1,4,39,1.0,6551,6430,0,2,0.0,0.0,0.5399334795,182.569902017,0,3,38,1.0,6551,6430,0.0],[1,12,0.590789611,0.173380035,0.316987741,95.16666667,0,5,596,0.833333333,6563,6442,0,10,0.9654159768,1.0,0.8167140043,94.7829107598,0,4,595,1.0,6562,6442,0.0],[1,1,0.0,0.041666667,0.005952381,336.0,0,6,1,1.0,6564,6443,0,0,0.336812001,0.0,0.4801497817,335.1391533792,0,4,0,1.0,6563,6441,0.0],[1,6,0.744154196,0.03575419,0.027932961,149.1666667,1,6,35,0.833333333,6570,6449,0,6,1.0,0.0,0.0442141261,149.2975910774,0,6,35,1.0,6570,6450,0.0],[1,4,0.685607873,0.191358025,0.16255144,121.5,1,5,11,1.0,6574,6453,0,4,0.5720827776,0.0972989413,1.3947262541,121.2556450819,0,5,11,0.4324342921,6574,6452,1.0],[1,3,0.279823909,0.429104478,0.432835821,89.33333333,1,4,28,1.0,6577,6456,1,1,0.112835782,0.0,0.7838617225,89.9261251085,3,3,28,1.0,6576,6456,0.0],[1,1,0.0,0.035714286,0.035714286,28.0,1,2,40,1.0,6578,6457,2,1,0.5042396684,0.4083419769,0.2923764977,27.218475003,0,1,38,1.0,6578,6456,0.0],[1,2,0.708835673,0.047263682,0.029850746,201.0,1,6,2,0.5,6580,6459,0,2,0.0,0.5837149257,1.2711757469,200.9690646423,1,6,2,0.0,6580,6458,0.0],[1,1,0.0,0.064748201,0.899280576,139.0,1,5,5,1.0,6581,6460,1,1,0.0,0.0,1.9300726579,138.1806903717,0,5,5,0.7438355025,6581,6460,1.0],[1,1,0.0,0.0,0.0,68.0,0,1,0,1.0,6589,6468,1,1,0.5210463429,1.0,1.6889241001,66.5913731714,0,0,0,1.0,6589,6468,0.0],[1,7,0.78293308,0.203278689,0.055737705,130.7142857,0,5,152,1.0,6588,6467,1,6,1.0,0.8050042923,0.0872764626,130.9840353439,0,5,152,0.4966534848,6588,6468,0.0],[1,4,0.866467944,0.254117647,0.470588235,106.25,0,5,33,0.75,6593,6472,0,3,0.2961038389,1.0,1.5720470338,105.9509816705,1,5,31,1.0,6593,6471,1.0],[1,1,0.0,0.005449591,0.010899183,367.0,0,3,0,1.0,548,548,1,0,0.4041277049,0.1725236376,0.2272442202,367.2947184215,0,2,0,1.0,547,548,1.0],[1,2,0.446481347,0.062176166,0.086355786,289.5,0,4,5,1.0,550,550,0,0,0.3053019171,0.0,0.6241119893,289.8148381736,0,3,5,1.0,550,550,0.0],[1,1,0.0,0.002739726,0.002739726,365.0,1,3,0,1.0,551,551,1,0,0.0,0.5506182651,1.2654118494,365.9636063181,0,3,0,1.0,551,550,1.0],[1,1,0.0,0.144230769,0.432692308,104.0,0,3,5,1.0,552,552,2,0,0.0,0.5202416548,0.0658943849,103.3846790181,1,2,4,1.0,552,552,0.0],[1,2,0.453716339,0.03960396,0.168316832,50.5,0,2,12,0.5,554,554,0,1,0.5816437012,0.0126227964,1.3940383224,49.6292657005,0,2,12,1.0,552,553,0.0],[1,1,0.0,0.101910828,0.197452229,157.0,1,3,5,1.0,555,555,1,0,0.9093157872,1.0,0.9818346445,157.7642995976,2,3,4,1.0,554,554,1.0],[1,1,0.0,0.161290323,0.322580645,31.0,0,2,6,1.0,556,556,0,0,1.0,0.282831466,0.2089655953,30.7021164521,0,2,6,1.0,556,557,0.0],[1,1,0.0,0.240963855,0.469879518,83.0,0,2,6,1.0,557,557,0,2,0.6241352381,1.0,0.3638145112,82.139571603,1,1,4,0.5303202402,556,556,0.0],[1,1,0.0,0.031372549,0.031372549,255.0,0,2,5,1.0,6594,6473,1,1,0.0,0.0,0.3623842993,254.9113614307,0,1,5,0.0,6595,6474,0.0],[1,1,0.0,0.005830904,0.002915452,343.0,1,6,1,1.0,6595,6474,1,1,0.0,0.0,0.4502493894,342.0951298755,0,5,0,1.0,6594,6474,0.0],[1,1,0.0,0.083018868,0.026415094,265.0,1,4,3,1.0,6596,6475,0,0,0.6130467107,0.0,1.5754318856,265.9929297574,2,4,3,0.7800377358,6594,6474,0.0],[1,1,0.0,0.009174312,0.009174312,218.0,0,2,6,1.0,6597,6476,0,0,0.0,0.0,0.6830880574,218.5358707647,1,2,6,0.7683959932,6597,6475,0.0],[1,2,0.634309555,0.5859375,0.390625,64.0,0,4,57,1.0,6599,6478,0,2,0.4895234374,1.0,0.0605003298,64.769988283,0,4,58,1.0,6598,6476,0.0],[1,1,0.0,0.007874016,0.0,381.0,1,3,9,1.0,1082,1080,0,0,0.0,0.9556250541,1.2397673761,381.3036442715,1,3,9,1.0,1081,1080,0.0],[1,1,0.0,0.040816327,0.040816327,49.0,1,2,6,1.0,1083,1081,1,0,0.0,0.0,1.1010144242,49.0859949128,0,1,6,0.0,1082,1081,1.0],[1,4,0.379026881,0.03931848,0.002621232,381.5,0,6,14,1.0,1087,1085,1,4,0.4930349968,0.0,0.2962148408,380.4857058222,0,5,14,1.0,1088,1085,0.0],[1,1,0.0,0.037037037,0.037037037,27.0,0,3,44,1.0,6600,6479,0,0,0.4408571587,0.8738115326,0.815632915,26.4120988494,0,3,42,1.0,6601,6479,0.0],[1,1,0.0,0.005780347,0.005780347,173.0,1,2,9,1.0,1088,1086,2,2,0.0,0.6703646354,0.1830311323,173.1435342804,0,2,9,0.0,1087,1085,0.0],[1,1,0.0,0.021702838,0.0,599.0,0,5,1,1.0,1089,1087,1,1,0.9124509688,0.0,0.7114616083,598.528112747,0,4,1,0.6597868797,1089,1087,0.0],[1,1,0.0,0.0,0.0,0.0,0,3,34,1.0,327,327,1,1,0.0,0.1086736621,0.8764082388,0.1679220824,0,1,33,1.0,327,327,0.0],[1,1,0.0,0.009009009,0.009009009,111.0,1,3,5,1.0,6601,6480,1,0,0.0,0.0,0.6040084115,111.0401704944,1,4,4,0.4414337924,6600,6479,0.0],[1,3,0.771052319,0.835443038,0.82278481,26.33333333,1,2,193,0.666666667,6604,6483,2,3,0.5159791018,1.0,1.9911588583,25.5375327857,0,1,193,0.0,6604,6483,0.0],[1,3,0.8363751,0.709677419,0.282258065,41.33333333,1,5,350,1.0,6607,6486,0,3,0.9020605248,0.571393196,0.6128748746,41.0078519772,0,5,349,0.1709864809,6606,6485,1.0],[1,2,0.811278124,0.00152207,0.00456621,328.5,0,5,16,1.0,1091,1089,0,1,1.0,1.0,0.7820585823,328.136833366,0,3,16,0.3272934156,1090,1088,0.0],[1,1,0.0,0.272727273,0.136363636,22.0,1,4,0,1.0,1092,1090,1,1,1.0,0.1777947392,0.7560646537,21.7544350693,1,3,0,1.0,1091,1090,0.0],[1,1,0.0,0.142857143,0.142857143,91.0,1,5,0,1.0,1,1,1,1,0.0,0.6000579084,0.6579892626,90.7121653765,1,4,0,0.1691101528,0,0,0.0],[1,9,0.623290986,0.048363095,0.002232143,149.3333333,0,6,246,0.444444444,1101,1099,0,8,0.0,0.5352609177,0.3906135019,150.2702110275,1,5,246,0.7966478843,1100,1099,1.0],[1,4,0.668742198,0.208459215,0.172205438,82.75,1,4,42,1.0,6612,6491,1,2,0.0,0.5714466741,0.4788727504,82.270299616,0,4,43,1.0,6611,6491,0.0],[1,1,0.0,0.0,0.0,44.0,1,1,0,1.0,6612,6491,1,1,0.0,1.0,0.3470122029,42.517514578,0,0,0,0.9418143865,6612,6491,0.0],[1,2,0.140511483,1.523584906,1.330188679,106.0,1,2,30,1.0,6614,6493,1,3,1.0,1.0,0.1674971599,105.6549061499,0,2,30,1.0,6612,6492,0.0],[1,3,0.674479572,0.283615819,0.188700565,295.0,1,5,65,1.0,6617,6496,0,3,1.0,0.7056373516,0.2598984495,296.2427256029,0,5,64,1.0,6616,6494,0.0],[1,4,0.861645967,0.161458333,0.09375,48.0,0,2,194,1.0,6621,6500,2,4,1.0,0.0,0.2301961641,49.0397069988,0,1,193,0.9223188651,6620,6498,0.0],[1,1,0.0,0.181818182,0.272727273,22.0,0,2,1,1.0,328,328,1,1,0.0,0.6876107354,0.5933713433,21.8354160072,0,1,0,0.0,328,328,0.0],[1,1,0.0,0.057142857,0.0,35.0,0,2,37,1.0,1105,1103,1,2,1.0,0.0280031675,1.223206022,33.8684781034,0,3,38,1.0,1105,1103,0.0],[1,1,0.0,0.12,0.08,50.0,1,2,6,1.0,1106,1104,1,0,0.0,0.0,0.8322388277,51.0030159908,1,2,6,0.971759666,1105,1103,0.0],[1,3,0.0,0.0,0.0,48.0,0,1,0,0.333333333,1104,1102,1,3,1.0,0.0036599342,0.4999843246,48.5051399759,0,0,0,0.2654258967,1103,1101,1.0],[1,9,0.600039801,0.291162791,0.324186047,238.8888889,1,6,205,0.888888889,6630,6509,1,10,0.4080214677,1.0,0.987383772,239.2882070624,0,5,205,1.0,6629,6510,1.0],[1,4,0.813995072,0.150355872,0.120106762,281.0,0,6,53,0.75,6634,6513,0,3,0.3126833248,0.454890761,0.1056493544,281.4821627602,0,6,52,1.0,6635,6511,1.0],[1,12,0.812096659,0.381074169,0.319693095,65.16666667,1,5,276,0.666666667,6658,6537,0,11,1.0,0.2542531702,0.7220461799,65.8044436523,1,6,277,1.0,6658,6537,0.0],[1,5,0.855488793,0.161290323,0.051612903,31.0,1,4,72,0.4,6639,6518,2,4,1.0,0.0,1.0742625183,30.4756531344,0,4,71,0.9695608982,6639,6518,0.0],[1,7,0.318301489,0.108045977,0.066666667,62.14285714,1,5,90,0.571428571,6646,6525,0,7,0.0,0.0576413641,0.3690573218,62.787033442,2,4,89,0.7146227138,6645,6525,0.0],[1,1,0.0,0.526315789,0.394736842,38.0,1,2,10,1.0,1108,1106,0,0,0.0,0.3836872957,0.1066920204,38.9065189957,0,1,8,0.0802984921,1107,1106,0.0],[1,1,0.0,0.0,0.0,0.0,0,3,15,1.0,1107,1105,1,0,0.9028420978,1.0,0.6424646921,0.8806635565,1,3,13,0.1067750026,1107,1106,0.0],[2,24,0.768254041,0.153798257,0.056039851,66.91666667,1,4,2390,0.541666667,6682,6682,2,23,1.0,0.9851703264,0.7824052522,67.7641915226,0,3,2389,0.0,6681,6682,1.0],[1,1,0.0,0.142857143,0.010989011,91.0,1,4,18,1.0,2,2,0,2,0.0,1.0,0.401505383,89.3232835162,0,3,17,1.0,3,2,0.0],[1,1,0.0,0.0,0.016393443,61.0,0,4,15,1.0,3,3,0,1,0.4725375577,0.0,0.4174366894,59.2126152597,1,5,15,1.0,3,3,0.0],[1,1,0.0,0.480769231,1.019230769,52.0,0,5,15,1.0,4,4,1,1,0.2768112381,1.0,2.7789885409,51.7204233105,0,5,15,0.0766154718,2,3,0.0],[1,1,0.0,0.14893617,0.510638298,94.0,1,4,16,1.0,558,558,0,0,0.0,0.0,1.4158185099,94.349554217,0,4,16,0.0771081949,557,558,0.0],[1,1,0.0,0.017142857,0.0,175.0,1,2,13,1.0,6683,6550,0,0,0.0,0.0,0.1980344088,173.7593496735,0,1,10,0.0,6683,6549,0.0],[1,3,1.0,0.023809524,0.023809524,42.0,0,4,130,1.0,561,561,1,2,1.0,0.0,0.9092915839,42.5267814081,1,3,129,1.0,561,561,0.0],[1,4,0.376660041,0.121076233,0.089686099,55.75,0,4,10,0.5,6687,6554,0,4,1.0,0.2362995164,0.5409347521,55.2566615201,0,2,9,0.0212998807,6686,6554,0.0],[1,1,0.0,0.0,0.0,50.0,0,1,0,1.0,1110,1108,2,2,0.0,0.0,0.75348235,49.6332030508,0,0,0,0.5142475784,1109,1107,0.0],[1,1,0.0,0.181818182,0.045454545,66.0,0,2,179,1.0,1110,1108,2,1,0.0,0.8570104474,0.2193966938,65.8675286398,0,2,178,1.0,1110,1108,0.0],[1,1,0.0,1.708333333,0.819444444,72.0,0,3,40,1.0,6688,6555,0,1,0.0,1.0,0.1410979119,71.9315058576,1,2,40,0.7973960749,6687,6555,0.0],[1,2,0.970950594,0.026315789,0.01754386,57.0,1,5,2,1.0,1112,1110,0,2,0.2864031784,0.6702237321,0.2505179473,57.8442534055,1,4,2,1.0,1111,1109,0.0],[1,2,0.994030211,0.070866142,0.015748031,63.5,1,4,58,1.0,443,443,1,1,0.7949680807,0.0,0.2389660804,63.981699352,1,4,58,1.0,443,442,0.0],[1,5,0.892756289,0.171597633,0.01183432,67.6,0,4,349,0.6,6701,6568,1,4,0.4682255048,0.7034187016,0.7534735705,67.9047355225,0,2,349,0.9460249444,6700,6567,0.0],[1,7,0.660680909,0.17146433,0.043804756,114.1428571,0,6,208,0.857142857,6695,6562,0,6,0.0,0.0,0.0334217455,115.7845031137,0,7,207,0.089437847,6696,6561,1.0],[1,1,0.0,0.0,0.0,79.0,0,1,0,1.0,6701,6568,1,2,0.5449887199,0.0,0.4688106489,78.526894852,0,1,0,1.0,6702,6569,0.0],[1,13,0.841047643,0.036274852,0.047436345,220.5384615,1,5,171,0.615384615,6714,6581,0,12,1.0,0.0,0.6814685988,220.7816867938,1,5,170,1.0,6713,6581,1.0],[1,1,0.0,0.004672897,0.004672897,214.0,1,2,0,1.0,6715,6582,1,0,0.0,0.6834181838,1.60009696,213.5284136769,1,2,0,1.0,6715,6581,0.0],[1,1,0.0,0.0,0.0,0.0,0,2,208,1.0,6716,6583,1,0,0.0,0.4750960835,0.7897036066,1.0048836558,0,3,206,0.3169087733,6716,6583,0.0],[1,1,0.0,0.044303797,0.006329114,158.0,0,3,15,1.0,6717,6584,1,1,0.5757876948,0.0,0.7637892834,158.1810467341,0,3,15,0.9108540428,6717,6584,0.0],[1,1,0.0,0.08,0.013333333,75.0,0,2,20,1.0,6718,6585,0,0,1.0,0.0,0.2949844369,74.4997766167,0,0,19,0.6993700943,6718,6585,0.0],[1,2,0.811278124,0.024937656,0.014962594,200.5,1,4,16,1.0,1114,1112,0,2,1.0,0.2151241761,1.1498394051,199.7622749166,0,3,17,0.8320441968,1113,1112,1.0],[1,2,0.543564443,0.153846154,0.065934066,91.0,1,2,2,1.0,6720,6587,1,1,0.6903678123,0.0,0.9039924595,91.1860182384,0,2,2,0.737291582,6720,6587,0.0],[1,3,0.34065954,0.390909091,0.096969697,110.0,1,4,126,0.666666667,6723,6590,0,3,1.0,0.927813442,0.6081061902,110.5138351976,1,3,125,1.0,6722,6588,0.0],[1,1,0.0,0.01,0.006666667,300.0,1,4,21,1.0,1115,1113,1,0,0.0,0.0,0.2428500259,300.3702821195,2,4,22,0.0,1114,1111,0.0],[1,1,0.0,0.00931677,0.01242236,322.0,1,4,1,1.0,6724,6591,0,2,0.0,0.0,0.2581559633,321.543100901,0,3,1,1.0,6725,6590,1.0],[1,1,0.0,0.1296875,0.078125,640.0,1,5,3,1.0,6726,6593,1,0,0.0,0.0,0.2066409891,640.4150594448,0,4,3,1.0,6725,6593,1.0],[1,1,0.0,0.0,0.0,6.0,1,1,0,1.0,6726,6593,0,0,0.0,1.0,1.3567230157,5.4131628513,0,2,0,0.7290723467,6726,6592,0.0],[1,1,0.0,0.970149254,0.746268657,134.0,0,3,111,1.0,6727,6594,0,2,0.0638552806,1.0,1.5719028931,133.7463004531,0,3,110,1.0,6727,6592,0.0],[1,1,0.0,0.518918919,0.378378378,185.0,1,4,17,1.0,6728,6595,1,0,0.0,0.6320152708,0.1709688947,185.2471478644,0,3,17,1.0,6728,6593,0.0],[1,1,0.0,0.018587361,0.011152416,269.0,1,5,1,1.0,6729,6596,0,1,0.0,0.0,0.1408094811,269.9372324766,1,3,0,0.4693093693,6727,6595,0.0],[1,8,0.898956284,0.057563588,0.014725569,93.375,1,5,76,0.875,1124,1122,1,7,0.0,0.3492870779,0.3975442021,93.4341333398,1,4,74,1.0,1124,1121,0.0],[1,1,0.0,0.010638298,0.010638298,94.0,0,4,52,1.0,1116,1114,2,0,0.0,0.1748003768,0.3317694812,93.5996861077,0,4,51,1.0,1116,1111,0.0],[1,8,0.937510318,0.012522361,0.016994633,139.75,1,6,601,0.75,1132,1130,0,8,1.0,0.0,0.1513701252,139.8365805316,1,6,600,0.0,1131,1129,1.0],[1,7,0.885284024,0.051882845,0.00251046,170.7142857,0,7,68,1.0,1139,1137,1,6,0.5327845627,0.1590892347,0.0013041498,172.5805439506,0,7,69,1.0,1138,1135,0.0],[1,1,0.0,0.021857923,0.010928962,366.0,1,6,0,1.0,1140,1138,1,0,0.1924000071,0.0,0.196700743,364.9805869244,0,7,0,1.0,1138,1137,0.0],[1,1,0.0,0.21875,0.0625,32.0,1,2,17,1.0,562,562,0,0,0.0,0.0,0.0789398862,31.5131621017,1,2,16,0.0081520495,561,561,0.0],[1,3,0.965886546,0.224043716,0.049180328,61.0,0,2,42,1.0,565,565,0,2,0.874580193,0.1587086389,0.5739832747,60.1541454503,0,1,42,0.5523787214,564,564,1.0],[1,1,0.0,0.012048193,0.0,83.0,1,1,61,1.0,6733,6600,1,1,0.3676505786,0.0,1.1305499163,82.655775127,0,1,61,1.0,6734,6599,1.0],[1,3,0.724617117,0.01620591,0.043851287,349.6666667,1,6,13,1.0,6732,6599,0,4,0.8317603003,1.0,0.3874726468,348.3831577069,0,5,12,0.9608061447,6731,6598,0.0],[1,3,0.992676725,0.096774194,0.080645161,62.0,1,2,0,0.333333333,568,568,1,2,0.3565917944,0.0,0.0451158518,62.1067950562,1,2,0,0.7190322535,568,567,0.0],[1,1,0.0,0.013888889,0.013888889,144.0,1,2,21,1.0,6734,6601,1,0,0.0,0.0,0.2487250393,143.4179159578,1,0,21,0.0246031777,6733,6600,0.0],[1,2,0.793049005,0.123684211,0.052631579,190.0,0,4,34,0.5,6736,6603,0,3,0.7103982373,0.0,0.2093177359,190.5071280713,1,4,33,1.0,6736,6603,0.0],[1,1,0.0,0.05,0.05,140.0,1,2,3,1.0,6737,6604,1,0,0.0,0.8077665849,0.0373333427,139.6151043729,1,2,3,1.0,6737,6604,0.0],[1,1,0.0,0.037037037,0.037037037,27.0,0,3,9,1.0,6738,6605,0,0,0.0,0.2165413141,0.6529621782,27.4543035928,1,3,10,1.0,6739,6605,0.0],[1,1,0.0,0.138297872,0.095744681,94.0,1,1,3,1.0,6739,134,1,1,0.0,0.0,0.550203565,93.512835127,1,1,2,0.0,6737,132,0.0],[1,3,0.454683044,0.151234568,0.092592593,108.0,1,5,124,0.666666667,6742,6608,0,3,0.0,0.4488503313,0.5233133539,107.5148926796,1,5,124,1.0,6742,6608,1.0],[1,2,0.852405179,0.223684211,0.013157895,38.0,1,3,2,0.5,6744,6610,1,2,1.0,0.0,1.3698495781,38.8900392009,1,3,1,0.4484622159,6745,6610,1.0],[1,9,0.832366761,0.24368231,0.05234657,61.55555556,0,4,1094,0.888888889,6753,6619,2,9,1.0,0.0,0.2385197252,61.7626764097,0,3,1094,0.4242813255,6754,6618,0.0],[1,1,0.0,0.112149533,0.028037383,107.0,0,2,3,1.0,569,569,2,0,0.0,0.0,0.6823160464,106.999241079,0,1,3,1.0,569,570,0.0],[1,4,0.0,0.0,0.0,13.75,0,1,0,0.25,6757,138,1,4,0.0,0.0443283285,0.4624513962,14.5979925573,0,0,0,0.0,6757,137,0.0],[1,12,0.596057648,0.157323689,0.245931284,46.08333333,0,5,856,0.75,6785,6647,1,11,0.8380586529,0.0,1.5771412164,46.0483986826,0,4,857,1.0,6784,6645,0.0],[1,1,0.0,0.0,0.0,30.0,0,1,0,1.0,6773,6635,0,1,0.0,0.0,0.0468805896,30.7769289448,0,0,0,0.0855331479,6773,6635,1.0],[1,15,0.915377054,0.128686327,0.116621984,49.73333333,0,5,1528,0.866666667,6773,6635,0,15,0.703606167,0.0,0.4394472453,49.4728109067,0,3,1527,1.0,6773,6636,0.0],[1,1,0.0,0.0,0.0,8.0,0,1,0,1.0,6844,6706,1,2,0.0,1.0,0.6391079221,7.7044665078,0,0,0,0.0,6843,6706,0.0],[1,43,0.969561285,0.029456423,0.020953538,76.58139535,0,6,1564,0.697674419,6828,6690,0,43,0.7407205296,0.0,0.4659028646,76.8922994135,0,3,1564,1.0,6828,6691,0.0],[1,15,0.935647018,0.025551102,0.018537074,133.0666667,0,7,268,0.866666667,6844,6706,0,13,0.2696278736,0.0,0.8499797147,133.5913163074,0,6,269,1.0,6845,6707,0.0],[1,1,0.0,0.016194332,0.004048583,247.0,1,4,7,1.0,444,444,2,0,0.0,0.0,1.5616792989,247.142349301,2,4,7,0.0,443,444,0.0],[1,22,0.899368348,0.161377448,0.035111411,67.31818182,0,5,729,0.909090909,6866,6728,1,23,1.0,0.2419445365,0.6561518434,67.8653694993,0,4,729,0.3187183417,6865,6727,0.0],[1,4,0.921897066,0.354330709,0.173228346,31.75,0,3,44,1.0,573,573,0,3,0.0935224554,1.0,0.3120173366,31.1227696873,0,2,42,0.9842502704,572,573,0.0],[1,4,0.748032956,0.026607539,0.011086475,112.75,1,3,33,1.0,6870,6732,1,3,0.7489409713,0.5424082842,0.4239901588,112.1818241211,0,2,33,0.0,6869,6732,0.0],[1,3,0.979031763,1.239130435,0.782608696,15.33333333,0,1,3,0.333333333,6873,141,0,2,0.3949067612,0.2591564453,2.127189273,15.8908953761,0,0,2,0.0,6872,140,0.0],[1,15,0.848830323,0.389857369,0.231378764,42.06666667,0,6,231,0.333333333,6888,6747,1,14,1.0,0.5374372863,0.0087319649,41.3626173655,0,5,230,0.776748174,6887,6746,0.0],[1,1,0.0,0.082191781,0.068493151,73.0,1,3,1,1.0,574,574,1,0,0.6526198245,0.3078785774,0.0268182578,72.6451231057,1,3,1,1.0,573,573,0.0],[1,1,0.0,1.0,0.913043478,23.0,1,2,151,1.0,6889,6748,2,0,0.4068764235,1.0,1.4288826859,24.2546092522,0,2,153,0.5492887084,6888,6749,0.0],[1,2,0.558629373,0.186813187,0.065934066,45.5,0,4,1,1.0,446,446,0,2,0.0,0.0,0.6523515528,43.6911432724,1,3,0,0.9355942006,446,447,0.0],[1,3,0.0,0.014925373,0.104477612,22.33333333,0,4,327,0.666666667,577,577,1,3,0.0,0.756795413,1.3173172364,23.0751537915,0,4,326,1.0,577,577,0.0],[1,3,0.937931846,0.151376147,0.285932722,218.0,0,4,59,0.666666667,580,580,1,2,0.9736170581,0.2860648538,0.5827849778,217.1751019631,0,4,57,0.552113698,580,580,0.0],[1,3,0.918555784,0.238993711,0.100628931,53.0,1,2,14,1.0,1143,1141,0,4,1.0,1.0,0.3617269511,53.167955822,1,1,14,1.0,1142,1141,1.0],[1,2,0.999142104,0.186567164,0.138059701,134.0,0,3,25,1.0,6891,6750,0,3,0.3534936239,0.8664161167,0.3193186258,132.1762227505,1,2,25,0.0,6891,6752,0.0],[1,1,0.0,0.578947368,0.486842105,76.0,1,1,18,1.0,6892,6751,2,0,0.3564711812,1.0,0.3745033719,75.2946333641,0,1,17,0.8078472528,6893,6751,0.0],[1,2,0.842657877,0.13229572,0.054474708,128.5,1,4,50,1.0,6894,6753,0,1,0.9199545759,0.5154597345,0.369338157,127.919595807,1,5,48,1.0,6895,6753,0.0],[1,1,0.0,0.025210084,0.025210084,119.0,0,1,218,1.0,6895,142,1,0,0.0,0.0,0.5650497356,118.310363798,0,1,218,0.799125127,6893,142,0.0],[1,7,0.943825617,0.338785047,0.163551402,61.14285714,1,4,63,0.142857143,6902,6760,0,6,1.0,1.0,1.3311515635,61.6299804675,0,4,61,0.0,6902,6759,0.0],[1,4,0.244153686,1.562141491,1.407265774,130.75,1,2,94,0.5,6908,148,1,5,0.3454900155,1.0,1.5631413751,130.5479493966,0,0,94,0.3675043798,6908,149,1.0],[1,1,0.0,0.021052632,0.010526316,95.0,1,1,6,1.0,6903,143,1,1,0.0,0.2719460391,0.0466486123,94.7113031756,2,0,6,1.0,6903,141,0.0],[1,1,0.0,0.0,0.0,39.0,1,1,0,1.0,6908,148,1,1,0.0,0.0,0.2523521278,40.19654898,0,1,0,0.559611041,6908,147,1.0],[1,1,0.0,0.581395349,0.325581395,86.0,1,1,6,1.0,6909,6761,0,1,0.0,0.4572580839,0.0923704661,86.9493596873,1,1,6,0.0,6908,6759,0.0],[1,1,0.0,0.098039216,0.137254902,51.0,1,3,24,1.0,6910,6762,0,1,0.0,0.0867308348,0.2152224439,50.8888099618,0,2,24,1.0,6909,6760,0.0],[1,1,0.0,0.306666667,0.186666667,75.0,1,3,48,1.0,6911,6763,1,0,0.0,1.0,0.5699137836,74.6913539057,1,2,48,1.0,6910,6764,0.0],[1,1,0.0,0.833333333,0.472222222,36.0,1,3,21,1.0,6912,6764,1,1,0.0,0.5209862144,0.6831414771,36.1923475927,1,2,21,0.2275689604,6912,6763,0.0],[1,1,0.0,0.356741573,0.292134831,356.0,1,1,2,1.0,6913,6765,0,1,0.0,1.0,0.0628920694,356.185055201,0,1,2,0.3695625555,6912,6765,0.0],[1,1,0.0,12.0,16.0,0.0,0,3,2,1.0,6914,6766,0,2,1.0,1.0,17.3470446355,0.1661429659,0,2,3,1.0,6914,6765,0.0],[1,1,0.0,0.084745763,0.033898305,59.0,1,3,3,1.0,6915,6767,0,0,0.0179610431,0.2246116844,1.0719912511,60.1713278773,0,3,4,0.6721011523,6915,6766,0.0],[1,1,0.0,0.032258065,0.0,31.0,1,4,2,1.0,6916,6768,1,0,0.2623133255,0.0,1.3923872966,30.8492200265,0,4,2,0.0281439669,6916,6767,0.0],[1,1,0.0,0.064516129,0.064516129,124.0,1,4,3,1.0,581,581,1,0,0.0618653522,0.0,0.0114178841,124.4296496525,0,4,2,1.0,581,581,0.0],[1,1,0.0,0.468085106,0.063829787,188.0,0,3,2,1.0,329,329,0,1,0.7232022389,0.6180480966,0.1263932759,187.3312918,0,2,2,0.1841063729,329,329,0.0],[1,1,0.0,0.0,0.0,18.0,1,1,0,1.0,6917,6769,0,1,1.0,1.0,0.4319184914,17.7428644014,0,0,0,0.8423506713,6917,6769,1.0],[1,1,0.0,0.019736842,0.118421053,152.0,1,6,118,1.0,6922,6774,1,2,0.8746728251,0.8873460288,0.5400606198,153.0513219431,0,5,118,0.6776739323,6923,6775,0.0],[1,3,0.0,0.0,0.0,15.66666667,1,1,0,0.333333333,6922,6774,1,1,0.5804162529,0.0,0.5988245222,15.7320326199,1,0,0,1.0,6922,6774,1.0],[1,1,0.0,0.0,0.0,0.0,1,3,118,1.0,6918,6770,1,2,0.4440343585,0.1360889595,0.0332861834,0.3110063829,1,4,117,0.4797719357,6919,6771,0.0],[1,1,0.0,0.108108108,0.0,74.0,0,2,10,1.0,582,582,0,1,0.2370057579,0.0,1.0592923714,73.8285081082,0,2,11,0.7242633454,581,581,0.0],[1,1,0.0,0.009259259,0.00617284,324.0,1,4,7,1.0,1144,1142,0,0,1.0,0.2457407781,0.9352268958,324.8668528827,1,3,7,0.7309779514,1144,1141,0.0],[1,2,0.918295834,0.153846154,0.076923077,13.0,1,2,2,1.0,331,331,1,0,0.0,0.0,1.0674711233,13.6556288053,1,1,1,0.2995727573,331,331,0.0],[1,3,0.830428998,0.062639821,0.015659955,149.0,1,5,69,1.0,1147,1145,1,4,0.0,0.2897906796,0.1011712672,147.6305063337,0,4,67,1.0,1145,1145,0.0],[1,3,0.212321634,0.177981651,0.181651376,181.6666667,0,4,8,1.0,1150,1148,2,3,0.3599896095,0.4868086558,0.0047213332,181.5321872407,0,4,7,1.0,1150,1148,1.0],[1,1,0.0,0.3375,0.225,160.0,0,3,0,1.0,332,332,0,0,0.0,0.5734480973,0.1445908278,160.3942459186,1,2,1,1.0,332,331,0.0],[1,44,0.890458029,0.019082633,0.031512605,129.8181818,1,6,1376,0.613636364,626,626,0,44,0.0,1.0,0.5130781929,129.5468536011,0,6,1376,0.5513571199,625,627,0.0],[1,1,0.0,0.0,0.0,45.0,0,1,0,1.0,1,1,0,0,1.0,0.9420093506,0.2202008986,44.8596152276,0,1,0,0.0,1,1,0.0],[1,1,0.0,0.246376812,0.014492754,69.0,0,3,265,1.0,2,2,1,1,0.0,0.0,0.6375282564,68.9243054523,0,3,263,0.5668503164,1,2,0.0],[1,1,0.0,0.04,0.08,25.0,0,2,12,1.0,3,1,2,1,0.0,0.9916351848,0.0846762977,24.0739793036,1,1,11,0.80439357,1,2,0.0],[1,1,0.0,0.12755102,0.010204082,196.0,0,6,10,1.0,4,3,0,1,0.3854627477,0.8920639142,0.3524302356,197.0109617138,0,5,10,0.2031342947,3,2,0.0],[1,1,0.0,0.347222222,0.361111111,72.0,1,4,67,1.0,627,627,1,0,0.4708154922,0.4294699491,0.1542577891,72.0272351792,1,4,67,0.4941252321,626,627,0.0],[1,1,0.0,0.181818182,0.121212121,66.0,0,5,51,1.0,5,4,0,0,0.257720338,0.7011116615,0.7708980099,67.0423983676,1,5,49,0.0,5,4,0.0],[1,1,0.0,0.083333333,0.049242424,264.0,0,6,10,1.0,6,5,0,1,0.16368901,0.0,0.0419764826,263.6127846609,1,4,10,1.0,6,4,0.0],[1,1,0.0,0.318181818,0.181818182,22.0,1,2,50,1.0,7,6,1,1,0.2846130496,0.9022030205,0.9080800512,22.2738428092,0,2,50,0.9415797886,6,5,0.0],[1,1,0.0,0.035714286,0.035714286,196.0,1,6,0,1.0,628,628,0,1,0.0,1.0,0.278428663,194.7114552371,0,5,1,1.0,626,629,0.0],[1,1,0.0,0.362637363,0.10989011,91.0,0,4,0,1.0,629,629,1,2,0.0,0.5111213859,0.6146248038,90.1815561687,0,4,0,0.8031731356,629,628,0.0],[1,1,0.0,1.469135802,0.888888889,81.0,0,2,4,1.0,630,630,0,0,1.0,0.8734115059,0.9298023476,80.2112189039,1,2,4,0.7633249107,630,629,0.0],[1,1,0.0,1.307692308,0.692307692,13.0,0,3,27,1.0,631,631,0,0,0.0,1.0,0.8953664102,11.3031938718,0,2,28,0.8524726704,630,631,0.0],[1,1,0.0,0.114583333,0.0625,96.0,1,3,6,1.0,8,7,0,1,0.190375834,0.2781356115,0.2680413022,96.2552098098,0,3,5,0.0335501859,8,7,0.0],[1,1,0.0,0.861209964,0.128113879,281.0,0,4,9,1.0,5,5,1,1,0.0,1.0,0.0055057202,281.7357954804,0,4,8,1.0,4,5,1.0],[1,1,0.0,0.709677419,0.0,93.0,0,3,0,1.0,9,8,0,1,0.02032856,1.0,0.6719827905,93.7076569396,0,4,0,1.0,10,7,0.0],[1,1,0.0,0.889908257,0.027522936,109.0,0,1,0,1.0,10,9,2,0,0.0,1.0,0.0303951913,108.3019439475,1,0,0,0.1593162922,9,8,0.0],[1,1,0.0,0.186379928,0.093189964,279.0,0,6,0,1.0,11,10,1,1,0.2599807443,0.2795932676,0.6719728785,279.1906868126,0,5,0,0.9637426742,11,11,1.0],[1,1,0.0,0.014234875,0.017793594,281.0,1,4,0,1.0,6,6,0,0,0.0,0.0,1.1408472645,280.8986300155,0,3,0,1.0,5,6,0.0],[1,1,0.0,0.2,0.094736842,95.0,0,3,1,1.0,12,11,1,0,0.0,1.0,0.6061294019,95.3351380029,0,2,1,1.0,11,9,0.0],[1,1,0.0,0.586206897,0.034482759,29.0,0,4,121,1.0,13,12,1,0,0.5123151575,0.0,0.0216363962,29.6305733603,0,4,120,1.0,12,11,0.0],[1,1,0.0,0.103448276,0.034482759,290.0,1,6,1,1.0,14,13,0,1,0.0,0.0,0.3389535021,289.4185831094,0,6,1,1.0,12,12,0.0],[1,1,0.0,0.058091286,0.045643154,241.0,1,4,1,1.0,447,447,1,2,0.0,1.0,0.1854591224,240.2672942842,0,4,0,0.9607927501,447,446,0.0],[1,1,0.0,0.024647887,0.014084507,284.0,0,4,1,1.0,7,7,1,0,0.4571610024,0.0,0.3387425353,282.3672207974,0,3,0,0.0,6,7,0.0],[1,1,0.0,0.006622517,0.0,302.0,1,4,1,1.0,448,448,1,0,0.0,0.3390729873,1.3154321116,302.1916083046,1,2,0,0.3423137659,447,448,0.0],[1,1,0.0,0.00330033,0.0,303.0,1,4,0,1.0,449,449,0,0,1.0,0.0,0.4261315525,303.3566630647,1,3,0,0.468870985,448,450,0.0],[1,1,0.0,0.26146789,0.004587156,218.0,0,5,47,1.0,15,14,0,1,0.0,0.0,0.2505065833,218.8793519593,0,6,46,1.0,14,14,0.0],[1,1,0.0,0.0,0.0,52.0,0,1,0,1.0,16,15,1,1,0.0,0.0,0.9452999621,52.8091815918,0,1,0,0.6329753686,15,15,0.0],[1,10,0.880228911,0.090534979,0.011316872,97.2,0,6,120,0.7,459,459,1,10,0.9252879311,0.0,0.3650985162,95.5890958916,0,6,120,0.9042240912,459,460,0.0],[1,1,0.0,0.139013453,0.071748879,223.0,1,5,1,1.0,17,16,0,0,0.0,0.0,0.3182916786,223.5647310952,0,3,1,1.0,17,16,0.0],[1,1,0.0,0.6,0.0,95.0,0,1,1,1.0,18,17,1,2,0.5709471402,0.6621011926,0.3378226932,95.1676999363,0,0,0,1.0,18,17,0.0],[1,1,0.0,0.095833333,0.0,240.0,0,4,2,1.0,19,18,0,0,0.0413049372,1.0,0.2802631212,237.8784167079,0,4,1,1.0,18,17,0.0],[1,1,0.0,0.0,0.0,33.0,0,1,0,1.0,20,19,1,1,0.8545899253,0.0,0.7458928129,33.5880742343,0,0,2,1.0,20,17,0.0],[1,5,0.953412099,0.58974359,0.179487179,39.0,0,5,346,0.6,464,464,0,4,1.0,1.0,0.0126722966,37.9964251351,0,4,348,0.2764405072,463,464,0.0],[1,15,0.840974207,0.086446886,0.016117216,91.0,0,6,61,0.333333333,479,479,0,16,1.0,0.3587101357,0.8155114386,91.2880675212,0,6,60,0.3599391615,479,478,0.0],[1,1,0.0,0.961538462,0.0,26.0,0,3,3,1.0,480,480,1,0,0.1629203343,0.654381466,0.8297802117,25.9901742445,0,3,3,0.0,479,481,0.0],[1,6,0.0,0.0,0.0,24.16666667,0,1,0,0.166666667,26,7,0,5,1.0,0.9197271876,1.3226600924,24.3210450028,0,0,0,0.1810826298,25,7,1.0],[1,1,0.0,0.075268817,0.0,93.0,1,4,54,1.0,27,20,0,0,0.6799352056,0.0,0.522516248,92.6608340083,0,4,53,0.9268597708,28,19,0.0],[1,1,0.0,0.58,0.26,50.0,0,3,55,1.0,632,632,0,1,0.0,0.2972905089,1.659739382,48.6501531643,0,3,55,1.0,632,632,0.0],[1,4,0.928512264,0.159887798,0.430575035,178.25,0,6,35,1.0,636,636,1,4,0.8293454559,0.0,0.7339806169,179.0838224305,0,5,36,0.7934910295,636,635,0.0],[1,1,0.0,0.156996587,0.116040956,293.0,1,4,3,1.0,8,8,1,1,0.0,0.0,0.7019211244,292.5486514205,1,4,2,0.8913895321,8,7,0.0],[1,1,0.0,0.044715447,0.004065041,246.0,0,4,2,1.0,28,21,0,2,0.6751033155,0.3841220127,1.2805843193,246.7447329628,0,4,2,0.6591092221,27,20,0.0],[1,1,0.0,0.535714286,0.0,56.0,0,1,2,1.0,29,22,2,0,0.6184544342,0.1895309407,0.0614560198,56.6517934329,1,1,2,0.9125746798,29,22,0.0],[1,1,0.0,0.083333333,0.0,48.0,0,2,225,1.0,30,23,1,0,0.0,1.0,0.0774400463,47.9472710551,0,2,225,1.0,30,22,0.0],[1,1,0.0,0.266666667,0.0,30.0,0,4,3,1.0,31,24,2,0,0.0,0.7449337571,0.561145285,30.4379291895,0,4,2,0.199125088,31,24,0.0],[1,1,0.0,0.027118644,0.006779661,295.0,1,6,3,1.0,32,25,0,1,0.0877124728,0.5400139867,0.8675539584,296.1480330144,0,5,2,0.8696246899,32,25,0.0],[1,1,0.0,0.043478261,0.0,138.0,1,4,0,1.0,1151,1149,0,0,0.6195266257,0.4000173255,0.0548493479,137.3468052669,0,3,0,0.719417262,1149,1148,0.0],[1,2,0.918295834,0.013944223,0.009960159,502.0,0,6,26,0.5,1153,1151,0,1,1.0,0.0,0.588614952,502.7688560997,0,7,25,0.0,1151,1150,0.0],[1,1,0.0,0.558823529,0.617647059,34.0,0,2,5,1.0,637,637,1,0,0.2083297753,0.0,2.7087099915,34.9008098864,0,1,5,1.0,635,636,0.0],[1,2,0.970950594,0.049261084,0.197044335,101.5,0,5,46,1.0,639,639,0,3,0.9805306559,0.0,0.0282983534,101.5919546438,0,5,46,1.0,639,639,0.0],[1,1,0.0,0.623655914,0.086021505,93.0,0,6,1,1.0,640,640,0,0,0.0,0.0,0.3283964343,93.4131870269,1,5,1,1.0,640,639,0.0],[1,1,0.0,0.216981132,0.0,106.0,1,3,272,1.0,482,482,0,1,0.1580376469,1.0,0.820386853,106.8948176063,0,2,271,0.3624672302,482,482,0.0],[1,1,0.0,0.0,0.0,102.0,1,1,0,1.0,482,482,0,1,0.0,0.0,0.7815930865,102.4180771701,0,2,0,0.6620745513,481,480,0.0],[1,11,0.910859244,0.050516648,0.030998852,79.18181818,0,6,20,0.181818182,493,493,1,10,0.0,0.0,0.3402545365,78.8055874973,1,5,19,0.6629854633,493,491,0.0],[1,1,0.0,0.0,0.0,39.0,0,1,0,1.0,494,494,0,1,0.0,0.8660677468,0.169703941,37.8416108319,1,0,0,1.0,492,493,0.0],[1,1,0.0,0.015503876,0.002583979,387.0,1,3,11,1.0,333,333,0,0,0.7147853831,0.0,1.2154902507,388.066973821,0,2,12,1.0,332,332,0.0],[1,1,0.0,0.320855615,0.486631016,187.0,0,3,7,1.0,334,334,2,1,0.9387790598,1.0,0.1306015377,187.8484781827,1,3,6,0.0881240064,334,333,0.0],[1,2,0.811278124,0.331858407,0.022123894,113.0,1,4,98,1.0,496,496,0,1,0.3551396046,0.8051909811,0.1720544708,112.9895651907,1,3,99,0.0,496,496,0.0],[1,1,0.0,1.0,1.0,0.0,0,4,8,1.0,33,26,1,0,0.7542040294,0.3801728701,0.2193941771,0.4772322242,0,5,7,0.0837997752,32,26,0.0],[1,1,0.0,0.166666667,0.090909091,66.0,1,5,18,1.0,335,335,1,1,0.0931566293,0.0,0.1110488849,66.7184028119,2,5,19,0.716723977,336,336,0.0],[1,1,0.0,0.405405405,0.121621622,74.0,1,2,11,1.0,1156,1154,0,0,0.3055633947,0.0,0.7802732685,74.4834782181,0,1,9,0.0879709329,1155,1153,0.0],[1,2,0.0,0.0,0.0,30.0,1,1,0,0.5,1156,1154,0,1,0.0,0.2497882302,0.966130825,29.2984199059,2,1,0,0.0287707556,1154,1155,1.0],[1,5,0.706779797,0.05489774,0.013993541,185.8,1,5,100,1.0,340,340,0,5,0.0,0.0,0.5874018778,185.9713294172,0,4,98,1.0,342,340,0.0],[1,14,0.806076407,0.376286353,0.25950783,159.6428571,0,6,234,0.642857143,6936,6788,1,13,1.0,0.2395286071,0.3028500586,160.2620327752,0,6,235,1.0,6934,6787,1.0],[1,3,0.0,0.0,0.0,64.33333333,0,1,0,0.333333333,6939,6791,1,4,0.1374423185,0.0,0.3846182644,64.3443361045,0,1,0,0.0,6938,6790,1.0],[1,6,0.637825913,0.249657064,0.193415638,121.5,0,4,199,1.0,6945,6797,0,5,0.769039508,0.6878093494,1.4613182067,121.7713296461,0,5,198,0.8795971949,6944,6797,0.0],[1,6,0.978928343,0.016393443,0.013114754,101.6666667,1,5,704,1.0,6951,6803,0,6,0.9398090947,0.0004224974,0.5978135325,101.6419991582,2,3,703,1.0,6951,6804,0.0],[1,1,0.0,0.166666667,0.25,12.0,1,2,5,1.0,6952,149,1,1,0.1488007564,1.0,0.46188038,11.5933441999,1,2,6,0.0,6953,149,0.0],[1,2,0.0,0.0,0.0,38.5,0,1,0,0.5,6954,6805,0,1,0.6979919239,1.0,0.3630193829,38.4882831277,0,2,0,0.0,6954,6805,0.0],[1,3,0.656546442,0.053110774,0.024279211,219.6666667,0,6,12,0.666666667,6957,6808,1,2,1.0,0.6057014637,0.1637882027,218.9842566442,1,6,13,0.1453434332,6957,6808,0.0],[1,9,0.717753138,0.613636364,0.202020202,44.0,0,1,420,0.444444444,6966,158,0,8,0.6082259051,0.0,0.0895774626,42.9694623846,0,0,420,1.0,6966,159,0.0],[1,1,0.0,0.0,0.0,39.0,1,1,0,1.0,6974,6816,1,1,1.0,0.6767983278,0.1626789491,38.9709398021,0,0,0,0.8651688751,6974,6815,0.0],[1,7,0.701028464,0.220858896,0.247443763,69.85714286,1,4,94,0.857142857,6973,6815,0,6,0.5112740907,0.0,1.0260203723,70.5994518557,0,3,93,0.0,6973,6815,0.0],[1,1,0.0,0.983870968,0.85483871,62.0,1,2,10,1.0,6975,6817,1,0,0.0,0.753628656,1.7617175807,60.8669152772,1,0,11,0.5968487421,6975,6817,0.0],[1,1,0.0,0.014285714,0.00952381,210.0,1,5,0,1.0,34,27,1,0,0.3368907799,0.0,0.0625889245,209.8829651732,1,4,0,1.0,33,28,0.0],[1,3,0.639055585,0.673076923,0.403846154,17.33333333,1,5,90,1.0,6980,6822,0,3,0.0,1.0,0.4738614178,17.8370469735,0,5,90,0.0,6979,6822,0.0],[1,2,0.0,0.0,0.0,21.5,1,1,0,0.5,6977,6819,1,1,0.0,0.0,1.260917982,21.1316803001,0,0,0,0.0,6977,6817,0.0],[1,1,0.0,0.0,0.15,40.0,0,1,0,1.0,6981,6823,0,1,0.1121987598,0.0,0.1667405137,40.6712840765,1,2,0,1.0,6982,6822,0.0],[1,1,0.0,0.377777778,0.177777778,45.0,0,1,0,1.0,6982,6824,1,1,1.0,0.2950539149,0.121441313,46.1874154306,0,1,0,1.0,6982,6824,0.0],[1,1,0.0,0.204545455,0.068181818,88.0,0,3,58,1.0,641,641,0,1,0.0,0.7573176881,0.1600674321,88.0113894844,1,3,57,0.5508578334,640,641,0.0],[1,1,0.0,0.017857143,0.0,56.0,1,2,9,1.0,6986,6828,0,0,0.0,0.0,0.632189305,56.0970186868,0,1,8,1.0,6986,6826,0.0],[1,1,0.0,0.0,0.0,54.0,1,1,0,1.0,6993,6830,2,2,0.0,0.0,0.9695575883,53.8792206758,1,0,0,1.0,6993,6829,0.0],[1,4,0.0,0.0,0.0,18.75,1,1,0,0.25,6999,6835,0,3,0.0,0.0,0.5909608263,19.3347398068,0,1,0,1.0,6999,6833,1.0],[1,1,0.0,0.0,0.0,14.0,1,1,0,1.0,6986,6828,0,0,0.0,0.0,0.5761613581,14.5117703692,0,0,0,0.7425305902,6987,6828,0.0],[2,6,0.0,0.102040816,0.040816327,8.166666667,1,2,26,0.5,6993,6993,2,5,0.0,0.1501861329,0.763022571,8.1289573913,1,0,25,0.1975001141,6991,6993,0.0],[1,2,0.453716339,0.121794872,0.012820513,156.0,1,4,10,1.0,6984,6826,0,2,0.8883923664,0.9582375085,0.6444888717,155.1866493945,1,5,8,0.2332838486,6985,6824,0.0],[2,2,0.0,0.005405405,0.005405405,92.5,1,5,24,1.0,6999,6999,2,1,0.0,0.0,0.1352015113,91.4581705302,1,2,23,1.0,6999,6997,0.0],[1,1,0.0,0.0,0.0,48.0,1,1,0,1.0,7001,6837,0,0,0.6102637445,0.8105705176,0.3779242351,47.3846876058,1,0,0,0.2700721329,7001,6837,0.0],[2,5,0.690767062,0.109048724,0.034802784,86.2,1,2,37,1.0,7006,7006,0,5,0.0,0.3596865983,1.0235743417,87.1461723386,1,1,37,0.5597547807,7006,7005,0.0],[1,1,0.0,0.013477089,0.0,371.0,1,6,1,1.0,7000,6836,0,0,0.0,0.0,0.4569639171,370.7000838934,1,6,1,1.0,6999,6836,0.0],[1,1,0.0,0.0,0.0,55.0,1,1,0,1.0,7007,6841,0,0,0.0,0.1164365259,1.0913980674,53.7883838034,1,1,0,1.0,7007,6840,0.0],[1,1,0.0,0.0,0.388888889,18.0,1,1,2,1.0,1157,1155,0,0,0.4597982259,0.0,0.9402319042,16.6439458578,0,2,1,1.0,1157,1155,0.0],[1,1,0.0,0.142857143,0.476190476,63.0,0,2,2,1.0,1158,1156,1,1,0.2468487476,0.231372429,0.0047346367,63.324133573,0,2,1,0.8576891455,1158,1156,1.0],[1,31,0.762430305,0.073672055,0.072748268,139.6774194,0,7,587,0.580645161,7038,6872,2,31,0.5356632288,1.0,0.3658424124,140.6205470747,0,7,586,0.2628780284,7037,6871,1.0],[1,3,0.0,0.830508475,0.881355932,19.66666667,1,2,2,1.0,1161,1159,1,3,0.3101716876,0.1075098417,1.1714439422,19.7726177687,0,1,1,1.0,1162,1159,0.0],[1,1,0.0,0.098684211,0.026315789,304.0,0,6,5,1.0,35,28,1,1,0.0,0.0,0.3004610819,304.1936296986,0,5,4,1.0,35,27,0.0],[2,8,0.841092047,0.443835616,0.432876712,45.625,0,5,312,0.5,7046,7046,1,8,1.0,0.0646560886,0.6462728514,45.1886530953,1,4,313,0.9967712543,7045,7046,0.0],[1,1,0.0,0.028571429,0.028571429,70.0,1,2,3,1.0,7047,6880,0,1,0.8208362312,0.0,0.8662133528,70.2839724769,1,2,3,0.2297541166,7046,6879,0.0],[1,9,0.939912995,1.174382716,0.547839506,72.0,0,4,178,0.444444444,7056,6889,0,8,0.5959286975,0.3379160184,0.862250133,69.6617386915,0,4,178,0.7446700856,7057,6888,1.0],[1,1,0.0,0.0,0.0,153.0,0,1,0,1.0,7057,6890,1,0,0.234620822,0.0,1.6570704982,152.9725395355,1,1,0,1.0,7057,6892,0.0],[1,3,0.0,0.0,0.0,22.66666667,0,1,0,0.333333333,7060,6893,1,3,0.2995248095,0.0,1.2945261727,21.5048186673,1,0,1,0.4581431834,7060,6894,0.0],[2,14,0.720162191,0.083067093,0.092651757,67.07142857,0,6,91,0.285714286,7074,7074,3,13,0.5014308222,0.3577885212,1.1185358155,68.2243334101,1,4,91,1.0,7073,7073,0.0],[1,1,0.0,0.0,0.061538462,130.0,0,4,9,1.0,7075,6904,2,0,0.0,1.0,0.0424858655,129.0427534406,0,3,9,0.0,7075,6904,0.0],[1,1,0.0,0.01659751,0.012448133,241.0,0,4,12,1.0,7076,6905,0,0,0.0,0.0,0.8123634795,239.2395881213,0,5,11,0.3791552452,7076,6905,0.0],[1,4,0.997015106,0.07398568,0.031026253,104.75,1,4,4,0.25,7080,6909,0,4,1.0,0.0,0.0728678256,104.0920199826,2,4,4,0.0,7080,6909,0.0],[1,1,0.0,0.082474227,0.010309278,97.0,1,4,18,1.0,7081,6910,1,0,0.0,0.5903782891,1.0382376401,96.7566035359,1,5,17,0.5656294621,7081,6910,0.0],[1,9,0.993237758,0.86381323,0.785992218,28.55555556,0,1,1029,0.444444444,7090,180,2,9,1.0,1.0,1.1795605179,27.6544899974,0,0,1029,0.0,7089,179,0.0],[1,61,0.912953707,0.011527378,0.019143681,79.63934426,0,8,1139,0.62295082,7151,6971,0,59,0.6086300131,0.6846547531,0.4030331645,79.8504849238,1,8,1138,1.0,7151,6971,0.0],[1,3,0.475301292,0.006396588,0.051172708,156.3333333,0,3,5,1.0,7154,6974,0,3,0.8028482301,0.3585883726,0.1783732927,156.127811813,0,3,5,0.1289857015,7154,6974,0.0],[1,1,0.0,0.00625,0.01875,160.0,0,5,5,1.0,37,30,0,0,0.8751285739,0.0,0.4280053859,159.8480195226,0,4,5,1.0,37,28,0.0],[1,1,0.0,0.013422819,0.033557047,149.0,0,3,5,1.0,36,29,1,1,0.8189514938,0.0,0.1881104224,149.0354394611,0,2,4,1.0,35,28,0.0],[1,1,0.0,0.720588235,0.029411765,68.0,0,3,183,1.0,38,31,0,0,0.8979009713,1.0,1.213982884,66.7960724144,0,1,182,0.618919915,38,31,0.0],[1,2,0.0,0.0,0.0,61.5,0,1,0,0.5,40,33,2,2,0.3948517905,0.0,0.1598519127,61.1069379529,0,0,1,0.3524133959,38,32,0.0],[1,1,0.0,0.013029316,0.0,307.0,0,6,4,1.0,41,34,1,1,0.0762220663,0.0,0.2869235239,307.4992697669,0,5,3,1.0,41,33,1.0],[1,1,0.0,0.105263158,0.042105263,95.0,0,3,12,1.0,42,35,0,1,0.0,0.0,0.8883782588,95.045602101,0,3,11,1.0,42,34,0.0],[1,1,0.0,0.214285714,0.0,56.0,0,2,9,1.0,43,36,0,1,0.0,0.0,1.1960880183,54.6411164759,0,1,9,0.2334831247,42,34,0.0],[1,1,0.0,0.152815013,0.246648794,373.0,1,3,40,1.0,1162,1160,1,1,0.2859325316,0.3810741775,0.1743181906,373.0884318441,0,4,40,0.0347879329,1162,1160,0.0],[1,1,0.0,0.0,0.0,5.0,0,1,0,1.0,7324,7133,0,1,0.0,0.8265234359,0.1898055017,4.8154850902,1,1,0,0.5000481737,7324,7133,0.0],[2,31,0.590937063,0.035632184,0.143103448,56.12903226,0,6,2451,0.709677419,7324,7324,2,30,0.1354597415,0.0,1.086853837,55.7568435163,0,6,2450,0.0,7322,7322,0.0],[2,40,0.799518016,0.067122436,0.090118086,40.225,0,7,1057,0.425,7292,7292,2,40,0.1968796567,0.0,1.570969381,41.0529007725,0,6,1056,0.0,7292,7292,0.0],[1,93,0.963397509,0.032466037,0.032466037,46.69892473,0,7,3134,0.35483871,7247,7067,0,92,0.9417894418,0.0,0.3528931002,46.3906109619,1,8,3134,1.0,7247,7067,0.0],[1,5,0.0,0.0,0.0,5.4,0,1,0,0.2,7292,7103,1,3,0.0,0.0,0.6665463779,5.3611990035,0,0,0,0.0,7292,7102,0.0],[2,204,0.964251432,0.056234719,0.055012225,44.10784314,0,7,3811,0.215686275,7528,7528,1,204,0.3726715276,0.0,0.4087210573,43.4536951106,1,6,3812,0.0,7527,7527,0.0],[1,8,0.627406903,0.067340067,0.07295174,222.75,0,7,19,0.625,7536,7325,0,7,0.0776319934,1.0,0.5912315942,222.7909122373,0,5,18,1.0,7536,7325,1.0],[1,6,0.694344733,0.029126214,0.010679612,171.6666667,1,6,61,1.0,7542,7331,1,7,1.0,1.0,1.3608496681,170.9687703899,2,4,60,0.4555163184,7541,7331,0.0],[1,1,0.0,0.145833333,0.048611111,144.0,0,4,1,1.0,7543,7332,0,0,0.0,0.0,0.5169609067,143.1248869173,0,2,2,0.3101299565,7542,7332,0.0],[1,1,0.0,0.271428571,0.285714286,70.0,1,2,7,1.0,7544,7333,1,0,0.0,0.0,1.1812280023,69.3539451074,2,2,7,1.0,7543,7332,0.0],[1,1,0.0,0.01025641,0.015384615,195.0,0,6,16,1.0,44,37,0,0,0.0,0.0,0.1844970434,195.0522470743,0,4,16,1.0,44,37,0.0],[1,1,0.0,0.019607843,0.31372549,51.0,0,5,3,1.0,642,642,1,0,0.0,0.1971892172,0.9570488768,49.0885912357,0,4,3,0.9809600557,642,641,0.0],[1,3,0.627765532,0.243902439,0.341463415,13.66666667,0,3,9,0.333333333,645,645,1,4,0.3499680588,1.0,0.4708665806,13.2148011724,1,4,10,0.1146445692,643,645,0.0],[1,3,0.782858558,1.259615385,0.538461538,34.66666667,0,1,861,0.666666667,7547,7336,1,4,0.0,1.0,1.7041854417,34.9938550109,0,0,861,0.2304701823,7545,7335,0.0],[1,7,1.0,0.398576512,0.149466192,40.14285714,0,3,21,0.142857143,652,652,0,6,1.0,0.5805960126,0.3607445552,39.2165668347,0,3,19,0.3837992409,651,652,0.0],[1,20,0.773262049,0.216551724,0.242758621,36.25,0,6,199,0.4,672,672,1,20,0.4336803575,0.4361706615,0.6124320374,37.7000546347,0,5,200,0.0,671,672,0.0],[1,25,0.833561593,0.101289134,0.180478821,43.44,0,6,57,0.16,697,697,2,25,0.9015739249,0.0,1.0690808838,43.966854133,0,6,58,1.0,696,697,0.0],[1,8,1.0,0.0,0.043360434,46.125,0,4,0,0.125,705,705,1,7,1.0,0.1529582256,0.3820836097,46.4006824198,0,4,0,0.0258246757,704,705,0.0],[1,9,1.0,0.339622642,0.127358491,47.11111111,0,6,36,0.111111111,714,714,0,7,0.0,0.6136246801,0.8020080408,46.5902323891,0,5,36,0.4635456838,712,714,0.0],[1,8,1.0,0.568888889,0.213333333,28.125,0,5,68,0.75,722,722,1,9,1.0,0.5368084276,0.1852142623,28.4047896113,0,4,67,0.8189687731,721,722,0.0],[1,4,1.0,0.496124031,0.186046512,32.25,0,4,16,0.25,726,726,0,3,0.3176997184,0.0,0.7541685042,33.0843759416,0,4,14,0.7741446772,727,726,0.0],[1,78,0.975881432,0.020162854,0.148507173,33.06410256,0,8,215,0.08974359,804,804,0,78,0.8945719932,0.0,0.656936769,33.4882705798,0,7,214,0.0,804,804,0.0],[1,16,0.600885659,0.184878587,0.066777042,113.25,0,7,688,0.5,820,820,1,15,0.7989004209,0.0,2.139527091,113.2325559219,0,6,687,0.0,819,819,0.0],[1,1,0.0,0.041666667,0.083333333,24.0,1,3,6,1.0,1163,3,0,1,0.0,1.0,0.2716986619,23.1962431335,1,2,5,1.0,1163,2,0.0],[1,11,0.974980593,0.0,0.08361204,27.18181818,0,1,66,0.090909091,7558,222,0,11,0.3670773554,0.0,0.2931780936,26.7598973968,1,1,65,0.8926280696,7557,220,0.0],[1,1,0.0,0.5,0.1875,32.0,0,2,1,1.0,821,821,0,0,0.543493596,1.0,0.0191059843,31.9206550504,0,1,2,1.0,821,820,0.0],[1,4,1.0,0.43537415,0.163265306,36.75,0,4,59,0.75,825,825,1,3,0.2858959931,0.9705695026,0.4190921012,35.5644727099,1,4,59,1.0,825,826,0.0],[1,2,0.918295834,0.039473684,0.0,38.0,0,2,294,1.0,7560,7338,0,2,1.0,0.0,0.3216559827,38.0597064593,1,2,292,1.0,7560,7337,1.0],[1,1,0.0,0.941176471,0.352941176,17.0,0,3,2,1.0,826,826,1,0,0.0,1.0,1.3294765386,17.2256382887,0,2,2,1.0,824,826,0.0],[1,114,0.965090592,0.233357541,0.342290002,36.23684211,0,8,310,0.096491228,940,940,2,114,1.0,0.0063508772,0.2276232845,36.991162527,0,7,308,0.5492165839,941,939,0.0],[1,5,0.713475438,0.183431953,0.269230769,135.2,0,4,87,0.8,1168,1165,1,4,0.8076881688,0.3243554455,0.1055053626,134.2422021473,0,3,86,0.0,1168,1164,0.0],[1,11,0.859334698,0.056856187,0.080267559,27.18181818,0,1,11,0.090909091,7571,233,1,10,1.0,0.9463777826,0.2505580405,27.1770554814,1,1,11,0.0,7571,231,0.0],[2,95,0.893723168,0.2514777,0.19102633,39.17894737,0,6,146,0.052631579,7666,7666,2,95,1.0,0.0,0.7806123589,39.5077712474,0,6,145,0.2785828781,7665,7666,0.0],[1,5,0.863021372,0.375609756,0.170731707,41.0,0,4,14,0.6,7671,7428,0,6,0.7508080235,0.2124182297,0.0151252174,40.4826976197,0,1,14,0.766069237,7671,7428,0.0],[1,1,0.0,0.006006006,0.006006006,333.0,1,4,7,1.0,7673,7430,1,0,0.2536181184,0.0,0.0205602953,333.1503046995,1,3,6,0.7530484631,7672,7431,0.0],[1,1,0.0,0.026315789,0.026315789,38.0,1,2,1,1.0,7672,7429,0,0,0.5374912245,0.5591517885,0.1478864032,39.4351416762,0,1,1,0.9476143968,7671,7427,0.0],[1,2,0.721928095,0.009771987,0.006514658,307.0,1,6,14,1.0,7675,7432,0,1,0.0,0.0180240474,0.1390185897,307.0400422249,1,5,13,0.59712541,7676,7431,0.0],[2,5,0.83005632,0.035545024,0.022511848,168.8,0,6,32,0.8,7690,7690,1,4,0.6561695557,0.1155199383,0.3030493462,168.302036943,0,5,31,0.344932603,7689,7690,0.0],[1,6,0.113524894,0.600644122,0.05958132,103.5,0,5,226,1.0,7685,7442,0,6,0.0,0.0880131876,1.638309337,103.7446182766,0,6,226,0.0,7685,7440,0.0],[1,4,0.0,0.0,0.0,97.0,0,1,0,0.25,7685,7442,0,3,0.0,0.0,0.4485420776,95.9276906535,0,1,0,0.0,7685,7442,0.0],[1,1,0.0,0.75,0.342391304,184.0,0,7,23,1.0,45,38,0,0,0.0,0.0,0.3670254711,182.7008964486,0,6,22,1.0,45,38,0.0],[1,1,0.0,0.0,0.0,33.0,0,1,0,1.0,46,39,1,0,1.0,0.9841476939,1.4386718793,34.5928890313,1,0,0,0.7420508238,45,39,0.0],[1,1,0.0,0.18627451,0.029411765,102.0,0,3,8,1.0,47,40,1,1,0.0,0.0,0.8609575378,103.0398535196,1,3,8,1.0,47,40,0.0],[1,1,0.0,1.477876106,1.244837758,339.0,1,6,8,1.0,48,41,1,0,0.2061800446,1.0,1.5018865321,339.3129884028,1,5,7,1.0,48,40,0.0],[2,828,0.922592988,1.70093234,1.790293278,60.49396135,0,9,53512,0.289855072,8518,8518,1,829,1.0,1.0,2.7660422132,59.8401926836,1,10,53512,0.0532505496,8517,8517,1.0],[2,54,0.875331825,1.828386216,1.874786762,54.27777778,0,7,2423,0.722222222,8572,8572,1,53,1.0,0.8908305308,1.6223135616,54.3837145429,0,6,2423,0.0188445892,8571,8572,1.0],[1,7,0.590095995,0.244525547,0.197080292,78.28571429,0,5,0,0.142857143,1175,1172,0,5,0.0424241139,1.0,0.0253059709,78.8154586421,0,4,1,0.0,1175,1171,0.0],[1,1,0.0,0.0125,0.0125,80.0,1,1,0,1.0,8573,8301,0,2,0.0,1.0,0.5826491811,80.3388675038,0,1,1,0.7239397575,8573,8301,0.0],[1,1,0.0,0.03125,0.03125,32.0,1,2,0,1.0,1176,4,0,0,0.5779453299,0.0,0.0330858921,30.1984723001,2,2,0,0.9567101496,1175,4,0.0],[1,1,0.0,0.535714286,1.142857143,28.0,0,2,0,1.0,1177,1173,1,2,0.6530526944,0.0,1.1746615248,27.2443351398,0,1,0,1.0,1177,1172,0.0],[1,4,0.993633281,0.631818182,0.631818182,55.0,0,4,4,0.25,8577,8305,0,3,1.0,0.0,2.0894250117,54.0733689222,0,4,4,0.0,8577,8304,0.0],[2,148,0.957675312,2.304897041,2.304724001,39.0472973,0,8,147,0.02027027,1088,1088,1,148,0.2726485992,1.0,1.2566676704,38.2446284687,0,8,146,0.0,1088,1088,1.0],[1,1,0.0,0.948275862,0.862068966,58.0,0,3,0,1.0,341,341,0,1,0.1946632143,1.0,0.6480155197,58.1119055634,2,3,0,0.4254242574,341,340,0.0],[1,3,0.826074224,0.046391753,0.010309278,64.66666667,1,3,3,0.333333333,8580,8308,0,2,0.0,0.1290330174,0.8574119888,63.849967502,0,2,1,0.6482892649,8579,8308,1.0],[1,2,0.989822056,0.06187291,0.036789298,299.0,0,6,2,0.5,8582,8310,2,1,1.0,0.0,0.7554301379,298.7227929395,0,5,1,1.0,8582,8310,1.0],[1,1,0.0,0.0,0.018072289,166.0,1,4,0,1.0,8583,8311,0,1,0.0,0.0,0.1158340948,168.0380865549,0,4,1,0.1975203255,8582,8310,0.0],[1,3,0.869180851,0.26199262,0.376383764,90.33333333,1,5,6,0.333333333,51,44,2,2,0.8572772952,0.0,0.5353714087,90.5906164609,1,5,5,0.2495191562,50,42,0.0],[1,1,0.0,0.300283286,0.254957507,353.0,0,6,2,1.0,52,45,0,0,0.958049158,0.6413112163,0.025833269,352.9830469466,0,5,2,1.0,52,44,0.0],[1,2,0.057039631,0.755905512,1.043307087,127.0,1,5,5,1.0,1090,1079,0,1,0.0219963412,0.7695603304,1.6538902748,126.7207873653,0,5,3,0.6509813791,1088,1078,1.0],[1,2,0.419921097,0.036697248,0.825688073,54.5,0,4,6,0.5,1092,1081,1,2,1.0,0.0,0.6427505386,54.6048863015,0,4,6,1.0,1091,1080,1.0],[1,2,0.975119065,0.358711567,0.036603221,341.5,0,4,6,0.5,1179,1175,1,2,1.0,1.0,0.7462234339,341.619628988,0,4,5,0.5045218933,1177,1175,1.0],[1,1,0.0,0.064516129,0.653225806,124.0,0,3,3,1.0,1180,1176,0,1,0.2528669497,0.0,0.2108044385,123.8546047997,0,3,2,1.0,1181,1174,0.0],[1,10,0.881920729,0.069268829,0.02308961,181.9,0,7,23,0.5,1190,1186,0,10,1.0,0.0,0.0401501505,181.2486409739,1,7,23,0.1960105995,1189,1185,1.0],[1,2,0.863120569,0.017793594,0.03202847,140.5,1,2,0,0.5,1192,1188,1,2,0.6294047946,0.1192114952,0.8170662602,140.824620879,1,2,0,0.6002728333,1191,1188,0.0],[1,3,0.385904388,0.070512821,0.076923077,156.0,1,3,6,0.666666667,1195,1191,0,2,0.0511442557,0.5003384925,1.3456686774,156.5360949258,0,4,5,0.7628155906,1195,1190,0.0],[1,2,0.0,0.0,0.0,12.5,0,1,0,0.5,1095,1084,2,2,0.0,0.4121111369,0.0866073209,12.0774590384,0,1,1,0.3895448543,1093,1084,1.0],[1,1,0.0,0.050847458,0.0,59.0,0,3,3,1.0,1095,1084,1,1,0.0,0.3828850207,0.6572046869,58.9874466564,1,3,2,0.9055573885,1094,1084,0.0],[1,1,0.0,0.933333333,0.893939394,330.0,1,4,1,1.0,1196,1192,1,0,0.7865142714,1.0,0.5082234999,329.547723888,0,2,0,1.0,1196,1192,0.0],[1,1,0.0,0.271186441,0.101694915,59.0,0,3,1,1.0,1096,1085,1,2,0.1163004676,0.5209072702,0.94140167,58.5066616085,0,2,1,0.0,1095,1085,0.0],[1,1,0.0,1.066666667,0.4,15.0,0,2,4,1.0,1097,1086,1,0,0.5369392749,0.3235874714,0.8272819251,16.8218901968,0,2,4,1.0,1095,1087,0.0],[2,114,0.923853474,2.264419815,2.265399985,116.3421053,0,8,479,0.114035088,1211,1211,2,113,0.5250444248,1.0,1.3359522657,115.358707189,0,8,479,0.6904398907,1211,1210,1.0],[1,6,0.933510036,0.015827338,0.015827338,115.8333333,0,3,24,0.166666667,1202,1198,0,4,1.0,0.0,0.4505515894,116.0397239502,1,2,24,0.0,1200,1197,1.0],[1,13,0.965407228,0.020665901,0.020665901,67.0,0,5,52,0.076923077,1215,1211,1,13,1.0,0.0,0.1400085158,65.974186058,0,3,51,0.0,1215,1212,1.0],[1,7,0.697897577,0.428688525,0.300819672,174.2857143,1,6,16,0.285714286,1222,1218,1,7,0.9768852132,0.0,0.1285159891,173.2827391262,0,6,16,0.9907031339,1223,1217,1.0],[2,10,0.681784966,1.614609572,1.546599496,39.7,0,5,42,0.3,8593,8593,1,10,0.4354104547,1.0,2.2928158648,39.6905373319,0,3,42,0.0456122378,8592,8593,1.0],[1,2,0.998000884,0.607843137,0.137254902,25.5,1,2,10,0.5,58,51,1,2,1.0,1.0,0.529988932,25.8825954855,0,0,11,0.7849813429,58,52,1.0],[1,2,0.0,0.0,0.0,27.5,1,1,0,0.5,55,48,0,0,0.0,0.0,0.7210523362,27.9921541596,0,0,0,0.0,55,48,1.0],[1,1,0.0,0.846153846,2.192307692,26.0,1,2,5,1.0,55,48,0,0,0.0,0.0,1.4598289456,26.6723948288,1,1,6,0.8327246664,55,47,1.0],[1,1,0.0,0.0,0.0,47.0,1,1,0,1.0,58,51,0,0,0.0,0.3875354699,0.6032739739,47.9682847978,1,2,1,0.5805453855,58,52,0.0],[1,1,0.0,1.0,1.017857143,56.0,0,3,2,1.0,342,342,0,0,0.0,0.2521235815,0.8751336663,57.4175002317,0,3,0,0.6912940647,341,342,1.0],[1,3,0.126578594,1.52173913,1.539130435,38.33333333,1,5,6,0.333333333,1214,1192,1,3,0.8769452285,1.0,1.5209348312,37.1820135118,1,4,4,0.6370764124,1213,1191,1.0],[1,1,0.0,0.0,0.0,5.0,0,1,0,1.0,8596,8323,1,0,0.0,1.0,0.8212723993,5.2161123335,0,0,0,1.0,8595,8322,1.0],[1,2,0.283170072,1.553097345,1.367256637,226.0,0,4,8,1.0,8596,8323,0,2,0.3592841493,0.5000656128,0.3421340833,225.2400198273,0,4,8,1.0,8595,8322,0.0],[1,1,0.0,0.074074074,0.024691358,81.0,1,3,4,1.0,59,52,1,0,0.0,0.1702233372,0.4583161083,81.785078305,0,2,4,0.8472607878,58,51,0.0],[1,2,0.0,0.0,0.0,33.5,0,1,0,0.5,61,54,0,2,0.3645897005,1.0,0.8247897363,35.5761725379,0,1,0,0.0,60,53,1.0],[1,1,0.0,0.136363636,0.227272727,22.0,1,1,1,1.0,62,55,1,0,0.0,0.0,0.7502059132,21.4851222818,2,1,2,0.6501275858,62,54,1.0],[1,5,0.619285536,0.172494172,0.037296037,85.8,0,6,24,0.6,1239,1235,2,6,1.0,0.0,0.32036747,86.0860345203,0,5,23,0.0,1239,1234,1.0],[1,10,0.939389563,0.732949877,0.696795399,121.7,0,6,59,0.4,1234,1230,1,9,1.0,0.0,0.1762502732,122.7760693642,0,7,57,1.0,1235,1228,1.0],[1,2,0.0,0.0,0.0,43.0,0,1,0,0.5,1234,1230,1,2,0.1017049433,0.0,1.2747688385,43.3727327479,0,1,0,0.0,1234,1229,1.0],[1,5,0.639629197,0.849858357,0.529745042,70.6,0,5,35,0.6,8634,8361,0,5,1.0,1.0,0.3981283751,70.9655151643,0,4,34,0.3373602406,8634,8361,1.0],[1,1,0.0,0.0,0.0,24.0,0,1,0,1.0,8623,8350,0,0,0.0,1.0,0.1906056407,24.8109200505,2,1,0,1.0,8622,8349,1.0],[1,10,0.0,0.0,0.0,46.0,0,1,0,0.1,8610,8337,0,10,1.0,0.4428558558,1.0063688089,46.2679279434,0,0,0,1.0,8608,8336,1.0],[1,1,0.0,0.569078947,0.148026316,304.0,0,2,9,1.0,8626,8353,1,0,0.0,0.0,0.1006671192,303.3517765037,0,1,9,0.4296740749,8625,8352,1.0],[1,1,0.0,0.019830028,0.019830028,353.0,0,6,7,1.0,8624,8351,1,0,1.0,0.0,0.237805951,352.7860502861,1,6,6,1.0,8624,8351,0.0],[1,12,0.507042076,0.929682218,0.84178499,123.25,0,4,84,0.416666667,8623,8350,0,11,1.0,1.0,1.2219495244,123.0810073974,0,5,84,0.3438371019,8624,8348,1.0],[1,3,0.0,0.0,0.0,73.66666667,0,1,0,0.333333333,8629,8356,0,2,0.0,0.1883120371,0.6594889623,73.9797650606,0,0,1,0.0,8628,8356,1.0],[1,1,0.0,0.0,0.0,22.0,0,1,0,1.0,8626,8353,0,1,0.2972008056,0.0,0.139140904,22.3363016332,1,0,0,1.0,8625,8352,1.0],[1,4,0.789860916,0.087136929,0.01659751,60.25,0,6,32,0.5,8610,8337,1,3,0.0,0.0,0.444585191,61.7312329133,0,5,32,0.0,8609,8336,1.0],[1,1,0.0,0.0,0.0,65.0,0,1,0,1.0,8636,8363,1,0,1.0,0.0,0.1213896643,64.6124085832,0,1,0,0.7321245147,8635,8362,1.0],[1,1,0.0,0.073059361,0.502283105,219.0,0,4,0,1.0,8635,8362,1,1,0.9893967128,0.0355748611,0.6653351913,219.8278375533,0,4,1,1.0,8634,8361,0.0],[1,2,0.0,0.007751938,0.209302326,64.5,0,2,20,0.5,8638,8365,0,1,0.285117234,1.0,0.1409267384,64.0967453665,0,2,19,1.0,8637,8364,0.0],[1,10,0.786854205,0.453580902,0.290450928,75.4,0,4,29,0.5,8648,8375,1,9,0.4973340092,0.3628670082,0.0016964975,76.1310808123,0,3,29,0.0,8648,8375,1.0],[1,2,0.985228136,0.026052104,0.002004008,249.5,0,2,4,1.0,8650,8377,0,2,0.6409466497,0.0,0.0900808444,248.8509643926,0,1,4,0.153609604,8649,8376,0.0],[1,2,0.0,0.0,0.0,65.5,0,1,0,0.5,8655,8382,1,1,0.0,0.0,1.0255153156,64.4242630683,0,0,0,1.0,8654,8382,1.0],[1,3,0.272108568,1.188679245,1.371069182,53.0,0,4,19,0.666666667,8653,8380,1,1,0.4473662127,1.0,2.833627455,53.6798434916,0,4,19,0.752760733,8653,8379,0.0],[1,1,0.0,0.0,0.0,146.0,0,1,0,1.0,8657,8384,0,0,1.0,0.0,0.2875101991,146.3843934735,0,0,0,0.6247493092,8657,8384,0.0],[1,1,0.0,2.195121951,2.12195122,41.0,0,3,10,1.0,8656,8383,0,2,0.0,1.0,1.1604372766,41.1385610897,0,3,11,0.0488338679,8656,8384,0.0],[1,1,0.0,2.836363636,2.836363636,165.0,0,5,11,1.0,1,1,0,1,0.1080443413,1.0,2.0074857206,164.9119076832,0,5,11,0.0,0,0,1.0],[1,2,0.279505546,0.240601504,0.22556391,66.5,1,1,8,0.5,8659,8386,0,2,0.0,0.0522269176,0.0725740061,66.2521723235,0,0,8,0.2687645383,8658,8385,0.0],[1,1,0.0,1.458333333,0.75,24.0,0,4,10,1.0,8660,8387,1,1,0.0,1.0,1.2461718837,21.824170315,1,5,10,1.0,8660,8388,1.0],[1,7,0.0,0.0,0.0,52.0,0,1,0,0.142857143,8671,8398,1,5,0.4408667247,0.0,0.2693360422,52.3461698692,0,1,0,0.0,8670,8397,1.0],[1,4,0.337319281,0.154135338,0.127819549,133.0,0,5,53,0.5,8671,8398,1,2,1.0,0.4813558882,1.1007110834,132.6036370604,0,6,54,1.0,8671,8397,1.0],[1,7,0.662665484,0.248382924,0.099611902,110.4285714,1,4,55,0.428571429,8678,8405,1,6,0.0,0.0,0.2754190489,110.3376975586,0,3,54,0.2985717972,8678,8404,1.0],[2,7,0.655911696,0.315955766,0.181674566,90.42857143,1,5,109,0.428571429,8685,8685,2,7,0.0,0.4043009845,1.0566508987,91.1490255496,1,4,109,1.0,8686,8684,1.0],[1,1,0.0,0.020408163,0.010204082,98.0,1,2,1,1.0,1240,1236,1,0,0.7915821443,0.0,1.3171983921,98.2825824903,2,1,0,0.8187126098,1240,1235,0.0],[1,10,0.957349181,0.487238979,0.345707657,43.1,1,5,102,0.4,8695,8421,0,10,0.2869375935,1.0,0.9187098496,43.4146981801,1,4,102,0.0,8694,8420,1.0],[1,2,0.237868737,0.772511848,0.805687204,105.5,1,5,17,1.0,8697,8423,1,1,0.0,0.0,0.8048515577,106.3594421841,1,6,16,0.0,8696,8423,1.0],[1,6,0.507755968,0.261127596,0.066271019,168.5,0,6,34,0.666666667,1251,1247,0,5,0.5530931607,1.0,0.0995732036,168.3500302644,0,6,35,0.0,1250,1248,1.0],[1,5,0.0,0.0,0.0,31.6,0,1,0,0.2,1251,1247,1,6,0.675635414,1.0,0.242708952,30.9139786297,0,0,1,0.3785262985,1250,1247,1.0],[2,2,0.66319684,0.112299465,0.042780749,93.5,1,5,0,1.0,8699,8699,1,1,0.0816237536,0.0788618685,0.0625348149,92.092058463,0,3,0,0.6536216369,8697,8699,1.0],[1,1,0.0,0.0,0.0,26.0,0,1,0,1.0,63,56,0,1,0.3248998516,0.0,0.2069267783,26.312757381,1,1,0,0.3378464751,62,57,0.0],[1,2,0.07387539,2.43715847,2.43715847,91.5,1,3,31,1.0,8701,8426,0,2,0.092874113,1.0,3.395585279,92.6926804645,0,2,32,0.8437321045,8700,8425,0.0],[1,1,0.0,0.388888889,0.166666667,18.0,1,2,19,1.0,8702,8427,1,1,0.7631153266,0.0,0.2828430963,17.7864788201,1,2,19,0.7821298247,8701,8426,0.0],[1,1,0.0,0.0,0.0,0.0,0,1,19,1.0,8703,8428,0,0,0.3305837869,0.9769021664,0.5531165441,1.3568453841,0,1,17,0.1581537477,8704,8426,0.0],[1,4,0.0,0.0,0.0,47.5,0,1,0,0.25,76,69,0,4,0.6254274111,0.0,0.3204160264,48.3370214798,0,0,0,0.8673723847,76,68,1.0],[1,9,0.722593937,1.144171779,0.983128834,144.8888889,0,6,119,0.777777778,76,69,0,8,1.0,1.0,1.5664398675,146.395881561,0,7,118,1.0,75,69,1.0],[1,2,0.319112267,0.809248555,0.687861272,86.5,1,4,19,1.0,78,71,0,1,0.9924177195,1.0,0.9890708487,85.4762202101,1,3,17,1.0,78,71,1.0],[1,1,0.0,0.021538462,0.006153846,325.0,1,5,17,1.0,343,343,1,0,0.0,0.0,0.3472530102,325.0454660189,1,5,16,0.9781372505,343,343,0.0],[1,6,0.702093402,0.51874063,0.382308846,222.3333333,0,5,120,0.833333333,1257,1253,1,5,1.0,1.0,1.2611996849,222.9531744407,0,5,119,0.0,1256,1253,1.0],[1,1,0.0,0.009009009,0.018018018,222.0,0,4,23,1.0,1215,1193,1,1,0.0,0.8415899838,0.4234959854,221.6915080131,0,4,23,1.0,1215,1193,0.0],[1,1,0.0,0.649253731,0.253731343,134.0,1,3,4,1.0,79,72,1,0,0.0715642884,0.0,1.0789288471,134.1861679011,1,4,5,0.4507076695,78,72,1.0],[1,1,0.0,1.958333333,1.856060606,264.0,1,4,21,1.0,497,497,0,0,1.0,1.0,2.2056886693,265.1083425824,0,2,20,1.0,496,497,0.0],[1,2,0.32984607,0.393939394,0.272727273,49.5,1,5,22,1.0,1217,1195,0,1,0.3366012259,0.0,0.0025048797,49.8515301731,2,5,20,1.0,1216,1194,0.0],[1,2,0.980798365,0.294117647,0.549019608,25.5,0,3,54,0.5,1219,1197,1,2,0.0,0.2057120197,0.4478644309,25.4488568589,0,3,54,0.0,1218,1197,0.0],[1,2,0.702466551,0.053061224,0.032653061,122.5,1,3,19,1.0,8705,8430,2,2,0.0,0.0,0.3785919213,122.4977851004,1,2,20,0.9819674473,8704,8430,0.0],[1,2,0.954434003,0.080808081,0.0,49.5,0,5,0,0.5,8707,8432,1,2,0.2063091268,0.5505599728,0.4910524367,49.5582276261,0,5,0,0.0,8706,8433,0.0],[1,2,0.999992346,2.085365854,1.658536585,41.0,1,3,52,0.5,8709,8434,0,2,0.8394478473,1.0,1.7271498744,43.1801201043,0,3,51,0.2456903997,8708,8434,1.0],[1,1,0.0,2.014084507,1.788732394,142.0,1,5,23,1.0,8710,8435,0,0,0.0,1.0,0.7022660167,141.3449417477,1,4,23,1.0,8710,8435,0.0],[1,2,0.964078765,0.051886792,0.033018868,106.0,1,4,29,1.0,8712,8437,0,1,0.0,0.0,0.9935694358,106.1619590228,1,4,28,1.0,8710,8436,1.0],[1,8,0.382060147,0.665738162,0.706128134,89.75,1,7,202,0.625,8720,8445,0,7,0.1104887982,0.0,0.7194535556,89.397093222,0,6,201,0.0,8720,8445,1.0],[1,10,0.859627132,0.186219739,0.188081937,107.4,0,5,252,0.2,8730,8455,2,10,0.9023229653,0.0,0.7180473853,107.0460826174,1,4,252,1.0,8729,8455,1.0],[1,5,0.727657925,0.5982009,0.539730135,133.4,0,6,53,0.6,8735,8460,0,5,1.0,0.3350224073,0.2838122984,133.6513688814,0,4,52,1.0,8734,8460,1.0],[1,3,0.891161148,1.634551495,1.495016611,100.3333333,0,5,57,0.666666667,8741,8466,0,3,1.0,1.0,2.2582266365,100.7382866061,1,5,57,0.0,8741,8465,0.0],[1,3,0.0,0.0,0.0,45.33333333,0,1,0,0.333333333,8741,8466,1,2,1.0,0.3472338922,0.3733767842,46.3343564081,0,1,0,0.1207323687,8740,8466,1.0],[1,2,0.118859488,0.773972603,0.929223744,219.0,0,5,3,1.0,8743,8468,0,2,0.5362274638,0.8223647041,0.0126661803,218.9507996301,0,4,3,1.0,8741,8467,1.0],[1,6,0.258190253,0.383128295,0.388400703,94.83333333,0,5,124,0.333333333,8749,8474,1,6,0.0,0.994065273,1.6198447789,94.8236753947,0,4,124,0.5750537858,8749,8473,1.0],[1,4,0.571461396,0.702702703,0.590733591,64.75,0,4,111,0.75,8753,8478,0,4,1.0,1.0,1.0244088967,64.6238029236,0,3,111,0.6277872786,8754,8478,1.0],[1,7,0.735659445,0.105536332,0.333910035,82.57142857,1,6,165,0.714285714,1264,1260,0,6,0.0,0.0,1.8870466269,83.0314370431,0,6,165,0.0,1263,1259,1.0],[1,4,0.859776914,0.048929664,0.009174312,81.75,1,5,71,0.75,1268,1264,2,3,0.0,0.0,0.1879598306,81.3849227299,0,5,70,0.3747402257,1268,1263,1.0],[1,1,0.0,0.453488372,0.081395349,86.0,0,4,20,1.0,8754,8479,1,1,0.0,0.2603215433,0.8737053842,85.9967534276,0,3,19,1.0,8753,8478,0.0],[1,1,0.0,0.0,0.0,0.0,0,2,38,1.0,498,498,1,0,0.4657629542,0.0,0.373996928,0.8927782876,1,1,37,0.7819403375,499,497,0.0],[1,1,0.0,0.186813187,0.10989011,91.0,0,5,35,1.0,1220,1198,0,0,0.0,0.2739215837,0.8253583605,91.8675632237,0,5,34,1.0,1218,1196,0.0],[1,1,0.0,0.422413793,0.637931034,116.0,0,3,29,1.0,1221,1199,0,1,0.8780183518,0.0,1.0960669795,115.6908980868,0,3,29,0.8700336576,1221,1199,0.0],[1,12,0.589764055,0.249008723,0.316415543,105.0833333,0,5,299,0.75,1233,1211,0,11,1.0,1.0,0.2619587407,105.2400898741,0,5,299,0.0,1234,1210,1.0],[1,2,0.08499556,0.260869565,0.420289855,69.0,0,3,36,1.0,1235,1213,1,0,0.0,0.0,0.269773785,68.6897652231,0,2,35,0.5687970811,1234,1214,0.0],[1,1,0.0,0.188679245,0.201257862,159.0,0,3,39,1.0,1236,1214,1,0,0.0,0.751692162,1.5094146429,159.6471488636,0,2,38,0.9707122357,1235,1214,0.0],[1,1,0.0,0.32,0.12,50.0,0,5,35,1.0,1237,1215,0,0,0.0251494827,0.2072044176,0.0303353871,49.9183270413,0,5,36,1.0,1237,1214,0.0],[1,6,0.698293749,0.025293029,0.028994448,270.1666667,1,7,193,0.5,1243,1221,1,5,0.0,0.0,0.3258452108,270.2637901807,1,7,193,0.0,1243,1221,1.0],[1,1,0.0,0.286624204,0.292993631,157.0,0,3,0,1.0,1244,1222,1,0,1.0,0.2365523465,0.4913841544,157.9213963672,1,2,1,1.0,1243,1222,1.0],[1,3,0.912733241,0.069306931,0.099009901,67.33333333,0,5,24,1.0,1247,1225,1,3,1.0,0.0,0.1536856493,66.491971872,1,5,24,0.30611651,1248,1225,1.0],[1,5,0.0,0.0,0.0,29.6,1,1,0,0.2,8764,8489,0,4,0.0,0.0,0.0725368683,30.2945996025,2,0,0,0.0,8761,8488,1.0],[1,5,0.478928338,1.015320334,0.949860724,143.6,1,4,98,1.0,8769,8494,0,4,0.721810269,1.0,0.818269364,143.289743006,1,3,97,0.5319642345,8768,8493,1.0],[1,5,0.585061812,1.6825054,1.576673866,92.6,1,4,118,0.6,8764,8489,0,5,1.0,1.0,1.5097873172,92.2920831171,0,5,119,0.0,8763,8489,1.0],[1,2,0.366578013,0.042056075,0.224299065,107.0,1,4,0,1.0,1249,1227,1,2,0.0,0.0,0.8696401343,106.6389992872,1,4,0,1.0,1249,1228,0.0],[1,1,0.0,0.0,0.0,29.0,0,1,0,1.0,8772,8497,1,0,0.8342470581,0.6119040332,1.0340836026,29.4540123778,0,0,0,0.6015021854,8772,8496,1.0],[1,2,0.035668057,1.801948052,1.655844156,154.0,0,5,20,1.0,8772,8497,0,2,0.7426600678,0.704827942,2.2089936676,155.0663302633,1,5,19,1.0,8773,8497,1.0],[1,1,0.0,0.473684211,1.789473684,19.0,0,2,39,1.0,1250,1228,0,0,0.0,0.0,2.3989030582,18.148121296,0,2,40,1.0,1251,1227,0.0],[1,3,0.668918026,0.098684211,0.072368421,101.3333333,1,4,0,0.666666667,1253,1231,0,1,0.0,0.0,0.1713492155,101.0494162088,0,3,0,0.4283732774,1253,1231,0.0],[1,1,0.0,2.504761905,2.504761905,105.0,1,4,35,1.0,8773,8498,1,0,0.0,1.0,3.1324837349,104.4534470624,1,2,35,1.0,8773,8498,0.0],[1,2,0.165956543,0.416256158,0.187192118,203.0,0,2,0,0.5,8775,8500,1,0,0.1632117533,0.0,0.3447168786,203.2630682813,0,1,0,0.0730430945,8774,8499,0.0],[1,1,0.0,0.197183099,0.028169014,71.0,1,2,11,1.0,499,499,1,1,0.0878067675,1.0,0.9378230492,72.4607622178,0,2,9,0.9111593437,500,499,1.0],[1,1,0.0,0.014084507,0.042253521,71.0,1,2,1,1.0,500,500,0,1,0.0,0.1589773526,0.4846635287,72.7802060674,1,1,0,1.0,499,499,0.0],[1,2,0.811278124,0.017699115,0.017699115,56.5,1,5,4,0.5,1255,1233,0,0,0.0002564823,0.0,0.3983529762,56.2288288094,1,4,4,1.0,1254,1233,0.0],[2,51,0.868247464,1.407118056,1.407291667,112.9411765,0,8,1770,0.431372549,1306,1306,1,50,0.0,1.0,1.7460660139,112.7428996857,0,8,1769,1.0,1306,1306,1.0],[1,2,0.998363673,0.057803468,0.063583815,86.5,0,4,0,0.5,1308,1284,0,0,1.0,0.5398240461,1.2062261852,87.1590911135,0,4,0,1.0,1307,1284,0.0],[1,1,0.0,0.631578947,0.473684211,19.0,0,3,1,1.0,1309,1285,1,1,0.9484741656,1.0,0.4447926793,19.7515175487,0,3,0,1.0,1309,1284,0.0],[1,1,0.0,0.0,0.047619048,42.0,1,4,1,1.0,1310,1286,1,0,0.0,0.3404702806,0.3382252799,42.4446275304,2,4,0,0.5756705694,1310,1286,0.0],[1,7,0.542230979,0.273015873,0.326984127,45.0,0,5,127,0.714285714,1317,1293,1,5,1.0,0.0,0.393128178,45.2444823298,0,4,127,0.7042591405,1317,1292,1.0],[1,2,1.0,0.077922078,0.12987013,38.5,0,3,47,1.0,1319,1295,0,3,1.0,0.2502157009,0.2870314001,37.2170857776,0,3,47,0.3275793344,1320,1293,1.0],[1,1,0.0,0.011494253,0.022988506,87.0,1,2,1,1.0,1320,1296,1,0,0.0,0.5665840412,0.5451407018,87.0990293881,0,1,1,0.0,1318,1297,0.0],[1,11,0.687957064,0.891778523,0.900167785,108.3636364,1,5,320,0.636363636,8812,8537,2,11,1.0,0.1662084565,1.8392224457,108.850250876,0,4,319,0.7587364703,8812,8535,1.0],[1,19,0.535356801,1.621804511,1.942105263,70.0,1,6,561,0.578947368,8796,8521,1,19,0.0,0.4576834816,2.28181136,70.3117994442,2,6,562,1.0,8794,8520,1.0],[1,1,0.0,0.0,0.0,0.0,1,2,43,1.0,8776,8501,1,0,0.0,0.0,0.9941946608,0.8960064612,1,1,41,1.0,8775,8499,0.0],[1,1,0.0,0.0,0.0,17.0,1,1,0,1.0,8796,8521,0,0,0.0,0.5737005934,0.2849532811,15.9529594887,1,2,0,0.462636829,8796,8519,1.0],[1,5,0.0,0.0,0.0,31.6,1,1,0,0.2,8812,8537,0,4,0.0,0.1260241604,0.361129387,32.1099539725,1,0,0,0.0,8810,8537,1.0],[1,1,0.0,0.004310345,0.004310345,232.0,0,3,27,1.0,8813,8538,2,1,0.0378409185,0.0,0.3685386596,231.8662876192,0,2,27,1.0,8813,8538,0.0],[1,1,0.0,2.105405405,2.075675676,370.0,1,4,39,1.0,501,1,1,0,0.7326736708,1.0,1.1876889377,368.529155088,1,5,38,0.2335629677,501,2,1.0],[1,1,0.0,2.157407407,2.12962963,108.0,1,3,39,1.0,502,2,2,1,0.0,1.0,1.9650449979,107.7611246198,0,1,38,0.9364726392,502,3,1.0],[1,1,0.0,2.121863799,1.964157706,279.0,1,5,13,1.0,503,501,0,0,0.3340620649,1.0,1.0225930225,278.513401028,1,3,11,0.0,502,499,0.0],[1,1,0.0,1.944029851,1.929104478,268.0,1,4,1,1.0,504,502,0,0,1.0,1.0,0.6919691752,268.3794025275,0,3,0,0.7318209885,504,502,0.0],[1,1,0.0,0.14893617,0.070921986,141.0,1,4,43,1.0,505,503,0,1,0.0,0.0,0.332993778,141.9622990195,0,6,42,1.0,505,503,0.0],[1,4,0.643936068,0.63559322,0.987288136,59.0,0,4,1,1.0,1324,1300,1,4,0.0,1.0,1.0345130714,58.5082267694,0,4,0,0.5330971792,1323,1299,0.0],[1,3,0.348644481,1.330434783,1.2,38.33333333,1,3,82,1.0,1327,1303,0,2,0.0,1.0,1.1530539705,38.408494233,0,3,83,0.8680570482,1327,1302,1.0],[1,1,0.0,3.333333333,3.333333333,21.0,0,3,1,1.0,8814,8539,0,1,0.0,1.0,3.0380948776,21.6150274803,0,2,0,0.8486326364,8814,8539,1.0],[1,2,0.672294817,0.049242424,0.015151515,132.0,1,5,57,1.0,1329,1305,2,1,0.3966862072,0.0,0.2786047482,131.9949972653,1,5,57,1.0,1328,1305,0.0],[1,3,0.0,0.0,0.0,55.33333333,0,1,0,0.333333333,1337,1313,1,3,0.0,0.0,0.3142845408,53.5150466746,0,1,0,0.7416102011,1337,1312,1.0],[1,5,0.564262995,0.053497942,0.148148148,48.6,0,4,6,0.4,1337,1313,1,5,1.0,0.8315520247,0.5897509155,48.6001059015,0,3,5,0.6118948537,1337,1312,0.0],[1,1,0.0,0.0,0.0,0.0,0,3,43,1.0,1338,1314,0,1,0.3684705828,0.0,0.5844183883,1.0575020473,1,1,43,1.0,1337,1313,0.0],[1,8,0.8538503,0.027679205,0.140525195,176.125,0,5,235,0.5,1346,1322,0,7,0.2401647435,0.3628028238,0.7308878143,175.6212654607,0,6,235,0.7968447905,1346,1322,0.0],[1,2,0.999525689,0.133333333,0.3,45.0,0,4,88,0.5,1348,1324,0,1,0.8152353729,0.0,0.0502755846,45.5517537362,0,4,88,0.0,1347,1322,1.0],[1,1,0.0,0.025157233,0.220125786,159.0,0,3,2,1.0,1349,1325,1,1,0.0,0.0,0.671744169,159.1332311994,1,2,2,1.0,1348,1325,0.0],[1,1,0.0,0.0,0.055555556,36.0,1,3,5,1.0,1350,1326,1,1,0.0,0.0,1.9313167051,36.6882358396,1,3,5,1.0,1349,1327,0.0],[1,7,0.738031466,1.884033613,1.81512605,85.0,1,4,300,0.285714286,8821,8546,0,5,0.0,1.0,0.7348690768,85.2812204403,1,3,299,0.2258638654,8821,8546,1.0],[1,2,0.929942935,0.338028169,0.049295775,71.0,0,1,0,0.5,1352,1328,1,2,1.0,0.0,0.30762925,71.9086518738,1,1,1,0.0,1351,1327,1.0],[1,1,0.0,1.16,0.08,25.0,1,6,45,1.0,80,73,1,0,0.3612179876,0.2435078039,0.545681326,25.1595652465,1,7,44,1.0,79,72,0.0],[1,2,0.748293286,0.062111801,0.097826087,322.0,0,3,5,1.0,1354,1330,1,1,0.7510114181,0.0,0.5644898156,322.4347641528,0,3,5,1.0,1353,1329,1.0],[1,1,0.0,0.005882353,0.005882353,170.0,1,3,3,1.0,1269,1265,1,0,0.9956995612,0.2072340293,0.0468340617,169.5565995847,0,3,2,1.0,1268,1263,0.0],[1,4,0.942053726,0.026086957,0.017391304,143.75,1,7,47,0.75,1273,1269,1,3,1.0,0.0794324671,0.399406587,143.3897642472,1,7,47,0.8775684741,1272,1268,0.0],[1,1,0.0,0.102564103,0.0,39.0,0,1,2,1.0,1355,1331,1,1,0.0,0.0,0.1883315407,38.0976108065,0,1,2,0.0,1354,1331,1.0],[1,5,0.804625116,0.235891648,0.12979684,177.2,0,7,77,0.8,1278,1274,0,5,1.0,0.0,0.222898444,177.0643708773,0,7,76,1.0,1278,1274,1.0],[1,7,0.682592318,0.310679612,0.242718447,117.7142857,1,6,103,0.571428571,8828,8553,1,7,0.0,0.5590471999,0.4352379526,119.0326968134,0,6,102,0.9459945908,8827,8552,1.0],[1,10,0.624466826,0.662259615,0.536057692,83.2,1,5,84,0.5,8838,8563,0,9,1.0,0.6880399385,0.465185186,83.3232181579,0,4,84,0.636624163,8837,8561,1.0],[1,1,0.0,0.014925373,0.014925373,134.0,1,3,22,1.0,81,74,1,1,0.6216143723,1.0,0.7353036366,133.4300955483,0,2,22,1.0,81,74,1.0],[1,13,0.576459226,1.652360515,1.459227468,71.69230769,1,5,282,0.461538462,8857,8582,1,14,1.0,1.0,1.3830781679,71.5559936598,0,5,281,1.0,8857,8580,1.0],[1,6,0.0,0.0,0.0,57.33333333,1,1,0,0.166666667,8857,8582,0,4,0.0,0.0,1.3206057169,58.4275848157,1,1,0,0.0,8857,8582,1.0],[1,1,0.0,0.0,0.023255814,43.0,1,1,4,1.0,8858,8583,2,1,1.0,0.5258940851,0.0811372909,43.9515895244,1,0,4,0.6577888103,8857,8582,0.0],[1,2,0.956457405,0.272727273,0.099173554,60.5,0,4,9,1.0,1280,1276,2,1,0.4118741951,0.0,0.2319319095,60.0132974927,0,4,7,0.3351770195,1280,1275,1.0],[1,12,0.893844971,0.026794258,0.084688995,174.1666667,0,7,221,0.833333333,1292,1288,2,13,0.0390622257,0.4000050095,0.5939518764,174.2470480492,0,7,220,0.8561557854,1290,1287,1.0],[1,1,0.0,0.024242424,0.009090909,330.0,1,4,4,1.0,1293,1289,1,0,0.0,0.282352139,0.0707110088,330.8598285201,0,3,4,1.0,1293,1289,0.0],[1,2,0.936667382,0.07027027,0.021621622,92.5,1,5,53,1.0,1357,1333,1,2,0.7989096145,1.0,0.1085898703,91.5059006338,1,3,52,1.0,1355,1333,1.0],[1,7,0.829468146,0.030666667,0.030666667,214.2857143,1,8,125,1.0,1300,1296,1,8,1.0,0.0,0.2838141898,214.6153992952,1,7,126,1.0,1300,1296,1.0],[1,1,0.0,1.8,1.6,20.0,1,3,30,1.0,82,8,1,0,0.6138262144,1.0,0.6705743625,20.1146984994,1,3,29,1.0,81,7,0.0],[1,3,0.299104419,0.443786982,0.224852071,56.33333333,0,5,12,1.0,1360,1336,1,3,1.0,0.1035479091,0.235009143,55.9338192327,1,4,11,1.0,1359,1335,1.0],[1,1,0.0,0.925925926,0.981481481,54.0,1,4,0,1.0,1361,1337,0,1,0.9586654944,1.0,2.0913371959,53.5957553873,1,3,0,0.0,1361,1337,1.0],[1,1,0.0,0.107806691,0.040892193,269.0,0,5,1,1.0,1301,1297,0,0,0.0,0.0,0.7069269146,268.1014223808,0,4,1,0.1255976872,1300,1296,0.0],[1,1,0.0,0.01659751,0.008298755,241.0,1,3,2,1.0,1302,1298,2,1,0.0,0.0,0.3816613694,241.6406939031,2,2,2,0.680105508,1303,1298,0.0],[1,1,0.0,0.109803922,0.109803922,255.0,1,4,50,1.0,1303,1299,1,2,0.3636112532,0.7687233163,0.724667198,254.2030402484,0,4,50,1.0,1303,1299,0.0],[1,1,0.0,0.845070423,0.225352113,71.0,0,4,1,1.0,1362,1338,0,0,0.8961892789,0.0,0.2755472474,70.5869440065,0,4,0,1.0,1362,1338,0.0],[1,1,0.0,0.103225806,0.04516129,310.0,1,4,5,1.0,1304,1300,2,1,0.0,0.7316498715,0.6809910444,309.1867475671,1,3,5,1.0,1303,1299,0.0],[1,1,0.0,0.293478261,0.076086957,92.0,0,4,1,1.0,1363,1339,1,1,0.949021451,0.8947191737,0.1484741152,91.1501007426,1,4,2,1.0,1361,1338,1.0],[1,1,0.0,0.040909091,0.009090909,220.0,1,5,4,1.0,1305,1301,1,0,0.4013628089,0.7179106289,0.4849662451,220.0508625172,0,4,5,0.8277615099,1304,1302,0.0],[1,2,0.098959095,0.352941176,0.352941176,110.5,1,5,53,1.0,8866,8591,1,2,0.0,0.3859831781,0.2506054134,110.0291456477,0,5,52,1.0,8865,8591,1.0],[1,2,0.0,0.0,0.0,35.0,1,1,0,0.5,8864,8589,1,2,0.7390490582,0.0,0.8097908881,34.9285003426,1,0,0,0.7977406152,8864,8588,1.0],[1,4,0.786899255,2.209302326,2.015503876,32.25,1,3,200,0.25,8864,8589,0,4,0.2578931786,1.0,2.29702275,32.7227822692,1,4,200,0.2025702169,8863,8588,1.0],[1,1,0.0,0.065217391,0.065217391,92.0,1,4,0,1.0,8867,8592,1,1,0.0,1.0,0.3975925298,92.9627883025,1,4,1,0.4393792358,8866,8589,0.0],[1,1,0.0,0.024691358,0.160493827,81.0,0,4,0,1.0,8869,8594,0,2,0.7263486635,0.0,0.2754816163,82.3121711317,0,3,0,0.5846699723,8870,8594,0.0],[1,1,0.0,0.0,0.0,44.0,0,1,0,1.0,8868,8593,0,0,0.0,0.0,0.3267214134,44.5203147427,0,0,0,0.6982651415,8867,8593,1.0],[1,2,0.294615206,0.205128205,0.123931624,117.0,0,5,98,1.0,1307,1303,1,3,0.0151324738,1.0,0.0304327401,116.5567025653,1,5,98,0.0,1307,1302,1.0],[1,3,0.05643152,0.959813084,0.942990654,356.6666667,0,6,58,1.0,1310,1306,0,2,0.4712642137,0.3782391529,1.458496582,356.7161200835,1,6,57,0.6162947057,1309,1306,1.0],[1,1,0.0,0.736842105,0.0,57.0,0,2,33,1.0,83,75,1,1,0.6565779957,0.0,0.7344350334,57.41522722,1,2,33,1.0,82,75,1.0],[1,4,0.898638738,0.031141869,0.076124567,72.25,0,4,122,0.75,1367,1343,1,3,0.9349294523,0.0,1.0852017825,71.9283533799,0,4,121,1.0,1367,1342,1.0],[1,1,0.0,0.011111111,0.344444444,90.0,0,4,52,1.0,1368,1344,0,1,0.0,0.0,0.2105002733,90.2563241758,0,3,51,0.6105023901,1367,1345,0.0],[1,3,1.0,0.015789474,0.015789474,63.33333333,0,4,30,0.666666667,86,78,1,3,0.5179033627,1.0,0.216069965,63.961800032,1,5,30,1.0,84,79,0.0],[1,1,0.0,0.068181818,0.068181818,88.0,1,4,0,1.0,1369,1345,1,0,0.0,0.2880006864,0.1116307471,88.4851781346,1,3,0,0.7345479822,1368,1344,1.0],[1,1,0.0,0.321428571,0.303571429,56.0,1,5,1,1.0,87,79,1,1,0.0,1.0,0.8210554718,56.0648169832,0,4,1,1.0,86,78,1.0],[1,1,0.0,1.566037736,1.509433962,53.0,1,2,5,1.0,88,80,1,1,0.0,1.0,0.3014697572,51.4239750623,0,1,5,1.0,87,80,1.0],[1,1,0.0,0.171428571,0.085714286,35.0,0,3,51,1.0,1370,1346,0,2,0.0,0.1840425248,1.1813035181,34.5562339075,0,5,51,0.4585227452,1370,1346,1.0],[1,1,0.0,0.050691244,0.0,217.0,0,3,9,1.0,8870,8595,0,0,1.0,0.0,0.6984107368,216.7000800437,1,1,9,1.0,8869,8594,0.0],[1,7,0.616649979,0.402906209,0.314398943,108.1428571,1,5,266,0.714285714,8877,8602,0,8,1.0,0.0,0.7146510924,108.8776430547,2,5,265,1.0,8877,8600,1.0],[1,2,0.863120569,0.038709677,0.006451613,77.5,1,3,15,1.0,8879,8604,0,1,0.7597511111,0.0,0.6757820909,78.3198002909,1,1,15,1.0,8878,8602,1.0],[1,1,0.0,0.017857143,0.017857143,56.0,1,5,2,1.0,89,81,1,2,0.0,0.148339223,0.3285915193,55.4819090179,0,4,1,0.4698935173,89,81,1.0],[1,1,0.0,1.964285714,1.982142857,112.0,0,6,50,1.0,90,82,2,0,1.0,1.0,2.4967296047,111.4332930079,0,6,50,0.0,89,82,1.0],[1,1,0.0,0.317204301,0.161290323,186.0,1,3,3,1.0,1311,1307,2,1,0.0,0.7207844637,0.7664434888,185.3405603607,0,3,3,1.0,1310,1306,1.0],[1,1,0.0,0.062337662,0.018181818,385.0,1,3,10,1.0,8880,8605,0,0,0.0,0.0,1.5746713049,384.787900876,0,3,10,1.0,8881,8604,0.0],[1,1,0.0,0.0,0.0,20.0,1,1,0,1.0,1314,1310,0,0,0.0,1.0,0.3964949203,20.0877369914,0,1,0,1.0,1312,1310,1.0],[1,2,0.836640742,0.151041667,0.005208333,96.0,1,4,21,1.0,1314,1310,0,1,1.0,0.0,0.4684332788,96.5112423617,1,5,21,0.8149947197,1314,1309,1.0],[1,1,0.0,0.055147059,0.047794118,272.0,0,5,7,1.0,1371,1347,0,0,0.0,0.0,0.0513625082,272.3881739195,1,5,7,1.0,1371,1345,1.0],[1,1,0.0,0.10738255,0.040268456,149.0,0,3,52,1.0,1372,1348,0,0,0.0,0.0,0.0964552553,149.03694094,1,2,52,0.2360659518,1372,1349,0.0],[1,1,0.0,0.0,0.147058824,68.0,0,4,12,1.0,1373,1349,1,1,0.7273934817,0.0,1.0056350355,67.2778840431,0,4,11,0.8743538556,1373,1348,0.0],[1,2,0.764204507,0.015267176,0.019083969,131.0,0,5,69,1.0,1375,1351,0,1,0.3022634385,0.0,1.4520349562,131.0570007205,0,5,69,0.705649029,1376,1350,0.0],[1,1,0.0,0.064102564,0.0,78.0,0,3,21,1.0,1376,1352,1,0,0.0,0.0,1.0977504746,77.3296757183,0,3,20,1.0,1374,1352,0.0],[1,1,0.0,0.0,0.024096386,83.0,0,2,64,1.0,1377,1353,0,1,0.0,0.7145708705,0.89924668,84.4471048746,0,2,65,0.3787157738,1377,1352,0.0],[1,1,0.0,0.073732719,0.101382488,217.0,1,4,22,1.0,1378,1354,0,1,0.3850054031,0.327875906,0.295939181,217.8106815493,0,4,22,1.0,1377,1354,1.0],[1,1,0.0,0.0,0.111111111,234.0,0,4,19,1.0,1379,1355,0,1,0.0,0.0,0.1800050316,234.1362640996,0,3,18,0.0,1379,1354,0.0],[1,1,0.0,0.033557047,0.060402685,149.0,0,3,10,1.0,1380,1356,1,1,0.0,0.0,0.7115843157,149.2812174367,0,3,10,0.3690398736,1379,1356,0.0],[1,1,0.0,2.202702703,2.243243243,74.0,1,4,24,1.0,8881,8606,0,1,0.4664884792,1.0,2.6109187551,73.1274951356,0,2,23,1.0,8881,8605,1.0],[1,1,0.0,0.0,0.0,10.0,1,1,0,1.0,8882,8607,1,0,0.0,0.0,0.6258320685,10.8698607451,0,1,0,1.0,8881,8607,1.0],[1,1,0.0,0.111111111,0.055555556,18.0,1,3,39,1.0,8883,8608,0,1,0.2435980613,1.0,0.084747368,17.9341363619,0,3,38,1.0,8883,8608,1.0],[1,1,0.0,0.0,0.0,20.0,0,1,0,1.0,1315,1311,0,1,0.0,0.6405987408,0.4097406628,19.9328629768,0,1,0,1.0,1315,1311,1.0],[1,1,0.0,0.0,0.0,29.0,1,1,0,1.0,8885,8610,1,2,1.0,0.5754972862,0.273301138,29.4006787454,1,1,0,1.0,8885,8609,0.0],[1,1,0.0,2.382352941,2.352941176,34.0,1,3,67,1.0,8884,8609,0,0,0.0,1.0,2.1969315871,33.8177445573,1,2,67,0.0,8883,8609,0.0],[1,3,0.929052737,0.049844237,0.046728972,107.0,0,4,55,0.666666667,1383,1359,2,3,1.0,0.0,1.6569324103,106.5459993642,1,4,55,1.0,1383,1360,0.0],[1,1,0.0,0.37962963,0.111111111,108.0,0,2,69,1.0,1316,1312,1,0,1.0,0.0955302158,0.7680350213,108.7044489562,0,1,69,0.0186438912,1315,1313,0.0],[1,1,0.0,0.259259259,0.037037037,27.0,0,1,70,1.0,1384,1360,1,0,0.0,1.0,0.1459982216,27.1556699618,0,0,68,1.0,1383,1360,1.0],[1,1,0.0,2.374285714,2.348571429,350.0,1,4,69,1.0,8886,8611,0,0,0.0,1.0,1.9641195648,350.059093559,0,3,68,1.0,8886,8610,0.0],[1,43,0.667312336,0.70163331,0.643662296,101.0930233,1,6,1958,0.604651163,8929,8654,0,43,1.0,0.0,0.8106181584,100.3861188927,0,5,1958,0.0,8929,8654,1.0],[1,1,0.0,0.0,0.0,6.0,1,1,0,1.0,8930,8655,1,0,0.0,0.0,1.0437994381,5.0471476551,1,2,0,1.0,8930,8655,1.0],[1,1,0.0,4.444444444,4.222222222,27.0,0,2,0,1.0,1385,1361,0,1,0.0,1.0,4.5039090602,26.6443349899,1,1,0,0.5566068651,1386,1361,1.0],[1,9,0.64358523,0.718032787,0.813114754,33.88888889,0,6,619,0.555555556,1395,1371,0,7,0.9003626769,0.4192805168,0.3876080064,33.6577613177,0,5,619,1.0,1394,1372,1.0],[1,14,0.639234066,0.34347275,0.414448669,56.35714286,0,5,894,0.285714286,1410,1386,1,14,0.4986111001,0.0877488224,1.5917320578,56.4797882806,0,4,893,0.3521844454,1409,1386,1.0],[1,1,0.0,0.0,0.0,13.0,0,1,0,1.0,1386,1362,1,0,1.0,0.7364708678,0.140223339,12.8983608689,0,0,0,1.0,1385,1362,1.0],[1,1,0.0,0.0,0.0,19.0,0,1,0,1.0,1396,1372,2,0,0.0389326432,0.331634525,1.0226856098,19.1397623341,0,0,0,0.1479102748,1396,1372,1.0],[1,4,0.781423615,1.562801932,1.562801932,103.5,1,4,143,1.0,1414,1390,0,4,0.9119325075,0.7226719382,1.5097833077,103.8330496192,2,4,143,1.0,1413,1389,1.0],[1,1,0.0,0.391304348,0.0,23.0,0,2,76,1.0,1317,1313,1,1,0.1633583554,0.8419992636,1.1925598248,23.3139013476,0,0,76,0.4185054119,1315,1313,1.0],[1,1,0.0,1.076923077,0.0,13.0,0,1,1,1.0,1415,1391,0,0,0.0,1.0,0.1062094204,12.8793835116,1,0,0,1.0,1415,1390,0.0],[1,75,0.868533303,1.484475831,1.482162425,109.5066667,0,7,2944,0.373333333,1490,1466,0,74,0.6639737605,1.0,1.2926639921,110.5267209115,0,6,2944,0.0,1490,1465,1.0],[1,1,0.0,0.173913043,0.173913043,23.0,0,4,77,1.0,1318,1314,1,0,0.0,0.0,0.7919010993,24.6083388292,1,5,76,0.4511423131,1319,1313,1.0],[1,5,0.045459031,0.542857143,0.54,140.0,1,6,193,0.8,8935,8660,0,5,1.0,0.0,1.065377759,140.6284742671,1,6,192,1.0,8935,8658,1.0],[1,1,0.0,0.009174312,0.004587156,218.0,1,4,0,1.0,8936,8661,1,0,0.2287029461,0.0,0.0813580257,217.6777485023,0,4,0,1.0,8934,8660,0.0],[1,2,1.0,1.066666667,0.466666667,15.0,0,2,154,0.5,1492,1468,0,2,0.0,0.5927928222,0.2750406535,14.5216801786,0,2,154,0.0,1493,1467,0.0],[1,1,0.0,0.018939394,0.15530303,264.0,0,5,1,1.0,1527,1503,1,1,0.6825282091,0.5704466116,1.0967350359,265.1718720653,0,5,1,1.0,1527,1503,1.0],[1,33,0.800862371,0.138287865,0.103794293,96.63636364,0,7,1213,0.333333333,1525,1501,1,33,1.0,0.180692569,0.071909579,97.4063830287,0,7,1212,1.0,1526,1500,1.0],[1,1,0.0,0.0,0.0,19.0,0,1,0,1.0,1526,1502,0,1,0.2854620572,0.9078640502,0.8537358686,18.2544298773,0,0,0,1.0,1525,1501,1.0],[1,6,0.86983214,0.038997214,1.077994429,59.83333333,0,4,6,0.166666667,1533,1509,1,5,1.0,0.0,0.4641045688,60.0928970191,0,4,4,0.0,1532,1509,1.0],[1,1,0.0,0.027777778,0.138888889,36.0,0,3,2,1.0,1534,1510,0,0,0.0,0.0,0.6013459182,36.43547625,0,3,1,0.2167407373,1533,1510,1.0],[1,2,0.999570839,0.287671233,0.273972603,36.5,1,3,6,0.5,1536,1512,0,2,0.7798332643,0.3377668407,0.1418596078,36.4709553791,0,2,6,1.0,1535,1513,1.0],[1,1,0.0,0.0,0.0,56.0,0,1,0,1.0,8940,8665,0,0,0.0,0.0,0.5196425404,55.4009452473,0,1,1,0.8050258021,8939,8665,1.0],[1,3,0.077500816,0.917355372,0.925619835,121.0,0,5,39,1.0,8939,8664,1,2,0.4990637226,0.3076404556,0.7117216912,121.1745886654,0,4,38,0.0,8939,8664,1.0],[1,1,0.0,2.106060606,2.106060606,264.0,1,5,3,1.0,1319,1315,0,1,0.0,1.0,1.1416851692,264.533008875,0,6,3,1.0,1319,1313,1.0],[1,2,0.790352185,2.221698113,2.29245283,106.0,1,5,5,1.0,1321,1317,0,0,0.5870216891,1.0,1.3235941051,105.206610945,0,3,5,1.0,1321,1317,1.0],[1,1,0.0,0.038043478,0.010869565,184.0,1,5,3,1.0,1322,1318,0,1,0.6090233718,0.1965002696,1.6088965278,184.4278855149,1,4,4,1.0,1322,1318,1.0],[1,4,0.879318546,0.293413174,0.017964072,41.75,0,3,95,0.5,1540,1516,0,3,1.0,0.2419070535,1.060374741,40.7719594476,0,2,94,1.0,1539,1516,0.0],[1,1,0.0,0.0,0.071428571,84.0,0,5,3,1.0,1541,1517,1,0,0.0,0.0187156999,0.5403151883,83.6525660331,0,4,3,0.8727741042,1541,1517,0.0],[1,2,1.0,0.47761194,0.208955224,33.5,0,2,160,0.5,1543,1519,0,3,0.6885137142,0.755029244,0.3147140051,34.6976661014,0,2,160,0.943000288,1544,1519,0.0],[1,2,0.322756959,0.056277056,0.017316017,115.5,1,3,64,1.0,92,84,1,1,0.0,1.0,0.8123354021,115.7982700487,2,4,65,0.2718997951,92,83,1.0],[1,4,0.653243906,0.741472172,0.624775583,139.25,1,4,76,0.75,509,507,0,3,0.0,1.0,0.9266481097,139.3342276031,0,4,75,1.0,509,508,1.0],[1,5,0.675484271,1.121930567,1.105842506,236.2,1,5,59,0.6,1327,1323,1,4,0.5354410335,0.6563222499,0.5516959614,235.9921926516,0,4,57,1.0,1326,1323,1.0],[1,1,0.0,0.373134328,0.134328358,134.0,0,4,0,1.0,510,508,1,0,0.1707659712,0.0,0.3232393561,133.7259248703,0,3,0,1.0,509,509,0.0],[1,1,0.0,0.618181818,0.190909091,110.0,0,4,0,1.0,511,509,0,0,0.0,0.0,1.0556149266,110.1049011439,0,3,0,1.0,510,508,0.0],[1,3,0.746158561,0.231595092,0.225460123,217.3333333,1,6,39,0.666666667,1330,1326,1,2,0.1752860328,0.0,0.6601333208,218.2732068192,0,5,39,1.0,1330,1326,1.0],[1,1,0.0,0.007462687,0.014925373,134.0,0,3,1,1.0,95,87,1,0,0.0,0.7927219914,0.2374834169,133.4119041363,0,3,0,1.0,96,87,1.0],[1,2,0.0,0.0,0.0,140.5,0,1,0,0.5,95,87,2,2,0.0642972963,0.4479436207,0.1550945152,140.7213229796,0,1,1,0.0,96,87,1.0],[1,1,0.0,0.0,0.0,27.0,1,1,0,1.0,97,89,1,0,1.0,0.0,0.1561309531,27.3210197733,1,1,0,0.0,96,87,1.0],[1,1,0.0,3.6,0.92,25.0,1,3,83,1.0,97,89,0,0,0.0,1.0,0.9720573014,26.2776586386,0,2,83,1.0,95,89,1.0],[1,2,0.456683632,0.687861272,0.664739884,173.0,1,5,14,1.0,1332,1328,0,0,0.9977562001,0.3867973717,0.180079553,174.0767569382,2,6,14,1.0,1332,1328,1.0],[1,2,0.0,0.0,0.0,50.0,0,1,0,0.5,8942,8667,0,1,1.0,0.0,1.189212185,49.4635281476,0,2,1,0.0,8942,8666,1.0],[1,2,0.513196841,0.733333333,0.708333333,300.0,1,6,21,1.0,1334,1330,0,1,0.1924887493,0.0,0.6499524906,300.0358196671,1,5,20,0.0,1333,1330,0.0],[1,1,0.0,0.018867925,0.018867925,53.0,1,2,86,1.0,8943,8668,0,0,0.4039763991,0.0,0.0911028501,52.8859141945,2,2,86,1.0,8943,8667,1.0],[1,1,0.0,0.052631579,0.052631579,19.0,0,3,9,1.0,8944,8669,0,1,0.0,0.0,1.8086643228,18.2892555557,0,2,9,0.0,8942,8669,0.0],[1,1,0.0,0.0,0.0,0.0,0,3,86,1.0,1544,1520,0,0,0.0,0.0,0.5123890512,0.2870403025,0,1,85,0.8320985274,1543,1519,0.0],[1,3,0.981693383,0.094117647,0.588235294,28.33333333,0,4,110,1.0,1547,1523,1,2,0.0,0.0,0.0961192636,29.210423788,0,4,109,0.0,1547,1523,0.0],[1,1,0.0,0.177083333,0.104166667,96.0,0,3,69,1.0,1548,1524,0,2,0.0,1.0,0.2055775371,95.8161982858,0,3,66,0.8421364324,1548,1524,0.0],[1,1,0.0,1.666666667,0.555555556,9.0,0,3,69,1.0,1549,1525,1,0,0.5623538892,0.6602655895,0.7242492957,9.4491000507,0,2,69,1.0,1548,1525,0.0],[1,1,0.0,0.1,0.1,10.0,0,3,0,1.0,1550,1526,2,0,0.8089622373,0.0,1.0083383483,10.3224262759,0,3,0,1.0,1549,1525,0.0],[1,1,0.0,0.0625,0.0375,80.0,0,3,12,1.0,8954,8679,1,1,0.2989728867,0.0,0.4268199681,80.8293354741,0,3,12,0.4727288098,8954,8679,0.0],[1,9,0.0,0.0,0.0,44.11111111,0,1,0,0.111111111,8954,8679,0,8,0.7015436092,0.7844129781,0.4489137697,44.2989377594,0,2,0,0.2558437734,8953,8679,1.0],[1,14,0.677786582,0.25826972,0.235368957,56.14285714,0,5,865,0.357142857,358,358,0,14,1.0,0.630312041,0.269530801,57.7657018644,0,5,864,0.2083068475,358,358,1.0],[1,1,0.0,0.0,0.0,48.0,0,1,0,1.0,358,358,0,0,0.0,0.0,0.1916340881,47.354087421,0,0,0,1.0,358,358,0.0],[1,1,0.0,0.0,0.087804878,205.0,0,3,85,1.0,1551,1527,1,2,0.0,0.0,0.396888973,205.7173854723,0,2,84,1.0,1550,1526,0.0],[1,1,0.0,0.010416667,0.03125,96.0,0,3,89,1.0,1552,1528,0,0,0.0,0.0399130346,0.2514580247,97.059630029,0,3,88,0.2328952861,1552,1527,0.0],[1,1,0.0,0.285714286,0.163265306,49.0,0,3,89,1.0,1553,1529,1,0,0.8031402375,0.6205021655,1.0220232302,48.7039343546,0,3,87,1.0,1552,1528,1.0],[1,1,0.0,0.12,0.41,200.0,0,3,73,1.0,1554,1530,1,0,0.0,0.0,0.1050818293,201.0036924096,0,2,72,1.0,1552,1529,0.0],[1,1,0.0,0.0,0.0,9.0,0,1,0,1.0,8955,8680,1,0,0.3708725035,1.0,0.4725129082,9.3710573933,0,0,0,1.0,8955,8680,1.0],[1,3,0.995246747,0.094240838,0.031413613,63.66666667,0,1,3,0.333333333,8958,8683,0,2,1.0,0.0,1.3003151197,64.3501907001,1,0,2,1.0,8958,8683,0.0],[1,16,0.873262401,1.072864322,1.358040201,49.75,0,5,843,0.5625,8977,8702,1,15,0.8878435333,1.0,0.9600030137,49.4520617433,0,4,843,0.2794232717,8977,8702,1.0],[1,3,0.0,0.0,0.0,18.66666667,0,1,0,0.333333333,8977,8702,0,2,0.0959203483,0.781222259,0.5210707051,18.6499451052,0,0,0,0.2393683096,8977,8701,1.0],[1,8,0.751347374,0.068965517,0.39184953,79.75,0,4,432,0.625,1562,1538,2,8,0.0,0.0,1.4511470224,81.4631790492,1,2,432,1.0,1561,1538,1.0],[1,1,0.0,0.095477387,0.090452261,199.0,0,3,0,1.0,1563,1539,2,1,0.0,0.0079051625,0.1500962537,197.3500285481,0,3,0,0.7497389391,1562,1538,0.0],[1,28,0.838016367,0.042515723,0.06918239,141.9642857,0,6,1607,0.5,1591,1567,0,27,0.5047170045,0.7486371742,0.4041523996,143.0312195089,0,6,1605,0.8637303106,1592,1567,1.0],[1,1,0.0,0.0,0.018867925,106.0,0,3,13,1.0,1592,1568,0,1,0.0,0.0,0.2312154896,105.81887369,0,3,13,1.0,1591,1568,0.0],[1,3,0.960229718,0.003484321,0.013937282,95.66666667,1,5,40,1.0,9041,8766,0,2,0.808218742,0.621341999,1.4720073018,95.9924864444,0,4,40,1.0,9040,8765,0.0],[1,4,0.0,0.0,0.0,26.25,1,1,0,0.25,9038,8763,1,3,0.9736601158,0.0,0.8514943386,24.436420342,1,1,0,0.0,9038,8763,1.0],[1,26,0.904673889,0.049423394,0.064250412,70.03846154,1,5,1685,0.384615385,9034,8759,0,26,0.0,0.0,0.0244657883,68.4647220155,0,5,1683,0.0,9035,8758,1.0],[1,6,0.0,0.0,0.0,32.16666667,1,1,0,0.166666667,9008,8733,1,6,0.0,0.0267619686,0.1311739379,31.8508995563,1,0,1,0.0,9008,8732,1.0],[1,25,0.399940459,0.203026482,0.319041614,31.72,1,4,1402,0.36,9002,8727,0,24,0.8592700999,0.0328034901,1.0133779239,32.3984891082,1,4,1400,0.2743940153,9000,8726,1.0],[1,10,0.68155582,0.033057851,0.068181818,48.4,0,4,43,0.4,9070,8795,0,11,0.5934000686,0.0,0.3933346446,48.1170648072,0,3,43,0.9200495298,9070,8795,1.0],[1,1,0.0,0.0,0.0,182.0,0,1,0,1.0,9074,8799,1,1,0.0,0.0,0.2101567226,183.2862183434,2,0,0,0.9753116797,9074,8800,1.0],[1,5,0.0,0.0,0.0,57.2,0,1,0,0.2,9057,8782,0,4,0.206127297,0.8024278856,0.2903016831,56.1621859649,0,1,0,0.5157181585,9057,8783,1.0],[1,11,0.289064826,0.009852217,0.009852217,36.90909091,0,5,275,0.545454545,9057,8782,1,10,0.2214985657,0.0225605968,0.2649995139,37.8150402559,0,5,274,0.0,9057,8782,1.0],[1,3,0.630929754,0.018867925,0.018867925,35.33333333,0,4,1,0.666666667,9074,8799,1,3,1.0,0.0,0.592505659,35.2666569085,0,4,2,1.0,9073,8799,1.0],[1,3,0.0,0.0,0.0,45.33333333,0,1,0,0.333333333,9070,8795,0,2,0.4018621639,0.4831914245,0.3944114858,46.5174169554,0,2,0,0.5406421259,9070,8794,1.0],[1,1,0.0,0.0,0.0,45.0,0,1,0,1.0,98,90,0,0,0.0,0.7111000145,0.8566843935,44.8350816595,0,1,0,1.0,99,89,1.0],[1,1,0.0,0.0,0.0,32.0,0,1,0,1.0,99,91,0,0,0.0,0.0,0.0190710083,32.6468404394,1,0,1,1.0,98,91,0.0],[1,4,0.846138832,0.114058355,0.135278515,94.25,0,5,8,0.5,363,363,1,3,0.0,0.0,0.3755295745,95.4120748775,0,3,7,0.0889227011,365,363,1.0],[1,1,0.0,0.0,0.0,40.0,0,1,0,1.0,363,363,1,1,0.6692043608,0.4310754466,0.6462807131,40.2931941931,0,0,0,0.0,365,363,1.0],[1,1,0.0,0.031073446,0.028248588,354.0,1,4,10,1.0,1335,1331,2,0,0.0,0.0,0.1619202836,354.6260339254,1,3,9,1.0,1335,1331,1.0],[1,2,0.0,0.0,0.0,0.0,0,1,2,1.0,101,93,1,2,0.0,0.0706449546,1.2031274567,0.2786083811,1,1,2,0.2326596387,99,92,0.0],[1,37,0.905190495,0.041783708,0.017205056,76.97297297,0,7,2276,0.459459459,9114,8839,0,37,0.8736319149,0.6387305958,0.5534024505,77.0452254313,0,8,2274,0.0,9113,8839,1.0],[1,16,0.292217715,0.163562753,0.187044534,77.1875,0,3,640,0.8125,9131,8856,1,15,0.4631281372,0.0,0.5170157453,77.3470333967,0,2,640,0.4754198118,9130,8856,1.0],[1,1,0.0,0.0,0.0,25.0,0,1,0,1.0,9131,8856,0,1,1.0,0.9062896545,1.3723747676,25.5055829081,1,2,0,1.0,9131,8855,1.0],[1,3,0.0,0.0,0.0,31.66666667,0,1,0,0.333333333,9077,8802,0,1,0.0,0.0,1.6677304427,31.3065539,0,1,0,0.0,9078,8801,1.0],[1,23,0.60022518,0.12181894,0.079265749,104.2173913,0,8,1151,0.652173913,9155,8880,0,23,0.4158636872,0.9374866098,0.900869555,104.5312995487,0,6,1150,0.0,9156,8880,1.0],[1,1,0.0,0.0,0.0,29.0,0,1,0,1.0,9155,8880,0,1,0.5956163463,0.0,0.2934915666,30.2494366155,0,0,1,0.5798956234,9156,8879,0.0],[1,3,0.0,0.0,0.0,25.0,0,1,0,0.333333333,9158,8883,0,3,0.5000133647,0.0,0.6616235126,24.986787565,0,0,1,0.0,9157,8882,1.0],[1,1,0.0,0.032258065,0.032258065,31.0,0,2,73,1.0,9159,8884,1,1,0.0532895104,0.6971310657,2.2453747667,30.8486763531,1,2,73,1.0,9158,8884,0.0],[1,2,0.0,0.0,0.0,63.0,0,1,0,0.5,1600,1576,1,3,0.0,0.0,1.3250568395,63.3694995842,0,2,0,0.5288257835,1598,1577,1.0],[1,6,0.888728876,0.031007752,0.041343669,64.5,0,5,245,0.833333333,1600,1576,0,5,0.0,0.9563088869,0.3309973845,65.4660144691,0,2,246,0.1885967604,1600,1574,1.0],[1,1,0.0,0.0,0.0,0.0,0,2,1,1.0,1601,1577,0,0,0.0,0.0,0.6436800563,0.9555672445,1,2,0,1.0,1600,1575,0.0],[1,1,0.0,0.161290323,0.064516129,31.0,0,2,1,1.0,1603,1579,0,2,0.147671879,0.6023536353,0.218694171,29.7023815034,0,1,0,1.0,1603,1579,0.0],[1,1,0.0,0.0,0.0,30.0,0,1,0,1.0,1603,1579,1,0,0.0,0.1925018905,0.0295860528,30.3719250955,0,0,0,0.5380085001,1603,1578,0.0],[1,1,0.0,0.006060606,0.090909091,165.0,1,3,1,1.0,1604,1580,0,0,0.9687068982,0.358163702,0.4602187452,165.7965826532,1,3,0,1.0,1603,1579,1.0],[1,2,0.0,0.0,0.0,7.5,0,1,0,0.5,1616,1592,0,1,0.0,0.0,0.5148658093,6.0615443247,0,1,0,0.0,1616,1592,0.0],[1,10,0.591954566,1.231988473,1.377521614,69.4,0,5,652,0.6,1616,1592,1,9,0.8722008995,1.0,2.0964318448,69.395087815,0,6,652,1.0,1616,1592,1.0],[1,1,0.0,3.0,3.0,13.0,1,1,93,1.0,9160,8885,1,0,0.0,1.0,1.9641219901,13.5264580361,0,0,93,1.0,9159,8884,0.0],[1,86,0.934424963,1.789011438,1.79370915,56.93023256,1,5,1857,0.23255814,9246,8971,0,85,1.0,1.0,1.2201904218,57.5591246537,1,4,1858,0.2904182389,9246,8969,1.0],[1,208,0.89612393,1.836349419,1.831769437,43.03846154,1,10,14006,0.216346154,9454,9179,1,208,0.7116918904,1.0,2.5758922982,42.5350055514,0,11,14006,0.6832797533,9453,9178,1.0],[1,109,0.878609165,1.620518074,1.632079614,62.68807339,1,7,5298,0.23853211,9563,9288,1,108,0.1879000955,1.0,1.0413373657,63.7439230093,0,6,5297,0.0,9563,9289,1.0],[1,206,0.909153487,1.484527575,1.500068766,70.59223301,1,8,10299,0.27184466,9769,9494,1,205,0.9663385268,0.2770209025,1.8893991645,69.9285131714,0,6,10298,0.0,9768,9493,1.0],[1,68,0.874421771,1.82679558,1.869337017,53.23529412,1,6,4407,0.323529412,9837,9562,0,67,1.0,1.0,2.9625470396,53.305799026,1,7,4407,0.0,9836,9561,1.0],[1,28,0.879992101,1.929252383,1.887104867,71.17857143,1,7,1543,0.535714286,9865,9590,0,29,0.7678229526,1.0,0.8005869655,70.9921052137,0,7,1543,0.0,9864,9589,1.0],[1,18,0.86524669,1.636443662,1.632922535,63.11111111,1,6,1303,0.222222222,9883,9608,0,17,0.783076896,1.0,1.1916148301,62.9617473535,1,6,1302,0.3040537146,9881,9607,1.0],[1,30,0.853637309,2.067434211,2.060307018,60.8,1,5,902,0.333333333,9913,9638,1,30,1.0,1.0,2.1271816734,60.9999688781,1,3,900,0.6318200119,9912,9638,1.0],[1,15,0.873338646,1.606711409,1.582550336,49.66666667,1,4,926,0.466666667,9928,9653,0,15,0.9487157017,1.0,1.7394526478,50.1268308959,0,2,926,0.0,9927,9654,1.0],[1,13,0.810232323,2.063492063,2.141534392,58.15384615,1,5,360,0.538461538,9941,9666,1,12,0.7057093156,1.0,2.2154053936,57.7408705221,1,5,359,0.0,9940,9666,1.0],[1,11,0.825366988,1.259020619,1.25,141.0909091,1,7,660,0.727272727,9952,9677,1,11,0.0205630878,1.0,3.0734967026,141.8272266761,0,7,659,0.0,9951,9677,1.0],[1,12,0.787957643,2.106425703,2.101405622,83.0,1,4,981,0.333333333,9964,9689,2,11,0.2106025475,1.0,2.2774540647,80.8812386043,1,3,980,0.0,9964,9688,1.0],[1,17,0.941214844,2.072354212,1.924406048,54.47058824,1,5,813,0.529411765,9981,9706,0,17,1.0,1.0,1.8277109614,54.3670926493,0,6,811,0.0,9980,9705,1.0],[1,2,1.0,0.023391813,0.023391813,85.5,1,3,0,0.5,9983,9708,0,3,1.0,0.4071901426,0.7180141989,85.8810066571,0,2,0,0.0,9981,9707,1.0],[1,2,0.0,0.0,0.0,0.0,0,2,2,0.5,365,365,2,2,0.0,0.2830487932,0.4279766038,0.2472148911,0,2,2,0.0,366,364,0.0],[1,4,0.847866943,2.375838926,2.359060403,149.0,1,5,4,0.75,1339,1335,0,4,0.8834784403,1.0,2.5802006716,150.6697189027,0,4,4,0.4819208655,1339,1336,0.0],[1,1,0.0,1.833333333,1.833333333,114.0,1,6,1,1.0,102,94,2,1,1.0,1.0,2.1790139857,112.9660087875,0,5,1,1.0,101,93,1.0],[1,5,0.669338428,2.383050847,1.63559322,118.0,0,6,9,0.4,9992,9717,1,5,0.0403288481,1.0,2.7458931991,119.7627148132,0,6,8,0.5740747119,9991,9717,1.0],[1,2,0.0,0.0,0.0,13.0,0,1,0,0.5,9997,9722,0,1,0.5723364657,0.9815509561,0.8468527241,14.3249896509,1,0,1,0.0,9996,9723,0.0],[1,1,0.0,0.069164265,0.037463977,347.0,0,5,2,1.0,10001,9726,1,0,0.3088957689,0.3172006916,0.3707852785,346.8782312098,0,4,1,1.0,10000,9726,0.0],[1,3,0.0,0.0,0.0,25.0,0,1,0,0.333333333,10001,9726,1,3,0.0,0.0,0.0519738432,25.8305378802,0,1,1,0.0915809132,10001,9725,0.0],[1,3,0.295903274,0.032258065,0.039426523,93.0,0,6,5,0.666666667,9997,9722,0,2,1.0,0.6341105069,0.5130652927,91.6092269979,0,6,4,0.5714701482,9996,9722,1.0],[1,4,0.116002779,0.571678322,0.958041958,143.0,0,6,100,0.5,10005,9730,0,4,0.7263831183,1.0,0.1934218819,144.5321587296,0,6,99,0.0,10005,9729,1.0],[1,4,0.0,0.0,0.0,28.75,0,1,0,0.25,9992,9717,2,4,0.1572383784,0.3903828089,0.7295601639,28.0185562359,0,0,0,1.0,9990,9716,1.0],[1,6,0.0,0.0,0.0,40.66666667,0,1,0,0.166666667,10017,9742,1,6,1.0,0.2155601671,1.179393586,40.6598152163,1,0,0,1.0,10016,9742,1.0],[1,6,0.0,0.0,0.0,0.0,0,2,7,0.5,10017,9742,0,6,0.0,0.6046246502,1.2268498025,0.3548107609,0,1,6,0.3296683778,10017,9743,0.0],[1,3,0.0,0.0,0.0,31.66666667,0,1,0,0.333333333,105,11,0,3,0.04570183,0.9156463922,0.3132436118,33.2792150623,0,0,0,0.0,104,12,1.0],[1,1,0.0,0.019157088,0.141762452,261.0,0,5,1,1.0,1617,1593,1,1,0.0,0.8622585765,1.1314611698,261.6252661443,0,4,2,1.0,1617,1591,0.0],[1,1,0.0,0.476923077,0.461538462,65.0,0,3,3,1.0,1618,1594,1,1,0.0,0.2070832458,1.6840047623,64.711980779,0,2,1,0.8810252757,1618,1593,0.0],[1,1,0.0,0.566037736,0.433962264,53.0,0,4,4,1.0,1619,1595,1,1,0.0,1.0,0.625127619,53.1267060031,0,3,4,1.0,1618,1595,0.0],[1,1,0.0,1.105263158,0.684210526,19.0,0,2,3,1.0,1620,1596,1,1,0.3700376404,1.0,0.1555617707,20.1123586441,0,2,2,1.0,1619,1597,0.0],[1,1,0.0,2.25,2.75,4.0,0,3,3,1.0,1621,1597,0,0,0.0,1.0,2.6864640934,3.0600473977,0,2,2,1.0,1622,1596,0.0],[1,1,0.0,0.0,0.0,19.0,0,1,0,1.0,107,96,0,1,0.0,0.0,0.1312277172,19.4500949672,0,0,1,1.0,107,96,0.0],[1,1,0.0,3.054054054,2.648648649,37.0,0,2,1,1.0,107,96,1,0,0.0,1.0,2.9147199093,37.6119912594,0,2,0,0.0,106,96,0.0],[1,2,0.825626526,0.126436782,0.028735632,87.0,1,3,8,0.5,1341,1337,0,1,0.0,0.0,0.3830256159,87.6051781145,1,3,7,1.0,1341,1337,1.0],[1,2,0.474345438,0.18125,0.1875,80.0,0,5,12,1.0,1623,1599,1,1,0.5579313704,0.0,0.8713460809,81.2752169326,0,4,11,0.0,1622,1599,1.0],[1,1,0.0,0.174418605,0.139534884,258.0,0,5,5,1.0,1624,1600,0,0,0.0,1.0,0.5782594165,257.6899524234,0,5,5,0.4516695291,1625,1599,0.0],[1,1,0.0,0.0,0.0,0.0,0,3,5,1.0,1625,1601,0,2,0.7399592372,0.0,1.0277925111,0.2829734899,0,2,6,0.0,1625,1601,0.0],[1,1,0.0,0.0,0.0,0.0,0,2,5,1.0,1626,1602,0,2,0.0,0.2565029319,0.6097231906,1.5483828169,0,3,3,0.0455961606,1626,1601,0.0],[1,1,0.0,0.191489362,0.234042553,47.0,1,5,5,1.0,1627,1603,0,1,0.0,0.6474997977,0.1835674282,46.7654530649,1,4,7,1.0,1627,1604,0.0],[1,9,0.847824454,0.072580645,0.086021505,82.66666667,0,5,40,0.555555556,1636,1612,1,8,1.0,0.0,1.0124695845,82.7657168477,0,4,39,1.0,1634,1611,1.0],[1,1,0.0,0.0,0.0,4.0,1,1,0,1.0,1641,1617,0,1,0.0,0.0,0.8165595557,5.1547106457,2,0,0,0.9729747678,1642,1617,0.0],[1,4,0.867200182,0.403773585,0.426415094,66.25,1,4,19,0.5,1641,1617,1,4,0.7146268484,0.883441681,1.1306417076,66.7921289904,1,4,18,0.6897480494,1641,1615,1.0],[1,20,0.929835293,2.337446352,2.302038627,93.2,1,9,736,0.25,127,116,1,19,0.8455424748,1.0,0.4367866782,93.4135366559,0,10,735,0.8519933364,127,117,1.0],[1,3,0.915702958,2.351037344,2.369294606,401.6666667,1,7,21,1.0,130,119,1,2,1.0,1.0,2.7359960975,400.8918723603,0,7,20,0.7075129965,130,118,0.0],[1,1,0.0,3.096551724,3.062068966,145.0,1,4,7,1.0,512,510,0,1,1.0,1.0,3.4732057941,145.662215935,1,4,6,0.5920329263,512,510,0.0],[1,42,0.948206412,2.290183387,2.284609853,132.4285714,1,7,448,0.19047619,172,161,2,41,1.0,1.0,3.2072587215,132.6938561844,1,7,448,0.0,172,162,1.0],[1,21,0.914639953,2.125280647,2.128423889,106.047619,1,7,502,0.380952381,193,182,2,20,0.0,1.0,2.2318891833,107.1232343821,1,7,502,0.8334424772,192,182,1.0],[1,1,0.0,0.026315789,0.0,38.0,1,2,4,1.0,194,183,0,1,0.0,0.0,0.9049824397,38.0591556662,0,1,3,0.0,194,182,0.0],[1,6,0.528791006,1.614864865,2.030405405,49.33333333,0,7,20,0.5,10039,9764,0,4,0.3476393539,0.7633335808,2.7868370631,49.2147180665,1,7,20,0.1277238872,10039,9762,1.0],[1,16,0.0,0.0,0.0,51.9375,0,1,0,0.0625,10039,9764,1,16,0.0,0.5927363304,1.2176964348,50.9643355456,0,1,0,0.6046493411,10038,9764,1.0],[1,10,0.817486292,0.122076023,0.283625731,136.8,0,7,40,0.7,1651,1627,0,9,0.761215958,1.0,0.950340526,136.5118041595,0,6,39,0.6459311231,1652,1626,1.0],[1,1,0.0,0.007936508,0.051587302,252.0,0,5,0,1.0,1652,1628,0,1,1.0,0.0352531557,0.3179836277,251.6869746361,0,5,0,0.3904722991,1651,1628,0.0],[1,1,0.0,0.0,0.0,6.0,1,1,0,1.0,1656,1632,2,1,0.0,0.0,0.0506380898,5.209359654,1,1,0,0.4968937294,1656,1631,0.0],[1,7,0.825843853,0.178913738,0.17571885,134.1428571,1,7,33,0.428571429,1663,1639,0,6,0.493631823,0.9851273682,1.8399622664,133.614842692,0,6,31,0.0117337682,1663,1637,1.0],[1,3,0.875012179,0.271578947,0.408421053,158.3333333,1,6,146,1.0,1655,1631,1,4,1.0,1.0,0.5450297059,159.1381908036,1,6,145,1.0,1655,1632,1.0],[1,4,0.77408045,0.061868687,0.02020202,198.0,0,5,0,1.0,1667,1643,0,5,0.5448839298,0.8712563719,0.7452837129,198.2569183488,0,6,1,0.1280098089,1666,1643,1.0],[2,15,0.912186907,1.201841903,1.161933998,86.86666667,1,7,1009,0.466666667,209,209,1,15,1.0,1.0,0.9311031424,86.3431516183,1,5,1007,0.6553786672,210,209,1.0],[1,2,0.0,0.0,0.0,19.0,0,1,0,0.5,213,191,1,1,0.0,1.0,0.9369009676,18.5873729887,1,1,1,1.0,213,190,0.0],[1,2,0.995005177,2.260869565,2.026086957,57.5,0,6,12,1.0,213,191,1,2,0.8469160825,1.0,1.5291116035,58.3976204234,0,6,13,1.0,213,191,1.0],[1,2,0.190949751,1.043918919,1.030405405,148.0,0,2,4,0.5,215,193,0,1,1.0,0.9011981042,1.0122224665,147.688475162,0,1,5,1.0,214,191,0.0],[1,11,0.788207877,0.192712551,0.210526316,112.2727273,1,7,65,0.454545455,10057,9782,1,11,0.0,0.7737801429,1.3618472767,112.4396743612,0,6,64,0.0,10058,9782,0.0],[1,9,0.957607675,0.072992701,0.102189781,45.66666667,1,4,128,0.222222222,10066,284,0,10,0.7542098736,0.8039656133,0.8087095071,44.408708944,1,4,127,0.6706684079,10066,284,0.0],[1,4,0.0,0.0,0.0,41.0,1,1,0,0.25,10045,9770,1,4,0.4013766946,0.0,1.1310529883,41.9314622786,2,1,0,0.2689348796,10045,9768,1.0],[1,2,0.923842228,0.024752475,0.121287129,202.0,1,7,6,0.5,10045,9770,1,2,0.3792598666,0.0,0.8093679803,202.6264729557,0,7,5,0.9046146407,10045,9769,0.0],[1,1,0.0,0.0,0.0,45.0,1,1,0,1.0,10057,9782,1,0,0.0,0.0,0.6078182768,45.1604749245,0,0,1,0.2626709604,10056,9782,1.0],[1,3,0.387150497,0.039156627,0.060240964,110.6666667,1,2,393,1.0,10069,287,0,2,1.0,0.0,1.5941693649,111.2428507854,0,0,393,0.0,10069,287,0.0],[1,1,0.0,0.069444444,0.013888889,72.0,1,6,4,1.0,10070,9783,1,1,0.4846259806,0.0,0.3495469368,72.0848000999,0,6,3,1.0,10069,9781,0.0],[1,1,0.0,0.973684211,0.763157895,38.0,1,3,9,1.0,10071,9784,1,0,0.0,0.8028331635,0.6721610514,36.7861476101,1,2,7,1.0,10070,9783,1.0],[1,1,0.0,0.045454545,0.045454545,22.0,1,2,3,1.0,10072,9785,1,1,0.0688516648,0.0,1.2795402043,21.5234975256,1,1,1,0.3532245235,10071,9784,0.0],[1,1,0.0,0.065868263,0.011976048,334.0,0,5,1,1.0,10073,9786,1,0,0.4525381307,0.5197309747,0.4288618612,333.5574999464,0,5,2,0.4990908755,10071,9786,0.0],[1,2,0.863120569,0.113043478,0.008695652,57.5,1,3,19,1.0,10075,9788,0,1,1.0,1.0,0.5057741849,57.8977727596,1,3,19,0.5307227818,10074,9787,0.0],[1,3,0.0,0.0,0.0,6.333333333,0,1,0,0.333333333,10089,9802,0,4,0.7889263567,1.0,1.0386606797,6.1145268203,1,1,0,1.0,10089,9800,0.0],[1,11,0.750544479,0.412993039,0.164733179,39.18181818,0,2,45,0.545454545,10089,9802,0,11,0.5849222783,1.0,0.0486810937,38.9585736555,0,1,45,0.1331227739,10088,9802,1.0],[1,4,0.0,0.0,0.0,16.0,0,1,0,0.25,10096,9809,1,4,0.299554632,0.2855707125,0.9363431027,14.8129175359,1,1,2,0.9573376324,10095,9808,1.0],[1,3,0.680171484,0.33,0.235,66.66666667,0,4,5,0.666666667,10096,9809,1,2,0.4623193505,0.1213435437,0.0310397355,66.876879639,0,4,7,0.8862959683,10094,9807,0.0],[1,7,0.0,0.0,0.0,12.14285714,0,1,0,0.142857143,10104,9817,0,6,0.0,0.3663640242,1.2614310902,12.4375495254,0,2,0,0.3103927414,10103,9816,1.0],[1,1,0.0,1.564516129,0.016129032,62.0,0,1,14,1.0,10104,9817,1,2,0.0,1.0,0.1673796727,62.9525651209,0,1,15,1.0,10104,9816,0.0],[1,5,0.849834752,1.593908629,0.076142132,39.4,0,1,0,0.2,10109,9822,1,5,1.0,1.0,0.8614998203,39.3901554028,0,2,0,1.0,10108,9823,1.0],[1,1,0.0,0.0,0.0,13.0,0,1,0,1.0,10110,9823,0,1,0.1402793939,0.0,0.0321811841,13.9970438574,0,0,0,0.4026591097,10110,9822,0.0],[1,1,0.0,0.107954545,0.0,176.0,1,4,16,1.0,10111,9824,1,2,1.0,0.7391451077,0.971088386,176.0501377591,0,4,15,0.6796665506,10111,9824,0.0],[1,3,0.657329954,0.459677419,0.201612903,41.33333333,1,6,51,0.666666667,10114,9827,1,3,1.0,0.0,1.7146477722,41.802969069,0,5,51,0.9281369512,10114,9827,0.0],[1,8,0.917066271,0.39159292,0.101769912,56.5,1,5,72,0.25,10122,9835,0,8,1.0,0.4944467942,0.8354580584,57.5624584806,0,4,71,0.6697619924,10121,9834,0.0],[1,2,0.037369479,0.615740741,0.550925926,108.0,0,4,30,1.0,10137,9850,1,0,0.6883037297,0.0,0.3296397644,107.8374528413,0,4,29,1.0,10137,9849,0.0],[1,1,0.0,0.0,0.0,23.0,0,1,0,1.0,10137,9850,1,1,0.0,0.167692671,1.5515612206,24.4819155281,0,1,0,1.0,10136,9849,0.0],[1,1,0.0,0.0,0.0,173.0,0,1,0,1.0,10129,9842,0,0,0.0,0.0,0.9305757621,172.7797341509,0,0,0,0.0,10131,9841,0.0],[1,2,0.08970339,0.293333333,0.293333333,150.0,0,2,46,1.0,10124,9837,0,1,1.0,0.0,0.8841544367,148.978036697,0,2,45,1.0,10123,9835,0.0],[1,4,0.781340055,0.843866171,0.371747212,67.25,0,6,69,1.0,10141,9854,0,3,1.0,0.741098613,1.4301178219,66.3447829059,0,5,68,1.0,10139,9852,0.0],[1,4,0.660210425,0.533536585,0.335365854,82.0,0,5,92,0.75,10129,9842,1,3,0.5601103413,0.4926368699,0.0246385407,81.2397580207,0,4,91,0.0,10129,9841,0.0],[1,4,0.664098962,0.828125,0.573660714,112.0,0,4,85,0.75,10134,9847,2,5,0.0,0.6199580759,1.7685902756,111.2775646717,1,4,85,0.4630626378,10134,9847,0.0],[1,1,0.0,0.0,0.0,38.0,0,1,0,1.0,10134,9847,1,1,0.265346874,0.576426349,0.0961054404,39.6316118602,0,0,0,0.0,10132,9846,0.0],[1,1,0.0,0.023809524,0.047619048,42.0,0,6,15,1.0,216,194,0,0,0.5660477139,0.0,0.2698190257,43.2842453076,1,4,14,1.0,216,193,0.0],[1,6,0.0,0.0,0.0,0.0,0,5,137,0.333333333,371,371,0,6,0.0892944559,0.3376835081,0.7423628862,0.9562142508,0,3,136,0.0,371,370,0.0],[1,7,0.835029826,0.443213296,0.387811634,51.57142857,0,4,154,0.571428571,378,378,0,6,1.0,0.55258113,0.6406096513,51.0358439515,0,4,153,0.98939878,377,376,1.0],[1,1,0.0,0.0,0.0,6.0,0,1,0,1.0,1,1,0,0,0.3490802495,0.0,1.2712805879,6.0600453089,0,0,1,0.4230666212,1,1,0.0],[1,1,0.0,0.0,0.0,48.0,0,1,0,1.0,2,2,0,0,0.0,1.0,0.5879843927,47.5751817195,0,2,0,0.8454556836,2,2,0.0],[1,1,0.0,0.0,0.0,23.0,0,1,0,1.0,3,3,0,1,0.1247065165,0.9241557246,0.1696684016,23.4709347689,1,0,0,0.1766485205,3,1,0.0],[1,1,0.0,0.375,0.125,8.0,1,1,25,1.0,10142,9855,1,0,0.0,0.0,0.2361959207,8.3027337736,1,1,24,0.3540513448,10141,9854,0.0],[1,5,0.995268456,2.398773006,2.398773006,32.6,0,3,125,0.2,8,8,1,4,1.0,1.0,2.870829326,32.3004404631,0,2,125,0.1810800793,7,10,1.0],[1,40,0.987538465,2.396017699,2.42920354,33.9,0,7,2810,0.1,48,48,1,39,1.0,1.0,0.7442625096,34.2022462269,0,8,2810,1.0,46,48,1.0],[1,6,0.833502339,1.23902439,1.209756098,34.16666667,0,5,412,0.5,54,54,1,4,0.3089958094,1.0,0.8192603199,34.9362287817,0,4,411,0.0,52,54,1.0],[1,3,0.777796869,2.147058824,2.564705882,56.66666667,0,6,69,0.666666667,57,57,0,1,1.0,1.0,2.9546746409,56.5751218978,0,5,69,0.0,57,57,0.0],[1,28,0.878682946,1.585747847,1.576742365,91.21428571,0,9,744,0.392857143,85,85,0,27,1.0,1.0,1.3450639352,93.7175712366,0,9,743,1.0,84,85,1.0],[1,4,0.0,0.0,0.0,15.5,0,1,0,0.25,10150,9863,0,3,0.0,0.0,0.1724152876,16.2665051556,0,1,0,0.0,10150,9863,0.0],[1,1,0.0,0.083333333,0.0625,96.0,0,4,3,1.0,10151,9864,1,0,0.3121831566,0.3995686956,0.6729730523,96.0005782643,0,4,3,0.3619696082,10151,9863,0.0],[1,4,0.707057169,0.646853147,0.437062937,71.5,0,3,10,0.75,10146,9859,1,3,1.0,1.0,0.3007591837,71.2037268061,0,4,10,1.0,10146,9858,1.0],[1,1,0.0,0.009950249,0.044776119,201.0,0,5,15,1.0,1668,1644,0,0,0.1779720088,0.881660414,0.2627102017,200.6468720864,1,5,16,0.0,1668,1643,0.0],[1,9,0.817902804,0.095492743,0.155844156,145.4444444,0,7,189,0.888888889,1677,1653,1,7,0.5532532049,0.0,0.5282875558,145.5277882538,0,7,189,0.0,1677,1653,0.0],[1,2,0.981940787,0.226950355,0.042553191,70.5,0,4,357,1.0,1679,26,1,0,1.0,0.7901110935,0.1954733377,70.8500958647,0,3,357,0.6125067134,1679,26,0.0],[1,1,0.0,0.0625,0.15625,32.0,1,2,0,1.0,1680,27,0,1,0.5230131197,0.374553515,0.9050641903,32.5478617494,1,1,0,0.1592920905,1679,26,0.0],[1,2,1.0,0.26446281,0.016528926,60.5,0,2,133,1.0,1682,29,0,2,0.5962047982,0.5310796877,0.7382945241,60.1914698093,0,1,134,1.0,1681,30,0.0],[2,26,0.849639556,0.895219384,0.896529142,58.73076923,0,6,740,0.423076923,1708,1708,2,26,1.0,1.0,0.2081014727,59.452432241,0,5,741,0.9690055343,1707,1707,1.0],[1,2,0.0,0.0,0.0,207.0,0,1,0,0.5,1888,1843,0,2,0.7042126641,0.0,0.875282464,207.9344367455,1,0,1,0.0,1887,1842,1.0],[1,178,0.811042535,1.167685049,1.167685049,72.63483146,0,9,3558,0.247191011,1888,1843,0,179,0.1565231387,1.0,2.8914807433,72.8467469787,0,8,3560,0.7193902135,1888,1843,1.0],[1,3,0.685379024,0.185446009,0.178403756,142.0,0,3,0,0.666666667,1891,1846,0,4,1.0,0.0,0.3691261182,142.4680471279,0,4,0,1.0,1890,1845,0.0],[1,1,0.0,0.005319149,0.005319149,188.0,1,6,0,1.0,1892,1847,1,0,1.0,0.0,1.2316836891,189.1388285448,2,6,0,0.5218118726,1891,1846,0.0],[1,2,0.967294779,0.14379085,0.071895425,76.5,0,3,4,1.0,1894,1849,2,2,1.0,0.9705973217,0.8086208354,75.1868685567,1,2,4,0.0,1892,1848,0.0],[1,4,0.598836264,0.020689655,0.056321839,217.5,0,7,8,0.5,1898,1853,1,4,0.0359715032,0.0,0.2289042355,218.1066888149,0,5,6,0.5903072486,1898,1853,0.0],[2,7,0.785533375,0.121212121,0.114478114,42.42857143,0,5,14,0.285714286,1906,1906,1,7,0.9648781155,0.0,0.247793529,42.8300812541,0,5,15,0.0,1907,1906,0.0],[1,1,0.0,0.0,0.0,68.0,0,1,0,1.0,1906,1860,2,0,0.0764734078,0.0,1.0912358354,68.0829405331,0,1,0,1.0,1906,1859,0.0],[1,5,0.629049597,0.180412371,0.180412371,38.8,1,3,60,1.0,1911,1865,0,5,0.797326728,1.0,0.1857450397,38.0867085185,1,3,61,0.9228703821,1911,1865,1.0],[1,2,0.0,0.763157895,0.421052632,38.0,0,2,56,0.5,1913,1867,2,1,0.2290782642,1.0,1.9043431567,38.3366192564,0,2,55,0.9522903464,1912,1867,0.0],[1,29,0.815224339,0.028468684,0.026370992,115.0689655,0,9,68,0.137931034,1942,1896,1,28,1.0,0.2846830414,1.0044535604,115.3396470316,1,9,69,0.0,1941,1896,1.0],[1,1,0.0,0.013986014,0.076923077,143.0,0,1,0,1.0,1943,1897,0,0,0.1539317231,0.0,0.7748607826,143.4054814654,0,0,0,0.9532770436,1942,1897,0.0],[1,5,0.796505445,2.545643154,2.541493776,96.4,0,6,129,0.4,221,199,1,5,1.0,1.0,2.6396515715,95.7890283123,0,6,127,0.0,221,198,1.0],[1,1,0.0,0.0,0.0,34.0,0,1,0,1.0,222,200,0,1,0.0,0.0,0.1182100694,34.0791827089,1,0,0,1.0,222,200,0.0],[1,1,0.0,2.821292776,2.802281369,263.0,1,8,5,1.0,86,86,3,2,0.0,1.0,2.6563267902,262.6658199902,1,8,3,1.0,87,86,1.0],[1,2,0.495969072,0.15060241,0.126506024,83.0,0,5,10,1.0,224,202,1,0,0.4200130508,0.1119927597,0.6188899253,82.6582759784,0,4,11,1.0,224,201,1.0],[1,3,0.818586443,0.12745098,0.009803922,68.0,1,4,30,0.333333333,10154,9867,1,2,0.0,0.4354265941,0.8963452869,66.4869447409,0,4,29,0.0,10153,9866,0.0],[1,1,0.0,0.118881119,0.125874126,143.0,0,1,9,1.0,1944,1898,0,1,0.0,0.6390977574,0.0435504089,143.1570512705,0,0,8,1.0,1941,1897,0.0],[1,3,0.806396114,0.068965517,0.075862069,96.66666667,0,6,198,1.0,1947,1901,0,3,1.0,0.0,0.8424986857,96.9413233926,1,5,197,1.0,1947,1901,0.0],[1,2,0.995887311,0.067961165,0.275080906,154.5,0,4,74,0.5,1950,1904,1,1,1.0,0.0,1.1771925506,154.4444472408,0,3,73,0.0,1950,1903,0.0],[1,1,0.0,0.0,0.0,15.0,0,1,0,1.0,1950,1904,1,0,0.0,0.0,0.2214018423,15.7025616195,0,1,1,0.0,1951,1902,1.0],[1,1,0.0,2.0,1.2,15.0,0,2,38,1.0,1951,1905,1,0,1.0,1.0,1.6894894049,14.8610458302,0,1,37,1.0,1951,1905,0.0],[1,1,0.0,0.0,0.0,0.0,0,2,38,1.0,1952,1906,2,1,0.6408355261,0.4816627801,0.6055297267,1.5066730228,0,0,37,0.5950129787,1952,1906,0.0],[1,1,0.0,0.0,0.0,0.0,0,2,38,1.0,1953,1907,0,0,0.3388412645,0.0,0.3992058473,0.914162032,0,2,37,0.7904457493,1952,1906,0.0],[1,2,0.380946586,0.17027027,0.048648649,185.0,0,5,33,1.0,1957,1911,0,0,1.0,0.6804578288,0.6294745205,184.8612737367,0,5,34,1.0,1957,1912,0.0],[1,2,0.0,0.0,0.0,85.0,0,1,0,0.5,1957,1911,0,3,0.0,0.0,0.2981640303,85.9551220784,0,0,0,1.0,1956,1910,0.0],[1,1,0.0,3.782608696,2.304347826,23.0,1,3,90,1.0,226,204,0,1,0.0,1.0,1.5574889879,23.3391022063,1,4,89,0.967859632,227,204,0.0],[1,1,0.0,0.0,0.0,24.0,1,1,0,1.0,226,204,0,0,0.0,0.3483779152,1.05094261,23.3161978603,0,1,0,0.9089057059,225,203,0.0],[1,1,0.0,0.0,0.0,41.0,1,1,0,1.0,227,205,1,0,0.8595959242,0.0,1.575627312,41.7539383598,1,0,0,0.5527086004,227,205,0.0],[1,1,0.0,2.451612903,2.548387097,31.0,0,5,39,1.0,242,220,1,1,0.0813078914,1.0,2.2544887726,31.1994880963,0,5,38,1.0,241,220,1.0],[1,3,0.0,0.0,0.0,26.66666667,0,1,0,0.333333333,241,219,0,3,0.0,0.0983181197,0.2809508523,27.2608440054,1,0,0,0.1578141226,240,218,1.0],[1,11,0.763633809,1.993730408,2.225705329,29.0,0,7,300,0.272727273,241,219,0,10,0.0,1.0,1.7906813687,26.7481451474,0,7,300,0.7568332742,240,217,1.0],[1,2,0.0,0.0,0.0,0.0,0,2,78,1.0,244,222,0,2,0.0,0.0,0.4306716155,0.8949406798,0,2,78,0.47905613,245,221,0.0],[1,3,0.898818037,0.229314421,0.113475177,141.0,0,4,133,1.0,10157,9870,2,4,1.0,1.0,0.5502359973,141.1419872477,0,3,131,0.1676805859,10157,9870,0.0],[1,2,0.634309555,0.033248082,0.030690537,195.5,0,5,2,1.0,1959,1913,0,2,1.0,0.0,0.5088143199,195.0376021997,0,3,1,0.6582586545,1958,1914,0.0],[1,4,0.950402899,0.751655629,1.072847682,75.5,0,5,139,1.0,10161,9874,2,4,1.0,0.4425027568,0.2465815544,74.3288154596,0,5,138,1.0,10161,9874,0.0],[1,2,0.387051421,0.136363636,0.136363636,242.0,1,5,79,1.0,1961,1915,0,1,0.0,0.3221622004,1.0044456734,242.4008217564,0,4,79,1.0,1961,1913,1.0],[1,1,0.0,0.003921569,0.003921569,255.0,1,5,0,1.0,1962,1916,1,0,0.5508412992,0.619832795,0.1899569941,255.7784552253,0,5,0,1.0,1960,1915,0.0],[1,1,0.0,0.333333333,0.244444444,135.0,0,4,43,1.0,1963,1917,0,0,0.0,0.0,1.8143973196,133.1857591163,1,3,42,1.0,1962,1915,1.0],[1,1,0.0,0.017964072,0.179640719,167.0,0,4,38,1.0,1964,1918,0,0,0.0,0.592468139,1.2133287384,168.4630867562,0,4,37,1.0,1964,1918,0.0],[1,2,0.11411051,0.604651163,3.197674419,43.0,0,3,46,1.0,1966,1920,0,2,0.3839191592,1.0,2.7854910295,43.3501055107,0,3,47,0.1547886448,1966,1920,0.0],[1,1,0.0,0.00625,0.2,160.0,0,3,44,1.0,1967,1921,0,1,0.9663239709,0.5732877058,0.598050397,159.1191058089,0,3,43,1.0,1966,1920,0.0],[1,3,0.628234076,0.292682927,0.024390244,13.66666667,0,2,57,0.666666667,10169,9882,0,2,1.0,0.0,0.3779173098,12.3190794194,0,1,56,0.0,10169,9882,0.0],[1,5,0.0,0.0,0.0,17.2,0,1,0,0.2,10169,9882,1,4,1.0,0.7659658109,0.2121917494,17.4422176826,0,0,0,1.0,10168,9881,0.0],[1,1,0.0,0.008733624,0.008733624,229.0,1,3,2,1.0,1968,1922,0,1,0.037744003,0.421714274,1.5549211713,228.8363693531,0,4,0,1.0,1966,1923,1.0],[1,3,0.996429249,3.169014085,3.084507042,23.66666667,0,5,55,0.666666667,247,225,0,2,0.692247445,1.0,4.304605047,23.8034197368,0,5,53,0.2515037077,247,226,1.0],[1,1,0.0,0.506437768,0.467811159,233.0,1,3,0,1.0,10170,9883,2,0,0.0,1.0,0.3109601681,232.9124030454,0,2,0,0.0,10169,9883,0.0],[1,1,0.0,0.0,0.0,0.0,0,1,21,1.0,87,87,1,1,0.8026776124,0.0,0.2197401491,0.0958937407,1,0,21,1.0,86,87,0.0],[1,1,0.0,2.363636364,0.0,11.0,0,1,21,1.0,88,88,0,0,0.3386783023,1.0,0.0849100619,11.3473446206,1,1,20,1.0,88,87,0.0],[1,3,0.615088398,0.763546798,0.221674877,67.66666667,0,6,60,0.333333333,91,91,2,2,0.8098432506,0.6982019835,0.1347424842,68.0039288517,1,5,59,1.0,89,90,0.0],[1,3,0.0,0.0,0.0,9.333333333,0,1,0,0.333333333,94,94,2,1,0.0,0.1807115643,1.0241671342,8.0029929394,0,0,0,1.0,92,94,1.0],[1,2,0.66959206,1.302325581,0.953488372,43.0,0,4,65,1.0,97,97,1,3,0.6770695846,0.4497316659,0.6029987891,43.336474554,0,3,66,1.0,97,96,0.0],[1,1,0.0,0.0,0.0,6.0,0,1,0,1.0,97,97,0,0,0.0,0.8331462264,0.7956524941,4.9847546352,0,2,1,0.0678534835,97,97,0.0],[1,1,0.0,0.040540541,0.0,74.0,0,6,36,1.0,98,98,1,2,0.0,1.0,0.6002992199,74.1657181247,0,5,35,0.3404737155,97,98,0.0],[1,9,0.734718509,1.084093212,0.975683891,109.6666667,0,8,236,0.555555556,107,107,0,9,1.0,1.0,1.936961023,110.1069584454,0,7,236,0.2132518207,106,107,1.0],[1,15,0.621866165,1.708879185,1.711062591,91.6,0,8,421,0.4,122,122,1,14,1.0,1.0,1.3486449392,92.5920160747,1,8,420,0.0,122,120,1.0],[1,1,0.0,0.0,0.0,75.0,0,1,0,1.0,123,123,0,1,0.0,0.0,0.1656649826,73.8480274642,0,1,1,0.6628210377,121,123,0.0],[1,1,0.0,0.0,0.0,42.0,0,1,0,1.0,1982,1936,2,1,0.1418473529,0.493386263,0.2873961773,42.5457548534,1,1,1,1.0,1981,1936,1.0],[1,13,0.843517943,0.227272727,0.278499278,106.6153846,0,6,380,0.769230769,1982,1936,1,13,0.0105385597,0.612491656,0.2262566959,105.8031312237,0,5,380,0.0,1981,1935,1.0],[1,1,0.0,0.090909091,0.022727273,44.0,1,1,0,1.0,1983,1937,2,0,0.8972763999,1.0,0.7480681732,44.0658031074,1,2,1,0.6265606268,1982,1938,1.0],[1,2,0.0,0.115384615,0.025641026,39.0,0,6,0,1.0,125,125,0,2,0.0,0.0,0.1756211921,38.7068522403,0,6,0,1.0,126,127,0.0],[1,1,0.0,0.260869565,0.130434783,23.0,1,2,46,1.0,1984,1938,0,0,0.0,0.7778318465,0.8643662453,23.6731023787,1,2,46,1.0,1983,1938,0.0],[1,2,0.650022422,0.062200957,0.023923445,104.5,1,3,2,1.0,1986,1940,0,1,1.0,0.0,0.1849877577,104.1067449254,1,2,1,0.0,1985,1940,0.0],[1,1,0.0,0.0,0.0,6.0,1,1,0,1.0,249,227,1,0,0.0,0.0,0.2674817681,7.0943972546,0,3,0,0.7800319076,248,226,0.0],[1,1,0.0,2.296,2.208,125.0,1,4,2,1.0,249,227,1,0,0.6493166788,1.0,1.7103842975,124.5929896422,2,4,1,0.4821847569,249,227,0.0],[1,1,0.0,2.489795918,2.278911565,147.0,0,4,19,1.0,255,233,0,1,0.0,1.0,1.6021846193,146.0533312458,0,4,17,0.2486777674,254,232,1.0],[1,3,0.0,0.0,0.0,22.66666667,0,1,0,0.333333333,253,231,0,2,0.4500164465,0.3076185984,0.1880979909,21.0490023907,0,1,1,0.5949655125,252,230,0.0],[1,1,0.0,2.49382716,2.271604938,81.0,0,5,19,1.0,250,228,1,1,0.0,1.0,3.0059127709,81.6838729834,0,4,18,1.0,250,227,1.0],[1,1,0.0,0.0,0.0,102.0,0,1,0,1.0,255,233,2,0,0.0,0.4684777525,0.9288552033,101.3157473904,0,0,0,0.2568072852,255,233,1.0],[1,1,0.0,1.894736842,1.912280702,114.0,0,5,21,1.0,256,234,1,0,1.0,1.0,2.2552353211,114.2406928104,0,5,21,1.0,255,234,1.0],[1,1,0.0,0.027586207,0.0,145.0,1,2,11,1.0,10171,9884,0,0,0.8767660597,0.0,0.7865222228,144.6376697354,1,2,11,0.851050024,10171,9882,0.0],[1,3,0.0,0.0,0.0,30.0,0,1,0,0.333333333,10176,9889,1,3,0.3804047043,0.0,0.4130154951,29.4171756116,0,2,0,0.7380609556,10175,9890,1.0],[1,2,0.082836553,0.776923077,0.715384615,65.0,0,5,90,1.0,10176,9889,0,2,0.0,1.0,0.2099046796,65.5750834944,0,4,90,1.0,10177,9889,0.0],[1,2,0.0,0.021341463,0.0,164.0,1,5,42,1.0,10178,9891,1,0,1.0,0.0,0.7674033587,165.0114632526,0,4,43,0.0,10178,9890,0.0],[1,2,0.0,0.0,0.0,0.0,0,3,96,0.5,10182,9895,1,1,0.0,0.0,0.3362504057,0.8429041773,0,2,95,0.7881864953,10180,9894,0.0],[1,2,0.0,0.0,0.0,37.0,0,1,0,0.5,10182,9895,0,0,0.3237787052,0.1419168723,1.0374745138,36.948486236,0,0,0,0.7992675536,10182,9895,1.0],[1,17,0.864792303,1.838427948,1.846537742,94.29411765,0,7,441,0.294117647,273,251,1,16,1.0,1.0,0.7786250263,93.9808521746,0,6,439,0.227719545,272,251,1.0],[1,1,0.0,0.0,0.0,34.0,1,1,0,1.0,10184,9897,0,0,0.0,0.0,1.0411727775,34.0196956857,0,1,0,1.0,10182,9898,0.0],[1,1,0.0,0.923076923,2.358974359,39.0,1,5,23,1.0,10184,9897,2,0,1.0,0.8411124321,3.7024587274,38.4412692542,0,3,22,1.0,10184,9897,0.0],[1,2,0.992774454,0.217948718,0.038461538,39.0,0,4,2,1.0,10190,9903,1,2,0.0,0.0,0.4034684173,38.7973988221,1,3,1,0.5208249964,10190,9902,0.0],[1,4,0.0,0.0,0.0,24.0,0,1,0,0.25,10190,9903,0,3,0.5612846117,0.0,0.4092088134,24.845676187,0,1,0,0.8182497087,10190,9903,1.0],[1,6,0.0,0.0,0.0,0.0,0,4,492,0.333333333,10196,293,1,7,0.7876852654,0.0,0.2785378887,1.1760127217,1,4,492,0.0956588897,10196,291,0.0],[1,1,0.0,1.089005236,1.010471204,191.0,1,3,24,1.0,10197,9904,0,0,0.8344614256,0.9836762558,1.584856469,189.8751949616,0,3,23,1.0,10196,9902,0.0],[1,1,0.0,0.071428571,0.071428571,70.0,0,1,43,1.0,10198,9905,0,2,0.4255560506,0.7794058857,0.2456824607,69.4962773148,0,1,43,0.3807253322,10197,9904,0.0],[1,1,0.0,0.010695187,0.016042781,187.0,1,6,24,1.0,10199,9906,2,0,0.0,0.574650899,0.1934841771,186.5162808859,0,7,23,1.0,10197,9906,0.0],[1,27,0.596052645,0.041905855,0.014925373,64.51851852,0,9,1086,0.407407407,10236,9943,1,26,1.0,0.1939883422,0.4178141138,63.965451292,0,9,1086,0.0,10236,9942,1.0],[1,7,0.0,0.0,0.0,19.42857143,0,1,0,0.142857143,10236,9943,1,6,0.0,0.0,0.5766856094,19.898256366,0,0,0,0.0,10235,9942,1.0],[1,3,0.0,0.0,0.0,15.33333333,0,1,0,0.333333333,10246,9953,0,2,0.0,0.0,0.1690775445,14.9425281287,2,0,0,0.0,10246,9952,1.0],[1,3,0.134135392,0.263043478,0.195652174,153.3333333,0,6,63,1.0,10202,9909,0,3,0.0,0.0,0.1211281249,152.3674138755,1,5,62,1.0,10200,9908,0.0],[1,7,0.774236718,0.028790787,0.028790787,74.42857143,0,7,168,1.0,10246,9953,0,7,0.0,0.3209278298,0.6053719375,73.9480762933,0,7,166,1.0,10245,9953,0.0],[1,1,0.0,0.74375,0.54375,160.0,0,5,0,1.0,10254,9961,1,0,0.661464505,0.095261018,0.1090674342,160.0473132382,1,4,0,1.0,10254,9961,0.0],[1,3,0.0,0.0,0.0,4.666666667,0,1,0,0.333333333,10250,9957,2,1,1.0,0.0184396961,0.2546599946,4.7766598773,0,0,0,0.8904729207,10249,9957,0.0],[1,1,0.0,0.0,0.0,5.0,0,1,0,1.0,10254,9961,2,0,0.0,0.0,0.6911936811,4.1721707423,1,1,0,1.0,10254,9960,0.0],[1,1,0.0,0.103448276,0.379310345,29.0,0,3,0,1.0,10250,9957,1,0,0.9877376145,0.0,1.387178792,29.2197569646,0,2,0,1.0,10251,9957,0.0],[1,2,0.990479974,0.070866142,0.409448819,63.5,0,6,0,1.0,10252,9959,1,2,1.0,0.0,0.5168070552,63.0894116386,0,5,0,1.0,10252,9958,0.0],[1,2,0.98900768,0.766666667,0.044444444,45.0,0,2,6,0.5,380,380,1,3,0.898837357,1.0,0.4921280059,45.5080047141,0,2,5,1.0,381,380,1.0],[1,16,0.878127359,1.343019135,1.33664068,88.1875,0,6,381,0.4375,289,267,0,15,0.4280255964,1.0,0.8128599593,88.2414160615,0,5,382,1.0,289,266,1.0],[1,1,0.0,0.095238095,0.057142857,105.0,1,1,6,1.0,290,268,0,1,0.6398447391,0.0,0.6989184354,104.6321445079,1,0,5,1.0,287,266,0.0],[1,1,0.0,0.147058824,0.0,34.0,0,4,28,1.0,126,126,1,1,0.4738318776,0.0,0.3218151403,34.5072024132,0,4,29,0.0,125,125,0.0],[1,5,1.0,0.017064846,0.017064846,58.6,1,5,230,0.2,131,131,0,3,1.0,0.1845330582,0.7368085265,58.2781085286,0,4,228,0.0,130,131,0.0],[1,1,0.0,0.027027027,0.054054054,37.0,1,2,41,1.0,381,381,1,1,0.0,0.4733802871,1.1740102281,36.6197808348,0,3,41,0.1485301546,381,381,0.0],[1,1,0.0,0.260869565,0.188405797,69.0,1,3,54,1.0,382,382,0,0,0.8951067641,1.0,0.3493756959,68.1193419161,0,2,54,0.5628659188,382,381,0.0],[1,1,0.0,0.338709677,0.225806452,62.0,0,3,29,1.0,1,1,1,1,0.5661576274,0.1044747944,0.6194136696,61.8919258534,0,2,27,1.0,0,0,1.0],[1,1,0.0,0.0,0.0,57.0,0,1,0,1.0,294,272,0,0,0.3187007602,0.0,0.5946647926,57.4361615509,0,1,0,0.1021291074,293,272,0.0],[1,3,0.658536111,0.937106918,1.34591195,53.0,0,3,53,0.666666667,294,272,0,3,1.0,0.1040704538,0.5251385357,53.338998212,0,3,52,0.4812692869,294,272,1.0],[1,2,0.793049005,0.583333333,0.8125,24.0,0,1,14,0.5,296,274,0,2,0.0,0.6564205838,0.4500958218,24.9156817472,0,0,13,0.0,296,273,0.0],[1,1,0.0,0.164021164,0.28042328,189.0,0,4,57,1.0,1988,1942,1,1,0.0,0.0,1.0089594148,189.5573451007,0,4,56,1.0,1987,1942,1.0],[1,1,0.0,0.0,0.0,20.0,0,1,0,1.0,1988,1942,0,0,0.0,1.0,0.9548193782,20.1899404543,0,0,0,1.0,1988,1941,1.0],[1,2,0.276195428,0.550458716,0.027522936,54.5,0,6,64,1.0,1991,1945,0,2,1.0,0.3254528869,0.8842905986,53.5556878367,1,6,63,0.0,1992,1943,1.0],[1,1,0.0,0.0,0.0,7.0,0,1,0,1.0,1991,1945,1,2,0.0,0.0,1.496667443,6.3207657076,0,0,0,0.239124423,1991,1944,0.0],[1,2,0.0,0.0,0.0,62.5,0,1,0,0.5,1993,1947,0,0,0.2160343086,0.0,0.3779404262,63.1066337077,0,1,0,0.6213098408,1992,1947,1.0],[1,1,0.0,0.018518519,0.018518519,108.0,0,2,2,1.0,1994,1948,0,1,0.5528413378,0.0,0.1172238872,107.904465375,0,1,2,1.0,1992,1948,0.0],[1,1,0.0,0.784615385,0.887179487,195.0,0,3,57,1.0,1995,1949,0,0,0.7617027719,1.0,0.3312412186,195.8420905459,0,2,58,0.3360803288,1995,1948,1.0],[1,1,0.0,0.391304348,0.434782609,23.0,0,2,57,1.0,1996,1950,1,2,0.7458518392,1.0,0.0288120794,24.2608301342,1,1,58,1.0,1995,1951,0.0],[1,6,0.0,0.0,0.0,61.5,0,1,0,0.166666667,302,28,0,5,0.0,0.3573038088,0.227861151,62.0217844756,0,0,1,0.7314781836,301,27,1.0],[1,1,0.0,0.657142857,0.885714286,35.0,0,2,58,1.0,1997,1951,1,1,0.8587774209,0.0,1.2353959031,35.9068448039,1,1,56,1.0,1997,1951,0.0],[2,10,0.442999789,1.699640288,1.699640288,55.6,0,6,575,0.5,2007,2007,3,9,0.3407320081,1.0,1.739571709,54.0201687121,1,7,575,1.0,2008,2006,1.0],[1,8,0.772615264,0.374172185,0.374172185,37.75,0,4,384,0.875,2017,1970,1,7,1.0,0.0,1.7393268741,36.7917932195,0,3,382,0.411597998,2017,1971,1.0],[1,2,0.0,0.0,0.0,4.5,0,1,0,0.5,2009,1962,1,1,0.4912803853,0.0,0.8436006871,4.0970336691,1,1,0,0.3825385284,2009,1961,0.0],[1,1,0.0,0.238095238,0.523809524,42.0,0,4,8,1.0,2018,1971,1,1,0.1336265842,0.6951854833,0.5487424663,40.7754078249,0,4,8,0.6565422994,2018,1970,0.0],[1,5,0.853549029,0.383458647,0.268170426,79.8,0,5,42,0.6,10259,9966,0,5,0.0,1.0,1.6385431777,80.0492969754,1,4,42,1.0,10258,9966,1.0],[1,6,0.0,0.0,0.0,40.16666667,0,1,0,0.166666667,10265,9972,1,5,0.2665941911,0.6532268892,1.2741643589,40.0266382669,0,2,1,1.0,10264,9972,1.0],[1,2,0.963651274,0.122994652,0.104278075,187.0,0,4,54,1.0,10267,9974,0,3,0.2628313377,0.0,0.5951480286,186.1500293362,0,4,53,1.0,10267,9974,1.0],[1,1,0.0,0.117647059,0.032679739,153.0,1,4,7,1.0,383,383,1,0,0.0,0.1597179576,1.1238972604,153.3006982276,1,3,5,1.0,383,383,0.0],[1,3,0.362631803,0.353571429,0.275,93.33333333,1,3,31,0.666666667,10270,9977,0,3,0.7418895585,0.1537940413,0.6898102307,94.300797284,0,2,30,0.0,10270,9977,1.0],[1,1,0.0,0.003703704,0.003703704,270.0,1,2,0,1.0,10271,9978,0,1,0.0,0.7646183734,1.573444075,269.1727510612,1,2,0,1.0,10270,9978,0.0],[1,1,0.0,0.032894737,0.006578947,152.0,1,5,7,1.0,10272,9979,1,0,0.4650159277,0.0,0.2754470901,152.0389119683,1,4,7,0.6252268259,10272,9978,0.0],[1,1,0.0,0.0,0.0,51.0,0,1,0,1.0,305,277,0,1,0.0,0.3904280156,0.0032042936,50.5391943192,0,0,2,1.0,305,276,1.0],[1,2,0.954434003,0.266666667,0.666666667,30.0,0,1,122,0.5,304,276,0,1,0.6461063238,0.0,0.8666579744,29.6065281714,0,1,122,0.0,303,275,1.0],[1,1,0.0,0.624203822,2.47133758,157.0,0,4,53,1.0,10273,9980,0,0,0.0,1.0,1.5617900718,156.9794776434,0,4,52,1.0,10272,9979,1.0],[1,1,0.0,0.0,0.0,9.0,0,1,0,1.0,10274,9981,1,1,0.6959673437,0.698916804,1.2712498601,8.7345300454,0,1,0,0.5710845035,10274,9981,0.0],[1,5,0.910760407,0.474320242,0.909365559,66.2,0,4,250,0.4,10280,9987,2,4,0.8400400301,0.4732316911,0.075424164,67.2390919688,0,4,249,0.1498035767,10279,9986,1.0],[1,1,0.0,0.0,0.0,53.0,0,1,0,1.0,10280,9987,0,0,0.0,0.5437477209,1.229953393,51.7648691414,0,1,0,0.0,10278,9987,1.0],[1,1,0.0,0.041237113,0.010309278,194.0,1,3,4,1.0,10281,9988,0,1,0.0,0.0,1.6724702829,193.2290718843,2,3,3,1.0,10280,9987,1.0],[1,1,0.0,0.035897436,0.030769231,195.0,1,3,0,1.0,10282,9989,1,2,0.0,0.1614956007,0.1071987308,193.658640829,1,2,0,1.0,10281,9988,0.0],[1,7,0.467442324,0.317575758,0.259393939,117.8571429,0,8,160,0.857142857,10289,9996,0,5,0.0,0.5266144593,0.5194422233,116.677298379,0,7,159,0.5760722431,10289,9994,1.0],[1,1,0.0,0.020833333,0.020833333,48.0,1,2,1,1.0,10290,9997,1,1,0.0,1.0,0.4570454181,46.9563002036,2,2,1,1.0,10290,9996,1.0],[1,1,0.0,0.08,0.0,50.0,1,2,0,1.0,10291,9998,0,0,0.7264090841,1.0,1.1182820596,48.7947897685,1,2,0,0.6750183931,10290,9998,0.0],[1,2,0.997502546,0.056390977,0.007518797,133.0,1,6,11,1.0,10293,10000,0,2,1.0,0.0078201829,0.3248456822,131.4520900989,2,6,9,0.7093598385,10292,10000,1.0],[1,32,0.89112002,0.05620985,0.08993576,58.375,0,9,1220,0.6875,10325,10032,0,31,1.0,1.0,0.2118088101,58.809663527,0,8,1220,0.0,10323,10032,0.0],[1,1,0.0,0.058823529,0.058823529,17.0,1,1,167,1.0,10326,294,0,1,0.7881348193,0.0,0.0749556643,15.8675580977,1,0,167,1.0,10324,292,0.0],[1,2,1.0,0.009756098,0.009756098,205.0,1,5,96,0.5,10328,296,0,2,1.0,0.6510707006,0.4037028832,204.8784020829,0,5,96,0.0,10326,297,0.0],[1,1,0.0,0.282608696,0.27173913,184.0,1,2,48,1.0,10329,10033,1,0,0.380675669,0.1618058844,0.4529722816,184.4223640062,0,1,48,1.0,10330,10033,1.0],[1,1,0.0,0.0,0.0,218.0,1,1,0,1.0,10330,10034,1,1,1.0,0.1593152424,1.0143099096,217.6588863748,1,1,0,1.0,10330,10034,1.0],[1,4,0.249162068,0.415300546,0.360655738,45.75,1,5,317,1.0,10334,10038,0,3,0.3156747079,0.0,0.6429922127,46.1651400818,1,4,316,0.7652746584,10333,10037,1.0],[1,13,0.588258479,0.089560753,0.083285796,134.8461538,1,7,781,0.384615385,10347,10051,1,13,0.0,0.0,1.0197323961,134.4452233413,1,6,780,0.0,10347,10051,1.0],[1,1,0.0,0.0125,0.0125,160.0,0,4,68,1.0,10348,10052,0,0,0.0,0.1317421237,1.1700113421,160.3163245029,0,4,67,1.0,10347,10052,0.0],[1,14,0.846969173,0.043103448,0.038074713,99.42857143,1,8,499,0.642857143,10362,10066,1,14,0.3858762619,0.0,1.2951663753,100.1209313268,0,7,499,1.0,10361,10065,0.0],[1,1,0.0,0.003703704,0.003703704,270.0,1,2,16,1.0,10363,10067,0,1,0.0,0.0,1.4058272674,270.4120282576,1,0,14,0.5641594988,10364,10066,0.0],[1,1,0.0,0.247058824,0.458823529,85.0,0,3,75,1.0,10364,10068,1,1,0.7071062125,0.2421953045,0.2793684307,85.276025734,0,4,75,0.6562745795,10364,10068,0.0],[1,1,0.0,0.006134969,0.006134969,163.0,1,6,1,1.0,10365,10069,1,1,0.0,0.0,0.9370719997,163.3118511602,2,6,0,0.3308878329,10364,10068,1.0],[1,1,0.0,0.0,0.020408163,49.0,1,4,16,1.0,10366,10070,1,0,0.0,0.4393784068,0.9371922772,49.9931008353,0,3,16,0.8411892187,10366,10071,0.0],[1,2,0.0,0.0,0.0,15.5,1,1,0,0.5,10389,10093,1,1,0.0,0.0,0.7411736866,14.5288803182,1,1,0,0.9823063246,10389,10093,0.0],[1,21,0.862357188,0.292134831,0.171749599,29.66666667,1,4,839,0.476190476,10387,10091,2,22,1.0,1.0,1.4882553336,30.4589476071,0,3,840,1.0,10387,10090,0.0],[1,17,0.785532624,0.204248366,0.150326797,36.0,1,6,834,0.764705882,10406,10110,0,15,0.0,0.0,0.5692344851,36.1047350027,1,6,833,0.0,10407,10109,1.0],[1,1,0.0,0.0,0.0,30.0,1,1,0,1.0,10407,10111,0,1,0.0,0.3550687638,0.4463464905,29.0219438644,1,0,0,0.8232510325,10407,10109,0.0],[1,1,0.0,2.298245614,2.245614035,57.0,1,5,50,1.0,513,511,0,2,0.0,1.0,2.8140333024,57.7465508147,0,4,50,0.0,512,511,1.0],[1,1,0.0,0.137931034,0.086206897,116.0,1,6,31,1.0,514,512,0,1,0.0,0.7496110761,1.0054579446,115.652404973,2,5,31,1.0,513,510,0.0],[1,5,0.531328225,0.218926554,0.298022599,141.6,0,5,327,0.8,2023,1976,2,5,0.0,0.4172154484,0.5293193943,141.4541350201,1,4,327,1.0,2022,1975,1.0],[1,1,0.0,0.003802281,0.003802281,263.0,1,8,7,1.0,10408,10112,0,2,0.0447671116,0.0,0.0902237659,264.8327694705,1,8,8,0.9928690284,10408,10112,0.0],[1,1,0.0,0.910714286,0.625,56.0,1,4,174,1.0,10409,10113,2,2,0.9017710967,0.8344515205,0.8051427787,56.1433364719,2,2,174,0.4206211329,10409,10111,1.0],[1,1,0.0,0.353448276,0.275862069,116.0,1,4,56,1.0,10410,10114,1,0,0.5130580859,0.0,0.1137523509,115.6395616124,1,3,55,0.8205811836,10409,10113,0.0],[1,1,0.0,0.9375,1.28125,32.0,1,4,56,1.0,10412,10116,0,0,0.0,0.4791890612,1.4893143102,32.1667454803,0,2,56,1.0,10412,10115,0.0],[1,1,0.0,0.0,0.0,41.0,1,1,0,1.0,10412,10116,0,1,0.0,1.0,0.2615385552,40.0802226961,2,0,0,0.9191662961,10412,10116,1.0],[1,1,0.0,0.067226891,0.008403361,119.0,1,4,0,1.0,10413,10117,0,0,0.0,0.937551111,1.583720419,119.4969273077,1,3,0,1.0,10411,10116,1.0],[1,2,0.177389453,0.14789916,0.104201681,297.5,1,6,150,0.5,10415,10119,0,1,0.7609923472,0.0,1.0597298175,298.2027945196,0,5,149,0.0,10416,10118,1.0],[1,1,0.0,0.074074074,0.018518519,54.0,1,3,56,1.0,10416,10120,0,1,0.0,1.0,0.6781373638,54.2420258539,1,2,55,1.0,10415,10119,0.0],[1,1,0.0,0.054545455,0.018181818,55.0,1,3,0,1.0,10417,10121,1,1,0.1807558652,0.768869065,1.0315597852,55.4937127012,0,3,0,1.0,10416,10121,0.0],[1,2,0.150665757,0.470588235,0.305322129,178.5,1,6,67,1.0,10419,10123,0,2,0.0,1.0,0.4117234044,179.0238679794,1,6,66,1.0,10419,10121,0.0],[1,1,0.0,0.003703704,0.0,270.0,1,6,0,1.0,10420,10124,2,1,0.0,1.0,1.0369277843,269.4685336237,0,6,0,1.0,10421,10123,0.0],[1,3,0.767458009,0.629268293,0.575609756,68.33333333,1,4,60,1.0,10423,10127,0,2,0.6490333433,0.5075383926,1.1215776073,68.0118498419,1,4,60,1.0,10422,10127,1.0],[1,1,0.0,0.108695652,0.0,92.0,1,3,1,1.0,10424,10128,0,1,0.0,0.3562226324,0.095736714,91.047184384,2,3,0,0.2356010416,10424,10127,0.0],[1,1,0.0,0.034482759,0.051724138,116.0,1,1,28,1.0,2024,1977,0,1,0.0,0.9978050556,0.2853164082,116.1373040162,0,1,27,1.0,2023,1976,0.0],[1,1,0.0,0.376623377,0.363636364,77.0,0,4,84,1.0,10425,10129,1,1,0.0512904192,0.5334835195,0.8889132614,76.5616720239,0,3,85,1.0,10424,10128,1.0],[1,1,0.0,0.0,0.0,56.0,0,1,0,1.0,10427,10131,1,0,0.8849235057,0.4656321081,0.9928824928,55.490915492,0,1,0,0.909937238,10426,10130,0.0],[1,1,0.0,0.483333333,0.358333333,120.0,0,6,9,1.0,10427,10131,0,0,0.0047617257,0.2036551752,0.3065371797,120.7897033063,1,5,9,1.0,10425,10129,1.0],[1,1,0.0,0.0,0.0,34.0,0,1,0,1.0,10441,10145,0,1,0.0,0.0,0.6928166273,32.7778252518,0,1,0,1.0,10441,10145,1.0],[1,1,0.0,0.050359712,0.007194245,278.0,0,2,9,1.0,10441,10145,0,1,0.0,0.6786132213,1.5212078752,277.4063685682,1,2,9,0.7348659525,10440,10145,0.0],[1,11,0.557794619,0.258526603,0.204638472,133.2727273,0,8,413,0.818181818,10438,10142,1,10,1.0,0.0481177467,0.2317163229,133.9701211987,0,8,412,0.6497261259,10438,10142,1.0],[1,1,0.0,0.0,0.0,2.0,0,1,0,1.0,10439,10143,1,0,0.5598011471,0.1331449694,0.450359504,0.0137960705,0,0,0,0.1408360697,10439,10142,0.0],[1,2,0.997616115,0.0642978,0.082910321,295.5,1,6,4,0.5,10443,10147,0,2,1.0,0.8887765822,0.8350758351,295.695303161,0,6,3,0.1462147866,10442,10147,0.0],[1,1,0.0,0.083333333,0.083333333,24.0,0,1,77,1.0,306,278,0,0,0.2005494453,0.0,0.5399471904,24.0678324495,0,1,76,1.0,304,277,0.0],[1,1,0.0,0.01875,0.0125,160.0,1,5,28,1.0,10444,10148,1,1,0.0,0.9105742134,0.8885311319,160.8986292466,0,5,27,0.3516533848,10442,10148,0.0],[1,2,0.165823817,0.695121951,0.634146341,123.0,1,5,86,1.0,10446,10150,1,1,0.0,1.0,1.3334985627,123.3634034141,1,4,85,1.0,10445,10150,1.0],[1,1,0.0,0.008333333,0.008333333,120.0,1,1,2,1.0,10447,10151,0,0,0.0,0.0,0.8783387188,119.5208631577,0,1,2,1.0,10447,10152,0.0],[1,1,0.0,0.05,0.05,20.0,0,3,30,1.0,10448,10152,0,1,0.1663770275,1.0,0.104433667,20.778117096,0,2,29,0.513367966,10448,10151,0.0],[1,1,0.0,0.62745098,0.088235294,102.0,1,2,8,1.0,2025,1978,0,1,0.9161397184,0.261514845,0.1300597515,102.2222030542,0,2,8,0.9363698553,2026,1976,0.0],[1,1,0.0,0.050632911,0.012658228,79.0,1,5,10,1.0,384,384,1,1,0.0,0.3595388625,0.2602377484,79.1258398307,1,3,9,1.0,383,384,0.0],[1,1,0.0,0.043478261,0.086956522,46.0,1,2,19,1.0,385,385,0,1,0.4224173885,0.5927296675,0.5072111431,45.3505807464,0,1,19,0.2490311239,384,384,0.0],[1,1,0.0,0.049382716,0.024691358,81.0,1,5,0,1.0,386,386,0,2,0.0,0.0,0.5859992226,82.0264920197,0,4,0,0.7260485105,386,385,1.0],[1,1,0.0,1.665048544,1.665048544,206.0,0,3,20,1.0,133,133,2,2,0.5172423886,1.0,1.8564481834,205.676547393,0,4,19,0.1308186855,133,132,1.0],[1,1,0.0,0.036630037,0.014652015,273.0,0,6,12,1.0,132,132,0,1,0.4268870077,0.0,0.1880149895,271.3288253372,0,6,11,0.6615624339,132,132,0.0],[1,1,0.0,0.014285714,0.0,280.0,1,2,11,1.0,10449,10153,0,0,0.0,0.6479218958,0.8781087241,280.714783691,0,1,9,0.7252274994,10448,10153,0.0],[1,1,0.0,1.5,1.393617021,94.0,1,4,47,1.0,10450,10154,1,0,1.0,0.8881320353,0.7943539487,92.7040424892,1,2,48,0.9714134372,10451,10154,1.0],[1,4,0.074527115,1.153846154,1.147435897,39.0,1,7,231,0.5,10454,10158,0,4,0.3389625488,1.0,0.555471352,39.8915037123,1,7,231,0.8378780423,10453,10158,1.0],[1,1,0.0,0.263157895,0.00877193,114.0,1,4,69,1.0,10455,10159,0,1,0.0,0.5154299862,0.1652837653,114.4921036334,1,4,69,1.0,10455,10160,0.0],[1,2,0.322756959,0.092592593,0.033333333,135.0,1,6,119,1.0,10457,10161,1,3,0.6013263365,0.0,0.2934075118,133.6922686354,1,5,119,0.4037061642,10456,10160,0.0],[1,30,0.703788974,0.72792675,0.709614127,101.9333333,1,7,1795,0.533333333,10487,10191,1,30,0.8652280464,0.0238269008,0.2889886145,102.6476309748,2,5,1795,0.3323626088,10487,10190,1.0],[1,1,0.0,0.057142857,0.057142857,70.0,1,6,0,1.0,10488,10192,0,1,0.045047497,0.3287695407,0.1796348318,70.4154633498,0,6,0,0.9324424743,10487,10192,0.0],[1,2,0.999249248,0.096219931,0.010309278,145.5,1,4,0,0.5,10490,10194,1,2,1.0,0.4649664176,0.0512151258,146.3874628096,2,2,0,0.0,10490,10194,1.0],[1,1,0.0,0.086956522,0.239130435,46.0,1,1,100,1.0,10491,10195,2,0,0.0,0.0,1.1387059711,45.7913623883,0,1,100,1.0,10491,10195,0.0],[1,1,0.0,0.173228346,0.023622047,127.0,1,5,41,1.0,10492,10196,0,1,0.0,0.0,0.1747619607,127.0954956759,0,5,39,1.0,10492,10196,1.0],[1,4,0.0,0.0,0.0,0.0,0,4,325,0.5,10496,10200,0,3,0.0,0.4744674909,1.0145812745,0.2186109601,0,4,326,0.6951376036,10496,10199,0.0],[1,4,0.0,0.0,0.0,95.0,0,1,0,0.25,10500,10204,0,4,0.0,0.0,0.5625453623,95.6664720556,0,2,0,0.7547578062,10498,10204,0.0],[1,14,0.0,0.0,0.0,56.14285714,0,1,0,0.071428571,10514,10218,1,12,0.1250844478,0.0,0.5779145694,55.5144782587,0,0,1,0.0,10512,10216,1.0],[1,3,0.0,0.0,0.0,0.0,0,3,277,0.666666667,10532,10236,0,4,0.0,0.0,0.1201520198,1.4899390291,1,2,277,0.0,10533,10235,0.0],[1,3,0.0,0.0,0.0,289.6666667,0,1,0,0.333333333,10526,10230,0,2,0.7703970439,0.4491748462,0.0026725064,289.2381919557,0,0,0,1.0,10525,10230,0.0],[1,10,0.0,0.0,0.0,0.0,0,5,916,0.2,10543,10247,0,9,0.6710240995,0.2068073545,0.3451218763,0.7733739627,1,5,914,0.4961369154,10543,10247,0.0],[1,1,0.0,0.0,0.0,359.0,0,1,0,1.0,10546,10250,0,1,0.0,0.8642782674,0.1340707839,358.4865068132,0,1,0,0.6526888196,10545,10250,1.0],[1,1,0.0,0.0,0.0,51.0,0,1,0,1.0,10543,10247,0,0,0.4639254826,0.0,0.9943512965,50.3528550775,0,1,0,1.0,10543,10247,0.0],[1,1,0.0,0.0,0.0,48.0,0,1,0,1.0,10521,10225,1,1,0.4541222372,0.410126847,0.1346564331,45.8815579122,0,0,0,0.2236500876,10520,10226,1.0],[1,2,0.0,0.0,0.0,0.0,0,6,141,1.0,10546,10250,0,1,0.0,0.0,0.4398576673,0.2374051321,1,6,139,1.0,10545,10249,0.0],[1,6,0.0,0.0,0.0,0.0,0,6,462,0.666666667,10521,10225,0,7,0.2495627059,0.6215552559,0.1965892938,0.2130917655,0,4,461,1.0,10519,10225,0.0],[1,2,0.0,0.0,0.0,0.0,0,6,116,1.0,10526,10230,1,1,1.0,0.5552528047,0.2693988041,1.0417998404,0,5,116,0.9369024391,10525,10229,0.0],[1,3,0.0,0.0,0.0,146.6666667,0,1,0,0.333333333,10532,10236,0,4,0.0,0.6633226577,0.5555500619,146.7214879098,0,1,1,0.3688953111,10532,10235,0.0],[1,2,0.109606389,1.243478261,1.147826087,57.5,0,6,60,1.0,10551,10255,1,1,0.0,0.6613598912,2.1685408802,57.013869614,0,5,62,1.0,10552,10255,1.0],[1,3,0.0,0.0,0.0,34.66666667,0,1,0,0.333333333,10549,10253,2,2,0.105167968,0.0,1.275200211,34.5643477257,0,0,0,0.5860135901,10549,10252,1.0],[1,3,0.561321687,1.683168317,1.366336634,67.33333333,0,4,283,1.0,10554,10258,1,4,0.7812743177,0.3800856425,0.6534799695,69.1449313788,0,4,282,0.7048803552,10554,10257,1.0],[1,1,0.0,0.327868852,0.0,61.0,0,1,1,1.0,10555,10259,1,0,0.8773380217,0.0,1.0248040144,60.4727175403,0,0,1,1.0,10555,10258,1.0],[1,2,0.955092366,1.67804878,1.72195122,102.5,1,4,70,1.0,10557,10261,0,1,0.6812024728,1.0,1.5212463045,103.0188531942,1,3,70,1.0,10556,10260,1.0],[1,7,0.562286805,0.136942675,0.071656051,89.71428571,1,8,375,0.857142857,10564,10268,1,7,0.0,0.0,0.0038213241,90.1887078007,1,7,375,1.0,10564,10268,0.0],[1,1,0.0,0.0,0.0,42.0,0,1,0,1.0,10569,10273,1,1,0.0,0.0,0.2552551254,40.9028789329,0,0,0,1.0,10569,10273,0.0],[1,4,0.87331827,1.04842615,1.150121065,103.25,0,5,158,0.75,10569,10273,2,4,0.7910122095,0.6151323551,0.9163804657,102.0871268644,0,5,158,0.9289193903,10569,10272,1.0],[1,2,0.0,0.0,0.0,40.5,0,1,0,0.5,10571,10275,2,0,0.6168899365,0.0,0.5238359663,40.6804742617,1,2,0,0.6550557214,10571,10274,0.0],[1,1,0.0,0.084210526,0.031578947,95.0,0,6,3,1.0,10572,10276,0,0,0.2894024818,0.5328796496,0.2081007057,95.7899604119,0,5,3,0.3351056458,10572,10275,0.0],[1,1,0.0,0.0,0.0,167.0,0,1,0,1.0,10574,10278,0,0,0.5582462038,0.0,1.5880919298,166.8498247012,0,1,0,0.7952524229,10574,10279,0.0],[1,1,0.0,0.683673469,0.010204082,98.0,0,1,0,1.0,10574,10278,0,0,0.1709915375,0.2516319827,0.0956855208,98.7199089318,0,1,0,0.5511585937,10574,10278,0.0],[1,2,0.980135748,0.38585209,0.099678457,155.5,0,1,0,1.0,10576,10280,0,1,0.3499188409,0.8686485963,0.2998286367,155.435442362,0,1,0,1.0,10575,10280,0.0],[1,1,0.0,0.366666667,0.266666667,30.0,1,2,46,1.0,10577,10281,1,2,0.0,1.0,0.7449980195,29.1445952709,0,2,45,1.0,10578,10282,1.0],[1,3,0.0,0.0,0.0,144.3333333,0,1,0,0.333333333,10581,10285,1,1,0.0,0.0478611898,0.1175695917,143.5460341287,0,0,0,0.373368479,10580,10285,1.0],[1,1,0.0,0.410071942,0.064748201,139.0,0,1,1,1.0,10582,10286,1,0,0.5078387489,0.133870387,1.6156056701,139.1626424624,1,1,2,1.0,10582,10286,1.0],[1,1,0.0,0.0,0.0,0.0,0,1,1,1.0,10581,10285,1,0,0.8495982023,0.0,1.6669844823,1.1757457512,0,0,0,0.8011555522,10580,10285,0.0],[1,5,0.788501193,2.119266055,2.056880734,109.0,1,7,281,0.8,10588,10292,0,5,0.8142667836,1.0,1.0017454051,108.8691609784,0,8,280,0.8299997744,10588,10292,0.0],[1,1,0.0,0.0,0.0,6.0,1,1,0,1.0,10588,10292,0,0,0.0,1.0,0.5514734647,6.8706646362,0,1,1,0.4442136245,10588,10293,0.0],[1,1,0.0,0.148351648,0.115384615,182.0,1,1,0,1.0,10589,10293,2,0,1.0,0.9260261528,0.0148524652,181.7256436466,1,1,2,1.0,10589,10292,0.0],[1,1,0.0,0.010989011,0.010989011,182.0,1,1,0,1.0,10590,10294,0,1,0.8719362842,0.0,0.5506161343,182.7194745733,1,1,0,0.0,10591,10295,0.0],[1,1,0.0,0.042553191,0.0,141.0,1,1,0,1.0,10591,10295,0,0,0.0,0.0543881933,0.5937260672,139.7991841406,0,1,1,1.0,10589,10294,1.0],[1,1,0.0,0.0,0.0,127.0,0,1,0,1.0,10597,10301,0,1,0.0,0.0078081791,0.8257290034,125.9251390334,0,0,0,0.3473835752,10597,10301,1.0],[1,5,0.752099771,1.212365591,1.212365591,74.4,0,7,305,0.8,10596,10300,0,3,1.0,0.4186759981,0.3587881651,75.1654370255,0,7,306,1.0,10595,10299,0.0],[1,2,0.997356954,1.651162791,1.588039867,150.5,1,4,12,0.5,10599,10303,1,2,1.0,1.0,3.298578741,151.1831702201,2,5,11,0.8807683756,10599,10303,1.0],[1,9,0.809434054,0.412296564,0.432188065,61.44444444,1,7,600,0.888888889,10608,10312,0,8,1.0,0.0,0.5492714717,59.5999142018,0,7,599,1.0,10607,10311,1.0],[1,1,0.0,0.0,0.0,26.0,1,1,0,1.0,10609,10313,1,0,0.0,0.4938416752,0.8536022999,25.4128077679,1,0,0,0.7772087932,10608,10313,0.0],[1,1,0.0,1.795918367,1.387755102,98.0,1,5,12,1.0,10610,10314,0,1,1.0,1.0,1.2439111378,97.9328372194,1,4,13,0.4446375365,10610,10313,1.0],[1,1,0.0,0.0,0.010416667,96.0,0,1,6,1.0,10611,10315,0,0,0.0,0.4983444395,0.4683317082,94.7204917718,0,1,6,0.0,10611,10313,0.0],[1,5,0.739271426,1.32967033,1.181318681,36.4,1,1,535,0.2,10616,10320,1,5,0.2334558434,1.0,1.0383226418,36.089750406,2,0,535,0.0,10615,10321,0.0],[1,2,0.918295834,0.009009009,0.004504505,111.0,1,4,169,1.0,10618,10322,1,2,1.0,0.0,0.6245433032,112.1156635823,1,3,167,1.0,10618,10322,0.0],[1,1,0.0,0.012048193,0.0,166.0,1,6,7,1.0,10619,10323,0,1,0.0,1.0,1.316981171,165.2367604483,0,6,7,1.0,10618,10323,0.0],[1,4,0.0,0.0,0.0,8.25,1,1,0,0.25,10624,10328,0,3,0.0,0.0,0.5425957734,8.5921534309,0,1,1,0.9010596102,10624,10327,1.0],[1,1,0.0,0.045112782,0.067669173,133.0,1,6,36,1.0,10620,10324,1,1,0.420833248,0.7850307403,0.3299473676,132.8038791975,0,5,35,1.0,10621,10324,0.0],[1,1,0.0,0.047619048,0.047619048,21.0,0,3,1,1.0,10625,10329,1,1,0.0597086649,0.0,0.0994016645,21.4499111227,0,2,0,1.0,10623,10328,0.0],[1,1,0.0,0.012820513,0.004273504,234.0,1,4,59,1.0,10626,10330,0,0,0.8842129913,1.0,1.5060004402,232.5362764903,1,2,59,1.0,10627,10331,0.0],[1,1,0.0,2.181818182,1.727272727,11.0,1,2,201,1.0,10627,297,0,1,0.5116247085,1.0,1.3921857025,11.2432458718,1,0,200,1.0,10626,296,0.0],[1,1,0.0,0.003861004,0.003861004,259.0,0,6,73,1.0,2,2,0,0,0.0,0.0748332782,0.5664994799,259.1555001895,0,6,73,0.8141995076,2,2,0.0],[1,1,0.0,0.0,0.0,27.0,0,1,0,1.0,10629,10332,0,1,0.0,0.0,0.1378456289,26.8939149602,0,1,1,0.1164519335,10628,10331,0.0],[1,1,0.0,1.393939394,1.397727273,264.0,0,6,2,1.0,10629,10332,0,2,0.3644417456,1.0,1.9321994464,264.1845046655,1,7,1,0.8568187863,10629,10332,0.0],[1,1,0.0,0.003773585,0.0,265.0,0,6,0,1.0,10630,10333,0,1,0.0,0.5213838504,0.7094741389,266.7117614039,0,6,0,0.1550794098,10630,10333,0.0],[1,2,0.291818257,0.158878505,0.205607477,53.5,1,1,21,1.0,10632,10335,1,1,0.0,0.6378352119,0.557540875,53.4197139744,0,0,21,0.6095247455,10631,10334,1.0],[1,5,0.414632539,0.488888889,0.355555556,108.0,0,6,376,0.8,10637,10340,1,5,1.0,0.0763957077,1.725819095,108.5537345136,0,6,375,0.6263351359,10638,10339,1.0],[1,1,0.0,0.028169014,0.007042254,142.0,1,1,8,1.0,10638,10341,0,1,0.0,0.4431362889,0.3446800036,141.6370284107,1,1,8,0.894383168,10637,10341,0.0],[1,1,0.0,0.12,0.1,50.0,1,1,2,1.0,10639,10342,0,2,1.0,0.0,0.3589338359,50.1930658477,0,0,1,0.0,10638,10342,0.0],[1,1,0.0,0.0,0.0,9.0,0,1,0,1.0,10640,298,1,0,0.4517695638,0.0,1.6593226888,8.3154445147,0,1,0,1.0,10640,297,0.0],[1,1,0.0,0.0,0.0,6.0,0,1,0,1.0,10647,10349,2,1,0.5388078617,0.8127616216,0.2766375321,7.2773610071,0,2,0,1.0,10646,10349,0.0],[1,1,0.0,0.0,0.0,17.0,0,1,0,1.0,10644,10346,0,0,0.0,0.0,0.6180706935,16.2632063451,0,0,1,0.2855186338,10643,10346,1.0],[1,2,0.902393283,2.692307692,2.384615385,13.0,0,2,228,0.5,10647,10349,0,0,0.6940895982,1.0,2.5398039424,13.8809270095,0,2,226,0.9435810239,10646,10348,0.0],[1,3,0.820878402,1.611111111,1.666666667,6.0,0,3,254,1.0,10644,10346,2,3,1.0,1.0,1.7436801183,5.9395950474,0,3,254,1.0,10644,10344,0.0],[1,2,0.940285959,0.053231939,0.0,131.5,1,5,33,1.0,10649,10351,0,2,0.0,0.0334043165,0.2610697681,131.805790829,0,4,32,1.0,10648,10352,0.0],[1,2,0.961236605,0.040498442,0.0,160.5,0,5,75,1.0,10651,10353,1,1,1.0,0.0,1.2849294468,159.3906614254,0,4,75,1.0,10650,10354,0.0],[1,2,0.0,0.0,0.0,10.0,0,1,0,0.5,10653,300,0,3,0.2639980488,0.4710829323,0.3997528385,11.3271004713,0,1,0,0.1232852555,10653,299,0.0],[1,2,0.996791632,0.170854271,0.055276382,99.5,1,3,99,1.0,10655,10355,1,2,1.0,0.4266927305,0.489414633,100.3533266059,0,1,99,0.0,10655,10354,1.0],[1,1,0.0,0.041666667,0.033333333,120.0,1,3,3,1.0,10656,10356,1,1,0.9330354548,0.3668984884,0.2986230036,120.343977927,1,3,3,0.1760303414,10655,10355,0.0],[1,1,0.0,0.19047619,0.011904762,84.0,0,1,3,1.0,10657,10357,1,1,0.2684296569,0.3329363083,0.5038971474,82.2362288549,0,0,2,1.0,10657,10357,0.0],[1,2,1.0,0.024509804,0.014705882,102.0,1,4,14,1.0,10659,10359,1,2,0.4440328604,0.4914079089,0.3378482329,103.5002751476,0,4,13,0.7155381609,10659,10358,0.0],[1,1,0.0,0.082352941,0.0,255.0,0,4,65,1.0,10660,10360,0,1,0.0,0.7850055586,0.6856735793,254.6045974603,0,2,64,1.0,10659,10359,0.0],[1,13,0.607303626,0.349841939,0.182297155,73.0,0,8,1154,0.615384615,1354,1350,1,11,0.836406379,0.4848346649,0.1144311243,75.0607493477,0,7,1154,1.0,1352,1349,1.0],[1,31,0.826163235,0.091631032,0.06627978,105.6129032,0,8,1897,0.580645161,1393,1389,0,32,0.3312053677,0.2575722958,0.6574820078,104.8380736175,0,7,1895,0.0,1393,1388,1.0],[1,6,0.622886871,0.235521236,0.046332046,43.16666667,0,4,270,0.333333333,1362,1358,0,5,0.0,0.3995013748,1.5971675043,45.1548989897,0,4,269,0.3502973355,1362,1357,0.0],[1,1,0.0,0.0,0.0,4.0,0,1,0,1.0,1355,1351,2,1,0.0,0.0,0.9824692105,3.0281680974,0,0,1,1.0,1356,1351,0.0],[1,1,0.0,0.0,0.0,31.0,0,1,0,1.0,1362,1358,0,1,0.0,0.0943306718,0.0109481186,31.4063946147,0,2,0,1.0,1361,1357,0.0],[1,13,0.687942621,0.028169014,0.029342723,65.53846154,0,5,506,0.461538462,1406,1402,1,12,0.8600059334,0.3646300408,0.5178364724,65.4146464019,0,4,505,0.0,1407,1401,0.0],[1,2,0.015277602,1.907161804,1.885941645,188.5,1,8,128,1.0,1408,1404,1,3,0.0,1.0,1.5458083715,187.6862808122,0,7,128,0.3942837054,1408,1404,1.0],[1,14,0.775829212,1.544760583,1.61276891,102.9285714,0,7,1019,0.714285714,10674,10374,2,14,1.0,1.0,0.9503229867,103.2780981701,0,9,1019,1.0,10674,10373,1.0],[1,10,0.470332494,0.52952381,0.539047619,105.0,0,6,886,0.6,10760,10460,1,10,0.0,0.8422868059,1.8575989046,103.3873691868,0,4,885,0.0,10761,10460,0.0],[1,9,0.0,0.0,0.0,37.88888889,0,1,0,0.111111111,10708,10408,0,9,0.534242899,0.0,0.1683185538,37.31435642,1,0,0,1.0,10706,10408,1.0],[1,13,0.853775525,1.169657423,0.89233279,47.15384615,0,4,1370,0.230769231,10741,10441,0,13,1.0,0.6722432354,1.2129980735,46.504349173,0,3,1370,0.0,10740,10439,1.0],[1,2,0.0,0.0,0.0,33.5,0,1,0,0.5,10768,10468,0,1,0.0,0.4716770824,1.245262723,34.1601090766,0,2,0,0.0034202113,10768,10469,1.0],[1,1,0.0,0.0,0.0,42.0,0,1,0,1.0,10777,10477,1,0,0.0,1.0,0.45924509,42.0212310986,0,0,0,0.0,10777,10478,0.0],[1,10,0.795268906,1.310526316,0.993421053,76.0,0,5,812,0.2,10719,10419,1,9,0.3328643361,1.0,0.5205012854,77.4124751393,0,5,812,0.0379524699,10719,10418,1.0],[1,9,0.0,0.0,0.0,17.66666667,0,1,0,0.111111111,10760,10460,0,9,0.4683531439,0.3412959281,0.1240999799,17.6548657292,0,0,0,0.0,10760,10459,1.0],[1,9,0.0,0.0,0.0,40.33333333,0,1,0,0.111111111,10741,10441,0,8,0.3856861999,0.0,0.4817661215,40.4153451789,0,1,0,0.6638085575,10742,10441,0.0],[1,1,0.0,0.0,0.0,8.0,0,1,0,1.0,10719,10419,1,1,1.0,1.0,0.4154586408,7.9545711367,0,1,0,0.699554073,10718,10420,0.0],[1,6,0.439495713,0.38028169,0.485915493,23.66666667,0,3,686,0.333333333,10768,10468,0,6,0.0102563482,0.6590343492,0.7580405195,23.9248206211,0,3,686,0.0,10768,10467,0.0],[1,25,0.666345792,1.022377622,1.008391608,28.6,0,5,2869,0.2,10708,10408,2,26,1.0,1.0,0.2739935647,27.971637326,0,3,2869,0.4310880543,10709,10407,0.0],[1,8,0.728062704,0.308823529,0.402573529,68.0,0,6,777,0.625,10777,10477,0,8,1.0,0.7585189733,0.7504418053,68.6624813819,0,5,777,0.0,10777,10477,1.0],[1,1,0.0,0.030769231,0.0,65.0,1,3,74,1.0,10778,10478,0,0,0.2505903056,0.0,0.9667251655,66.0404842238,0,1,73,0.9755065209,10776,10477,0.0],[1,1,0.0,1.62745098,1.352941176,51.0,1,3,24,1.0,10779,10479,0,1,0.0,1.0,1.1494496169,50.3230473523,0,3,23,1.0,10779,10478,0.0],[1,1,0.0,1.58961039,1.503896104,385.0,1,5,4,1.0,10780,10480,0,2,1.0,1.0,2.219116571,385.1093181024,0,5,4,1.0,10780,10481,1.0],[1,1,0.0,0.057471264,0.0,87.0,1,1,7,1.0,10781,10481,1,2,0.0937200775,0.3881146245,0.3807425158,87.378501417,2,0,8,0.8135083639,10780,10481,0.0],[1,3,0.57060117,0.064814815,0.050925926,72.0,1,4,239,1.0,10784,10484,0,4,0.0517175055,0.0,0.0288727197,72.0342116505,0,3,239,0.0137655515,10783,10483,0.0],[1,6,1.0,0.122727273,0.013636364,36.66666667,0,1,365,0.333333333,10790,10490,0,5,1.0,0.2762317084,0.6538636205,36.4722352448,0,0,365,0.9588593267,10790,10490,0.0],[1,8,0.719411332,1.38961039,1.487012987,57.75,1,6,591,0.75,10798,10498,1,7,0.6619900917,1.0,1.5081570736,57.6516095763,0,7,591,0.3745630557,10797,10498,1.0],[1,1,0.0,0.071428571,0.0,28.0,1,1,1,1.0,10799,10499,0,0,0.3546453585,0.182530425,1.7551777029,28.1848740356,1,0,0,0.6480751145,10798,10499,0.0],[1,5,0.91775938,0.092592593,0.087301587,75.6,1,4,5,0.4,10804,10504,2,5,0.8574089443,0.0,1.1043547282,75.1219853521,1,5,4,0.0,10804,10505,1.0],[1,10,0.525419118,0.01758794,0.09798995,39.8,0,5,812,0.7,10814,10514,1,9,1.0,0.0,1.2988835184,40.4394328485,0,5,812,0.1592181495,10813,10512,0.0],[1,1,0.0,0.086538462,0.0,104.0,1,2,37,1.0,10815,10515,1,0,1.0,0.1976869902,0.2522752656,104.243410768,1,1,36,1.0,10814,10514,0.0],[1,6,0.557285613,0.101077051,0.034797017,201.1666667,1,6,436,0.666666667,10821,10521,0,7,0.0,0.7926641471,0.3687739469,200.4740908553,1,6,437,0.0,10820,10521,1.0],[1,1,0.0,0.107142857,0.008928571,112.0,1,2,126,1.0,10822,10522,0,1,0.0,0.0,0.9707755906,114.0852600574,3,1,125,1.0,10822,10521,1.0],[1,1,0.0,0.00862069,0.021551724,232.0,1,4,17,1.0,10823,10523,1,2,0.0,0.7484914872,0.2509813896,231.5486962559,0,4,17,1.0,10823,10522,0.0],[1,1,0.0,0.047619048,0.047619048,21.0,0,3,19,1.0,10824,10524,1,0,0.2845931279,0.0,1.4804544082,20.4022734342,0,2,19,1.0,10825,10523,0.0],[1,7,0.472377259,0.375312344,0.273363318,285.8571429,0,6,309,0.857142857,1415,1411,0,6,0.0,0.0,0.0353208546,285.805573917,0,6,309,1.0,1414,1410,1.0],[1,1,0.0,0.0,0.0,7.0,0,1,0,1.0,10833,10533,1,0,0.941005201,0.6812992325,0.1396535126,6.4161629633,1,0,1,1.0,10833,10533,0.0],[1,8,0.687401489,1.206451613,1.098387097,77.5,0,8,486,0.5,10833,10533,0,8,0.0,1.0,1.6903902263,78.5645032858,0,8,485,1.0,10833,10532,1.0],[1,1,0.0,0.015306122,0.030612245,196.0,0,4,0,1.0,10835,10535,1,1,1.0,1.0,0.0877979492,195.8720923202,0,3,0,0.8796971873,10835,10535,0.0],[1,1,0.0,1.593837535,1.540616246,357.0,1,5,1,1.0,10834,10534,1,1,0.0,1.0,1.5558827708,357.9752099946,0,5,0,1.0,10833,10534,1.0],[1,1,0.0,0.040816327,0.035714286,196.0,0,4,0,1.0,10836,10536,1,0,0.0,1.0,1.3291216749,195.5443301731,0,5,0,1.0,10835,10536,0.0],[1,1,0.0,0.093333333,0.046666667,150.0,1,6,3,1.0,10837,10537,0,0,0.0,0.359790128,0.2283623389,147.4879179231,1,6,2,1.0,10836,10537,0.0],[1,4,0.855878882,0.150537634,0.017204301,116.25,1,5,180,1.0,1419,1415,0,3,0.6114210519,0.187758208,0.6474344164,117.680
[truncated: 226,935 more chars]
