# Supplementary material for: KCO: Balancing class distribution in just-in-time software defect prediction using kernel crossover oversampling
Source: PLoS One. 2024 Apr 11;19(4):e0299585. doi: 10.1371/journal.pone.0299585 (PMC11008885; doi:10.1371/journal.pone.0299585)
Supplement: S1 Datasets — (ZIP) [file pone.0299585.s001.zip › Datasets/jdt.csv]

transactionid	commitdate	ns	nm	nf	entropy	la	ld	lt	fix	ndev	pd	npt	exp	rexp	sexp	bug
7	2003/10/10 16:10	1	1	3	0.581676297	0.065668759	0.021728634	690.3333333	1	6	36	0.666666667	3709	1752.666667	3709	1
13	2002/5/14 7:42	1	1	1	0	0.002985075	0.008955224	670	0	3	0	1	13391	7983.5	13391	0
14	2002/5/13 15:48	1	2	2	0	0	0	34.5	0	1	7	1	1508	1508	1508	1
16	2002/4/5 8:48	1	1	3	0	0	0	0	0	1	458	0.666666667	12804	8025.5	12804	0
28	2001/8/24 15:14	1	37	429	0.622239345	0.217703905	0.266460723	170.5337995	0	1	835	0.018648019	6003	6003	6003	0
32	2001/7/9 10:12	1	2	2	0	0.063583815	0.063583815	86.5	0	1	0	1	1963	1963	1963	0
33	2001/7/4 7:23	1	1	1	0	0.010869565	0.010869565	92	0	1	6	1	1941	1941	1941	0
41	2001/10/4 10:32	1	9	42	0.712136164	0.146361689	0.112639071	344.547619	0	1	2202	0.119047619	9460	9460	9460	0
69	2005/9/15 10:34	1	1	1	0	0.003858521	0	1555	1	10	10	1	2048	1289.5	2048	0
71	2005/4/13 12:50	1	2	7	0.781666107	0.010143043	0.000390117	1098.571429	0	10	26	0.857142857	1052	482.9857143	1052	0
73	2004/4/6 9:21	1	1	2	0.945660305	0.003659652	0.00137237	1093	0	6	8	1	4212	2648.233333	4212	0
76	2002/9/20 10:02	1	1	2	0.877962001	0.049701789	0.023856859	503	0	5	2	1	887	723.5	887	0
78	2002/4/22 8:13	1	2	4	0.169455175	0.029259897	0.021084337	581	0	3	6	0.5	12929	8051.5	12929	1
82	2002/3/1 14:04	1	2	3	0.1064132	0.074468085	0.002901354	344.6666667	0	3	2	1	12303	7802.5	12303	0
84	2002/2/25 6:49	1	1	1	0	0.006802721	0.006802721	147	0	1	0	1	12159	7684	12159	0
85	2002/2/25 6:21	1	3	5	0.600562178	0.090007348	0.001102131	544.4	1	3	160	1	12157	7682	12157	0
87	2002/2/14 7:02	1	1	1	0	0.004608295	0.023041475	217	0	1	1	1	12130	9990	12130	0
88	2001/11/8 11:29	1	2	2	0.863120569	0.008836524	0.001472754	339.5	0	1	3	1	10752	10752	10752	0
91	2001/11/5 5:18	1	5	10	0.908951213	0.013636364	0.00530303	264	0	1	86	0.8	9910	9910	9910	0
92	2001/10/23 11:39	1	3	3	0.645075643	0.012999071	0.002785515	359	0	1	45	1	9721	9721	9721	0
102	2004/2/13 16:08	1	6	6	0.856485388	0.008754651	0.004596192	761.5	0	6	136	0.5	17768	4494.333333	17768	0
111	2002/7/11 6:16	1	1	1	0	0.001769912	0.001769912	565	0	2	318	1	14518	8189.833333	14518	0
123	2001/6/27 7:24	1	37	709	0.851036686	1.395642892	1.676248216	119.5782793	0	1	15598	0.002820874	1456	1456	1456	1
124	2001/6/5 12:17	1	21	363	0	0	0	158.6170799	0	1	0	0.002754821	363	363	363	1
148	2001/11/5 18:41	1	1	1	0	0	0	61	0	1	70	1	9926	9926	9926	0
171	2001/10/31 9:13	1	2	2	0.307456533	0.130708661	0.040944882	317.5	0	1	15	1	9830	9830	9830	0
204	2005/6/3 4:25	1	1	1	0	0.125	0.125	8	0	6	388	1	971	924	971	0
210	2001/11/13 15:21	1	1	1	0	0.078431373	0.031512605	1428	1	1	67	1	10777	10777	10777	0
1176	2007/12/31 8:33	1	1	1	0	0.025641026	0.003663004	273	0	10	12	1	3201	823.547619	3201	0
1177	2007/12/21 9:46	1	1	1	0	0.016736402	0.008368201	239	0	8	80	1	3200	842.4761905	3200	0
1178	2007/12/21 0:40	1	1	1	0	0.017777778	0.002962963	1350	0	8	25	1	31	31	31	0
1185	2007/12/18 5:51	1	1	1	0	0.006900212	0.003450106	3768	0	10	85	1	3193	836.1785714	3193	0
1186	2007/12/17 12:36	1	1	1	0	0.020408163	0.005102041	196	0	6	17	1	2300	685.9547619	2300	0
1187	2007/12/17 6:08	1	1	3	0.740386284	0.020963173	0	588.3333333	0	11	147	1	2299	684.9547619	2299	0
1188	2007/12/14 10:29	1	2	2	0.756833632	0.133928571	0.029761905	168	0	11	913	1	11305	2833.178319	113	0
1199	2007/12/5 6:00	1	1	1	0	0.018072289	0.006024096	332	0	8	99	1	2289	679.1380952	2289	0
1202	2007/12/4 6:10	1	2	2	0.811278124	0.001421801	0.000473934	2110	0	11	52	1	2288	680.5547619	2288	0
1203	2007/12/3 8:57	1	1	1	0	0.027659574	0.025531915	470	0	8	12	1	2283	675.5547619	2283	0
1204	2007/11/30 14:18	1	1	1	0	0.007122507	0.004273504	702	1	11	24	1	5683	1582.42619	5683	0
1205	2007/11/30 12:02	1	1	1	0	0.000168407	0	5938	0	12	9	1	27	27	27	0
1206	2007/11/30 10:31	1	2	7	0.76804321	0.022889987	0.019461531	1416.714286	0	12	778	0.857142857	2281	674.5714286	2281	0
1208	2007/11/29 9:10	1	1	1	0	0.002132196	0	1407	0	11	2	1	2272	665.6190476	2272	0
1209	2007/11/29 7:59	1	1	1	0	0.00990099	0	303	0	2	65	1	2271	664.6190476	2271	0
1210	2007/11/28 3:06	1	1	1	0	0.444444444	0.055555556	90	0	7	57	1	3161	830.8404762	3161	0
1214	2007/11/27 3:42	1	1	1	0	0.028606208	0.001217285	1643	0	9	1	1	3130	800.6071429	3130	0
1215	2007/11/26 11:05	1	1	1	0	0.000745712	0.000745712	1341	0	8	3	1	26	26	26	0
1216	2007/11/23 11:52	1	1	1	0	0.007130125	0.003565062	1122	0	15	0	1	441	163	441	0
1220	2007/11/22 10:05	1	2	3	0.897481875	0.034146341	0.003252033	205	0	7	35	1	2262	658.9095238	2262	0
1221	2007/11/22 6:51	1	5	12	0.930622775	0.01735107	0.004626952	288.1666667	0	12	1056	0.5	2259	655.9095238	2259	0
1224	2007/11/21 11:48	1	1	1	0	0.031847134	0.002123142	471	0	8	6	1	2246	643.2904762	2246	0
1225	2007/11/21 10:13	1	1	1	0	0.003278689	0.003278689	305	1	8	54	1	1579	311.0256521	1579	0
1232	2007/11/16 5:06	1	1	1	0	0.052356021	0	191	0	7	21	1	2244	644.5547619	2244	0
1235	2007/11/15 10:29	1	1	1	0	0.004329004	0.021645022	462	0	8	255	1	2239	639.9738095	2239	0
1236	2007/11/15 4:46	1	1	1	0	0.014796547	0	811	1	7	204	1	1576	309.9603369	1576	0
1243	2007/11/8 13:40	1	1	1	0	0.207430341	0.080495356	323	0	2	76	1	3118	816.6095238	3118	0
1245	2007/11/8 11:03	1	1	1	0	0.052154195	0.009070295	441	0	9	2	1	3117	815.6095238	3117	0
1248	2007/11/7 4:45	1	2	2	0.927926262	0.036842105	0.021929825	570	0	13	59	1	439	164	439	0
1252	2007/11/6 6:07	1	1	1	0	0.067757009	0.03271028	428	0	9	110	1	3115	815.7095238	3115	0
1254	2007/11/5 11:04	1	1	1	0	0.005742297	0.000560224	7140	1	11	3	1	1575	313.5459235	1575	0
1255	2007/11/5 9:29	1	1	1	0	0.05327414	0.051054384	901	1	10	131	1	1574	312.5459235	1574	0
1256	2007/11/2 14:11	1	3	5	0.825233514	0.011140779	0.007181659	2172.2	0	13	208	1	762	253.7309524	762	0
1259	2007/11/2 7:39	1	1	1	0	0.144067797	0.101694915	472	0	8	344	1	10924	2569.618398	108	0
1263	2007/10/31 8:48	1	2	4	0.787258258	0.051282051	0.0135162	1257.75	0	9	573	1	2232	644.0214286	2232	0
1269	2007/10/26 11:17	1	1	3	1	0.004398827	0.004398827	227.3333333	0	7	6	0.333333333	2228	644.8738095	2228	0
1270	2007/10/25 13:22	1	1	1	0	0.044776119	0	67	0	8	533	1	3109	819.7333333	3109	0
1271	2007/10/25 11:45	1	1	1	0	0.003516174	0.000703235	1422	0	11	14	1	2224	640.9904762	2224	0
1272	2007/10/25 11:11	1	1	2	0.985228136	0.019230769	0	182	1	10	0	1	1573	314.7464646	1573	0
1276	2007/10/25 6:43	1	1	1	0	0.020809249	0.012716763	865	0	10	16	1	22439	2433.983683	22439	0
1277	2007/10/25 5:51	1	1	1	0	0.434782609	0.02173913	46	1	5	286	1	1566	307.7464646	1566	0
1280	2007/10/23 5:54	1	1	1	0	0.03015873	0.020634921	630	0	1	336	1	10888	2567.988456	106	0
1282	2007/10/18 3:33	1	1	1	0	0.046979866	0	149	0	9	24	1	435	162.5	435	0
1284	2007/10/17 15:16	1	2	2	0.485460761	0.032818533	0.003861004	259	0	11	237	1	757	252.302381	757	0
1285	2007/10/17 10:00	1	1	1	0	0.003442341	0.00172117	581	0	4	106	1	2163	589.6904762	2163	0
1286	2007/10/17 6:33	1	1	1	0	0.008035714	0.002678571	1120	0	15	1	1	2162	588.6904762	2162	0
1302	2007/10/10 7:51	1	1	1	0	0.029096478	0.016845329	653	0	10	1	1	22424	2444.317202	22424	0
1309	2007/10/8 9:14	1	2	2	0.10289979	0.050647821	0.015017668	3396	1	13	269	1	1563	317.1650794	1563	1
1316	2007/9/28 14:26	1	2	2	0.439496987	0.002458779	0.00390512	3457	0	11	75	1	745	263.1833333	745	0
1317	2007/9/28 4:39	1	1	3	0.947177243	0.003059805	0.00069541	2396.666667	1	10	762	1	1561	321.4286075	1561	0
1318	2007/9/27 14:48	1	1	1	0	0.014263074	0.006339144	631	0	9	92	1	743	261.2833333	743	0
1322	2007/9/26 10:22	1	1	1	0	0.30952381	0.142857143	42	1	5	90	1	1558	318.7373737	1558	1
1329	2007/9/21 9:16	1	1	16	0.803041597	0.040937285	0.040248105	453.4375	0	12	3624	0.75	2126	601.1666667	2126	0
1343	2007/9/14 3:56	1	1	1	0	0.001826484	0.001826484	1095	0	14	1	1	414	151.3333333	414	0
1354	2007/9/7 15:41	1	1	2	0.957553484	0.033823529	0.008823529	340	0	11	586	1	737	261.8166667	737	1
1360	2007/9/3 10:14	1	1	1	0	0.000704225	0.000704225	1420	0	11	3	1	2107	617.5333333	2107	0
1362	2007/8/31 15:28	1	1	1	0	0.009090909	0.001298701	770	0	10	57	1	735	262.0166667	735	0
1363	2007/8/31 7:26	1	1	2	0.968321186	0.077762619	0.04638472	366.5	0	10	4	0.5	22346	2459.713473	22346	0
1364	2007/8/31 3:36	1	1	2	0.513587736	0.05755814	0.054069767	860	0	11	204	1	2101	615.85	2101	0
1367	2007/8/27 4:50	1	1	1	0	0.059440559	0.006993007	286	0	7	294	1	2099	617.7333333	2099	0
1372	2007/8/24 9:02	1	2	6	0.516393008	0.049834732	0.066107297	655.5	0	14	1119	0.833333333	2098	624.3333333	2098	0
1375	2007/8/23 9:28	1	2	2	0.444126045	0.059245961	0.057450628	278.5	0	11	316	1	3050	849.7666667	3050	0
1379	2007/8/20 10:59	1	1	1	0	0.00330251	0.00330251	1514	0	12	118	1	3048	849.0166667	3048	0
1382	2007/8/16 6:42	1	2	2	0.721928095	0.002069781	0.000887049	1691	0	10	25	1	3041	845.1833333	3041	0
1384	2007/8/14 14:58	1	1	1	0	0.004316547	0.004316547	695	0	11	97	1	727	257.2166667	727	0
1391	2007/8/14 4:27	1	1	1	0	0.009493671	0	632	0	9	49	1	2080	611.4	2080	0
1393	2007/8/10 6:21	1	1	1	0	0.333333333	0.333333333	3	0	4	500	1	3037	841.7333333	3037	0
1399	2007/7/31 15:08	1	1	1	0	0.002519638	0.000592856	6747	1	10	14	1	5590	2091.65	5590	0
1400	2007/7/30 22:31	1	1	1	0	0.666666667	0.25	36	1	1	0	1	5587	2089.666667	5587	0
1402	2007/7/30 16:20	1	1	1	0	0.814814815	0.074074074	27	1	1	446	1	5586	2088.666667	5586	0
1405	2007/7/24 10:32	1	2	2	0.843758206	0.025513585	0.001325381	1509	1	10	95	1	5584	2096.4	5584	0
1408	2007/7/19 4:13	1	1	1	0	0.002412222	0.000804074	3731	1	10	2	1	1553	347.9528499	1553	0
1418	2007/7/14 20:17	1	2	2	0.357646706	0.006924142	0.002154178	3249.5	1	11	109	1	5556	2089.4	5556	0
1423	2007/7/11 4:54	1	1	1	0	0.003667677	0.00494339	6271	1	10	2	1	1552	353.0361833	1552	1
1426	2007/7/9 10:20	1	1	1	0	0.042056075	0.018691589	214	0	4	126	1	2079	633.7	2079	0
1427	2007/7/9 7:03	1	1	1	0	0.000159312	0.000159312	6277	1	10	5	1	1550	357.3695166	1550	0
1435	2007/7/4 10:11	1	1	1	0	0.095238095	0	84	0	7	110	1	2077	635.4333333	2077	0
1437	2007/7/4 4:08	1	1	1	0	0.000955871	0	6277	1	10	6	1	1549	356.7250722	1549	0
1442	2007/7/3 10:20	1	1	1	0	0.555555556	0.333333333	9	0	1	112	1	2074	632.6833333	2074	0
1447	2007/7/2 5:38	1	1	1	0	0.020618557	0.025200458	873	0	9	6	1	2068	626.8	2068	0
1449	2007/6/29 6:13	1	1	1	0	0.023041475	0.004608295	217	1	7	116	1	1547	355.4584055	1547	0
1452	2007/6/28 10:47	1	1	1	0	0.007843137	0.003921569	255	1	4	457	1	1546	354.5695166	1546	0
1454	2007/6/28 8:30	1	1	1	0	0.003825921	0.002231787	6273	1	10	0	1	1545	353.5695166	1545	0
1456	2007/6/28 6:14	1	1	1	0	0.002872646	0.003830195	6266	1	10	1	1	1543	351.5695166	1543	0
1457	2007/6/28 5:50	1	2	2	0.918295834	0.016842105	0.002105263	237.5	0	8	98	1	2064	624.6833333	2064	0
1458	2007/6/27 15:48	1	1	3	0.852819625	0.011782032	0.004418262	452.6666667	0	11	116	0.666666667	722	273.7166667	722	0
1459	2007/6/27 11:30	1	1	1	0	0.043165468	0.014388489	278	1	7	103	1	1542	350.5695166	1542	0
1460	2007/6/27 11:17	1	1	1	0	0.00286944	0.00191296	6273	1	10	0	1	1541	349.5695166	1541	0
1462	2007/6/27 10:28	1	1	1	0	0.032679739	0	306	0	2	75	1	2062	622.6833333	2062	0
1464	2007/6/27 9:33	1	1	1	0	0.000638264	0.000159566	6267	1	10	0	1	1538	346.5695166	1538	0
1465	2007/6/27 9:11	1	2	2	1	0.002985075	0	2010	1	9	125	1	1537	345.5695166	1537	0
1468	2007/6/27 5:27	1	1	1	0	0.000798212	0	6264	1	10	0	1	1533	341.5695166	1533	0
1469	2007/6/27 4:46	1	1	1	0	0.008304056	0.004311721	6262	1	10	34	1	1532	340.5695166	1532	0
1471	2007/6/26 15:39	1	1	2	0.92107152	0.075897436	0.046153846	487.5	0	10	78	1	719	270.7166667	719	0
1472	2007/6/26 13:29	1	1	1	0	0.025114155	0.020547945	876	0	9	82	1	3005	864.3666667	3005	0
1474	2007/6/26 7:05	1	3	3	0.960229718	0.001301406	0.001301406	1280.666667	0	10	169	1	3004	863.3666667	3004	0
1500	2007/5/24 9:54	1	1	1	0	0.000640718	0.001281435	6243	1	10	10	1	1530	351.8325758	1530	1
1504	2007/5/23 12:05	1	1	1	0	0.03875969	0.007751938	129	0	4	421	1	3000	934.5	3000	0
1513	2007/5/16 12:56	1	1	1	0	0.004410585	0	2494	1	10	28	1	2058	647.7	2058	0
1521	2007/5/15 6:50	1	1	1	0	0.1875	0	32	1	1	309	1	2057	647.45	2057	0
1525	2007/5/14 6:45	1	1	1	0	0.005851064	0	1880	0	9	17	1	10134	2367.227092	105	0
1540	2007/5/8 13:24	1	1	1	0	0.044052863	0.022026432	227	0	8	11	1	695	284.0333333	695	0
1544	2007/5/7 15:28	1	1	1	0	0.013358779	0.001908397	524	0	11	18	1	694	283.4	694	0
1545	2007/5/7 14:41	1	1	1	0	0.005347594	0	748	0	11	27	1	692	281.4	692	1
1556	2007/4/27 12:23	1	1	1	0	0.004802561	0.004802561	1874	0	9	53	1	10102	2415.340657	104	0
1562	2007/4/26 11:05	1	1	2	0.985228136	0.00219901	0.001649258	909.5	1	11	46	0.5	2043	648.8833333	2043	0
1576	2007/4/23 19:55	1	1	1	0	0.003837072	0.001180638	3388	1	7	49	1	5316	2101.55	5316	0
1577	2007/4/23 2:51	1	1	2	0.998363673	0.021538462	0	487.5	0	10	12	0.5	402	202.5	402	0
1578	2007/4/22 21:13	1	2	2	0.650022422	0.005611672	0.007856341	445.5	1	8	470	1	5313	2099.083333	5313	1
1579	2007/4/20 19:31	1	1	1	0	0.0078125	0	128	1	2	25	1	5306	2111.433333	5306	0
1585	2007/4/17 10:34	1	1	2	0.716633612	0.040289256	0.03822314	484	0	10	49	1	400	206.3333333	400	1
1600	2007/4/3 9:53	1	1	2	0.811278124	0.004429679	0.004429679	451.5	1	10	233	1	5271	2145.2	5271	1
1603	2007/4/2 16:00	1	1	2	0.964845302	0.143333333	0.091666667	300	0	9	226	1	22308	2762.938023	22308	1
1606	2007/4/2 6:48	1	1	1	0	0.064814815	0	216	0	8	28	1	22306	2760.938023	22306	0
1608	2007/3/30 13:32	1	1	1	0	1.325681492	1.341463415	697	0	9	15	1	22304	2762.615296	22304	1
1610	2007/3/30 8:38	1	1	3	0.889458941	0.012256015	0.000453926	1468.666667	1	12	166	1	1978	605.6833333	1978	0
1617	2007/3/28 9:17	1	1	1	0	0.036363636	0.006060606	330	1	8	23	1	1973	603.9833333	1973	0
1619	2007/3/28 0:52	1	1	1	0	0.00591716	0.007889546	507	0	7	16	1	395	205.5	395	0
1623	2007/3/27 6:43	1	1	1	0	0.000406009	0.003248071	2463	0	10	1	1	2989	1095.916667	2989	0
1625	2007/3/27 1:58	1	1	1	0	0.45754717	0.45754717	212	0	5	22	1	393	203.5	393	0
1629	2007/3/26 7:35	1	1	1	0	0.001246883	0	1604	1	9	18	1	1965	597.55	1965	0
1652	2007/3/15 11:50	1	2	2	0.43408112	0.02705314	0.02705314	517.5	0	9	12	1	2978	1091.216667	2978	0
1665	2007/3/13 7:26	1	1	1	0	0.099156118	0.012658228	474	0	5	106	1	2965	1078.316667	2965	0
1669	2007/3/12 4:14	1	1	1	0	0.066929134	0.013779528	508	0	7	7	1	392	210.3333333	392	0
1671	2007/3/8 5:39	1	2	5	0.775060726	0.307479224	0.049861496	72.2	1	8	1099	0.6	1939	590.65	1939	0
1672	2007/3/8 5:36	1	1	1	0	0.014705882	0.003676471	272	1	7	337	1	1510	387.3972222	1510	0
1673	2007/3/8 5:00	1	1	1	0	0.019390582	0.002770083	361	1	7	3	1	1509	386.3972222	1509	0
1681	2007/3/5 12:31	1	1	2	0.309543429	0.020118343	0.001183432	1690	1	8	122	1	1507	388.4857504	1507	1
1687	2007/2/28 11:50	1	1	1	0	0	0.000849257	2355	1	10	1	1	1908	568.1	1908	0
1688	2007/2/28 10:57	1	1	1	0	0.000349834	0	5717	1	11	2	1	1500	387.9401154	1500	0
1695	2007/2/22 14:08	1	1	1	0	0.10935857	0.194532072	951	0	9	2	1	2954	1087.3	2954	0
1696	2007/2/22 13:11	1	1	1	0	0.003546099	0.003546099	282	0	7	92	1	22271	2819.076515	22271	0
1699	2007/2/20 12:40	1	1	1	0	0	0.018181818	55	0	7	130	1	2953	1087.633333	2953	0
1702	2007/2/20 7:01	1	2	2	0.62480585	0.235067437	0.085934489	1297.5	0	10	66	1	2952	1086.633333	2952	0
1707	2007/2/15 16:34	1	1	1	0	0.018276762	0	1149	1	7	20	1	4945	2077.05	4945	0
1713	2007/2/15 10:02	1	1	2	0.811278124	0.002300361	0.000985869	3043	1	10	2	1	1497	388.0107864	1497	0
1721	2007/2/13 3:53	1	1	1	0	0.051282051	0.025641026	78	1	1	25	1	1490	382.1726912	1490	0
1734	2007/2/9 5:14	1	1	1	0	0.000814664	0	2455	0	9	8	1	372	206.3333333	372	0
1737	2007/2/8 10:13	1	1	1	0	0.007389891	0.000591191	3383	1	7	28	1	4912	2111.85	4912	1
1743	2007/2/3 8:24	1	1	1	0	0.024137931	0.024137931	290	0	7	103	1	2948	1087.8	2948	0
1752	2007/1/31 11:59	1	1	1	0	0.01793722	0.01793722	223	0	10	20	1	2942	1096.633333	2942	0
1753	2007/1/31 2:11	1	3	4	0.838710642	0.00641797	0.00641797	623.25	0	12	166	0.75	365	201.6666667	365	1
1755	2007/1/29 2:37	1	1	1	0	0.005847953	0.002506266	2394	0	11	38	1	361	197.6666667	361	0
1764	2007/1/24 11:27	1	1	1	0	0.010033445	0.006688963	299	1	2	13	1	1484	383.6814214	1484	0
1765	2007/1/24 3:05	1	1	1	0	0.219512195	0	492	0	7	1	1	358	196.5	358	0
1779	2007/1/13 11:30	1	1	1	0	0.008583691	0.008583691	233	0	8	248	1	2918	1088.666667	2918	0
1781	2007/1/12 3:19	1	1	1	0	0.333333333	0	15	0	4	290	1	2917	1087.666667	2917	0
1782	2007/1/11 9:21	1	1	1	0	0.017204301	0.012903226	465	0	8	20	1	1893	606.3833333	1893	0
1786	2007/1/10 7:20	1	1	1	0	0.003076923	0.003076923	325	0	8	48	1	1892	605.6333333	1892	0
1788	2007/1/9 10:45	1	2	2	0.721928095	0.005513439	0.00137836	725.5	0	11	72	1	626	246.6666667	626	1
1792	2007/1/8 9:48	1	1	1	0	0	0.001440922	694	0	11	17	1	22246	2913.232648	22246	0
1801	2006/12/20 10:19	1	1	1	0	0.028676022	0.007321538	1639	0	10	27	1	2916	1160.266667	2916	0
1805	2006/12/17 12:24	1	1	1	0	0.007575758	0	396	0	9	30	1	2915	1170.316667	2915	0
1813	2006/12/7 4:57	1	1	1	0	0.013422819	0	298	1	1	34	1	1458	380.8901154	1458	0
1814	2006/12/7 2:28	1	4	5	0.875793932	0.014967638	0.002427184	494.4	0	12	784	1	354	238.5	354	0
1815	2006/12/6 13:29	1	1	1	0	0.020618557	0.010309278	194	0	8	90	1	2912	1218.483333	2912	0
1819	2006/12/5 6:46	1	1	1	0	0.003015075	0.00201005	995	0	7	22	1	349	233.5	349	0
1820	2006/12/4 15:11	1	1	1	0	0.020100503	0.023450586	597	0	9	248	1	579	222.4666667	579	0
1822	2006/11/30 6:20	1	1	1	0	0.000847099	0.002964845	2361	0	11	2	1	342	227	342	0
1836	2006/11/24 7:05	1	1	1	0	0.009605123	0.008004269	1874	0	9	1	1	9623	2502.101984	99	0
1845	2006/11/22 11:47	1	1	1	0	0.010638298	0.010638298	282	0	7	0	1	22228	3039.867496	22228	0
1853	2006/11/21 7:44	1	2	2	0.918295834	0.013174807	0.004177378	1556	0	11	49	1	2873	1237.55	2873	0
1858	2006/11/19 14:47	1	1	1	0	0.005607477	0	2675	0	7	3	1	2864	1232.816667	2864	0
1863	2006/11/17 3:55	1	2	2	0.994538682	0.027911453	0.016361886	519.5	0	4	425	1	9576	2485.99127	95	0
1864	2006/11/16 12:53	1	1	1	0	0.002999625	0.000749906	2667	1	7	24	1	1449	380.1031746	1449	0
1874	2006/11/10 16:40	1	1	1	0	0.025316456	0	237	0	8	227	1	2854	1231.766667	2854	0
1878	2006/11/10 12:09	1	1	2	0.764204507	0.011933174	0.009546539	209.5	0	7	279	1	2850	1227.766667	2850	0
1880	2006/11/9 13:05	1	1	1	0	0.002123142	0	1413	0	11	3	1	2847	1225.016667	2847	0
1888	2006/11/7 13:47	1	1	1	0	0.004784689	0	209	0	4	1	1	2846	1226.75	2846	0
1889	2006/11/7 7:56	1	1	1	0	0.004901961	0.00245098	408	0	7	26	1	329	221	329	0
1896	2006/11/6 13:10	1	4	4	0.727464455	0.003234818	0.006028525	1700.25	0	12	237	0.75	2845	1225.983333	2845	0
1897	2006/11/6 11:48	1	1	1	0	0.031057063	0.001870907	5345	1	10	12	1	1443	381.2511905	1443	0
1899	2006/11/6 9:28	1	1	1	0	0.006246096	0	1601	0	9	27	1	2841	1221.983333	2841	0
1901	2006/11/6 9:13	1	3	20	0.710490649	0.055257099	0.022475606	456.05	0	12	3696	0.8	2835	1215.983333	2835	0
1903	2006/11/3 7:52	1	2	2	0	0.00530504	0.00530504	188.5	1	1	11	1	1442	381.831746	1442	0
1908	2006/10/30 12:27	1	1	2	1	0.010909091	0.003636364	412.5	0	11	19	1	22221	3110.094553	22221	0
1920	2006/10/25 3:44	1	1	1	0	0.054187192	0	203	1	7	190	1	1439	383.7956349	1439	0
1927	2006/10/20 10:35	1	1	1	0	0.002857143	0.000714286	1400	0	11	38	1	1889	725.3833333	1889	0
1928	2006/10/20 7:02	1	7	13	0.843738005	0.007773671	0.005479801	603.6153846	0	13	1527	0.846153846	22213	3123.732612	22213	0
1931	2006/10/19 12:19	1	1	1	0	0.003762227	0	2658	1	7	0	1	1435	387.1111111	1435	0
1932	2006/10/19 10:24	1	1	2	0.950478326	0.036728395	0	1620	1	8	212	1	1432	384.1111111	1432	1
1939	2006/10/18 4:46	1	1	1	0	0.03180212	0.03180212	283	0	7	100	1	315	211	315	0
1942	2006/10/17 7:02	1	1	1	0	0.103448276	0.126436782	87	0	1	1	1	2813	1268.666667	2813	0
1963	2006/10/9 6:58	1	2	2	0.948078244	0.024804178	0.001305483	1149	0	11	255	1	1888	740.3333333	1888	1
1967	2006/10/6 13:43	1	3	6	0.804580372	0.129213483	0.072601556	385.6666667	0	14	18	0.666666667	2782	1286.833333	2782	0
1970	2006/10/5 2:33	1	1	1	0	0.171052632	0.052631579	76	0	7	191	1	311	207.5	311	0
1973	2006/10/4 6:07	1	1	1	0	0.009661836	0.004830918	414	0	11	29	1	22195	3198.218074	22195	0
1979	2006/10/3 5:43	1	1	1	0	0.001872659	0.001872659	1068	0	9	112	1	2725	1236.25	2725	0
1981	2006/10/1 9:29	1	1	1	0	0.050251256	0.040201005	199	0	7	152	1	2723	1235.833333	2723	0
1984	2006/9/28 9:07	1	1	3	0.79861817	0.083333333	0.052860697	536	0	10	599	0.666666667	22184	3205.617388	22184	1
1986	2006/9/26 8:04	1	1	4	0.716978287	0.030102348	0.001806141	415.25	0	7	308	0.5	310	206.5	310	0
1988	2006/9/25 7:51	1	1	1	0	0.001269036	0.000423012	2364	0	11	19	1	305	201.5	305	0
1989	2006/9/25 7:36	1	1	1	0	0.02484472	0.211180124	161	0	5	0	1	304	200.5	304	0
1990	2006/9/25 7:02	1	1	2	0.896038233	0.097472924	0.018050542	138.5	0	5	333	1	300	196.5	300	0
1995	2006/9/25 4:22	1	1	1	0	0.008067941	0.008280255	4710	1	10	17	1	1404	378.8583333	1404	0
2003	2006/9/14 22:13	1	1	1	0	0.000267237	0	3742	1	10	77	1	4440	2595.583333	4440	0
2004	2006/9/14 13:10	1	2	8	0.891007714	0.038770821	0.010913268	435.25	0	11	863	0.625	2707	1234.333333	2707	0
2009	2006/9/12 6:35	1	1	1	0	0.007874016	0	1397	0	11	6	1	2699	1226.833333	2699	0
2010	2006/9/8 9:36	1	1	1	0	0.036635007	0.017639077	737	0	10	1	1	22176	3266.997691	22176	0
2011	2006/9/7 21:09	1	1	1	0	0.01510989	0.005494505	728	1	10	91	1	4430	2596.416667	4430	0
2016	2006/9/6 4:32	1	1	1	0	0.007230966	0.009783071	4702	1	10	1	1	1397	386.0702381	1397	0
2021	2006/9/5 9:50	1	2	4	0.813194948	0.012384412	0.014035667	1514	0	11	250	1	22175	3274.111291	22175	0
2023	2006/9/5 4:40	1	1	1	0	0.000849437	0.011042684	4709	1	10	1	1	1396	386.0702381	1396	0
2025	2006/9/4 13:05	1	1	2	0.996791632	0.051282051	0.012820513	117	0	8	100	1	22171	3270.147006	22171	0
2026	2006/9/4 10:28	1	2	2	0.721928095	0.098360656	0.010928962	91.5	1	8	312	1	1395	385.1214286	1395	0
2030	2006/9/1 3:48	1	1	7	0.355196357	0.167657993	0.038289963	384.2857143	0	9	885	1	293	215.5	293	0
2033	2006/8/30 10:26	1	1	1	0	0.078796562	0.080945559	1396	0	11	51	1	1880	820	1880	0
2055	2006/7/18 5:09	1	1	1	0	0.000210881	0.000210881	4742	1	10	13	1	1390	420.4464286	1390	0
2065	2006/7/6 11:27	1	1	1	0	0.002120441	0.000848176	2358	0	10	28	1	559	330.1666667	559	0
2068	2006/7/5 4:35	1	1	2	0.222284831	0.009639564	0.002095557	2386	1	10	167	1	1377	426.25	1377	0
2074	2006/6/28 15:38	1	1	1	0	0.054621849	0.151260504	238	0	9	14	1	556	330.1666667	556	0
2077	2006/6/28 10:19	1	1	1	0	0.05785124	0.008264463	121	0	1	15	1	1864	945.9166667	1864	0
2083	2006/6/27 13:21	1	2	2	0.74248757	0.007911392	0.002109705	948	1	11	95	1	4340	2780	4340	0
2085	2006/6/27 5:53	1	2	2	1	0.001283285	0.000641643	1558.5	0	11	22	1	1858	940.6666667	1858	0
2086	2006/6/27 3:44	1	1	1	0	0.000152114	0.000152114	6574	1	10	1	1	1374	424.9940476	1374	0
2089	2006/6/26 9:14	1	1	1	0	0.00097561	0.00097561	2050	0	9	5	1	282	280.5	282	0
2090	2006/6/26 7:00	1	1	1	0	0.000458085	0.000152695	6549	0	10	5	1	1852	934.9166667	1852	0
2092	2006/6/23 11:38	1	1	1	0	0.017426273	0.020107239	746	0	5	1	1	2568	1248.75	2568	0
2093	2006/6/23 9:56	1	1	1	0	0.057096248	0.042414356	613	0	9	3	1	1851	933.9166667	1851	0
2094	2006/6/23 5:26	1	1	1	0	0.013157895	0	380	0	8	58	1	1843	925.9166667	1843	0
2097	2006/6/22 6:39	1	1	1	0	0.008795075	0.000879507	1137	0	9	86	1	1842	924.9166667	1842	0
2098	2006/6/22 5:42	1	1	1	0	0.006825939	0	293	0	1	9	1	1841	923.9166667	1841	0
2102	2006/6/21 10:39	1	1	1	0	0.000458155	0.000458155	6548	1	10	85	1	1372	423.1686508	1372	0
2103	2006/6/21 4:41	1	1	1	0	0.005698006	0.005698006	351	0	5	13	1	2547	1227.833333	2547	0
2104	2006/6/20 16:47	1	1	1	0	0.00754717	0.003773585	265	0	4	40	1	22144	3636.468434	22144	1
2106	2006/6/20 11:10	1	1	1	0	0.058823529	0.058823529	17	0	3	84	1	1836	918.9166667	1836	0
2107	2006/6/20 9:45	1	1	2	0.999170944	0.079533404	0.045599152	471.5	0	10	132	1	1833	915.9166667	1833	1
2108	2006/6/20 9:24	1	1	3	0.913570239	0.009756098	0.015609756	341.6666667	0	11	89	1	22140	3632.468434	22140	0
2114	2006/6/19 4:41	1	2	2	0.949124052	0.015856777	0.048081841	977.5	0	10	93	1	1819	901.9166667	1819	0
2117	2006/6/16 8:48	1	1	1	0	0.008791209	0.002197802	455	0	7	3	1	1817	900.4166667	1817	0
2125	2006/6/14 10:24	1	2	3	0.773673568	0.066666667	0.032967033	455	0	10	182	1	549	323.9166667	549	1
2136	2006/6/8 9:08	1	15	35	0.624710116	0.022906014	0.016686104	955.4571429	0	12	1731	0.6	2546	1379.666667	2546	1
2139	2006/6/2 10:15	1	1	1	0	0.002666667	0.002666667	375	0	9	31	1	1764	862.0833333	1764	0
2143	2006/5/30 10:50	1	1	1	0	0.013888889	0.003472222	288	1	1	63	1	4319	2845.833333	4319	0
2151	2006/5/16 10:14	1	1	1	0	0.001676446	0.000419111	2386	0	10	12	1	531	330.0833333	531	1
2153	2006/5/11 6:22	1	1	2	0.684038436	0.013313609	0.00295858	338	0	11	85	1	22091	3773.059091	22091	1
2156	2006/5/10 16:47	1	1	1	0	0.013100437	0	229	1	11	43	1	4302	2888.083333	4302	1
2162	2006/5/9 7:11	1	2	2	1	0.011351909	0.011351909	969	0	12	42	1	2500	1447.333333	2500	0
2172	2006/5/4 5:33	1	1	1	0	0.037174721	0.003717472	269	0	7	37	1	1738	900.75	1738	0
2177	2006/5/2 14:02	1	1	1	0	0.001686341	0.001686341	593	0	9	33	1	525	331.0833333	525	1
2179	2006/5/2 11:06	1	1	1	0	0.005050505	0.005050505	198	0	7	35	1	1736	906.8333333	1736	0
2180	2006/5/2 11:01	1	1	1	0	0.003683241	0.000613874	1629	0	11	26	1	1735	905.8333333	1735	0
2187	2006/4/27 12:33	1	3	3	0.764001679	0.014486193	0.003168855	736.3333333	0	10	166	1	8977	2951.028571	90	0
2188	2006/4/27 11:45	1	1	1	0	0.163538874	0.00536193	373	1	9	1	1	3813	2421.833333	3813	0
2193	2006/4/26 12:12	1	1	1	0	0.045977011	0.022988506	87	0	8	146	1	2498	1636.75	2498	0
2197	2006/4/26 6:31	1	1	1	0	0.005277045	0	379	0	8	22	1	1732	909.9166667	1732	0
2200	2006/4/25 15:36	1	4	6	0.776407276	0.005018821	0.013801757	1328.333333	0	10	99	0.833333333	515	322.4166667	515	0
2202	2006/4/25 7:31	1	1	1	0	0.001027749	0.001027749	973	0	9	7	1	2497	1637.25	2497	0
2207	2006/4/21 11:48	1	1	1	0	0.000421408	0.000421408	4746	1	10	2	1	1362	473.5777778	1362	0
2208	2006/4/21 9:12	1	1	1	0	0.0625	0.078125	64	0	8	24	1	22082	3840.239286	22082	0
2212	2006/4/20 7:53	1	1	1	0	0.000770119	0.00038506	2597	1	7	8	1	1360	471.9980159	1360	0
2215	2006/4/19 12:09	1	1	1	0	0.001344086	0.001344086	1488	1	9	14	1	1359	471.9027778	1359	0
2216	2006/4/19 11:28	1	1	1	0	0.090909091	0.036363636	55	0	6	188	1	1727	914.5833333	1727	0
2218	2006/4/19 8:26	1	1	1	0	0.003853565	0	1038	0	7	22	1	208	208	208	0
2222	2006/4/18 10:11	1	1	1	0	0.025510204	0.005102041	196	1	7	21	1	1354	466.9027778	1354	0
2226	2006/4/14 11:41	1	1	1	0	0.002892263	0	1383	0	11	17	1	1726	935.6666667	1726	0
2231	2006/4/12 11:36	1	2	2	0.41381685	0.012287888	0.008777063	854.5	0	10	16	1	2490	1754.166667	2490	0
2239	2006/4/11 11:38	1	2	2	0.999839302	0.057881137	0.011369509	967.5	0	12	0	0.5	2487	1751.166667	2487	0
2240	2006/4/11 9:32	1	1	1	0	0.011952191	0	753	0	9	14	1	1724	936.3333333	1724	0
2247	2006/4/10 4:42	1	1	1	0	1.308943089	1.349593496	123	0	7	7	1	22060	3945.525397	22060	1
2255	2006/4/6 12:01	1	1	2	0.52545068	0.031920748	0.000550358	908.5	0	9	138	1	2480	1761	2480	0
2258	2006/4/6 11:13	1	1	1	0	0.015564202	0.003891051	257	0	10	9	1	1720	952.3333333	1720	0
2266	2006/4/5 10:02	1	1	1	0	0.025151778	0.016912402	2306	0	10	8	1	1719	954.8333333	1719	0
2267	2006/4/5 9:44	1	1	1	0	0.01010101	0.000918274	1089	0	11	8	1	22056	3994.513889	22056	1
2268	2006/4/4 17:18	1	4	4	0.859776914	0.002122391	0.000117911	2120.25	0	12	15	0.75	493	317.8333333	493	0
2270	2006/4/4 11:49	1	1	1	0	0.036827195	0.016997167	353	0	6	7	1	489	313.8333333	489	1
2276	2006/4/4 6:04	1	1	1	0	0.011551155	0.001650165	606	0	9	7	1	1709	945.8333333	1709	0
2282	2006/4/3 6:47	1	1	1	0	0.147540984	0	61	1	6	6	1	1337	462.5662698	1337	0
2286	2006/3/30 11:24	1	1	1	0	0.015177066	0.008431703	593	0	9	2	1	487	314.5	487	0
2289	2006/3/29 14:12	1	1	2	0.985228136	0.03030303	0.012121212	82.5	1	6	2	0.5	3705	2393	3705	0
2292	2006/3/28 18:45	1	1	1	0	0.030188679	0.030188679	265	0	7	0	1	22034	4014.744048	22034	0
2294	2006/3/28 14:19	1	3	3	0.656196899	0.022900763	0.006997455	524	0	14	66	0.666666667	482	310	482	0
2295	2006/3/28 10:57	1	1	1	0	0.056	0.016	125	0	8	68	1	479	307	479	0
2296	2006/3/28 10:47	1	1	2	0.308757172	0.064233577	0.041240876	1370	0	10	85	1	478	306	478	1
2297	2006/3/28 9:47	1	1	1	0	0.009259259	0.009259259	108	1	8	0	1	2775	1465	2775	0
2301	2006/3/27 11:46	1	1	2	1	0.025	0.0125	80	1	7	566	1	1336	465.422619	1336	0
2303	2006/3/27 9:33	1	1	1	0	0.919483101	0.913518887	2012	0	9	6	1	22033	4014.224603	22033	1
2305	2006/3/27 5:20	1	1	1	0	0.018567639	0.021220159	377	0	8	11	1	1697	953.5	1697	1
2308	2006/3/24 3:29	1	1	1	0	0.053078556	0.025477707	471	0	7	9	1	207	207	207	0
2309	2006/3/23 10:03	1	1	2	1	0.004716981	0.004716981	212	0	11	79	1	206	206	206	0
2310	2006/3/23 8:04	1	1	1	0	0.016	0.008	125	0	7	1	1	204	204	204	0
2314	2006/3/22 9:44	1	1	1	0	0	0.002353445	4674	1	10	2	1	1334	464.7392857	1334	0
2315	2006/3/22 9:37	1	1	4	1	0.01826484	0.00456621	219	0	9	163	0.75	203	203	203	0
2322	2006/3/20 13:37	1	1	1	0	0.254482072	0.240039841	2008	1	9	6	1	2747	1460.833333	2747	0
2323	2006/3/20 12:41	1	2	3	0.753195716	0.006229904	0.003617363	1658.666667	1	12	298	1	1331	461.7809524	1331	0
2324	2006/3/17 9:23	1	1	1	0	0.269461078	0.005988024	167	0	5	388	1	1695	1019.833333	1695	0
2325	2006/3/17 6:14	1	1	1	0	0.003773585	0.003773585	530	0	8	28	1	1694	1018.833333	1694	0
2326	2006/3/16 12:25	1	1	1	0	0.008651766	0.008651766	1387	0	11	3	1	1693	1020.333333	1693	0
2335	2006/3/13 12:24	1	1	1	0	0.015296367	0.001274697	1569	0	9	14	1	2467	1780.333333	2467	0
2338	2006/3/10 7:48	1	1	1	0	0.141975309	0	162	0	5	311	1	1684	1019	1684	0
2339	2006/3/9 20:05	1	1	1	0	0.021798365	0.016348774	367	1	10	0	1	2733	1467.833333	2733	0
2340	2006/3/9 13:04	1	1	1	0	0.010695187	0.010695187	187	0	6	2	1	1683	1019.666667	1683	0
2343	2006/3/7 11:33	1	1	1	0	0.160427807	0.144385027	187	1	6	78	1	2690	1435.666667	2690	0
2346	2006/3/7 4:23	1	2	2	0.74248757	0.018126888	0.010574018	331	0	9	66	1	21999	4077.979762	21999	0
2348	2006/3/6 9:41	1	2	2	0.623570208	0.006600102	0.0010154	2954.5	0	11	4	1	21988	4070.081746	21988	0
2350	2006/3/6 3:13	1	3	3	0.031288298	0.085462994	0.083139728	2008.666667	0	12	40	1	21983	4065.081746	21983	1
2361	2006/3/1 10:50	1	1	1	0	0.035211268	0	142	0	9	21	1	1633	982.5	1633	0
2363	2006/3/1 9:11	1	2	2	0.494182935	0.012804097	0.010883483	781	0	10	47	1	1632	981.5	1632	0
2370	2006/2/28 8:49	1	1	1	0	0.007575758	0.007575758	132	0	9	8	1	21953	4079.161905	21953	0
2372	2006/2/28 5:53	1	1	1	0	0	0.001669449	599	0	9	20	1	1620	974.5	1620	0
2375	2006/2/27 16:06	1	1	4	0.689779428	0.005407493	0.0002575	1941.75	1	7	223	0.75	2670	1424	2670	0
2377	2006/2/27 12:52	1	1	1	0	0.16	0.04	25	0	1	34	1	1619	977.5	1619	0
2378	2006/2/27 12:24	1	2	2	0.99161783	0.008192037	0.004191275	2624.5	1	11	0	1	1320	466.5555556	1320	0
2379	2006/2/27 12:08	1	1	1	0	0.011516315	0	1042	0	7	0	1	155	155	155	0
2383	2006/2/27 4:54	1	1	1	0	0.000447628	0.000447628	2234	0	10	13	1	1618	976.5	1618	0
2385	2006/2/25 19:20	1	3	13	0.712698077	0.722109533	0.67494929	151.6923077	0	11	670	0.538461538	21949	4079.045635	21949	1
2387	2006/2/24 15:01	1	1	1	0	0.002684564	0.001879195	3725	1	10	0	1	2661	1420.833333	2661	0
2388	2006/2/24 14:30	1	1	1	0	0.000268601	0	3723	1	10	7	1	2660	1419.833333	2660	0
2390	2006/2/24 13:01	1	1	1	0	0.01572327	0.003144654	636	0	10	7	1	472	313.1666667	472	0
2393	2006/2/24 9:06	1	2	3	0.597094843	0.015406162	0.004201681	238	0	9	65	0.666666667	21932	4062.411111	21932	0
2400	2006/2/22 9:48	1	1	1	0	0.004424779	0.004424779	226	1	2	5	1	1314	464.2789683	1314	0
2405	2006/2/20 9:17	1	1	1	0	0.2	0.046153846	260	1	7	13	1	1313	464.3468254	1313	0
2412	2006/2/17 13:04	1	1	1	0	0.014211886	0.002583979	774	0	9	0	1	21909	4054.12619	21909	0
2417	2006/2/15 11:28	1	2	2	0.2108423	0.040421793	0.012302285	569	0	9	0	0.5	2454	1783	2454	0
2418	2006/2/15 10:04	1	1	1	0	0.000393778	0.000196889	5079	0	11	0	1	21829	3977.255952	21829	0
2441	2006/2/10 6:46	1	1	1	0	0.011363636	0.003787879	264	0	7	31	1	21817	3989.740476	21817	0
2446	2006/2/9 22:58	1	1	1	0	0.001973165	0.000197316	5068	1	11	3	1	2619	1567.166667	2619	0
2457	2006/2/8 7:32	1	1	1	0	0.018867925	0.011320755	265	0	7	2	1	1545	914.1666667	1545	0
2458	2006/2/8 6:10	1	1	1	0	0.055555556	0	18	0	10	14	1	1544	913.1666667	1544	0
2461	2006/2/8 4:20	1	1	1	0	0.285714286	0.285714286	14	1	8	351	1	1300	457.0349206	1300	0
2462	2006/2/7 12:09	1	1	1	0	0.064150943	0.041509434	530	1	8	57	1	1299	456.268254	1299	1
2463	2006/2/7 11:35	1	3	5	0.488670959	0.026438569	0.012052877	1028.8	1	11	887	0.8	1298	455.268254	1298	1
2466	2006/2/7 10:08	1	1	1	0	0.015503876	0.003875969	258	0	7	130	1	1532	901.1666667	1532	0
2468	2006/2/6 16:19	1	1	2	0.255930044	0.07184466	0.018446602	515	0	10	26	1	463	306	463	1
2471	2006/2/6 11:50	1	1	1	0	0.00322841	0	3717	1	9	0	1	2601	1553	2601	1
2475	2006/2/6 5:31	1	2	2	0.566509507	0.006563246	0.002386635	838	0	14	7	1	124	124	124	0
2476	2006/2/6 4:52	1	1	1	0	0.048701299	0.003246753	308	1	10	13	1	1291	448.5515873	1291	0
2484	2006/2/2 18:30	1	1	1	0	0.006389776	0.003194888	313	0	9	2	1	21814	4016.876984	21814	0
2493	2006/2/2 4:24	1	1	2	0.836640742	0.015706806	0.015706806	477.5	0	9	11	1	21804	4006.876984	21804	0
2498	2006/2/1 11:49	1	1	1	0	0.03649635	0.02189781	137	0	9	2	1	1504	880.1666667	1504	0
2500	2006/2/1 9:26	1	2	2	0.391243564	0.00862069	0.005387931	464	0	9	56	1	1503	879.1666667	1503	0
2508	2006/1/30 6:12	1	1	1	0	0.049382716	0.012345679	243	0	7	87	1	1497	873.1666667	1497	0
2510	2006/1/27 14:38	1	1	1	0	0.016566265	0.019578313	664	0	11	2	1	451	296.6666667	451	0
2517	2006/1/26 5:04	1	1	1	0	0.016548463	0.01891253	423	0	8	182	1	1494	878.6666667	1494	0
2520	2006/1/25 11:17	1	1	1	0	1.4	0.9	10	0	2	8	1	1493	882.3333333	1493	0
2521	2006/1/25 10:16	1	1	1	0	0.111111111	0.055555556	18	0	10	15	1	1492	881.3333333	1492	0
2524	2006/1/25 7:01	1	1	1	0	0.012162162	0.008783784	1480	0	9	6	1	1489	878.3333333	1489	0
2525	2006/1/25 4:29	1	1	1	0	0.004739336	0.004739336	422	0	7	49	1	1488	877.3333333	1488	0
2532	2006/1/23 5:34	1	5	5	0.790066622	0.009233137	0.006668377	779.8	0	11	194	1	40	40	40	0
2533	2006/1/23 5:08	1	3	6	0.678033989	0.079176564	0.009501188	210.5	1	11	215	0.833333333	1275	434.2134921	1275	1
2535	2006/1/20 7:10	1	3	4	0.764400907	0.034686347	0.007380074	338.75	1	12	27	0.5	1267	428.7849206	1267	1
2536	2006/1/20 3:33	1	1	1	0	0.00622665	0.00249066	2409	0	10	1	1	21697	3962.321825	21697	0
2539	2006/1/19 7:31	1	4	5	0.92731393	0.011675948	0.004311119	1113.4	0	11	520	1	1481	873.1666667	1481	1
2540	2006/1/19 5:29	1	2	2	0.503258335	0.002349256	0.007047768	1915.5	1	9	3	1	1261	422.9992063	1261	1
2541	2006/1/18 13:02	1	1	1	0	0.049295775	0.056338028	142	0	7	32	1	21692	3959.995238	21692	0
2543	2006/1/18 9:04	1	1	1	0	0.000394633	0.000394633	2534	1	7	63	1	1259	421.0706349	1259	0
2545	2006/1/18 7:22	1	1	1	0	0.005908419	0	677	1	8	1	1	1258	420.0706349	1258	0
2557	2006/1/13 15:18	1	1	2	0.973385435	0.046153846	0.014102564	390	0	9	6	0.5	424	270.5	424	0
2567	2006/1/9 9:33	1	1	2	0.981940787	0.034482759	0.015915119	188.5	0	7	129	1	21580	3874.83254	21580	1
2568	2006/1/9 9:12	1	1	1	0	0.238377393	0.014129444	2194	0	10	3	1	1436	836.5	1436	0
2569	2006/1/6 11:41	1	1	1	0	0.001551075	0.00110791	4513	0	9	24	1	2280	1632.333333	2280	0
2571	2006/1/6 7:35	1	1	1	0	0.001760563	0.001760563	568	1	3	38	1	1226	390.5706349	1226	0
2572	2006/1/6 7:24	1	1	1	0	0.056451613	0.045698925	372	0	7	219	1	1434	836.3333333	1434	1
2574	2006/1/6 6:20	1	2	2	0.99107606	0.021761658	0.006217617	482.5	0	11	159	1	1432	834.3333333	1432	0
2579	2006/1/5 9:02	1	2	3	0.721564863	0.049710983	0.027745665	288.3333333	0	10	121	1	1428	831.3333333	1428	1
2581	2006/1/5 7:08	1	1	1	0	0.227272727	0.090909091	66	0	7	48	1	21571	3881.058333	21571	0
2582	2006/1/5 6:24	1	1	1	0	0.3	0.042857143	70	0	7	226	1	1425	828.3333333	1425	0
2584	2006/1/5 3:16	1	1	1	0	0.015873016	0.015873016	126	0	3	56	1	2273	1625.833333	2273	0
2585	2006/1/5 3:12	1	1	1	0	0.357142857	0.057142857	70	0	2	41	1	2272	1624.833333	2272	0
2588	2006/1/4 9:50	1	1	1	0	0.002583979	0.002583979	387	0	8	28	1	2271	1623.833333	2271	0
2590	2006/1/3 14:48	1	2	7	0.603238009	0.047826087	0.021256039	295.7142857	1	9	165	1	2480	1521.333333	2480	0
2591	2005/12/19 10:54	1	1	1	0	0.098901099	0.005494505	182	1	6	60	1	2471	1524.666667	2471	0
2592	2005/12/19 10:25	1	1	1	0	0.020833333	0	48	1	9	0	1	2470	1523.666667	2470	0
2593	2005/12/19 10:22	1	1	2	0.998363673	0.029661017	0	354	1	9	248	1	2469	1522.666667	2469	0
2595	2005/12/17 8:36	1	1	3	0.534473809	0.067961165	0.038834951	171.6666667	0	8	87	0.333333333	21564	3952.475	21564	1
2596	2005/12/16 23:01	1	1	1	0	0.019047619	0.00952381	105	1	5	297	1	2466	1520.666667	2466	0
2599	2005/12/16 22:42	1	1	1	0	0.015822785	0.006329114	316	1	6	28	1	2387	1441.666667	2387	0
2600	2005/12/16 20:20	1	1	2	0.836640742	0.008205128	0.007179487	487.5	1	10	107	1	2386	1440.666667	2386	0
2602	2005/12/14 12:28	1	2	2	0.896038233	0.05511811	0.007874016	127	1	8	75	1	2383	1437.666667	2383	0
2605	2005/12/13 22:26	1	1	1	0	0.028862479	0.005093379	589	1	9	0	1	2368	1423.666667	2368	0
2606	2005/12/13 15:09	1	1	1	0	0.09375	0	64	1	7	0	1	2367	1422.666667	2367	0
2607	2005/12/13 15:08	1	1	2	0.721928095	0.008361204	0	299	1	9	33	1	2366	1421.666667	2366	0
2609	2005/12/13 14:55	1	1	1	0	0.010845987	0	922	1	11	4	1	2359	1414.666667	2359	0
2612	2005/12/12 17:43	1	2	3	0.497406071	0.012987013	0.001145913	872.6666667	0	9	64	1	1974	1438	1974	0
2614	2005/12/9 11:38	1	1	1	0	0.358208955	0.582089552	67	0	8	2	1	1971	1440	1971	0
2615	2005/12/9 8:46	1	2	2	0.970950594	0.003070624	0.002047083	488.5	0	11	2	0.5	1224	398.9162698	1224	0
2618	2005/12/8 6:45	1	2	3	0.996960792	0.015003262	0.00456621	511	0	9	229	0.666666667	1421	836.3333333	1421	0
2619	2005/12/7 16:21	1	1	2	1	0.026970954	0.005186722	964	0	9	2	1	1968	1439.333333	1968	0
2620	2005/12/7 6:27	1	7	13	0.845474552	0.023129252	0.022071051	508.8461538	1	11	963	1	1417	832.8333333	1417	1
2630	2005/12/5 15:38	1	1	2	1	0.002632965	0.001579779	949.5	0	9	14	1	1965	1437.833333	1965	0
2636	2005/12/2 23:10	1	1	1	0	0.287671233	0	73	1	7	283	1	2323	1396.166667	2323	0
2646	2005/11/29 6:29	1	1	1	0	0.003442341	0.003442341	581	0	9	6	1	1393	828.1666667	1393	0
2648	2005/11/29 4:04	1	4	4	0.489386822	0.007289136	0.005206526	720.25	0	11	223	1	1392	827.1666667	1392	0
2653	2005/11/28 6:28	1	2	2	1	0.000571102	0.000190367	2626.5	1	10	53	1	1222	416.059127	1222	1
2655	2005/11/25 13:37	1	1	1	0	0.000519751	0	1924	1	8	9	1	2294	1392	2294	0
2657	2005/11/25 12:26	1	1	1	0	0.109034268	0.007268951	963	0	11	32	1	2293	1391	2293	0
2662	2005/11/24 14:41	1	1	1	0	0.009480627	0.009892828	2426	0	10	8	1	326	200.3333333	326	0
2671	2005/11/23 10:41	1	3	7	0.828150479	0.022848983	0.008568368	400.1428571	0	10	769	1	1383	840.6666667	1383	0
2675	2005/11/21 18:31	1	1	1	0	0.015873016	0.015873016	63	1	7	3	1	2274	1376.666667	2274	0
2680	2005/11/18 6:15	1	1	1	0	0.037325039	0.027993779	643	0	8	2	1	21456	4036.448016	21456	0
2683	2005/11/17 9:53	1	1	1	0	0.095756257	0.10663765	919	0	11	0	1	1359	845	1359	1
2684	2005/11/17 6:45	1	1	1	0	0.007181329	0	557	0	10	28	1	1358	844	1358	0
2692	2005/11/15 10:30	1	2	3	0.597049799	0.201257862	0.075471698	159	0	9	374	1	1354	846.1666667	1354	1
2697	2005/11/14 16:34	1	2	3	0.706540526	0.00621118	0.000970497	1717.333333	0	9	25	1	1905	1589.5	1905	1
2701	2005/11/14 11:41	1	1	2	1	0.008760951	0.001251564	399.5	0	8	141	1	1349	843.1666667	1349	0
2702	2005/11/14 11:21	1	1	1	0	2.066371681	1.712389381	226	0	10	152	1	2247	1369	2247	1
2703	2005/11/14 9:12	1	2	7	0.683071225	0.023991727	0.008066184	690.7142857	1	9	94	0.857142857	1216	433.7690476	1216	1
2704	2005/11/11 18:44	1	2	2	1	0.001418641	0	3524.5	1	9	23	1	2246	1377.5	2246	0
2705	2005/11/10 10:43	1	2	2	0.994984828	0.008090927	0.001155847	2595.5	1	9	24	1	2236	1368	2236	0
2706	2005/11/10 10:18	1	1	4	0.551321816	0.03942953	0.006711409	298	1	9	0	0.25	2233	1365	2233	0
2708	2005/11/9 13:22	1	1	1	0	0.175287356	0.109195402	348	0	6	15	1	310	191.8333333	310	0
2709	2005/11/9 12:11	1	1	1	0	0.000420433	0.000420433	4757	1	7	20	1	2218	1350.5	2218	0
2713	2005/11/7 15:37	1	1	1	0	0.005747126	0	174	1	6	3	1	2217	1349.5	2217	0
2714	2005/11/7 11:21	1	3	4	0.805354569	0.031725888	0.003384095	1773	1	9	33	0.75	1200	426.0369048	1200	1
2717	2005/11/5 7:26	1	1	1	0	0.064516129	0.048387097	62	0	7	121	1	21423	4078.233333	21423	0
2719	2005/11/4 12:18	1	1	1	0	0.000224517	0.000224517	4454	1	9	0	1	1180	407.4357143	1180	0
2721	2005/11/4 11:05	1	1	1	0	0.000449035	0.000224517	4454	0	9	7	1	1896	1614.5	1896	0
2725	2005/11/4 10:20	1	1	1	0	0.004273504	0.004273504	234	0	8	143	1	1889	1607.5	1889	0
2732	2005/10/28 9:20	1	1	1	0	0.012761021	0.001160093	862	1	9	0	1	1176	408.1333333	1176	0
2733	2005/10/28 7:52	1	4	9	0.635674072	0.018955964	0.008748906	762	1	11	775	1	1175	407.1333333	1175	1
2734	2005/10/27 11:30	1	3	3	0.844353685	0.009276438	0.004638219	359.3333333	0	9	231	1	1533	1257.333333	1533	0
2745	2005/10/20 17:14	1	4	6	0.464107839	0.065308871	0.035179263	990.1666667	1	9	234	0.833333333	1501	1246.333333	1501	1
2749	2005/10/20 6:19	1	1	1	0	0.032400589	0.026509573	1358	0	11	20	1	1332	901.6666667	1332	0
2750	2005/10/19 17:11	1	1	1	0	0.002244669	0	891	0	11	5	1	1329	901	1329	0
2751	2005/10/19 16:09	1	1	1	0	0.000411353	0.000411353	2431	0	10	19	1	305	199.5	305	0
2756	2005/10/18 11:19	1	3	4	0.676420751	0.046257359	0.017661901	297.25	0	9	267	0.75	1327	914.5	1327	1
2757	2005/10/18 6:00	1	1	1	0	0.007633588	0	262	0	7	8	1	21300	4072.343254	21300	0
2761	2005/10/17 14:18	1	1	1	0	0.008230453	0.010973937	729	1	9	0	1	2144	1284.833333	2144	0
2765	2005/10/17 10:25	1	1	1	0	0.111111111	0.111111111	18	0	9	196	1	1320	910	1320	0
2766	2005/10/17 7:31	1	1	1	0	0.042671614	0.035250464	539	0	8	7	1	1318	908	1318	0
2772	2005/10/13 12:47	1	1	1	0	0.005347594	0	374	0	8	9	1	21277	4117.526587	21277	0
2773	2005/10/13 12:00	1	1	2	0.955758991	0.060728745	0.032388664	370.5	0	9	4	0.5	294	195.5	294	1
2777	2005/10/13 4:57	1	1	1	0	0.040518639	0.001620746	617	0	9	9	1	21262	4102.526587	21262	0
2778	2005/10/12 11:35	1	1	1	0	0.008695652	0	345	0	5	2	1	1354	1177.5	1354	0
2787	2005/10/10 5:39	1	1	1	0	0.066666667	0.003603604	555	0	10	12	1	1283	902	1283	0
2793	2005/10/6 21:04	1	1	1	0	0.028213166	0.003134796	319	1	6	7	1	2116	1269	2116	0
2796	2005/10/6 9:53	1	1	1	0	0.02140884	0.016574586	1448	1	7	1	1	2111	1264	2111	1
2799	2005/10/5 7:05	1	1	1	0	0.031746032	0.007936508	126	0	5	33	1	1276	909.5	1276	0
2800	2005/10/5 6:29	1	1	1	0	0.007586882	0.000489476	4086	1	9	37	1	1158	421.3285714	1158	0
2805	2005/10/4 6:59	1	2	7	0.521479494	0.101479915	0.261099366	405.4285714	0	10	816	0.714285714	1272	906	1272	0
2810	2005/10/3 15:16	1	4	4	0.374863517	0.016205644	0.001955854	894.75	1	12	243	0.75	2101	1300.5	2101	0
2812	2005/9/30 21:40	1	2	3	0.29475827	0.03802535	0.017344897	499.6666667	1	7	348	0.666666667	2095	1303	2095	1
2815	2005/9/30 9:19	1	1	2	0.95285881	0.147410359	0.087649402	125.5	0	8	161	1	1329	1169	1329	0
2818	2005/9/29 16:44	1	2	4	0.957407342	0.006609889	0.000254227	1966.75	1	7	89	1	2092	1300	2092	0
2824	2005/9/29 9:04	1	3	5	0.058597545	0.114600551	0.001101928	363	0	10	14	0.8	1262	911	1262	0
2825	2005/9/29 9:01	1	1	2	1	0.007751938	0.007751938	129	0	4	407	1	1257	906	1257	0
2828	2005/9/28 15:44	1	2	2	0.669996032	0.017830609	0.003343239	1346	0	10	63	1	285	198	285	1
2836	2005/9/27 13:26	1	1	1	0	0.001659751	0.000829876	2410	0	10	1	1	283	196	283	0
2858	2005/9/12 17:22	1	1	1	0	0.035224523	0.001613337	3719	1	8	0	1	2038	1282.5	2038	0
2860	2005/9/12 13:02	1	1	1	0	0.001105889	0.002764722	3617	0	8	5	1	1273	1127	1273	0
2861	2005/9/12 12:15	1	1	1	0	0.000298775	0.000298775	3347	1	7	5	1	2032	1276.5	2032	0
2863	2005/9/9 13:30	1	1	1	0	0.184126984	0.196825397	315	0	6	43	1	21032	4026.409921	21032	0
2865	2005/9/8 7:07	1	1	1	0	0.00126369	0.00126369	2374	0	10	6	1	21030	4025.95873	21030	0
2876	2005/9/2 8:40	1	1	1	0	0.08	0.072	125	0	5	157	1	1112	831.5	1112	1
2878	2005/9/2 6:14	1	1	2	0.863120569	0.046795524	0.017293998	491.5	0	10	96	1	1108	827.5	1108	0
2879	2005/9/1 9:34	1	1	1	0	0.010869565	0.007246377	276	0	8	13	1	1104	823.5	1104	0
2883	2005/8/31 12:20	1	2	2	0.976500469	0.058130979	0.015452539	679.5	1	9	159	1	1154	457.9809524	1154	0
2887	2005/8/31 4:22	1	1	1	0	0.037825059	0.03427896	846	1	9	55	1	1150	453.9809524	1150	0
2888	2005/8/30 13:57	1	1	1	0	0.000905797	0.000905797	3312	1	7	33	1	2014	1306	2014	0
2893	2005/8/26 9:59	1	1	1	0	0.008658009	0.003246753	924	0	8	86	1	1096	815.5	1096	0
2894	2005/8/25 10:57	1	1	1	0	0.044776119	0.029850746	67	0	9	134	1	1095	814.5	1095	0
2897	2005/8/24 11:03	1	2	2	0.811278124	0.003937008	0.00656168	381	0	11	95	1	1093	812.5	1093	0
2898	2005/8/24 6:32	1	1	1	0	0	0.000977517	6138	1	9	19	1	1146	451.5071429	1146	0
2899	2005/8/24 5:58	1	1	1	0	0.00137457	0	1455	0	9	27	1	1091	810.5	1091	0
2902	2005/8/22 13:47	1	1	1	0	0.018181818	0.016042781	1870	1	8	12	1	1991	1287.5	1991	1
2904	2005/8/18 9:59	1	1	1	0	0.005037783	0.002518892	397	1	7	0	1	1990	1811	1990	0
2905	2005/8/17 10:45	1	1	1	0	0.007633588	0.007633588	131	1	8	1	1	1988	1811.5	1988	0
2906	2005/8/17 9:52	1	1	1	0	0.013548387	0.000645161	1550	0	10	20	1	1090	825	1090	0
2907	2005/8/17 8:37	1	1	1	0	0.004770992	0.000954198	1048	0	10	20	1	1087	822	1087	0
2908	2005/8/17 5:20	1	1	1	0	0.453488372	0.287790698	344	0	8	55	1	1086	821	1086	0
2909	2005/8/16 16:40	1	1	1	0	0.007575758	0	396	1	7	175	1	1987	1810.5	1987	0
2911	2005/8/16 6:55	1	1	1	0	0.007709251	0	908	0	11	40	1	1268	1163	1268	0
2923	2005/8/12 6:49	1	1	1	0	0.053956835	0.014388489	278	0	6	1	1	20934	4034.467063	20934	0
2926	2005/8/11 9:48	1	2	2	0.735508582	0.005758157	0.00537428	1302.5	0	10	55	1	20927	4030.756349	20927	0
2927	2005/8/11 6:14	1	2	2	0.650022422	0.005099039	0.00313787	2549.5	0	10	38	1	20920	4023.756349	20920	0
2936	2005/8/2 16:16	1	1	2	0.954434003	0.005847953	0.01754386	171	1	7	31	1	1960	1814.5	1960	0
2940	2005/8/2 7:30	1	1	1	0	0.057649667	0.064301552	451	0	8	55	1	1248	1143.5	1248	0
2943	2005/7/28 12:37	1	1	1	0	0.001072961	0	1864	1	8	0	1	1948	1809	1948	0
2962	2005/7/19 9:55	1	1	3	0.901897236	0.014285714	0.001020408	326.6666667	0	9	53	1	20908	4129.39127	20908	0
2974	2005/7/11 10:57	1	2	2	0.918295834	0.007067138	0.024734982	141.5	1	7	167	1	1842	1716.5	1842	0
2975	2005/7/11 10:46	1	1	1	0	0.03003003	0.006006006	333	1	9	74	1	1840	1714.5	1840	0
2979	2005/6/27 12:27	1	1	1	0	0	0.004608295	217	1	7	0	1	1826	1717	1826	0
2986	2005/6/22 11:15	1	1	1	0	0.014285714	0.007936508	630	0	10	15	1	264	223	264	0
2989	2005/6/22 10:45	1	1	1	0	0.001904762	0	525	0	9	47	1	1083	937.5	1083	1
2997	2005/6/16 13:34	1	1	1	0	0.048979592	0.028571429	245	0	9	15	1	1082	936.5	1082	0
3001	2005/6/16 10:18	1	3	3	0.88486453	0.011379517	0.001597125	1669.666667	1	10	42	1	1137	481.1345238	1137	0
3002	2005/6/16 7:36	1	2	2	0.258018669	0.048811014	0.008760951	399.5	0	9	18	0.5	1081	935.5	1081	0
3003	2005/6/16 4:57	1	1	4	0.842214546	0.009681228	0.006139315	1058.75	0	10	12	1	20822	4202.105556	20822	1
3013	2005/6/15 9:08	1	2	2	0.337290067	0.045584046	0	175.5	0	9	60	1	1077	931.5	1077	0
3017	2005/6/15 7:53	1	1	1	0	0.005272408	0	569	0	4	1	1	1028	962	1028	0
3019	2005/6/15 2:30	1	1	2	0.985228136	0.003376477	0.000562746	888.5	0	9	7	1	1027	961	1027	0
3021	2005/6/14 17:39	1	1	1	0	0.005509642	0	726	0	10	6	1	261	221.5	261	0
3022	2005/6/14 15:25	1	1	1	0	0.004933399	0	4054	1	9	6	1	1134	478.3011905	1134	0
3028	2005/6/13 17:40	1	1	1	0	0.002111041	0.00105552	4737	1	7	18	1	1810	1701	1810	0
3029	2005/6/13 15:15	1	1	1	0	0.06875	0.0125	160	1	1	77	1	1809	1700	1809	0
3030	2005/6/13 13:15	1	1	1	0	0.001072961	0.001072961	932	0	6	35	1	1019	953	1019	0
3031	2005/6/13 11:57	1	1	1	0	0.00625	0.00625	160	1	7	5	1	1808	1699	1808	0
3037	2005/6/10 6:49	1	1	1	0	0.06557377	0.049180328	61	0	6	96	1	20800	4219.544048	20800	0
3041	2005/6/9 13:36	1	1	1	0	0.012961763	0.000648088	1543	0	10	0	1	1073	930	1073	0
3047	2005/6/9 10:03	1	1	1	0	0.003438114	0.00016372	6108	1	9	7	1	1132	477.1345238	1132	0
3048	2005/6/9 9:59	1	1	1	0	0.085271318	0.007751938	129	1	5	107	1	1131	476.1345238	1131	0
3054	2005/6/8 17:18	1	3	3	0.271941304	0.020648968	0.000737463	904	0	12	5	1	1071	928	1071	1
3055	2005/6/8 17:11	1	1	2	0.970950594	0.002295333	0.001530222	653.5	0	10	6	1	260	223	260	0
3061	2005/6/8 11:56	1	1	1	0	0.011730205	0.011730205	341	0	7	4	1	20790	4209.734524	20790	0
3062	2005/6/8 10:50	1	1	1	0	0.007889546	0.003287311	1521	0	10	5	1	1068	925	1068	0
3065	2005/6/8 5:03	1	1	1	0	0.083798883	0.046554935	537	0	8	7	1	1066	923	1066	0
3068	2005/6/7 15:11	1	1	1	0	0.003510312	0.002632734	2279	0	10	0	1	20789	4209.734524	20789	0
3070	2005/6/7 8:00	1	2	2	0.970950594	0.005154639	0.00128866	388	0	9	118	1	1010	960	1010	0
3075	2005/6/6 13:07	1	1	1	0	0.035545024	0.011848341	844	1	9	14	1	1127	484.2821429	1127	1
3076	2005/6/6 11:07	1	1	1	0	0.038348083	0.000983284	1017	1	8	0	1	1126	483.2821429	1126	0
3078	2005/6/6 6:37	1	1	1	0	0.002018163	0.001009082	991	1	8	3	1	1125	482.2821429	1125	0
3082	2005/6/4 15:59	1	1	1	0	0.000875274	0.000875274	2285	0	10	0	1	20779	4278.79881	20779	0
3088	2005/6/3 11:24	1	1	1	0	0.005936675	0.001319261	1516	0	10	3	1	1055	940	1055	0
3091	2005/6/3 10:33	1	1	1	0	0.00477327	0	838	0	9	0	1	1004	957	1004	0
3094	2005/6/3 7:32	1	1	1	0	0.012515645	0.003754693	799	1	7	77	1	1123	490.9154762	1123	0
3096	2005/6/3 6:53	1	1	1	0	0.022727273	0.015151515	132	0	8	30	1	20766	4266.182143	20766	0
3097	2005/6/3 6:21	1	1	1	0	0.003690037	0.003690037	271	0	6	9	1	20764	4264.182143	20764	0
3100	2005/6/2 17:09	1	2	13	0.500556917	0.012763431	0.015286435	518.3076923	0	10	395	0.538461538	20760	4262.965476	20760	0
3105	2005/6/2 12:51	1	1	1	0	0.001114206	0.000835655	3590	1	8	14	1	1788	1700.5	1788	0
3106	2005/6/2 10:10	1	1	2	0.543564443	0.003118798	0.001417635	1763.5	1	7	88	1	1787	1699.5	1787	0
3107	2005/6/2 9:09	1	1	1	0	0.01321004	0.005944518	1514	0	10	1	1	1053	938	1053	0
3108	2005/6/2 9:04	1	2	4	0.845236582	0.031563845	0.009325681	348.5	0	7	8	1	1052	937	1052	1
3109	2005/6/2 8:50	1	1	1	0	0.00041876	0.00041876	2388	1	7	0	1	1117	486.6988095	1117	0
3110	2005/6/2 6:27	1	1	1	0	0.002228826	0.000247647	4038	1	8	0	1	1116	485.6988095	1116	1
3111	2005/6/2 6:18	1	2	2	0.928362072	0.00658204	0.000940291	2127	1	8	16	1	1115	484.6988095	1115	1
3112	2005/6/2 5:06	1	1	1	0	0.012562814	0	2388	1	7	2	1	1113	482.6988095	1113	0
3113	2005/6/1 14:51	1	1	1	0	0.002554278	0.000425713	2349	0	9	0	1	238	208	238	0
3115	2005/6/1 14:11	1	1	2	0.863120569	0.001708234	0.000683293	1463.5	0	9	1	1	20731	4235.782143	20731	0
3116	2005/6/1 12:09	1	1	1	0	0.002132196	0.002132196	2345	0	9	0	1	236	206	236	1
3118	2005/6/1 11:16	1	1	1	0	0.004504505	0.004504505	222	1	9	41	1	1771	1684.5	1771	0
3120	2005/6/1 8:33	1	1	1	0	0.000994036	0.000745527	4024	1	8	1	1	1112	481.6988095	1112	0
3125	2005/5/31 13:18	1	1	1	0	0.014925373	0.010234542	2345	0	9	0	1	235	205	235	0
3127	2005/5/31 11:31	1	1	1	0	0.005960265	0	1510	0	10	1	1	1038	931.5	1038	1
3129	2005/5/31 9:44	1	1	1	0	0.138554217	0.042168675	166	0	3	0	1	1037	930.5	1037	1
3131	2005/5/31 5:04	1	2	6	0.799812371	0.003869969	0.001702786	1076.666667	1	9	402	0.5	1111	481.5702381	1111	0
3135	2005/5/30 11:11	1	1	1	0	0.016611296	0.003322259	301	0	7	4	1	233	203	233	0
3136	2005/5/30 10:53	1	1	1	0	0.007092199	0.003546099	282	0	4	97	1	1029	925.5	1029	0
3137	2005/5/30 9:58	1	1	1	0	0.01461039	0.00974026	616	0	9	19	1	1028	924.5	1028	0
3141	2005/5/29 21:25	1	1	1	0	0.002467105	0	2432	1	7	3	1	1758	1689	1758	0
3142	2005/5/27 16:50	1	1	1	0	0.001187648	0.001187648	842	1	9	4	1	1757	1697	1757	0
3143	2005/5/26 17:00	1	2	2	0.61361902	0.009635526	0.008797654	3580.5	0	7	12	0.5	20707	4307.359524	20707	1
3148	2005/5/26 10:22	1	1	1	0	0.016906171	0.001267963	2366	1	7	2	1	1105	484.0488095	1105	1
3152	2005/5/25 15:24	1	1	2	0.669996032	0.127631579	0.022368421	380	1	8	92	1	1753	1693.5	1753	0
3153	2005/5/25 15:16	1	1	1	0	0.020895522	0.017910448	670	1	8	7	1	1751	1691.5	1751	0
3158	2005/5/25 9:59	1	2	6	0.62626746	0.041933191	0.010660981	234.5	0	7	63	0.5	1010	920.5	1010	1
3159	2005/5/25 7:09	1	2	2	0.970950594	0.005479452	0.001369863	365	0	9	86	1	618	576.5	618	1
3160	2005/5/25 5:22	1	1	1	0	0.001492537	0.000746269	4020	1	8	1	1	1098	477.0904762	1098	0
3167	2005/5/24 13:18	1	1	1	0	0.00598035	0	2341	1	7	6	1	1096	490.1619048	1096	0
3170	2005/5/24 11:31	1	2	2	0.337290067	0.005942275	0.000848896	1178	0	11	0	1	999	913	999	0
3173	2005/5/24 10:07	1	1	1	0	0.047061753	0.024900398	4016	1	8	0	1	1095	489.1619048	1095	1
3178	2005/5/23 10:01	1	1	1	0	0.01425	0.00625	4000	1	8	5	1	1090	484.4952381	1090	1
3179	2005/5/23 8:20	1	1	1	0	0.036199095	0.009049774	221	0	8	42	1	614	572.5	614	0
3181	2005/5/23 5:52	1	1	1	0	0.008423586	0	831	0	9	5	1	974	888	974	0
3183	2005/5/20 8:53	1	1	1	0	0.000656707	0	6091	0	9	1	1	967	892.5	967	0
3185	2005/5/19 12:20	1	1	1	0	0.203125	0.020833333	192	0	8	38	1	613	581.5	613	0
3187	2005/5/19 8:45	1	1	1	0	0.002783577	0.000695894	1437	0	9	1	1	964	889.5	964	0
3190	2005/5/18 11:49	1	1	1	0	0	0.011049724	181	1	6	1	1	1734	1701	1734	0
3191	2005/5/18 11:27	1	2	2	0.764204507	0.001122514	0.000320718	3118	0	8	37	1	610	578.5	610	0
3192	2005/5/18 11:05	1	1	1	0	0.004024145	0.002263581	3976	1	8	0	1	1087	490.1190476	1087	0
3194	2005/5/18 10:34	1	2	2	1	0.004819277	0	622.5	0	12	23	1	961	886.5	961	0
3197	2005/5/18 8:48	1	1	1	0	0.055421687	0	830	0	11	1	1	958	883.5	958	0
3200	2005/5/17 17:28	1	1	4	0.77668436	0.022574343	0.007597135	1151.75	0	10	47	0.75	957	889.5	957	1
3201	2005/5/17 15:56	1	1	1	0	0.4	0.146341463	205	1	6	13	1	1730	1701	1730	1
3205	2005/5/17 11:24	1	1	1	0	0.227906977	0	215	1	6	39	1	1727	1698	1727	1
3206	2005/5/17 9:56	1	1	1	0	0.000278862	0.000557724	3586	0	8	1	1	605	576	605	0
3212	2005/5/17 5:06	1	1	1	0	0.019354839	0.019354839	310	1	8	10	1	1076	481.6190476	1076	0
3217	2005/5/16 15:30	1	1	1	0	0.00083682	0	3585	1	8	5	1	1721	1694.5	1721	0
3218	2005/5/16 13:14	1	1	2	0.927042548	0.106451613	0.072580645	310	0	8	22	1	20686	4354.866667	20686	1
3219	2005/5/16 10:26	1	1	1	0	0.003144654	0.006289308	318	0	6	17	1	20684	4352.866667	20684	0
3220	2005/5/16 9:48	1	1	2	0.852405179	0.006515906	0.000383289	1304.5	0	9	6	1	20683	4351.866667	20683	0
3223	2005/5/16 7:36	1	1	1	0	0.007662835	0.003065134	1305	0	9	21	1	942	886	942	0
3226	2005/5/15 6:19	1	1	1	0	0.003816794	0.001908397	524	0	3	4	1	938	883.5	938	0
3237	2005/5/11 19:55	1	3	5	0.898412236	0.002232143	0.000858516	1164.8	0	11	111	0.8	20671	4397.035714	20671	1
3240	2005/5/11 9:53	1	1	2	0.69621226	0.02166065	0.016847172	415.5	0	3	21	1	936	887.5	936	0
3244	2005/5/9 17:36	1	1	1	0	0.002928258	0.001464129	1366	0	9	13	1	553	532	553	0
3248	2005/5/9 11:38	1	1	1	0	0.026824034	0.003218884	932	0	6	19	1	552	531	552	0
3253	2005/5/9 5:17	1	1	1	0	0.02	0.016666667	300	0	8	5	1	934	885.5	934	0
3256	2005/5/7 13:04	1	1	2	0.702466551	0.044893378	0.002244669	445.5	0	9	27	1	543	527	543	1
3257	2005/5/7 11:44	1	6	6	0.873602133	0.00812194	0.001891411	1498	0	12	14	0.5	20642	4388.569048	20642	1
3258	2005/5/6 18:04	1	3	3	0.993089062	0.016541353	0.004010025	665	0	12	4	1	20636	4390.335714	20636	0
3262	2005/5/6 12:12	1	1	1	0	0	0.014705882	136	0	8	73	1	932	895.5	932	0
3263	2005/5/6 11:05	1	1	1	0	0.001420455	0	3520	0	8	4	1	1074	483.3333333	1074	1
3269	2005/5/3 10:09	1	1	1	0	0.114285714	0.028571429	70	0	6	25	1	927	890.5	927	0
3270	2005/5/3 6:28	1	1	1	0	0.048333333	0.01	600	1	10	49	1	1073	482.6	1073	0
3271	2005/5/2 11:08	1	1	1	0	0.137218045	0.077067669	532	0	9	7	1	908	872.5	908	0
3273	2005/5/2 9:33	1	3	5	0.805761073	0.015451473	0.010140029	414.2	0	10	163	0.8	907	871.5	907	0
3277	2005/4/30 8:44	1	1	1	0	0.000439174	0.000439174	2277	0	9	1	1	20565	4359.280952	20565	0
3278	2005/4/29 16:43	1	2	2	0.965636133	0.013445378	0.005882353	595	0	10	8	1	220	208.5	220	0
3280	2005/4/29 9:38	1	1	2	0.918295834	0.002628121	0.00131406	380.5	0	10	4	1	20561	4356.852381	20561	0
3286	2005/4/29 6:36	1	1	1	0	0.049792531	0.004149378	241	0	6	7	1	20556	4351.852381	20556	1
3289	2005/4/28 10:15	1	1	1	0	0.000573559	0.000573559	3487	1	8	0	1	1066	476.9738095	1066	0
3292	2005/4/28 7:26	1	1	1	0	0	0.582089552	67	0	2	2	1	875	840.5	875	0
3293	2005/4/28 7:13	1	1	1	0	0.001148106	0.000287026	3484	1	8	1	1	1064	474.9738095	1064	0
3298	2005/4/27 16:41	1	1	1	0	0.011976048	0.005988024	167	0	5	6	1	873	838.5	873	1
3301	2005/4/27 13:17	1	1	1	0	0.048672566	0	226	0	8	16	1	523	507.5	523	0
3303	2005/4/27 10:35	1	1	1	0	0.002572899	0.000428816	2332	1	7	2	1	1063	474.3190476	1063	0
3304	2005/4/27 7:43	1	1	2	0.86853396	0.025782689	0.016574586	814.5	0	9	8	1	872	837.5	872	0
3307	2005/4/26 14:49	1	1	1	0	0.011472275	0.011472275	523	0	4	8	1	513	500.5	513	0
3311	2005/4/26 7:28	1	1	1	0	0.2	0.2	20	1	6	13	1	1061	474.9380952	1061	1
3315	2005/4/25 11:36	1	1	1	0	0.010752688	0.005376344	1302	0	9	4	1	859	833	859	1
3319	2005/4/23 12:37	1	1	1	0	0.001412429	0	1416	0	9	2	1	852	839	852	0
3327	2005/4/22 4:06	1	1	1	0	0.055847569	0.015768725	1522	0	10	1	1	820	811	820	0
3329	2005/4/20 14:02	1	1	1	0	0.017684887	0.006430868	622	0	8	6	1	202	193	202	0
3331	2005/4/20 11:25	1	1	1	0	0.003267974	0.003267974	306	1	8	7	1	1059	482.7380952	1059	0
3332	2005/4/20 6:11	1	1	1	0	0.037914692	0.004739336	211	0	8	0	1	813	804	813	1
3343	2005/4/15 9:52	1	2	2	0.941186437	0.029431001	0.014388489	1529	1	8	21	1	1714	1714	1714	0
3345	2005/4/15 4:27	1	1	1	0	0.000688705	0.000688705	1452	0	9	7	1	793	793	793	0
3346	2005/4/14 14:58	1	1	1	0	0.013944223	0.021912351	502	1	7	22	1	1712	1712	1712	0
3347	2005/4/14 9:04	1	1	1	0	0.015907137	0.007738607	2326	1	7	1	1	1054	484.1285714	1054	1
3350	2005/4/13 12:39	1	1	1	0	0.004507042	0	3550	1	8	9	1	1711	1711	1711	0
3357	2005/4/11 14:47	1	1	1	0	0.018518519	0	54	0	6	4	1	20469	4428.211905	20469	0
3361	2005/4/11 3:21	1	1	1	0	0.00456621	0.002283105	876	0	8	28	1	323	323	323	0
3365	2005/4/7 6:45	1	1	1	0	0.031746032	0.071428571	126	0	7	36	1	732	732	732	0
3371	2005/4/5 4:48	1	1	1	0	0.664556962	0.563291139	158	0	7	42	1	706	706	706	1
3375	2005/4/4 7:09	1	4	6	0.685972951	0.004065041	0.004065041	779	0	12	109	1	20456	4452.761905	20456	0
3379	2005/4/1 10:03	1	1	1	0	0.00075643	0.00075643	1322	0	9	9	1	319	319	319	0
3393	2005/3/30 5:15	1	1	1	0	0.001231527	0.001231527	812	1	9	5	1	1025	480.1166667	1025	0
3394	2005/3/29 15:36	1	1	1	0	0.002525253	0.002525253	396	0	5	0	1	1575	1575	1575	0
3412	2005/3/24 16:22	1	1	1	0	0.006493506	0	154	1	3	13	1	1561	1561	1561	1
3417	2005/3/24 8:12	1	1	1	0	0.333333333	0	18	1	8	9	1	1554	1554	1554	0
3419	2005/3/24 4:46	1	1	1	0	0.47761194	0.059701493	67	0	2	1	1	663	663	663	0
3422	2005/3/23 16:45	1	1	3	0.994871284	0.091108672	0.001097695	303.6666667	1	11	0	0.333333333	1552	1552	1552	0
3423	2005/3/23 16:31	1	1	1	0	0.023923445	0.006379585	627	1	9	9	1	1547	1547	1547	1
3427	2005/3/23 12:22	1	1	1	0	0.542372881	0	59	0	2	0	1	662	662	662	0
3435	2005/3/22 12:02	1	1	1	0	0.000283527	0.000283527	3527	1	8	0	1	1008	471.2690476	1008	0
3443	2005/3/21 7:51	1	2	3	0.789690082	0.00443459	0.00443459	451	0	10	21	1	20382	4461.361905	20382	1
3445	2005/3/20 16:10	1	1	1	0	0.00802139	0	748	0	8	2	1	20377	4470.382143	20377	1
3446	2005/3/18 12:30	1	1	1	0	0.006051873	0.004899135	3470	1	8	0	1	1001	465.5166667	1001	0
3450	2005/3/18 7:40	1	1	2	0.374408845	0.0968523	0.003631961	413	1	7	42	1	1000	464.5166667	1000	0
3452	2005/3/18 4:32	1	1	1	0	0.004761905	0.004761905	420	0	7	3	1	597	597	597	0
3457	2005/3/17 4:02	1	1	2	0.520556155	0.173106646	0.091190108	323.5	0	8	29	1	596	596	596	1
3464	2005/3/16 7:47	1	2	4	0.410400127	0.02034384	0.003151862	872.5	1	7	27	0.75	996	478.5880952	996	0
3465	2005/3/16 4:54	1	1	1	0	0.016684046	0.018769552	959	0	9	1	1	20373	4489.164286	20373	0
3480	2005/3/12 11:36	1	1	1	0	0.060606061	0.01010101	99	1	7	18	1	1448	1448	1448	1
3487	2005/3/10 18:32	1	1	1	0	0.001823985	0.001367989	2193	0	9	0	1	20347	4495.042857	20347	0
3488	2005/3/10 17:00	1	1	1	0	0.006386861	0.003193431	2192	0	9	1	1	151	151	151	0
3492	2005/3/10 10:34	1	1	1	0	0.148148148	0.037037037	108	1	6	16	1	992	474.8047619	992	1
3496	2005/3/9 9:54	1	2	7	0.299165293	0.035759898	0.029885057	559.2857143	0	9	85	0.571428571	20346	4506.986905	20346	1
3500	2005/3/8 11:34	1	1	1	0	0.012254902	0.004901961	408	0	7	0	1	267	267	267	0
3507	2005/3/8 6:47	1	1	1	0	0.007407407	0.007407407	270	0	5	14	1	20339	4502.12619	20339	0
3508	2005/3/8 6:28	1	1	2	0.266764988	0.052710843	0.013554217	332	0	2	15	1	571	571	571	0
3509	2005/3/7 17:21	1	1	1	0	0.002525253	0	396	0	8	13	1	20338	4503.647619	20338	0
3512	2005/3/7 12:53	1	1	1	0	0.009162304	0	764	1	11	13	1	1420	1420	1420	0
3514	2005/3/7 12:49	1	2	2	0.833764907	0.024861878	0.022099448	362	0	9	23	1	569	569	569	0
3516	2005/3/7 10:03	1	1	1	0	0.006024096	0.004016064	498	0	9	13	1	20333	4498.647619	20333	0
3518	2005/3/7 9:11	1	1	2	0.958240728	0.296116505	0.048543689	103	0	7	26	0.5	262	262	262	0
3522	2005/3/2 2:28	1	1	1	0	0.00092393	0.00092393	3247	1	6	8	1	1415	1415	1415	0
3523	2005/3/1 19:03	1	1	1	0	0.000166141	0	6019	0	8	1	1	254	254	254	0
3528	2005/3/1 2:23	1	1	1	0	0.113924051	0.021097046	237	0	6	1	1	20332	4514.438095	20332	0
3535	2005/2/25 14:13	1	1	1	0	0.035315985	0.003717472	538	1	8	3	1	1414	1414	1414	0
3537	2005/2/25 12:33	1	1	1	0	0.031847134	0.012738854	157	1	8	0	1	1412	1412	1412	0
3538	2005/2/25 12:10	1	1	1	0	0	0.001996008	501	1	9	0	1	1411	1411	1411	0
3543	2005/2/24 12:25	1	2	3	0.627834532	0.01529052	0.000179888	1853	1	7	5	0.666666667	980	472.9880952	980	1
3544	2005/2/24 12:09	1	2	6	0.755499194	0.021904336	0.005364327	372.8333333	0	9	12	0.166666667	555	555	555	1
3545	2005/2/24 12:00	1	1	1	0	0.00965251	0	1036	1	6	2	1	1408	1408	1408	0
3557	2005/2/23 6:21	1	1	1	0	0.04494382	0	267	1	6	1	1	974	466.9880952	974	1
3558	2005/2/22 18:34	1	1	1	0	0.008735632	0.00183908	2175	0	9	1	1	20305	4514.361905	20305	0
3568	2005/2/19 12:15	1	1	1	0	0.00245098	0	1632	0	7	0	1	20300	4521.132143	20300	0
3572	2005/2/15 5:03	1	1	1	0	0.005063291	0.005063291	395	0	8	19	1	20271	4514.810714	20271	1
3573	2005/2/15 4:23	1	1	1	0	0.000473709	0	2111	0	9	4	1	20270	4513.810714	20270	0
3576	2005/2/14 12:12	1	2	2	0.997502546	0.000573477	0.006738351	3487.5	1	8	97	1	350	350	350	0
3583	2005/2/11 10:49	1	2	3	0.872220851	0.007602154	0	1052.333333	1	6	3	0.333333333	345	345	345	0
3593	2005/2/8 16:22	1	1	1	0	0.021428571	0.003571429	280	0	6	6	1	20251	4512.686905	20251	0
3601	2005/2/8 7:29	1	1	1	0	0.004640371	0.004640371	431	0	7	4	1	20250	4511.686905	20250	1
3619	2005/2/3 11:40	1	1	1	0	0.005300353	0.01590106	566	0	9	46	1	121	121	121	0
3621	2005/2/3 4:34	1	1	1	0	0.03030303	0.012987013	231	0	6	23	1	20233	4557.846429	20233	0
3622	2005/2/2 18:15	1	1	1	0	0.018292683	0.020325203	492	0	9	20	1	20232	4559.35	20232	0
3624	2005/2/2 15:45	1	1	1	0	0.02173913	0.014492754	276	0	6	56	1	20231	4558.35	20231	0
3626	2005/2/2 10:53	1	1	1	0	0.004819277	0	415	0	4	65	1	20230	4557.35	20230	0
3628	2005/2/1 15:33	1	1	1	0	0.007615421	0.003807711	2101	0	9	4	1	119	119	119	0
3641	2005/1/28 12:15	1	1	1	0	0.001431981	0	2095	0	9	0	1	20225	4576.352381	20225	0
3643	2005/1/28 6:40	1	1	2	0.764204507	0.019893899	0.00397878	377	0	5	9	1	409	409	409	0
3644	2005/1/27 17:12	1	1	1	0	0.009389671	0.009389671	213	0	5	0	1	20221	4572.661905	20221	0
3647	2005/1/27 15:46	1	1	1	0	0.013513514	0	222	0	9	20	1	20220	4571.661905	20220	0
3648	2005/1/27 10:33	1	1	1	0	0.002349624	0.00093985	2128	1	6	10	1	965	470.6547619	965	0
3656	2005/1/26 10:40	1	1	1	0	0.001540832	0.000924499	3245	1	5	6	1	267	267	267	0
3657	2005/1/26 7:24	1	1	1	0	0.14516129	0.190860215	372	0	5	6	1	401	401	401	0
3660	2005/1/25 5:54	1	1	1	0	0.003307607	0.001102536	907	1	7	18	1	950	455.8047619	950	1
3662	2005/1/24 11:51	1	1	1	0	0.096938776	0.06122449	196	0	8	3	1	392	392	392	1
3664	2005/1/24 10:46	1	1	2	1	0.007518797	0.003759398	266	0	8	72	0.5	20206	4563.285714	20206	0
3665	2005/1/24 9:49	1	1	1	0	0.012658228	0.012658228	79	0	6	152	1	386	386	386	0
3666	2005/1/21 11:00	1	1	3	0.820042596	0.011984021	0.011984021	250.3333333	0	8	194	1	384	384	384	1
3669	2005/1/21 4:53	1	1	3	0.996906986	0.070325901	0.017152659	194.3333333	0	7	9	0.666666667	185	185	185	0
3679	2005/1/19 10:43	1	1	1	0	0.013087448	0.000594884	3362	1	6	5	1	948	454.0547619	948	0
3680	2005/1/18 16:17	1	1	1	0	0.005408063	0.01425762	2034	0	9	0	1	114	114	114	0
3681	2005/1/18 14:31	1	1	1	0	0.005076142	0	197	0	7	11	1	20203	4581.034524	20203	0
3690	2005/1/14 16:34	1	3	3	0.763187047	0.004929577	0.002253521	2366.666667	0	11	0	0.666666667	20198	4616.87619	20198	0
3691	2005/1/14 12:23	1	1	1	0	0.011049724	0.011049724	181	0	3	0	1	20195	4613.87619	20195	0
3692	2005/1/14 9:13	1	1	1	0	0.003453379	0	2027	0	9	0	1	20194	4612.87619	20194	0
3696	2005/1/13 15:56	1	1	2	0.790858091	0.123152709	0.008210181	304.5	0	7	30	1	105	105	105	1
3697	2005/1/13 7:57	1	1	1	0	0.06557377	0	244	0	8	43	1	341	341	341	0
3698	2005/1/13 7:02	1	1	1	0	0.001532332	0	3263	1	6	34	1	945	452.3547619	945	0
3704	2005/1/12 10:21	1	1	2	0.417549807	0.334645669	0.271653543	127	1	7	448	1	244	244	244	1
3705	2005/1/12 7:49	1	1	1	0	0.047923323	0.015974441	313	0	7	48	1	333	333	333	0
3707	2005/1/11 18:25	1	1	1	0	0.006772009	0.003386005	886	0	8	23	1	20170	4596.940476	20170	0
3709	2005/1/11 12:15	1	1	1	0	0.002145923	0.002145923	466	1	6	4	1	944	451.4547619	944	0
3713	2005/1/11 7:01	1	2	2	0.393020204	0.055379747	0.005933544	2528	0	10	2	0.5	150	150	150	0
3715	2005/1/10 18:32	1	1	1	0	0.006639428	0	1958	0	9	0	1	99	99	99	0
3716	2005/1/10 16:42	1	1	1	0	0.004106776	0	1948	0	9	3	1	98	98	98	0
3724	2005/1/6 10:35	1	1	1	0	0	0.127272727	55	0	5	183	1	317	317	317	0
3730	2005/1/5 16:38	1	1	3	0.206604786	0.018564798	0.047840057	933.6666667	0	9	63	1	91	91	91	0
3732	2005/1/5 12:24	1	3	4	0.705932144	0.112685126	0.100772698	776.5	0	10	72	0.75	311	311	311	1
3733	2005/1/5 12:03	1	1	1	0	0.002645503	0.002645503	1134	1	8	42	1	226	226	226	0
3735	2005/1/5 7:00	1	1	1	0	0.090909091	0.03030303	33	0	7	16	1	307	307	307	0
3736	2005/1/5 4:35	1	2	2	0.811278124	0.005970149	0.005970149	335	0	7	54	0.5	305	305	305	1
3746	2005/1/4 9:06	1	1	1	0	0.120930233	0.097674419	215	0	5	16	1	20138	4603.269048	20138	0
3756	2005/1/3 6:49	1	1	2	0.902393283	0.009445844	0.00440806	794	0	8	130	1	294	294	294	0
3757	2005/1/3 5:38	1	1	1	0	0.001964637	0	509	0	8	24	1	292	292	292	0
3758	2005/1/1 9:46	1	1	1	0	0.007042254	0.007042254	142	0	5	23	1	20134	4644.17381	20134	0
3759	2004/12/30 12:45	1	1	1	0	0.025125628	0.005025126	199	0	6	6	1	143	143	143	0
3761	2004/12/25 8:14	1	3	3	0	0.030364372	0.006072874	164.6666667	0	7	12	1	142	142	142	1
3773	2004/12/15 15:54	1	1	1	0	0.002150075	0.00086003	4651	0	6	2	1	20111	4771.060714	20111	0
3779	2004/12/15 9:39	1	1	1	0	0.012468828	0.004987531	401	0	7	14	1	20100	4760.060714	20100	0
3791	2004/12/10 13:37	1	2	2	0.811278124	0.000565291	0	3538	1	8	0	1	941	469.352381	941	0
3793	2004/12/10 9:53	1	4	13	0.857175846	0.122032486	0.039775094	369.3846154	0	9	846	0.692307692	113	113	113	1
3795	2004/12/10 8:21	1	1	1	0	0.00152439	0.00152439	656	1	6	0	1	205	205	205	0
3802	2004/12/9 12:22	1	1	1	0	0.00591716	0.00591716	676	1	7	156	1	46	46	46	0
3806	2004/12/9 5:56	1	1	4	0.824119112	0.029333333	0.006666667	375	0	10	40	1	267	267	267	0
3807	2004/12/9 4:50	1	7	14	0.640485438	0.049288513	0.088059394	346.3571429	0	10	158	0.571428571	262	262	262	1
3815	2004/12/8 10:15	1	1	1	0	0.013020833	0.005208333	384	0	7	6	1	248	248	248	0
3817	2004/12/7 17:05	1	1	1	0	0.001441615	0.001441615	2081	0	9	0	1	20002	4699.117857	20002	0
3818	2004/12/7 14:28	1	1	1	0	0.001922153	0	2081	0	9	0	1	61	61	61	0
3822	2004/12/6 9:04	1	3	4	0.732294438	0.045607297	0.013922228	520.75	0	7	72	0.25	98	98	98	1
3831	2004/12/2 19:28	1	4	19	0.563638783	0.036659878	0.005996832	465.1578947	0	11	224	0.631578947	19965	4668.410714	19965	1
3836	2004/12/1 10:57	1	1	1	0	0.083778966	0.040998217	561	0	8	7	1	19862	4567.482143	19862	0
3837	2004/12/1 6:50	1	1	1	0	0.109375	0.046875	64	0	2	1	1	19857	4562.482143	19857	0
3838	2004/12/1 6:09	1	1	1	0	0.125	0.03125	96	0	3	0	1	19854	4559.482143	19854	0
3840	2004/11/30 21:34	1	1	1	0	0.001221747	0	3274	1	5	7	1	134	134	134	1
3842	2004/11/30 17:59	1	7	9	0.811283021	0.006570106	0.001343885	1488.222222	0	11	107	0.888888889	19852	4565.186905	19852	1
3845	2004/11/30 15:02	1	1	1	0	0.003210741	0.020431991	3426	1	7	6	1	127	127	127	1
3868	2004/11/26 13:28	1	3	3	0.57757089	0.006166341	0.002707174	2216.333333	0	11	2	0.666666667	58	58	58	0
3869	2004/11/26 11:31	1	1	1	0	0.422222222	0.118518519	135	1	3	2	1	106	106	106	1
3872	2004/11/26 6:40	1	1	1	0	0.01002004	0.002004008	499	0	8	0	1	179	179	179	0
3878	2004/11/25 15:59	1	1	2	0.286396957	0.029644269	0.009881423	253	0	7	176	1	55	55	55	1
3885	2004/11/24 16:42	1	1	1	0	0.026315789	0	38	0	6	5	1	53	53	53	0
3895	2004/11/22 12:42	1	1	1	0	0.058823529	0.058823529	17	0	6	54	1	165	165	165	0
3897	2004/11/22 9:37	1	1	1	0	0.026726058	0	449	0	8	3	1	158	158	158	0
3902	2004/11/19 15:09	1	1	2	0.46081448	0.920634921	0.626984127	63	1	7	184	1	62	62	62	1
3906	2004/11/19 12:59	1	1	5	0.991301508	0.019417476	0.071197411	247.2	0	6	112	1	63	63	63	0
3908	2004/11/19 9:24	1	2	2	0.764204507	0.00241838	0.000302297	1654	1	7	18	0.5	836	377.65	836	1
3911	2004/11/18 13:22	1	8	13	0.65052738	0.035159559	0.014190907	1089.538462	0	11	413	0.692307692	58	58	58	1
3912	2004/11/18 12:22	1	1	1	0	0.008316008	0.004158004	481	0	5	2	1	34	34	34	0
3915	2004/11/17 14:43	1	1	1	0	0.079006772	0.164785553	443	0	7	33	1	32	32	32	1
3916	2004/11/17 13:18	1	1	2	0.666578358	0.027088036	0.0248307	221.5	0	7	63	1	44	44	44	0
3933	2004/11/11 17:07	1	3	3	0.479968924	0.010539116	0.002837454	822.3333333	0	9	28	1	19675	4522.87381	19675	0
3939	2004/11/10 9:37	1	1	1	0	0.004914005	0	407	1	7	13	1	832	375.6666667	832	0
3941	2004/11/10 6:19	1	1	1	0	0.011278195	0.007518797	266	0	5	104	1	19671	4525.554762	19671	0
3942	2004/11/9 20:44	1	1	1	0	0.000497678	0	6028	0	8	1	1	42	42	42	0
3951	2004/11/9 5:57	1	1	1	0	0.027542373	0.008474576	472	0	4	7	1	19656	4513.521429	19656	0
3955	2004/11/8 11:35	1	1	2	0.558629373	0.166666667	0.142473118	372	0	7	0	0.5	80	80	80	0
3956	2004/11/8 9:48	1	1	1	0	0.021505376	0.005376344	186	0	4	6	1	19648	4507.304762	19648	1
3958	2004/11/8 6:54	1	1	2	0.970950594	0.076502732	0.032786885	366	0	7	22	0.5	75	75	75	0
3966	2004/11/4 5:18	1	1	1	0	0.00448833	0.000897666	1114	0	7	8	1	72	72	72	0
3984	2004/10/28 21:53	1	1	1	0	0.001422071	0.000284414	3516	1	7	7	1	20	20	20	1
3985	2004/10/28 17:50	1	1	1	0	0.004255319	0.009929078	705	0	7	1	1	19595	4518.771429	19595	0
3988	2004/10/28 14:56	1	1	1	0	0.382113821	0.138211382	123	0	3	1	1	23	23	23	0
3999	2004/10/27 13:41	1	1	1	0	0.010204082	0.010204082	98	0	3	41	1	22	22	22	0
4000	2004/10/27 10:23	1	1	1	0	0.001052632	0.001052632	950	0	7	5	1	19582	4508.254762	19582	0
4003	2004/10/27 6:44	1	1	1	0	0.0025	0.0025	400	1	7	6	1	823	375.0833333	823	0
4004	2004/10/27 5:28	1	1	7	0.796231943	0.005475221	0.007721466	1017.571429	0	7	14	0.285714286	822	374.0833333	822	0
4009	2004/10/26 7:38	1	2	3	0.792622608	0.03202995	0.002079867	801.3333333	0	9	99	1	25	25	25	1
4012	2004/10/22 11:21	1	5	5	0.504512059	0.023611718	0.012243113	457.4	0	7	9	0.8	15	15	15	0
4029	2004/10/15 13:57	1	1	1	0	0.008814887	0.004407444	2042	0	6	1	1	1292	595.1666667	1292	1
4032	2004/10/15 9:43	1	1	1	0	0.001769912	0.001769912	565	0	4	16	1	3356	2472	3356	0
4033	2004/10/15 6:34	1	1	2	0.605186577	0.015625	0.00125	800	0	6	18	1	5084	2324.133333	5084	0
4038	2004/10/14 12:02	1	1	3	0.023898954	0.19215045	0.078222949	1223	0	6	9	1	778	339.3833333	778	1
4039	2004/10/14 9:42	1	2	3	0.970731987	0.052501544	0.003088326	539.6666667	0	5	2	0.666666667	3351	2467	3351	1
4044	2004/10/13 13:30	1	1	1	0	0.00033557	0	5960	1	6	0	1	6890	2648.15	6890	0
4058	2004/10/8 7:46	1	1	1	0	0.115789474	0	95	0	4	134	1	5043	2330.083333	5043	0
4060	2004/10/8 4:52	1	1	1	0	0.013245033	0.013245033	151	1	5	93	1	768	333.4833333	768	0
4063	2004/10/6 6:51	1	1	1	0	0.544857768	0.026258206	457	0	5	28	1	3318	2547.5	3318	0
4064	2004/10/6 6:12	1	1	1	0	0.014028056	0.008016032	998	0	4	21	1	5039	2327.783333	5039	0
4065	2004/10/5 22:01	1	1	1	0	0.00201671	0.001440507	3471	1	4	14	1	6860	2641.433333	6860	0
4070	2004/10/4 7:26	1	1	1	0	0.000394945	0.000394945	2532	1	6	3	1	761	329.9833333	761	0
4083	2004/9/27 12:56	1	1	1	0	0	0.003194888	313	1	5	5	1	6825	2642.7	6825	0
4097	2004/9/21 13:41	1	4	5	0.975286514	0.098074827	0.025426807	1101.2	1	6	573	0.6	6819	2681.533333	6819	1
4098	2004/9/21 11:57	1	1	1	0	0.005610098	0.004207574	713	0	6	22	1	4957	2339.55	4957	0
4110	2004/9/17 4:36	1	1	1	0	0.006465517	0.004310345	464	0	5	72	1	4940	2334.333333	4940	0
4116	2004/9/15 9:29	1	5	9	0.824249289	0.003430639	0.001996008	1781.333333	0	7	800	1	4935	2332.85	4935	1
4117	2004/9/15 5:39	1	1	1	0	0.001006036	0	994	0	4	16	1	3256	2694	3256	0
4120	2004/9/14 7:59	1	1	1	0	0.020356234	0.005089059	393	0	5	21	1	4923	2323.35	4923	0
4127	2004/9/9 14:59	1	1	1	0	0.00729927	0	137	1	5	70	1	6794	2701.916667	6794	0
4132	2004/9/8 11:19	1	1	1	0	0.034482759	0	203	0	4	63	1	4914	2321.533333	4914	0
4134	2004/9/8 8:49	1	1	1	0	0.029680365	0	876	0	7	2	1	3247	2697	3247	1
4137	2004/9/7 16:27	1	2	3	0.960229718	0.003610108	0.000902527	1108	0	6	86	1	1223	594.4	1223	0
4142	2004/9/7 12:13	1	1	1	0	0.003508772	0.001754386	570	0	6	62	1	4913	2322.3	4913	0
4144	2004/9/7 11:37	1	2	2	0.811278124	0.000891663	0.000891663	2243	0	6	12	1	1219	590.4	1219	0
4145	2004/9/6 11:24	1	8	9	0.863855013	0.003152139	0.000128659	1727.222222	1	7	307	0.777777778	755	409.7666667	755	0
4147	2004/9/6 7:01	1	1	1	0	0.151515152	0	33	0	1	4	1	4904	2313.85	4904	0
4154	2004/8/31 11:52	1	1	3	0.982141033	0.008583691	0.001430615	233	0	5	201	1	1217	609.8166667	1217	0
4157	2004/8/31 5:24	1	1	1	0	0.015822785	0.003164557	316	0	4	96	1	4876	2296.766667	4876	0
4165	2004/8/26 8:51	1	1	1	0	0.021335441	0	2531	1	6	0	1	744	405.9166667	744	0
4166	2004/8/26 5:02	1	1	1	0	0.000400962	0.000400962	2494	1	6	16	1	743	404.9166667	743	0
4171	2004/8/24 7:05	1	1	1	0	0.012491325	0.001387925	1441	0	7	27	1	4838	2293.933333	4838	0
4173	2004/8/23 12:50	1	1	1	0	0.000484262	0.001452785	2065	1	5	4	1	742	406.0833333	742	0
4181	2004/8/19 15:04	1	3	3	0.579380164	0.00031864	0.00031864	3138.333333	1	7	58	1	6760	2885.516667	6760	0
4182	2004/8/19 9:01	1	1	3	0.899379615	0.059760956	0.019256308	502	0	6	305	0.666666667	4826	2297.95	4826	1
4183	2004/8/19 7:13	1	1	1	0	0.010643445	0.000483793	2067	1	5	2	1	735	399.4166667	735	1
4188	2004/8/16 14:36	1	1	1	0	0.062330623	0.008130081	369	1	5	3	1	6757	2887.716667	6757	1
4191	2004/8/13 16:12	1	1	2	0.811278124	0.000966417	0	2069.5	1	6	0	0.5	6755	2890.466667	6755	0
4196	2004/8/10 9:20	1	1	1	0	0.001203852	0	2492	1	6	15	1	729	397.1666667	729	0
4197	2004/8/10 6:59	1	1	1	0	0.001465559	0.00048852	2047	1	5	36	1	728	396.1666667	728	0
4199	2004/8/9 14:50	1	3	3	0.730821178	0.00853722	0.000312337	3201.666667	1	7	84	1	6748	2886.933333	6748	1
4202	2004/8/6 12:25	1	1	1	0	0.041666667	0.005952381	168	1	6	128	1	6744	2930.433333	6744	1
4203	2004/7/29 16:43	1	1	4	0.803884945	1.56097561	0.37804878	41	1	5	293	0.75	1615	1241.3	1615	1
4215	2004/7/26 10:14	1	2	2	0.378465428	0.050734312	0.022029372	749	0	7	30	1	3227	3038.5	3227	1
4222	2004/7/22 9:35	1	1	1	0	0.07797271	0.062378168	513	0	6	21	1	19240	5001.390476	19240	1
4232	2004/7/21 6:38	1	1	1	0	0.008885299	0.006462036	1238	0	5	20	1	19179	4941.021429	19179	0
4236	2004/7/20 9:37	1	1	1	0	0.029508197	0.019672131	305	0	5	1	1	19171	4935.961905	19171	0
4240	2004/7/12 17:58	1	1	1	0	0.001088139	0	919	1	4	48	1	6635	2925	6635	0
4241	2004/7/11 8:37	1	2	6	0.75333348	0.0128783	0.00257566	258.8333333	0	6	21	0.833333333	19152	4965.254762	19152	0
4244	2004/7/8 16:48	1	1	1	0	0.005714286	0.005714286	175	1	6	2	1	1610	1275.933333	1610	0
4245	2004/7/8 14:18	1	1	1	0	0.098138748	0	591	1	6	7	1	1609	1274.933333	1609	0
4246	2004/7/8 9:33	1	1	1	0	0.350797267	0.160592255	878	0	3	29	1	3205	3090	3205	1
4250	2004/7/7 7:51	1	1	1	0	0.03	0.015	200	0	5	1	1	19118	4946.488095	19118	0
4254	2004/7/6 21:02	1	1	1	0	0.000288684	0.000288684	3464	1	6	5	1	6626	3444.25	6626	0
4263	2004/7/5 4:58	1	1	1	0	0.06122449	0.068027211	147	0	4	4	1	19059	4919.392857	19059	0
4265	2004/7/1 12:47	1	2	2	0.987692509	0.00907441	0.001361162	1102	0	7	35	1	4735	2815.433333	4735	0
4291	2004/6/17 10:31	1	2	2	0.934068055	0.012121212	0.005194805	577.5	0	6	22	1	4662	2771.566667	4662	1
4292	2004/6/17 9:24	1	1	1	0	0.045977011	0.022988506	87	0	5	2	1	4660	2769.566667	4660	0
4295	2004/6/16 11:41	1	1	1	0	0.001419446	0.001419446	1409	0	7	9	1	4659	2768.566667	4659	0
4297	2004/6/16 7:56	1	2	2	0.764204507	0.018645731	0.007850834	509.5	0	5	28	1	4658	2767.566667	4658	1
4299	2004/6/16 7:35	1	1	1	0	0.019073569	0.038147139	367	0	4	37	1	2878	2763	2878	0
4307	2004/6/10 9:43	1	1	1	0	0.022624434	0.012669683	1105	0	6	2	1	4649	2792.033333	4649	1
4308	2004/6/10 9:39	1	1	3	0.806159018	0.105263158	0.205741627	69.66666667	0	4	263	1	4648	2791.033333	4648	1
4321	2004/6/7 6:58	1	2	2	0.503258335	0.008862629	0.004431315	338.5	0	4	53	1	4629	2775.383333	4629	0
4325	2004/5/28 11:32	1	1	1	0	0.029787234	0.031914894	1410	0	7	2	1	4627	2874.95	4627	0
4330	2004/5/28 9:47	1	3	3	0.669591946	0.004369197	0	610.3333333	1	7	161	1	683	375.3833333	683	0
4336	2004/5/27 7:02	1	1	1	0	0.019354839	0.029032258	310	0	4	16	1	4623	2871.483333	4623	0
4342	2004/5/26 11:06	1	1	1	0	0.014925373	0.009950249	201	0	4	12	1	4622	2871.233333	4622	0
4350	2004/5/25 10:23	1	1	2	0.881290899	0.003359462	0.002239642	893	0	7	33	1	4618	2867.533333	4618	0
4351	2004/5/25 9:47	1	1	2	0.845350937	0.007415254	0.004237288	472	1	4	73	1	6590	3586.016667	6590	0
4354	2004/5/25 9:22	1	1	1	0	0.013422819	0.013422819	149	1	4	42	1	6567	3563.016667	6567	1
4357	2004/5/24 18:17	1	2	2	0.858981037	0.01774398	0.011406844	789	0	5	24	1	18890	4999.464286	18890	0
4359	2004/5/24 12:34	1	1	1	0	0.00195122	0.002926829	1025	0	5	8	1	4614	2864.116667	4614	0
4360	2004/5/24 11:34	1	1	1	0	0.021390374	0.010695187	187	0	5	34	1	4613	2863.116667	4613	0
4375	2004/5/17 12:28	1	1	1	0	0.023283582	0.020298507	1675	1	5	74	1	679	374.3166667	679	0
4376	2004/5/17 10:52	1	1	1	0	0.01144641	0.005202914	961	0	7	0	1	4605	2877.2	4605	0
4377	2004/5/17 10:33	1	1	1	0	0.023913043	0.006521739	460	1	5	125	1	678	373.3166667	678	0
4382	2004/5/14 10:49	1	1	1	0	0.002506266	0.000417711	2394	1	6	2	1	676	371.5333333	676	0
4384	2004/5/14 5:55	1	2	4	0.427421332	0.088888889	0.024154589	258.75	0	6	82	0.5	4584	2864.2	4584	0
4391	2004/5/12 10:06	1	1	1	0	0.05	0.05	20	1	4	120	1	673	368.6166667	673	0
4395	2004/5/11 18:10	1	1	2	0.749595257	0.009162304	0.009162304	764	0	7	4	1	4566	2848.533333	4566	0
4400	2004/5/11 7:26	1	1	1	0	0.068965517	0	116	0	5	40	1	2330	2275.5	2330	0
4401	2004/5/11 7:21	1	1	1	0	0.012345679	0.012345679	162	0	5	14	1	4550	2832.533333	4550	0
4404	2004/5/10 13:23	1	1	1	0	0.107569721	0	251	0	5	27	1	4549	2850.5	4549	1
4405	2004/5/10 9:32	1	1	1	0	0.003760969	0.000417885	2393	1	5	6	1	672	368.2833333	672	0
4411	2004/5/7 9:26	1	2	2	1	0.001254443	0.001254443	2391.5	0	5	6	1	2314	2259.5	2314	0
4412	2004/5/7 7:12	1	2	3	0.61164296	0.016162826	0.007183478	1113.666667	0	7	3	1	4501	2802.65	4501	1
4415	2004/5/6 9:37	1	2	2	0.704576713	0.04288499	0.002923977	513	0	6	21	1	4497	2798.816667	4497	0
4418	2004/5/6 6:09	1	2	4	0.657378576	0.050517808	0.025511493	989.75	0	7	41	1	4492	2793.816667	4492	1
4420	2004/5/4 19:19	1	1	1	0	0.016297534	0.013372336	2393	1	5	7	1	6540	3820.833333	6540	0
4428	2004/5/3 6:01	1	1	1	0	0.03442623	0.02704918	1220	1	5	6	1	666	363.85	666	0
4430	2004/4/30 10:56	1	1	1	0	0.000976563	0.000976563	1024	0	7	0	1	4484	2798.3	4484	0
4450	2004/4/28 5:57	1	1	1	0	0.012833169	0	1013	0	7	1	1	18700	5018.2	18700	0
4453	2004/4/27 16:20	1	8	14	0.886691446	0.006583193	0.002710727	553.3571429	0	7	813	0.571428571	18680	4999.533333	18680	1
4455	2004/4/27 12:40	1	1	1	0	0.296296296	0	54	0	3	0	1	4465	2797.383333	4465	0
4461	2004/4/26 10:41	1	2	3	0.712328442	0.018786693	0.007827789	851.6666667	0	7	14	0.666666667	4448	2784.55	4448	0
4463	2004/4/23 16:45	1	1	1	0	0.022015241	0.0042337	1181	0	6	19	1	1117	722.8	1117	0
4469	2004/4/22 16:58	1	1	1	0	0.511363636	0.119318182	176	1	4	64	1	6492	3871.583333	6492	1
4478	2004/4/19 16:50	1	2	4	0.857223116	0.052870949	0.019708168	1319.25	1	4	28	0.75	6486	3886.25	6486	1
4484	2004/4/15 10:03	1	1	2	1	0.005291005	0	189	0	5	155	1	18585	4984.116667	18585	0
4485	2004/4/14 15:11	1	1	1	0	0.012974052	0.007984032	1002	1	7	0	1	6474	3893.883333	6474	0
4488	2004/4/12 16:40	1	1	1	0	0.127118644	0.161016949	118	1	3	5	1	6449	3873.983333	6449	1
4494	2004/4/8 9:30	1	2	4	0.537172213	0.045983876	0.028665273	837.25	0	7	20	0.75	4223	2658.1	4223	1
4495	2004/4/8 6:36	1	1	1	0	0.065546218	0.043697479	595	0	6	4	1	18402	4825.366667	18402	0
4501	2004/4/5 10:49	1	1	1	0	0.001176471	0.001176471	850	0	4	83	1	4207	2645.483333	4207	0
4504	2004/4/2 9:14	1	3	3	0.412976246	0.03722262	0.030064424	465.6666667	0	6	35	0.666666667	4206	2662.533333	4206	1
4507	2004/4/1 6:51	1	1	3	0.920619836	0.009549795	0.006821282	244.3333333	0	6	22	1	4168	2630.116667	4168	1
4510	2004/3/30 6:05	1	1	5	0.887276227	0.007104195	0.003721245	591.2	0	7	77	0.8	4092	2564.683333	4092	0
4527	2004/3/22 7:09	1	1	1	0	0.005366726	0.003577818	559	0	5	3	1	4077	2579.433333	4077	1
4528	2004/3/21 14:53	1	1	1	0	0.199115044	0.278761062	226	0	4	2	1	1125	1125	1125	0
4529	2004/3/19 11:10	1	1	1	0	0.060240964	0.036144578	83	1	3	66	1	6298	3798.6	6298	0
4530	2004/3/19 10:37	1	1	1	0	0.013377926	0.026755853	897	0	7	7	1	4076	2590.6	4076	0
4532	2004/3/19 7:37	1	1	3	0.867797703	0.050615595	0.02872777	243.6666667	0	6	111	1	4075	2589.6	4075	0
4534	2004/3/18 23:38	1	1	1	0	0.152610442	0.032128514	249	0	3	3	1	1123	1123	1123	0
4548	2004/3/4 16:07	1	1	1	0	0.107086614	0.072440945	635	1	6	21	1	6063	3740.483333	6063	1
4550	2004/3/4 13:07	1	1	1	0	0.000426621	0.000426621	2344	1	6	3	1	6045	3722.483333	6045	0
4554	2004/3/2 13:30	1	2	3	0.9915324	0.020089286	0	298.6666667	0	5	98	0.666666667	4068	2632.783333	4068	1
4564	2004/2/27 7:54	1	5	5	0.764144763	0.036299247	0.017264276	451.8	0	4	126	1	17898	4544.466667	17898	1
4568	2004/2/26 9:27	1	2	4	0.863367986	0.145533141	0.017291066	173.5	0	5	141	0.5	4016	2602.5	4016	1
4569	2004/2/25 10:07	1	1	1	0	0.004784689	0.004784689	418	0	4	6	1	4011	2598.733333	4011	0
4572	2004/2/23 16:07	1	3	6	0.525994952	0.027067173	0.034329097	1009.833333	1	7	68	1	6032	3756.216667	6032	1
4573	2004/2/20 12:39	1	1	1	0	0.008264463	0.008264463	363	0	4	3	1	934	616.0833333	934	0
4576	2004/2/19 5:58	1	1	1	0	0.031914894	0.031914894	94	0	4	27	1	17787	4490.433333	17787	0
4587	2004/2/12 9:29	1	2	3	0.769255237	0.015165583	0.003404519	1077	0	6	24	1	470	470	470	0
4591	2004/2/9 13:12	1	1	1	0	0.001210165	0.003630496	2479	1	4	0	1	5922	3666.05	5922	0
4593	2004/2/9 11:49	1	2	2	1	0.001689546	0.005913411	2367.5	0	5	7	1	464	464	464	0
4596	2004/2/6 13:13	1	1	2	0.954434003	0.069651741	0.009950249	201	1	4	48	1	5920	3673.55	5920	0
4598	2004/2/6 4:57	1	1	1	0	0.034188034	0.025641026	117	0	2	2	1	432	432	432	0
4600	2004/2/5 13:01	1	1	1	0	0.003630496	0.001210165	2479	1	4	0	1	5914	3670.716667	5914	0
4602	2004/2/5 10:32	1	1	1	0	0.026936027	0.011784512	594	0	1	2	1	430	430	430	0
4607	2004/2/3 9:51	1	2	3	0.69776152	0.006313131	0.002946128	1584	0	6	15	0.666666667	398	398	398	0
4609	2004/2/3 7:20	1	1	1	0	0.010273973	0.007705479	2336	0	5	7	1	3841	2481.85	3841	0
4623	2004/1/28 14:20	1	1	1	0	0.006060606	0.006060606	825	1	4	5	1	5850	3611.45	5850	0
4628	2004/1/27 17:10	1	1	1	0	0.001525553	0.001525553	1311	1	3	5	1	5849	3610.55	5849	0
4636	2004/1/26 11:59	1	1	1	0	0.005256773	0.002426203	2473	1	3	10	1	5841	3603.35	5841	1
4642	2004/1/20 8:48	1	1	1	0	0.002597403	0	770	1	3	4	1	5818	3609.266667	5818	0
4645	2004/1/20 6:29	1	1	1	0	0.022514071	0.022514071	533	0	5	1	1	3804	2461.166667	3804	0
4649	2004/1/16 12:59	1	1	1	0	0.005964215	0.035785288	503	1	5	0	1	5776	3579.266667	5776	0
4652	2004/1/16 8:16	1	1	2	0.650022422	0.006756757	0.003378378	592	1	4	6	1	5762	3565.266667	5762	1
4664	2004/1/8 15:16	1	1	1	0	0.006092608	0.006092608	2462	1	3	0	1	4706	2516.45	4706	0
4665	2004/1/8 12:27	1	2	2	0.764204507	0.137071651	0.003115265	160.5	0	4	71	1	2900	1589.75	2900	0
4685	2004/1/5 11:32	1	1	1	0	0.00591716	0.00591716	169	0	1	0	1	4683	2495.966667	4683	1
4695	2003/12/17 12:36	1	1	1	0	0.007058824	0.007058824	850	0	4	9	1	2871	1665.183333	2871	0
4710	2003/12/13 16:20	1	1	1	0	0.392265193	0.248618785	181	0	3	9	1	196	196	196	0
4714	2003/12/11 10:26	1	1	1	0	0.001032258	0	3875	1	5	3	1	454	216.35	454	0
4716	2003/12/11 5:41	1	1	1	0	0.037037037	0	108	0	3	3	1	2822	1647.516667	2822	0
4717	2003/12/10 11:25	1	1	1	0	0.001190476	0.001190476	840	0	5	1	1	2819	1645.183333	2819	0
4732	2003/12/8 10:13	1	2	2	0.391243564	0.036635007	0.016282225	368.5	0	5	8	0.5	17651	5079.733333	17651	0
4735	2003/12/5 20:28	1	2	3	0.819806255	0.008669656	0.010463378	1115	1	3	0	0.666666667	4438	2287.75	4438	1
4744	2003/12/4 13:27	1	1	2	0.193642805	0.172727273	0.131818182	110	0	4	2	1	194	194	194	0
4750	2003/12/3 12:35	1	1	1	0	0.027906977	0.02410148	2365	1	3	2	1	4407	2257.916667	4407	1
4756	2003/12/1 11:53	1	1	1	0	0.000847099	0	2361	1	3	0	1	4395	2245.916667	4395	1
4765	2003/11/27 8:50	1	1	1	0	0.00060024	0	1666	1	5	5	1	446	221.0833333	446	0
4780	2003/11/25 9:59	1	1	1	0	0.001037613	0.00077821	3855	1	5	3	1	4326	2183.083333	4326	0
4815	2003/11/14 22:11	1	1	1	0	0.052469136	0	324	1	4	0	1	423	145.9166667	423	0
4824	2003/11/7 11:25	1	2	2	0.899743759	0.012987013	0.002435065	616	0	5	14	1	17392	5053.433333	17392	0
4843	2003/10/30 13:52	1	1	1	0	0.15	0.05	60	0	4	3	1	653	442	653	0
4846	2003/10/30 11:05	1	1	1	0	0.002453988	0	815	0	4	2	1	652	441	652	0
4854	2003/10/29 14:54	1	1	1	0	0.216101695	0.330508475	236	0	4	50	1	650	439	650	0
4856	2003/10/29 6:16	1	2	2	0.380946586	0.034482759	0.037135279	377	0	4	2	1	2507	1418.166667	2507	0
4877	2003/10/20 15:49	1	1	2	0.225363639	0.008937438	0.045680238	503.5	0	4	21	1	631	421.75	631	0
4880	2003/10/19 16:59	1	3	3	0.952090357	0.001620746	0.002778421	1439.666667	0	7	0	0.333333333	17329	5099.766667	17329	0
4903	2003/10/13 8:49	1	1	1	0	0.015625	0.015625	64	0	3	18	1	2372	1337.75	2372	0
4926	2003/10/7 13:08	1	1	3	0.789690082	0.023584906	0.004716981	141.3333333	0	3	14	1	2368	1365.75	2368	0
4927	2003/10/7 13:07	1	1	1	0	0.022222222	0.022222222	45	0	3	92	1	2365	1362.75	2365	1
4929	2003/10/7 9:41	1	1	2	0.721928095	0.006048387	0.007392473	744	0	5	4	1	2363	1360.75	2363	1
4934	2003/10/6 17:16	1	1	1	0	0.113924051	0.122362869	237	0	3	5	1	2359	1357.166667	2359	0
4935	2003/10/6 12:00	1	1	1	0	0.000749064	0.000749064	1335	0	5	3	1	2356	1354.166667	2356	0
4936	2003/10/6 10:19	1	1	1	0	0.017301038	0.003460208	289	0	3	13	1	2355	1353.166667	2355	0
4944	2003/10/3 7:18	1	1	5	0.766208016	0.024559967	0.017191977	488.6	0	5	121	0.8	2348	1377.083333	2348	1
4947	2003/10/2 12:25	1	1	1	0	0.444444444	0.148148148	27	0	1	7	1	2340	1372.916667	2340	1
4949	2003/10/2 10:16	1	1	1	0	0.001828154	0.001828154	547	0	4	7	1	2339	1371.916667	2339	0
4957	2003/9/30 6:58	1	1	1	0	0.014415781	0.016691958	1318	0	5	4	1	2319	1352.916667	2319	1
4962	2003/9/26 10:36	1	1	1	0	0.027314112	0.010622155	1318	0	5	0	1	2316	1355.833333	2316	1
4963	2003/9/26 7:20	1	1	1	0	0.060209424	0.005235602	382	0	4	1	1	2312	1351.833333	2312	0
4967	2003/9/25 12:30	1	1	2	0.881290899	0.045751634	0.019607843	76.5	0	3	365	1	2311	1351.5	2311	0
4984	2003/9/18 6:56	1	1	1	0	0.005952381	0.005952381	168	0	3	1	1	2266	1311.75	2266	0
4986	2003/9/17 9:25	1	1	1	0	0.015789474	0.018421053	760	0	5	7	1	17186	5202.7	17186	0
4998	2003/9/11 5:27	1	1	1	0	0.004816376	0	1661	1	4	14	1	429	230.8333333	429	0
5012	2003/9/2 12:34	1	2	2	0.918295834	0.007654836	0.002783577	718.5	0	6	46	1	17153	5285.033333	17153	0
5017	2003/9/1 10:59	1	1	1	0	0.319078947	0.157894737	304	0	4	0	1	2166	1245.083333	2166	1
5019	2003/9/1 9:15	1	2	2	0.258018669	0.054156171	0.003778338	397	0	5	15	1	2165	1244.083333	2165	0
5022	2003/8/28 10:36	1	1	1	0	0.075714286	0.067142857	700	0	4	1	1	2121	1217.416667	2121	0
5030	2003/8/22 7:29	1	1	1	0	0.280373832	0.186915888	107	0	2	119	1	2112	1220	2112	0
5031	2003/8/22 5:09	1	1	1	0	0.016624041	0.007672634	2346	1	4	1	1	420	228	420	1
5032	2003/8/21 11:08	1	1	2	0.956457405	0.026868178	0.010915197	595.5	0	5	67	1	2110	1218.583333	2110	0
5033	2003/8/21 8:57	1	1	1	0	0.018908466	0.000859476	2327	1	4	50	1	419	227	419	0
5034	2003/8/21 6:10	1	1	1	0	0.000243427	0.000243427	4108	1	4	8	1	418	226	418	0
5048	2003/7/30 14:23	1	1	1	0	0.001218918	0.000243784	4102	1	4	2	1	3426	2006.583333	3426	0
5050	2003/7/29 13:47	1	1	2	0.25387844	0.078431373	0.053221289	178.5	1	4	12	1	3423	2008	3423	0
5059	2003/7/23 9:54	1	1	1	0	0.013888889	0.013888889	72	0	3	12	1	2101	1303.583333	2101	0
5060	2003/7/23 5:21	1	1	3	0.406852912	0.064458371	0.145031334	372.3333333	0	4	62	1	2100	1302.583333	2100	1
5061	2003/7/22 9:25	1	1	1	0	0.001272265	0.008905852	786	0	5	14	1	2097	1302.416667	2097	0
5065	2003/7/22 6:20	1	1	2	0.954434003	0.02484472	0.008281573	241.5	0	4	21	1	17053	5666.35	17053	0
5069	2003/7/19 9:59	1	6	7	0.829463898	0.005591325	0.004744155	843.1428571	0	6	11	0.285714286	16994	5649.183333	16994	0
5085	2003/7/15 8:36	1	1	1	0	0.061889251	0.006514658	307	0	4	5	1	2068	1290.5	2068	0
5093	2003/7/11 11:48	1	1	1	0	0.055555556	0.041666667	72	0	3	4	1	2062	1296.75	2062	0
5094	2003/7/11 11:14	1	1	1	0	0.007047768	0.002349256	1277	0	6	3	1	2061	1295.75	2061	0
5098	2003/7/10 12:05	1	1	1	0	0.009463722	0.006309148	317	0	6	0	1	16944	5702.966667	16944	0
5100	2003/7/9 16:47	1	1	1	0	0.03030303	0.024793388	363	0	3	57	1	448	310.5	448	0
5103	2003/7/9 6:16	1	1	2	0.945660305	0.04248366	0.047385621	306	0	4	7	1	2054	1289.583333	2054	0
5107	2003/7/8 10:07	1	1	1	0	0.031152648	0.018691589	321	0	3	5	1	2052	1290.416667	2052	0
5110	2003/7/7 7:12	1	1	1	0	0.014084507	0.014084507	71	0	3	5	1	2037	1281.5	2037	0
5113	2003/7/4 6:50	1	1	1	0	0.002380952	0.002380952	840	0	6	0	1	16834	5607.65	16834	0
5120	2003/7/3 4:37	1	11	14	0.688383217	0.034278591	0.080788408	916.8571429	0	6	53	0.642857143	16818	5592.15	16818	0
5122	2003/7/2 5:10	1	1	1	0	0.003017502	0	1657	1	4	1	1	397	243.6666667	397	0
5126	2003/7/1 9:16	1	5	6	0.675374403	0.011565585	0.027926657	590.8333333	0	6	168	1	16743	5518.066667	16743	1
5149	2003/6/24 9:58	1	1	1	0	0	0.001769129	2261	1	4	1	1	3366	2018.5	3366	0
5160	2003/6/20 5:42	1	2	2	0.99107606	0.006309148	0.007886435	317	0	4	2	1	1839	1086.666667	1839	0
5168	2003/6/18 9:27	1	3	3	0.868401459	0.006806475	0.003863135	1812	0	6	5	0.666666667	16524	5466.15	16524	0
5189	2003/6/13 11:03	1	1	1	0	0.014623172	0.008998875	889	0	6	0	1	16505	5510.983333	16505	0
5237	2003/5/22 11:32	1	1	1	0	0.03030303	0.03030303	33	0	4	72	1	16437	5677	16437	0
5238	2003/5/22 11:25	1	1	3	0.994549258	0.006649427	0.005910602	902.3333333	0	6	107	1	1731	1050.5	1731	0
5241	2003/5/22 9:05	1	1	1	0	0.029850746	0.004975124	201	0	3	56	1	1728	1047.5	1728	0
5242	2003/5/22 5:16	1	1	1	0	0.056603774	0.018867925	106	0	3	72	1	1725	1044.5	1725	0
5247	2003/5/21 9:44	1	1	1	0	0.001149425	0.001149425	870	0	6	0	1	16430	5679.75	16430	0
5252	2003/5/16 4:50	1	1	1	0	0.044067797	0.044067797	295	0	5	4	1	16366	5691.75	16366	0
5265	2003/5/12 8:37	1	3	3	0.965633607	0.001167315	0.00233463	856.6666667	0	6	20	1	16361	5705	16361	0
5319	2003/4/9 10:37	1	1	1	0	0.00210084	0.00210084	476	0	4	1	1	16286	5924	16286	0
5321	2003/4/9 8:36	1	2	2	0.852405179	0.025268478	0.020214782	791.5	0	6	9	1	16283	5921	16283	0
5328	2003/4/7 9:53	1	2	2	1	0.000855798	0.000855798	1168.5	0	4	30	1	16231	5872.166667	16231	0
5330	2003/4/4 17:10	1	1	4	0.91320576	0.167127072	0.002762431	181	1	5	96	0.25	3203	2215.5	3203	1
5335	2003/4/2 11:00	1	2	13	0.90698371	0.03173191	0.019572954	259.3846154	0	4	218	0.230769231	16188	5856.083333	16188	0
5343	2003/4/1 9:38	1	1	1	0	0.017326733	0.042079208	404	0	4	8	1	16173	5847.666667	16173	0
5382	2003/3/18 4:58	1	1	1	0	0.023640662	0	423	0	4	7	1	1543	1047	1543	0
5410	2003/3/7 13:18	1	2	7	0.980150086	0.011527378	0.011527378	297.4285714	0	4	399	0.428571429	15959	5750.916667	15959	0
5414	2003/3/7 6:51	1	1	1	0	0.016736402	0.008368201	239	0	4	3	1	1534	1088	1534	0
5426	2003/3/5 12:46	1	1	1	0	0.00234192	0.00234192	854	0	6	0	1	1530	1086	1530	0
5429	2003/3/5 7:24	1	1	1	0	0.004398827	0.001466276	682	1	5	5	1	341	265.3333333	341	0
5432	2003/3/5 5:59	1	1	1	0	0.000607533	0	1646	1	3	8	1	340	264.3333333	340	0
5436	2003/3/4 11:27	1	1	3	0.750637265	0.027944112	0.00998004	167	0	4	46	1	1527	1083	1527	0
5438	2003/3/4 10:33	1	1	1	0	0.018050542	0.003610108	277	0	3	4	1	1524	1080	1524	0
5449	2003/3/3 12:33	1	1	1	0	0.017241379	0.00862069	116	1	4	18	1	339	263.3333333	339	1
5452	2003/3/3 10:37	1	1	1	0	0.000786164	0.000786164	1272	0	5	3	1	338	262.3333333	338	0
5458	2003/3/2 13:56	1	1	1	0	0.013100437	0.008733624	229	0	4	2	1	1511	1071.333333	1511	0
5464	2003/2/28 5:31	1	1	1	0	0.00043592	0	2294	1	4	1	1	337	261.3333333	337	0
5469	2003/2/27 8:26	1	1	1	0	0.099489796	0.022959184	392	0	4	2	1	15778	5660.5	15778	0
5474	2003/2/26 11:07	1	1	1	0	0.01744186	0.01744186	344	0	4	1	1	1503	1083.5	1503	0
5479	2003/2/26 5:42	1	1	1	0	0.111111111	0.111111111	18	1	3	12	1	333	257.3333333	333	0
5480	2003/2/26 5:20	1	1	1	0	0	0.00159109	1257	0	5	6	1	1501	1081.5	1501	0
5484	2003/2/25 12:48	1	1	1	0	0.000607903	0.000607903	1645	1	3	7	1	332	256.3333333	332	0
5488	2003/2/25 9:17	1	1	2	0.89049164	0.021103896	0	308	0	3	23	1	1496	1080	1496	0
5513	2003/2/19 11:10	1	1	1	0	0.015503876	0.015503876	129	0	3	27	1	1483	1071.833333	1483	0
5515	2003/2/19 10:20	1	1	1	0	0.031976744	0.005813953	344	0	3	1	1	1482	1070.833333	1482	0
5521	2003/2/19 7:17	1	2	2	0.764204507	0.008017493	0.001822157	1372	1	4	118	1	331	255.3333333	331	0
5524	2003/2/19 5:03	1	1	1	0	0.000407664	0.000203832	4906	0	4	27	1	15688	5607.916667	15688	0
5528	2003/2/18 9:44	1	2	2	0.485460761	0.007234043	0.000851064	1175	1	3	32	1	326	250.3333333	326	1
5547	2003/2/17 5:16	1	1	1	0	0	1.454545455	11	0	2	7	1	15663	5826.166667	15663	0
5550	2003/2/14 22:45	1	2	8	0.954943837	0.032931727	0.016064257	155.625	1	2	696	1	2293	1415.5	2293	0
5552	2003/2/14 10:48	1	3	5	0.347771355	0.065016624	0.111932028	541.4	1	5	83	0.8	319	243.3333333	319	1
5563	2003/2/14 8:35	1	3	3	0.747340004	0.031719533	0.013689482	998.3333333	0	5	0	0.333333333	15637	5842.75	15637	1
5564	2003/2/14 6:48	1	1	1	0	0.009708738	0.009708738	103	0	3	31	1	1449	1040.333333	1449	0
5567	2003/2/14 4:49	1	2	2	0.554778163	0.007796258	0.000259875	1924	1	4	8	0.5	314	238.3333333	314	1
5577	2003/2/12 10:12	1	1	1	0	0.039772727	0.039772727	352	1	4	2	1	311	235.3333333	311	0
5595	2003/2/10 8:00	1	1	1	0	0.025568182	0	352	1	4	4	1	310	234.3333333	310	1
5597	2003/2/10 6:36	1	2	3	0.858672711	0.001816766	0.000778614	1284.333333	1	4	118	1	309	233.3333333	309	0
5599	2003/2/7 11:29	1	2	5	0.752336716	0.008313221	0.003754358	745.8	0	5	23	1	15605	5924.166667	15605	1
5600	2003/2/7 7:52	1	1	1	0	0.011605416	0.005802708	517	1	3	2	1	305	229.3333333	305	0
5616	2003/2/5 6:55	1	1	1	0	0.019909502	0	2210	1	4	1	1	303	227.3333333	303	0
5617	2003/2/5 5:23	1	1	1	0	0.009299442	0.000619963	1613	1	3	6	1	302	226.3333333	302	1
5618	2003/2/5 5:01	1	1	1	0	0.020833333	0.020833333	48	0	5	16	1	15573	5896.833333	15573	0
5630	2003/2/4 6:12	1	1	1	0	0.01025641	0.002564103	390	1	5	19	1	300	224.3333333	300	0
5631	2003/2/4 4:20	1	1	1	0	0.001596169	0	1253	1	5	1	1	299	223.3333333	299	0
5634	2003/2/3 8:04	1	1	1	0	0.001440922	0.001440922	694	0	4	18	1	15564	5890	15564	0
5653	2003/1/30 6:22	1	2	2	0.918295834	0.099009901	0.04950495	151.5	0	3	0	1	1355	957.1666667	1355	0
5674	2003/1/28 7:23	1	2	2	0.543564443	0.012357414	0.002851711	526	0	6	8	1	15530	5894	15530	0
5679	2003/1/27 10:14	1	1	1	0	0.005291005	0.005291005	756	0	4	6	1	15519	5884.833333	15519	0
5683	2003/1/27 5:59	1	1	1	0	0.188571429	0.02	350	1	3	3	1	273	197.3333333	273	0
5685	2003/1/26 11:11	1	1	1	0	0.008547009	0	819	1	5	3	1	1324	926.8333333	1324	0
5688	2003/1/24 10:43	1	1	1	0	0.156156156	0.042042042	333	1	1	43	1	272	196.3333333	272	0
5689	2003/1/24 9:42	1	1	1	0	0.042553191	0.010638298	188	1	3	0	1	1323	927	1323	0
5690	2003/1/24 9:25	1	2	2	0.191433255	0.125	0.052083333	96	1	3	263	1	1322	926	1322	1
5696	2003/1/23 5:17	1	1	1	0	0.000898473	0.000898473	1113	1	5	0	1	271	195.3333333	271	0
5700	2003/1/22 9:34	1	1	1	0	0.004353234	0.002487562	1608	1	3	0	1	269	193.3333333	269	0
5710	2003/1/21 6:21	1	10	23	0.520136084	0.049704046	0.025541231	536.2173913	0	6	678	0.565217391	15472	5865.25	15472	1
5713	2003/1/20 13:28	1	2	4	0.813657265	0.030100334	0.014715719	373.75	0	4	332	1	279	226.5	279	0
5754	2003/1/14 11:51	1	1	1	0	0.002631579	0	380	1	4	36	1	1283	892.1666667	1283	0
5760	2003/1/14 5:53	1	1	1	0	0.00435161	0	1149	1	4	4	1	1275	884.1666667	1275	0
5780	2003/1/8 9:02	1	3	3	0.844353685	0.004946996	0.000353357	943.3333333	1	6	143	1	2152	1320.166667	2152	0
5794	2002/12/19 5:29	1	1	1	0	0.000830565	0.000830565	1204	1	3	7	1	1246	865.1666667	1246	1
5803	2002/12/16 11:55	1	1	1	0	0.009937888	0.009937888	805	0	6	2	1	257	186.1666667	257	0
5807	2002/12/16 10:06	1	1	1	0	0.096296296	0.074074074	810	0	3	0	1	15376	6482.083333	15376	0
5821	2002/12/12 6:39	1	1	1	0	0.018058691	0.013544018	443	1	4	7	1	255	187.1666667	255	0
5825	2002/12/11 11:19	1	1	1	0	0.018181818	0.018181818	55	0	4	163	1	208	158	208	0
5831	2002/12/10 12:23	1	1	1	0	0.004191115	0.002514669	1193	1	3	4	1	253	185.6666667	253	0
5839	2002/12/9 9:40	1	1	1	0	0.222222222	0	9	0	2	0	1	15361	6526.083333	15361	0
5855	2002/12/5 5:44	1	2	2	0.999337504	0.017012228	0.000531632	940.5	1	3	6	1	238	173.5	238	1
5856	2002/12/5 4:50	1	1	1	0	0.013215859	0.004405286	681	1	3	8	1	236	171.5	236	1
5868	2002/12/3 7:25	1	1	1	0	0.01369863	0.01369863	73	0	3	4	1	15301	6490.416667	15301	0
5882	2002/11/29 7:43	1	1	2	0.439496987	0.032041729	0.000745156	671	1	3	41	1	235	171	235	0
5884	2002/11/28 8:04	1	3	5	0.913186823	0.016378358	0.008465219	1086.8	0	3	12	0.8	15241	6453.583333	15241	0
5893	2002/11/27 3:54	1	3	3	0.73018723	0.056191203	0.014492754	1311	0	4	49	1	233	169	233	1
5909	2002/11/25 5:04	1	1	2	0.591672779	0.002902758	0.000483793	1033.5	0	4	9	1	230	166.5	230	1
5929	2002/11/21 10:37	1	1	1	0	0	0.002197802	910	0	5	1	1	15123	6545	15123	0
5949	2002/11/19 12:34	1	1	1	0	0.011285574	0.003925417	2038	1	4	0	1	225	162	225	0
5950	2002/11/19 11:26	1	1	2	0.41381685	0.005389515	0.000489956	1020.5	1	4	0	0.5	224	161	224	1
5951	2002/11/19 9:52	1	1	2	0.439496987	0.004918839	0.000491884	1016.5	1	4	2	0.5	222	159	222	1
5955	2002/11/19 6:27	1	2	7	0.619170994	0.030470914	0.021237304	154.7142857	1	4	177	0.714285714	1141	842	1141	1
5956	2002/11/19 5:25	1	1	1	0	0.121019108	0.146496815	157	0	3	1	1	15078	6512.166667	15078	1
5960	2002/11/18 10:19	1	1	2	0.072016472	0.04345679	0.013333333	1012.5	1	4	20	0.5	220	157	220	1
5964	2002/11/18 7:44	1	2	3	0.920288459	0.022624434	0.014479638	368.3333333	0	6	28	1	1134	836	1134	0
5965	2002/11/18 6:48	1	1	1	0	0.056179775	0.005617978	178	1	3	14	1	218	155	218	0
5966	2002/11/18 6:43	1	1	5	0.743848589	0.372135655	0.351970669	218.2	1	4	226	0.8	1131	833	1131	1
5970	2002/11/18 5:49	1	1	1	0	0.058252427	0	103	1	3	24	1	1125	827	1125	0
5971	2002/11/18 5:26	1	1	1	0	0.008849558	0.002949853	339	1	3	140	1	1124	826	1124	0
5977	2002/11/13 15:22	1	1	1	0	0.00525394	0.00262697	1142	1	3	5	1	1123	827	1123	0
5989	2002/11/12 11:56	1	1	4	0.908553057	0.044176707	0.054886212	186.75	0	4	0	0.75	142	106.5	142	0
6000	2002/11/12 5:14	1	1	4	0.544005637	0.051282051	0.125641026	97.5	1	4	431	0.5	1119	825.5	1119	0
6004	2002/11/8 9:57	1	1	2	0.591672779	0.003039514	0.000506586	987	1	4	8	1	217	162.5	217	0
6005	2002/11/8 9:48	1	1	2	0.93868087	0.055727554	0.061919505	323	1	4	28	0.5	1115	838	1115	0
6006	2002/11/8 7:20	1	1	1	0	0.001019888	0.000509944	1961	1	4	1	1	215	160.5	215	1
6008	2002/11/7 10:36	1	1	1	0	0.002040816	0.000510204	1960	1	4	0	1	214	159.5	214	0
6010	2002/11/7 9:33	1	1	1	0	0.001020929	0	1959	1	4	0	1	213	158.5	213	0
6011	2002/11/7 7:35	1	1	1	0	0.002042901	0.000510725	1958	1	4	7	1	212	157.5	212	1
6015	2002/11/6 10:10	1	1	2	0.788940657	0.017482517	0.006555944	1144	0	4	4	0.5	1110	833	1110	1
6019	2002/11/5 6:29	1	1	1	0	0.004048583	0.002699055	741	0	6	0	1	14991	6511.666667	14991	0
6025	2002/11/4 10:23	1	1	1	0	0.011494253	0.005747126	174	1	3	10	1	209	154.5	209	0
6027	2002/11/4 7:56	1	1	1	0	0.001381215	0.001381215	724	1	5	5	1	1106	829	1106	1
6029	2002/10/31 13:50	1	1	4	0.794293947	0.023387097	0.011290323	310	1	5	16	1	1105	837.5	1105	0
6031	2002/10/31 11:23	1	2	3	0.866789958	0.10292887	0.109623431	398.3333333	1	3	22	0.666666667	1099	831.5	1099	1
6035	2002/10/30 10:58	1	1	1	0	0.002073613	0.000518403	1929	1	4	0	1	203	148.5	203	0
6036	2002/10/30 8:13	1	2	2	1	0.001917546	0.001917546	521.5	1	6	3	1	1096	828.5	1096	1
6047	2002/10/28 12:19	1	1	1	0	0.012121212	0.004848485	825	1	3	3	1	1089	828	1089	0
6104	2002/10/14 11:22	1	2	2	0.721928095	0.024193548	0.002688172	186	0	3	48	1	985	771.5	985	1
6106	2002/10/14 8:36	1	12	15	0.758355805	0.006501612	0.002392593	1281.733333	0	6	258	0.8	983	769.5	983	0
6107	2002/10/14 6:16	1	1	1	0	0.010238908	0.006825939	293	0	3	3	1	968	754.5	968	0
6110	2002/10/11 9:34	1	1	1	0	0.023972603	0.034246575	292	0	3	21	1	967	759	967	1
6112	2002/10/11 7:49	1	1	1	0	0.028125	0.028125	320	0	3	3	1	966	758	966	0
6124	2002/10/8 12:14	1	1	1	0	0.00610998	0.012219959	491	1	4	1	1	1853	1627.5	1853	1
6126	2002/10/8 9:46	1	1	1	0	0.004444444	0.004444444	225	0	4	5	1	14811	6777.666667	14811	0
6127	2002/10/8 8:23	1	3	10	0.781070181	0.016288952	0.008852691	282.4	0	4	859	0.3	14810	6776.666667	14810	0
6134	2002/10/7 8:12	1	3	4	0.400549439	0.125	0.008333333	120	0	3	318	0.5	928	721.5	928	0
6173	2002/9/30 6:22	1	1	1	0	1.45625	1.4125	320	0	4	91	1	14785	6804.833333	14785	1
6211	2002/9/18 10:03	1	1	3	0.94793823	0.022119342	0.026748971	648	0	5	82	1	848	684.5	848	1
6219	2002/9/13 12:42	1	2	3	0.354237524	0.081321474	0.039390089	262.3333333	0	2	222	0.333333333	14714	6881.833333	14714	0
6221	2002/9/13 7:08	1	1	1	0	0.000418848	0.00104712	4775	0	4	8	1	810	648	810	0
6227	2002/9/12 6:22	1	1	1	0	0.051565378	0	1086	0	3	1	1	808	646	808	0
6242	2002/9/6 14:23	1	1	2	0.657272978	0.015017668	0.008392226	1132	1	3	1	1	1704	1549.5	1704	0
6250	2002/9/5 14:27	1	1	1	0	0.134061569	0.004965243	1007	1	2	0	1	1693	1538.5	1693	1
6261	2002/9/4 8:01	1	1	2	0.14257333	0.195211786	0.169429098	271.5	0	3	130	0.5	789	646.5	789	0
6262	2002/9/4 6:04	1	1	1	0	0.001315789	0.001315789	760	0	5	0	1	14662	6863.166667	14662	0
6264	2002/9/4 5:28	1	15	21	0.635230248	0.010557788	0.002802952	1019.333333	0	6	577	0.523809524	14659	6860.166667	14659	1
6274	2002/9/2 13:41	1	1	1	0	0.00621118	0	161	0	2	41	1	14638	6873.166667	14638	1
6275	2002/9/2 12:28	1	1	1	0	0.186507937	0.111111111	252	0	2	63	1	14627	6862.166667	14627	1
6279	2002/8/30 8:57	1	1	3	0.873479028	0.028083028	0.001221001	273	0	4	60	0.666666667	762	646.5	762	1
6288	2002/8/23 10:27	1	1	1	0	0.002851711	0.001901141	1052	0	3	31	1	753	649	753	0
6289	2002/8/22 7:23	1	1	1	0	0.002283105	0.001141553	876	0	5	8	1	752	648	752	0
6293	2002/8/14 9:59	1	1	1	0	0.006097561	0.00304878	328	0	3	0	1	748	645	748	0
6295	2002/8/14 8:21	1	1	1	0	0.085626911	0.036697248	327	0	3	44	1	747	644	747	0
6299	2002/8/13 6:26	1	1	1	0	0.00132626	0.00132626	754	0	5	21	1	14610	7828.666667	14610	0
6346	2002/7/11 14:04	1	1	1	0	0.25862069	0.235632184	174	0	3	10	1	102	102	102	0
6365	2002/6/25 19:34	1	1	1	0	0.059633028	0.059633028	218	0	4	0	1	13763	7588.5	13763	0
6373	2002/6/19 6:46	1	1	1	0	0.010466223	0.000951475	1051	0	3	6	1	738	704	738	0
6386	2002/6/13 12:54	1	2	2	1	0.003364172	0.001682086	594.5	0	3	11	1	13757	7941	13757	0
6389	2002/6/13 7:33	1	2	3	0.951430493	0.00152207	0.054794521	219	0	4	62	1	13755	7939	13755	0
6405	2002/6/10 14:44	1	1	1	0	0.002469136	0.002469136	405	0	3	6	1	97	97	97	0
6407	2002/6/10 14:06	1	1	1	0	0	0.002873563	696	0	5	0	1	13747	7964	13747	0
6417	2002/6/6 10:55	1	1	1	0	0.005952381	0.005952381	168	0	4	28	1	737	737	737	0
6431	2002/6/4 13:45	1	1	1	0	0.000969932	0	1031	0	3	0	1	13712	7949	13712	0
6432	2002/6/4 13:25	1	1	1	0	0.029126214	0.016504854	1030	0	3	0	1	736	736	736	0
6443	2002/6/4 6:36	1	1	1	0	0.003759398	0.010025063	798	0	3	5	1	735	735	735	0
6449	2002/6/3 7:03	1	1	1	0	0.014492754	0.002898551	690	0	3	4	1	720	720	720	0
6451	2002/6/3 5:32	1	1	1	0	0.01754386	0.01754386	114	0	3	25	1	719	719	719	0
6456	2002/5/31 14:27	1	1	1	0	0.011396011	0.008547009	702	0	4	0	1	13699	7956.5	13699	0
6458	2002/5/31 12:44	1	2	2	0.934068055	0.045563549	0.002398082	625.5	0	3	1	1	717	717	717	0
6475	2002/5/30 5:39	1	2	2	0.684038436	0.014965986	0	367.5	0	4	3	1	13551	7933	13551	0
6490	2002/5/28 13:18	1	1	1	0	0.003154574	0.001051525	951	0	3	0	1	13519	7930.5	13519	0
6496	2002/5/28 10:09	1	1	2	0.670525069	0.051039698	0.018903592	529	0	3	23	1	608	608	608	0
6523	2002/5/24 8:08	1	1	5	0.987873846	0.020833333	0.030864198	259.2	0	4	37	1	13458	7940	13458	0
6525	2002/5/23 8:41	1	1	1	0	0	0.007389163	406	0	3	2	1	598	598	598	0
6526	2002/5/23 8:32	1	1	1	0	0.006944444	0.020833333	144	0	2	8	1	13450	7932	13450	0
6527	2002/5/23 8:27	1	1	1	0	2.612903226	1.612903226	31	0	3	2	1	597	597	597	0
6536	2002/5/22 11:18	1	2	3	0.6102272	0.043713163	0.025540275	678.6666667	0	3	15	1	13441	7925	13441	0
6537	2002/5/22 8:02	1	1	1	0	0.01510574	0.003021148	331	0	4	1	1	13435	7919	13435	0
6553	2002/5/17 7:12	1	2	2	0.622040309	0.008249313	0.056828598	545.5	0	3	8	1	589	589	589	0
6554	2002/5/17 5:14	1	1	1	0	0.001698754	0.000566251	1766	1	3	2	1	126	126	126	0
6555	2002/5/16 15:29	1	1	1	0	0.003030303	0.003030303	330	0	3	7	1	125	125	125	0
6559	2002/5/16 12:16	1	1	2	0.840358672	0.045863309	0.000899281	556	0	3	4	1	13416	8002	13416	0
6563	2002/5/16 11:47	1	1	3	0.67211283	0.009019166	0.002066892	1774	0	4	7	0.666666667	124	124	124	0
6570	2002/5/15 13:08	1	10	17	0.806927549	0.011151769	0.007666841	675.1764706	0	5	84	0.529411765	13412	7998	13412	0
6580	2002/5/14 10:55	1	1	1	0	0.073913043	0.017391304	690	0	3	0	1	13392	7984.5	13392	0
6597	2002/5/13 12:43	1	1	2	0.918295834	0.005865103	0.002932551	341	0	3	0	1	13385	7986	13385	0
6601	2002/5/13 8:35	1	2	3	0.548627469	0.017857143	0.009615385	728	0	4	4	0.666666667	13383	7984	13383	0
6602	2002/5/13 6:54	1	2	5	0.690925997	0.021112601	0.019436997	596.8	0	4	29	0.6	13380	7981	13380	0
6604	2002/5/10 19:08	1	2	2	1	0.007559395	0.001079914	463	0	3	2	1	13375	7996.5	13375	0
6612	2002/5/7 14:38	1	6	12	0.720538294	0.019821329	0.00614182	597	0	4	647	0.916666667	13369	7991	13369	0
6613	2002/5/7 14:16	1	1	1	0	0.006153846	0.004615385	650	0	3	0	1	13357	7979	13357	0
6615	2002/5/7 10:21	1	1	1	0	0.002472188	0.002472188	809	0	2	18	1	542	542	542	0
6616	2002/5/7 8:43	1	2	2	0.591672779	0.018799711	0.001446132	691.5	0	3	2	1	13354	7976	13354	0
6623	2002/5/6 13:30	1	2	5	0.713524028	0.022401434	0.023297491	223.2	0	3	10	1	13351	7979	13351	0
6627	2002/5/6 7:09	1	1	1	0	0.009584665	0.015974441	313	0	2	0	1	13328	7956	13328	0
6632	2002/5/3 13:23	1	1	1	0	0.004731861	0.004731861	634	0	3	0	1	13078	8128	13078	0
6639	2002/5/2 14:04	1	1	1	0	2.179810726	2.257097792	634	0	2	0	1	13031	8082	13031	0
6640	2002/5/2 13:28	1	1	4	0.805947395	0.028205128	0.035164835	682.5	0	3	15	0.75	531	531	531	0
6643	2002/5/2 12:30	1	1	2	0.997772472	0.021875	0.090625	160	1	2	2	0.5	573	573	573	0
6646	2002/5/2 11:49	1	2	4	0.305901748	0.11870229	0.094656489	655	0	3	24	1	106	106	106	1
6652	2002/5/1 19:01	1	1	2	0.99107606	0.094674556	0.01183432	169	1	2	110	0.5	569	569	569	1
6656	2002/5/1 8:34	1	1	1	0	0.009708738	0.002427184	412	0	1	62	1	13025	8078.5	13025	0
6662	2002/4/30 10:52	1	1	1	0	0.014414414	0.014414414	555	1	3	6	1	503	503	503	0
6667	2002/4/30 7:01	1	1	1	0	0.003663004	0.003663004	273	0	2	4	1	517	517	517	0
6682	2002/4/29 5:58	1	1	2	0.940285959	0.011123471	0.020022247	449.5	0	2	2	0.5	13008	8092.5	13008	0
6683	2002/4/28 8:43	1	1	2	0.721928095	0.004424779	0.001106195	452	0	2	2	1	13006	8102.5	13006	0
6692	2002/4/25 15:36	1	1	1	0	0.004694836	0	1491	0	2	28	1	499	499	499	0
6695	2002/4/25 12:52	1	1	1	0	0.122270742	0.11790393	229	0	2	1	1	494	494	494	0
6698	2002/4/25 11:57	1	1	1	0	0.012037037	0.001851852	1080	0	3	0	1	493	493	493	0
6702	2002/4/25 9:21	1	3	13	0.481286067	0.161442006	0.1107628	294.4615385	0	4	28	0.692307692	12972	8075	12972	0
6709	2002/4/24 7:38	1	1	1	0	1.941176471	0.294117647	17	0	1	4	1	12957	8060	12957	0
6718	2002/4/23 10:34	1	2	5	0.724515092	0.047040971	0.027819929	395.4	0	3	1	0.6	12951	8067	12951	0
6721	2002/4/23 9:51	1	2	5	0.807494467	0.029811715	0.014644351	382.4	0	3	6	0.8	12946	8062	12946	0
6722	2002/4/23 8:15	1	1	2	0.246022578	0.025298665	0.009135629	711.5	0	4	0	0.5	12941	8057	12941	0
6723	2002/4/23 7:19	1	1	3	0.241608419	0.095704949	0.093837535	714	0	4	6	0.666666667	12939	8055	12939	0
6724	2002/4/22 19:18	1	1	3	0.435477144	0.1875	0.03125	128	0	2	210	1	12933	8055.5	12933	0
6748	2002/4/18 8:41	1	1	1	0	0.009345794	0.00623053	642	0	3	1	1	12901	8051	12901	0
6768	2002/4/12 10:36	1	3	6	0.645855757	0.123057539	0.035279294	396.8333333	0	4	300	1	12866	8056	12866	0
6779	2002/4/10 18:56	1	1	1	0	0.009950249	0.002985075	1005	0	3	1	1	12851	8050.5	12851	0
6785	2002/4/9 13:06	1	2	4	0.390970277	0.290201005	0.469849246	199	0	4	1	0.75	12849	8052.5	12849	0
6795	2002/4/9 5:55	1	7	14	0.456990803	0.033892503	0.034234851	417.2857143	0	5	206	0.785714286	12833	8036.5	12833	1
6798	2002/4/8 10:39	1	1	1	0	0.03992016	0.025948104	1002	0	3	0	1	402	402	402	0
6799	2002/4/8 10:24	1	4	10	0.889044621	0.008671839	0.008671839	438.2	0	4	689	0.8	12816	8021	12816	0
6800	2002/4/8 9:09	1	1	1	0	0.142857143	0.015873016	63	0	2	129	1	399	399	399	0
6802	2002/4/8 6:55	1	1	1	0	0.003095975	0	323	0	1	14	1	12806	8011	12806	0
6804	2002/4/8 5:47	1	1	1	0	0.028571429	0	105	0	1	41	1	12805	8010	12805	0
6808	2002/4/5 7:03	1	4	9	0.849081215	0.003025367	0.006050733	477.4444444	0	3	81	0.666666667	12792	8013.5	12792	0
6817	2002/4/4 5:52	1	2	3	0.626406058	0.064285714	0.05625	373.3333333	0	3	9	0.666666667	12779	8000.5	12779	0
6818	2002/4/4 4:26	1	2	2	0.976874013	0.030567686	0.030567686	916	0	3	16	1	79	79	79	0
6822	2002/4/3 8:05	1	3	3	0.935893281	0.047930283	0.030501089	153	0	3	40	1	12773	7996.5	12773	1
6831	2002/3/28 18:22	1	3	4	0.810239266	0.003064351	0.001872659	1468.5	0	4	54	1	12755	8077.5	12755	0
6833	2002/3/28 10:05	1	9	21	0.84095543	0.003455503	0.002152609	840.6190476	0	5	108	0.523809524	12751	8073.5	12751	0
6835	2002/3/28 9:40	1	1	1	0	0.014218009	0	211	0	3	3	1	12730	8052.5	12730	0
6837	2002/3/28 6:09	1	1	1	0	1.916666667	0.75	24	0	2	49	1	348	348	348	0
6842	2002/3/27 5:09	1	1	1	0	0.034090909	0.034090909	88	0	3	16	1	12717	8040.5	12717	0
6851	2002/3/26 9:13	1	2	3	0.825934763	0.027922078	0.014285714	513.3333333	0	2	3	1	12713	8060	12713	0
6866	2002/3/25 10:35	1	1	1	0	0.001027749	0.001027749	973	0	3	17	1	12676	8029.5	12676	0
6867	2002/3/25 10:18	1	1	1	0	0.01299505	0.008663366	1616	0	3	0	1	12675	8028.5	12675	0
6872	2002/3/25 4:40	1	4	5	0.603955659	0.005954153	0.003274784	671.8	0	3	257	1	12636	7989.5	12636	0
6878	2002/3/20 11:37	1	2	2	0.485460761	0.006888634	0.00401837	871	0	3	2	0.5	56	56	56	0
6879	2002/3/20 11:10	1	1	1	0	0.018867925	0.009433962	212	0	3	2	1	12623	7997	12623	0
6881	2002/3/20 8:07	1	2	2	0.918295834	0.005830904	0.002915452	343	0	2	14	1	12620	7994	12620	0
6884	2002/3/20 6:03	1	1	2	0	0.012539185	0	159.5	0	2	6	1	12618	7992	12618	0
6889	2002/3/19 7:17	1	4	7	0.496073793	0.103962196	0.01563068	393	0	4	314	0.714285714	53	53	53	1
6890	2002/3/18 11:36	1	1	2	0.918295834	0.004444444	0.002222222	225	0	3	15	1	12610	8010	12610	0
6902	2002/3/15 5:42	1	1	1	0	0.037617555	0.034482759	319	0	2	8	1	316	316	316	0
6903	2002/3/15 4:29	1	1	1	0	0.020833333	0	384	0	2	7	1	315	315	315	0
6907	2002/3/14 13:10	1	1	1	0	1.166666667	0	6	0	1	259	1	12601	8030	12601	0
6915	2002/3/14 10:48	1	1	1	0	0.078125	0	64	0	3	31	1	314	314	314	0
6918	2002/3/13 12:46	1	1	1	0	0.05	0	20	0	2	0	1	324	324	324	0
6919	2002/3/13 12:35	1	1	1	0	0.05	0	20	0	2	0	1	12595	8024	12595	0
6923	2002/3/13 5:54	1	1	2	1	0.010362694	0	193	0	2	2	0.5	12578	8007	12578	0
6927	2002/3/12 12:09	1	1	1	0	0.003988245	0	4764	0	3	4	1	12576	8009.5	12576	0
6937	2002/3/11 13:59	1	1	1	0	0.010106383	0.001595745	1880	1	3	0	1	313	313	313	1
6943	2002/3/8 14:15	1	1	1	0	0.017372421	0.007600434	1842	1	3	0	1	309	309	309	1
6949	2002/3/8 11:16	1	5	9	0.92078767	0.025061125	0.019865526	363.5555556	0	4	28	0.777777778	12536	7988.5	12536	0
6961	2002/3/7 14:44	1	1	1	0	0.008776742	0.003291278	1823	1	3	0	1	297	297	297	0
6962	2002/3/7 12:44	1	1	1	0	0.002849003	0.002849003	351	0	2	41	1	273	273	273	0
6963	2002/3/7 12:11	1	1	1	0	0.005509642	0.000550964	1815	1	3	0	1	296	296	296	0
6968	2002/3/7 11:23	1	1	1	0	0.002213614	0.000553403	1807	1	3	1	1	295	295	295	0
6974	2002/3/6 17:27	1	1	1	0	0.000554017	0	1805	0	3	0	1	294	294	294	0
6977	2002/3/6 13:19	1	1	1	0	0.029411765	0.029411765	34	0	2	0	1	291	291	291	0
6988	2002/3/5 14:09	1	16	56	0.34826777	0.021570173	0.019486371	317.0714286	0	5	3580	0.696428571	12381	7867	12381	1
6990	2002/3/5 12:02	1	1	1	0	0.035260116	0.007514451	1730	1	2	1	1	256	256	256	1
7001	2002/3/5 6:09	1	1	1	0	0.066666667	0.022222222	45	0	1	102	1	12315	7801	12315	0
7005	2002/3/4 12:56	1	2	3	0.639679461	0.022019742	0.036446469	439	0	3	0	0.333333333	12314	7801	12314	0
7014	2002/3/4 5:33	1	3	4	0.748375696	0.068715084	0.05698324	447.5	0	3	15	1	12308	7795	12308	0
7021	2002/3/1 7:49	1	1	1	0	0.0041841	0	717	0	2	18	1	231	231	231	0
7026	2002/2/28 11:00	1	2	2	0.863120569	0.007223942	0	484.5	0	1	76	1	12292	7791.5	12292	0
7028	2002/2/28 9:08	1	5	11	0.266464685	0.112212456	0.080418927	486.0909091	0	3	178	0.636363636	12288	7787.5	12288	0
7036	2002/2/27 7:48	1	3	3	1	0.001181568	0.001181568	846.3333333	0	4	89	1	12268	7767.5	12268	0
7057	2002/2/25 5:08	1	5	12	0.731032785	0.009893537	0.005807076	774.9166667	0	4	778	0.666666667	12150	7675	12150	0
7059	2002/2/15 15:13	1	1	2	0.746736607	0.063829787	0.002836879	352.5	1	2	12	1	219	219	219	0
7076	2002/2/13 5:08	1	1	1	0	0.046511628	0.029069767	172	0	2	57	1	12125	9985	12125	0
7087	2002/2/12 7:31	1	1	1	0	0.208955224	0.059701493	67	0	2	62	1	12120	9984	12120	0
7102	2002/2/11 7:41	1	1	1	0	0.074022346	0.01396648	716	0	2	5	1	170	170	170	0
7114	2002/2/8 5:34	1	1	1	0	0	0.035460993	141	0	3	1	1	12080	9946	12080	0
7119	2002/2/7 12:16	1	2	2	0.811278124	0.000751541	0.000450924	3326.5	0	4	11	1	169	169	169	0
7132	2002/2/6 13:54	1	1	1	0	0.002421308	0.002421308	413	0	2	0	1	11934	9800	11934	0
7152	2002/2/1 13:13	1	1	1	0	0.098639456	0.078231293	294	0	2	3	1	11886	9788	11886	0
7163	2002/1/31 6:03	1	1	1	0	0.045454545	0.068181818	88	0	2	49	1	146	146	146	0
7171	2002/1/29 16:58	1	1	3	0.039627988	0.235535494	0.186499795	1624.666667	1	2	311	0.666666667	114	114	114	1
7177	2002/1/29 7:43	1	1	2	1	0.015444015	0	129.5	0	1	0	0.5	11869	9782.5	11869	0
7190	2002/1/28 10:53	1	1	1	0	0.014827018	0.001647446	607	0	2	18	1	11843	9759	11843	0
7193	2002/1/26 7:54	1	1	1	0	0.02661597	0.022813688	263	0	1	1	1	11828	9770.5	11828	0
7202	2002/1/23 12:27	1	1	1	0	0.006802721	0.006802721	147	0	3	36	1	118	118	118	0
7214	2002/1/18 10:08	1	1	1	0	0.001472754	0.001472754	679	0	2	10	1	110	110	110	0
7229	2002/1/16 12:43	1	1	1	0	0.025157233	0.018867925	318	0	2	28	1	11760	10398	11760	0
7234	2002/1/15 10:49	1	1	1	0	0.016172507	0.005390836	371	0	1	1	1	11758	10396	11758	0
7237	2002/1/15 5:48	1	1	1	0	0.016314779	0.003838772	1042	0	2	7	1	84	84	84	0
7239	2002/1/14 10:48	1	1	4	1	0.02484472	0.02484472	80.5	0	1	12	0.5	11753	10391	11753	0
7255	2002/1/10 8:54	1	1	1	0	0.057971014	0.050724638	276	0	1	28	1	11734	10373	11734	0
7269	2002/1/8 7:28	1	1	2	0.970950594	0.008741259	0.008741259	858	0	2	51	1	71	71	71	0
7308	2001/12/14 9:44	1	4	4	0.934965159	0.028130171	0.019305019	453.25	0	2	118	1	5	5	5	0
7311	2001/12/13 12:01	1	2	3	0.985056822	0.002826855	0.002826855	471.6666667	0	1	18	1	11332	10958.5	11332	0
7342	2001/12/10 10:16	1	3	6	0.876472588	0.056170213	0.067234043	195.8333333	0	2	63	0.666666667	6	6	6	0
7344	2001/12/9 11:52	1	1	2	0.852405179	0.004788508	0.009577015	626.5	0	1	54	1	11296	10922.5	11296	0
7348	2001/12/7 18:29	1	1	1	0	0.019550342	0.014662757	1023	0	1	0	1	11288	10914.5	11288	0
7349	2001/12/7 6:22	1	1	1	0	0.014727541	0.044182622	679	0	1	0	1	11286	10912.5	11286	0
7351	2001/12/6 9:06	1	1	3	0.506517751	0.040816327	0.008979592	408.3333333	0	1	8	0.666666667	11272	10898.5	11272	0
7352	2001/12/5 18:00	1	1	2	0.913240161	0.079365079	0.053571429	252	0	1	30	0.5	11268	10894.5	11268	0
7354	2001/12/5 7:49	1	1	1	0	0.16091954	0.068965517	87	0	1	15	1	11254	10880.5	11254	0
7372	2001/11/29 10:38	1	1	2	0.958711883	0.037383178	0.028037383	160.5	0	1	6	1	11168	11168	11168	0
7376	2001/11/28 7:45	1	6	7	0.839257181	0.004785961	0.001861207	1074.571429	0	1	214	0.571428571	11063	11063	11063	0
7387	2001/11/23 11:58	1	1	1	0	0.048442907	0.006920415	289	0	1	0	1	11024	11024	11024	0
7388	2001/11/23 4:49	1	1	2	0.684038436	0.021028037	0.004672897	214	0	1	24	1	11009	11009	11009	0
7396	2001/11/20 12:49	1	2	4	0.313909577	0.141860465	0.065116279	107.5	0	1	0	0.5	10941	10941	10941	0
7397	2001/11/20 10:28	1	6	69	0.584479093	0.021738136	0.020594023	316.6811594	0	1	5093	0.347826087	10937	10937	10937	0
7403	2001/11/19 12:41	1	1	1	0	0.024590164	0.024590164	122	0	1	0	1	10853	10853	10853	0
7405	2001/11/16 13:06	1	1	3	0.508892763	0.061442565	0.033837934	374.3333333	0	1	12	1	10826	10826	10826	0
7425	2002/1/22 5:12	1	1	1	0	0.058323208	0.02308627	823	0	2	148	1	113	113	113	0
7432	2002/5/3 14:05	1	24	129	0.728912417	0.042969167	0.034353996	290.6356589	0	6	13340	0.534883721	13323	8373	13323	0
7436	2003/3/3 11:30	1	1	1	0	0	0.01305483	383	0	5	17	1	15822	5631.25	15822	0
7452	2002/9/10 12:00	1	1	1	0	0.032876712	0	365	0	5	71	1	804	647	804	0
7478	2005/8/10 6:57	1	1	1	0	0.004310345	0.004310345	232	0	5	1002	1	20918	4022.869444	20918	0
7484	2004/4/8 8:50	1	12	54	0.880913881	0.006728198	0.00655568	429.3703704	0	7	25562	0.592592593	18457	4880.366667	18457	0
7485	2004/4/8 6:32	1	1	1	0	0	0.001035197	966	0	6	374	1	18401	4824.366667	18401	0
7487	2003/12/15 18:17	1	2	7	0.894892127	0.01620131	0.014133058	414.4285714	0	6	1941	0.428571429	17690	5065.1	17690	0
7505	2003/11/19 12:03	1	1	2	0.863120569	0.024539877	0.018404908	81.5	0	4	617	1	17396	4963.233333	17396	0
7531	2003/6/17 9:33	1	3	4	0.928871704	0.00360262	0.000436681	2290	0	5	157	1	16518	5478.15	16518	0
7535	2003/5/16 7:59	1	1	4	1	0.015267176	0.015267176	65.5	0	3	230	0.5	16374	5699.75	16374	1
7551	2003/4/8 6:31	1	1	1	0	0.064260563	0.01584507	1136	0	3	1	1	16239	5879	16239	0
7557	2004/6/30 12:09	1	1	4	0.984662932	0.071984436	0.070038911	128.5	1	6	450	0.5	1524	1190.85	1524	0
7558	2004/6/30 11:34	1	1	1	0	0.012480499	0.003120125	641	0	5	264	1	4717	2797.766667	4717	0
7560	2004/6/30 7:59	1	1	1	0	0.008433735	0.006827309	2490	0	6	243	1	722	398.5833333	722	0
7565	2004/6/29 17:09	1	1	1	0	0.000288684	0	3464	1	6	288	1	6625	3465.233333	6625	0
7566	2004/6/29 13:52	1	1	1	0	0.045647558	0.046178344	1884	1	5	249	1	6624	3464.233333	6624	0
7570	2004/6/28 22:39	1	1	1	0	0.00288767	0.000577534	3463	1	6	287	1	6622	3462.6	6622	0
7579	2004/6/25 12:04	1	1	1	0	0.008253095	0.001375516	727	0	6	331	1	18986	4886.357143	18986	0
7583	2004/6/24 9:35	1	4	13	0.999027033	0.009313556	0.008278717	223	0	8	632	0.230769231	2917	2802	2917	0
7584	2004/6/21 13:23	1	1	1	0	0.000170213	0	5875	1	6	231	1	700	381.85	700	0
7595	2004/5/24 6:13	1	2	18	0.945379008	0.018425984	0.01623985	177.8888889	0	7	7735	0.722222222	2561	2474.5	2561	0
7596	2004/5/23 17:38	1	4	5	0.863397812	0.006438175	0.001514865	1056.2	0	7	1161	1	18887	5007.614286	18887	0
7597	2004/5/23 16:05	1	1	1	0	0.001334223	0.001334223	1499	0	6	212	1	18882	5002.614286	18882	0
7599	2004/5/19 10:46	1	8	9	0.618525576	0.011832061	0.009414758	873.3333333	0	7	2832	1	2543	2456.5	2543	0
7602	2004/5/16 9:22	1	3	5	0.759415027	0.011427567	0.00281294	1137.6	0	7	1107	1	18832	5086.166667	18832	0
7610	2004/5/7 18:35	1	3	3	0.835055451	0.004346776	0.000241488	1380.333333	0	7	787	1	18762	5053	18762	0
7612	2004/5/7 15:42	1	3	7	0.975516949	0.012961117	0.014955135	286.5714286	0	5	1433	1	18759	5050	18759	0
7613	2004/5/7 6:16	1	4	4	0.586485097	0.021677663	0.006597549	1061	0	8	843	1	2310	2255.5	2310	0
7619	2004/4/28 19:17	1	3	4	0.390821998	0.011188555	0.000550257	1363	0	7	1035	1	18726	5044.2	18726	0
7624	2004/4/22 18:00	1	1	1	0	0.000680735	0.000680735	1469	0	6	181	1	18655	5010.85	18655	0
7625	2004/4/22 14:15	1	1	1	0	0.098280098	0.051597052	407	0	4	345	1	1113	718.8833333	1113	0
7634	2004/4/15 11:58	1	2	2	0.322756959	0.064638783	0	131.5	0	5	691	1	18587	4986.116667	18587	0
7637	2004/4/14 9:29	1	1	1	0	0.025925926	0.007407407	270	1	2	0	1	6459	3878.883333	6459	0
7640	2004/4/12 16:57	1	1	1	0	0.003474233	0	3454	0	6	167	1	1096	712.3166667	1096	0
7688	2004/2/17 5:05	1	1	1	0	0.001688476	0.001688476	2369	0	5	32	1	3900	2521.433333	3900	0
7692	2004/2/12 7:22	1	1	1	0	0.001614205	0.002017756	2478	0	4	17	1	3889	2518.016667	3889	0
7697	2004/2/6 5:52	1	1	1	0	0.034188034	0.025641026	117	1	2	0	1	433	433	433	0
7699	2004/2/5 12:12	1	1	1	0	0.026936027	0.011784512	594	1	1	6	1	431	431	431	0
7712	2006/10/31 11:16	1	1	1	0	0.018292683	0	164	0	7	1026	1	2815	1201.816667	2815	0
7729	2004/9/22 13:15	1	12	17	0.846579024	0.012629452	0.018186411	465.7647059	0	8	2548	0.941176471	3309	2649	3309	0
7730	2004/9/21 17:54	1	1	1	0	0.011356467	0.005678233	1585	1	5	116	1	6820	2682.533333	6820	0
7731	2004/9/21 11:51	1	1	1	0	0.005738881	0.004304161	697	0	6	97	1	4956	2338.55	4956	0
7732	2004/9/21 11:08	1	1	1	0	0.043478261	0	138	0	5	161	1	1260	601.8666667	1260	0
7734	2004/9/9 11:19	1	1	1	0	0	0.044444444	135	0	5	149	1	1226	589.15	1226	0
7735	2004/9/8 12:26	1	1	1	0	0.043478261	0	138	0	5	148	1	1224	591.9	1224	0
7737	2004/8/31 5:02	1	1	1	0	0.015822785	0.003164557	316	0	4	113	1	4875	2295.766667	4875	0
7740	2004/8/25 11:50	1	1	1	0	0.001447178	0.007959479	1382	0	7	79	1	4843	2297.266667	4843	0
7744	2004/8/18 7:55	1	2	2	0.749595257	0.009584665	0.005324814	939	0	7	219	1	4821	2293.633333	4821	0
7746	2004/7/22 12:11	1	1	1	0	0.007220217	0.007220217	277	0	4	86	1	3224	3085.5	3224	0
7751	2004/7/12 9:26	1	1	1	0	0.005681818	0.001136364	880	0	3	34	1	3210	3092	3210	0
7752	2004/7/8 18:20	1	1	1	0	0.000749064	0.000749064	1335	0	6	28	1	19131	4959.416667	19131	0
7757	2004/7/7 7:52	1	1	1	0	0.031746032	0.026455026	189	0	5	228	1	19119	4947.488095	19119	0
7759	2004/7/1 12:47	1	2	2	0.987692509	0.008940545	0.001341082	1118.5	0	7	69	1	4733	2813.433333	4733	0
7761	2004/7/1 12:01	1	1	1	0	0.012480499	0.003120125	641	0	5	35	1	4726	2806.433333	4726	0
7762	2004/7/1 11:47	1	1	1	0	0.001454545	0.033454545	1375	0	7	24	1	4725	2805.433333	4725	0
7768	2004/6/30 13:00	1	3	6	0.996254052	0.009961686	0.01302682	217.5	0	4	437	0.5	2925	2810	2925	0
7770	2005/1/27 12:19	1	1	2	0.248322445	0.033099579	0.000841515	1782.5	1	5	541	1	272	272	272	0
7771	2005/1/27 11:14	1	1	3	0.201849445	0.00536193	0.107238606	373	1	5	1328	1	270	270	270	0
7780	2004/10/12 6:51	1	1	1	0	0.100795756	0.148541114	377	0	5	151	1	5055	2308.3	5055	0
7784	2005/12/16 6:25	1	1	5	0.6790138	0.393939394	0.393939394	6.6	1	3	0	0.2	1986	1449	1986	0
7788	2005/10/11 9:35	1	1	1	0	0.059352518	0	556	1	10	193	1	1288	892.5	1288	0
7795	2007/11/2 10:03	1	1	1	0	0.138297872	0.1	470	0	8	953	1	2237	648.75	2237	0
7798	2006/2/5 16:03	1	1	1	0	0.003738318	0.003738318	535	0	11	240	1	21816	4012.108333	21816	0
7799	2006/2/2 18:04	1	1	1	0	0.006734007	0.003367003	297	0	9	259	1	21813	4015.876984	21813	0
7803	2006/2/1 18:28	1	1	2	0.836640742	0.015806112	0.015806112	474.5	0	9	617	1	21802	4040.400794	21802	0
7806	2006/1/27 14:53	1	1	1	0	0.006756757	0	592	0	11	238	1	452	297.6666667	452	0
7808	2006/1/13 4:39	1	1	1	0	0.03003003	0.024024024	333	0	9	280	1	21688	3974.513095	21688	0
7811	2006/1/9 11:49	1	1	1	0	0.001105278	0.002763194	3619	0	8	210	1	2283	1635.166667	2283	0
7815	2005/12/5 12:47	1	2	4	0.991118359	0.010884354	0.003628118	551.25	0	10	838	1	21554	3999.984921	21554	0
7819	2005/11/24 15:40	1	1	1	0	0.008684864	0.004135649	2418	0	10	161	1	327	201.3333333	327	0
7822	2005/11/18 6:16	1	1	1	0	0.038095238	0.028571429	630	0	8	169	1	21457	4037.448016	21457	0
7826	2005/11/14 17:26	1	1	1	0	0.000828157	0	2415	0	10	151	1	319	199.5	319	0
7828	2005/11/9 12:15	1	1	1	0	0.175287356	0.109195402	348	0	6	155	1	309	190.8333333	309	0
7832	2005/11/2 9:12	1	1	1	0	0.014705882	0.014705882	68	0	7	151	1	21411	4083.20754	21411	0
7835	2005/10/21 3:38	1	2	2	0.954434003	0.002074689	0.000138313	3615	0	10	268	1	21410	4162.965079	21410	0
7838	2005/10/18 5:12	1	1	1	0	0.008097166	0	247	0	7	167	1	21299	4071.343254	21299	0
7839	2005/10/17 12:53	1	1	2	0.650022422	0.010817308	0.003605769	416	0	9	303	1	300	196	300	0
7841	2005/10/17 7:32	1	1	1	0	0.042671614	0.035250464	539	0	8	138	1	1319	909	1319	0
7843	2005/10/13 12:55	1	1	2	0.955758991	0.060728745	0.032388664	370.5	0	9	290	1	296	197.5	296	0
7844	2005/10/13 12:41	1	1	1	0	0.005347594	0	374	0	8	126	1	21276	4116.526587	21276	0
7845	2005/10/13 6:33	1	2	2	0.315997133	0.063087248	0.030872483	372.5	0	10	296	1	21264	4104.526587	21264	0
7850	2005/10/6 15:25	1	1	3	0.786583413	0.006748072	0.006748072	1037.333333	0	10	339	1	21160	4016.763889	21160	0
7851	2005/10/5 9:14	1	1	1	0	0.031746032	0.007936508	126	0	5	223	1	1277	910.5	1277	0
7852	2005/10/3 10:45	1	1	1	0	0.023809524	0.022108844	588	0	10	122	1	288	200.5	288	0
7853	2005/9/27 13:18	1	1	1	0	0.000414938	0.000414938	2410	0	10	103	1	282	195	282	0
7857	2005/9/26 10:58	1	1	1	0	0.003597122	0.003597122	278	0	6	115	1	21104	4011.560714	21104	0
7859	2005/9/26 10:13	1	1	2	0.99107606	0.002234637	0.001117318	1342.5	0	10	206	1	21103	4010.560714	21103	0
7865	2005/9/22 17:39	1	1	1	0	0.001380453	0.000276091	3622	1	8	101	1	2053	1272.5	2053	0
7867	2005/9/21 12:35	1	1	1	0	0.001931745	0	1553	0	10	104	1	1134	790	1134	0
7873	2005/9/8 7:07	1	1	1	0	0.00126369	0.00126369	2374	0	10	84	1	21031	4026.95873	21031	0
7878	2005/9/5 12:37	1	3	4	0.783441908	0.004902851	0.001271109	1376.75	0	10	544	1	20976	3985.523413	20976	0
7880	2005/9/5 6:34	1	1	1	0	0.06122449	0.06122449	49	0	5	325	1	20969	3978.523413	20969	0
7884	2005/9/2 6:13	1	1	2	0.863120569	0.046700508	0.017258883	492.5	0	10	181	1	1106	825.5	1106	0
7887	2005/9/1 8:40	1	1	1	0	0.4	0	55	0	4	191	1	1099	818.5	1099	0
7891	2005/8/17 9:50	1	1	1	0	0.013548387	0.000645161	1550	1	10	69	1	1089	824	1089	0
7898	2005/8/16 3:41	1	2	6	0.30228727	0.0477671	0.028547202	589.6666667	0	10	547	0.833333333	20964	4055.449206	20964	0
7902	2005/8/11 9:48	1	2	2	0.735508582	0.005758157	0.00537428	1302.5	0	10	140	1	20925	4028.756349	20925	0
7903	2005/8/11 8:55	1	2	2	0.455831458	0.009037328	0.005304519	2545	0	10	139	1	20923	4026.756349	20923	0
7905	2005/8/10 17:42	1	1	1	0	0.001159644	0.003865481	2587	1	7	111	1	1979	1805	1979	0
7908	2005/8/8 11:09	1	1	2	0.954434003	0.005847953	0.01754386	171	1	7	130	1	1977	1812	1977	0
7910	2005/8/8 8:52	1	1	1	0	0.00021106	0.00021106	4738	0	7	74	1	20915	4027.259921	20915	0
7912	2005/8/3 10:03	1	1	1	0	0.000327386	0.000163693	6109	0	9	55	1	1249	1144.5	1249	0
7922	2005/7/25 11:09	1	1	1	0	0.000826788	0.000413394	2419	1	8	57	1	1867	1733.5	1867	0
7926	2005/7/20 16:15	1	1	1	0	0.001933702	0.001657459	3620	1	8	37	1	1852	1720.5	1852	0
7928	2005/7/19 9:53	1	1	3	0.901897236	0.014285714	0.001020408	326.6666667	0	9	120	1	20905	4126.39127	20905	0
7929	2005/7/19 8:30	1	1	3	0.925862892	0.008108108	0.002162162	616.6666667	0	10	150	1	20902	4123.39127	20902	0
7930	2005/7/19 7:04	1	2	2	0.998845536	0.030257186	0.007564297	330.5	0	8	128	1	20894	4115.39127	20894	0
7933	2005/7/14 14:36	1	1	1	0	0.000537057	0	1862	1	8	50	1	1847	1721	1847	0
7935	2005/7/13 8:26	1	1	1	0	0.026022305	0.020446097	538	0	10	33	1	20885	4124.587698	20885	0
7938	2005/7/11 7:08	1	1	1	0	0.006200909	0	2419	1	7	38	1	1144	479.2238095	1144	0
7939	2005/7/8 15:16	1	1	1	0	0.03003003	0.006006006	333	1	9	91	1	1839	1720	1839	0
7947	2005/7/5 14:46	1	2	4	0.774115822	0.020190024	0.016033254	421	0	10	101	1	268	221.5	268	0
7948	2005/7/5 13:57	1	1	1	0	0.034755134	0	633	1	9	21	1	1837	1720	1837	0
7949	2005/7/5 10:08	1	1	1	0	0.011320755	0.003773585	265	0	8	21	1	20873	4159.402778	20873	0
7950	2005/7/4 18:08	1	2	2	0.424808874	0.110544218	0.066326531	294	1	9	89	1	1834	1720	1834	0
7952	2005/7/4 9:28	1	1	3	0.991976263	0.083690987	0.036480687	155.3333333	0	7	257	0.666666667	20869	4158.68373	20869	0
7953	2005/7/4 9:15	1	1	1	0	0.064285714	0.032142857	280	1	6	131	1	1141	478.2904762	1141	0
7954	2005/7/4 7:49	1	1	1	0	0.063157895	0.038596491	285	0	8	46	1	20866	4155.68373	20866	0
7955	2005/7/4 3:47	1	1	1	0	0.016393443	0.016393443	61	0	7	120	1	20865	4154.68373	20865	0
7956	2005/7/1 12:16	1	1	1	0	0.001751313	0.001751313	571	1	9	69	1	1832	1723	1832	0
7959	2005/6/30 17:09	1	1	1	0	0.024363234	0.017718715	903	1	11	70	1	1831	1722	1831	0
7961	2005/6/29 9:21	1	1	1	0	0.031531532	0.004504505	222	1	7	2	1	1828	1719	1828	0
7962	2005/6/29 9:10	1	1	1	0	0.001811594	0.000301932	3312	1	7	21	1	1827	1718	1827	0
7965	2006/6/28 15:37	1	1	1	0	0.054621849	0.151260504	238	0	9	128	1	555	329.1666667	555	0
7977	2006/6/19 17:12	1	2	2	0.923842228	0.210526316	0.177631579	76	0	6	605	1	1825	907.9166667	1825	0
7984	2006/6/14 10:52	1	2	2	0.424405145	0.044144144	0.028828829	555	0	10	141	1	551	325.9166667	551	0
7993	2006/6/6 12:52	1	2	2	1	0.000411862	0.001235585	1214	0	10	109	1	546	322	546	0
7995	2006/6/6 10:41	1	2	4	0.946226371	0.004899673	0.004433038	1071.5	0	10	175	1	22107	3640.979076	22107	0
7998	2006/6/1 16:29	1	1	1	0	0.000424268	0.000424268	2357	0	10	34	1	544	333.1666667	544	0
8011	2006/5/24 11:24	1	1	3	0.714255681	0.049810845	0.013240858	528.6666667	0	10	85	1	541	333.8333333	541	0
8013	2006/5/17 13:28	1	1	1	0	0.016216216	0	185	0	2	103	1	1752	895.0833333	1752	0
8017	2006/5/16 12:22	1	1	1	0	0.001676446	0.000419111	2386	0	10	18	1	532	331.0833333	532	0
8039	2007/11/2 11:14	1	1	1	0	0.138297872	0.1	470	0	8	584	1	2238	649.75	2238	0
8041	2007/7/4 11:54	1	1	1	0	0.22556391	0.157894737	133	0	4	455	1	2078	636.4333333	2078	0
8044	2007/5/29 4:26	1	1	1	0	0.018	0.004	500	0	10	454	1	405	195.6666667	405	0
8049	2007/5/3 9:12	1	4	5	0.395992474	0.272844828	0.061206897	464	1	14	1725	1	2050	653.05	2050	0
8052	2007/3/30 15:55	1	1	1	0	0.011412268	0.009985735	701	0	9	380	1	22305	2763.615296	22305	0
8053	2007/3/22 15:55	1	1	1	0	0.01	0.003333333	300	0	10	349	1	650	254.7166667	650	0
8055	2007/3/14 8:59	1	1	2	0.337290067	0.024972856	0.009771987	460.5	1	4	997	1	1956	603.35	1956	0
8063	2007/1/9 11:26	1	2	2	0.721928095	0.005641749	0.001410437	709	0	11	539	1	628	248.6666667	628	0
8064	2007/1/9 7:53	1	1	1	0	0.011583012	0.001287001	2331	0	10	260	1	1891	606.3833333	1891	0
8066	2007/1/8 12:01	1	1	1	0	0.033613445	0.010504202	1428	1	3	293	1	4810	2043.716667	4810	0
8068	2007/1/5 12:35	1	1	2	0.983708263	0.02299908	0.013799448	543.5	0	11	554	1	624	246.4666667	624	0
8069	2007/1/5 12:14	1	1	1	0	0.01242236	0.01242236	161	1	2	302	1	4805	2052.066667	4805	0
8074	2006/12/15 9:10	1	1	1	0	0.003066309	0.000766577	2609	1	7	239	1	1472	393.3840548	1472	0
8075	2006/12/8 14:04	1	1	1	0	0.091549296	0	142	1	8	255	1	4785	2063.6	4785	0
8076	2006/12/7 4:09	1	1	1	0	0.003177966	0.002118644	944	0	7	232	1	355	239.5	355	0
8077	2006/11/23 13:10	1	1	1	0	0.011363636	0.005681818	704	0	11	215	1	572	224.1666667	572	0
8085	2006/11/10 4:46	1	1	1	0	0.002169197	0	1383	0	11	227	1	2848	1225.766667	2848	0
8091	2006/11/7 5:35	1	1	1	0	0.003590664	0.000897666	1114	0	11	199	1	328	220	328	0
8094	2006/10/26 11:38	1	1	1	0	0.006993007	0	143	0	7	233	1	22216	3115.208478	22216	0
8098	2006/10/20 10:11	1	1	1	0	0.006734007	0.003367003	297	1	9	196	1	4575	2179.616667	4575	0
8099	2006/10/19 12:32	1	1	1	0	0.106060606	0.022727273	132	0	6	232	1	318	214	318	0
8102	2006/10/11 9:32	1	1	2	0.552495114	0.397435897	0.102564103	39	1	3	548	0.5	313	209.5	313	0
8106	2006/10/6 4:51	1	6	16	0.735336198	0.023336983	0.030659732	913.25	1	11	3265	0.75	2755	1259.833333	2755	0
8113	2006/9/28 10:27	1	3	8	0.878843452	0.02902879	0.021861187	1046.375	0	11	1547	0.75	22192	3213.617388	22192	0
8117	2006/9/6 14:11	1	1	2	0.89049164	0.003915171	0.000326264	1532.5	0	11	248	1	563	268.9166667	563	0
8120	2006/9/6 6:18	1	1	1	0	0.007959479	0	1382	0	11	162	1	2676	1207.166667	2676	0
8122	2006/9/1 8:03	1	1	1	0	0.011472275	0.001912046	523	1	7	157	1	4424	2628	4424	0
8125	2006/8/30 12:19	1	1	4	0.99973651	0.002066383	0.007490637	1935.75	1	7	716	0.5	4420	2625.333333	4420	0
8126	2006/8/30 10:22	1	1	1	0	0.047033285	0.048480463	1382	0	11	155	1	1879	819	1879	0
8127	2006/8/23 11:34	1	2	4	0.846307931	0.037233072	0.018160248	2739.5	1	10	572	1	4400	2615.333333	4400	0
8132	2006/8/4 10:48	1	2	2	1	0.001677852	0.001677852	596	1	9	299	1	2670	1265.583333	2670	0
8133	2006/8/3 13:33	1	1	1	0	0.002120441	0.000848176	2358	0	10	77	1	2668	1263.583333	2668	0
8137	2006/7/12 5:57	1	1	1	0	0.19266055	0.174311927	327	1	8	112	1	4354	2760.583333	4354	0
8139	2006/7/11 10:22	1	1	1	0	0.178571429	0.28125	224	0	7	110	1	1871	940	1871	0
8140	2006/7/10 13:21	1	1	1	0	0.003401361	0.003401361	294	0	6	104	1	560	295.0833333	560	0
8143	2007/4/12 7:14	1	1	1	0	0.006458558	0.002152853	929	1	14	323	1	2014	628.4833333	2014	0
8145	2007/4/11 13:10	1	1	1	0	0.038461538	0.006410256	312	1	8	404	1	2013	629.2	2013	0
8146	2007/4/11 12:42	1	2	3	0.458699781	0.569972196	0.1278962	359.6666667	1	10	889	1	2012	628.2	2012	0
8202	2007/12/4 4:13	1	2	2	0.439496987	0.003337969	0.002781641	1797.5	0	15	438	1	2286	678.5547619	2286	0
8203	2007/12/4 3:29	1	1	1	0	0.003802281	0.001267427	789	0	10	209	1	2284	676.5547619	2284	0
8221	2007/10/9 10:11	1	1	1	0	0.006263048	0	479	0	7	169	1	749	248.1047619	749	0
8226	2007/8/30 10:14	1	1	1	0	0.001877179	0	3729	1	10	178	1	1555	330.8018038	1555	0
8230	2007/8/24 10:28	1	1	1	0	0.004316547	0.004316547	695	0	11	136	1	734	261.85	734	0
8231	2007/8/24 10:15	1	1	1	0	0.011889036	0.003963012	757	0	11	107	1	733	260.85	733	0
8235	2007/8/21 15:09	1	1	2	0.733537929	0.013480816	0.010024196	1446.5	0	11	209	1	731	258.85	731	0
8251	2007/7/9 7:59	1	1	1	0	0.000160179	0.000160179	6243	1	10	56	1	1551	358.3695166	1551	0
8484	2001/11/6 12:55	1	4	17	0.813104031	0.011331445	0.016761095	249.1764706	0	1	432	0.588235294	10706	10706	10706	0
8504	2001/10/29 7:16	1	1	1	0	0.005813953	0.002180233	1376	0	1	5	1	9795	9795	9795	0
8506	2001/10/26 6:40	1	4	8	0.512786377	0.032055123	0.049730377	417.25	0	1	127	1	9781	9781	9781	0
8511	2001/10/24 7:10	1	5	14	0.77296849	0.681892333	0.5954323	87.57142857	0	1	624	0.5	9744	9744	9744	0
8512	2001/10/24 5:31	1	2	2	0.740865686	0.024766098	0.009356081	908.5	0	1	10	1	9728	9728	9728	0
8517	2001/10/22 13:33	1	1	1	0	1.706422018	1.821100917	436	0	1	5	1	9716	9716	9716	0
8530	2001/10/18 6:07	1	1	1	0	0.000734214	0.000734214	1362	0	1	1	1	9687	9687	9687	0
8531	2001/10/18 5:42	1	4	8	0.504749068	0.129053607	0.090668432	188.875	0	1	312	0.5	9686	9686	9686	0
8539	2001/10/16 7:24	1	1	1	0	0.009174312	0.009174312	109	0	1	39	1	9627	9627	9627	0
8542	2001/10/15 7:45	1	2	2	0.918295834	0.006802721	0.001360544	367.5	0	1	35	1	9622	9622	9622	0
8543	2001/10/13 14:03	1	7	8	0.675475066	0.011676899	0.004333694	1038.375	0	1	0	0.125	9620	9620	9620	0
8544	2001/10/13 13:41	1	7	8	0.675475066	0.004349402	0.011719222	1034.625	0	1	6	0.5	9612	9612	9612	0
8545	2001/10/13 13:14	1	2	2	0.629249224	0.069860279	0.0249501	501	0	1	2	1	9604	9604	9604	0
8561	2001/10/9 9:34	1	1	2	0.529360865	0.026350461	0.006587615	379.5	0	1	7	1	9579	9579	9579	0
8565	2001/10/8 12:46	1	1	1	0	0.001970443	0.00270936	4060	0	1	13	1	9573	9573	9573	0
8571	2001/10/5 12:47	1	1	4	0.980073981	0.176970634	0.030911901	323.5	0	1	33	0.75	9548	9548	9548	0
8573	2001/10/4 14:14	1	1	1	0	0.030973451	0.019911504	452	0	1	0	1	9536	9536	9536	0
8577	2001/10/4 12:23	1	1	3	0.989944919	0.012508687	0.004864489	479.6666667	0	1	15	1	9532	9532	9532	0
8579	2001/10/4 6:56	1	6	15	0.462447164	0.180096051	0.142475987	249.8666667	0	1	550	0.6	9408	9408	9408	0
8587	2001/10/3 7:25	1	3	8	0.747303519	0.140367405	0.061234103	265.375	0	1	159	0.875	9388	9388	9388	0
8612	2001/9/25 13:19	1	1	1	0	0.009708738	0.087378641	103	0	1	0	1	9284	9284	9284	0
8614	2001/9/25 12:14	1	1	1	0	0.071748879	0.044843049	223	0	1	29	1	9278	9278	9278	0
8620	2001/9/25 9:36	1	3	3	0.470266149	0.022712091	0.036740147	499	0	1	54	0.666666667	9275	9275	9275	0
8683	2001/8/22 12:58	1	37	430	0.620042794	0.254313116	0.208695766	177.2581395	0	1	0	0.002325581	5550	5550	5550	0
8686	2001/8/9 7:26	1	3	4	0.812830017	0.015015015	0.010810811	416.25	0	1	7	0.75	4264	4264	4264	0
8699	2001/7/31 6:16	1	16	33	0.437999593	0.087760953	0.04923394	676.4242424	0	1	867	0.484848485	4148	4148	4148	0
8714	2001/8/3 15:31	1	3	4	0.343629948	0.25642031	0.220348951	1275.25	1	1	74	0.5	4196	4196	4196	0
8720	2001/9/7 5:08	1	1	1	0	0.059633028	0	218	0	1	16	1	9029	9029	9029	0
8722	2001/9/4 11:09	1	1	1	0	0.005235602	0.015706806	191	0	1	13	1	9016	9016	9016	0
8726	2001/9/3 9:46	1	1	2	0.522559375	0.020408163	0.004373178	343	0	1	24	0.5	9010	9010	9010	0
8745	2001/11/5 13:43	1	1	1	0	0.007667032	0.005476451	913	0	1	70	1	9921	9921	9921	0
8747	2001/10/25 13:14	1	1	1	0	0.00219539	0	911	0	1	59	1	9768	9768	9768	0
8761	2007/1/11 10:52	1	1	1	0	0.014727541	0	679	0	10	202	1	4844	2077.183333	4844	0
8762	2006/5/17 12:30	1	5	11	0.981635259	0.012345679	0.002244669	243	0	12	773	0.636363636	1749	892.0833333	1749	0
8789	2003/1/30 8:05	1	2	2	0.721928095	0.003891051	0.003891051	642.5	0	6	9	1	15539	5898	15539	0
8796	2002/5/24 11:26	1	1	1	0	0.373493976	0.024096386	83	1	1	11	1	1528	1528	1528	0
8821	2003/3/4 10:56	1	1	1	0	1.604519774	1.604519774	177	0	3	4	1	2324	1423	2324	1
8825	2001/9/14 14:45	1	1	1	0	0	0	2	0	1	0	1	9138	9138	9138	0
8856	2004/5/10 6:37	1	1	1	0	0.064981949	0.007220217	277	0	4	13	1	2316	2261.5	2316	0
8890	2007/1/31 15:01	1	2	2	0.795881274	0.027513228	0.000352734	1417.5	1	11	12	1	4886	2091.483333	4886	0
8891	2006/2/2 22:45	1	1	2	0	0.01	0.01	100	1	5	1	1	2592	1553.833333	2592	0
8892	2006/1/24 10:49	1	2	2	0.540837932	0.16367713	0.125560538	223	0	10	119	1	21700	3960.405556	21700	0
8899	2005/1/4 5:43	1	1	1	0	0.003468208	0.165317919	865	1	10	1	1	146	146	146	0
8904	2004/7/26 5:22	1	3	4	1	0.001367054	0.001367054	731.5	0	6	270	0.5	19247	4996.147619	19247	0
8913	2004/4/21 12:18	1	1	1	0	0.003012048	0.001004016	996	0	7	0	1	1944	1915.5	1944	0
8925	2003/8/13 17:08	1	1	1	0	0	0	45	1	1	0	1	3445	1999.416667	3445	1
8949	2002/4/23 10:52	1	1	1	0	0.00140647	0.00140647	711	0	3	1	1	12952	8068	12952	0
8958	2002/2/26 16:26	1	5	40	0.281852737	0.001239541	0.001239541	80.675	0	4	852	0.475	12261	7779	12261	0
8960	2002/2/6 13:09	1	12	35	0.743353965	0.021344356	0.012196775	421.6571429	0	5	1655	0.714285714	11932	9798	11932	0
8962	2002/1/29 4:41	1	1	1	0	0	0	0	0	1	137	1	11863	9776.5	11863	0
8963	2002/1/29 4:11	1	3	3	0.641039661	0.100719424	0.017985612	278	0	2	199	1	11862	9775.5	11862	0
9005	2004/4/30 10:12	1	7	15	0.751389793	0.02760274	0.016506849	973.3333333	0	7	3281	1	2247	2192.5	2247	0
9092	2006/9/28 10:14	1	6	11	0.145477827	0.114712106	0.109366299	816.2727273	0	11	1122	0.818181818	4460	2123.916667	4460	1
9115	2006/2/20 13:34	1	1	1	0	0.024778761	0.001769912	565	1	12	325	1	2455	1782.333333	2455	0
9129	2006/10/20 10:11	1	2	3	0.087740682	0.501815248	0.495764421	826.3333333	1	9	586	1	4573	2177.616667	4573	0
9164	2002/3/20 9:27	1	1	1	0	0	0	0	0	1	21	1	12621	7995	12621	0
9165	2002/2/27 6:52	1	1	1	0	0	0.038167939	131	0	1	184	1	12265	7764.5	12265	0
9175	2001/7/25 7:04	1	1	1	0	0.007462687	0.007462687	134	0	1	1	1	4019	4019	4019	0
9176	2001/7/24 12:57	1	2	3	1	0.059760956	0	83.66666667	0	1	44	1	4018	4018	4018	0
9177	2001/7/9 11:02	1	1	1	0	0.052238806	0	134	0	1	0	1	1965	1965	1965	0
9180	2001/11/5 18:41	1	2	3	0	0	0	83.66666667	0	1	210	0.333333333	9926	9926	9926	0
9195	2002/3/20 9:27	1	1	1	0	0	0	131	0	1	0	1	12622	7996	12622	0
9224	2002/4/19 16:38	1	1	1	0	0	0	67	0	1	0	1	482	482	482	1
9232	2005/4/6 17:38	1	1	1	0	0.333333333	0.022222222	45	0	4	43	1	1600	1600	1600	0
9234	2004/1/14 7:32	1	1	1	0	0.022222222	0.022222222	45	0	3	1	1	3771	2440.1	3771	0
9242	2005/6/3 4:25	1	6	13	0.716759611	0.147292419	0.089711191	426.1538462	0	12	2166	0.923076923	966	919	966	0
9243	2005/9/23 7:19	1	1	2	0.205592508	0.062222222	0.075555556	112.5	0	7	327	1	21036	3956.213889	21036	0
9246	2006/11/28 12:37	1	2	2	0.999249248	0.006844106	0.004942966	1315	1	9	10	0.5	4779	2072.4	4779	0
9248	2006/11/20 12:06	1	1	1	0	0.01369863	0.02739726	292	0	7	28	1	4699	2004.1	4699	0
9249	2006/10/23 13:40	1	1	1	0	0.033898305	0.010169492	295	0	7	174	1	4605	2187.283333	4605	0
9250	2006/5/2 9:16	1	1	1	0	0.082758621	0.010344828	290	1	7	34	1	3814	2420.666667	3814	0
9251	2006/3/29 11:31	1	2	2	0.941423108	0.009146341	0.013937282	1148	1	9	1	1	3700	2388	3700	0
9252	2006/3/29 10:18	1	1	1	0	0.003448276	0.003448276	290	1	7	1	1	3698	2386	3698	0
9254	2006/3/10 16:19	1	1	1	0	0.006896552	0.044827586	290	1	7	8	1	2736	1470.5	2736	0
9256	2005/11/25 15:54	1	1	1	0	0.015337423	0.009202454	326	0	7	0	1	2298	1396	2298	0
9257	2005/11/25 15:49	1	1	1	0	0.003067485	0.003067485	326	0	7	0	1	2297	1395	2297	0
9258	2005/11/25 15:45	1	1	1	0	0.006134969	0.003067485	326	0	7	0	1	2296	1394	2296	0
9259	2005/11/25 14:43	1	1	1	0	0.726153846	0.067692308	325	0	7	9	1	2295	1393	2295	1
9260	2005/11/16 10:08	1	1	1	0	0.04	0.01	200	0	7	29	1	2258	1376	2258	0
9261	2005/10/18 15:22	1	1	1	0	0.313131313	0.176767677	198	1	7	82	1	2197	1337.833333	2197	0
9263	2005/6/1 19:10	1	1	1	0	0	0.005494505	182	0	6	0	1	1785	1698.5	1785	0
9264	2005/6/1 14:28	1	1	1	0	0.049180328	0.021857923	183	1	6	2	1	1773	1686.5	1773	1
9265	2005/5/30 9:17	1	1	1	0	0.010989011	0.005494505	182	1	6	97	1	1759	1682	1759	0
9267	2004/11/8 17:14	1	1	1	0	0.005464481	0.005464481	183	0	6	5	1	29	29	29	0
9272	2004/7/26 17:01	1	1	1	0	0.059602649	0.013245033	151	1	4	5	1	6733	2941.7	6733	0
9273	2004/7/21 9:46	1	1	1	0	0.006711409	0.006711409	149	0	4	0	1	6723	2962.966667	6723	0
9274	2004/7/21 7:08	1	1	1	0	0.255033557	0.255033557	149	0	4	55	1	19180	4942.021429	19180	1
9277	2004/4/13 19:38	1	1	1	0	0.060402685	0.026845638	149	1	4	62	1	6457	3880.233333	6457	1
9278	2004/2/11 10:50	1	8	40	0.795990754	0.038697499	0.021944313	105.95	1	7	1021	0.25	5965	3706.55	5965	0
9281	2003/9/30 11:56	1	1	1	0	0.020547945	0.006849315	146	1	2	0	1	3669	1743.416667	3669	0
9282	2003/9/30 9:02	1	1	1	0	0.013793103	0	145	1	2	1	1	3667	1741.416667	3667	1
9283	2003/9/29 16:40	1	1	1	0	0.881944444	1.006944444	144	1	2	4	1	3665	1739.583333	3665	1
9284	2003/9/25 15:54	1	1	1	0	0.006134969	0.006134969	163	1	2	23	1	3626	1705	3626	0
9285	2003/9/2 11:36	1	1	1	0	0.006134969	0.030674847	163	0	2	5	1	3489	2016.333333	3489	1
9286	2003/8/28 16:50	1	1	1	0	1.078787879	0.781818182	165	0	2	31	1	3485	2022.5	3485	1
9287	2003/7/28 10:12	1	1	1	0	0.052238806	0	134	0	2	45	1	3387	1973.083333	3387	0
9288	2003/6/13 15:45	1	1	1	0	0.007462687	0.141791045	134	1	2	22	1	3335	1988	3335	0
9289	2003/5/22 9:43	1	2	3	0	0.054216867	0.054216867	55.33333333	0	2	1	1	3302	2006.333333	3302	0
9290	2003/5/21 15:56	1	1	1	0	0.147887324	0.084507042	142	1	2	21	1	3296	2000.333333	3296	0
9291	2003/4/30 11:32	1	3	3	0.842088782	0.006572295	0.006572295	659.3333333	0	5	77	1	3251	2105.166667	3251	0
9292	2003/3/18 16:44	1	1	1	0	0.028776978	0.014388489	139	0	2	0	1	3167	2193.333333	3167	0
9293	2003/3/18 13:51	1	1	1	0	0.02173913	0.028985507	138	0	2	0	1	15970	5731.666667	15970	1
9296	2003/1/28 12:12	1	1	1	0	0.037313433	0.007462687	134	0	2	48	1	2234	1365.833333	2234	0
9297	2002/12/11 8:42	1	1	1	0	0.03030303	0.03030303	132	1	2	21	1	2134	1304.5	2134	0
9298	2002/11/20 12:07	1	1	1	0	0.015151515	0.015151515	132	0	2	0	1	2073	1309	2073	1
9299	2002/11/20 12:02	1	1	1	0	0.015151515	0.015151515	132	0	2	0	1	2072	1308	2072	0
9300	2002/11/20 11:49	1	1	1	0	0.015151515	0.015151515	132	0	2	20	1	2071	1307	2071	0
9301	2002/10/31 9:45	1	1	1	0	0.022727273	0.015151515	132	0	2	2	1	2050	1687.5	2050	1
9302	2002/10/29 12:02	1	1	1	0	0	0.038167939	131	1	2	1	1	2048	1692.5	2048	0
9303	2002/10/28 12:56	1	3	4	0.960964047	0.003436426	0.003436426	363.75	0	5	14	1	14940	6778.166667	14940	0
9304	2002/10/25 14:03	1	1	1	0	0.113636364	0.075757576	132	1	1	28	1	1879	1628.5	1879	0
9305	2002/9/27 9:42	1	1	1	0	0.054263566	0.023255814	129	1	1	22	1	1837	1653	1837	1
9306	2002/9/5 14:33	1	1	1	0	0.072	0.08	125	1	1	37	1	1694	1539.5	1694	0
9307	2002/7/30 11:59	1	1	1	0	0.008064516	0.008064516	124	0	1	0	1	1676	1608	1676	0
9308	2002/7/30 11:27	1	1	1	0	0.766129032	0.161290323	124	0	1	63	1	1673	1605	1673	1
9309	2002/5/28 14:14	1	3	5	0.928383212	0.003913894	0.003913894	408.8	0	4	47	1	1535	1535	1535	1
9312	2002/11/20 11:44	1	1	1	0	0.02247191	0.02247191	89	0	2	180	1	2070	1306	2070	0
9313	2002/10/31 10:21	1	1	1	0	0.011235955	0.011235955	89	0	2	160	1	14967	6525.666667	14967	0
9314	2002/10/31 9:35	1	1	1	0	0.247191011	0.202247191	89	1	2	160	1	2049	1686.5	2049	0
9334	2003/12/8 16:10	1	2	3	0	0.021052632	0.021052632	63.33333333	0	4	360	1	4581	2428.916667	4581	0
9336	2003/5/22 8:11	1	1	1	0	0.041666667	0.041666667	24	0	2	1	1	16436	5676	16436	0
9337	2003/5/21 15:56	1	1	1	0	0	0	24	1	1	0	1	3296	2000.333333	3296	0
9344	2006/3/2 16:35	1	2	2	0.237447383	0.413762682	0.458314954	1133.5	1	9	110	1	2677	1429.833333	2677	0
9346	2004/7/28 20:11	1	1	1	0	0.608888889	0.262222222	225	1	4	2	1	6740	2945.883333	6740	1
9367	2007/4/24 0:36	1	1	1	0	0.016666667	0.016666667	120	0	7	7	1	403	203.5	403	0
9371	2007/3/5 10:31	1	2	2	0.918295834	0.001536098	0.007680492	325.5	1	7	140	1	22273	2789.598088	22273	0
9374	2006/4/12 11:39	1	1	2	1	0.008547009	0.008547009	58.5	1	8	0	0.5	3751	2397.333333	3751	0
9376	2006/4/12 0:01	1	1	2	1	0.070063694	0.171974522	78.5	1	7	30	0.5	3743	2389.333333	3743	0
9379	2006/2/10 21:06	1	1	4	0.937891021	0.183098592	0.132394366	88.75	1	8	771	0.75	2623	1571.166667	2623	1
9380	2005/7/28 12:52	1	1	4	0.911914904	0.007431491	0.001393405	538.25	1	8	9	0.5	1952	1813	1952	1
9381	2005/7/25 10:24	1	1	3	0.57394744	0.218309859	0.147887324	94.66666667	1	6	183	0.333333333	1856	1722.5	1856	1
9382	2005/5/25 10:15	1	2	6	0.575992789	0.126915709	0.070402299	348	1	7	323	0.666666667	1749	1689.5	1749	1
9388	2003/7/19 8:21	1	1	2	0.970950594	0.056	0.024	62.5	0	3	215	1	16977	5632.183333	16977	0
9393	2002/3/20 14:23	1	1	1	0	0.025974026	0.025974026	77	0	2	0	1	326	326	326	0
9394	2002/3/20 14:10	1	2	4	0.856241865	0.026522593	0.007858546	254.5	0	2	38	0.75	12627	8001	12627	0
9395	2002/3/13 7:06	1	1	2	0.650022422	0.006444683	0.006444683	465.5	0	3	12	1	12583	8012	12583	0
9396	2002/3/8 7:25	1	1	1	0	0.014084507	0.014084507	71	0	2	1	1	12526	7978.5	12526	0
9397	2002/3/7 17:05	1	2	4	0.86603121	0.700404858	0.943319838	61.75	0	2	0	0.25	12510	7962.5	12510	0
9411	2001/6/27 7:46	1	1	6	0.249195646	0.211737629	0.104718067	144.8333333	0	1	0	0.166666667	1490	1490	1490	0
9424	2005/7/25 11:15	1	1	3	0.57394744	0.218309859	0.147887324	94.66666667	1	6	459	0.333333333	1870	1736.5	1870	0
9454	2003/7/19 11:27	1	7	9	0.811027349	0.007901464	0.002788752	478.1111111	0	5	364	0.888888889	17003	5658.183333	17003	0
9458	2002/9/30 11:37	1	1	1	0	0.02173913	0.02173913	46	0	3	91	1	910	731	910	0
9461	2002/3/26 6:23	1	3	6	0.579749624	0.079896907	0.056701031	129.3333333	0	4	48	0.666666667	12697	8044	12697	0
9490	2005/6/3 4:25	1	10	19	0.699113662	0.090226505	0.046927794	420.5789474	0	14	2832	0.894736842	1003	956	1003	0
9500	2007/2/1 5:04	1	1	1	0	0.04	0.04	25	0	4	153	1	370	206.3333333	370	0
9504	2006/4/12 11:38	1	1	3	0.960229718	0.021582734	0.014388489	46.33333333	1	8	0	1	3749	2395.333333	3749	0
9506	2005/12/6 11:21	1	2	2	0.957553484	0.175	0.1875	40	0	4	188	1	3	3	3	0
9519	2006/4/12 11:31	1	1	3	0.910718444	0.010919017	0.020928116	732.6666667	1	9	0	0.666666667	3746	2392.333333	3746	0
9520	2006/4/12 0:01	1	1	1	0	0	0	34	1	1	0	1	3743	2389.333333	3743	0
9537	2002/2/26 12:00	1	1	2	0.918295834	0.008510638	0.008510638	352.5	0	2	22	0.5	12166	7684	12166	0
9540	2001/11/30 17:53	1	10	16	0.942193548	0.016583024	0.001745581	286.4375	0	1	602	0.8125	11224	11224	11224	0
9573	2001/12/11 13:49	1	4	6	0.851283951	0.015671891	0.003001	499.8333333	0	1	230	1	11305	10931.5	11305	0
9583	2001/7/5 6:19	1	1	1	0	0.034482759	0.034482759	29	0	1	8	1	1958	1958	1958	0
9587	2001/7/23 13:19	1	5	7	0.754266033	0.004985388	0.003266288	831	0	1	141	0.857142857	4014	4014	4014	0
9601	2007/7/5 9:52	1	2	4	0.564569067	0.016537743	0.03147506	937.25	1	11	481	1	5535	2100.1	5535	0
9604	2007/3/8 12:46	1	1	2	0.95285881	0.019424729	0.002614867	1338.5	0	9	6	1	5165	2246.983333	5165	0
9606	2007/3/5 15:44	1	2	2	0.838372938	0.141304348	0.163043478	184	0	8	155	1	4978	2063.183333	4978	1
9631	2002/3/7 13:08	1	2	2	0.811278124	0.034188034	0.034188034	58.5	0	2	0	0.5	12506	7958.5	12506	0
9659	2005/7/28 13:08	1	1	4	0.911914904	0.007438401	0.0013947	537.75	1	8	532	0.5	1956	1817	1956	0
9662	2007/7/5 9:50	1	2	2	0.2108423	0.002053388	0.059548255	487	1	11	151	1	5531	2096.1	5531	0
9697	2007/11/8 11:59	1	1	1	0	0.00109569	0	2738	0	10	1	1	769	253.6190476	769	0
9698	2007/11/7 12:00	1	1	1	0	0.019012797	0.021206581	2735	1	9	11	1	5681	1613.004762	5681	0
9700	2007/10/16 12:57	1	1	1	0	0.00110011	0	2727	0	9	0	1	22437	2447.639635	22437	0
9705	2007/8/1 9:44	1	1	1	0	0.020535387	0.020535387	2727	0	9	27	1	5591	2083.8	5591	0
9706	2007/7/5 10:43	1	1	1	0	0.001833517	0.000366703	2727	0	9	0	1	5536	2101.1	5536	0
9708	2007/6/4 13:21	1	1	1	0	0.028267254	0.00256975	2724	1	9	12	1	5520	2113.183333	5520	0
9709	2007/5/23 14:57	1	1	1	0	0.018594273	0.009297136	2689	1	9	0	1	5515	2120.933333	5515	0
9710	2007/5/23 14:02	1	1	1	0	0.003364486	0.001869159	2675	1	9	16	1	5513	2118.933333	5513	0
9711	2007/5/7 13:01	1	2	2	0.391243564	0.001904244	0.001632209	1838	1	10	12	1	5462	2130.35	5462	1
9714	2007/4/5 9:14	1	1	1	0	0.000380518	0.000380518	2628	1	9	1	1	5274	2146.55	5274	0
9715	2007/4/4 12:31	1	1	1	0	0.000380518	0	2628	1	9	0	1	5273	2145.983333	5273	0
9717	2007/3/16 9:51	1	2	2	0.918295834	0.001449801	0.00108735	4138.5	1	11	19	1	5199	2265.783333	5199	0
9718	2007/3/8 15:32	1	1	1	0	0.000398248	0	2511	0	9	0	1	5166	2247.983333	5166	0
9720	2007/3/5 15:47	1	1	1	0	0	0.000799361	2502	0	9	7	1	4980	2065.183333	4980	0
9722	2007/2/23 16:27	1	2	2	0.976381875	0.078079815	0.075766339	1729	1	10	22	1	4971	2078.866667	4971	1
9723	2007/2/15 14:05	1	1	1	0	0.000807103	0.000807103	2478	1	9	0	1	4943	2075.05	4943	0
9724	2007/2/15 14:02	1	1	1	0	0.001210654	0.001210654	2478	0	9	3	1	4942	2074.05	4942	0
9725	2007/2/12 11:38	1	1	1	0	0.002017756	0.001210654	2478	0	9	3	1	22270	2833.014394	22270	0
9726	2007/2/9 12:53	1	1	1	0	0.002827141	0.001211632	2476	0	9	0	1	4929	2128.266667	4929	0
9728	2007/2/9 11:35	1	1	1	0	0.001618123	0	2472	0	9	0	1	22269	2849.160101	22269	0
9729	2007/2/9 11:32	1	1	1	0	0.0036452	0.008505468	2469	0	9	0	1	22268	2848.160101	22268	0
9732	2007/2/1 10:38	1	1	1	0	0.017121892	0.002445985	2453	0	9	6	1	371	207.3333333	371	0
9733	2007/1/26 15:44	1	1	1	0	0.021460999	0.004127115	2423	1	9	10	1	4880	2091.983333	4880	0
9734	2007/1/16 21:36	1	2	2	0.863120569	0.00248139	0.000413565	1209	1	9	39	1	4856	2084.15	4856	0
9735	2007/1/8 10:52	1	2	2	1	0.000680272	0.000680272	1470	0	9	10	1	4809	2042.716667	4809	0
9736	2007/1/2 21:35	1	1	1	0	0.000416146	0.000416146	2403	1	9	19	1	4801	2048.616667	4801	0
9737	2006/12/14 13:31	1	1	1	0	0.035372451	0.001664586	2403	1	9	9	1	4787	2049.1	4787	0
9738	2006/12/5 17:03	1	1	1	0	0.044776119	0.037100213	2345	1	9	7	1	4781	2063.1	4781	0
9741	2006/11/23 4:20	1	1	1	0	0.012847966	0.000428266	2335	0	9	13	1	22235	3043.915332	22235	0
9744	2006/10/20 9:55	1	1	1	0	0.00130662	0.003484321	2296	0	9	2	1	4563	2167.616667	4563	0
9746	2006/10/17 17:16	1	1	1	0	0.008718396	0.002615519	2294	0	9	0	1	4548	2156.133333	4548	0
9747	2006/10/17 16:59	1	1	1	0	0.00261324	0.00043554	2296	1	9	1	1	4547	2155.133333	4547	0
9748	2006/10/16 15:04	1	1	1	0	0.00130719	0.002178649	2295	0	9	11	1	4545	2153.3	4545	0
9749	2006/10/5 15:11	1	1	1	0	0.192860253	0.181976491	2297	1	9	7	1	4482	2118.583333	4482	1
9754	2006/6/21 13:04	1	3	3	0.627370798	0.008419083	0.092142189	712.6666667	1	9	24	0.666666667	4335	2776.5	4335	1
9757	2006/5/2 9:45	1	1	1	0	0.002838221	0.000946074	2114	1	9	13	1	3815	2421.666667	3815	0
9758	2006/4/19 23:03	1	1	1	0	0.002367424	0.001420455	2112	1	9	0	1	3763	2376.166667	3763	0
9759	2006/4/19 23:00	1	1	1	0	0.002842255	0.000473709	2111	1	9	0	1	3762	2375.166667	3762	0
9760	2006/4/19 18:38	1	1	1	0	0.006641366	0.006641366	2108	1	9	0	1	3761	2374.166667	3761	1
9763	2006/4/18 14:26	1	1	1	0	0.000481696	0.000481696	2076	1	9	0	1	3755	2368.75	3755	0
9766	2006/4/12 0:01	1	1	3	0.946957303	0.014552069	0.014552069	733	1	9	147	1	3740	2386.333333	3740	0
9768	2006/4/5 13:53	1	1	1	0	0	0.006391347	2034	0	9	2	1	3714	2370.166667	3714	0
9769	2006/4/3 13:22	1	1	1	0	0.017655714	0.003923492	2039	1	9	5	1	3706	2368.666667	3706	1
9770	2006/3/29 13:10	1	1	1	0	0.000495295	0.000495295	2019	1	9	0	1	3701	2389	3701	0
9782	2006/1/31 23:53	1	1	1	0	0.038403234	0.02122284	1979	1	9	1	1	2577	1543.166667	2577	0
9788	2006/1/4 11:06	1	5	5	0.900484003	0.004245067	0.000229463	1743.2	0	12	102	0.8	26	26	26	0
9790	2005/12/17 9:42	1	1	1	0	0.004153686	0.002076843	1926	1	8	22	1	2467	1521.666667	2467	0
9792	2005/11/16 11:43	1	1	1	0	0.009360374	0.004680187	1923	0	8	29	1	2261	1379	2261	0
9793	2005/10/18 15:18	1	1	1	0	0.016145833	0.0140625	1920	0	8	1	1	2196	1336.833333	2196	1
9794	2005/10/17 10:14	1	1	1	0	0.001564945	0	1917	0	8	3	1	2141	1281.833333	2141	0
9796	2005/10/12 6:10	1	1	1	0	0.001046572	0.00418629	1911	0	8	8	1	21257	4100.025794	21257	0
9797	2005/10/4 15:28	1	1	1	0	0.002086594	0.000521648	1917	1	8	1	1	2103	1287	2103	0
9799	2005/9/27 16:42	1	1	1	0	0.001058761	0.001058761	1889	1	8	0	1	2061	1269	2061	0
9800	2005/9/27 13:18	1	1	1	0	0.001058761	0.001058761	1889	0	8	0	1	2060	1268	2060	1
9802	2005/9/26 15:03	1	1	1	0	0.000529381	0.000529381	1889	0	8	0	1	2056	1268.5	2056	0
9804	2005/9/14 10:05	1	1	1	0	0.007458711	0.00319659	1877	0	8	16	1	2042	1283.5	2042	0
9805	2005/8/29 16:03	1	1	1	0	0.001068376	0	1872	0	8	7	1	2010	1302	2010	0
9807	2005/8/10 14:09	1	1	1	0	0.00374933	0.002142475	1867	1	8	13	1	1978	1804	1978	0
9811	2005/7/14 14:37	1	1	1	0	0.000537057	0	1862	1	8	36	1	1848	1722	1848	0
9812	2005/6/8 16:30	1	2	2	0.337290067	0.016712009	0.001943257	1286.5	1	9	14	1	1800	1695	1800	1
9813	2005/5/25 23:55	1	1	1	0	0.122538293	0.049781182	1828	1	7	0	1	1755	1695.5	1755	1
9815	2005/5/16 16:48	1	1	1	0	0.014819206	0.004742146	1687	1	7	6	1	1725	1698.5	1725	1
9816	2005/5/10 10:18	1	1	1	0	0.000596303	0.000596303	1677	1	7	3	1	1715	1692.5	1715	0
9823	2005/3/26 18:39	1	8	22	0.883686045	0.003988143	0.003718674	843.4090909	0	12	447	0.454545455	20416	4476.740476	20416	1
9824	2005/3/22 10:01	1	1	1	0	0.016196761	0	1667	0	7	7	1	1519	1519	1519	0
9826	2005/3/8 13:08	1	1	1	0	0.004263094	0.000609013	1642	1	7	8	1	1424	1424	1424	0
9832	2005/2/14 16:43	1	1	1	0	0.005535055	0.006150062	1626	0	7	3	1	351	351	351	0
9833	2005/2/11 12:51	1	1	1	0	0.004305043	0.001845018	1626	0	7	17	1	346	346	346	0
9834	2005/1/25 15:27	1	1	1	0	0.008014797	0.006165228	1622	0	7	0	1	266	266	266	0
9839	2005/1/12 10:33	1	1	1	0	0.000615006	0.002460025	1626	0	6	1	1	245	245	245	0
9840	2005/1/11 22:32	1	1	1	0	0.499385749	0.112407862	1628	0	6	23	1	242	242	242	1
9843	2004/11/3 18:14	1	2	2	0.273769169	0.015714286	0.045	700	1	6	32	0.5	23	23	23	0
9845	2004/10/1 14:58	1	1	1	0	0.001655629	0.001655629	1208	1	5	0	1	6854	2653.966667	6854	0
9846	2004/10/1 10:55	1	1	1	0	0	0.000827815	1208	0	5	0	1	19364	4541.521429	19364	0
9848	2004/9/23 6:35	1	2	2	0.031172381	0.08348943	0.08348943	1868.5	0	6	16	1	4959	2341.033333	4959	1
9849	2004/9/20 15:17	1	1	1	0	0.002489627	0.002489627	1205	1	5	14	1	6806	2670.283333	6806	1
9852	2004/7/27 14:36	1	1	1	0	0	0.000831947	1202	0	4	0	1	6736	2943.633333	6736	0
9853	2004/7/27 12:01	1	1	1	0	0.009983361	0.000831947	1202	0	4	4	1	19258	5000.314286	19258	0
9854	2004/7/23 12:08	1	1	1	0	0.085355649	0.052719665	1195	1	4	2	1	6724	2957.366667	6724	0
9856	2004/7/8 7:03	1	1	1	0	0.000852515	0.000852515	1173	0	4	0	1	19127	4955.416667	19127	1
9857	2004/7/8 6:27	1	1	1	0	0.004262575	0.000852515	1173	0	4	0	1	19125	4953.416667	19125	0
9858	2004/7/8 6:18	1	1	1	0	0.000854701	0	1170	0	4	7	1	19122	4950.416667	19122	0
9860	2004/5/25 10:51	1	1	1	0	0.001784121	0.000892061	1121	1	4	12	1	6591	3587.016667	6591	0
9861	2004/5/13 9:32	1	1	1	0	0.000892061	0.002676182	1121	0	4	10	1	18823	5096.3	18823	0
9862	2004/5/3 16:56	1	1	1	0	0.049019608	0.049019608	1122	1	4	5	1	6538	3831.883333	6538	0
9863	2004/4/28 7:30	1	3	5	0.608316022	0.026657781	0.033655448	600.2	0	6	230	0.8	18705	5023.2	18705	1
9867	2004/3/24 12:12	1	1	1	0	0.01702509	0.006272401	1116	1	4	14	1	6316	3792.6	6316	0
9868	2004/3/10 11:45	1	1	1	0	0.002710027	0.002710027	1107	0	4	5	1	18054	4635.6	18054	0
9869	2004/3/5 13:47	1	3	3	0.934206402	0.009375	0.009375	640	0	4	9	0.666666667	954	954	954	0
9880	2003/10/19 8:25	1	1	1	0	0.049951969	0.039385207	1041	0	4	0	1	17321	5091.766667	17321	0
9881	2003/10/19 7:45	1	1	1	0	0.003891051	0.000972763	1028	0	4	5	1	17320	5090.766667	17320	0
9882	2003/10/14 8:04	1	2	2	0.811278124	0.00740349	0.001057641	945.5	0	7	7	1	37	37	37	0
9884	2003/9/29 11:43	1	1	1	0	0.004892368	0.004892368	1022	0	3	19	1	3655	1729.583333	3655	0
9885	2003/9/10 6:41	1	2	4	0.775549086	0.007287871	0.005205622	480.25	0	4	5	0.5	17173	5226.666667	17173	0
9886	2003/9/5 17:25	1	1	1	0	0.000979432	0.000979432	1021	1	3	0	1	3551	2075.75	3551	0
9887	2003/9/5 15:04	1	1	1	0	0.009794319	0.009794319	1021	0	3	2	1	3550	2074.75	3550	0
9888	2003/9/3 8:36	1	1	1	0	0.003917728	0.003917728	1021	0	3	1	1	17155	5220.016667	17155	0
9889	2003/9/2 11:07	1	1	1	0	0.008797654	0.00684262	1023	1	3	5	1	3488	2015.333333	3488	0
9890	2003/8/28 16:51	1	1	1	0	0.006849315	0.000978474	1022	0	3	0	1	3486	2023.5	3486	0
9892	2003/7/28 10:12	1	1	1	0	0.002967359	0	1011	0	3	5	1	3388	1974.083333	3388	0
9895	2003/7/19 9:30	1	6	10	0.748015004	0.020718816	0.017758985	946	0	6	87	0.9	16987	5642.183333	16987	0
9897	2003/7/10 11:41	1	1	1	0	0.000992063	0.000992063	1008	1	3	1	1	3378	2020.833333	3378	0
9898	2003/7/9 9:19	1	2	2	0.979868757	0.001777602	0.000592534	2531.5	0	4	1	1	16925	5684.716667	16925	0
9899	2003/7/8 6:50	1	1	1	0	0.000996016	0.000996016	1004	0	3	0	1	16917	5677.466667	16917	0
9906	2003/6/26 9:34	1	6	12	0.824781167	0.016197396	0.00121102	550.5	0	6	259	0.75	16580	5394.266667	16580	1
9907	2003/6/10 5:42	1	1	1	0	0.000869565	0.00173913	1150	0	3	4	1	16490	5500.4	16490	0
9908	2003/6/6 17:22	1	1	1	0	0.00086881	0.00086881	1151	0	3	0	1	16489	5555.233333	16489	0
9910	2003/6/3 8:22	1	1	1	0	0.008718396	0.002615519	1147	0	3	13	1	16472	5543.316667	16472	0
9916	2003/4/16 8:12	1	1	1	0	0.002633889	0	1139	0	3	8	1	16337	5957.833333	16337	0
9918	2003/4/7 11:47	1	1	1	0	0.01663586	0.067467652	1082	0	3	0	1	16232	5873.166667	16232	0
9920	2003/4/1 12:11	1	1	1	0	0.001774623	0	1127	1	3	0	1	3172	2187.833333	3172	0
9924	2003/3/4 10:35	1	6	6	0.990417248	0.018231541	0.003646308	365.6666667	1	4	442	0.833333333	2323	1422	2323	1
9925	2003/3/3 14:23	1	1	1	0	0.001839926	0.057037718	1087	0	3	0	1	2317	1419.5	2317	0
9928	2003/1/31 10:25	1	1	1	0	0.004642526	0.000928505	1077	1	3	3	1	2244	1370.833333	2244	0
9929	2003/1/28 15:08	1	1	1	0	0.002790698	0.001860465	1075	0	3	7	1	2235	1366.833333	2235	0
9933	2003/1/17 12:17	1	1	1	0	0.002840909	0	1056	0	3	1	1	15442	5862.666667	15442	0
9934	2003/1/16 11:27	1	1	1	0	0.001899335	0.001899335	1053	1	3	7	1	2171	1337.166667	2171	0
9935	2003/1/9 6:39	1	1	1	0	0.002849003	0.002849003	1053	0	3	1	1	1253	866.6666667	1253	1
9936	2003/1/8 9:47	1	1	1	0	0.060778727	0.005698006	1053	1	3	22	1	2153	1321.166667	2153	0
9937	2002/12/17 11:15	1	1	1	0	0.015810277	0.011857708	1012	0	3	8	1	2142	1312.5	2142	0
9938	2002/12/9 11:45	1	1	1	0	0.006944444	0	1008	1	3	0	1	2133	1303.5	2133	0
9940	2002/12/5 12:26	1	1	1	0	0.02926337	0.035317861	991	0	3	0	1	2106	1276.5	2106	0
9941	2002/12/5 10:11	1	1	1	0	0.002004008	0.006012024	998	0	3	2	1	2105	1275.5	2105	0
9942	2002/12/3 14:02	1	1	1	0	0.007992008	0.028971029	1001	1	3	13	1	2104	1287.5	2104	0
9943	2002/11/20 12:07	1	1	1	0	0.000988142	0.000988142	1012	0	3	9	1	2074	1310	2074	0
9946	2002/9/19 12:24	1	7	18	0.952912835	0.001596715	0.002851277	487.1111111	0	6	220	0.555555556	882	718.5	882	0
9949	2002/9/4 13:18	1	2	2	1	0.002996255	0.002996255	667.5	0	2	0	1	14677	6878.166667	14677	0
9950	2002/9/4 13:08	1	1	1	0	0.010881393	0	919	0	2	0	1	14675	6876.166667	14675	0
9952	2002/7/23 9:41	1	6	8	0.930821955	0.017553688	0.00130719	669.375	0	5	142	0.5	14548	7958.833333	14548	0
9954	2002/6/13 5:36	1	1	1	0	0.044395117	0.044395117	901	0	2	14	1	13752	7936	13752	0
9955	2002/5/30 6:41	1	3	5	0.925805543	0.028571429	0.01010989	455	0	4	105	0.4	13557	7939	13557	0
9957	2002/4/8 17:33	1	1	1	0	0.003382187	0	887	1	2	4	1	375	375	375	0
9958	2002/4/4 6:12	1	1	1	0	0.012429379	0.006779661	885	0	2	10	1	12780	8001.5	12780	0
9959	2002/3/25 11:20	1	1	1	0	0.038548753	0.015873016	882	1	2	0	1	353	353	353	0
9965	2002/2/28 11:09	1	2	2	0.591672779	0.005464481	0	640.5	0	3	0	1	12294	7793.5	12294	0
9967	2002/2/27 6:42	1	1	1	0	1.248492159	1.033775633	829	0	2	1	1	12264	7763.5	12264	0
9968	2002/2/26 14:06	1	1	1	0	0.007462687	0	670	1	2	0	1	239	239	239	0
9971	2002/2/12 12:04	1	1	1	0	0.063962559	0.088923557	641	0	2	6	1	12121	9985	12121	0
9973	2002/2/1 13:14	1	9	18	0.916073695	0.003545337	0.003545337	517.1111111	0	5	144	0.722222222	155	155	155	0
9975	2002/1/10 13:13	1	1	1	0	0	0.001663894	601	0	2	2	1	11737	10376	11737	0
9976	2002/1/8 14:12	1	2	2	0.426228657	0.017219656	0.002099958	1190.5	1	2	45	1	3	3	3	0
9977	2001/12/19 6:55	1	1	1	0	0.001672241	0.001672241	598	0	1	0	1	11706	11332.5	11706	0
9978	2001/12/19 6:51	1	1	1	0	0.031772575	0.023411371	598	0	1	1	1	11705	11331.5	11705	0
9980	2001/12/13 10:13	1	1	1	0	0.005076142	0.011844332	591	0	1	2	1	11323	10949.5	11323	0
9983	2001/10/19 13:31	1	1	1	0	0.001733102	0.001733102	577	0	1	3	1	9698	9698	9698	0
9984	2001/10/16 13:34	1	9	15	0.295235427	0.080037665	0.081786387	495.6	0	1	434	0.6	9645	9645	9645	0
9986	2001/9/21 12:01	1	1	1	0	0.003466205	0.005199307	577	0	1	1	1	9249	9249	9249	0
9999	2001/8/8 7:07	1	5	6	0.477500576	0.697621744	0.582106455	441.5	0	1	12	0.833333333	4233	4233	4233	0
10000	2001/8/6 13:23	1	1	1	0	0.160558464	0.158813264	573	0	1	6	1	4218	4218	4218	0
10001	2001/7/31 10:49	1	4	4	0.842206234	0.024772497	0.004550051	494.5	0	1	0	0.25	4155	4155	4155	0
10003	2001/7/9 9:34	1	3	3	0	0.071151358	0.064683053	257.6666667	0	1	6	0.666666667	1961	1961	1961	0
10004	2001/7/3 10:48	1	2	2	1	0.002114165	0.002114165	473	0	1	6	1	1939	1939	1939	0
10005	2001/7/3 6:59	1	10	18	0.621842556	0.045640247	0.012022878	475.9444444	0	1	98	0.444444444	1935	1935	1935	0
10006	2001/6/27 11:42	1	2	2	0.640944185	0.010837438	0.010344828	1015	0	1	0	1	1544	1544	1544	0
10007	2001/6/27 10:02	1	1	1	0	0.030088496	0.031858407	565	0	1	0	1	1530	1530	1530	0
10020	2003/3/7 10:54	1	1	1	0	0	0.007117438	562	0	3	557	1	15838	5629.916667	15838	0
10021	2003/3/7 9:37	1	4	4	0.43294934	0.935622318	0.935622318	291.25	0	4	2228	0.25	15837	5628.916667	15837	0
10022	2002/8/20 10:48	1	5	10	0.693674955	1.269091847	1.244840041	387.6	0	4	3663	0.2	14625	7554.333333	14625	0
10023	2002/7/17 4:52	1	1	1	0	0.001769912	0.001769912	565	0	2	324	1	14539	8190	14539	0
10024	2002/7/11 12:16	1	1	1	0	0.001769912	0.001769912	565	0	2	318	1	14532	8203.833333	14532	0
10025	2002/7/11 7:29	1	1	1	0	1.492035398	1.492035398	565	0	2	318	1	14520	8191.833333	14520	0
10027	2002/3/13 10:47	1	1	1	0	0.001769912	0.001769912	565	0	2	198	1	12594	8023	12594	0
10028	2002/3/12 5:53	1	1	1	0	0.001769912	0.001769912	565	0	2	197	1	12572	8005.5	12572	0
10035	2003/4/8 6:30	1	1	1	0	0.001831502	0	1092	0	3	35	1	16234	5874	16234	0
10036	2004/6/29 5:26	1	2	2	0.555822738	0.048145225	0.018942384	633.5	0	5	254	1	19003	4887.457143	19003	0
10052	2004/1/14 9:15	1	1	1	0	0.047706422	0.013761468	1090	0	4	87	1	17709	4704.866667	17709	0
10058	2004/9/20 4:48	1	4	6	0.875050863	0.011562998	0.011562998	418	1	7	853	0.833333333	3266	2608.5	3266	0
10059	2004/7/8 7:02	1	1	1	0	0.000888889	0.000888889	1125	0	4	56	1	19126	4954.416667	19126	0
10060	2004/7/8 6:27	1	1	1	0	0.004444444	0.000888889	1125	0	4	56	1	19124	4952.416667	19124	0
10061	2004/7/8 6:25	1	1	1	0	0.000891266	0	1122	0	4	56	1	19123	4951.416667	19123	0
10067	2005/12/16 13:05	1	7	25	0.764039134	0.047881356	0.046398305	566.4	0	14	9964	0.64	2252	1715	2252	0
10070	2005/9/26 13:27	1	1	1	0	0.001072961	0	1864	1	8	124	1	2055	1267.5	2055	0
10076	2006/6/26 9:11	1	1	1	0	0.000940291	0.000940291	2127	0	9	68	1	281	279.5	281	0
10077	2006/6/9 7:32	1	3	3	0.988622594	0.008241051	0.003090394	1294.333333	0	11	482	1	1773	858.25	1773	0
10080	2007/7/5 9:50	1	2	2	0.2108423	0.021621622	0.021621622	1387.5	1	10	507	1	5531	2096.1	5531	0
10251	2007/12/12 4:18	1	1	1	0	0.002020202	0.002020202	495	0	8	7	1	3191	841.102381	3191	0
10254	2007/11/21 9:35	1	1	1	0	0.003924133	0	3058	1	8	27	1	1578	310.0256521	1578	0
10260	2007/11/2 6:34	1	2	3	0.864973521	0.181818182	0.121212121	11	0	11	194	1	2235	646.75	2235	0
10275	2007/9/19 15:41	1	1	1	0	0.001569859	0.002747253	5096	1	9	6	1	5651	1820.016667	5651	0
10278	2007/9/12 3:14	1	1	1	0	0.022727273	0	44	0	7	191	1	413	150.9166667	413	0
10283	2007/8/14 8:44	1	1	1	0	0.049689441	0.020186335	644	0	9	0	1	2081	612.4	2081	0
10302	2007/5/25 9:43	1	2	2	0.566509507	0.051282051	0.031135531	273	1	9	4	0.5	2060	643.85	2060	0
10309	2007/5/11 1:46	1	1	1	0	0.004854369	0	206	0	1	380	1	404	203	404	0
10311	2007/5/7 4:49	1	1	1	0	0.001402525	0.000701262	1426	1	11	11	1	2055	655.7333333	2055	0
10327	2007/3/21 13:20	1	1	1	0	0.008928571	0.00297619	336	0	10	16	1	649	253.8833333	649	0
10368	2006/10/24 13:10	1	1	1	0	0	0.00621118	161	1	5	210	1	4615	2196.633333	4615	0
10398	2006/5/24 11:19	1	1	1	0	0.004137931	0.028965517	725	0	10	26	1	538	330.8333333	538	0
10478	2005/10/11 12:38	1	1	2	0.895661707	0.174931129	0.085399449	363	0	9	148	1	290	191.5	290	0
10505	2005/6/16 16:52	1	1	2	0.999570839	0.020361991	0.0260181	442	0	10	2	1	20824	4204.105556	20824	0
10510	2005/6/10 4:37	1	1	2	0.721928095	0	0.001729505	1445.5	0	10	0	0.5	20799	4218.544048	20799	0
10519	2005/5/14 10:39	1	2	5	0.769898157	0.025413712	0.010047281	338.4	0	10	41	1	20679	4390.640476	20679	1
10559	2005/1/14 13:09	1	1	1	0	0.000625	0.000625	1600	1	6	2	1	252	252	252	0
10582	2004/11/6 3:37	1	1	1	0	0.016	0.016	125	0	4	8	1	19643	4521.495238	19643	0
10585	2004/11/3 11:44	1	1	1	0	0.004504505	0.004504505	222	0	5	28	1	32	32	32	0
10586	2004/11/2 12:29	1	1	2	0.977417818	0.009680542	0.006776379	516.5	0	9	0	0.5	25	25	25	0
10590	2004/10/19 15:06	1	1	3	0.930340086	0.01816118	0.005675369	293.6666667	1	5	28	0.666666667	6922	2653.766667	6922	0
10600	2004/9/7 11:55	1	1	1	0	0.007792208	0.007792208	385	0	5	1	1	4912	2321.3	4912	0
10606	2004/7/21 5:55	1	1	1	0	0.003401361	0	1176	0	4	13	1	19178	4940.021429	19178	0
10622	2004/6/10 7:13	1	1	2	0.918295834	0.001658375	0.000829187	603	1	6	39	1	694	377.1166667	694	0
10624	2004/6/2 12:48	1	1	1	0	0.017910448	0	335	1	4	6	1	6604	3572.133333	6604	0
10625	2004/5/27 10:21	1	1	2	0.982474087	0.015049505	0.002772277	1262.5	0	7	1	1	4625	2873.483333	4625	0
10639	2004/4/23 10:15	1	1	1	0	0.000897666	0.002692998	1114	1	4	30	1	6495	3874.083333	6495	0
10675	2003/12/18 6:48	1	1	1	0	0.000848896	0.000848896	1178	0	3	13	1	2872	1665.683333	2872	1
10676	2003/12/17 9:40	1	1	1	0	0.013605442	0.036281179	441	0	4	2	1	230	230	230	1
10713	2003/9/2 4:51	1	1	1	0	0.132075472	0	265	0	3	39	1	17148	5280.033333	17148	0
10740	2003/7/8 6:40	1	1	1	0	0.000996016	0.000996016	1004	0	3	0	1	16916	5676.466667	16916	0
10755	2003/6/6 17:18	1	8	12	0.842279163	0.051768766	0.036065574	482.9166667	0	6	357	0.666666667	16488	5554.233333	16488	0
10757	2003/6/4 6:20	1	1	3	0.826074224	0.009129641	0.004260499	547.6666667	0	3	255	0.333333333	16475	5544.65	16475	0
10769	2003/4/1 12:06	1	3	3	1	0.001577287	0.001577287	634	1	6	26	1	3171	2186.833333	3171	0
10786	2003/3/3 8:37	1	3	3	0.469534272	0.011041767	0.00144023	694.3333333	0	5	68	1	15818	5627.25	15818	0
10798	2003/1/22 6:57	1	3	5	0.843736021	0.005043228	0.003121998	832.8	0	6	105	0.8	15486	5865.666667	15486	0
10801	2003/1/17 12:30	1	5	5	0.909872042	0.0135318	0.003479606	1034.6	0	6	11	1	15447	5867.666667	15447	1
10817	2002/11/29 6:20	1	3	5	0.903756391	0.005674809	0.003454231	810.6	0	5	5	0.2	15278	6489.25	15278	0
10845	2002/9/27 7:48	1	2	3	0.987489636	0.022222222	0.02962963	495	0	5	11	1	14782	6839.5	14782	0
10853	2002/7/31 20:56	1	1	1	0	1.257142857	1.234285714	175	0	2	20	1	14606	7963.666667	14606	1
10861	2002/7/15 10:11	1	2	2	1	0.000834376	0.000834376	1198.5	0	3	14	1	14537	8203	14537	1
10862	2002/7/1 12:06	1	1	1	0	0	0.025	320	0	3	0	1	14517	8335.666667	14517	0
10867	2002/6/21 7:37	1	2	2	0.983708263	0.016002845	0.012446657	1406	0	4	39	1	13762	7782.5	13762	0
10873	2002/6/6 14:33	1	1	1	0	0.00660066	0.00990099	303	0	3	7	1	13732	7960.5	13732	0
10875	2002/5/31 12:49	1	1	1	0	0.034715526	0.006750241	1037	0	3	0	1	13698	7955.5	13698	0
10876	2002/5/30 12:06	1	2	3	0.749489504	0.051159073	0.021582734	417	0	3	0	0.666666667	13692	8074	13692	0
10893	2002/4/17 12:12	1	1	1	0	0.003095975	0.003095975	323	0	1	9	1	12896	8046	12896	0
10895	2002/4/10 19:13	1	2	2	1	0.002227171	0.003711952	1347	0	4	1	1	12853	8052.5	12853	0
10905	2002/3/12 5:46	1	1	1	0	0.03030303	0.045454545	66	0	2	14	1	12571	8004.5	12571	0
10951	2002/9/23 13:08	1	1	1	0	0.000888099	0	1126	0	4	108	1	14774	6853.166667	14774	0
11003	2004/4/1 17:53	1	1	1	0	0.005574136	0	897	0	7	153	1	18345	4796.116667	18345	0
11024	2004/1/14 9:16	1	1	1	0	0.022099448	0	362	0	7	92	1	17710	4705.866667	17710	0
11033	2004/2/17 5:05	1	7	8	0.870909086	0.00630358	0.002647504	991.5	0	6	1119	1	3909	2530.433333	3909	0
11068	2005/9/1 7:24	1	1	1	0	0.003434066	0.000686813	1456	0	9	93	1	1097	816.5	1097	0
11080	2006/5/30 9:34	1	1	1	0	0.011288805	0.004233302	2126	1	9	41	1	230	230	230	0
11266	2007/10/16 3:45	1	2	2	0.278669804	0.019119351	0.004924681	3452	1	13	9	1	1565	311.2510823	1565	0
11277	2007/6/27 10:30	1	1	1	0	0.00063806	0	6269	1	10	0	1	1540	348.5695166	1540	0
11283	2007/5/14 13:04	1	1	1	0	0.000160102	0.000160102	6246	0	10	18	1	2999	960.7666667	2999	0
11289	2007/3/12 5:42	1	1	1	0	0.000484496	0.000484496	6192	1	10	10	1	1511	387.5179293	1511	0
11290	2007/3/2 9:38	1	3	5	0.599505179	0.036940335	0.002320859	2068.2	1	10	416	1	1505	392.3567821	1505	1
11292	2007/2/15 9:52	1	1	1	0	0.000999334	0.000166556	6004	1	10	1	1	1495	386.0107864	1495	0
11294	2007/2/12 9:17	1	1	1	0	0.003501167	0.001833945	5998	1	10	17	1	1487	379.3726912	1487	0
11295	2007/1/26 5:41	1	2	2	0.453716339	0.001909612	0.001432209	3142	1	13	21	1	1486	383.5147547	1486	1
11296	2007/1/19 12:06	1	2	2	0.673946865	0.043338684	0.001949094	4361	1	10	64	1	1483	383.198088	1483	1
11297	2007/1/12 12:58	1	2	3	0.037394559	0.033941919	0.006616836	2720.333333	1	11	298	1	1480	391.1091991	1480	0
11299	2006/12/6 9:28	1	1	1	0	0.004663309	0.002424921	5361	1	10	13	1	1457	379.8901154	1457	1
11302	2006/11/16 7:18	1	1	1	0	0.002242991	0.000373832	5350	1	10	10	1	1446	377.1031746	1446	0
11304	2006/10/25 21:24	1	1	1	0	0.000572738	0.000572738	5238	0	10	6	1	4617	2198.583333	4617	0
11305	2006/10/19 10:24	1	2	2	0.118350011	0.009398019	0.001185336	5905.5	1	11	44	1	1434	386.1111111	1434	1
11306	2006/10/19 9:47	1	1	3	0.28404746	0.024077047	0.011235955	1869	1	10	116	1	1429	381.1111111	1429	0
11307	2006/10/16 13:21	1	3	4	0.828397819	0.013615192	0.007524185	1395.5	1	13	16	0.25	1426	380.8900794	1426	0
11309	2006/10/2 12:28	1	1	1	0	0.005922166	0.000423012	4728	1	10	4	1	1407	379.0956349	1407	0
11313	2006/9/6 10:50	1	2	4	0.790399008	0.011348006	0.003610729	1454	1	10	330	1	1401	390.0702381	1401	1
11316	2006/9/4 4:58	1	2	3	0.965633607	0.000571755	0.001143511	1749	1	10	332	1	1393	383.1214286	1393	0
11322	2006/4/25 9:31	1	1	1	0	0.002739149	0.001053519	4746	1	10	1	1	1368	476.3722222	1368	0
11327	2006/4/12 6:07	1	2	2	0.996402752	0.022485691	0.000681385	3669	1	10	20	1	1352	469.1611111	1352	0
11328	2006/4/7 4:20	1	1	1	0	0.012387868	0.009824861	4682	1	10	10	1	1338	460.5992063	1338	0
11332	2006/3/16 4:43	1	1	1	0	0.002992732	0.002137666	4678	0	10	8	1	1327	463.9599206	1327	0
11334	2006/3/8 10:40	1	1	1	0	0.000427807	0.000427807	4675	0	10	14	1	22000	4077.281349	22000	0
11335	2006/2/22 10:16	1	2	2	0.950128932	0.049958541	0	2412	1	10	45	1	1316	466.2789683	1316	0
11336	2006/2/20 6:39	1	1	1	0	0.000218579	0.000218579	4575	1	10	3	1	1312	463.3468254	1312	0
11340	2006/1/27 11:46	1	5	6	0.791054516	0.002474023	0.001880257	1684.166667	0	10	51	0.833333333	450	295.6666667	450	1
11344	2005/12/13 9:24	1	1	1	0	0.006866002	0.006423034	4515	1	9	15	1	1225	397.3329365	1225	1
11349	2005/11/7 6:19	1	2	10	0.592573007	0.014527504	0.002679831	709	0	9	1979	0.3	1195	421.0369048	1195	0
11360	2005/8/29 12:08	1	1	1	0	0.003934104	0.002458815	4067	1	9	4	1	1149	453.5666667	1149	0
11366	2005/6/2 13:21	1	1	1	0	0.000990099	0.00049505	4040	1	8	0	1	1120	489.6988095	1120	0
11371	2005/5/26 5:06	1	1	1	0	0.003727634	0.002236581	4024	1	8	1	1	1104	483.0488095	1104	0
11375	2005/5/24 4:06	1	4	4	0.599227108	0.030066146	0.018039687	1247.25	1	11	46	0.75	1094	488.1619048	1094	1
11377	2005/5/18 12:59	1	2	2	0.543564443	0.003697313	0.000246488	2028.5	1	8	70	1	1089	492.1190476	1089	1
11380	2005/5/9 9:38	1	1	1	0	0.04692244	0.009108474	3623	1	8	3	1	1075	481.4666667	1075	1
11382	2005/5/2 10:36	1	4	5	0.828251207	0.020524757	0.009521794	945.2	1	11	144	1	1072	481.6	1072	1
11384	2005/4/28 10:08	1	1	1	0	0.002295552	0.002008608	3485	0	8	0	1	1065	475.9738095	1065	0
11386	2005/4/27 4:16	1	1	1	0	0.000287191	0.000574383	3482	1	8	9	1	1062	473.3190476	1062	0
11387	2005/4/18 10:52	1	1	2	0.159350063	0.011972634	0.000285063	1754	1	8	30	1	1058	485.7380952	1058	1
11388	2005/4/14 9:15	1	1	2	1	0.000936768	0.000936768	2135	0	9	1	1	1056	486.1285714	1056	1
11389	2005/4/14 5:11	1	1	1	0	0.000289436	0.000289436	3455	0	8	1	1	1053	483.1285714	1053	0
11393	2005/3/24 4:23	1	1	1	0	0.001976843	0.000847218	3541	1	8	1	1	1013	468.7214286	1013	0
11394	2005/3/23 12:44	1	1	1	0	0.131073446	0.101412429	3540	0	8	0	1	1011	473.2214286	1011	1
11397	2005/3/22 11:16	1	4	6	0.511519535	0.038017516	0.020302548	837.3333333	0	11	116	0.666666667	1007	470.2690476	1007	1
11410	2005/1/14 9:00	1	2	2	0.388611749	0.028787032	0.000558971	1789	1	8	2	1	947	454.3547619	947	0
11413	2004/12/2 7:28	1	4	24	0.935929581	0.004250797	0.004144527	392.0833333	0	12	547	0.791666667	19897	4600.410714	19897	1
11420	2004/10/19 5:26	1	2	2	0.063262311	0.076105018	0.013293453	1504.5	0	6	16	1	799	354.6333333	799	0
11421	2004/10/18 9:29	1	7	14	0.829544133	0.004643064	0.003017992	615.3571429	0	7	371	0.571428571	5102	2276.066667	5102	0
11423	2004/10/12 13:39	1	2	3	0	0.010740741	0.002222222	900	0	6	1	1	5066	2319.3	5066	1
11424	2004/10/11 11:10	1	2	2	0.811278124	0.001118151	0.000372717	1341.5	0	6	10	1	774	336.2	774	0
11429	2004/9/10 15:12	1	3	3	0.773591438	0.00462657	0.005948447	1008.666667	0	6	82	1	1230	591.4833333	1230	0
11433	2004/8/10 9:26	1	1	1	0	0.001603849	0	2494	1	6	0	1	730	398.1666667	730	0
11437	2004/6/8 6:57	1	1	1	0	0.001252087	0	2396	1	6	12	1	685	368.2833333	685	0
11440	2004/5/12 11:59	1	1	1	0	0.005023022	0.008790289	2389	0	6	1	1	1127	707.95	1127	0
11447	2003/12/4 6:57	1	1	1	0	0.001688476	0.000844238	2369	1	4	7	1	447	218.8333333	447	0
11448	2003/11/27 7:27	1	1	1	0	0.001266892	0	2368	1	4	0	1	445	220.0833333	445	0
11449	2003/11/27 6:21	1	1	2	0.543564443	0.005867561	0.000838223	1193	1	4	266	1	444	219.0833333	444	1
11451	2003/11/5 7:05	1	2	2	0.337290067	0.00777027	0.003040541	1480	0	6	14	1	17375	5043.166667	17375	0
11454	2003/10/2 6:21	1	1	1	0	0.000847458	0.000423729	2360	1	4	10	1	431	229.75	431	0
11465	2003/4/8 5:27	1	1	1	0	0.00043611	0	2293	0	4	1	1	16233	5873	16233	0
11474	2003/2/14 12:47	1	5	14	0.87410705	0.024334383	0.018608646	249.5	0	5	1642	0.714285714	15662	5867.75	15662	1
11476	2003/2/14 11:09	1	2	2	0.503258335	0.001758242	0.002197802	1137.5	0	6	1	1	15645	5850.75	15645	0
11481	2003/2/4 8:47	1	1	1	0	0.001378043	0	2177	1	4	5	1	301	225.3333333	301	0
11482	2003/1/30 5:17	1	1	1	0	0.01149954	0.04875805	2174	1	4	7	1	290	214.3333333	290	0
11484	2003/1/22 8:04	1	2	2	0.619382195	0	0.004259502	1526	0	5	3	1	15492	5871.666667	15492	0
11492	2002/11/22 10:07	1	1	1	0	0.001950268	0	2051	0	4	0	1	228	165	228	0
11493	2002/11/22 9:34	1	1	1	0	0.004885198	0.00048852	2047	0	4	3	1	227	164	227	0
11503	2002/10/31 11:58	1	2	2	0.779349837	0.001984127	0.002314815	1512	1	4	1	1	208	153.5	208	0
11504	2002/10/31 10:01	1	1	2	1	0.001018849	0	981.5	1	4	175	1	206	151.5	206	0
11505	2002/10/31 8:18	1	1	1	0	0.023041475	0.007168459	1953	1	4	1	1	204	149.5	204	1
11507	2002/10/30 7:44	1	1	1	0	0.004670472	0.001037883	1927	1	4	0	1	202	147.5	202	0
11508	2002/10/30 4:40	1	1	1	0	0.002600104	0.001040042	1923	0	4	3	1	194	139.5	194	0
11519	2002/9/2 12:49	1	7	10	0.700071642	0.00601168	0.004637582	582.2	0	5	536	0.4	14637	6872.166667	14637	1
11522	2002/6/11 13:54	1	1	1	0	0.004527448	0.000565931	1767	0	3	6	1	13751	7959	13751	0
11523	2002/6/5 5:54	1	1	1	0	0.000568182	0.001136364	1760	1	3	6	1	129	129	129	0
11533	2002/4/29 11:02	1	1	1	0	0.00340329	0.00340329	1763	0	3	0	1	13020	8104.5	13020	0
11534	2002/4/29 10:58	1	1	1	0	0.021554169	0.021554169	1763	0	3	0	1	13019	8103.5	13019	0
11535	2002/4/29 10:22	1	1	1	0	0.006810443	0.005107832	1762	0	3	0	1	13017	8101.5	13017	0
11538	2002/4/11 5:23	1	1	1	0	0.086572438	0.077738516	1698	0	3	1	1	83	83	83	0
11541	2002/4/8 12:05	1	1	1	0	0.007701422	0.018957346	1688	0	3	4	1	81	81	81	0
11546	2002/3/25 6:45	1	1	1	0	0.006836544	0.042883779	1609	0	3	0	1	66	66	66	0
11551	2002/3/7 11:45	1	1	1	0	0.008338679	0.006414368	1559	0	3	1	1	12500	7952.5	12500	0
11556	2002/2/26 12:33	1	2	3	0.634961842	0.009187621	0.00967118	689.3333333	1	3	0	0.333333333	236	236	236	0
11558	2002/2/26 10:54	1	1	1	0	0.001266624	0.000633312	1579	0	2	1	1	12164	7682	12164	0
11559	2002/2/25 6:34	1	1	1	0	0.000633312	0.003166561	1579	0	2	0	1	12158	7683	12158	0
11562	2002/2/7 9:54	1	1	1	0	0.003873467	0.001291156	1549	0	2	10	1	11939	9805	11939	0
11563	2002/1/28 8:03	1	1	1	0	0.009696186	0.004524887	1547	0	2	10	1	11832	9748	11832	0
11567	2002/1/10 10:00	1	1	1	0	0.000670691	0.000670691	1491	0	2	0	1	31	31	31	0
11568	2002/1/10 6:07	1	2	4	0.53487845	0.062740077	0.010883483	390.5	0	2	276	0.5	30	30	30	0
11570	2001/11/30 14:24	1	3	3	0.867063235	0.023978202	0.016348774	611.6666667	0	1	2	0.666666667	11208	11208	11208	0
11572	2001/11/21 4:26	1	1	1	0	0.001390821	0.005563282	1438	0	1	1	1	10951	10951	10951	0
11575	2001/11/19 13:40	1	1	1	0	0.018055556	0.019444444	1440	0	1	12	1	10857	10857	10857	0
11577	2001/11/7 13:40	1	1	1	0	0.00137931	0	1450	0	1	0	1	10723	10723	10723	0
11579	2001/11/2 12:39	1	1	1	0	0.096864111	0.057839721	1435	0	1	0	1	9868	9868	9868	0
11583	2001/10/22 6:44	1	1	1	0	0.002199413	0	1364	0	1	4	1	9703	9703	9703	0
11588	2001/10/8 12:57	1	1	1	0	0.000805153	0.000805153	1242	0	1	0	1	9574	9574	9574	0
11589	2001/10/8 11:54	1	1	1	0	0.072463768	0.024154589	1242	0	1	3	1	9572	9572	9572	0
11590	2001/10/5 10:39	1	3	4	0.509504931	0.103855721	0.050995025	402	0	1	54	0.75	9544	9544	9544	0
11594	2001/9/28 13:05	1	4	4	0.154403748	0.30521262	0.144032922	364.5	0	1	220	0.75	9340	9340	9340	0
11595	2001/9/26 6:25	1	1	1	0	0.043478261	0.059903382	1035	0	1	1	1	9289	9289	9289	0
11607	2001/8/14 8:32	1	1	1	0	1.285577841	0.850047755	1047	0	1	14	1	4272	4272	4272	0
11624	2004/6/28 6:38	1	1	1	0	0.006433454	0	2487	1	6	241	1	701	377.9166667	701	0
11633	2004/4/21 8:01	1	1	1	0	0.006552007	0.003685504	2442	0	5	173	1	659	362.95	659	0
11634	2004/4/20 12:54	1	2	2	0.764204507	0.00135257	0.008791704	2218	0	5	347	1	657	361.2833333	657	0
11636	2004/4/14 11:31	1	1	1	0	0.021819679	0.000823384	2429	0	5	166	1	649	354.45	649	0
11637	2004/4/9 9:29	1	2	2	0.799048521	0.021854152	0.000920175	2173.5	0	5	325	1	648	358.55	648	0
11638	2004/3/11 7:23	1	3	5	0.809743081	0.006886283	0.002047273	1074.6	0	5	451	1	1076	1076	1076	0
11650	2005/9/27 11:17	1	2	3	0.94639463	0.000759878	0.000759878	1754.666667	1	9	277	1	1307	1150	1307	0
11652	2006/11/20 9:06	1	1	1	0	0.002757158	0.00233298	4715	1	10	209	1	1456	386.3041486	1456	0
11653	2006/10/20 10:11	1	1	2	1	0.001434206	0.000717103	2789	1	10	362	1	4578	2182.616667	4578	0
11664	2004/10/15 5:22	1	1	1	0	0.063909774	0.063909774	266	0	1	0	1	797	357.9833333	797	0
11665	2004/10/15 5:02	1	1	1	0	0.026315789	0.022556391	266	0	1	1	1	796	356.9833333	796	0
11666	2004/10/14 12:02	1	1	1	0	0	0	265	0	1	0	1	795	356.3833333	795	0
11675	2001/9/28 11:59	1	2	2	0.091546302	0.363509749	0.353760446	359	0	1	16	1	9336	9336	9336	0
11676	2001/9/26 6:10	1	1	4	0.797561437	2.2	1.994666667	93.75	0	1	292	0.5	9288	9288	9288	0
11683	2001/11/5 18:41	1	1	1	0	0	0	85	0	1	33	1	9978	9978	9978	0
11688	2004/5/4 5:21	1	1	2	0	0.008343763	0	1198.5	1	5	56	1	668	365.7	668	0
11689	2004/5/4 7:17	1	1	1	0	0	0	10	0	2	0	1	2282	2227.5	2282	0
11710	2001/7/30 10:32	1	9	13	0.724584158	0.782511211	0.657698057	205.8461538	0	1	347	0.538461538	4095	4095	4095	0
11728	2002/5/2 17:23	1	15	39	0.738376762	0.022250291	0.016712009	263.8974359	0	6	2818	0.897435897	612	612	612	0
11729	2002/2/26 12:23	1	6	10	0.578032604	0.093866402	0.057611125	402.7	1	3	948	0.8	233	233	233	0
11746	2005/2/3 10:58	1	1	1	0	0.028169014	0.070422535	71	0	6	0	1	469	469	469	0
11752	2004/10/7 9:27	1	4	6	0.752022237	0.043501611	0.01396348	310.3333333	1	7	144	0.666666667	767	332.4833333	767	0
11761	2002/3/25 5:25	1	3	5	0.851162677	0.023445464	0.006116208	196.2	0	4	61	0.8	61	61	61	0
11789	2005/3/24 3:37	1	1	1	0	0	0.25	8	0	1	8	1	1012	467.7214286	1012	0
11799	2005/12/13 10:17	1	3	4	0.953794467	0.010909091	0.002828283	618.75	0	11	38	0.75	1979	1442.5	1979	0
11800	2005/11/18 4:43	1	1	1	0	0.008928571	0.053571429	112	1	4	149	1	1220	437.4678571	1220	0
11827	2006/10/12 5:21	1	1	1	0	0	0	410	1	1	0	1	1419	378.0178571	1419	1
11841	2005/8/25 6:17	1	1	2	0.468995594	0.000733855	0.004158513	2044	1	9	157	1	1148	453.5071429	1148	0
11843	2005/3/23 4:07	1	1	2	0.041593949	0.023965763	0.039372325	1752.5	0	8	28	1	1010	472.2214286	1010	0
11850	2003/12/11 10:15	1	1	2	0.113274303	0.014632107	0.012959866	1196	1	4	21	1	453	215.35	453	0
11863	2002/4/29 13:18	1	2	2	0.462749059	0.217252396	0.271565495	156.5	0	3	4	1	13022	8106.5	13022	0
11864	2002/4/29 13:07	1	1	2	0	0.000566572	0.004532578	882.5	0	3	0	1	100	100	100	0
11884	2007/6/27 9:44	1	1	1	0	0.001113586	0.002227171	898	1	10	0	1	1539	347.5695166	1539	0
11885	2007/6/27 5:43	1	1	2	1	0.000558503	0.000558503	3581	1	10	61	1	1535	343.5695166	1535	0
11887	2007/4/10 15:03	1	7	26	0.876586613	0.003572658	0.002453512	893.5384615	0	13	1447	0.692307692	678	275.8	678	1
11888	2007/4/6 7:07	1	1	1	0	0.014476615	0.001113586	898	1	9	120	1	1519	383.469697	1519	1
11891	2006/11/6 16:49	1	2	2	0.629249224	0.018354861	0.007477906	735.5	1	9	31	1	4663	1991.783333	4663	0
11896	2006/4/19 9:33	1	2	3	0.49441869	0.007216495	0.004810997	1940	1	10	49	0.666666667	1358	470.9027778	1358	1
11902	2005/10/21 12:05	1	1	1	0	0.002333722	0.001166861	857	0	9	1	1	2200	1340.666667	2200	0
11907	2005/6/14 5:30	1	1	1	0	0.010650888	0.008284024	845	1	9	8	1	1133	477.3011905	1133	0
11914	2005/4/10 17:18	1	1	1	0	0.002457002	0	814	0	9	11	1	321	321	321	0
11918	2005/3/18 4:17	1	1	1	0	0.004395604	0	910	1	8	24	1	998	462.5166667	998	1
11920	2005/2/8 5:45	1	6	32	0.660647416	0.040383757	0.029897367	140.0625	0	10	123	0.125	525	525	525	1
[truncated: 33,387 more rows]
