# Supplementary material for: KCO: Balancing class distribution in just-in-time software defect prediction using kernel crossover oversampling
Source: PLoS One. 2024 Apr 11;19(4):e0299585. doi: 10.1371/journal.pone.0299585 (PMC11008885; doi:10.1371/journal.pone.0299585)
Supplement: S1 Datasets — (ZIP) [file pone.0299585.s001.zip › Datasets/jdt_0.25.json]

{"columns":["ns","nf","entropy","la","ld","lt","fix","ndev","pd","npt","exp","sexp","ns_jitter","nf_jitter","entropy_jitter","la_jitter","ld_jitter","lt_jitter","fix_jitter","ndev_jitter","pd_jitter","npt_jitter","exp_jitter","sexp_jitter","bug"],"index":[0,1,2,3,4,5,6,7,8,9,10,11,12,13,14,15,16,17,18,19,20,21,22,23,24,25,26,27,28,29,30,31,32,33,34,35,36,37,38,39,40,41,42,43,44,45,46,47,48,49,50,51,52,53,54,55,56,57,58,59,60,61,62,63,64,65,66,67,68,69,70,71,72,73,74,75,76,77,78,79,80,81,82,83,84,85,86,87,88,89,90,91,92,93,94,95,96,97,98,99,100,101,102,103,104,105,106,107,108,109,110,111,112,113,114,115,116,117,118,119,120,121,122,123,124,125,126,127,128,129,130,131,132,133,134,135,136,137,138,139,140,141,142,143,144,145,146,147,148,149,150,151,152,153,154,155,156,157,158,159,160,161,162,163,164,165,166,167,168,169,170,171,172,173,174,175,176,177,178,179,180,181,182,183,184,185,186,187,188,189,190,191,192,193,194,195,196,197,198,199,200,201,202,203,204,205,206,207,208,209,210,211,212,213,214,215,216,217,218,219,220,221,222,223,224,225,226,227,228,229,230,231,232,233,234,235,236,237,238,239,240,241,242,243,244,245,246,247,248,249,250,251,252,253,254,255,256,257,258,259,260,261,262,263,264,265,266,267,268,269,270,271,272,273,274,275,276,277,278,279,280,281,282,283,284,285,286,287,288,289,290,291,292,293,294,295,296,297,298,299,300,301,302,303,304,305,306,307,308,309,310,311,312,313,314,315,316,317,318,319,320,321,322,323,324,325,326,327,328,329,330,331,332,333,334,335,336,337,338,339,340,341,342,343,344,345,346,347,348,349,350,351,352,353,354,355,356,357,358,359,360,361,362,363,364,365,366,367,368,369,370,371,372,373,374,375,376,377,378,379,380,381,382,383,384,385,386,387,388,389,390,391,392,393,394,395,396,397,398,399,400,401,402,403,404,405,406,407,408,409,410,411,412,413,414,415,416,417,418,419,420,421,422,423,424,425,426,427,428,429,430,431,432,433,434,435,436,437,438,439,440,441,442,443,444,445,446,447,448,449,450,451,452,453,454,455,456,457,458,459,460,461,462,463,464,465,466,467,468,469,470,471,472,473,474,475,476,477,478,479,480,481,482,483,484,485,486,487,488,489,490,491,492,493,494,495,496,497,498,499,500,501,502,503,504,505,506,507,508,509,510,511,512,513,514,515,516,517,518,519,520,521,522,523,524,525,526,527,528,529,530,531,532,533,534,535,536,537,538,539,540,541,542,543,544,545,546,547,548,549,550,551,552,553,554,555,556,557,558,559,560,561,562,563,564,565,566,567,568,569,570,571,572,573,574,575,576,577,578,579,580,581,582,583,584,585,586,587,588,589,590,591,592,593,594,595,596,597,598,599,600,601,602,603,604,605,606,607,608,609,610,611,612,613,614,615,616,617,618,619,620,621,622,623,624,625,626,627,628,629,630,631,632,633,634,635,636,637,638,639,640,641,642,643,644,645,646,647,648,649,650,651,652,653,654,655,656,657,658,659,660,661,662,663,664,665,666,667,668,669,670,671,672,673,674,675,676,677,678,679,680,681,682,683,684,685,686,687,688,689,690,691,692,693,694,695,696,697,698,699,700,701,702,703,704,705,706,707,708,709,710,711,712,713,714,715,716,717,718,719,720,721,722,723,724,725,726,727,728,729,730,731,732,733,734,735,736,737,738,739,740,741,742,743,744,745,746,747,748,749,750,751,752,753,754,755,756,757,758,759,760,761,762,763,764,765,766,767,768,769,770,771,772,773,774,775,776,777,778,779,780,781,782,783,784,785,786,787,788,789,790,791,792,793,794,795,796,797,798,799,800,801,802,803,804,805,806,807,808,809,810,811,812,813,814,815,816,817,818,819,820,821,822,823,824,825,826,827,828,829,830,831,832,833,834,835,836,837,838,839,840,841,842,843,844,845,846,847,848,849,850,851,852,853,854,855,856,857,858,859,860,861,862,863,864,865,866,867,868,869,870,871,872,873,874,875,876,877,878,879,880,881,882,883,884,885,886,887,888,889,890,891,892,893,894,895,896,897,898,899,900,901,902,903,904,905,906,907,908,909,910,911,912,913,914,915,916,917,918,919,920,921,922,923,924,925,926,927,928,929,930,931,932,933,934,935,936,937,938,939,940,941,942,943,944,945,946,947,948,949,950,951,952,953,954,955,956,957,958,959,960,961,962,963,964,965,966,967,968,969,970,971,972,973,974,975,976,977,978,979,980,981,982,983,984,985,986,987,988,989,990,991,992,993,994,995,996,997,998,999,1000,1001,1002,1003,1004,1005,1006,1007,1008,1009,1010,1011,1012,1013,1014,1015,1016,1017,1018,1019,1020,1021,1022,1023,1024,1025,1026,1027,1028,1029,1030,1031,1032,1033,1034,1035,1036,1037,1038,1039,1040,1041,1042,1043,1044,1045,1046,1047,1048,1049,1050,1051,1052,1053,1054,1055,1056,1057,1058,1059,1060,1061,1062,1063,1064,1065,1066,1067,1068,1069,1070,1071,1072,1073,1074,1075,1076,1077,1078,1079,1080,1081,1082,1083,1084,1085,1086,1087,1088,1089,1090,1091,1092,1093,1094,1095,1096,1097,1098,1099,1100,1101,1102,1103,1104,1105,1106,1107,1108,1109,1110,1111,1112,1113,1114,1115,1116,1117,1118,1119,1120,1121,1122,1123,1124,1125,1126,1127,1128,1129,1130,1131,1132,1133,1134,1135,1136,1137,1138,1139,1140,1141,1142,1143,1144,1145,1146,1147,1148,1149,1150,1151,1152,1153,1154,1155,1156,1157,1158,1159,1160,1161,1162,1163,1164,1165,1166,1167,1168,1169,1170,1171,1172,1173,1174,1175,1176,1177,1178,1179,1180,1181,1182,1183,1184,1185,1186,1187,1188,1189,1190,1191,1192,1193,1194,1195,1196,1197,1198,1199,1200,1201,1202,1203,1204,1205,1206,1207,1208,1209,1210,1211,1212,1213,1214,1215,1216,1217,1218,1219,1220,1221,1222,1223,1224,1225,1226,1227,1228,1229,1230,1231,1232,1233,1234,1235,1236,1237,1238,1239,1240,1241,1242,1243,1244,1245,1246,1247,1248,1249,1250,1251,1252,1253,1254,1255,1256,1257,1258,1259,1260,1261,1262,1263,1264,1265,1266,1267,1268,1269,1270,1271,1272,1273,1274,1275,1276,1277,1278,1279,1280,1281,1282,1283,1284,1285,1286,1287,1288,1289,1290,1291,1292,1293,1294,1295,1296,1297,1298,1299,1300,1301,1302,1303,1304,1305,1306,1307,1308,1309,1310,1311,1312,1313,1314,1315,1316,1317,1318,1319,1320,1321,1322,1323,1324,1325,1326,1327,1328,1329,1330,1331,1332,1333,1334,1335,1336,1337,1338,1339,1340,1341,1342,1343,1344,1345,1346,1347,1348,1349,1350,1351,1352,1353,1354,1355,1356,1357,1358,1359,1360,1361,1362,1363,1364,1365,1366,1367,1368,1369,1370,1371,1372,1373,1374,1375,1376,1377,1378,1379,1380,1381,1382,1383,1384,1385,1386,1387,1388,1389,1390,1391,1392,1393,1394,1395,1396,1397,1398,1399,1400,1401,1402,1403,1404,1405,1406,1407,1408,1409,1410,1411,1412,1413,1414,1415,1416,1417,1418,1419,1420,1421,1422,1423,1424,1425,1426,1427,1428,1429,1430,1431,1432,1433,1434,1435,1436,1437,1438,1439,1440,1441,1442,1443,1444,1445,1446,1447,1448,1449,1450,1451,1452,1453,1454,1455,1456,1457,1458,1459,1460,1461,1462,1463,1464,1465,1466,1467,1468,1469,1470,1471,1472,1473,1474,1475,1476,1477,1478,1479,1480,1481,1482,1483,1484,1485,1486,1487,1488,1489,1490,1491,1492,1493,1494,1495,1496,1497,1498,1499,1500,1501,1502,1503,1504,1505,1506,1507,1508,1509,1510,1511,1512,1513,1514,1515,1516,1517,1518,1519,1520,1521,1522,1523,1524,1525,1526,1527,1528,1529,1530,1531,1532,1533,1534,1535,1536,1537,1538,1539,1540,1541,1542,1543,1544,1545,1546,1547,1548,1549,1550,1551,1552,1553,1554,1555,1556,1557,1558,1559,1560,1561,1562,1563,1564,1565,1566,1567,1568,1569,1570,1571,1572,1573,1574,1575,1576,1577,1578,1579,1580,1581,1582,1583,1584,1585,1586,1587,1588,1589,1590,1591,1592,1593,1594,1595,1596,1597,1598,1599,1600,1601,1602,1603,1604,1605,1606,1607,1608,1609,1610,1611,1612,1613,1614,1615,1616,1617,1618,1619,1620,1621,1622,1623,1624,1625,1626,1627,1628,1629,1630,1631,1632,1633,1634,1635,1636,1637,1638,1639,1640,1641,1642,1643,1644,1645,1646,1647,1648,1649,1650,1651,1652,1653,1654,1655,1656,1657,1658,1659,1660,1661,1662,1663,1664,1665,1666,1667,1668,1669,1670,1671,1672,1673,1674,1675,1676,1677,1678,1679,1680,1681,1682,1683,1684,1685,1686,1687,1688,1689,1690,1691,1692,1693,1694,1695,1696,1697,1698,1699,1700,1701,1702,1703,1704,1705,1706,1707,1708,1709,1710,1711,1712,1713,1714,1715,1716,1717,1718,1719,1720,1721,1722,1723,1724,1725,1726,1727,1728,1729,1730,1731,1732,1733,1734,1735,1736,1737,1738,1739,1740,1741,1742,1743,1744,1745,1746,1747,1748,1749,1750,1751,1752,1753,1754,1755,1756,1757,1758,1759,1760,1761,1762,1763,1764,1765,1766,1767,1768,1769,1770,1771,1772,1773,1774,1775,1776,1777,1778,1779,1780,1781,1782,1783,1784,1785,1786,1787,1788,1789,1790,1791,1792,1793,1794,1795,1796,1797,1798,1799,1800,1801,1802,1803,1804,1805,1806,1807,1808,1809,1810,1811,1812,1813,1814,1815,1816,1817,1818,1819,1820,1821,1822,1823,1824,1825,1826,1827,1828,1829,1830,1831,1832,1833,1834,1835,1836,1837,1838,1839,1840,1841,1842,1843,1844,1845,1846,1847,1848,1849,1850,1851,1852,1853,1854,1855,1856,1857,1858,1859,1860,1861,1862,1863,1864,1865,1866,1867,1868,1869,1870,1871,1872,1873,1874,1875,1876,1877,1878,1879,1880,1881,1882,1883,1884,1885,1886,1887,1888,1889,1890,1891,1892,1893,1894,1895,1896,1897,1898,1899,1900,1901,1902,1903,1904,1905,1906,1907,1908,1909,1910,1911,1912,1913,1914,1915,1916,1917,1918,1919,1920,1921,1922,1923,1924,1925,1926,1927,1928,1929,1930,1931,1932,1933,1934,1935,1936,1937,1938,1939,1940,1941,1942,1943,1944,1945,1946,1947,1948,1949,1950,1951,1952,1953,1954,1955,1956,1957,1958,1959,1960,1961,1962,1963,1964,1965,1966,1967,1968,1969,1970,1971,1972,1973,1974,1975,1976,1977,1978,1979,1980,1981,1982,1983,1984,1985,1986,1987,1988,1989,1990,1991,1992,1993,1994,1995,1996,1997,1998,1999,2000,2001,2002,2003,2004,2005,2006,2007,2008,2009,2010,2011,2012,2013,2014,2015,2016,2017,2018,2019,2020,2021,2022,2023,2024,2025,2026,2027,2028,2029,2030,2031,2032,2033,2034,2035,2036,2037,2038,2039,2040,2041,2042,2043,2044,2045,2046,2047,2048,2049,2050,2051,2052,2053,2054,2055,2056,2057,2058,2059,2060,2061,2062,2063,2064,2065,2066,2067,2068,2069,2070,2071,2072,2073,2074,2075,2076,2077,2078,2079,2080,2081,2082,2083,2084,2085,2086,2087,2088,2089,2090,2091,2092,2093,2094,2095,2096,2097,2098,2099,2100,2101,2102,2103,2104,2105,2106,2107,2108,2109,2110,2111,2112,2113,2114,2115,2116,2117,2118,2119,2120,2121,2122,2123,2124,2125,2126,2127,2128,2129,2130,2131,2132,2133,2134,2135,2136,2137,2138,2139,2140,2141,2142,2143,2144,2145,2146,2147,2148,2149,2150,2151,2152,2153,2154,2155,2156,2157,2158,2159,2160,2161,2162,2163,2164,2165,2166,2167,2168,2169,2170,2171,2172,2173,2174,2175,2176,2177,2178,2179,2180,2181,2182,2183,2184,2185,2186,2187,2188,2189,2190,2191,2192,2193,2194,2195,2196,2197,2198,2199,2200,2201,2202,2203,2204,2205,2206,2207,2208,2209,2210,2211,2212,2213,2214,2215,2216,2217,2218,2219,2220,2221,2222,2223,2224,2225,2226,2227,2228,2229,2230,2231,2232,2233,2234,2235,2236,2237,2238,2239,2240,2241,2242,2243,2244,2245,2246,2247,2248,2249,2250,2251,2252,2253,2254,2255,2256,2257,2258,2259,2260,2261,2262,2263,2264,2265,2266,2267,2268,2269,2270,2271,2272,2273,2274,2275,2276,2277,2278,2279,2280,2281,2282,2283,2284,2285,2286,2287,2288,2289,2290,2291,2292,2293,2294,2295,2296,2297,2298,2299,2300,2301,2302,2303,2304,2305,2306,2307,2308,2309,2310,2311,2312,2313,2314,2315,2316,2317,2318,2319,2320,2321,2322,2323,2324,2325,2326,2327,2328,2329,2330,2331,2332,2333,2334,2335,2336,2337,2338,2339,2340,2341,2342,2343,2344,2345,2346,2347,2348,2349,2350,2351,2352,2353,2354,2355,2356,2357,2358,2359,2360,2361,2362,2363,2364,2365,2366,2367,2368,2369,2370,2371,2372,2373,2374,2375,2376,2377,2378,2379,2380,2381,2382,2383,2384,2385,2386,2387,2388,2389,2390,2391,2392,2393,2394,2395,2396,2397,2398,2399,2400,2401,2402,2403,2404,2405,2406,2407,2408,2409,2410,2411,2412,2413,2414,2415,2416,2417,2418,2419,2420,2421,2422,2423,2424,2425,2426,2427,2428,2429,2430,2431,2432,2433,2434,2435,2436,2437,2438,2439,2440,2441,2442,2443,2444,2445,2446,2447,2448,2449,2450,2451,2452,2453,2454,2455,2456,2457,2458,2459,2460,2461,2462,2463,2464,2465,2466,2467,2468,2469,2470,2471,2472,2473,2474,2475,2476,2477,2478,2479,2480,2481,2482,2483,2484,2485,2486,2487,2488,2489,2490,2491,2492,2493,2494,2495,2496,2497,2498,2499,2500,2501,2502,2503,2504,2505,2506,2507,2508,2509,2510,2511,2512,2513,2514,2515,2516,2517,2518,2519,2520,2521,2522,2523,2524,2525,2526,2527,2528,2529,2530,2531,2532,2533,2534,2535,2536,2537,2538,2539,2540,2541,2542,2543,2544,2545,2546,2547,2548,2549,2550,2551,2552,2553,2554,2555,2556,2557,2558,2559,2560,2561,2562,2563,2564,2565,2566,2567,2568,2569,2570,2571,2572,2573,2574,2575,2576,2577,2578,2579,2580,2581,2582,2583,2584,2585,2586,2587,2588,2589,2590,2591,2592,2593,2594,2595,2596,2597,2598,2599,2600,2601,2602,2603,2604,2605,2606,2607,2608,2609,2610,2611,2612,2613,2614,2615,2616,2617,2618,2619,2620,2621,2622,2623,2624,2625,2626,2627,2628,2629,2630,2631,2632,2633,2634,2635,2636,2637,2638,2639,2640,2641,2642,2643,2644,2645,2646,2647,2648,2649,2650,2651,2652,2653,2654,2655,2656,2657,2658,2659,2660,2661,2662,2663,2664,2665,2666,2667,2668,2669,2670,2671,2672,2673,2674,2675,2676,2677,2678,2679,2680,2681,2682,2683,2684,2685,2686,2687,2688,2689,2690,2691,2692,2693,2694,2695,2696,2697,2698,2699,2700,2701,2702,2703,2704,2705,2706,2707,2708,2709,2710,2711,2712,2713,2714,2715,2716,2717,2718,2719,2720,2721,2722,2723,2724,2725,2726,2727,2728,2729,2730,2731,2732,2733,2734,2735,2736,2737,2738,2739,2740,2741,2742,2743,2744,2745,2746,2747,2748,2749,2750,2751,2752,2753,2754,2755,2756,2757,2758,2759,2760,2761,2762,2763,2764,2765,2766,2767,2768,2769,2770,2771,2772,2773,2774,2775,2776,2777,2778,2779,2780,2781,2782,2783,2784,2785,2786,2787,2788,2789,2790,2791,2792,2793,2794,2795,2796,2797,2798,2799,2800,2801,2802,2803,2804,2805,2806,2807,2808,2809,2810,2811,2812,2813,2814,2815,2816,2817,2818,2819,2820,2821,2822,2823,2824,2825,2826,2827,2828,2829,2830,2831,2832,2833,2834,2835,2836,2837,2838,2839,2840,2841,2842,2843,2844,2845,2846,2847,2848,2849,2850,2851,2852,2853,2854,2855,2856,2857,2858,2859,2860,2861,2862,2863,2864,2865,2866,2867,2868,2869,2870,2871,2872,2873,2874,2875,2876,2877,2878,2879,2880,2881,2882,2883,2884,2885,2886,2887,2888,2889,2890,2891,2892,2893,2894,2895,2896,2897,2898,2899,2900,2901,2902,2903,2904,2905,2906,2907,2908,2909,2910,2911,2912,2913,2914,2915,2916,2917,2918,2919,2920,2921,2922,2923,2924,2925,2926,2927,2928,2929,2930,2931,2932,2933,2934,2935,2936,2937,2938,2939,2940,2941,2942,2943,2944,2945,2946,2947,2948,2949,2950,2951,2952,2953,2954,2955,2956,2957,2958,2959,2960,2961,2962,2963,2964,2965,2966,2967,2968,2969,2970,2971,2972,2973,2974,2975,2976,2977,2978,2979,2980,2981,2982,2983,2984,2985,2986,2987,2988,2989,2990,2991,2992,2993,2994,2995,2996,2997,2998,2999,3000,3001,3002,3003,3004,3005,3006,3007,3008,3009,3010,3011,3012,3013,3014,3015,3016,3017,3018,3019,3020,3021,3022,3023,3024,3025,3026,3027,3028,3029,3030,3031,3032,3033,3034,3035,3036,3037,3038,3039,3040,3041,3042,3043,3044,3045,3046,3047,3048,3049,3050,3051,3052,3053,3054,3055,3056,3057,3058,3059,3060,3061,3062,3063,3064,3065,3066,3067,3068,3069,3070,3071,3072,3073,3074,3075,3076,3077,3078,3079,3080,3081,3082,3083,3084,3085,3086,3087,3088,3089,3090,3091,3092,3093,3094,3095,3096,3097,3098,3099,3100,3101,3102,3103,3104,3105,3106,3107,3108,3109,3110,3111,3112,3113,3114,3115,3116,3117,3118,3119,3120,3121,3122,3123,3124,3125,3126,3127,3128,3129,3130,3131,3132,3133,3134,3135,3136,3137,3138,3139,3140,3141,3142,3143,3144,3145,3146,3147,3148,3149,3150,3151,3152,3153,3154,3155,3156,3157,3158,3159,3160,3161,3162,3163,3164,3165,3166,3167,3168,3169,3170,3171,3172,3173,3174,3175,3176,3177,3178,3179,3180,3181,3182,3183,3184,3185,3186,3187,3188,3189,3190,3191,3192,3193,3194,3195,3196,3197,3198,3199,3200,3201,3202,3203,3204,3205,3206,3207,3208,3209,3210,3211,3212,3213,3214,3215,3216,3217,3218,3219,3220,3221,3222,3223,3224,3225,3226,3227,3228,3229,3230,3231,3232,3233,3234,3235,3236,3237,3238,3239,3240,3241,3242,3243,3244,3245,3246,3247,3248,3249,3250,3251,3252,3253,3254,3255,3256,3257,3258,3259,3260,3261,3262,3263,3264,3265,3266,3267,3268,3269,3270,3271,3272,3273,3274,3275,3276,3277,3278,3279,3280,3281,3282,3283,3284,3285,3286,3287,3288,3289,3290,3291,3292,3293,3294,3295,3296,3297,3298,3299,3300,3301,3302,3303,3304,3305,3306,3307,3308,3309,3310,3311,3312,3313,3314,3315,3316,3317,3318,3319,3320,3321,3322,3323,3324,3325,3326,3327,3328,3329,3330,3331,3332,3333,3334,3335,3336,3337,3338,3339,3340,3341,3342,3343,3344,3345,3346,3347,3348,3349,3350,3351,3352,3353,3354,3355,3356,3357,3358,3359,3360,3361,3362,3363,3364,3365,3366,3367,3368,3369,3370,3371,3372,3373,3374,3375,3376,3377,3378,3379,3380,3381,3382,3383,3384,3385,3386,3387,3388,3389,3390,3391,3392,3393,3394,3395,3396,3397,3398,3399,3400,3401,3402,3403,3404,3405,3406,3407,3408,3409,3410,3411,3412,3413,3414,3415,3416,3417,3418,3419,3420,3421,3422,3423,3424,3425,3426,3427,3428,3429,3430,3431,3432,3433,3434,3435,3436,3437,3438,3439,3440,3441,3442,3443,3444,3445,3446,3447,3448,3449,3450,3451,3452,3453,3454,3455,3456,3457,3458,3459,3460,3461,3462,3463,3464,3465,3466,3467,3468,3469,3470,3471,3472,3473,3474,3475,3476,3477,3478,3479,3480,3481,3482,3483,3484,3485,3486,3487,3488,3489,3490,3491,3492,3493,3494,3495,3496,3497,3498,3499,3500,3501,3502,3503,3504,3505,3506,3507,3508,3509,3510,3511,3512,3513,3514,3515,3516,3517,3518,3519,3520,3521,3522,3523,3524,3525,3526,3527,3528,3529,3530,3531,3532,3533,3534,3535,3536,3537,3538,3539,3540,3541,3542,3543,3544,3545,3546,3547,3548,3549,3550,3551,3552,3553,3554,3555,3556,3557,3558,3559,3560,3561,3562,3563,3564,3565,3566,3567,3568,3569,3570,3571,3572,3573,3574,3575,3576,3577,3578,3579,3580,3581,3582,3583,3584,3585,3586,3587,3588,3589,3590,3591,3592,3593,3594,3595,3596,3597,3598,3599,3600,3601,3602,3603,3604,3605,3606,3607,3608,3609,3610,3611,3612,3613,3614,3615,3616,3617,3618,3619,3620,3621,3622,3623,3624,3625,3626,3627,3628,3629,3630,3631,3632,3633,3634,3635,3636,3637,3638,3639,3640,3641,3642,3643,3644,3645,3646,3647,3648,3649,3650,3651,3652,3653,3654,3655,3656,3657,3658,3659,3660,3661,3662,3663,3664,3665,3666,3667,3668,3669,3670,3671,3672,3673,3674,3675,3676,3677,3678,3679,3680,3681,3682,3683,3684,3685,3686,3687,3688,3689,3690,3691,3692,3693,3694,3695,3696,3697,3698,3699,3700,3701,3702,3703,3704,3705,3706,3707,3708,3709,3710,3711,3712,3713,3714,3715,3716,3717,3718,3719,3720,3721,3722,3723,3724,3725,3726,3727,3728,3729,3730,3731,3732,3733,3734,3735,3736,3737,3738,3739,3740,3741,3742,3743,3744,3745,3746,3747,3748,3749,3750,3751,3752,3753,3754,3755,3756,3757,3758,3759,3760,3761,3762,3763,3764,3765,3766,3767,3768,3769,3770,3771,3772,3773,3774,3775,3776,3777,3778,3779,3780,3781,3782,3783,3784,3785,3786,3787,3788,3789,3790,3791,3792,3793,3794,3795,3796,3797,3798,3799,3800,3801,3802,3803,3804,3805,3806,3807,3808,3809,3810,3811,3812,3813,3814,3815,3816,3817,3818,3819,3820,3821,3822,3823,3824,3825,3826,3827,3828,3829,3830,3831,3832,3833,3834,3835,3836,3837,3838,3839,3840,3841,3842,3843,3844,3845,3846,3847,3848,3849,3850,3851,3852,3853,3854,3855,3856,3857,3858,3859,3860,3861,3862,3863,3864,3865,3866,3867,3868,3869,3870,3871,3872,3873,3874,3875,3876,3877,3878,3879,3880,3881,3882,3883,3884,3885,3886,3887,3888,3889,3890,3891,3892,3893,3894,3895,3896,3897,3898,3899,3900,3901,3902,3903,3904,3905,3906,3907,3908,3909,3910,3911,3912,3913,3914,3915,3916,3917,3918,3919,3920,3921,3922,3923,3924,3925,3926,3927,3928,3929,3930,3931,3932,3933,3934,3935,3936,3937,3938,3939,3940,3941,3942,3943,3944,3945,3946,3947,3948,3949,3950,3951,3952,3953,3954,3955,3956,3957,3958,3959,3960,3961,3962,3963,3964,3965,3966,3967,3968,3969,3970,3971,3972,3973,3974,3975,3976,3977,3978,3979,3980,3981,3982,3983,3984,3985,3986,3987,3988,3989,3990,3991,3992,3993,3994,3995,3996,3997,3998,3999,4000,4001,4002,4003,4004,4005,4006,4007,4008,4009,4010,4011,4012,4013,4014,4015,4016,4017,4018,4019,4020,4021,4022,4023,4024,4025,4026,4027,4028,4029,4030,4031,4032,4033,4034,4035,4036,4037,4038,4039,4040,4041,4042,4043,4044,4045,4046,4047,4048,4049,4050,4051,4052,4053,4054,4055,4056,4057,4058,4059,4060,4061,4062,4063,4064,4065,4066,4067,4068,4069,4070,4071,4072,4073,4074,4075,4076,4077,4078,4079,4080,4081,4082,4083,4084,4085,4086,4087,4088,4089,4090,4091,4092,4093,4094,4095,4096,4097,4098,4099,4100,4101,4102,4103,4104,4105,4106,4107,4108,4109,4110,4111,4112,4113,4114,4115,4116,4117,4118,4119,4120,4121,4122,4123,4124,4125,4126,4127,4128,4129,4130,4131,4132,4133,4134,4135,4136,4137,4138,4139,4140,4141,4142,4143,4144,4145,4146,4147,4148,4149,4150,4151,4152,4153,4154,4155,4156,4157,4158,4159,4160,4161,4162,4163,4164,4165,4166,4167,4168,4169,4170,4171,4172,4173,4174,4175,4176,4177,4178,4179,4180,4181,4182,4183,4184,4185,4186,4187,4188,4189,4190,4191,4192,4193,4194,4195,4196,4197,4198,4199,4200,4201,4202,4203,4204,4205,4206,4207,4208,4209,4210,4211,4212,4213,4214,4215,4216,4217,4218,4219,4220,4221,4222,4223,4224,4225,4226,4227,4228,4229,4230,4231,4232,4233,4234,4235,4236,4237,4238,4239,4240,4241,4242,4243,4244,4245,4246,4247,4248,4249,4250,4251,4252,4253,4254,4255,4256,4257,4258,4259,4260,4261,4262,4263,4264,4265,4266,4267,4268,4269,4270,4271,4272,4273,4274,4275,4276,4277,4278,4279,4280,4281,4282,4283,4284,4285,4286,4287,4288,4289,4290,4291,4292,4293,4294,4295,4296,4297,4298,4299,4300,4301,4302,4303,4304,4305,4306,4307,4308,4309,4310,4311,4312,4313,4314,4315,4316,4317,4318,4319,4320,4321,4322,4323,4324,4325,4326,4327,4328,4329,4330,4331,4332,4333,4334,4335,4336,4337,4338,4339,4340,4341,4342,4343,4344,4345,4346,4347,4348,4349,4350,4351,4352,4353,4354,4355,4356,4357,4358,4359,4360,4361,4362,4363,4364,4365,4366,4367,4368,4369,4370,4371,4372,4373,4374,4375,4376,4377,4378,4379,4380,4381,4382,4383,4384,4385,4386,4387,4388,4389,4390,4391,4392,4393,4394,4395,4396,4397,4398,4399,4400,4401,4402,4403,4404,4405,4406,4407,4408,4409,4410,4411,4412,4413,4414,4415,4416,4417,4418,4419,4420,4421,4422,4423,4424,4425,4426,4427,4428,4429,4430,4431,4432,4433,4434,4435,4436,4437,4438,4439,4440,4441,4442,4443,4444,4445,4446,4447,4448,4449,4450,4451,4452,4453,4454,4455,4456,4457,4458,4459,4460,4461,4462,4463,4464,4465,4466,4467,4468,4469,4470,4471,4472,4473,4474,4475,4476,4477,4478,4479,4480,4481,4482,4483,4484,4485,4486,4487,4488,4489,4490,4491,4492,4493,4494,4495,4496,4497,4498,4499,4500,4501,4502,4503,4504,4505,4506,4507,4508,4509,4510,4511,4512,4513,4514,4515,4516,4517,4518,4519,4520,4521,4522,4523,4524,4525,4526,4527,4528,4529,4530,4531,4532,4533,4534,4535,4536,4537,4538,4539,4540,4541,4542,4543,4544,4545,4546,4547,4548,4549,4550,4551,4552,4553,4554,4555,4556,4557,4558,4559,4560,4561,4562,4563,4564,4565,4566,4567,4568,4569,4570,4571,4572,4573,4574,4575,4576,4577,4578,4579,4580,4581,4582,4583,4584,4585,4586,4587,4588,4589,4590,4591,4592,4593,4594,4595,4596,4597,4598,4599,4600,4601,4602,4603,4604,4605,4606,4607,4608,4609,4610,4611,4612,4613,4614,4615,4616,4617,4618,4619,4620,4621,4622,4623,4624,4625,4626,4627,4628,4629,4630,4631,4632,4633,4634,4635,4636,4637,4638,4639,4640,4641,4642,4643,4644,4645,4646,4647,4648,4649,4650,4651,4652,4653,4654,4655,4656,4657,4658,4659,4660,4661,4662,4663,4664,4665,4666,4667,4668,4669,4670,4671,4672,4673,4674,4675,4676,4677,4678,4679,4680,4681,4682,4683,4684,4685,4686,4687,4688,4689,4690,4691,4692,4693,4694,4695,4696,4697,4698,4699,4700,4701,4702,4703,4704,4705,4706,4707,4708,4709,4710,4711,4712,4713,4714,4715,4716,4717,4718,4719,4720,4721,4722,4723,4724,4725,4726,4727,4728,4729,4730,4731,4732,4733,4734,4735,4736,4737,4738,4739,4740,4741,4742,4743,4744,4745,4746,4747,4748,4749,4750,4751,4752,4753,4754,4755,4756,4757,4758,4759,4760,4761,4762,4763,4764,4765,4766,4767,4768,4769,4770,4771,4772,4773,4774,4775,4776,4777,4778,4779,4780,4781,4782,4783,4784,4785,4786,4787,4788,4789,4790,4791,4792,4793,4794,4795,4796,4797,4798,4799,4800,4801,4802,4803,4804,4805,4806,4807,4808,4809,4810,4811,4812,4813,4814,4815,4816,4817,4818,4819,4820,4821,4822,4823,4824,4825,4826,4827,4828,4829,4830,4831,4832,4833,4834,4835,4836,4837,4838,4839,4840,4841,4842,4843,4844,4845,4846,4847,4848,4849,4850,4851,4852,4853,4854,4855,4856,4857,4858,4859,4860,4861,4862,4863,4864,4865,4866,4867,4868,4869,4870,4871,4872,4873,4874,4875,4876,4877,4878,4879,4880,4881,4882,4883,4884,4885,4886,4887,4888,4889,4890,4891,4892,4893,4894,4895,4896,4897,4898,4899,4900,4901,4902,4903,4904,4905,4906,4907,4908,4909,4910,4911,4912,4913,4914,4915,4916,4917,4918,4919,4920,4921,4922,4923,4924,4925,4926,4927,4928,4929,4930,4931,4932,4933,4934,4935,4936,4937,4938,4939,4940,4941,4942,4943,4944,4945,4946,4947,4948,4949,4950,4951,4952,4953,4954,4955,4956,4957,4958,4959,4960,4961,4962,4963,4964,4965,4966,4967,4968,4969,4970,4971,4972,4973,4974,4975,4976,4977,4978,4979,4980,4981,4982,4983,4984,4985,4986,4987,4988,4989,4990,4991,4992,4993,4994,4995,4996,4997,4998,4999,5000,5001,5002,5003,5004,5005,5006,5007,5008,5009,5010,5011,5012,5013,5014,5015,5016,5017,5018,5019,5020,5021,5022,5023,5024,5025,5026,5027,5028,5029,5030,5031,5032,5033,5034,5035,5036,5037,5038,5039,5040,5041,5042,5043,5044,5045,5046,5047,5048,5049,5050,5051,5052,5053,5054,5055,5056,5057,5058,5059,5060,5061,5062,5063,5064,5065,5066,5067,5068,5069,5070,5071,5072,5073,5074,5075,5076,5077,5078,5079,5080,5081,5082,5083,5084,5085,5086,5087,5088,5089,5090,5091,5092,5093,5094,5095,5096,5097,5098,5099,5100,5101,5102,5103,5104,5105,5106,5107,5108,5109,5110,5111,5112,5113,5114,5115,5116,5117,5118,5119,5120,5121,5122,5123,5124,5125,5126,5127,5128,5129,5130,5131,5132,5133,5134,5135,5136,5137,5138,5139,5140,5141,5142,5143,5144,5145,5146,5147,5148,5149,5150,5151,5152,5153,5154,5155,5156,5157,5158,5159,5160,5161,5162,5163,5164,5165,5166,5167,5168,5169,5170,5171,5172,5173,5174,5175,5176,5177,5178,5179,5180,5181,5182,5183,5184,5185,5186,5187,5188,5189,5190,5191,5192,5193,5194,5195,5196,5197,5198,5199,5200,5201,5202,5203,5204,5205,5206,5207,5208,5209,5210,5211,5212,5213,5214,5215,5216,5217,5218,5219,5220,5221,5222,5223,5224,5225,5226,5227,5228,5229,5230,5231,5232,5233,5234,5235,5236,5237,5238,5239,5240,5241,5242,5243,5244,5245,5246,5247,5248,5249,5250,5251,5252,5253,5254,5255,5256,5257,5258,5259,5260,5261,5262,5263,5264,5265,5266,5267,5268,5269,5270,5271,5272,5273,5274,5275,5276,5277,5278,5279,5280,5281,5282,5283,5284,5285,5286,5287,5288,5289,5290,5291,5292,5293,5294,5295,5296,5297,5298,5299,5300,5301,5302,5303,5304,5305,5306,5307,5308,5309,5310,5311,5312,5313,5314,5315,5316,5317,5318,5319,5320,5321,5322,5323,5324,5325,5326,5327,5328,5329,5330,5331,5332,5333,5334,5335,5336,5337,5338,5339,5340,5341,5342,5343,5344,5345,5346,5347,5348,5349,5350,5351,5352,5353,5354,5355,5356,5357,5358,5359,5360,5361,5362,5363,5364,5365,5366,5367,5368,5369,5370,5371,5372,5373,5374,5375,5376,5377,5378,5379,5380,5381,5382,5383,5384,5385,5386,5387,5388,5389,5390,5391,5392,5393,5394,5395,5396,5397,5398,5399,5400,5401,5402,5403,5404,5405,5406,5407,5408,5409,5410,5411,5412,5413,5414,5415,5416,5417,5418,5419,5420,5421,5422,5423,5424,5425,5426,5427,5428,5429,5430,5431,5432,5433,5434,5435,5436,5437,5438,5439,5440,5441,5442,5443,5444,5445,5446,5447,5448,5449,5450,5451,5452,5453,5454,5455,5456,5457,5458,5459,5460,5461,5462,5463,5464,5465,5466,5467,5468,5469,5470,5471,5472,5473,5474,5475,5476,5477,5478,5479,5480,5481,5482,5483,5484,5485,5486,5487,5488,5489,5490,5491,5492,5493,5494,5495,5496,5497,5498,5499,5500,5501,5502,5503,5504,5505,5506,5507,5508,5509,5510,5511,5512,5513,5514,5515,5516,5517,5518,5519,5520,5521,5522,5523,5524,5525,5526,5527,5528,5529,5530,5531,5532,5533,5534,5535,5536,5537,5538,5539,5540,5541,5542,5543,5544,5545,5546,5547,5548,5549,5550,5551,5552,5553,5554,5555,5556,5557,5558,5559,5560,5561,5562,5563,5564,5565,5566,5567,5568,5569,5570,5571,5572,5573,5574,5575,5576,5577,5578,5579,5580,5581,5582,5583,5584,5585,5586,5587,5588,5589,5590,5591,5592,5593,5594,5595,5596,5597,5598,5599,5600,5601,5602,5603,5604,5605,5606,5607,5608,5609,5610,5611,5612,5613,5614,5615,5616,5617,5618,5619,5620,5621,5622,5623,5624,5625,5626,5627,5628,5629,5630,5631,5632,5633,5634,5635,5636,5637,5638,5639,5640,5641,5642,5643,5644,5645,5646,5647,5648,5649,5650,5651,5652,5653,5654,5655,5656,5657,5658,5659,5660,5661,5662,5663,5664,5665,5666,5667,5668,5669,5670,5671,5672,5673,5674,5675,5676,5677,5678,5679,5680,5681,5682,5683,5684,5685,5686,5687,5688,5689,5690,5691,5692,5693,5694,5695,5696,5697,5698,5699,5700,5701,5702,5703,5704,5705,5706,5707,5708,5709,5710,5711,5712,5713,5714,5715,5716,5717,5718,5719,5720,5721,5722,5723,5724,5725,5726,5727,5728,5729,5730,5731,5732,5733,5734,5735,5736,5737,5738,5739,5740,5741,5742,5743,5744,5745,5746,5747,5748,5749,5750,5751,5752,5753,5754,5755,5756,5757,5758,5759,5760,5761,5762,5763,5764,5765,5766,5767,5768,5769,5770,5771,5772,5773,5774,5775,5776,5777,5778,5779,5780,5781,5782,5783,5784,5785,5786,5787,5788,5789,5790,5791,5792,5793,5794,5795,5796,5797,5798,5799,5800,5801,5802,5803,5804,5805,5806,5807,5808,5809,5810,5811,5812,5813,5814,5815,5816,5817,5818,5819,5820,5821,5822,5823,5824,5825,5826,5827,5828,5829,5830,5831,5832,5833,5834,5835,5836,5837,5838,5839,5840,5841,5842,5843,5844,5845,5846,5847,5848,5849,5850,5851,5852,5853,5854,5855,5856,5857,5858,5859,5860,5861,5862,5863,5864,5865,5866,5867,5868,5869,5870,5871,5872,5873,5874,5875,5876,5877,5878,5879,5880,5881,5882,5883,5884,5885,5886,5887,5888,5889,5890,5891,5892,5893,5894,5895,5896,5897,5898,5899,5900,5901,5902,5903,5904,5905,5906,5907,5908,5909,5910,5911,5912,5913,5914,5915,5916,5917,5918,5919,5920,5921,5922,5923,5924,5925,5926,5927,5928,5929,5930,5931,5932,5933,5934,5935,5936,5937,5938,5939,5940,5941,5942,5943,5944,5945,5946,5947,5948,5949,5950,5951,5952,5953,5954,5955,5956,5957,5958,5959,5960,5961,5962,5963,5964,5965,5966,5967,5968,5969,5970,5971,5972,5973,5974,5975,5976,5977,5978,5979,5980,5981,5982,5983,5984,5985,5986,5987,5988,5989,5990,5991,5992,5993,5994,5995,5996,5997,5998,5999,6000,6001,6002,6003,6004,6005,6006,6007,6008,6009,6010,6011,6012,6013,6014,6015,6016,6017,6018,6019,6020,6021,6022,6023,6024,6025,6026,6027,6028,6029,6030,6031,6032,6033,6034,6035,6036,6037,6038,6039,6040,6041,6042,6043,6044,6045,6046,6047,6048,6049,6050,6051,6052,6053,6054,6055,6056,6057,6058,6059,6060,6061,6062,6063,6064,6065,6066,6067,6068,6069,6070,6071,6072,6073,6074,6075,6076,6077,6078,6079,6080,6081,6082,6083,6084,6085,6086,6087,6088,6089,6090,6091,6092,6093,6094,6095,6096,6097,6098,6099,6100,6101,6102,6103,6104,6105,6106,6107,6108,6109,6110,6111,6112,6113,6114,6115,6116,6117,6118,6119,6120,6121,6122,6123,6124,6125,6126,6127,6128,6129,6130,6131,6132,6133,6134,6135,6136,6137,6138,6139,6140,6141,6142,6143,6144,6145,6146,6147,6148,6149,6150,6151,6152,6153,6154,6155,6156,6157,6158,6159,6160,6161,6162,6163,6164,6165,6166,6167,6168,6169,6170,6171,6172,6173,6174,6175,6176,6177,6178,6179,6180,6181,6182,6183,6184,6185,6186,6187,6188,6189,6190,6191,6192,6193,6194,6195,6196,6197,6198,6199,6200,6201,6202,6203,6204,6205,6206,6207,6208,6209,6210,6211,6212,6213,6214,6215,6216,6217,6218,6219,6220,6221,6222,6223,6224,6225,6226,6227,6228,6229,6230,6231,6232,6233,6234,6235,6236,6237,6238,6239,6240,6241,6242,6243,6244,6245,6246,6247,6248,6249,6250,6251,6252,6253,6254,6255,6256,6257,6258,6259,6260,6261,6262,6263,6264,6265,6266,6267,6268,6269,6270,6271,6272,6273,6274,6275,6276,6277,6278,6279,6280,6281,6282,6283,6284,6285,6286,6287,6288,6289,6290,6291,6292,6293,6294,6295,6296,6297,6298,6299,6300,6301,6302,6303,6304,6305,6306,6307,6308,6309,6310,6311,6312,6313,6314,6315,6316,6317,6318,6319,6320,6321,6322,6323,6324,6325,6326,6327,6328,6329,6330,6331,6332,6333,6334,6335,6336,6337,6338,6339,6340,6341,6342,6343,6344,6345,6346,6347,6348,6349,6350,6351,6352,6353,6354,6355,6356,6357,6358,6359,6360,6361,6362,6363,6364,6365,6366,6367,6368,6369,6370,6371,6372,6373,6374,6375,6376,6377,6378,6379,6380,6381,6382,6383,6384,6385,6386,6387,6388,6389,6390,6391,6392,6393,6394,6395,6396,6397,6398,6399,6400,6401,6402,6403,6404,6405,6406,6407,6408,6409,6410,6411,6412,6413,6414,6415,6416,6417,6418,6419,6420,6421,6422,6423,6424,6425,6426,6427,6428,6429,6430,6431,6432,6433,6434,6435,6436,6437,6438,6439,6440,6441,6442,6443,6444,6445,6446,6447,6448,6449,6450,6451,6452,6453,6454,6455,6456,6457,6458,6459,6460,6461,6462,6463,6464,6465,6466,6467,6468,6469,6470,6471,6472,6473,6474,6475,6476,6477,6478,6479,6480,6481,6482,6483,6484,6485,6486,6487,6488,6489,6490,6491,6492,6493,6494,6495,6496,6497,6498,6499,6500,6501,6502,6503,6504,6505,6506,6507,6508,6509,6510,6511,6512,6513,6514,6515,6516,6517,6518,6519,6520,6521,6522,6523,6524,6525,6526,6527,6528,6529,6530,6531,6532,6533,6534,6535,6536,6537,6538,6539,6540,6541,6542,6543,6544,6545,6546,6547,6548,6549,6550,6551,6552,6553,6554,6555,6556,6557,6558,6559,6560,6561,6562,6563,6564,6565,6566,6567,6568,6569,6570,6571,6572,6573,6574,6575,6576,6577,6578,6579,6580,6581,6582,6583,6584,6585,6586,6587,6588,6589,6590,6591,6592,6593,6594,6595,6596,6597,6598,6599,6600,6601,6602,6603,6604,6605,6606,6607,6608,6609,6610,6611,6612,6613,6614,6615,6616,6617,6618,6619,6620,6621,6622,6623,6624,6625,6626,6627,6628,6629,6630,6631,6632,6633,6634,6635,6636,6637,6638,6639,6640,6641,6642,6643,6644,6645,6646,6647,6648,6649,6650,6651,6652,6653,6654,6655,6656,6657,6658,6659,6660,6661,6662,6663,6664,6665,6666,6667,6668,6669,6670,6671,6672,6673,6674,6675,6676,6677,6678,6679,6680,6681,6682,6683,6684,6685,6686,6687,6688,6689,6690,6691,6692,6693,6694,6695,6696,6697,6698,6699,6700,6701,6702,6703,6704,6705,6706,6707,6708,6709,6710,6711,6712,6713,6714,6715,6716,6717,6718,6719,6720,6721,6722,6723,6724,6725,6726,6727,6728,6729,6730,6731,6732,6733,6734,6735,6736,6737,6738,6739,6740,6741,6742,6743,6744,6745,6746,6747,6748,6749,6750,6751,6752,6753,6754,6755,6756,6757,6758,6759,6760,6761,6762,6763,6764,6765,6766,6767,6768,6769,6770,6771,6772,6773,6774,6775,6776,6777,6778,6779,6780,6781,6782,6783,6784,6785,6786,6787,6788,6789,6790,6791,6792,6793,6794,6795,6796,6797,6798,6799,6800,6801,6802,6803,6804,6805,6806,6807,6808,6809,6810,6811,6812,6813,6814,6815,6816,6817,6818,6819,6820,6821,6822,6823,6824,6825,6826,6827,6828,6829,6830,6831,6832,6833,6834,6835,6836,6837,6838,6839,6840,6841,6842,6843,6844,6845,6846,6847,6848,6849,6850,6851,6852,6853,6854,6855,6856,6857,6858,6859,6860,6861,6862,6863,6864,6865,6866,6867,6868,6869,6870,6871,6872,6873,6874,6875,6876,6877,6878,6879,6880,6881,6882,6883,6884,6885,6886,6887,6888,6889,6890,6891,6892,6893,6894,6895,6896,6897,6898,6899,6900,6901,6902,6903,6904,6905,6906,6907,6908,6909,6910,6911,6912,6913,6914,6915,6916,6917,6918,6919,6920,6921,6922,6923,6924,6925,6926,6927,6928,6929,6930,6931,6932,6933,6934,6935,6936,6937,6938,6939,6940,6941,6942,6943,6944,6945,6946,6947,6948,6949,6950,6951,6952,6953,6954,6955,6956,6957,6958,6959,6960,6961,6962,6963,6964,6965,6966,6967,6968,6969,6970,6971,6972,6973,6974,6975,6976,6977,6978,6979,6980,6981,6982,6983,6984,6985,6986,6987,6988,6989,6990,6991,6992,6993,6994,6995,6996,6997,6998,6999,7000,7001,7002,7003,7004,7005,7006,7007,7008,7009,7010,7011,7012,7013,7014,7015,7016,7017,7018,7019,7020,7021,7022,7023,7024,7025,7026,7027,7028,7029,7030,7031,7032,7033,7034,7035,7036,7037,7038,7039,7040,7041,7042,7043,7044,7045,7046,7047,7048,7049,7050,7051,7052,7053,7054,7055,7056,7057,7058,7059,7060,7061,7062,7063,7064,7065,7066,7067,7068,7069,7070,7071,7072,7073,7074,7075,7076,7077,7078,7079,7080,7081,7082,7083,7084,7085,7086,7087,7088,7089,7090,7091,7092,7093,7094,7095,7096,7097,7098,7099,7100,7101,7102,7103,7104,7105,7106,7107,7108,7109,7110,7111,7112,7113,7114,7115,7116,7117,7118,7119,7120,7121,7122,7123,7124,7125,7126,7127,7128,7129,7130,7131,7132,7133,7134,7135,7136,7137,7138,7139,7140,7141,7142,7143,7144,7145,7146,7147,7148,7149,7150,7151,7152,7153,7154,7155,7156,7157,7158,7159,7160,7161,7162,7163,7164,7165,7166,7167,7168,7169,7170,7171,7172,7173,7174,7175,7176,7177,7178,7179,7180,7181,7182,7183,7184,7185,7186,7187,7188,7189,7190,7191,7192,7193,7194,7195,7196,7197,7198,7199,7200,7201,7202,7203,7204,7205,7206,7207,7208,7209,7210,7211,7212,7213,7214,7215,7216,7217,7218,7219,7220,7221,7222,7223,7224,7225,7226,7227,7228,7229,7230,7231,7232,7233,7234,7235,7236,7237,7238,7239,7240,7241,7242,7243,7244,7245,7246,7247,7248,7249,7250,7251,7252,7253,7254,7255,7256,7257,7258,7259,7260,7261,7262,7263,7264,7265,7266,7267,7268,7269,7270,7271,7272,7273,7274,7275,7276,7277,7278,7279,7280,7281,7282,7283,7284,7285,7286,7287,7288,7289,7290,7291,7292,7293,7294,7295,7296,7297,7298,7299,7300,7301,7302,7303,7304,7305,7306,7307,7308,7309,7310,7311,7312,7313,7314,7315,7316,7317,7318,7319,7320,7321,7322,7323,7324,7325,7326,7327,7328,7329,7330,7331,7332,7333,7334,7335,7336,7337,7338,7339,7340,7341,7342,7343,7344,7345,7346,7347,7348,7349,7350,7351,7352,7353,7354,7355,7356,7357,7358,7359,7360,7361,7362,7363,7364,7365,7366,7367,7368,7369,7370,7371,7372,7373,7374,7375,7376,7377,7378,7379,7380,7381,7382,7383,7384,7385,7386,7387,7388,7389,7390,7391,7392,7393,7394,7395,7396,7397,7398,7399,7400,7401,7402,7403,7404,7405,7406,7407,7408,7409,7410,7411,7412,7413,7414,7415,7416,7417,7418,7419,7420,7421,7422,7423,7424,7425,7426,7427,7428,7429,7430,7431,7432,7433,7434,7435,7436,7437,7438,7439,7440,7441,7442,7443,7444,7445,7446,7447,7448,7449,7450,7451,7452,7453,7454,7455,7456,7457,7458,7459,7460,7461,7462,7463,7464,7465,7466,7467,7468,7469,7470,7471,7472,7473,7474,7475,7476,7477,7478,7479,7480,7481,7482,7483,7484,7485,7486,7487,7488,7489,7490,7491,7492,7493,7494,7495,7496,7497,7498,7499,7500,7501,7502,7503,7504,7505,7506,7507,7508,7509,7510,7511,7512,7513,7514,7515,7516,7517,7518,7519,7520,7521,7522,7523,7524,7525,7526,7527,7528,7529,7530,7531,7532,7533,7534,7535,7536,7537,7538,7539,7540,7541,7542,7543,7544,7545,7546,7547,7548,7549,7550,7551,7552,7553,7554,7555,7556,7557,7558,7559,7560,7561,7562,7563,7564,7565,7566,7567,7568,7569,7570,7571,7572,7573,7574,7575,7576,7577,7578,7579,7580,7581,7582,7583,7584,7585,7586,7587,7588,7589,7590,7591,7592,7593,7594,7595,7596,7597,7598,7599,7600,7601,7602,7603,7604,7605,7606,7607,7608,7609,7610,7611,7612,7613,7614,7615,7616,7617,7618,7619,7620,7621,7622,7623,7624,7625,7626,7627,7628,7629,7630,7631,7632,7633,7634,7635,7636,7637,7638,7639,7640,7641,7642,7643,7644,7645,7646,7647,7648,7649,7650,7651,7652,7653,7654,7655,7656,7657,7658,7659,7660,7661,7662,7663,7664,7665,7666,7667,7668,7669,7670,7671,7672,7673,7674,7675,7676,7677,7678,7679,7680,7681,7682,7683,7684,7685,7686,7687,7688,7689,7690,7691,7692,7693,7694,7695,7696,7697,7698,7699,7700,7701,7702,7703,7704,7705,7706,7707,7708,7709,7710,7711,7712,7713,7714,7715,7716,7717,7718,7719,7720,7721,7722,7723,7724,7725,7726,7727,7728,7729,7730,7731,7732,7733,7734,7735,7736,7737,7738,7739,7740,7741,7742,7743,7744,7745,7746,7747,7748,7749,7750,7751,7752,7753,7754,7755,7756,7757,7758,7759,7760,7761,7762,7763,7764,7765,7766,7767,7768,7769,7770,7771,7772,7773,7774,7775,7776,7777,7778,7779,7780,7781,7782,7783,7784,7785,7786,7787,7788,7789,7790,7791,7792,7793,7794,7795,7796,7797,7798,7799,7800,7801,7802,7803,7804,7805,7806,7807,7808,7809,7810,7811,7812,7813,7814,7815,7816,7817,7818,7819,7820,7821,7822,7823,7824,7825,7826,7827,7828,7829,7830,7831,7832,7833,7834,7835,7836,7837,7838,7839,7840,7841,7842,7843,7844,7845,7846,7847,7848,7849,7850,7851,7852,7853,7854,7855,7856,7857,7858,7859,7860,7861,7862,7863,7864,7865,7866,7867,7868,7869,7870,7871,7872,7873,7874,7875,7876,7877,7878,7879,7880,7881,7882,7883,7884,7885,7886,7887,7888,7889,7890,7891,7892,7893,7894,7895,7896,7897,7898,7899,7900,7901,7902,7903,7904,7905,7906,7907,7908,7909,7910,7911,7912,7913,7914,7915,7916,7917,7918,7919,7920,7921,7922,7923,7924,7925,7926,7927,7928,7929,7930,7931,7932,7933,7934,7935,7936,7937,7938,7939,7940,7941,7942,7943,7944,7945,7946,7947,7948,7949,7950,7951,7952,7953,7954,7955,7956,7957,7958,7959,7960,7961,7962,7963,7964,7965,7966,7967,7968,7969,7970,7971,7972,7973,7974,7975,7976,7977,7978,7979,7980,7981,7982,7983,7984,7985,7986,7987,7988,7989,7990,7991,7992,7993,7994,7995,7996,7997,7998,7999,8000,8001,8002,8003,8004,8005,8006,8007,8008,8009,8010,8011,8012,8013,8014,8015,8016,8017,8018,8019,8020,8021,8022,8023,8024,8025,8026,8027,8028,8029,8030,8031,8032,8033,8034,8035,8036,8037,8038,8039,8040,8041,8042,8043,8044,8045,8046,8047,8048,8049,8050,8051,8052,8053,8054,8055,8056,8057,8058,8059,8060,8061,8062,8063,8064,8065,8066,8067,8068,8069,8070,8071,8072,8073,8074,8075,8076,8077,8078,8079,8080,8081,8082,8083,8084,8085,8086,8087,8088,8089,8090,8091,8092,8093,8094,8095,8096,8097,8098,8099,8100,8101,8102,8103,8104,8105,8106,8107,8108,8109,8110,8111,8112,8113,8114,8115,8116,8117,8118,8119,8120,8121,8122,8123,8124,8125,8126,8127,8128,8129,8130,8131,8132,8133,8134,8135,8136,8137,8138,8139,8140,8141,8142,8143,8144,8145,8146,8147,8148,8149,8150,8151,8152,8153,8154,8155,8156,8157,8158,8159,8160,8161,8162,8163,8164,8165,8166,8167,8168,8169,8170,8171,8172,8173,8174,8175,8176,8177,8178,8179,8180,8181,8182,8183,8184,8185,8186,8187,8188,8189,8190,8191,8192,8193,8194,8195,8196,8197,8198,8199,8200,8201,8202,8203,8204,8205,8206,8207,8208,8209,8210,8211,8212,8213,8214,8215,8216,8217,8218,8219,8220,8221,8222,8223,8224,8225,8226,8227,8228,8229,8230,8231,8232,8233,8234,8235,8236,8237,8238,8239,8240,8241,8242,8243,8244,8245,8246,8247,8248,8249,8250,8251,8252,8253,8254,8255,8256,8257,8258,8259,8260,8261,8262,8263,8264,8265,8266,8267,8268,8269,8270,8271,8272,8273,8274,8275,8276,8277,8278,8279,8280,8281,8282,8283,8284,8285,8286,8287,8288,8289,8290,8291,8292,8293,8294,8295,8296,8297,8298,8299,8300,8301,8302,8303,8304,8305,8306,8307,8308,8309,8310,8311,8312,8313,8314,8315,8316,8317,8318,8319,8320,8321,8322,8323,8324,8325,8326,8327,8328,8329,8330,8331,8332,8333,8334,8335,8336,8337,8338,8339,8340,8341,8342,8343,8344,8345,8346,8347,8348,8349,8350,8351,8352,8353,8354,8355,8356,8357,8358,8359,8360,8361,8362,8363,8364,8365,8366,8367,8368,8369,8370,8371,8372,8373,8374,8375,8376,8377,8378,8379,8380,8381,8382,8383,8384,8385,8386,8387,8388,8389,8390,8391,8392,8393,8394,8395,8396,8397,8398,8399,8400,8401,8402,8403,8404,8405,8406,8407,8408,8409,8410,8411,8412,8413,8414,8415,8416,8417,8418,8419,8420,8421,8422,8423,8424,8425,8426,8427,8428,8429,8430,8431,8432,8433,8434,8435,8436,8437,8438,8439,8440,8441,8442,8443,8444,8445,8446,8447,8448,8449,8450,8451,8452,8453,8454,8455,8456,8457,8458,8459,8460,8461,8462,8463,8464,8465,8466,8467,8468,8469,8470,8471,8472,8473,8474,8475,8476,8477,8478,8479,8480,8481,8482,8483,8484,8485,8486,8487,8488,8489,8490,8491,8492,8493,8494,8495,8496,8497,8498,8499,8500,8501,8502,8503,8504,8505,8506,8507,8508,8509,8510,8511,8512,8513,8514,8515,8516,8517,8518,8519,8520,8521,8522,8523,8524,8525,8526,8527,8528,8529,8530,8531,8532,8533,8534,8535,8536,8537,8538,8539,8540,8541,8542,8543,8544,8545,8546,8547,8548,8549,8550,8551,8552,8553,8554,8555,8556,8557,8558,8559,8560,8561,8562,8563,8564,8565,8566,8567,8568,8569,8570,8571,8572,8573,8574,8575,8576,8577,8578,8579,8580,8581,8582,8583,8584,8585,8586,8587,8588,8589,8590,8591,8592,8593,8594,8595,8596,8597,8598,8599,8600,8601,8602,8603,8604,8605,8606,8607,8608,8609,8610,8611,8612,8613,8614,8615,8616,8617,8618,8619,8620,8621,8622,8623,8624,8625,8626,8627,8628,8629,8630,8631,8632,8633,8634,8635,8636,8637,8638,8639,8640,8641,8642,8643,8644,8645,8646,8647,8648,8649,8650,8651,8652,8653,8654,8655,8656,8657,8658,8659,8660,8661,8662,8663,8664,8665,8666,8667,8668,8669,8670,8671,8672,8673,8674,8675,8676,8677,8678,8679,8680,8681,8682,8683,8684,8685,8686,8687,8688,8689,8690,8691,8692,8693,8694,8695,8696,8697,8698,8699,8700,8701,8702,8703,8704,8705,8706,8707,8708,8709,8710,8711,8712,8713,8714,8715,8716,8717,8718,8719,8720,8721,8722,8723,8724,8725,8726,8727,8728,8729,8730,8731,8732,8733,8734,8735,8736,8737,8738,8739,8740,8741,8742,8743,8744,8745,8746,8747,8748,8749,8750,8751,8752,8753,8754,8755,8756,8757,8758,8759,8760,8761,8762,8763,8764,8765,8766,8767,8768,8769,8770,8771,8772,8773,8774,8775,8776,8777,8778,8779,8780,8781,8782,8783,8784,8785,8786,8787,8788,8789,8790,8791,8792,8793,8794,8795,8796,8797,8798,8799,8800,8801,8802,8803,8804,8805,8806,8807,8808,8809,8810,8811,8812,8813,8814,8815,8816,8817,8818,8819,8820,8821,8822,8823,8824,8825,8826,8827,8828,8829,8830,8831,8832,8833,8834,8835,8836,8837,8838,8839,8840,8841,8842,8843,8844,8845,8846,8847,8848,8849,8850,8851,8852,8853,8854,8855,8856,8857,8858,8859,8860,8861,8862,8863,8864,8865,8866,8867,8868,8869,8870,8871,8872,8873,8874,8875,8876,8877,8878,8879,8880,8881,8882,8883,8884,8885,8886,8887,8888,8889,8890,8891,8892,8893,8894,8895,8896,8897,8898,8899,8900,8901,8902,8903,8904,8905,8906,8907,8908,8909,8910,8911,8912,8913,8914,8915,8916,8917,8918,8919,8920,8921,8922,8923,8924,8925,8926,8927,8928,8929,8930,8931,8932,8933,8934,8935,8936,8937,8938,8939,8940,8941,8942,8943,8944,8945,8946,8947,8948,8949,8950,8951,8952,8953,8954,8955,8956,8957,8958,8959,8960,8961,8962,8963,8964,8965,8966,8967,8968,8969,8970,8971,8972,8973,8974,8975,8976,8977,8978,8979,8980,8981,8982,8983,8984,8985,8986,8987,8988,8989,8990,8991,8992,8993,8994,8995,8996,8997,8998,8999,9000,9001,9002,9003,9004,9005,9006,9007,9008,9009,9010,9011,9012,9013,9014,9015,9016,9017,9018,9019,9020,9021,9022,9023,9024,9025,9026,9027,9028,9029,9030,9031,9032,9033,9034,9035,9036,9037,9038,9039,9040,9041,9042,9043,9044,9045,9046,9047,9048,9049,9050,9051,9052,9053,9054,9055,9056,9057,9058,9059,9060,9061,9062,9063,9064,9065,9066,9067,9068,9069,9070,9071,9072,9073,9074,9075,9076,9077,9078,9079,9080,9081,9082,9083,9084,9085,9086,9087,9088,9089,9090,9091,9092,9093,9094,9095,9096,9097,9098,9099,9100,9101,9102,9103,9104,9105,9106,9107,9108,9109,9110,9111,9112,9113,9114,9115,9116,9117,9118,9119,9120,9121,9122,9123,9124,9125,9126,9127,9128,9129,9130,9131,9132,9133,9134,9135,9136,9137,9138,9139,9140,9141,9142,9143,9144,9145,9146,9147,9148,9149,9150,9151,9152,9153,9154,9155,9156,9157,9158,9159,9160,9161,9162,9163,9164,9165,9166,9167,9168,9169,9170,9171,9172,9173,9174,9175,9176,9177,9178,9179,9180,9181,9182,9183,9184,9185,9186,9187,9188,9189,9190,9191,9192,9193,9194,9195,9196,9197,9198,9199,9200,9201,9202,9203,9204,9205,9206,9207,9208,9209,9210,9211,9212,9213,9214,9215,9216,9217,9218,9219,9220,9221,9222,9223,9224,9225,9226,9227,9228,9229,9230,9231,9232,9233,9234,9235,9236,9237,9238,9239,9240,9241,9242,9243,9244,9245,9246,9247,9248,9249,9250,9251,9252,9253,9254,9255,9256,9257,9258,9259,9260,9261,9262,9263,9264,9265,9266,9267,9268,9269,9270,9271,9272,9273,9274,9275,9276,9277,9278,9279,9280,9281,9282,9283,9284,9285,9286,9287,9288,9289,9290,9291,9292,9293,9294,9295,9296,9297,9298,9299,9300,9301,9302,9303,9304,9305,9306,9307,9308,9309,9310,9311,9312,9313,9314,9315,9316,9317,9318,9319,9320,9321,9322,9323,9324,9325,9326,9327,9328,9329,9330,9331,9332,9333,9334,9335,9336,9337,9338,9339,9340,9341,9342,9343,9344,9345,9346,9347,9348,9349,9350,9351,9352,9353,9354,9355,9356,9357,9358,9359,9360,9361,9362,9363,9364,9365,9366,9367,9368,9369,9370,9371,9372,9373,9374,9375,9376,9377,9378,9379,9380,9381,9382,9383,9384,9385,9386,9387,9388,9389,9390,9391,9392,9393,9394,9395,9396,9397,9398,9399,9400,9401,9402,9403,9404,9405,9406,9407,9408,9409,9410,9411,9412,9413,9414,9415,9416,9417,9418,9419,9420,9421,9422,9423,9424,9425,9426,9427,9428,9429,9430,9431,9432,9433,9434,9435,9436,9437,9438,9439,9440,9441,9442,9443,9444,9445,9446,9447,9448,9449,9450,9451,9452,9453,9454,9455,9456,9457,9458,9459,9460,9461,9462,9463,9464,9465,9466,9467,9468,9469,9470,9471,9472,9473,9474,9475,9476,9477,9478,9479,9480,9481,9482,9483,9484,9485,9486,9487,9488,9489,9490,9491,9492,9493,9494,9495,9496,9497,9498,9499,9500,9501,9502,9503,9504,9505,9506,9507,9508,9509,9510,9511,9512,9513,9514,9515,9516,9517,9518,9519,9520,9521,9522,9523,9524,9525,9526,9527,9528,9529,9530,9531,9532,9533,9534,9535,9536,9537,9538,9539,9540,9541,9542,9543,9544,9545,9546,9547,9548,9549,9550,9551,9552,9553,9554,9555,9556,9557,9558,9559,9560,9561,9562,9563,9564,9565,9566,9567,9568,9569,9570,9571,9572,9573,9574,9575,9576,9577,9578,9579,9580,9581,9582,9583,9584,9585,9586,9587,9588,9589,9590,9591,9592,9593,9594,9595,9596,9597,9598,9599,9600,9601,9602,9603,9604,9605,9606,9607,9608,9609,9610,9611,9612,9613,9614,9615,9616,9617,9618,9619,9620,9621,9622,9623,9624,9625,9626,9627,9628,9629,9630,9631,9632,9633,9634,9635,9636,9637,9638,9639,9640,9641,9642,9643,9644,9645,9646,9647,9648,9649,9650,9651,9652,9653,9654,9655,9656,9657,9658,9659,9660,9661,9662,9663,9664,9665,9666,9667,9668,9669,9670,9671,9672,9673,9674,9675,9676,9677,9678,9679,9680,9681,9682,9683,9684,9685,9686,9687,9688,9689,9690,9691,9692,9693,9694,9695,9696,9697,9698,9699,9700,9701,9702,9703,9704,9705,9706,9707,9708,9709,9710,9711,9712,9713,9714,9715,9716,9717,9718,9719,9720,9721,9722,9723,9724,9725,9726,9727,9728,9729,9730,9731,9732,9733,9734,9735,9736,9737,9738,9739,9740,9741,9742,9743,9744,9745,9746,9747,9748,9749,9750,9751,9752,9753,9754,9755,9756,9757,9758,9759,9760,9761,9762,9763,9764,9765,9766,9767,9768,9769,9770,9771,9772,9773,9774,9775,9776,9777,9778,9779,9780,9781,9782,9783,9784,9785,9786,9787,9788,9789,9790,9791,9792,9793,9794,9795,9796,9797,9798,9799,9800,9801,9802,9803,9804,9805,9806,9807,9808,9809,9810,9811,9812,9813,9814,9815,9816,9817,9818,9819,9820,9821,9822,9823,9824,9825,9826,9827,9828,9829,9830,9831,9832,9833,9834,9835,9836,9837,9838,9839,9840,9841,9842,9843,9844,9845,9846,9847,9848,9849,9850,9851,9852,9853,9854,9855,9856,9857,9858,9859,9860,9861,9862,9863,9864,9865,9866,9867,9868,9869,9870,9871,9872,9873,9874,9875,9876,9877,9878,9879,9880,9881,9882,9883,9884,9885,9886,9887,9888,9889,9890,9891,9892,9893,9894,9895,9896,9897,9898,9899,9900,9901,9902,9903,9904,9905,9906,9907,9908,9909,9910,9911,9912,9913,9914,9915,9916,9917,9918,9919,9920,9921,9922,9923,9924,9925,9926,9927,9928,9929,9930,9931,9932,9933,9934,9935,9936,9937,9938,9939,9940,9941,9942,9943,9944,9945,9946,9947,9948,9949,9950,9951,9952,9953,9954,9955,9956,9957,9958,9959,9960,9961,9962,9963,9964,9965,9966,9967,9968,9969,9970,9971,9972,9973,9974,9975,9976,9977,9978,9979,9980,9981,9982,9983,9984,9985,9986,9987,9988,9989,9990,9991,9992,9993,9994,9995,9996,9997,9998,9999,10000,10001,10002,10003,10004,10005,10006,10007,10008,10009,10010,10011,10012,10013,10014,10015,10016,10017,10018,10019,10020,10021,10022,10023,10024,10025,10026,10027,10028,10029,10030,10031,10032,10033,10034,10035,10036,10037,10038,10039,10040,10041,10042,10043,10044,10045,10046,10047,10048,10049,10050,10051,10052,10053,10054,10055,10056,10057,10058,10059,10060,10061,10062,10063,10064,10065,10066,10067,10068,10069,10070,10071,10072,10073,10074,10075,10076,10077,10078,10079,10080,10081,10082,10083,10084,10085,10086,10087,10088,10089,10090,10091,10092,10093,10094,10095,10096,10097,10098,10099,10100,10101,10102,10103,10104,10105,10106,10107,10108,10109,10110,10111,10112,10113,10114,10115,10116,10117,10118,10119,10120,10121,10122,10123,10124,10125,10126,10127,10128,10129,10130,10131,10132,10133,10134,10135,10136,10137,10138,10139,10140,10141,10142,10143,10144,10145,10146,10147,10148,10149,10150,10151,10152,10153,10154,10155,10156,10157,10158,10159,10160,10161,10162,10163,10164,10165,10166,10167,10168,10169,10170,10171,10172,10173,10174,10175,10176,10177,10178,10179,10180,10181,10182,10183,10184,10185,10186,10187,10188,10189,10190,10191,10192,10193,10194,10195,10196,10197,10198,10199,10200,10201,10202,10203,10204,10205,10206,10207,10208,10209,10210,10211,10212,10213,10214,10215,10216,10217,10218,10219,10220,10221,10222,10223,10224,10225,10226,10227,10228,10229,10230,10231,10232,10233,10234,10235,10236,10237,10238,10239,10240,10241,10242,10243,10244,10245,10246,10247,10248,10249,10250,10251,10252,10253,10254,10255,10256,10257,10258,10259,10260,10261,10262,10263,10264,10265,10266,10267,10268,10269,10270,10271,10272,10273,10274,10275,10276,10277,10278,10279,10280,10281,10282,10283,10284,10285,10286,10287,10288,10289,10290,10291,10292,10293,10294,10295,10296,10297,10298,10299,10300,10301,10302,10303,10304,10305,10306,10307,10308,10309,10310,10311,10312,10313,10314,10315,10316,10317,10318,10319,10320,10321,10322,10323,10324,10325,10326,10327,10328,10329,10330,10331,10332,10333,10334,10335,10336,10337,10338,10339,10340,10341,10342,10343,10344,10345,10346,10347,10348,10349,10350,10351,10352,10353,10354,10355,10356,10357,10358,10359,10360,10361,10362,10363,10364,10365,10366,10367,10368,10369,10370,10371,10372,10373,10374,10375,10376,10377,10378,10379,10380,10381,10382,10383,10384,10385,10386,10387,10388,10389,10390,10391,10392,10393,10394,10395,10396,10397,10398,10399,10400,10401,10402,10403,10404,10405,10406,10407,10408,10409,10410,10411,10412,10413,10414,10415,10416,10417,10418,10419,10420,10421,10422,10423,10424,10425,10426,10427,10428,10429,10430,10431,10432,10433,10434,10435,10436,10437,10438,10439,10440,10441,10442,10443,10444,10445,10446,10447,10448,10449,10450,10451,10452,10453,10454,10455,10456,10457,10458,10459,10460,10461,10462,10463,10464,10465,10466,10467,10468,10469,10470,10471,10472,10473,10474,10475,10476,10477,10478,10479,10480,10481,10482,10483,10484,10485,10486,10487,10488,10489,10490,10491,10492,10493,10494,10495,10496,10497,10498,10499,10500,10501,10502,10503,10504,10505,10506,10507,10508,10509,10510,10511,10512,10513,10514,10515,10516,10517,10518,10519,10520,10521,10522,10523,10524,10525,10526,10527,10528,10529,10530,10531,10532,10533,10534,10535,10536,10537,10538,10539,10540,10541,10542,10543,10544,10545,10546,10547,10548,10549,10550,10551,10552,10553,10554,10555,10556,10557,10558,10559,10560,10561,10562,10563,10564,10565,10566,10567,10568,10569,10570,10571,10572,10573,10574,10575,10576,10577,10578,10579,10580,10581,10582,10583,10584,10585,10586,10587,10588,10589,10590,10591,10592,10593,10594,10595,10596,10597,10598,10599,10600,10601,10602,10603,10604,10605,10606,10607,10608,10609,10610,10611,10612,10613,10614,10615,10616,10617,10618,10619,10620,10621,10622,10623,10624,10625,10626,10627,10628,10629,10630,10631,10632,10633,10634,10635,10636,10637,10638,10639,10640,10641,10642,10643,10644,10645,10646,10647,10648,10649,10650,10651,10652,10653,10654,10655,10656,10657,10658,10659,10660,10661,10662,10663,10664,10665,10666,10667,10668,10669,10670,10671,10672,10673,10674,10675,10676,10677,10678,10679,10680,10681,10682,10683,10684,10685,10686,10687,10688,10689,10690,10691,10692,10693,10694,10695,10696,10697,10698,10699,10700,10701,10702,10703,10704,10705,10706,10707,10708,10709,10710,10711,10712,10713,10714,10715,10716,10717,10718,10719,10720,10721,10722,10723,10724,10725,10726,10727,10728,10729,10730,10731,10732,10733,10734,10735,10736,10737,10738,10739,10740,10741,10742,10743,10744,10745,10746,10747,10748,10749,10750,10751,10752,10753,10754,10755,10756,10757,10758,10759,10760,10761,10762,10763,10764,10765,10766,10767,10768,10769,10770,10771,10772,10773,10774,10775,10776,10777,10778,10779,10780,10781,10782,10783,10784,10785,10786,10787,10788,10789,10790,10791,10792,10793,10794,10795,10796,10797,10798,10799,10800,10801,10802,10803,10804,10805,10806,10807,10808,10809,10810,10811,10812,10813,10814,10815,10816,10817,10818,10819,10820,10821,10822,10823,10824,10825,10826,10827,10828,10829,10830,10831,10832,10833,10834,10835,10836,10837,10838,10839,10840,10841,10842,10843,10844,10845,10846,10847,10848,10849,10850,10851,10852,10853,10854,10855,10856,10857,10858,10859,10860,10861,10862,10863,10864,10865,10866,10867,10868,10869,10870,10871,10872,10873,10874,10875,10876,10877,10878,10879,10880,10881,10882,10883,10884,10885,10886,10887,10888,10889,10890,10891,10892,10893,10894,10895,10896,10897,10898,10899,10900,10901,10902,10903,10904,10905,10906,10907,10908,10909,10910,10911,10912,10913,10914,10915,10916,10917,10918,10919,10920,10921,10922,10923,10924,10925,10926,10927,10928,10929,10930,10931,10932,10933,10934,10935,10936,10937,10938,10939,10940,10941,10942,10943,10944,10945,10946,10947,10948,10949,10950,10951,10952,10953,10954,10955,10956,10957,10958,10959,10960,10961,10962,10963,10964,10965,10966,10967,10968,10969,10970,10971,10972,10973,10974,10975,10976,10977,10978,10979,10980,10981,10982,10983,10984,10985,10986,10987,10988,10989,10990,10991,10992,10993,10994,10995,10996,10997,10998,10999,11000,11001,11002,11003,11004,11005,11006,11007,11008,11009,11010,11011,11012,11013,11014,11015,11016,11017,11018,11019,11020,11021,11022,11023,11024,11025,11026,11027,11028,11029,11030,11031,11032,11033,11034,11035,11036,11037,11038,11039,11040,11041,11042,11043,11044,11045,11046,11047,11048,11049,11050,11051,11052,11053,11054,11055,11056,11057,11058,11059,11060,11061,11062,11063,11064,11065,11066,11067,11068,11069,11070,11071,11072,11073,11074,11075,11076,11077,11078,11079,11080,11081,11082,11083,11084,11085,11086,11087,11088,11089,11090,11091,11092,11093,11094,11095,11096,11097,11098,11099,11100,11101,11102,11103,11104,11105,11106,11107,11108,11109,11110,11111,11112,11113,11114,11115,11116,11117,11118,11119,11120,11121,11122,11123,11124,11125,11126,11127,11128,11129,11130,11131,11132,11133,11134,11135,11136,11137,11138,11139,11140,11141,11142,11143,11144,11145,11146,11147,11148,11149,11150,11151,11152,11153,11154,11155,11156,11157,11158,11159,11160,11161,11162,11163,11164,11165,11166,11167,11168,11169,11170,11171,11172,11173,11174,11175,11176,11177,11178,11179,11180,11181,11182,11183,11184,11185,11186,11187,11188,11189,11190,11191,11192,11193,11194,11195,11196,11197,11198,11199,11200,11201,11202,11203,11204,11205,11206,11207,11208,11209,11210,11211,11212,11213,11214,11215,11216,11217,11218,11219,11220,11221,11222,11223,11224,11225,11226,11227,11228,11229,11230,11231,11232,11233,11234,11235,11236,11237,11238,11239,11240,11241,11242,11243,11244,11245,11246,11247,11248,11249,11250,11251,11252,11253,11254,11255,11256,11257,11258,11259,11260,11261,11262,11263,11264,11265,11266,11267,11268,11269,11270,11271,11272,11273,11274,11275,11276,11277,11278,11279,11280,11281,11282,11283,11284,11285,11286,11287,11288,11289,11290,11291,11292,11293,11294,11295,11296,11297,11298,11299,11300,11301,11302,11303,11304,11305,11306,11307,11308,11309,11310,11311,11312,11313,11314,11315,11316,11317,11318,11319,11320,11321,11322,11323,11324,11325,11326,11327,11328,11329,11330,11331,11332,11333,11334,11335,11336,11337,11338,11339,11340,11341,11342,11343,11344,11345,11346,11347,11348,11349,11350,11351,11352,11353,11354,11355,11356,11357,11358,11359,11360,11361,11362,11363,11364,11365,11366,11367,11368,11369,11370,11371,11372,11373,11374,11375,11376,11377,11378,11379,11380,11381,11382,11383,11384,11385,11386,11387,11388,11389,11390,11391,11392,11393,11394,11395,11396,11397,11398,11399,11400,11401,11402,11403,11404,11405,11406,11407,11408,11409,11410,11411,11412,11413,11414,11415,11416,11417,11418,11419,11420,11421,11422,11423,11424,11425,11426,11427,11428,11429,11430,11431,11432,11433,11434,11435,11436,11437,11438,11439,11440,11441,11442,11443,11444,11445,11446,11447,11448,11449,11450,11451,11452,11453,11454,11455,11456,11457,11458,11459,11460,11461,11462,11463,11464,11465,11466,11467,11468,11469,11470,11471,11472,11473,11474,11475,11476,11477,11478,11479,11480,11481,11482,11483,11484,11485,11486,11487,11488,11489,11490,11491,11492,11493,11494,11495,11496,11497,11498,11499,11500,11501,11502,11503,11504,11505,11506,11507,11508,11509,11510,11511,11512,11513,11514,11515,11516,11517,11518,11519,11520,11521,11522,11523,11524,11525,11526,11527,11528,11529,11530,11531,11532,11533,11534,11535,11536,11537,11538,11539,11540,11541,11542,11543,11544,11545,11546,11547,11548,11549,11550,11551,11552,11553,11554,11555,11556,11557,11558,11559,11560,11561,11562,11563,11564,11565,11566,11567,11568,11569,11570,11571,11572,11573,11574,11575,11576,11577,11578,11579,11580,11581,11582,11583,11584,11585,11586,11587,11588,11589,11590,11591,11592,11593,11594,11595,11596,11597,11598,11599,11600,11601,11602,11603,11604,11605,11606,11607,11608,11609,11610,11611,11612,11613,11614,11615,11616,11617,11618,11619,11620,11621,11622,11623,11624,11625,11626,11627,11628,11629,11630,11631,11632,11633,11634,11635,11636,11637,11638,11639,11640,11641,11642,11643,11644,11645,11646,11647,11648,11649,11650,11651,11652,11653,11654,11655,11656,11657,11658,11659,11660,11661,11662,11663,11664,11665,11666,11667,11668,11669,11670,11671,11672,11673,11674,11675,11676,11677,11678,11679,11680,11681,11682,11683,11684,11685,11686,11687,11688,11689,11690,11691,11692,11693,11694,11695,11696,11697,11698,11699,11700,11701,11702,11703,11704,11705,11706,11707,11708,11709,11710,11711,11712,11713,11714,11715,11716,11717,11718,11719,11720,11721,11722,11723,11724,11725,11726,11727,11728,11729,11730,11731,11732,11733,11734,11735,11736,11737,11738,11739,11740,11741,11742,11743,11744,11745,11746,11747,11748,11749,11750,11751,11752,11753,11754,11755,11756,11757,11758,11759,11760,11761,11762,11763,11764,11765,11766,11767,11768,11769,11770,11771,11772,11773,11774,11775,11776,11777,11778,11779,11780,11781,11782,11783,11784,11785,11786,11787,11788,11789,11790,11791,11792,11793,11794,11795,11796,11797,11798,11799,11800,11801,11802,11803,11804,11805,11806,11807,11808,11809,11810,11811,11812,11813,11814,11815,11816,11817,11818,11819,11820,11821,11822,11823,11824,11825,11826,11827,11828,11829,11830,11831,11832,11833,11834,11835,11836,11837,11838,11839,11840,11841,11842,11843,11844,11845,11846,11847,11848,11849,11850,11851,11852,11853,11854,11855,11856,11857,11858,11859,11860,11861,11862,11863,11864,11865,11866,11867,11868,11869,11870,11871,11872,11873,11874,11875,11876,11877,11878,11879,11880,11881,11882,11883,11884,11885,11886,11887,11888,11889,11890,11891,11892,11893,11894,11895,11896,11897,11898,11899,11900,11901,11902,11903,11904,11905,11906,11907,11908,11909,11910,11911,11912,11913,11914,11915,11916,11917,11918,11919,11920,11921,11922,11923,11924,11925,11926,11927,11928,11929,11930,11931,11932,11933,11934,11935,11936,11937,11938,11939,11940,11941,11942,11943,11944,11945,11946,11947,11948,11949,11950,11951,11952,11953,11954,11955,11956,11957,11958,11959,11960,11961,11962,11963,11964,11965,11966,11967,11968,11969,11970,11971,11972,11973,11974,11975,11976,11977,11978,11979,11980,11981,11982,11983,11984,11985,11986,11987,11988,11989,11990,11991,11992,11993,11994,11995,11996,11997,11998,11999,12000,12001,12002,12003,12004,12005,12006,12007,12008,12009,12010,12011,12012,12013,12014,12015,12016,12017,12018,12019,12020,12021,12022,12023,12024,12025,12026,12027,12028,12029,12030,12031,12032,12033,12034,12035,12036,12037,12038,12039,12040,12041,12042,12043,12044,12045,12046,12047,12048,12049,12050,12051,12052,12053,12054,12055,12056,12057,12058,12059,12060,12061,12062,12063,12064,12065,12066,12067,12068,12069,12070,12071,12072,12073,12074,12075,12076,12077,12078,12079,12080,12081,12082,12083,12084,12085,12086,12087,12088,12089,12090,12091,12092,12093,12094,12095,12096,12097,12098,12099,12100,12101,12102,12103,12104,12105,12106,12107,12108,12109,12110,12111,12112,12113,12114,12115,12116,12117,12118,12119,12120,12121,12122,12123,12124,12125,12126,12127,12128,12129,12130,12131,12132,12133,12134,12135,12136,12137,12138,12139,12140,12141,12142,12143,12144,12145,12146,12147,12148,12149,12150,12151,12152,12153,12154,12155,12156,12157,12158,12159,12160,12161,12162,12163,12164,12165,12166,12167,12168,12169,12170,12171,12172,12173,12174,12175,12176,12177,12178,12179,12180,12181,12182,12183,12184,12185,12186,12187,12188,12189,12190,12191,12192,12193,12194,12195,12196,12197,12198,12199,12200,12201,12202,12203,12204,12205,12206,12207,12208,12209,12210,12211,12212,12213,12214,12215,12216,12217,12218,12219,12220,12221,12222,12223,12224,12225,12226,12227,12228,12229,12230,12231,12232,12233,12234,12235,12236,12237,12238,12239,12240,12241,12242,12243,12244,12245,12246,12247,12248,12249,12250,12251,12252,12253,12254,12255,12256,12257,12258,12259,12260,12261,12262,12263,12264,12265,12266,12267,12268,12269,12270,12271,12272,12273,12274,12275,12276,12277,12278,12279,12280,12281,12282,12283,12284,12285,12286,12287,12288,12289,12290,12291,12292,12293,12294,12295,12296,12297,12298,12299,12300,12301,12302,12303,12304,12305,12306,12307,12308,12309,12310,12311,12312,12313,12314,12315,12316,12317,12318,12319,12320,12321,12322,12323,12324,12325,12326,12327,12328,12329,12330,12331,12332,12333,12334,12335,12336,12337,12338,12339,12340,12341,12342,12343,12344,12345,12346,12347,12348,12349,12350,12351,12352,12353,12354,12355,12356,12357,12358,12359,12360,12361,12362,12363,12364,12365,12366,12367,12368,12369,12370,12371,12372,12373,12374,12375,12376,12377,12378,12379,12380,12381,12382,12383,12384,12385,12386,12387,12388,12389,12390,12391,12392,12393,12394,12395,12396,12397,12398,12399,12400,12401,12402,12403,12404,12405,12406,12407,12408,12409,12410,12411,12412,12413,12414,12415,12416,12417,12418,12419,12420,12421,12422,12423,12424,12425,12426,12427,12428,12429,12430,12431,12432,12433,12434,12435,12436,12437,12438,12439,12440,12441,12442,12443,12444,12445,12446,12447,12448,12449,12450,12451,12452,12453,12454,12455,12456,12457,12458,12459,12460,12461,12462,12463,12464,12465,12466,12467,12468,12469,12470,12471,12472,12473,12474,12475,12476,12477,12478,12479,12480,12481,12482,12483,12484,12485,12486,12487,12488,12489,12490,12491,12492,12493,12494,12495,12496,12497,12498,12499,12500,12501,12502,12503,12504,12505,12506,12507,12508,12509,12510,12511,12512,12513,12514,12515,12516,12517,12518,12519,12520,12521,12522,12523,12524,12525,12526,12527,12528,12529,12530,12531,12532,12533,12534,12535,12536,12537,12538,12539,12540,12541,12542,12543,12544,12545,12546,12547,12548,12549,12550,12551,12552,12553,12554,12555,12556,12557,12558,12559,12560,12561,12562,12563,12564,12565,12566,12567,12568,12569,12570,12571,12572,12573,12574,12575,12576,12577,12578,12579,12580,12581,12582,12583,12584,12585,12586,12587,12588,12589,12590,12591,12592,12593,12594,12595,12596,12597,12598,12599,12600,12601,12602,12603,12604,12605,12606,12607,12608,12609,12610,12611,12612,12613,12614,12615,12616,12617,12618,12619,12620,12621,12622,12623,12624,12625,12626,12627,12628,12629,12630,12631,12632,12633,12634,12635,12636,12637,12638,12639,12640,12641,12642,12643,12644,12645,12646,12647,12648,12649,12650,12651,12652,12653,12654,12655,12656,12657,12658,12659,12660,12661,12662,12663,12664,12665,12666,12667,12668,12669,12670,12671,12672,12673,12674,12675,12676,12677,12678,12679,12680,12681,12682,12683,12684,12685,12686,12687,12688,12689,12690,12691,12692,12693,12694,12695,12696,12697,12698,12699,12700,12701,12702,12703,12704,12705,12706,12707,12708,12709,12710,12711,12712,12713,12714,12715,12716,12717,12718,12719,12720,12721,12722,12723,12724,12725,12726,12727,12728,12729,12730,12731,12732,12733,12734,12735,12736,12737,12738,12739,12740,12741,12742,12743,12744,12745,12746,12747,12748,12749,12750,12751,12752,12753,12754,12755,12756,12757,12758,12759,12760,12761,12762,12763,12764,12765,12766,12767,12768,12769,12770,12771,12772,12773,12774,12775,12776,12777,12778,12779,12780,12781,12782,12783,12784,12785,12786,12787,12788,12789,12790,12791,12792,12793,12794,12795,12796,12797,12798,12799,12800,12801,12802,12803,12804,12805,12806,12807,12808,12809,12810,12811,12812,12813,12814,12815,12816,12817,12818,12819,12820,12821,12822,12823,12824,12825,12826,12827,12828,12829,12830,12831,12832,12833,12834,12835,12836,12837,12838,12839,12840,12841,12842,12843,12844,12845,12846,12847,12848,12849,12850,12851,12852,12853,12854,12855,12856,12857,12858,12859,12860,12861,12862,12863,12864,12865,12866,12867,12868,12869,12870,12871,12872,12873,12874,12875,12876,12877,12878,12879,12880,12881,12882,12883,12884,12885,12886,12887,12888,12889,12890,12891,12892,12893,12894,12895,12896,12897,12898,12899,12900,12901,12902,12903,12904,12905,12906,12907,12908,12909,12910,12911,12912,12913,12914,12915,12916,12917,12918,12919,12920,12921,12922,12923,12924,12925,12926,12927,12928,12929,12930,12931,12932,12933,12934,12935,12936,12937,12938,12939,12940,12941,12942,12943,12944,12945,12946,12947,12948,12949,12950,12951,12952,12953,12954,12955,12956,12957,12958,12959,12960,12961,12962,12963,12964,12965,12966,12967,12968,12969,12970,12971,12972,12973,12974,12975,12976,12977,12978,12979,12980,12981,12982,12983,12984,12985,12986,12987,12988,12989,12990,12991,12992,12993,12994,12995,12996,12997,12998,12999,13000,13001,13002,13003,13004,13005,13006,13007,13008,13009,13010,13011,13012,13013,13014,13015,13016,13017,13018,13019,13020,13021,13022,13023,13024,13025,13026,13027,13028,13029,13030,13031,13032,13033,13034,13035,13036,13037,13038,13039,13040,13041,13042,13043,13044,13045,13046,13047,13048,13049,13050,13051,13052,13053,13054,13055,13056,13057,13058,13059,13060,13061,13062,13063,13064,13065,13066,13067,13068,13069,13070,13071,13072,13073,13074,13075,13076,13077,13078,13079,13080,13081,13082,13083,13084,13085,13086,13087,13088,13089,13090,13091,13092,13093,13094,13095,13096,13097,13098,13099,13100,13101,13102,13103,13104,13105,13106,13107,13108,13109,13110,13111,13112,13113,13114,13115,13116,13117,13118,13119,13120,13121,13122,13123,13124,13125,13126,13127,13128,13129,13130,13131,13132,13133,13134,13135,13136,13137,13138,13139,13140,13141,13142,13143,13144,13145,13146,13147,13148,13149,13150,13151,13152,13153,13154,13155,13156,13157,13158,13159,13160,13161,13162,13163,13164,13165,13166,13167,13168,13169,13170,13171,13172,13173,13174,13175,13176,13177,13178,13179,13180,13181,13182,13183,13184,13185,13186,13187,13188,13189,13190,13191,13192,13193,13194,13195,13196,13197,13198,13199,13200,13201,13202,13203,13204,13205,13206,13207,13208,13209,13210,13211,13212,13213,13214,13215,13216,13217,13218,13219,13220,13221,13222,13223,13224,13225,13226,13227,13228,13229,13230,13231,13232,13233,13234,13235,13236,13237,13238,13239,13240,13241,13242,13243,13244,13245,13246,13247,13248,13249,13250,13251,13252,13253,13254,13255,13256,13257,13258,13259,13260,13261,13262,13263,13264,13265,13266,13267,13268,13269,13270,13271,13272,13273,13274,13275,13276,13277,13278,13279,13280,13281,13282,13283,13284,13285,13286,13287,13288,13289,13290,13291,13292,13293,13294,13295,13296,13297,13298,13299,13300,13301,13302,13303,13304,13305,13306,13307,13308,13309,13310,13311,13312,13313,13314,13315,13316,13317,13318,13319,13320,13321,13322,13323,13324,13325,13326,13327,13328,13329,13330,13331,13332,13333,13334,13335,13336,13337,13338,13339,13340,13341,13342,13343,13344,13345,13346,13347,13348,13349,13350,13351,13352,13353,13354,13355,13356,13357,13358,13359,13360,13361,13362,13363,13364,13365,13366,13367,13368,13369,13370,13371,13372,13373,13374,13375,13376,13377,13378,13379,13380,13381,13382,13383,13384,13385,13386,13387,13388,13389,13390,13391,13392,13393,13394,13395,13396,13397,13398,13399,13400,13401,13402,13403,13404,13405,13406,13407,13408,13409,13410,13411,13412,13413,13414,13415,13416,13417,13418,13419,13420,13421,13422,13423,13424,13425,13426,13427,13428,13429,13430,13431,13432,13433,13434,13435,13436,13437,13438,13439,13440,13441,13442,13443,13444,13445,13446,13447,13448,13449,13450,13451,13452,13453,13454,13455,13456,13457,13458,13459,13460,13461,13462,13463,13464,13465,13466,13467,13468,13469,13470,13471,13472,13473,13474,13475,13476,13477,13478,13479,13480,13481,13482,13483,13484,13485,13486,13487,13488,13489,13490,13491,13492,13493,13494,13495,13496,13497,13498,13499,13500,13501,13502,13503,13504,13505,13506,13507,13508,13509,13510,13511,13512,13513,13514,13515,13516,13517,13518,13519,13520,13521,13522,13523,13524,13525,13526,13527,13528,13529,13530,13531,13532,13533,13534,13535,13536,13537,13538,13539,13540,13541,13542,13543,13544,13545,13546,13547,13548,13549,13550,13551,13552,13553,13554,13555,13556,13557,13558,13559,13560,13561,13562,13563,13564,13565,13566,13567,13568,13569,13570,13571,13572,13573,13574,13575,13576,13577,13578,13579,13580,13581,13582,13583,13584,13585,13586,13587,13588,13589,13590,13591,13592,13593,13594,13595,13596,13597,13598,13599,13600,13601,13602,13603,13604,13605,13606,13607,13608,13609,13610,13611,13612,13613,13614,13615,13616,13617,13618,13619,13620,13621,13622,13623,13624,13625,13626,13627,13628,13629,13630,13631,13632,13633,13634,13635,13636,13637,13638,13639,13640,13641,13642,13643,13644,13645,13646,13647,13648,13649,13650,13651,13652,13653,13654,13655,13656,13657,13658,13659,13660,13661,13662,13663,13664,13665,13666,13667,13668,13669,13670,13671,13672,13673,13674,13675,13676,13677,13678,13679,13680,13681,13682,13683,13684,13685,13686,13687,13688,13689,13690,13691,13692,13693,13694,13695,13696,13697,13698,13699,13700,13701,13702,13703,13704,13705,13706,13707,13708,13709,13710,13711,13712,13713,13714,13715,13716,13717,13718,13719,13720,13721,13722,13723,13724,13725,13726,13727,13728,13729,13730,13731,13732,13733,13734,13735,13736,13737,13738,13739,13740,13741,13742,13743,13744,13745,13746,13747,13748,13749,13750,13751,13752,13753,13754,13755,13756,13757,13758,13759,13760,13761,13762,13763,13764,13765,13766,13767,13768,13769,13770,13771,13772,13773,13774,13775,13776,13777,13778,13779,13780,13781,13782,13783,13784,13785,13786,13787,13788,13789,13790,13791,13792,13793,13794,13795,13796,13797,13798,13799,13800,13801,13802,13803,13804,13805,13806,13807,13808,13809,13810,13811,13812,13813,13814,13815,13816,13817,13818,13819,13820,13821,13822,13823,13824,13825,13826,13827,13828,13829,13830,13831,13832,13833,13834,13835,13836,13837,13838,13839,13840,13841,13842,13843,13844,13845,13846,13847,13848,13849,13850,13851,13852,13853,13854,13855,13856,13857,13858,13859,13860,13861,13862,13863,13864,13865,13866,13867,13868,13869,13870,13871,13872,13873,13874,13875,13876,13877,13878,13879,13880,13881,13882,13883,13884,13885,13886,13887,13888,13889,13890,13891,13892,13893,13894,13895,13896,13897,13898,13899,13900,13901,13902,13903,13904,13905,13906,13907,13908,13909,13910,13911,13912,13913,13914,13915,13916,13917,13918,13919,13920,13921,13922,13923,13924,13925,13926,13927,13928,13929,13930,13931,13932,13933,13934,13935,13936,13937,13938,13939,13940,13941,13942,13943,13944,13945,13946,13947,13948,13949,13950,13951,13952,13953,13954,13955,13956,13957,13958,13959,13960,13961,13962,13963,13964,13965,13966,13967,13968,13969,13970,13971,13972,13973,13974,13975,13976,13977,13978,13979,13980,13981,13982,13983,13984,13985,13986,13987,13988,13989,13990,13991,13992,13993,13994,13995,13996,13997,13998,13999,14000,14001,14002,14003,14004,14005,14006,14007,14008,14009,14010,14011,14012,14013,14014,14015,14016,14017,14018,14019,14020,14021,14022,14023,14024,14025,14026,14027,14028,14029,14030,14031,14032,14033,14034,14035,14036,14037,14038,14039,14040,14041,14042,14043,14044,14045,14046,14047,14048,14049,14050,14051,14052,14053,14054,14055,14056,14057,14058,14059,14060,14061,14062,14063,14064,14065,14066,14067,14068,14069,14070,14071,14072,14073,14074,14075,14076,14077,14078,14079,14080,14081,14082,14083,14084,14085,14086,14087,14088,14089,14090,14091,14092,14093,14094,14095,14096,14097,14098,14099,14100,14101,14102,14103,14104,14105,14106,14107,14108,14109,14110,14111,14112,14113,14114,14115,14116,14117,14118,14119,14120,14121,14122,14123,14124,14125,14126,14127,14128,14129,14130,14131,14132,14133,14134,14135,14136,14137,14138,14139,14140,14141,14142,14143,14144,14145,14146,14147,14148,14149,14150,14151,14152,14153,14154,14155,14156,14157,14158,14159,14160,14161,14162,14163,14164,14165,14166,14167,14168,14169,14170,14171,14172,14173,14174,14175,14176,14177,14178,14179,14180,14181,14182,14183,14184,14185,14186,14187,14188,14189,14190,14191,14192,14193,14194,14195,14196,14197,14198,14199,14200,14201,14202,14203,14204,14205,14206,14207,14208,14209,14210,14211,14212,14213,14214,14215,14216,14217,14218,14219,14220,14221,14222,14223,14224,14225,14226,14227,14228,14229,14230,14231,14232,14233,14234,14235,14236,14237,14238,14239,14240,14241,14242,14243,14244,14245,14246,14247,14248,14249,14250,14251,14252,14253,14254,14255,14256,14257,14258,14259,14260,14261,14262,14263,14264,14265,14266,14267,14268,14269,14270,14271,14272,14273,14274,14275,14276,14277,14278,14279,14280,14281,14282,14283,14284,14285,14286,14287,14288,14289,14290,14291,14292,14293,14294,14295,14296,14297,14298,14299,14300,14301,14302,14303,14304,14305,14306,14307,14308,14309,14310,14311,14312,14313,14314,14315,14316,14317,14318,14319,14320,14321,14322,14323,14324,14325,14326,14327,14328,14329,14330,14331,14332,14333,14334,14335,14336,14337,14338,14339,14340,14341,14342,14343,14344,14345,14346,14347,14348,14349,14350,14351,14352,14353,14354,14355,14356,14357,14358,14359,14360,14361,14362,14363,14364,14365,14366,14367,14368,14369,14370,14371,14372,14373,14374,14375,14376,14377,14378,14379,14380,14381,14382,14383,14384,14385,14386,14387,14388,14389,14390,14391,14392,14393,14394,14395,14396,14397,14398,14399,14400,14401,14402,14403,14404,14405,14406,14407,14408,14409,14410,14411,14412,14413,14414,14415,14416,14417,14418,14419,14420,14421,14422,14423,14424,14425,14426,14427,14428,14429,14430,14431,14432,14433,14434,14435,14436,14437,14438,14439,14440,14441,14442,14443,14444,14445,14446,14447,14448,14449,14450,14451,14452,14453,14454,14455,14456,14457,14458,14459,14460,14461,14462,14463,14464,14465,14466,14467,14468,14469,14470,14471,14472,14473,14474,14475,14476,14477,14478,14479,14480,14481,14482,14483,14484,14485,14486,14487,14488,14489,14490,14491,14492,14493,14494,14495,14496,14497,14498,14499,14500,14501,14502,14503,14504,14505,14506,14507,14508,14509,14510,14511,14512,14513,14514,14515,14516,14517,14518,14519,14520,14521,14522,14523,14524,14525,14526,14527,14528,14529,14530,14531,14532,14533,14534,14535,14536,14537,14538,14539,14540,14541,14542,14543,14544,14545,14546,14547,14548,14549,14550,14551,14552,14553,14554,14555,14556,14557,14558,14559,14560,14561,14562,14563,14564,14565,14566,14567,14568,14569,14570,14571,14572,14573,14574,14575,14576,14577,14578,14579,14580,14581,14582,14583,14584,14585,14586,14587,14588,14589,14590,14591,14592,14593,14594,14595,14596,14597,14598,14599,14600,14601,14602,14603,14604,14605,14606,14607,14608,14609,14610,14611,14612,14613,14614,14615,14616,14617,14618,14619,14620,14621,14622,14623,14624,14625,14626,14627,14628,14629,14630,14631,14632,14633,14634,14635,14636,14637,14638,14639,14640,14641,14642,14643,14644,14645,14646,14647,14648,14649,14650,14651,14652,14653,14654,14655,14656,14657,14658,14659,14660,14661,14662,14663,14664,14665,14666,14667,14668,14669,14670,14671,14672,14673,14674,14675,14676,14677,14678,14679,14680,14681,14682,14683,14684,14685,14686,14687,14688,14689,14690,14691,14692,14693,14694,14695,14696,14697,14698,14699,14700,14701,14702,14703,14704,14705,14706,14707,14708,14709,14710,14711,14712,14713,14714,14715,14716,14717,14718,14719,14720,14721,14722,14723,14724,14725,14726,14727,14728,14729,14730,14731,14732,14733,14734,14735,14736,14737,14738,14739,14740,14741,14742,14743,14744,14745,14746,14747,14748,14749,14750,14751,14752,14753,14754,14755,14756,14757,14758,14759,14760,14761,14762,14763,14764,14765,14766,14767,14768,14769,14770,14771,14772,14773,14774,14775,14776,14777,14778,14779,14780,14781,14782,14783,14784,14785,14786,14787,14788,14789,14790,14791,14792,14793,14794,14795,14796,14797,14798,14799,14800,14801,14802,14803,14804,14805,14806,14807,14808,14809,14810,14811,14812,14813,14814,14815,14816,14817,14818,14819,14820,14821,14822,14823,14824,14825,14826,14827,14828,14829,14830,14831,14832,14833,14834,14835,14836,14837,14838,14839,14840,14841,14842,14843,14844,14845,14846,14847,14848,14849,14850,14851,14852,14853,14854,14855,14856,14857,14858,14859,14860,14861,14862,14863,14864,14865,14866,14867,14868,14869,14870,14871,14872,14873,14874,14875,14876,14877,14878,14879,14880,14881,14882,14883,14884,14885,14886,14887,14888,14889,14890,14891,14892,14893,14894,14895,14896,14897,14898,14899,14900,14901,14902,14903,14904,14905,14906,14907,14908,14909,14910,14911,14912,14913,14914,14915,14916,14917,14918,14919,14920,14921,14922,14923,14924,14925,14926,14927,14928,14929,14930,14931,14932,14933,14934,14935,14936,14937,14938,14939,14940,14941,14942,14943,14944,14945,14946,14947,14948,14949,14950,14951,14952,14953,14954,14955,14956,14957,14958,14959,14960,14961,14962,14963,14964,14965,14966,14967,14968,14969,14970,14971,14972,14973,14974,14975,14976,14977,14978,14979,14980,14981,14982,14983,14984,14985,14986,14987,14988,14989,14990,14991,14992,14993,14994,14995,14996,14997,14998,14999,15000,15001,15002,15003,15004,15005,15006,15007,15008,15009,15010,15011,15012,15013,15014,15015,15016,15017,15018,15019,15020,15021,15022,15023,15024,15025,15026,15027,15028,15029,15030,15031,15032,15033,15034,15035,15036,15037,15038,15039,15040,15041,15042,15043,15044,15045,15046,15047,15048,15049,15050,15051,15052,15053,15054,15055,15056,15057,15058,15059,15060,15061,15062,15063,15064,15065,15066,15067,15068,15069,15070,15071,15072,15073,15074,15075,15076,15077,15078,15079,15080,15081,15082,15083,15084,15085,15086,15087,15088,15089,15090,15091,15092,15093,15094,15095,15096,15097,15098,15099,15100,15101,15102,15103,15104,15105,15106,15107,15108,15109,15110,15111,15112,15113,15114,15115,15116,15117,15118,15119,15120,15121,15122,15123,15124,15125,15126,15127,15128,15129,15130,15131,15132,15133,15134,15135,15136,15137,15138,15139,15140,15141,15142,15143,15144,15145,15146,15147,15148,15149,15150,15151,15152,15153,15154,15155,15156,15157,15158,15159,15160,15161,15162,15163,15164,15165,15166,15167,15168,15169,15170,15171,15172,15173,15174,15175,15176,15177,15178,15179,15180,15181,15182,15183,15184,15185,15186,15187,15188,15189,15190,15191,15192,15193,15194,15195,15196,15197,15198,15199,15200,15201,15202,15203,15204,15205,15206,15207,15208,15209,15210,15211,15212,15213,15214,15215,15216,15217,15218,15219,15220,15221,15222,15223,15224,15225,15226,15227,15228,15229,15230,15231,15232,15233,15234,15235,15236,15237,15238,15239,15240,15241,15242,15243,15244,15245,15246,15247,15248,15249,15250,15251,15252,15253,15254,15255,15256,15257,15258,15259,15260,15261,15262,15263,15264,15265,15266,15267,15268,15269,15270,15271,15272,15273,15274,15275,15276,15277,15278,15279,15280,15281,15282,15283,15284,15285,15286,15287,15288,15289,15290,15291,15292,15293,15294,15295,15296,15297,15298,15299,15300,15301,15302,15303,15304,15305,15306,15307,15308,15309,15310,15311,15312,15313,15314,15315,15316,15317,15318,15319,15320,15321,15322,15323,15324,15325,15326,15327,15328,15329,15330,15331,15332,15333,15334,15335,15336,15337,15338,15339,15340,15341,15342,15343,15344,15345,15346,15347,15348,15349,15350,15351,15352,15353,15354,15355,15356,15357,15358,15359,15360,15361,15362,15363,15364,15365,15366,15367,15368,15369,15370,15371,15372,15373,15374,15375,15376,15377,15378,15379,15380,15381,15382,15383,15384,15385,15386,15387,15388,15389,15390,15391,15392,15393,15394,15395,15396,15397,15398,15399,15400,15401,15402,15403,15404,15405,15406,15407,15408,15409,15410,15411,15412,15413,15414,15415,15416,15417,15418,15419,15420,15421,15422,15423,15424,15425,15426,15427,15428,15429,15430,15431,15432,15433,15434,15435,15436,15437,15438,15439,15440,15441,15442,15443,15444,15445,15446,15447,15448,15449,15450,15451,15452,15453,15454,15455,15456,15457,15458,15459,15460,15461,15462,15463,15464,15465,15466,15467,15468,15469,15470,15471,15472,15473,15474,15475,15476,15477,15478,15479,15480,15481,15482,15483,15484,15485,15486,15487,15488,15489,15490,15491,15492,15493,15494,15495,15496,15497,15498,15499,15500,15501,15502,15503,15504,15505,15506,15507,15508,15509,15510,15511,15512,15513,15514,15515,15516,15517,15518,15519,15520,15521,15522,15523,15524,15525,15526,15527,15528,15529,15530,15531,15532,15533,15534,15535,15536,15537,15538,15539,15540,15541,15542,15543,15544,15545,15546,15547,15548,15549,15550,15551,15552,15553,15554,15555,15556,15557,15558,15559,15560,15561,15562,15563,15564,15565,15566,15567,15568,15569,15570,15571,15572,15573,15574,15575,15576,15577,15578,15579,15580,15581,15582,15583,15584,15585,15586,15587,15588,15589,15590,15591,15592,15593,15594,15595,15596,15597,15598,15599,15600,15601,15602,15603,15604,15605,15606,15607,15608,15609,15610,15611,15612,15613,15614,15615,15616,15617,15618,15619,15620,15621,15622,15623,15624,15625,15626,15627,15628,15629,15630,15631,15632,15633,15634,15635,15636,15637,15638,15639,15640,15641,15642,15643,15644,15645,15646,15647,15648,15649,15650,15651,15652,15653,15654,15655,15656,15657,15658,15659,15660,15661,15662,15663,15664,15665,15666,15667,15668,15669,15670,15671,15672,15673,15674,15675,15676,15677,15678,15679,15680,15681,15682,15683,15684,15685,15686,15687,15688,15689,15690,15691,15692,15693,15694,15695,15696,15697,15698,15699,15700,15701,15702,15703,15704,15705,15706,15707,15708,15709,15710,15711,15712,15713,15714,15715,15716,15717,15718,15719,15720,15721,15722,15723,15724,15725,15726,15727,15728,15729,15730,15731,15732,15733,15734,15735,15736,15737,15738,15739,15740,15741,15742,15743,15744,15745,15746,15747,15748,15749,15750,15751,15752,15753,15754,15755,15756,15757,15758,15759,15760,15761,15762,15763,15764,15765,15766,15767,15768,15769,15770,15771,15772,15773,15774,15775,15776,15777,15778,15779,15780,15781,15782,15783,15784,15785,15786,15787,15788,15789,15790,15791,15792,15793,15794,15795,15796,15797,15798,15799,15800,15801,15802,15803,15804,15805,15806,15807,15808,15809,15810,15811,15812,15813,15814,15815,15816,15817,15818,15819,15820,15821,15822,15823,15824,15825,15826,15827,15828,15829,15830,15831,15832,15833,15834,15835,15836,15837,15838,15839,15840,15841,15842,15843,15844,15845,15846,15847,15848,15849,15850,15851,15852,15853,15854,15855,15856,15857,15858,15859,15860,15861,15862,15863,15864,15865,15866,15867,15868,15869,15870,15871,15872,15873,15874,15875,15876,15877,15878,15879,15880,15881,15882,15883,15884,15885,15886,15887,15888,15889,15890,15891,15892,15893,15894,15895,15896,15897,15898,15899,15900,15901,15902,15903,15904,15905,15906,15907,15908,15909,15910,15911,15912,15913,15914,15915,15916,15917,15918,15919,15920,15921,15922,15923,15924,15925,15926,15927,15928,15929,15930,15931,15932,15933,15934,15935,15936,15937,15938,15939,15940,15941,15942,15943,15944,15945,15946,15947,15948,15949,15950,15951,15952,15953,15954,15955,15956,15957,15958,15959,15960,15961,15962,15963,15964,15965,15966,15967,15968,15969,15970,15971,15972,15973,15974,15975,15976,15977,15978,15979,15980,15981,15982,15983,15984,15985,15986,15987,15988,15989,15990,15991,15992,15993,15994,15995,15996,15997,15998,15999,16000,16001,16002,16003,16004,16005,16006,16007,16008,16009,16010,16011,16012,16013,16014,16015,16016,16017,16018,16019,16020,16021,16022,16023,16024,16025,16026,16027,16028,16029,16030,16031,16032,16033,16034,16035,16036,16037,16038,16039,16040,16041,16042,16043,16044,16045,16046,16047,16048,16049,16050,16051,16052,16053,16054,16055,16056,16057,16058,16059,16060,16061,16062,16063,16064,16065,16066,16067,16068,16069,16070,16071,16072,16073,16074,16075,16076,16077,16078,16079,16080,16081,16082,16083,16084,16085,16086,16087,16088,16089,16090,16091,16092,16093,16094,16095,16096,16097,16098,16099,16100,16101,16102,16103,16104,16105,16106,16107,16108,16109,16110,16111,16112,16113,16114,16115,16116,16117,16118,16119,16120,16121,16122,16123,16124,16125,16126,16127,16128,16129,16130,16131,16132,16133,16134,16135,16136,16137,16138,16139,16140,16141,16142,16143,16144,16145,16146,16147,16148,16149,16150,16151,16152,16153,16154,16155,16156,16157,16158,16159,16160,16161,16162,16163,16164,16165,16166,16167,16168,16169,16170,16171,16172,16173,16174,16175,16176,16177,16178,16179,16180,16181,16182,16183,16184,16185,16186,16187,16188,16189,16190,16191,16192,16193,16194,16195,16196,16197,16198,16199,16200,16201,16202,16203,16204,16205,16206,16207,16208,16209,16210,16211,16212,16213,16214,16215,16216,16217,16218,16219,16220,16221,16222,16223,16224,16225,16226,16227,16228,16229,16230,16231,16232,16233,16234,16235,16236,16237,16238,16239,16240,16241,16242,16243,16244,16245,16246,16247,16248,16249,16250,16251,16252,16253,16254,16255,16256,16257,16258,16259,16260,16261,16262,16263,16264,16265,16266,16267,16268,16269,16270,16271,16272,16273,16274,16275,16276,16277,16278,16279,16280,16281,16282,16283,16284,16285,16286,16287,16288,16289,16290,16291,16292,16293,16294,16295,16296,16297,16298,16299,16300,16301,16302,16303,16304,16305,16306,16307,16308,16309,16310,16311,16312,16313,16314,16315,16316,16317,16318,16319,16320,16321,16322,16323,16324,16325,16326,16327,16328,16329,16330,16331,16332,16333,16334,16335,16336,16337,16338,16339,16340,16341,16342,16343,16344,16345,16346,16347,16348,16349,16350,16351,16352,16353,16354,16355,16356,16357,16358,16359,16360,16361,16362,16363,16364,16365,16366,16367,16368,16369,16370,16371,16372,16373,16374,16375,16376,16377,16378,16379,16380,16381,16382,16383,16384,16385,16386,16387,16388,16389,16390,16391,16392,16393,16394,16395,16396,16397,16398,16399,16400,16401,16402,16403,16404,16405,16406,16407,16408,16409,16410,16411,16412,16413,16414,16415,16416,16417,16418,16419,16420,16421,16422,16423,16424,16425,16426,16427,16428,16429,16430,16431,16432,16433,16434,16435,16436,16437,16438,16439,16440,16441,16442,16443,16444,16445,16446,16447,16448,16449,16450,16451,16452,16453,16454,16455,16456,16457,16458,16459,16460,16461,16462,16463,16464,16465,16466,16467,16468,16469,16470,16471,16472,16473,16474,16475,16476,16477,16478,16479,16480,16481,16482,16483,16484,16485,16486,16487,16488,16489,16490,16491,16492,16493,16494,16495,16496,16497,16498,16499,16500,16501,16502,16503,16504,16505,16506,16507,16508,16509,16510,16511,16512,16513,16514,16515,16516,16517,16518,16519,16520,16521,16522,16523,16524,16525,16526,16527,16528,16529,16530,16531,16532,16533,16534,16535,16536,16537,16538,16539,16540,16541,16542,16543,16544,16545,16546,16547,16548,16549,16550,16551,16552,16553,16554,16555,16556,16557,16558,16559,16560,16561,16562,16563,16564,16565,16566,16567,16568,16569,16570,16571,16572,16573,16574,16575,16576,16577,16578,16579,16580,16581,16582,16583,16584,16585,16586,16587,16588,16589,16590,16591,16592,16593,16594,16595,16596,16597,16598,16599,16600,16601,16602,16603,16604,16605,16606,16607,16608,16609,16610,16611,16612,16613,16614,16615,16616,16617,16618,16619,16620,16621,16622,16623,16624,16625,16626,16627,16628,16629,16630,16631,16632,16633,16634,16635,16636,16637,16638,16639,16640,16641,16642,16643,16644,16645,16646,16647,16648,16649,16650,16651,16652,16653,16654,16655,16656,16657,16658,16659,16660,16661,16662,16663,16664,16665,16666,16667,16668,16669,16670,16671,16672,16673,16674,16675,16676,16677,16678,16679,16680,16681,16682,16683,16684,16685,16686,16687,16688,16689,16690,16691,16692,16693,16694,16695,16696,16697,16698,16699,16700,16701,16702,16703,16704,16705,16706,16707,16708,16709,16710,16711,16712,16713,16714,16715,16716,16717,16718,16719,16720,16721,16722,16723,16724,16725,16726,16727,16728,16729,16730,16731,16732,16733,16734,16735,16736,16737,16738,16739,16740,16741,16742,16743,16744,16745,16746,16747,16748,16749,16750,16751,16752,16753,16754,16755,16756,16757,16758,16759,16760,16761,16762,16763,16764,16765,16766,16767,16768,16769,16770,16771,16772,16773,16774,16775,16776,16777,16778,16779,16780,16781,16782,16783,16784,16785,16786,16787,16788,16789,16790,16791,16792,16793,16794,16795,16796,16797,16798,16799,16800,16801,16802,16803,16804,16805,16806,16807,16808,16809,16810,16811,16812,16813,16814,16815,16816,16817,16818,16819,16820,16821,16822,16823,16824,16825,16826,16827,16828,16829,16830,16831,16832,16833,16834,16835,16836,16837,16838,16839,16840,16841,16842,16843,16844,16845,16846,16847,16848,16849,16850,16851,16852,16853,16854,16855,16856,16857,16858,16859,16860,16861,16862,16863,16864,16865,16866,16867,16868,16869,16870,16871,16872,16873,16874,16875,16876,16877,16878,16879,16880,16881,16882,16883,16884,16885,16886,16887,16888,16889,16890,16891,16892,16893,16894,16895,16896,16897,16898,16899,16900,16901,16902,16903,16904,16905,16906,16907,16908,16909,16910,16911,16912,16913,16914,16915,16916,16917,16918,16919,16920,16921,16922,16923,16924,16925,16926,16927,16928,16929,16930,16931,16932,16933,16934,16935,16936,16937,16938,16939,16940,16941,16942,16943,16944,16945,16946,16947,16948,16949,16950,16951,16952,16953,16954,16955,16956,16957,16958,16959,16960,16961,16962,16963,16964,16965,16966,16967,16968,16969,16970,16971,16972,16973,16974,16975,16976,16977,16978,16979,16980,16981,16982,16983,16984,16985,16986,16987,16988,16989,16990,16991,16992,16993,16994,16995,16996,16997,16998,16999,17000,17001,17002,17003,17004,17005,17006,17007,17008,17009,17010,17011,17012,17013,17014,17015,17016,17017,17018,17019,17020,17021,17022,17023,17024,17025,17026,17027,17028,17029,17030,17031,17032,17033,17034,17035,17036,17037,17038,17039,17040,17041,17042,17043,17044,17045,17046,17047,17048,17049,17050,17051,17052,17053,17054,17055,17056,17057,17058,17059,17060,17061,17062,17063,17064,17065,17066,17067,17068,17069,17070,17071,17072,17073,17074,17075,17076,17077,17078,17079,17080,17081,17082,17083,17084,17085,17086,17087,17088,17089,17090,17091,17092,17093,17094,17095,17096,17097,17098,17099,17100,17101,17102,17103,17104,17105,17106,17107,17108,17109,17110,17111,17112,17113,17114,17115,17116,17117,17118,17119,17120,17121,17122,17123,17124,17125,17126,17127,17128,17129,17130,17131,17132,17133,17134,17135,17136,17137,17138,17139,17140,17141,17142,17143,17144,17145,17146,17147,17148,17149,17150,17151,17152,17153,17154,17155,17156,17157,17158,17159,17160,17161,17162,17163,17164,17165,17166,17167,17168,17169,17170,17171,17172,17173,17174,17175,17176,17177,17178,17179,17180,17181,17182,17183,17184,17185,17186,17187,17188,17189,17190,17191,17192,17193,17194,17195,17196,17197,17198,17199,17200,17201,17202,17203,17204,17205,17206,17207,17208,17209,17210,17211,17212,17213,17214,17215,17216,17217,17218,17219,17220,17221,17222,17223,17224,17225,17226,17227,17228,17229,17230,17231,17232,17233,17234,17235,17236,17237,17238,17239,17240,17241,17242,17243,17244,17245,17246,17247,17248,17249,17250,17251,17252,17253,17254,17255,17256,17257,17258,17259,17260,17261,17262,17263,17264,17265,17266,17267,17268,17269,17270,17271,17272,17273,17274,17275,17276,17277,17278,17279,17280,17281,17282,17283,17284,17285,17286,17287,17288,17289,17290,17291,17292,17293,17294,17295,17296,17297,17298,17299,17300,17301,17302,17303,17304,17305,17306,17307,17308,17309,17310,17311,17312,17313,17314,17315,17316,17317,17318,17319,17320,17321,17322,17323,17324,17325,17326,17327,17328,17329,17330,17331,17332,17333,17334,17335,17336,17337,17338,17339,17340,17341,17342,17343,17344,17345,17346,17347,17348,17349,17350,17351,17352,17353,17354,17355,17356,17357,17358,17359,17360,17361,17362,17363,17364,17365,17366,17367,17368,17369,17370,17371,17372,17373,17374,17375,17376,17377,17378,17379,17380,17381,17382,17383,17384,17385,17386,17387,17388,17389,17390,17391,17392,17393,17394,17395,17396,17397,17398,17399,17400,17401,17402,17403,17404,17405,17406,17407,17408,17409,17410,17411,17412,17413,17414,17415,17416,17417,17418,17419,17420,17421,17422,17423,17424,17425,17426,17427,17428,17429,17430,17431,17432,17433,17434,17435,17436,17437,17438,17439,17440,17441,17442,17443,17444,17445,17446,17447,17448,17449,17450,17451,17452,17453,17454,17455,17456,17457,17458,17459,17460,17461,17462,17463,17464,17465,17466,17467,17468,17469,17470,17471,17472,17473,17474,17475,17476,17477,17478,17479,17480,17481,17482,17483,17484,17485,17486,17487,17488,17489,17490,17491,17492,17493,17494,17495,17496,17497,17498,17499,17500,17501,17502,17503,17504,17505,17506,17507,17508,17509,17510,17511,17512,17513,17514,17515,17516,17517,17518,17519,17520,17521,17522,17523,17524,17525,17526,17527,17528,17529,17530,17531,17532,17533,17534,17535,17536,17537,17538,17539,17540,17541,17542,17543,17544,17545,17546,17547,17548,17549,17550,17551,17552,17553,17554,17555,17556,17557,17558,17559,17560,17561,17562,17563,17564,17565,17566,17567,17568,17569,17570,17571,17572,17573,17574,17575,17576,17577,17578,17579,17580,17581,17582,17583,17584,17585,17586,17587,17588,17589,17590,17591,17592,17593,17594,17595,17596,17597,17598,17599,17600,17601,17602,17603,17604,17605,17606,17607,17608,17609,17610,17611,17612,17613,17614,17615,17616,17617,17618,17619,17620,17621,17622,17623,17624,17625,17626,17627,17628,17629,17630,17631,17632,17633,17634,17635,17636,17637,17638,17639,17640,17641,17642,17643,17644,17645,17646,17647,17648,17649,17650,17651,17652,17653,17654,17655,17656,17657,17658,17659,17660,17661,17662,17663,17664,17665,17666,17667,17668,17669,17670,17671,17672,17673,17674,17675,17676,17677,17678,17679,17680,17681,17682,17683,17684,17685,17686,17687,17688,17689,17690,17691,17692,17693,17694,17695,17696,17697,17698,17699,17700,17701,17702,17703,17704,17705,17706,17707,17708,17709,17710,17711,17712,17713,17714,17715,17716,17717,17718,17719,17720,17721,17722,17723,17724,17725,17726,17727,17728,17729,17730,17731,17732,17733,17734,17735,17736,17737,17738,17739,17740,17741,17742,17743,17744,17745,17746,17747,17748,17749,17750,17751,17752,17753,17754,17755,17756,17757,17758,17759,17760,17761,17762,17763,17764,17765,17766,17767,17768,17769,17770,17771,17772,17773,17774,17775,17776,17777,17778,17779,17780,17781,17782,17783,17784,17785,17786,17787,17788,17789,17790,17791,17792,17793,17794,17795,17796,17797,17798,17799,17800,17801,17802,17803,17804,17805,17806,17807,17808,17809,17810,17811,17812,17813,17814,17815,17816,17817,17818,17819,17820,17821,17822,17823,17824,17825,17826,17827,17828,17829,17830,17831,17832,17833,17834,17835,17836,17837,17838,17839,17840,17841,17842,17843,17844,17845,17846,17847,17848,17849,17850,17851,17852,17853,17854,17855,17856,17857,17858,17859,17860,17861,17862,17863,17864,17865,17866,17867,17868,17869,17870,17871,17872,17873,17874,17875,17876,17877,17878,17879,17880,17881,17882,17883,17884,17885,17886,17887,17888,17889,17890,17891,17892,17893,17894,17895,17896,17897,17898,17899,17900,17901,17902,17903,17904,17905,17906,17907,17908,17909,17910,17911,17912,17913,17914,17915,17916,17917,17918,17919,17920,17921,17922,17923,17924,17925,17926,17927,17928,17929,17930,17931,17932,17933,17934,17935,17936,17937,17938,17939,17940,17941,17942,17943,17944,17945,17946,17947,17948,17949,17950,17951,17952,17953,17954,17955,17956,17957,17958,17959,17960,17961,17962,17963,17964,17965,17966,17967,17968,17969,17970,17971,17972,17973,17974,17975,17976,17977,17978,17979,17980,17981,17982,17983,17984,17985,17986,17987,17988,17989,17990,17991,17992,17993,17994,17995,17996,17997,17998,17999,18000,18001,18002,18003,18004,18005,18006,18007,18008,18009,18010,18011,18012,18013,18014,18015,18016,18017,18018,18019,18020,18021,18022,18023,18024,18025,18026,18027,18028,18029,18030,18031,18032,18033,18034,18035,18036,18037,18038,18039,18040,18041,18042,18043,18044,18045,18046,18047,18048,18049,18050,18051,18052,18053,18054,18055,18056,18057,18058,18059,18060,18061,18062,18063,18064,18065,18066,18067,18068,18069,18070,18071,18072,18073,18074,18075,18076,18077,18078,18079,18080,18081,18082,18083,18084,18085,18086,18087,18088,18089,18090,18091,18092,18093,18094,18095,18096,18097,18098,18099,18100,18101,18102,18103,18104,18105,18106,18107,18108,18109,18110,18111,18112,18113,18114,18115,18116,18117,18118,18119,18120,18121,18122,18123,18124,18125,18126,18127,18128,18129,18130,18131,18132,18133,18134,18135,18136,18137,18138,18139,18140,18141,18142,18143,18144,18145,18146,18147,18148,18149,18150,18151,18152,18153,18154,18155,18156,18157,18158,18159,18160,18161,18162,18163,18164,18165,18166,18167,18168,18169,18170,18171,18172,18173,18174,18175,18176,18177,18178,18179,18180,18181,18182,18183,18184,18185,18186,18187,18188,18189,18190,18191,18192,18193,18194,18195,18196,18197,18198,18199,18200,18201,18202,18203,18204,18205,18206,18207,18208,18209,18210,18211,18212,18213,18214,18215,18216,18217,18218,18219,18220,18221,18222,18223,18224,18225,18226,18227,18228,18229,18230,18231,18232,18233,18234,18235,18236,18237,18238,18239,18240,18241,18242,18243,18244,18245,18246,18247,18248,18249,18250,18251,18252,18253,18254,18255,18256,18257,18258,18259,18260,18261,18262,18263,18264,18265,18266,18267,18268,18269,18270,18271,18272,18273,18274,18275,18276,18277,18278,18279,18280,18281,18282,18283,18284,18285,18286,18287,18288,18289,18290,18291,18292,18293,18294,18295,18296,18297,18298,18299,18300,18301,18302,18303,18304,18305,18306,18307,18308,18309,18310,18311,18312,18313,18314,18315,18316,18317,18318,18319,18320,18321,18322,18323,18324,18325,18326,18327,18328,18329,18330,18331,18332,18333,18334,18335,18336,18337,18338,18339,18340,18341,18342,18343,18344,18345,18346,18347,18348,18349,18350,18351,18352,18353,18354,18355,18356,18357,18358,18359,18360,18361,18362,18363,18364,18365,18366,18367,18368,18369,18370,18371,18372,18373,18374,18375,18376,18377,18378,18379,18380,18381,18382,18383,18384,18385,18386,18387,18388,18389,18390,18391,18392,18393,18394,18395,18396,18397,18398,18399,18400,18401,18402,18403,18404,18405,18406,18407,18408,18409,18410,18411,18412,18413,18414,18415,18416,18417,18418,18419,18420,18421,18422,18423,18424,18425,18426,18427,18428,18429,18430,18431,18432,18433,18434,18435,18436,18437,18438,18439,18440,18441,18442,18443,18444,18445,18446,18447,18448,18449,18450,18451,18452,18453,18454,18455,18456,18457,18458,18459,18460,18461,18462,18463,18464,18465,18466,18467,18468,18469,18470,18471,18472,18473,18474,18475,18476,18477,18478,18479,18480,18481,18482,18483,18484,18485,18486,18487,18488,18489,18490,18491,18492,18493,18494,18495,18496,18497,18498,18499,18500,18501,18502,18503,18504,18505,18506,18507,18508,18509,18510,18511,18512,18513,18514,18515,18516,18517,18518,18519,18520,18521,18522,18523,18524,18525,18526,18527,18528,18529,18530,18531,18532,18533,18534,18535,18536,18537,18538,18539,18540,18541,18542,18543,18544,18545,18546,18547,18548,18549,18550,18551,18552,18553,18554,18555,18556,18557,18558,18559,18560,18561,18562,18563,18564,18565,18566,18567,18568,18569,18570,18571,18572,18573,18574,18575,18576,18577,18578,18579,18580,18581,18582,18583,18584,18585,18586,18587,18588,18589,18590,18591,18592,18593,18594,18595,18596,18597,18598,18599,18600,18601,18602,18603,18604,18605,18606,18607,18608,18609,18610,18611,18612,18613,18614,18615,18616,18617,18618,18619,18620,18621,18622,18623,18624,18625,18626,18627,18628,18629,18630,18631,18632,18633,18634,18635,18636,18637,18638,18639,18640,18641,18642,18643,18644,18645,18646,18647,18648,18649,18650,18651,18652,18653,18654,18655,18656,18657,18658,18659,18660,18661,18662,18663,18664,18665,18666,18667,18668,18669,18670,18671,18672,18673,18674,18675,18676,18677,18678,18679,18680,18681,18682,18683,18684,18685,18686,18687,18688,18689,18690,18691,18692,18693,18694,18695,18696,18697,18698,18699,18700,18701,18702,18703,18704,18705,18706,18707,18708,18709,18710,18711,18712,18713,18714,18715,18716,18717,18718,18719,18720,18721,18722,18723,18724,18725,18726,18727,18728,18729,18730,18731,18732,18733,18734,18735,18736,18737,18738,18739,18740,18741,18742,18743,18744,18745,18746,18747,18748,18749,18750,18751,18752,18753,18754,18755,18756,18757,18758,18759,18760,18761,18762,18763,18764,18765,18766,18767,18768,18769,18770,18771,18772,18773,18774,18775,18776,18777,18778,18779,18780,18781,18782,18783,18784,18785,18786,18787,18788,18789,18790,18791,18792,18793,18794,18795,18796,18797,18798,18799,18800,18801,18802,18803,18804,18805,18806,18807,18808,18809,18810,18811,18812,18813,18814,18815,18816,18817,18818,18819,18820,18821,18822,18823,18824,18825,18826,18827,18828,18829,18830,18831,18832,18833,18834,18835,18836,18837,18838,18839,18840,18841,18842,18843,18844,18845,18846,18847,18848,18849,18850,18851,18852,18853,18854,18855,18856,18857,18858,18859,18860,18861,18862,18863,18864,18865,18866,18867,18868,18869,18870,18871,18872,18873,18874,18875,18876,18877,18878,18879,18880,18881,18882,18883,18884,18885,18886,18887,18888,18889,18890,18891,18892,18893,18894,18895,18896,18897,18898,18899,18900,18901,18902,18903,18904,18905,18906,18907,18908,18909,18910,18911,18912,18913,18914,18915,18916,18917,18918,18919,18920,18921,18922,18923,18924,18925,18926,18927,18928,18929,18930,18931,18932,18933,18934,18935,18936,18937,18938,18939,18940,18941,18942,18943,18944,18945,18946,18947,18948,18949,18950,18951,18952,18953,18954,18955,18956,18957,18958,18959,18960,18961,18962,18963,18964,18965,18966,18967,18968,18969,18970,18971,18972,18973,18974,18975,18976,18977,18978,18979,18980,18981,18982,18983,18984,18985,18986,18987,18988,18989,18990,18991,18992,18993,18994,18995,18996,18997,18998,18999,19000,19001,19002,19003,19004,19005,19006,19007,19008,19009,19010,19011,19012,19013,19014,19015,19016,19017,19018,19019,19020,19021,19022,19023,19024,19025,19026,19027,19028,19029,19030,19031,19032,19033,19034,19035,19036,19037,19038,19039,19040,19041,19042,19043,19044,19045,19046,19047,19048,19049,19050,19051,19052,19053,19054,19055,19056,19057,19058,19059,19060,19061,19062,19063,19064,19065,19066,19067,19068,19069,19070,19071,19072,19073,19074,19075,19076,19077,19078,19079,19080,19081,19082,19083,19084,19085,19086,19087,19088,19089,19090,19091,19092,19093,19094,19095,19096,19097,19098,19099,19100,19101,19102,19103,19104,19105,19106,19107,19108,19109,19110,19111,19112,19113,19114,19115,19116,19117,19118,19119,19120,19121,19122,19123,19124,19125,19126,19127,19128,19129,19130,19131,19132,19133,19134,19135,19136,19137,19138,19139,19140,19141,19142,19143,19144,19145,19146,19147,19148,19149,19150,19151,19152,19153,19154,19155,19156,19157,19158,19159,19160,19161,19162,19163,19164,19165,19166,19167,19168,19169,19170,19171,19172,19173,19174,19175,19176,19177,19178,19179,19180,19181,19182,19183,19184,19185,19186,19187,19188,19189,19190,19191,19192,19193,19194,19195,19196,19197,19198,19199,19200,19201,19202,19203,19204,19205,19206,19207,19208,19209,19210,19211,19212,19213,19214,19215,19216,19217,19218,19219,19220,19221,19222,19223,19224,19225,19226,19227,19228,19229,19230,19231,19232,19233,19234,19235,19236,19237,19238,19239,19240,19241,19242,19243,19244,19245,19246,19247,19248,19249,19250,19251,19252,19253,19254,19255,19256,19257,19258,19259,19260,19261,19262,19263,19264,19265,19266,19267,19268,19269,19270,19271,19272,19273,19274,19275,19276,19277,19278,19279,19280,19281,19282,19283,19284,19285,19286,19287,19288,19289,19290,19291,19292,19293,19294,19295,19296,19297,19298,19299,19300,19301,19302,19303,19304,19305,19306,19307,19308,19309,19310,19311,19312,19313,19314,19315,19316,19317,19318,19319,19320,19321,19322,19323,19324,19325,19326,19327,19328,19329,19330,19331,19332,19333,19334,19335,19336,19337,19338,19339,19340,19341,19342,19343,19344,19345,19346,19347,19348,19349,19350,19351,19352,19353,19354,19355,19356,19357,19358,19359,19360,19361,19362,19363,19364,19365,19366,19367,19368,19369,19370,19371,19372,19373,19374,19375,19376,19377,19378,19379,19380,19381,19382,19383,19384,19385,19386,19387,19388,19389,19390,19391,19392,19393,19394,19395,19396,19397,19398,19399,19400,19401,19402,19403,19404,19405,19406,19407,19408,19409,19410,19411,19412,19413,19414,19415,19416,19417,19418,19419,19420,19421,19422,19423,19424,19425,19426,19427,19428,19429,19430,19431,19432,19433,19434,19435,19436,19437,19438,19439,19440,19441,19442,19443,19444,19445,19446,19447,19448,19449,19450,19451,19452,19453,19454,19455,19456,19457,19458,19459,19460,19461,19462,19463,19464,19465,19466,19467,19468,19469,19470,19471,19472,19473,19474,19475,19476,19477,19478,19479,19480,19481,19482,19483,19484,19485,19486,19487,19488,19489,19490,19491,19492,19493,19494,19495,19496,19497,19498,19499,19500,19501,19502,19503,19504,19505,19506,19507,19508,19509,19510,19511,19512,19513,19514,19515,19516,19517,19518,19519,19520,19521,19522,19523,19524,19525,19526,19527,19528,19529,19530,19531,19532,19533,19534,19535,19536,19537,19538,19539,19540,19541,19542,19543,19544,19545,19546,19547,19548,19549,19550,19551,19552,19553,19554,19555,19556,19557,19558,19559,19560,19561,19562,19563,19564,19565,19566,19567,19568,19569,19570,19571,19572,19573,19574,19575,19576,19577,19578,19579,19580,19581,19582,19583,19584,19585,19586,19587,19588,19589,19590,19591,19592,19593,19594,19595,19596,19597,19598,19599,19600,19601,19602,19603,19604,19605,19606,19607,19608,19609,19610,19611,19612,19613,19614,19615,19616,19617,19618,19619,19620,19621,19622,19623,19624,19625,19626,19627,19628,19629,19630,19631,19632,19633,19634,19635,19636,19637,19638,19639,19640,19641,19642,19643,19644,19645,19646,19647,19648,19649,19650,19651,19652,19653,19654,19655,19656,19657,19658,19659,19660,19661,19662,19663,19664,19665,19666,19667,19668,19669,19670,19671,19672,19673,19674,19675,19676,19677,19678,19679,19680,19681,19682,19683,19684,19685,19686,19687,19688,19689,19690,19691,19692,19693,19694,19695,19696,19697,19698,19699,19700,19701,19702,19703,19704,19705,19706,19707,19708,19709,19710,19711,19712,19713,19714,19715,19716,19717,19718,19719,19720,19721,19722,19723,19724,19725,19726,19727,19728,19729,19730,19731,19732,19733,19734,19735,19736,19737,19738,19739,19740,19741,19742,19743,19744,19745,19746,19747,19748,19749,19750,19751,19752,19753,19754,19755,19756,19757,19758,19759,19760,19761,19762,19763,19764,19765,19766,19767,19768,19769,19770,19771,19772,19773,19774,19775,19776,19777,19778,19779,19780,19781,19782,19783,19784,19785,19786,19787,19788,19789,19790,19791,19792,19793,19794,19795,19796,19797,19798,19799,19800,19801,19802,19803,19804,19805,19806,19807,19808,19809,19810,19811,19812,19813,19814,19815,19816,19817,19818,19819,19820,19821,19822,19823,19824,19825,19826,19827,19828,19829,19830,19831,19832,19833,19834,19835,19836,19837,19838,19839,19840,19841,19842,19843,19844,19845,19846,19847,19848,19849,19850,19851,19852,19853,19854,19855,19856,19857,19858,19859,19860,19861,19862,19863,19864,19865,19866,19867,19868,19869,19870,19871,19872,19873,19874,19875,19876,19877,19878,19879,19880,19881,19882,19883,19884,19885,19886,19887,19888,19889,19890,19891,19892,19893,19894,19895,19896,19897,19898,19899,19900,19901,19902,19903,19904,19905,19906,19907,19908,19909,19910,19911,19912,19913,19914,19915,19916,19917,19918,19919,19920,19921,19922,19923,19924,19925,19926,19927,19928,19929,19930,19931,19932,19933,19934,19935,19936,19937,19938,19939,19940,19941,19942,19943,19944,19945,19946,19947,19948,19949,19950,19951,19952,19953,19954,19955,19956,19957,19958,19959,19960,19961,19962,19963,19964,19965,19966,19967,19968,19969,19970,19971,19972,19973,19974,19975,19976,19977,19978,19979,19980,19981,19982,19983,19984,19985,19986,19987,19988,19989,19990,19991,19992,19993,19994,19995,19996,19997,19998,19999,20000,20001,20002,20003,20004,20005,20006,20007,20008,20009,20010,20011,20012,20013,20014,20015,20016,20017,20018,20019,20020,20021,20022,20023,20024,20025,20026,20027,20028,20029,20030,20031,20032,20033,20034,20035,20036,20037,20038,20039,20040,20041,20042,20043,20044,20045,20046,20047,20048,20049,20050,20051,20052,20053,20054,20055,20056,20057,20058,20059,20060,20061,20062,20063,20064,20065,20066,20067,20068,20069,20070,20071,20072,20073,20074,20075,20076,20077,20078,20079,20080,20081,20082,20083,20084,20085,20086,20087,20088,20089,20090,20091,20092,20093,20094,20095,20096,20097,20098,20099,20100,20101,20102,20103,20104,20105,20106,20107,20108,20109,20110,20111,20112,20113,20114,20115,20116,20117,20118,20119,20120,20121,20122,20123,20124,20125,20126,20127,20128,20129,20130,20131,20132,20133,20134,20135,20136,20137,20138,20139,20140,20141,20142,20143,20144,20145,20146,20147,20148,20149,20150,20151,20152,20153,20154,20155,20156,20157,20158,20159,20160,20161,20162,20163,20164,20165,20166,20167,20168,20169,20170,20171,20172,20173,20174,20175,20176,20177,20178,20179,20180,20181,20182,20183,20184,20185,20186,20187,20188,20189,20190,20191,20192,20193,20194,20195,20196,20197,20198,20199,20200,20201,20202,20203,20204,20205,20206,20207,20208,20209,20210,20211,20212,20213,20214,20215,20216,20217,20218,20219,20220,20221,20222,20223,20224,20225,20226,20227,20228,20229,20230,20231,20232,20233,20234,20235,20236,20237,20238,20239,20240,20241,20242,20243,20244,20245,20246,20247,20248,20249,20250,20251,20252,20253,20254,20255,20256,20257,20258,20259,20260,20261,20262,20263,20264,20265,20266,20267,20268,20269,20270,20271,20272,20273,20274,20275,20276,20277,20278,20279,20280,20281,20282,20283,20284,20285,20286,20287,20288,20289,20290,20291,20292,20293,20294,20295,20296,20297,20298,20299,20300,20301,20302,20303,20304,20305,20306,20307,20308,20309,20310,20311,20312,20313,20314,20315,20316,20317,20318,20319,20320,20321,20322,20323,20324,20325,20326,20327,20328,20329,20330,20331,20332,20333,20334,20335,20336,20337,20338,20339,20340,20341,20342,20343,20344,20345,20346,20347,20348,20349,20350,20351,20352,20353,20354,20355,20356,20357,20358,20359,20360,20361,20362,20363,20364,20365,20366,20367,20368,20369,20370,20371,20372,20373,20374,20375,20376,20377,20378,20379,20380,20381,20382,20383,20384,20385,20386,20387,20388,20389,20390,20391,20392,20393,20394,20395,20396,20397,20398,20399,20400,20401,20402,20403,20404,20405,20406,20407,20408,20409,20410,20411,20412,20413,20414,20415,20416,20417,20418,20419,20420,20421,20422,20423,20424,20425,20426,20427,20428,20429,20430,20431,20432,20433,20434,20435,20436,20437,20438,20439,20440,20441,20442,20443,20444,20445,20446,20447,20448,20449,20450,20451,20452,20453,20454,20455,20456,20457,20458,20459,20460,20461,20462,20463,20464,20465,20466,20467,20468,20469,20470,20471,20472,20473,20474,20475,20476,20477,20478,20479,20480,20481,20482,20483,20484,20485,20486,20487,20488,20489,20490,20491,20492,20493,20494,20495,20496,20497,20498,20499,20500,20501,20502,20503,20504,20505,20506,20507,20508,20509,20510,20511,20512,20513,20514,20515,20516,20517,20518,20519,20520,20521,20522,20523,20524,20525,20526,20527,20528,20529,20530,20531,20532,20533,20534,20535,20536,20537,20538,20539,20540,20541,20542,20543,20544,20545,20546,20547,20548,20549,20550,20551,20552,20553,20554,20555,20556,20557,20558,20559,20560,20561,20562,20563,20564,20565,20566,20567,20568,20569,20570,20571,20572,20573,20574,20575,20576,20577,20578,20579,20580,20581,20582,20583,20584,20585,20586,20587,20588,20589,20590,20591,20592,20593,20594,20595,20596,20597,20598,20599,20600,20601,20602,20603,20604,20605,20606,20607,20608,20609,20610,20611,20612,20613,20614,20615,20616,20617,20618,20619,20620,20621,20622,20623,20624,20625,20626,20627,20628,20629,20630,20631,20632,20633,20634,20635,20636,20637,20638,20639,20640,20641,20642,20643,20644,20645,20646,20647,20648,20649,20650,20651,20652,20653,20654,20655,20656,20657,20658,20659,20660,20661,20662,20663,20664,20665,20666,20667,20668,20669,20670,20671,20672,20673,20674,20675,20676,20677,20678,20679,20680,20681,20682,20683,20684,20685,20686,20687,20688,20689,20690,20691,20692,20693,20694,20695,20696,20697,20698,20699,20700,20701,20702,20703,20704,20705,20706,20707,20708,20709,20710,20711,20712,20713,20714,20715,20716,20717,20718,20719,20720,20721,20722,20723,20724,20725,20726,20727,20728,20729,20730,20731,20732,20733,20734,20735,20736,20737,20738,20739,20740,20741,20742,20743,20744,20745,20746,20747,20748,20749,20750,20751,20752,20753,20754,20755,20756,20757,20758,20759,20760,20761,20762,20763,20764,20765,20766,20767,20768,20769,20770,20771,20772,20773,20774,20775,20776,20777,20778,20779,20780,20781,20782,20783,20784,20785,20786,20787,20788,20789,20790,20791,20792,20793,20794,20795,20796,20797,20798,20799,20800,20801,20802,20803,20804,20805,20806,20807,20808,20809,20810,20811,20812,20813,20814,20815,20816,20817,20818,20819,20820,20821,20822,20823,20824,20825,20826,20827,20828,20829,20830,20831,20832,20833,20834,20835,20836,20837,20838,20839,20840,20841,20842,20843,20844,20845,20846,20847,20848,20849,20850,20851,20852,20853,20854,20855,20856,20857,20858,20859,20860,20861,20862,20863,20864,20865,20866,20867,20868,20869,20870,20871,20872,20873,20874,20875,20876,20877,20878,20879,20880,20881,20882,20883,20884,20885,20886,20887,20888,20889,20890,20891,20892,20893,20894,20895,20896,20897,20898,20899,20900,20901,20902,20903,20904,20905,20906,20907,20908,20909,20910,20911,20912,20913,20914,20915,20916,20917,20918,20919,20920,20921,20922,20923,20924,20925,20926,20927,20928,20929,20930,20931,20932,20933,20934,20935,20936,20937,20938,20939,20940,20941,20942,20943,20944,20945,20946,20947,20948,20949,20950,20951,20952,20953,20954,20955,20956,20957,20958,20959,20960,20961,20962,20963,20964,20965,20966,20967,20968,20969,20970,20971,20972,20973,20974,20975,20976,20977,20978,20979,20980,20981,20982,20983,20984,20985,20986,20987,20988,20989,20990,20991,20992,20993,20994,20995,20996,20997,20998,20999,21000,21001,21002,21003,21004,21005,21006,21007,21008,21009,21010,21011,21012,21013,21014,21015,21016,21017,21018,21019,21020,21021,21022,21023,21024,21025,21026,21027,21028,21029,21030,21031,21032,21033,21034,21035,21036,21037,21038,21039,21040,21041,21042,21043,21044,21045,21046,21047,21048,21049,21050,21051,21052,21053,21054,21055,21056,21057,21058,21059,21060,21061,21062,21063,21064,21065,21066,21067,21068,21069,21070,21071,21072,21073,21074,21075,21076,21077,21078,21079,21080,21081,21082,21083,21084,21085,21086,21087,21088,21089,21090,21091,21092,21093,21094,21095,21096,21097,21098,21099,21100,21101,21102,21103,21104,21105,21106,21107,21108,21109,21110,21111,21112,21113,21114,21115,21116,21117,21118,21119,21120,21121,21122,21123,21124,21125,21126,21127,21128,21129,21130,21131,21132,21133,21134,21135,21136,21137,21138,21139,21140,21141,21142,21143,21144,21145,21146,21147,21148,21149,21150,21151,21152,21153,21154,21155,21156,21157,21158,21159,21160,21161,21162,21163,21164,21165,21166,21167,21168,21169,21170,21171,21172,21173,21174,21175,21176,21177,21178,21179,21180,21181,21182,21183,21184,21185,21186,21187,21188,21189,21190,21191,21192,21193,21194,21195,21196,21197,21198,21199,21200,21201,21202,21203,21204,21205,21206,21207,21208,21209,21210,21211,21212,21213,21214,21215,21216,21217,21218,21219,21220,21221,21222,21223,21224,21225,21226,21227,21228,21229,21230,21231,21232,21233,21234,21235,21236,21237,21238,21239,21240,21241,21242,21243,21244,21245,21246,21247,21248,21249,21250,21251,21252,21253,21254,21255,21256,21257,21258,21259,21260,21261,21262,21263,21264,21265,21266,21267,21268,21269,21270,21271,21272,21273,21274,21275,21276,21277,21278,21279,21280,21281,21282,21283,21284,21285,21286,21287,21288,21289,21290,21291,21292,21293,21294,21295,21296,21297,21298,21299,21300,21301,21302,21303,21304,21305,21306,21307,21308,21309,21310,21311,21312,21313,21314,21315,21316,21317,21318,21319,21320,21321,21322,21323,21324,21325,21326,21327,21328,21329,21330,21331,21332,21333,21334,21335,21336,21337,21338,21339,21340,21341,21342,21343,21344,21345,21346,21347,21348,21349,21350,21351,21352,21353,21354,21355,21356,21357,21358,21359,21360,21361,21362,21363,21364,21365,21366,21367,21368,21369,21370,21371,21372,21373,21374,21375,21376,21377,21378,21379,21380,21381,21382,21383,21384,21385,21386,21387,21388,21389,21390,21391,21392,21393,21394,21395,21396,21397,21398,21399,21400,21401,21402,21403,21404,21405,21406,21407,21408,21409,21410,21411,21412,21413,21414,21415,21416,21417,21418,21419,21420,21421,21422,21423,21424,21425,21426,21427,21428,21429,21430,21431,21432,21433,21434,21435,21436,21437,21438,21439,21440,21441,21442,21443,21444,21445,21446,21447,21448,21449,21450,21451,21452,21453,21454,21455,21456,21457,21458,21459,21460,21461,21462,21463,21464,21465,21466,21467,21468,21469,21470,21471,21472,21473,21474,21475,21476,21477,21478,21479,21480,21481,21482,21483,21484,21485,21486,21487,21488,21489,21490,21491,21492,21493,21494,21495,21496,21497,21498,21499,21500,21501,21502,21503,21504,21505,21506,21507,21508,21509,21510,21511,21512,21513,21514,21515,21516,21517,21518,21519,21520,21521,21522,21523,21524,21525,21526,21527,21528,21529,21530,21531,21532,21533,21534,21535,21536,21537,21538,21539,21540,21541,21542,21543,21544,21545,21546,21547,21548,21549,21550,21551,21552,21553,21554,21555,21556,21557,21558,21559,21560,21561,21562,21563,21564,21565,21566,21567,21568,21569,21570,21571,21572,21573,21574,21575,21576,21577,21578,21579,21580,21581,21582,21583,21584,21585,21586,21587,21588,21589,21590,21591,21592,21593,21594,21595,21596,21597,21598,21599,21600,21601,21602,21603,21604,21605,21606,21607,21608,21609,21610,21611,21612,21613,21614,21615,21616,21617,21618,21619,21620,21621,21622,21623,21624,21625,21626,21627,21628,21629,21630,21631,21632,21633,21634,21635,21636,21637,21638,21639,21640,21641,21642,21643,21644,21645,21646,21647,21648,21649,21650,21651,21652,21653,21654,21655,21656,21657,21658,21659,21660,21661,21662,21663,21664,21665,21666,21667,21668,21669,21670,21671,21672,21673,21674,21675,21676,21677,21678,21679,21680,21681,21682,21683,21684,21685,21686,21687,21688,21689,21690,21691,21692,21693,21694,21695,21696,21697,21698,21699,21700,21701,21702,21703,21704,21705,21706,21707,21708,21709,21710,21711,21712,21713,21714,21715,21716,21717,21718,21719,21720,21721,21722,21723,21724,21725,21726,21727,21728,21729,21730,21731,21732,21733,21734,21735,21736,21737,21738,21739,21740,21741,21742,21743,21744,21745,21746,21747,21748,21749,21750,21751,21752,21753,21754,21755,21756,21757,21758,21759,21760,21761,21762,21763,21764,21765,21766,21767,21768,21769,21770,21771,21772,21773,21774,21775,21776,21777,21778,21779,21780,21781,21782,21783,21784,21785,21786,21787,21788,21789,21790,21791,21792,21793,21794,21795,21796,21797,21798,21799,21800,21801,21802,21803,21804,21805,21806,21807,21808,21809,21810,21811,21812,21813,21814,21815,21816,21817,21818,21819,21820,21821,21822,21823,21824,21825,21826,21827,21828,21829,21830,21831,21832,21833,21834,21835,21836,21837,21838,21839,21840,21841,21842,21843,21844,21845,21846,21847,21848,21849,21850,21851,21852,21853,21854,21855,21856,21857,21858,21859,21860,21861,21862,21863,21864,21865,21866,21867,21868,21869,21870,21871,21872,21873,21874,21875,21876,21877,21878,21879,21880,21881,21882,21883,21884,21885,21886,21887,21888,21889,21890,21891,21892,21893,21894,21895,21896,21897,21898,21899,21900,21901,21902,21903,21904,21905,21906,21907,21908,21909,21910,21911,21912,21913,21914,21915,21916,21917,21918,21919,21920,21921,21922,21923,21924,21925,21926,21927,21928,21929,21930,21931,21932,21933,21934,21935,21936,21937,21938,21939,21940,21941,21942,21943,21944,21945,21946,21947,21948,21949,21950,21951,21952,21953,21954,21955,21956,21957,21958,21959,21960,21961,21962,21963,21964,21965,21966,21967,21968,21969,21970,21971,21972,21973,21974,21975,21976,21977,21978,21979,21980,21981,21982,21983,21984,21985,21986,21987,21988,21989,21990,21991,21992,21993,21994,21995,21996,21997,21998,21999,22000,22001,22002,22003,22004,22005,22006,22007,22008,22009,22010,22011,22012,22013,22014,22015,22016,22017,22018,22019,22020,22021,22022,22023,22024,22025,22026,22027,22028,22029,22030,22031,22032,22033,22034,22035,22036,22037,22038,22039,22040,22041,22042,22043,22044,22045,22046,22047,22048,22049,22050,22051,22052,22053,22054,22055,22056,22057,22058,22059,22060,22061,22062,22063,22064,22065,22066,22067,22068,22069,22070,22071,22072,22073,22074,22075,22076,22077,22078,22079,22080,22081,22082,22083,22084,22085,22086,22087,22088,22089,22090,22091,22092,22093,22094,22095,22096,22097,22098,22099,22100,22101,22102,22103,22104,22105,22106,22107,22108,22109,22110,22111,22112,22113,22114,22115,22116,22117,22118,22119,22120,22121,22122,22123,22124,22125,22126,22127,22128,22129,22130,22131,22132,22133,22134,22135,22136,22137,22138,22139,22140,22141,22142,22143,22144,22145,22146,22147,22148,22149,22150,22151,22152,22153,22154,22155,22156,22157,22158,22159,22160,22161,22162,22163,22164,22165,22166,22167,22168,22169,22170,22171,22172,22173,22174,22175,22176,22177,22178,22179,22180,22181,22182,22183,22184,22185,22186,22187,22188,22189,22190,22191,22192,22193,22194,22195,22196,22197,22198,22199,22200,22201,22202,22203,22204,22205,22206,22207,22208,22209,22210,22211,22212,22213,22214,22215,22216,22217,22218,22219,22220,22221,22222,22223,22224,22225,22226,22227,22228,22229,22230,22231,22232,22233,22234,22235,22236,22237,22238,22239,22240,22241,22242,22243,22244,22245,22246,22247,22248,22249,22250,22251,22252,22253,22254,22255,22256,22257,22258,22259,22260,22261,22262,22263,22264,22265,22266,22267,22268,22269,22270,22271,22272,22273,22274,22275,22276,22277,22278,22279,22280,22281,22282,22283,22284,22285,22286,22287,22288,22289,22290,22291,22292,22293,22294,22295,22296,22297,22298,22299,22300,22301,22302,22303,22304,22305,22306,22307,22308,22309,22310,22311,22312,22313,22314,22315,22316,22317,22318,22319,22320,22321,22322,22323,22324,22325,22326,22327,22328,22329,22330,22331,22332,22333,22334,22335,22336,22337,22338,22339,22340,22341,22342,22343,22344,22345,22346,22347,22348,22349,22350,22351,22352,22353,22354,22355,22356,22357,22358,22359,22360,22361,22362,22363,22364,22365,22366,22367,22368,22369,22370,22371,22372,22373,22374,22375,22376,22377,22378,22379,22380,22381,22382,22383,22384,22385,22386,22387,22388,22389,22390,22391,22392,22393,22394,22395,22396,22397,22398,22399,22400,22401,22402,22403,22404,22405,22406,22407,22408,22409,22410,22411,22412,22413,22414,22415,22416,22417,22418,22419,22420,22421,22422,22423,22424,22425,22426,22427,22428,22429,22430,22431,22432,22433,22434,22435,22436,22437,22438,22439,22440,22441,22442,22443,22444,22445,22446,22447,22448,22449,22450,22451,22452,22453,22454,22455,22456,22457,22458,22459,22460,22461,22462,22463,22464,22465,22466,22467,22468,22469,22470,22471,22472,22473,22474,22475,22476,22477,22478,22479,22480,22481,22482,22483,22484,22485,22486,22487,22488,22489,22490,22491,22492,22493,22494,22495,22496,22497,22498,22499,22500,22501,22502,22503,22504,22505,22506,22507,22508,22509,22510,22511,22512,22513,22514,22515,22516,22517,22518,22519,22520,22521,22522,22523,22524,22525,22526,22527,22528,22529,22530,22531,22532,22533,22534,22535,22536,22537,22538,22539,22540,22541,22542,22543,22544,22545,22546,22547,22548,22549,22550,22551,22552,22553,22554,22555,22556,22557,22558,22559,22560,22561,22562,22563,22564,22565,22566,22567,22568,22569,22570,22571,22572,22573,22574,22575,22576,22577,22578,22579,22580,22581,22582,22583,22584,22585,22586,22587,22588,22589,22590,22591,22592,22593,22594,22595,22596,22597,22598,22599,22600,22601,22602,22603,22604,22605,22606,22607,22608,22609,22610,22611,22612,22613,22614,22615,22616,22617,22618,22619,22620,22621,22622,22623,22624,22625,22626,22627,22628,22629,22630,22631,22632,22633,22634,22635,22636,22637,22638,22639,22640,22641,22642,22643,22644,22645,22646,22647,22648,22649,22650,22651,22652,22653,22654,22655,22656,22657,22658,22659,22660,22661,22662,22663,22664,22665,22666,22667,22668,22669,22670,22671,22672,22673,22674,22675,22676,22677,22678,22679,22680,22681,22682,22683,22684,22685,22686,22687,22688,22689,22690,22691,22692,22693,22694,22695,22696,22697,22698,22699,22700,22701,22702,22703,22704,22705,22706,22707,22708,22709,22710,22711,22712,22713,22714,22715,22716,22717,22718,22719,22720,22721,22722,22723,22724,22725,22726,22727,22728,22729,22730,22731,22732,22733,22734,22735,22736,22737,22738,22739,22740,22741,22742,22743,22744,22745,22746,22747,22748,22749,22750,22751,22752,22753,22754,22755,22756,22757,22758,22759,22760,22761,22762,22763,22764,22765,22766,22767,22768,22769,22770,22771,22772,22773,22774,22775,22776,22777,22778,22779,22780,22781,22782,22783,22784,22785,22786,22787,22788,22789,22790,22791,22792,22793,22794,22795,22796,22797,22798,22799,22800,22801,22802,22803,22804,22805,22806,22807,22808,22809,22810,22811,22812,22813,22814,22815,22816,22817,22818,22819,22820,22821,22822,22823,22824,22825,22826,22827,22828,22829,22830,22831,22832,22833,22834,22835,22836,22837,22838,22839,22840,22841,22842,22843,22844,22845,22846,22847,22848,22849,22850,22851,22852,22853,22854,22855,22856,22857,22858,22859,22860,22861,22862,22863,22864,22865,22866,22867,22868,22869,22870,22871,22872,22873,22874,22875,22876,22877,22878,22879,22880,22881,22882,22883,22884,22885,22886,22887,22888,22889,22890,22891,22892,22893,22894,22895,22896,22897,22898,22899,22900,22901,22902,22903,22904,22905,22906,22907,22908,22909,22910,22911,22912,22913,22914,22915,22916,22917,22918,22919,22920,22921,22922,22923,22924,22925,22926,22927,22928,22929,22930,22931,22932,22933,22934,22935,22936,22937,22938,22939,22940,22941,22942,22943,22944,22945,22946,22947,22948,22949,22950,22951,22952,22953,22954,22955,22956,22957,22958,22959,22960,22961,22962,22963,22964,22965,22966,22967,22968,22969,22970,22971,22972,22973,22974,22975,22976,22977,22978,22979,22980,22981,22982,22983,22984,22985,22986,22987,22988,22989,22990,22991,22992,22993,22994,22995,22996,22997,22998,22999,23000,23001,23002,23003,23004,23005,23006,23007,23008,23009,23010,23011,23012,23013,23014,23015,23016,23017,23018,23019,23020,23021,23022,23023,23024,23025,23026,23027,23028,23029,23030,23031,23032,23033,23034,23035,23036,23037,23038,23039,23040,23041,23042,23043,23044,23045,23046,23047,23048,23049,23050,23051,23052,23053,23054,23055,23056,23057,23058,23059,23060,23061,23062,23063,23064,23065,23066,23067,23068,23069,23070,23071,23072,23073,23074,23075,23076,23077,23078,23079,23080,23081,23082,23083,23084,23085,23086,23087,23088,23089,23090,23091,23092,23093,23094,23095,23096,23097,23098,23099,23100,23101,23102,23103,23104,23105,23106,23107,23108,23109,23110,23111,23112,23113,23114,23115,23116,23117,23118,23119,23120,23121,23122,23123,23124,23125,23126,23127,23128,23129,23130,23131,23132,23133,23134,23135,23136,23137,23138,23139,23140,23141,23142,23143,23144,23145,23146,23147,23148,23149,23150,23151,23152,23153,23154,23155,23156,23157,23158,23159,23160,23161,23162,23163,23164,23165,23166,23167,23168,23169,23170,23171,23172,23173,23174,23175,23176,23177,23178,23179,23180,23181,23182,23183,23184,23185,23186,23187,23188,23189,23190,23191,23192,23193,23194,23195,23196,23197,23198,23199,23200,23201,23202,23203,23204,23205,23206,23207,23208,23209,23210,23211,23212,23213,23214,23215,23216,23217,23218,23219,23220,23221,23222,23223,23224,23225,23226,23227,23228,23229,23230,23231,23232,23233,23234,23235,23236,23237,23238,23239,23240,23241,23242,23243,23244,23245,23246,23247,23248,23249,23250,23251,23252,23253,23254,23255,23256,23257,23258,23259,23260,23261,23262,23263,23264,23265,23266,23267,23268,23269,23270,23271,23272,23273,23274,23275,23276,23277,23278,23279,23280,23281,23282,23283,23284,23285,23286,23287,23288,23289,23290,23291,23292,23293,23294,23295,23296,23297,23298,23299,23300,23301,23302,23303,23304,23305,23306,23307,23308,23309,23310,23311,23312,23313,23314,23315,23316,23317,23318,23319,23320,23321,23322,23323,23324,23325,23326,23327,23328,23329,23330,23331,23332,23333,23334,23335,23336,23337,23338,23339,23340,23341,23342,23343,23344,23345,23346,23347,23348,23349,23350,23351,23352,23353,23354,23355,23356,23357,23358,23359,23360,23361,23362,23363,23364,23365,23366,23367,23368,23369,23370,23371,23372,23373,23374,23375,23376,23377,23378,23379,23380,23381,23382,23383,23384,23385,23386,23387,23388,23389,23390,23391,23392,23393,23394,23395,23396,23397,23398,23399,23400,23401,23402,23403,23404,23405,23406,23407,23408,23409,23410,23411,23412,23413,23414,23415,23416,23417,23418,23419,23420,23421,23422,23423,23424,23425,23426,23427,23428,23429,23430,23431,23432,23433,23434,23435,23436,23437,23438,23439,23440,23441,23442,23443,23444,23445,23446,23447,23448,23449,23450,23451,23452,23453,23454,23455,23456,23457,23458,23459,23460,23461,23462,23463,23464,23465,23466,23467,23468,23469,23470,23471,23472,23473,23474,23475,23476,23477,23478,23479,23480,23481,23482,23483,23484,23485,23486,23487,23488,23489,23490,23491,23492,23493,23494,23495,23496,23497,23498,23499,23500,23501,23502,23503,23504,23505,23506,23507,23508,23509,23510,23511,23512,23513,23514,23515,23516,23517,23518,23519,23520,23521,23522,23523,23524,23525,23526,23527,23528,23529,23530,23531,23532,23533,23534,23535,23536,23537,23538,23539,23540,23541,23542,23543,23544,23545,23546,23547,23548,23549,23550,23551,23552,23553,23554,23555,23556,23557,23558,23559,23560,23561,23562,23563,23564,23565,23566,23567,23568,23569,23570,23571,23572,23573,23574,23575,23576,23577,23578,23579,23580,23581,23582,23583,23584,23585,23586,23587,23588,23589,23590,23591,23592,23593,23594,23595,23596,23597,23598,23599,23600,23601,23602,23603,23604,23605,23606,23607,23608,23609,23610,23611,23612,23613,23614,23615,23616,23617,23618,23619,23620,23621,23622,23623,23624,23625,23626,23627,23628,23629,23630,23631,23632,23633,23634,23635,23636,23637,23638,23639,23640,23641,23642,23643,23644,23645,23646,23647,23648,23649,23650,23651,23652,23653,23654,23655,23656,23657,23658,23659,23660,23661,23662,23663,23664,23665,23666,23667,23668,23669,23670,23671,23672,23673,23674,23675,23676,23677,23678,23679,23680,23681,23682,23683,23684,23685,23686,23687,23688,23689,23690,23691,23692,23693,23694,23695,23696,23697,23698,23699,23700,23701,23702,23703,23704,23705,23706,23707,23708,23709,23710,23711,23712,23713,23714,23715,23716,23717,23718,23719,23720,23721,23722,23723,23724,23725,23726,23727,23728,23729,23730,23731,23732,23733,23734,23735,23736,23737,23738,23739,23740,23741,23742,23743,23744,23745,23746,23747,23748,23749,23750,23751,23752,23753,23754,23755,23756,23757,23758,23759,23760,23761,23762,23763,23764,23765,23766,23767,23768,23769,23770,23771,23772,23773,23774,23775,23776,23777,23778,23779,23780,23781,23782,23783,23784,23785,23786,23787,23788,23789,23790,23791,23792,23793,23794,23795,23796,23797,23798,23799,23800,23801,23802,23803,23804,23805,23806,23807,23808,23809,23810,23811,23812,23813,23814,23815,23816,23817,23818,23819,23820,23821,23822,23823,23824,23825,23826,23827,23828,23829,23830,23831,23832,23833,23834,23835,23836,23837,23838,23839,23840,23841,23842,23843,23844,23845,23846,23847,23848,23849,23850,23851,23852,23853,23854,23855,23856,23857,23858,23859,23860,23861,23862,23863,23864,23865,23866,23867,23868,23869,23870,23871,23872,23873,23874,23875,23876,23877,23878,23879,23880,23881,23882,23883,23884,23885,23886,23887,23888,23889,23890,23891,23892,23893,23894,23895,23896,23897,23898,23899,23900,23901,23902,23903,23904,23905,23906,23907,23908,23909,23910,23911,23912,23913,23914,23915,23916,23917,23918,23919,23920,23921,23922,23923,23924,23925,23926,23927,23928,23929,23930,23931,23932,23933,23934,23935,23936,23937,23938,23939,23940,23941,23942,23943,23944,23945,23946,23947,23948,23949,23950,23951,23952,23953,23954,23955,23956,23957,23958,23959,23960,23961,23962,23963,23964,23965,23966,23967,23968,23969,23970,23971,23972,23973,23974,23975,23976,23977,23978,23979,23980,23981,23982,23983,23984,23985,23986,23987,23988,23989,23990,23991,23992,23993,23994,23995,23996,23997,23998,23999,24000,24001,24002,24003,24004,24005,24006,24007,24008,24009,24010,24011,24012,24013,24014,24015,24016,24017,24018,24019,24020,24021,24022,24023,24024,24025,24026,24027,24028,24029,24030,24031,24032,24033,24034,24035,24036,24037,24038,24039,24040,24041,24042,24043,24044,24045,24046,24047,24048,24049,24050,24051,24052,24053,24054,24055,24056,24057,24058,24059,24060,24061,24062,24063,24064,24065,24066,24067,24068,24069,24070,24071,24072,24073,24074,24075,24076,24077,24078,24079,24080,24081,24082,24083,24084,24085,24086,24087,24088,24089,24090,24091,24092,24093,24094,24095,24096,24097,24098,24099,24100,24101,24102,24103,24104,24105,24106,24107,24108,24109,24110,24111,24112,24113,24114,24115,24116,24117,24118,24119,24120,24121,24122,24123,24124,24125,24126,24127,24128,24129,24130,24131,24132,24133,24134,24135,24136,24137,24138,24139,24140,24141,24142,24143,24144,24145,24146,24147,24148,24149,24150,24151,24152,24153,24154,24155,24156,24157,24158,24159,24160,24161,24162,24163,24164,24165,24166,24167,24168,24169,24170,24171,24172,24173,24174,24175,24176,24177,24178,24179,24180,24181,24182,24183,24184,24185,24186,24187,24188,24189,24190,24191,24192,24193,24194,24195,24196,24197,24198,24199,24200,24201,24202,24203,24204,24205,24206,24207,24208,24209,24210,24211,24212,24213,24214,24215,24216,24217,24218,24219,24220,24221,24222,24223,24224,24225,24226,24227,24228,24229,24230,24231,24232,24233,24234,24235,24236,24237,24238,24239,24240,24241,24242,24243,24244,24245,24246,24247,24248,24249,24250,24251,24252,24253,24254,24255,24256,24257,24258,24259,24260,24261,24262,24263,24264,24265,24266,24267,24268,24269,24270,24271,24272,24273,24274,24275,24276,24277,24278,24279,24280,24281,24282,24283,24284,24285,24286,24287,24288,24289,24290,24291,24292,24293,24294,24295,24296,24297,24298,24299,24300,24301,24302,24303,24304,24305,24306,24307,24308,24309,24310,24311,24312,24313,24314,24315,24316,24317,24318,24319,24320,24321,24322,24323,24324,24325,24326,24327,24328,24329,24330,24331,24332,24333,24334,24335,24336,24337,24338,24339,24340,24341,24342,24343,24344,24345,24346,24347,24348,24349,24350,24351,24352,24353,24354,24355,24356,24357,24358,24359,24360,24361,24362,24363,24364,24365,24366,24367,24368,24369,24370,24371,24372,24373,24374,24375,24376,24377,24378,24379,24380,24381,24382,24383,24384,24385,24386,24387,24388,24389,24390,24391,24392,24393,24394,24395,24396,24397,24398,24399,24400,24401,24402,24403,24404,24405,24406,24407,24408,24409,24410,24411,24412,24413,24414,24415,24416,24417,24418,24419,24420,24421,24422,24423,24424,24425,24426,24427,24428,24429,24430,24431,24432,24433,24434,24435,24436,24437,24438,24439,24440,24441,24442,24443,24444,24445,24446,24447,24448,24449,24450,24451,24452,24453,24454,24455,24456,24457,24458,24459,24460,24461,24462,24463,24464,24465,24466,24467,24468,24469,24470,24471,24472,24473,24474,24475,24476,24477,24478,24479,24480,24481,24482,24483,24484,24485,24486,24487,24488,24489,24490,24491,24492,24493,24494,24495,24496,24497,24498,24499,24500,24501,24502,24503,24504,24505,24506,24507,24508,24509,24510,24511,24512,24513,24514,24515,24516,24517,24518,24519,24520,24521,24522,24523,24524,24525,24526,24527,24528,24529,24530,24531,24532,24533,24534,24535,24536,24537,24538,24539,24540,24541,24542,24543,24544,24545,24546,24547,24548,24549,24550,24551,24552,24553,24554,24555,24556,24557,24558,24559,24560,24561,24562,24563,24564,24565,24566,24567,24568,24569,24570,24571,24572,24573,24574,24575,24576,24577,24578,24579,24580,24581,24582,24583,24584,24585,24586,24587,24588,24589,24590,24591,24592,24593,24594,24595,24596,24597,24598,24599,24600,24601,24602,24603,24604,24605,24606,24607,24608,24609,24610,24611,24612,24613,24614,24615,24616,24617,24618,24619,24620,24621,24622,24623,24624,24625,24626,24627,24628,24629,24630,24631,24632,24633,24634,24635,24636,24637,24638,24639,24640,24641,24642,24643,24644,24645,24646,24647,24648,24649,24650,24651,24652,24653,24654,24655,24656,24657,24658,24659,24660,24661,24662,24663,24664,24665,24666,24667,24668,24669,24670,24671,24672,24673,24674,24675,24676,24677,24678,24679,24680,24681,24682,24683,24684,24685,24686,24687,24688,24689,24690,24691,24692,24693,24694,24695,24696,24697,24698,24699,24700,24701,24702,24703,24704,24705,24706,24707,24708,24709,24710,24711,24712,24713,24714,24715,24716,24717,24718,24719,24720,24721,24722,24723,24724,24725,24726,24727,24728,24729,24730,24731,24732,24733,24734,24735,24736,24737,24738,24739,24740,24741,24742,24743,24744,24745,24746,24747,24748,24749,24750,24751,24752,24753,24754,24755,24756,24757,24758,24759,24760,24761,24762,24763,24764,24765,24766,24767,24768,24769,24770,24771,24772,24773,24774,24775,24776,24777,24778,24779,24780,24781,24782,24783,24784,24785,24786,24787,24788,24789,24790,24791,24792,24793,24794,24795,24796,24797,24798,24799,24800,24801,24802,24803,24804,24805,24806,24807,24808,24809,24810,24811,24812,24813,24814,24815,24816,24817,24818,24819,24820,24821,24822,24823,24824,24825,24826,24827,24828,24829,24830,24831,24832,24833,24834,24835,24836,24837,24838,24839,24840,24841,24842,24843,24844,24845,24846,24847,24848,24849,24850,24851,24852,24853,24854,24855,24856,24857,24858,24859,24860,24861,24862,24863,24864,24865,24866,24867,24868,24869,24870,24871,24872,24873,24874,24875,24876,24877,24878,24879,24880,24881,24882,24883,24884,24885,24886,24887,24888,24889,24890,24891,24892,24893,24894,24895,24896,24897,24898,24899,24900,24901,24902,24903,24904,24905,24906,24907,24908,24909,24910,24911,24912,24913,24914,24915,24916,24917,24918,24919,24920,24921,24922,24923,24924,24925,24926,24927,24928,24929,24930,24931,24932,24933,24934,24935,24936,24937,24938,24939,24940,24941,24942,24943,24944,24945,24946,24947,24948,24949,24950,24951,24952,24953,24954,24955,24956,24957,24958,24959,24960,24961,24962,24963,24964,24965,24966,24967,24968,24969,24970,24971,24972,24973,24974,24975,24976,24977,24978,24979,24980,24981,24982,24983,24984,24985,24986,24987,24988,24989,24990,24991,24992,24993,24994,24995,24996,24997,24998,24999,25000,25001,25002,25003,25004,25005,25006,25007,25008,25009,25010,25011,25012,25013,25014,25015,25016,25017,25018,25019,25020,25021,25022,25023,25024,25025,25026,25027,25028,25029,25030,25031,25032,25033,25034,25035,25036,25037,25038,25039,25040,25041,25042,25043,25044,25045,25046,25047,25048,25049,25050,25051,25052,25053,25054,25055,25056,25057,25058,25059,25060,25061,25062,25063,25064,25065,25066,25067,25068,25069,25070,25071,25072,25073,25074,25075,25076,25077,25078,25079,25080,25081,25082,25083,25084,25085,25086,25087,25088,25089,25090,25091,25092,25093,25094,25095,25096,25097,25098,25099,25100,25101,25102,25103,25104,25105,25106,25107,25108,25109,25110,25111,25112,25113,25114,25115,25116,25117,25118,25119,25120,25121,25122,25123,25124,25125,25126,25127,25128,25129,25130,25131,25132,25133,25134,25135,25136,25137,25138,25139,25140,25141,25142,25143,25144,25145,25146,25147,25148,25149,25150,25151,25152,25153,25154,25155,25156,25157,25158,25159,25160,25161,25162,25163,25164,25165,25166,25167,25168,25169,25170,25171,25172,25173,25174,25175,25176,25177,25178,25179,25180,25181,25182,25183,25184,25185,25186,25187,25188,25189,25190,25191,25192,25193,25194,25195,25196,25197,25198,25199,25200,25201,25202,25203,25204,25205,25206,25207,25208,25209,25210,25211,25212,25213,25214,25215,25216,25217,25218,25219,25220,25221,25222,25223,25224,25225,25226,25227,25228,25229,25230,25231,25232,25233,25234,25235,25236,25237,25238,25239,25240,25241,25242,25243,25244,25245,25246,25247,25248,25249,25250,25251,25252,25253,25254,25255,25256,25257,25258,25259,25260,25261,25262,25263,25264,25265,25266,25267,25268,25269,25270,25271,25272,25273,25274,25275,25276,25277,25278,25279,25280,25281,25282,25283,25284,25285,25286,25287,25288,25289,25290,25291,25292,25293,25294,25295,25296,25297,25298,25299,25300,25301,25302,25303,25304,25305,25306,25307,25308,25309,25310,25311,25312,25313,25314,25315,25316,25317,25318,25319,25320,25321,25322,25323,25324,25325,25326,25327,25328,25329,25330,25331,25332,25333,25334,25335,25336,25337,25338,25339,25340,25341,25342,25343,25344,25345,25346,25347,25348,25349,25350,25351,25352,25353,25354,25355,25356,25357,25358,25359,25360,25361,25362,25363,25364,25365,25366,25367,25368,25369,25370,25371,25372,25373,25374,25375,25376,25377,25378,25379,25380,25381,25382,25383,25384,25385,25386,25387,25388,25389,25390,25391,25392,25393,25394,25395,25396,25397,25398,25399,25400,25401,25402,25403,25404,25405,25406,25407,25408,25409,25410,25411,25412,25413,25414,25415,25416,25417,25418,25419,25420,25421,25422,25423,25424,25425,25426,25427,25428,25429,25430,25431,25432,25433,25434,25435,25436,25437,25438,25439,25440,25441,25442,25443,25444,25445,25446,25447,25448,25449,25450,25451,25452,25453,25454,25455,25456,25457,25458,25459,25460,25461,25462,25463,25464,25465,25466,25467,25468,25469,25470,25471,25472,25473,25474,25475,25476,25477,25478,25479,25480,25481,25482,25483,25484,25485,25486,25487,25488,25489,25490,25491,25492,25493,25494,25495,25496,25497,25498,25499,25500,25501,25502,25503,25504,25505,25506,25507,25508,25509,25510,25511,25512,25513,25514,25515,25516,25517,25518,25519,25520,25521,25522,25523,25524,25525,25526,25527,25528,25529,25530,25531,25532,25533,25534,25535,25536,25537,25538,25539,25540,25541,25542,25543,25544,25545,25546,25547,25548,25549,25550,25551,25552,25553,25554,25555,25556,25557,25558,25559,25560,25561,25562,25563,25564,25565,25566,25567,25568,25569,25570,25571,25572,25573,25574,25575,25576,25577,25578,25579,25580,25581,25582,25583,25584,25585,25586,25587,25588,25589,25590,25591,25592,25593,25594,25595,25596,25597,25598,25599,25600,25601,25602,25603,25604,25605,25606,25607,25608,25609,25610,25611,25612,25613,25614,25615,25616,25617,25618,25619,25620,25621,25622,25623,25624,25625,25626,25627,25628,25629,25630,25631,25632,25633,25634,25635,25636,25637,25638,25639,25640,25641,25642,25643,25644,25645,25646,25647,25648,25649,25650,25651,25652,25653,25654,25655,25656,25657,25658,25659,25660,25661,25662,25663,25664,25665,25666,25667,25668,25669,25670,25671,25672,25673,25674,25675,25676,25677,25678,25679,25680,25681,25682,25683,25684,25685,25686,25687,25688,25689,25690,25691,25692,25693,25694,25695,25696,25697,25698,25699,25700,25701,25702,25703,25704,25705,25706,25707,25708,25709,25710,25711,25712,25713,25714,25715,25716,25717,25718,25719,25720,25721,25722,25723,25724,25725,25726,25727,25728,25729,25730,25731,25732,25733,25734,25735,25736,25737,25738,25739,25740,25741,25742,25743,25744,25745,25746,25747,25748,25749,25750,25751,25752,25753,25754,25755,25756,25757,25758,25759,25760,25761,25762,25763,25764,25765,25766,25767,25768,25769,25770,25771,25772,25773,25774,25775,25776,25777,25778,25779,25780,25781,25782,25783,25784,25785,25786,25787,25788,25789,25790,25791,25792,25793,25794,25795,25796,25797,25798,25799,25800,25801,25802,25803,25804,25805,25806,25807,25808,25809,25810,25811,25812,25813,25814,25815,25816,25817,25818,25819,25820,25821,25822,25823,25824,25825,25826,25827,25828,25829,25830,25831,25832,25833,25834,25835,25836,25837,25838,25839,25840,25841,25842,25843,25844,25845,25846,25847,25848,25849,25850,25851,25852,25853,25854,25855,25856,25857,25858,25859,25860,25861,25862,25863,25864,25865,25866,25867,25868,25869,25870,25871,25872,25873,25874,25875,25876,25877,25878,25879,25880,25881,25882,25883,25884,25885,25886,25887,25888,25889,25890,25891,25892,25893,25894,25895,25896,25897,25898,25899,25900,25901,25902,25903,25904,25905,25906,25907,25908,25909,25910,25911,25912,25913,25914,25915,25916,25917,25918,25919,25920,25921,25922,25923,25924,25925,25926,25927,25928,25929,25930,25931,25932,25933,25934,25935,25936,25937,25938,25939,25940,25941,25942,25943,25944,25945,25946,25947,25948,25949,25950,25951,25952,25953,25954,25955,25956,25957,25958,25959,25960,25961,25962,25963,25964,25965,25966,25967,25968,25969,25970,25971,25972,25973,25974,25975,25976,25977,25978,25979,25980,25981,25982,25983,25984,25985,25986,25987,25988,25989,25990,25991,25992,25993,25994,25995,25996,25997,25998,25999,26000,26001,26002,26003,26004,26005,26006,26007,26008,26009,26010,26011,26012,26013,26014,26015,26016,26017,26018,26019,26020,26021,26022,26023,26024,26025,26026,26027,26028,26029,26030,26031,26032,26033,26034,26035,26036,26037,26038,26039,26040,26041,26042,26043,26044,26045,26046,26047,26048,26049,26050,26051,26052,26053,26054,26055,26056,26057,26058,26059,26060,26061,26062,26063,26064,26065,26066,26067,26068,26069,26070,26071,26072,26073,26074,26075,26076,26077,26078,26079,26080,26081,26082,26083,26084,26085,26086,26087,26088,26089,26090,26091,26092,26093,26094,26095,26096,26097,26098,26099,26100,26101,26102,26103,26104,26105,26106,26107,26108,26109,26110,26111,26112,26113,26114,26115,26116,26117,26118,26119,26120,26121,26122,26123,26124,26125,26126,26127,26128,26129,26130,26131,26132,26133,26134,26135,26136,26137,26138,26139,26140,26141,26142,26143,26144,26145,26146,26147,26148,26149,26150,26151,26152,26153,26154,26155,26156,26157,26158,26159,26160,26161,26162,26163,26164,26165,26166,26167,26168,26169,26170,26171,26172,26173,26174,26175,26176,26177,26178,26179,26180,26181,26182,26183,26184,26185,26186,26187,26188,26189,26190,26191,26192,26193,26194,26195,26196,26197,26198,26199,26200,26201,26202,26203,26204,26205,26206,26207,26208,26209,26210,26211,26212,26213,26214,26215,26216,26217,26218,26219,26220,26221,26222,26223,26224,26225,26226,26227,26228,26229,26230,26231,26232,26233,26234,26235,26236,26237,26238,26239,26240,26241,26242,26243,26244,26245,26246,26247,26248,26249,26250,26251,26252,26253,26254,26255,26256,26257,26258,26259,26260,26261,26262,26263,26264,26265,26266,26267,26268,26269,26270,26271,26272,26273,26274,26275,26276,26277,26278,26279,26280,26281,26282,26283,26284,26285,26286,26287,26288,26289,26290,26291,26292,26293,26294,26295,26296,26297,26298,26299,26300,26301,26302,26303,26304,26305,26306,26307,26308,26309,26310,26311,26312,26313,26314,26315,26316,26317,26318,26319,26320,26321,26322,26323,26324,26325,26326,26327,26328,26329,26330,26331,26332,26333,26334,26335,26336,26337,26338,26339,26340,26341,26342,26343,26344,26345,26346,26347,26348,26349,26350,26351,26352,26353,26354,26355,26356,26357,26358,26359,26360,26361,26362,26363,26364,26365,26366,26367,26368,26369,26370,26371,26372,26373,26374,26375,26376,26377,26378,26379,26380,26381,26382,26383,26384,26385,26386,26387,26388,26389,26390,26391,26392,26393,26394,26395,26396,26397,26398,26399,26400,26401,26402,26403,26404,26405,26406,26407,26408,26409,26410,26411,26412,26413,26414,26415,26416,26417,26418,26419,26420,26421,26422,26423,26424,26425,26426,26427,26428,26429,26430,26431,26432,26433,26434,26435,26436,26437,26438,26439,26440,26441,26442,26443,26444,26445,26446,26447,26448,26449,26450,26451,26452,26453,26454,26455,26456,26457,26458,26459,26460,26461,26462,26463,26464,26465,26466,26467,26468,26469,26470,26471,26472,26473,26474,26475,26476,26477,26478,26479,26480,26481,26482,26483,26484,26485,26486,26487,26488,26489,26490,26491,26492,26493,26494,26495,26496,26497,26498,26499,26500,26501,26502,26503,26504,26505,26506,26507,26508,26509,26510,26511,26512,26513,26514,26515,26516,26517,26518,26519,26520,26521,26522,26523,26524,26525,26526,26527,26528,26529,26530,26531,26532,26533,26534,26535,26536,26537,26538,26539,26540,26541,26542,26543,26544,26545,26546,26547,26548,26549,26550,26551,26552,26553,26554,26555,26556,26557,26558,26559,26560,26561,26562,26563,26564,26565,26566,26567,26568,26569,26570,26571,26572,26573,26574,26575,26576,26577,26578,26579,26580,26581,26582,26583,26584,26585,26586,26587,26588,26589,26590,26591,26592,26593,26594,26595,26596,26597,26598,26599,26600,26601,26602,26603,26604,26605,26606,26607,26608,26609,26610,26611,26612,26613,26614,26615,26616,26617,26618,26619,26620,26621,26622,26623,26624,26625,26626,26627,26628,26629,26630,26631,26632,26633,26634,26635,26636,26637,26638,26639,26640,26641,26642,26643,26644,26645,26646,26647,26648,26649,26650,26651,26652,26653,26654,26655,26656,26657,26658,26659,26660,26661,26662,26663,26664,26665,26666,26667,26668,26669,26670,26671,26672,26673,26674,26675,26676,26677,26678,26679,26680,26681,26682,26683,26684,26685,26686,26687,26688,26689,26690,26691,26692,26693,26694,26695,26696,26697,26698,26699,26700,26701,26702,26703,26704,26705,26706,26707,26708,26709,26710,26711,26712,26713,26714,26715,26716,26717,26718,26719,26720,26721,26722,26723,26724,26725,26726,26727,26728,26729,26730,26731,26732,26733,26734,26735,26736,26737,26738,26739,26740,26741,26742,26743,26744,26745,26746,26747,26748,26749,26750,26751,26752,26753,26754,26755,26756,26757,26758,26759,26760,26761,26762,26763,26764,26765,26766,26767,26768,26769,26770,26771,26772,26773,26774,26775,26776,26777,26778,26779,26780,26781,26782,26783,26784,26785,26786,26787,26788,26789,26790,26791,26792,26793,26794,26795,26796,26797,26798,26799,26800,26801,26802,26803,26804,26805,26806,26807,26808,26809,26810,26811,26812,26813,26814,26815,26816,26817,26818,26819,26820,26821,26822,26823,26824,26825,26826,26827,26828,26829,26830,26831,26832,26833,26834,26835,26836,26837,26838,26839,26840,26841,26842,26843,26844,26845,26846,26847,26848,26849,26850,26851,26852,26853,26854,26855,26856,26857,26858,26859,26860,26861,26862,26863,26864,26865,26866,26867,26868,26869,26870,26871,26872,26873,26874,26875,26876,26877,26878,26879,26880,26881,26882,26883,26884,26885,26886,26887,26888,26889,26890,26891,26892,26893,26894,26895,26896,26897,26898,26899,26900,26901,26902,26903,26904,26905,26906,26907,26908,26909,26910,26911,26912,26913,26914,26915,26916,26917,26918,26919,26920,26921,26922,26923,26924,26925,26926,26927,26928,26929,26930,26931,26932,26933,26934,26935,26936,26937,26938,26939,26940,26941,26942,26943,26944,26945,26946,26947,26948,26949,26950,26951,26952,26953,26954,26955,26956,26957,26958,26959,26960,26961,26962,26963,26964,26965,26966,26967,26968,26969,26970,26971,26972,26973,26974,26975,26976,26977,26978,26979,26980,26981,26982,26983,26984,26985,26986,26987,26988,26989,26990,26991,26992,26993,26994,26995,26996,26997,26998,26999,27000,27001,27002,27003,27004,27005,27006,27007,27008,27009,27010,27011,27012,27013,27014,27015,27016,27017,27018,27019,27020,27021,27022,27023,27024,27025,27026,27027,27028,27029,27030,27031,27032,27033,27034,27035,27036,27037,27038,27039,27040,27041,27042,27043,27044,27045,27046,27047,27048,27049,27050,27051,27052,27053,27054,27055,27056,27057,27058,27059,27060,27061,27062,27063,27064,27065,27066,27067,27068,27069,27070,27071,27072,27073,27074,27075,27076,27077,27078,27079,27080,27081,27082,27083,27084,27085,27086,27087,27088,27089,27090,27091,27092,27093,27094,27095,27096,27097,27098,27099,27100,27101,27102,27103,27104,27105,27106,27107,27108,27109,27110,27111,27112,27113,27114,27115,27116,27117,27118,27119,27120,27121,27122,27123,27124,27125,27126,27127,27128,27129,27130,27131,27132,27133,27134,27135,27136,27137,27138,27139,27140,27141,27142,27143,27144,27145,27146,27147,27148,27149,27150,27151,27152,27153,27154,27155,27156,27157,27158,27159,27160,27161,27162,27163,27164,27165,27166,27167,27168,27169,27170,27171,27172,27173,27174,27175,27176,27177,27178,27179,27180,27181,27182,27183,27184,27185,27186,27187,27188,27189,27190,27191,27192,27193,27194,27195,27196,27197,27198,27199,27200,27201,27202,27203,27204,27205,27206,27207,27208,27209,27210,27211,27212,27213,27214,27215,27216,27217,27218,27219,27220,27221,27222,27223,27224,27225,27226,27227,27228,27229,27230,27231,27232,27233,27234,27235,27236,27237,27238,27239,27240,27241,27242,27243,27244,27245,27246,27247,27248,27249,27250,27251,27252,27253,27254,27255,27256,27257,27258,27259,27260,27261,27262,27263,27264,27265,27266,27267,27268,27269,27270,27271,27272,27273,27274,27275,27276,27277,27278,27279,27280,27281,27282,27283,27284,27285,27286,27287,27288,27289,27290,27291,27292,27293,27294,27295,27296,27297,27298,27299,27300,27301,27302,27303,27304,27305,27306,27307,27308,27309,27310,27311,27312,27313,27314,27315,27316,27317,27318,27319,27320,27321,27322,27323,27324,27325,27326,27327,27328,27329,27330,27331,27332,27333,27334,27335,27336,27337,27338,27339,27340,27341,27342,27343,27344,27345,27346,27347,27348,27349,27350,27351,27352,27353,27354,27355,27356,27357,27358,27359,27360,27361,27362,27363,27364,27365,27366,27367,27368,27369,27370,27371,27372,27373,27374,27375,27376,27377,27378,27379,27380,27381,27382,27383,27384,27385,27386,27387,27388,27389,27390,27391,27392,27393,27394,27395,27396,27397,27398,27399,27400,27401,27402,27403,27404,27405,27406,27407,27408,27409,27410,27411,27412,27413,27414,27415,27416,27417,27418,27419,27420,27421,27422,27423,27424,27425,27426,27427,27428,27429,27430,27431,27432,27433,27434,27435,27436,27437,27438,27439,27440,27441,27442,27443,27444,27445,27446,27447,27448,27449,27450,27451,27452,27453,27454,27455,27456,27457,27458,27459,27460,27461,27462,27463,27464,27465,27466,27467,27468,27469,27470,27471,27472,27473,27474,27475,27476,27477,27478,27479,27480,27481,27482,27483,27484,27485,27486,27487,27488,27489,27490,27491,27492,27493,27494,27495,27496,27497,27498,27499,27500,27501,27502,27503,27504,27505,27506,27507,27508,27509,27510,27511,27512,27513,27514,27515,27516,27517,27518,27519,27520,27521,27522,27523,27524,27525,27526,27527,27528,27529,27530,27531,27532,27533,27534,27535,27536,27537,27538,27539,27540,27541,27542,27543,27544,27545,27546,27547,27548,27549,27550,27551,27552,27553,27554,27555,27556,27557,27558,27559,27560,27561,27562,27563,27564,27565,27566,27567,27568,27569,27570,27571,27572,27573,27574,27575,27576,27577,27578,27579,27580,27581,27582,27583,27584,27585,27586,27587,27588,27589,27590,27591,27592,27593,27594,27595,27596,27597,27598,27599,27600,27601,27602,27603,27604,27605,27606,27607,27608,27609,27610,27611,27612,27613,27614,27615,27616,27617,27618,27619,27620,27621,27622,27623,27624,27625,27626,27627,27628,27629,27630,27631,27632,27633,27634,27635,27636,27637,27638,27639,27640,27641,27642,27643,27644,27645,27646,27647,27648,27649,27650,27651,27652,27653,27654,27655,27656,27657,27658,27659,27660,27661,27662,27663,27664,27665,27666,27667,27668,27669,27670,27671,27672,27673,27674,27675,27676,27677,27678,27679,27680,27681,27682,27683,27684,27685,27686,27687,27688,27689,27690,27691,27692,27693,27694,27695,27696,27697,27698,27699,27700,27701,27702,27703,27704,27705,27706,27707,27708,27709,27710,27711,27712,27713,27714,27715,27716,27717,27718,27719,27720,27721,27722,27723,27724,27725,27726,27727,27728,27729,27730,27731,27732,27733,27734,27735,27736,27737,27738,27739,27740,27741,27742,27743,27744,27745,27746,27747,27748,27749,27750,27751,27752,27753,27754,27755,27756,27757,27758,27759,27760,27761,27762,27763,27764,27765,27766,27767,27768,27769,27770,27771,27772,27773,27774,27775,27776,27777,27778,27779,27780,27781,27782,27783,27784,27785,27786,27787,27788,27789,27790,27791,27792,27793,27794,27795,27796,27797,27798,27799,27800,27801,27802,27803,27804,27805,27806,27807,27808,27809,27810,27811,27812,27813,27814,27815,27816,27817,27818,27819,27820,27821,27822,27823,27824,27825,27826,27827,27828,27829,27830,27831,27832,27833,27834,27835,27836,27837,27838,27839,27840,27841,27842,27843,27844,27845,27846,27847,27848,27849,27850,27851,27852,27853,27854,27855,27856,27857,27858,27859,27860,27861,27862,27863,27864,27865,27866,27867,27868,27869,27870,27871,27872,27873,27874,27875,27876,27877,27878,27879,27880,27881,27882,27883,27884,27885,27886,27887,27888,27889,27890,27891,27892,27893,27894,27895,27896,27897,27898,27899,27900,27901,27902,27903,27904,27905,27906,27907,27908,27909,27910,27911,27912,27913,27914,27915,27916,27917,27918,27919,27920,27921,27922,27923,27924,27925,27926,27927,27928,27929,27930,27931,27932,27933,27934,27935,27936,27937,27938,27939,27940,27941,27942,27943,27944,27945,27946,27947,27948,27949,27950,27951,27952,27953,27954,27955,27956,27957,27958,27959,27960,27961,27962,27963,27964,27965,27966,27967,27968,27969,27970,27971,27972,27973,27974,27975,27976,27977,27978,27979,27980,27981,27982,27983,27984,27985,27986,27987,27988,27989,27990,27991,27992,27993,27994,27995,27996,27997,27998,27999,28000,28001,28002,28003,28004,28005,28006,28007,28008,28009,28010,28011,28012,28013,28014,28015,28016,28017,28018,28019,28020,28021,28022,28023,28024,28025,28026,28027,28028,28029,28030,28031,28032,28033,28034,28035,28036,28037,28038,28039,28040,28041,28042,28043,28044,28045,28046,28047,28048,28049,28050,28051,28052,28053,28054,28055,28056,28057,28058,28059,28060,28061,28062,28063,28064,28065,28066,28067,28068,28069,28070,28071,28072,28073,28074,28075,28076,28077,28078,28079,28080,28081,28082,28083,28084,28085,28086,28087,28088,28089,28090,28091,28092,28093,28094,28095,28096,28097,28098,28099,28100,28101,28102,28103,28104,28105,28106,28107,28108,28109,28110,28111,28112,28113,28114,28115,28116,28117,28118,28119,28120,28121,28122,28123,28124,28125,28126,28127,28128,28129,28130,28131,28132,28133,28134,28135,28136,28137,28138,28139,28140,28141,28142,28143,28144,28145,28146,28147,28148,28149,28150,28151,28152,28153,28154,28155,28156,28157,28158,28159,28160,28161,28162,28163,28164,28165,28166,28167,28168,28169,28170,28171,28172,28173,28174,28175,28176,28177,28178,28179,28180,28181,28182,28183,28184,28185,28186,28187,28188,28189,28190,28191,28192,28193,28194,28195,28196,28197,28198,28199,28200,28201,28202,28203,28204,28205,28206,28207,28208,28209,28210,28211,28212,28213,28214,28215,28216,28217,28218,28219,28220,28221,28222,28223,28224,28225,28226,28227,28228,28229,28230,28231,28232,28233,28234,28235,28236,28237,28238,28239,28240,28241,28242,28243,28244,28245,28246,28247,28248,28249,28250,28251,28252,28253,28254,28255,28256,28257,28258,28259,28260,28261,28262,28263,28264,28265,28266,28267,28268,28269,28270,28271,28272,28273,28274,28275,28276,28277,28278,28279,28280,28281,28282,28283,28284,28285,28286,28287,28288,28289,28290,28291,28292,28293,28294,28295,28296,28297,28298,28299,28300,28301,28302,28303,28304,28305,28306,28307,28308,28309,28310,28311,28312,28313,28314,28315,28316,28317,28318,28319,28320,28321,28322,28323,28324,28325,28326,28327,28328,28329,28330,28331,28332,28333,28334,28335,28336,28337,28338,28339,28340,28341,28342,28343,28344,28345,28346,28347,28348,28349,28350,28351,28352,28353,28354,28355,28356,28357,28358,28359,28360,28361,28362,28363,28364,28365,28366,28367,28368,28369,28370,28371,28372,28373,28374,28375,28376,28377,28378,28379,28380,28381,28382,28383,28384,28385,28386,28387,28388,28389,28390,28391,28392,28393,28394,28395,28396,28397,28398,28399,28400,28401,28402,28403,28404,28405,28406,28407,28408,28409,28410,28411,28412,28413,28414,28415,28416,28417,28418,28419,28420,28421,28422,28423,28424,28425,28426,28427,28428,28429,28430,28431,28432,28433,28434,28435,28436,28437,28438,28439,28440,28441,28442,28443,28444,28445,28446,28447,28448,28449,28450,28451,28452,28453,28454,28455,28456,28457,28458,28459,28460,28461,28462,28463,28464,28465,28466,28467,28468,28469,28470,28471,28472,28473,28474,28475,28476,28477,28478,28479,28480,28481,28482,28483,28484,28485,28486,28487,28488,28489,28490,28491,28492,28493,28494,28495,28496,28497,28498,28499,28500,28501,28502,28503,28504,28505,28506,28507,28508,28509,28510,28511,28512,28513,28514,28515,28516,28517,28518,28519,28520,28521,28522,28523,28524,28525,28526,28527,28528,28529,28530,28531,28532,28533,28534,28535,28536,28537,28538,28539,28540,28541,28542,28543,28544,28545,28546,28547,28548,28549,28550,28551,28552,28553,28554,28555,28556,28557,28558,28559,28560,28561,28562,28563,28564,28565,28566,28567,28568,28569,28570,28571,28572,28573,28574,28575,28576,28577,28578,28579,28580,28581,28582,28583,28584,28585,28586,28587,28588,28589,28590,28591,28592,28593,28594,28595,28596,28597,28598,28599,28600,28601,28602,28603,28604,28605,28606,28607,28608,28609,28610,28611,28612,28613,28614,28615,28616,28617,28618,28619,28620,28621,28622,28623,28624,28625,28626,28627,28628,28629,28630,28631,28632,28633,28634,28635,28636,28637,28638,28639,28640,28641,28642,28643,28644,28645,28646,28647,28648,28649,28650,28651,28652,28653,28654,28655,28656,28657,28658,28659,28660,28661,28662,28663,28664,28665,28666,28667,28668,28669,28670,28671,28672,28673,28674,28675,28676,28677,28678,28679,28680,28681,28682,28683,28684,28685,28686,28687,28688,28689,28690,28691,28692,28693,28694,28695,28696,28697,28698,28699,28700,28701,28702,28703,28704,28705,28706,28707,28708,28709,28710,28711,28712,28713,28714,28715,28716,28717,28718,28719,28720,28721,28722,28723,28724,28725,28726,28727,28728,28729,28730,28731,28732,28733,28734,28735,28736,28737,28738,28739,28740,28741,28742,28743,28744,28745,28746,28747,28748,28749,28750,28751,28752,28753,28754,28755,28756,28757,28758,28759,28760,28761,28762,28763,28764,28765,28766,28767,28768,28769,28770,28771,28772,28773,28774,28775,28776,28777,28778,28779,28780,28781,28782,28783,28784,28785,28786,28787,28788,28789,28790,28791,28792,28793,28794,28795,28796,28797,28798,28799,28800,28801,28802,28803,28804,28805,28806,28807,28808,28809,28810,28811,28812,28813,28814,28815,28816,28817,28818,28819,28820,28821,28822,28823,28824,28825,28826,28827,28828,28829,28830,28831,28832,28833,28834,28835,28836,28837,28838,28839,28840,28841,28842,28843,28844,28845,28846,28847,28848,28849,28850,28851,28852,28853,28854,28855,28856,28857,28858,28859,28860,28861,28862,28863,28864,28865,28866,28867,28868,28869,28870,28871,28872,28873,28874,28875,28876,28877,28878,28879,28880,28881,28882,28883,28884,28885,28886,28887,28888,28889,28890,28891,28892,28893,28894,28895,28896,28897,28898,28899,28900,28901,28902,28903,28904,28905,28906,28907,28908,28909,28910,28911,28912,28913,28914,28915,28916,28917,28918,28919,28920,28921,28922,28923,28924,28925,28926,28927,28928,28929,28930,28931,28932,28933,28934,28935,28936,28937,28938,28939,28940,28941,28942,28943,28944,28945,28946,28947,28948,28949,28950,28951,28952,28953,28954,28955,28956,28957,28958,28959,28960,28961,28962,28963,28964,28965,28966,28967,28968,28969,28970,28971,28972,28973,28974,28975,28976,28977,28978,28979,28980,28981,28982,28983,28984,28985,28986,28987,28988,28989,28990,28991,28992,28993,28994,28995,28996,28997,28998,28999,29000,29001,29002,29003,29004,29005,29006,29007,29008,29009,29010,29011,29012,29013,29014,29015,29016,29017,29018,29019,29020,29021,29022,29023,29024,29025,29026,29027,29028,29029,29030,29031,29032,29033,29034,29035,29036,29037,29038,29039,29040,29041,29042,29043,29044,29045,29046,29047,29048,29049,29050,29051,29052,29053,29054,29055,29056,29057,29058,29059,29060,29061,29062,29063,29064,29065,29066,29067,29068,29069,29070,29071,29072,29073,29074,29075,29076,29077,29078,29079,29080,29081,29082,29083,29084,29085,29086,29087,29088,29089,29090,29091,29092,29093,29094,29095,29096,29097,29098,29099,29100,29101,29102,29103,29104,29105,29106,29107,29108,29109,29110,29111,29112,29113,29114,29115,29116,29117,29118,29119,29120,29121,29122,29123,29124,29125,29126,29127,29128,29129,29130,29131,29132,29133,29134,29135,29136,29137,29138,29139,29140,29141,29142,29143,29144,29145,29146,29147,29148,29149,29150,29151,29152,29153,29154,29155,29156,29157,29158,29159,29160,29161,29162,29163,29164,29165,29166,29167,29168,29169,29170,29171,29172,29173,29174,29175,29176,29177,29178,29179,29180,29181,29182,29183,29184,29185,29186,29187,29188,29189,29190,29191,29192,29193,29194,29195,29196,29197,29198,29199,29200,29201,29202,29203,29204,29205,29206,29207,29208,29209,29210,29211,29212,29213,29214,29215,29216,29217,29218,29219,29220,29221,29222,29223,29224,29225,29226,29227,29228,29229,29230,29231,29232,29233,29234,29235,29236,29237,29238,29239,29240,29241,29242,29243,29244,29245,29246,29247,29248,29249,29250,29251,29252,29253,29254,29255,29256,29257,29258,29259,29260,29261,29262,29263,29264,29265,29266,29267,29268,29269,29270,29271,29272,29273,29274,29275,29276,29277,29278,29279,29280,29281,29282,29283,29284,29285,29286,29287,29288,29289,29290,29291,29292,29293,29294,29295,29296,29297,29298,29299,29300,29301,29302,29303,29304,29305,29306,29307,29308,29309,29310,29311,29312,29313,29314,29315,29316,29317,29318,29319,29320,29321,29322,29323,29324,29325,29326,29327,29328,29329,29330,29331,29332,29333,29334,29335,29336,29337,29338,29339,29340,29341,29342,29343,29344,29345,29346,29347,29348,29349,29350,29351,29352,29353,29354,29355,29356,29357,29358,29359,29360,29361,29362,29363,29364,29365,29366,29367,29368,29369,29370,29371,29372,29373,29374,29375,29376,29377,29378,29379,29380,29381,29382,29383,29384,29385,29386,29387,29388,29389,29390,29391,29392,29393,29394,29395,29396,29397,29398,29399,29400,29401,29402,29403,29404,29405,29406,29407,29408,29409,29410,29411,29412,29413,29414,29415,29416,29417,29418,29419,29420,29421,29422,29423,29424,29425,29426,29427,29428,29429,29430,29431,29432,29433,29434,29435,29436,29437,29438,29439,29440,29441,29442,29443,29444,29445,29446,29447,29448,29449,29450,29451,29452,29453,29454,29455,29456,29457,29458,29459,29460,29461,29462,29463,29464,29465,29466,29467,29468,29469,29470,29471,29472,29473,29474,29475,29476,29477,29478,29479,29480,29481,29482,29483,29484,29485,29486,29487,29488,29489,29490,29491,29492,29493,29494,29495,29496,29497,29498,29499,29500,29501,29502,29503,29504,29505,29506,29507,29508,29509,29510,29511,29512,29513,29514,29515,29516,29517,29518,29519,29520,29521,29522,29523,29524,29525,29526,29527,29528,29529,29530,29531,29532,29533,29534,29535,29536,29537,29538,29539,29540,29541,29542,29543,29544,29545,29546,29547,29548,29549,29550,29551,29552,29553,29554,29555,29556,29557,29558,29559,29560,29561,29562,29563,29564,29565,29566,29567,29568,29569,29570,29571,29572,29573,29574,29575,29576,29577,29578,29579,29580,29581,29582,29583,29584,29585,29586,29587,29588,29589,29590,29591,29592,29593,29594,29595,29596,29597,29598,29599,29600,29601,29602,29603,29604,29605,29606,29607,29608,29609,29610,29611,29612,29613,29614,29615,29616,29617,29618,29619,29620,29621,29622,29623,29624,29625,29626,29627,29628,29629,29630,29631,29632,29633,29634,29635,29636,29637,29638,29639,29640,29641,29642,29643,29644,29645,29646,29647,29648,29649,29650,29651,29652,29653,29654,29655,29656,29657,29658,29659,29660,29661,29662,29663,29664,29665,29666,29667,29668,29669,29670,29671,29672,29673,29674,29675,29676,29677,29678,29679,29680,29681,29682,29683,29684,29685,29686,29687,29688,29689,29690,29691,29692,29693,29694,29695,29696,29697,29698,29699,29700,29701,29702,29703,29704,29705,29706,29707,29708,29709,29710,29711,29712,29713,29714,29715,29716,29717,29718,29719,29720,29721,29722,29723,29724,29725,29726,29727,29728,29729,29730,29731,29732,29733,29734,29735,29736,29737,29738,29739,29740,29741,29742,29743,29744,29745,29746,29747,29748,29749,29750,29751,29752,29753,29754,29755,29756,29757,29758,29759,29760,29761,29762,29763,29764,29765,29766,29767,29768,29769,29770,29771,29772,29773,29774,29775,29776,29777,29778,29779,29780,29781,29782,29783,29784,29785,29786,29787,29788,29789,29790,29791,29792,29793,29794,29795,29796,29797,29798,29799,29800,29801,29802,29803,29804,29805,29806,29807,29808,29809,29810,29811,29812,29813,29814,29815,29816,29817,29818,29819,29820,29821,29822,29823,29824,29825,29826,29827,29828,29829,29830,29831,29832,29833,29834,29835,29836,29837,29838,29839,29840,29841,29842,29843,29844,29845,29846,29847,29848,29849,29850,29851,29852,29853,29854,29855,29856,29857,29858,29859,29860,29861,29862,29863,29864,29865,29866,29867,29868,29869,29870,29871,29872,29873,29874,29875,29876,29877,29878,29879,29880,29881,29882,29883,29884,29885,29886,29887,29888,29889,29890,29891,29892,29893,29894,29895,29896,29897,29898,29899,29900,29901,29902,29903,29904,29905,29906,29907,29908,29909,29910,29911,29912,29913,29914,29915,29916,29917,29918,29919,29920,29921,29922,29923,29924,29925,29926,29927,29928,29929,29930,29931,29932,29933,29934,29935,29936,29937,29938,29939,29940,29941,29942,29943,29944,29945,29946,29947,29948,29949,29950,29951,29952,29953,29954,29955,29956,29957,29958,29959,29960,29961,29962,29963,29964,29965,29966,29967,29968,29969,29970,29971,29972,29973,29974,29975,29976,29977,29978,29979,29980,29981,29982,29983,29984,29985,29986,29987,29988,29989,29990,29991,29992,29993,29994,29995,29996,29997,29998,29999,30000,30001,30002,30003,30004,30005,30006,30007,30008,30009,30010,30011,30012,30013,30014,30015,30016,30017,30018,30019,30020,30021,30022,30023,30024,30025,30026,30027,30028,30029,30030,30031,30032,30033,30034,30035,30036,30037,30038,30039,30040,30041,30042,30043,30044,30045,30046,30047,30048,30049,30050,30051,30052,30053,30054,30055,30056,30057,30058,30059,30060,30061,30062,30063,30064,30065,30066,30067,30068,30069,30070,30071,30072,30073,30074,30075,30076,30077,30078,30079,30080,30081,30082,30083,30084,30085,30086,30087,30088,30089,30090,30091,30092,30093,30094,30095,30096,30097,30098,30099,30100,30101,30102,30103,30104,30105,30106,30107,30108,30109,30110,30111,30112,30113,30114,30115,30116,30117,30118,30119,30120,30121,30122,30123,30124,30125,30126,30127,30128,30129,30130,30131,30132,30133,30134,30135,30136,30137,30138,30139,30140,30141,30142,30143,30144,30145,30146,30147,30148,30149,30150,30151,30152,30153,30154,30155,30156,30157,30158,30159,30160,30161,30162,30163,30164,30165,30166,30167,30168,30169,30170,30171,30172,30173,30174,30175,30176,30177,30178,30179,30180,30181,30182,30183,30184,30185,30186,30187,30188,30189,30190,30191,30192,30193,30194,30195,30196,30197,30198,30199,30200,30201,30202,30203,30204,30205,30206,30207,30208,30209,30210,30211,30212,30213,30214,30215,30216,30217,30218,30219,30220,30221,30222,30223,30224,30225,30226,30227,30228,30229,30230,30231,30232,30233,30234,30235,30236,30237,30238,30239,30240,30241,30242,30243,30244,30245,30246,30247,30248,30249,30250,30251,30252,30253,30254,30255,30256,30257,30258,30259,30260,30261,30262,30263,30264,30265,30266,30267,30268,30269,30270,30271,30272,30273,30274,30275,30276,30277,30278,30279,30280,30281,30282,30283,30284,30285,30286,30287,30288,30289,30290,30291,30292,30293,30294,30295,30296,30297,30298,30299,30300,30301,30302,30303,30304,30305,30306,30307,30308,30309,30310,30311,30312,30313,30314,30315,30316,30317,30318,30319,30320,30321,30322,30323,30324,30325,30326,30327,30328,30329,30330,30331,30332,30333,30334,30335,30336,30337,30338,30339,30340,30341,30342,30343,30344,30345,30346,30347,30348,30349,30350,30351,30352,30353,30354,30355,30356,30357,30358,30359,30360,30361,30362,30363,30364,30365,30366,30367,30368,30369,30370,30371,30372,30373,30374,30375,30376,30377,30378,30379,30380,30381,30382,30383,30384,30385,30386,30387,30388,30389,30390,30391,30392,30393,30394,30395,30396,30397,30398,30399,30400,30401,30402,30403,30404,30405,30406,30407,30408,30409,30410,30411,30412,30413,30414,30415,30416,30417,30418,30419,30420,30421,30422,30423,30424,30425,30426,30427,30428,30429,30430,30431,30432,30433,30434,30435,30436,30437,30438,30439,30440,30441,30442,30443,30444,30445,30446,30447,30448,30449,30450,30451,30452,30453,30454,30455,30456,30457,30458,30459,30460,30461,30462,30463,30464,30465,30466,30467,30468,30469,30470,30471,30472,30473,30474,30475,30476,30477,30478,30479,30480,30481,30482,30483,30484,30485,30486,30487,30488,30489,30490,30491,30492,30493,30494,30495,30496,30497,30498,30499,30500,30501,30502,30503,30504,30505,30506,30507,30508,30509,30510,30511,30512,30513,30514,30515,30516,30517,30518,30519,30520,30521,30522,30523,30524,30525,30526,30527,30528,30529,30530,30531,30532,30533,30534,30535,30536,30537,30538,30539,30540,30541,30542,30543,30544,30545,30546,30547,30548,30549,30550,30551,30552,30553,30554,30555,30556,30557,30558,30559,30560,30561,30562,30563,30564,30565,30566,30567,30568,30569,30570,30571,30572,30573,30574,30575,30576,30577,30578,30579,30580,30581,30582,30583,30584,30585,30586,30587,30588,30589,30590,30591,30592,30593,30594,30595,30596,30597,30598,30599,30600,30601,30602,30603,30604,30605,30606,30607,30608,30609,30610,30611,30612,30613,30614,30615,30616,30617,30618,30619,30620,30621,30622,30623,30624,30625,30626,30627,30628,30629,30630,30631,30632,30633,30634,30635,30636,30637,30638,30639,30640,30641,30642,30643,30644,30645,30646,30647,30648,30649,30650,30651,30652,30653,30654,30655,30656,30657,30658,30659,30660,30661,30662,30663,30664,30665,30666,30667,30668,30669,30670,30671,30672,30673,30674,30675,30676,30677,30678,30679,30680,30681,30682,30683,30684,30685,30686,30687,30688,30689,30690,30691,30692,30693,30694,30695,30696,30697,30698,30699,30700,30701,30702,30703,30704,30705,30706,30707,30708,30709,30710,30711,30712,30713,30714,30715,30716,30717,30718,30719,30720,30721,30722,30723,30724,30725,30726,30727,30728,30729,30730,30731,30732,30733,30734,30735,30736,30737,30738,30739,30740,30741,30742,30743,30744,30745,30746,30747,30748,30749,30750,30751,30752,30753,30754,30755,30756,30757,30758,30759,30760,30761,30762,30763,30764,30765,30766,30767,30768,30769,30770,30771,30772,30773,30774,30775,30776,30777,30778,30779,30780,30781,30782,30783,30784,30785,30786,30787,30788,30789,30790,30791,30792,30793,30794,30795,30796,30797,30798,30799,30800,30801,30802,30803,30804,30805,30806,30807,30808,30809,30810,30811,30812,30813,30814,30815,30816,30817,30818,30819,30820,30821,30822,30823,30824,30825,30826,30827,30828,30829,30830,30831,30832,30833,30834,30835,30836,30837,30838,30839,30840,30841,30842,30843,30844,30845,30846,30847,30848,30849,30850,30851,30852,30853,30854,30855,30856,30857,30858,30859,30860,30861,30862,30863,30864,30865,30866,30867,30868,30869,30870,30871,30872,30873,30874,30875,30876,30877,30878,30879,30880,30881,30882,30883,30884,30885,30886,30887,30888,30889,30890,30891,30892,30893,30894,30895,30896,30897,30898,30899,30900,30901,30902,30903,30904,30905,30906,30907,30908,30909,30910,30911,30912,30913,30914,30915,30916,30917,30918,30919,30920,30921,30922,30923,30924,30925,30926,30927,30928,30929,30930,30931,30932,30933,30934,30935,30936,30937,30938,30939,30940,30941,30942,30943,30944,30945,30946,30947,30948,30949,30950,30951,30952,30953,30954,30955,30956,30957,30958,30959,30960,30961,30962,30963,30964,30965,30966,30967,30968,30969,30970,30971,30972,30973,30974,30975,30976,30977,30978,30979,30980,30981,30982,30983,30984,30985,30986,30987,30988,30989,30990,30991,30992,30993,30994,30995,30996,30997,30998,30999,31000,31001,31002,31003,31004,31005,31006,31007,31008,31009,31010,31011,31012,31013,31014,31015,31016,31017,31018,31019,31020,31021,31022,31023,31024,31025,31026,31027,31028,31029,31030,31031,31032,31033,31034,31035,31036,31037,31038,31039,31040,31041,31042,31043,31044,31045,31046,31047,31048,31049,31050,31051,31052,31053,31054,31055,31056,31057,31058,31059,31060,31061,31062,31063,31064,31065,31066,31067,31068,31069,31070,31071,31072,31073,31074,31075,31076,31077,31078,31079,31080,31081,31082,31083,31084,31085,31086,31087,31088,31089,31090,31091,31092,31093,31094,31095,31096,31097,31098,31099,31100,31101,31102,31103,31104,31105,31106,31107,31108,31109,31110,31111,31112,31113,31114,31115,31116,31117,31118,31119,31120,31121,31122,31123,31124,31125,31126,31127,31128,31129,31130,31131,31132,31133,31134,31135,31136,31137,31138,31139,31140,31141,31142,31143,31144,31145,31146,31147,31148,31149,31150,31151,31152,31153,31154,31155,31156,31157,31158,31159,31160,31161,31162,31163,31164,31165,31166,31167,31168,31169,31170,31171,31172,31173,31174,31175,31176,31177,31178,31179,31180,31181,31182,31183,31184,31185,31186,31187,31188,31189,31190,31191,31192,31193,31194,31195,31196,31197,31198,31199,31200,31201,31202,31203,31204,31205,31206,31207,31208,31209,31210,31211,31212,31213,31214,31215,31216,31217,31218,31219,31220,31221,31222,31223,31224,31225,31226,31227,31228,31229,31230,31231,31232,31233,31234,31235,31236,31237,31238,31239,31240,31241,31242,31243,31244,31245,31246,31247,31248,31249,31250,31251,31252,31253,31254,31255,31256,31257,31258,31259,31260,31261,31262,31263,31264,31265,31266,31267,31268,31269,31270,31271,31272,31273,31274,31275,31276,31277,31278,31279,31280,31281,31282,31283,31284,31285,31286,31287,31288,31289,31290,31291,31292,31293,31294,31295,31296,31297,31298,31299,31300,31301,31302,31303,31304,31305,31306,31307,31308,31309,31310,31311,31312,31313,31314,31315,31316,31317,31318,31319,31320,31321,31322,31323,31324,31325,31326,31327,31328,31329,31330,31331,31332,31333,31334,31335,31336,31337,31338,31339,31340,31341,31342,31343,31344,31345,31346,31347,31348,31349,31350,31351,31352,31353,31354,31355,31356,31357,31358,31359,31360,31361,31362,31363,31364,31365,31366,31367,31368,31369,31370,31371,31372,31373,31374,31375,31376,31377,31378,31379,31380,31381,31382,31383,31384,31385,31386,31387,31388,31389,31390,31391,31392,31393,31394,31395,31396,31397,31398,31399,31400,31401,31402,31403,31404,31405,31406,31407,31408,31409,31410,31411,31412,31413,31414,31415,31416,31417,31418,31419,31420,31421,31422,31423,31424,31425,31426,31427,31428,31429,31430,31431,31432,31433,31434,31435,31436,31437,31438,31439,31440,31441,31442,31443,31444,31445,31446,31447,31448,31449,31450,31451,31452,31453,31454,31455,31456,31457,31458,31459,31460,31461,31462,31463,31464,31465,31466,31467,31468,31469,31470,31471,31472,31473,31474,31475,31476,31477,31478,31479,31480,31481,31482,31483,31484,31485,31486,31487,31488,31489,31490,31491,31492,31493,31494,31495,31496,31497,31498,31499,31500,31501,31502,31503,31504,31505,31506,31507,31508,31509,31510,31511,31512,31513,31514,31515,31516,31517,31518,31519,31520,31521,31522,31523,31524,31525,31526,31527,31528,31529,31530,31531,31532,31533,31534,31535,31536,31537,31538,31539,31540,31541,31542,31543,31544,31545,31546,31547,31548,31549,31550,31551,31552,31553,31554,31555,31556,31557,31558,31559,31560,31561,31562,31563,31564,31565,31566,31567,31568,31569,31570,31571,31572,31573,31574,31575,31576,31577,31578,31579,31580,31581,31582,31583,31584,31585,31586,31587,31588,31589,31590,31591,31592,31593,31594,31595,31596,31597,31598,31599,31600,31601,31602,31603,31604,31605,31606,31607,31608,31609,31610,31611,31612,31613,31614,31615,31616,31617,31618,31619,31620,31621,31622,31623,31624,31625,31626,31627,31628,31629,31630,31631,31632,31633,31634,31635,31636,31637,31638,31639,31640,31641,31642,31643,31644,31645,31646,31647,31648,31649,31650,31651,31652,31653,31654,31655,31656,31657,31658,31659,31660,31661,31662,31663,31664,31665,31666,31667,31668,31669,31670,31671,31672,31673,31674,31675,31676,31677,31678,31679,31680,31681,31682,31683,31684,31685,31686,31687,31688,31689,31690,31691,31692,31693,31694,31695,31696,31697,31698,31699,31700,31701,31702,31703,31704,31705,31706,31707,31708,31709,31710,31711,31712,31713,31714,31715,31716,31717,31718,31719,31720,31721,31722,31723,31724,31725,31726,31727,31728,31729,31730,31731,31732,31733,31734,31735,31736,31737,31738,31739,31740,31741,31742,31743,31744,31745,31746,31747,31748,31749,31750,31751,31752,31753,31754,31755,31756,31757,31758,31759,31760,31761,31762,31763,31764,31765,31766,31767,31768,31769,31770,31771,31772,31773,31774,31775,31776,31777,31778,31779,31780,31781,31782,31783,31784,31785,31786,31787,31788,31789,31790,31791,31792,31793,31794,31795,31796,31797,31798,31799,31800,31801,31802,31803,31804,31805,31806,31807,31808,31809,31810,31811,31812,31813,31814,31815,31816,31817,31818,31819,31820,31821,31822,31823,31824,31825,31826,31827,31828,31829,31830,31831,31832,31833,31834,31835,31836,31837,31838,31839,31840,31841,31842,31843,31844,31845,31846,31847,31848,31849,31850,31851,31852,31853,31854,31855,31856,31857,31858,31859,31860,31861,31862,31863,31864,31865,31866,31867,31868,31869,31870,31871,31872,31873,31874,31875,31876,31877,31878,31879,31880,31881,31882,31883,31884,31885,31886,31887,31888,31889,31890,31891,31892,31893,31894,31895,31896,31897,31898,31899,31900,31901,31902,31903,31904,31905,31906,31907,31908,31909,31910,31911,31912,31913,31914,31915,31916,31917,31918,31919,31920,31921,31922,31923,31924,31925,31926,31927,31928,31929,31930,31931,31932,31933,31934,31935,31936,31937,31938,31939,31940,31941,31942,31943,31944,31945,31946,31947,31948,31949,31950,31951,31952,31953,31954,31955,31956,31957,31958,31959,31960,31961,31962,31963,31964,31965,31966,31967,31968,31969,31970,31971,31972,31973,31974,31975,31976,31977,31978,31979,31980,31981,31982,31983,31984,31985,31986,31987,31988,31989,31990,31991,31992,31993,31994,31995,31996,31997,31998,31999,32000,32001,32002,32003,32004,32005,32006,32007,32008,32009,32010,32011,32012,32013,32014,32015,32016,32017,32018,32019,32020,32021,32022,32023,32024,32025,32026,32027,32028,32029,32030,32031,32032,32033,32034,32035,32036,32037,32038,32039,32040,32041,32042,32043,32044,32045,32046,32047,32048,32049,32050,32051,32052,32053,32054,32055,32056,32057,32058,32059,32060,32061,32062,32063,32064,32065,32066,32067,32068,32069,32070,32071,32072,32073,32074,32075,32076,32077,32078,32079,32080,32081,32082,32083,32084,32085,32086,32087,32088,32089,32090,32091,32092,32093,32094,32095,32096,32097,32098,32099,32100,32101,32102,32103,32104,32105,32106,32107,32108,32109,32110,32111,32112,32113,32114,32115,32116,32117,32118,32119,32120,32121,32122,32123,32124,32125,32126,32127,32128,32129,32130,32131,32132,32133,32134,32135,32136,32137,32138,32139,32140,32141,32142,32143,32144,32145,32146,32147,32148,32149,32150,32151,32152,32153,32154,32155,32156,32157,32158,32159,32160,32161,32162,32163,32164,32165,32166,32167,32168,32169,32170,32171,32172,32173,32174,32175,32176,32177,32178,32179,32180,32181,32182,32183,32184,32185,32186,32187,32188,32189,32190,32191,32192,32193,32194,32195,32196,32197,32198,32199,32200,32201,32202,32203,32204,32205,32206,32207,32208,32209,32210,32211,32212,32213,32214,32215,32216,32217,32218,32219,32220,32221,32222,32223,32224,32225,32226,32227,32228,32229,32230,32231,32232,32233,32234,32235,32236,32237,32238,32239,32240,32241,32242,32243,32244,32245,32246,32247,32248,32249,32250,32251,32252,32253,32254,32255,32256,32257,32258,32259,32260,32261,32262,32263,32264,32265,32266,32267,32268,32269,32270,32271,32272,32273,32274,32275,32276,32277,32278,32279,32280,32281,32282,32283,32284,32285,32286,32287,32288,32289,32290,32291,32292,32293,32294,32295,32296,32297,32298,32299,32300,32301,32302,32303,32304,32305,32306,32307,32308,32309,32310,32311,32312,32313,32314,32315,32316,32317,32318,32319,32320,32321,32322,32323,32324,32325,32326,32327,32328,32329,32330,32331,32332,32333,32334,32335,32336,32337,32338,32339,32340,32341,32342,32343,32344,32345,32346,32347,32348,32349,32350,32351,32352,32353,32354,32355,32356,32357,32358,32359,32360,32361,32362,32363,32364,32365,32366,32367,32368,32369,32370,32371,32372,32373,32374,32375,32376,32377,32378,32379,32380,32381,32382,32383,32384,32385,32386,32387,32388,32389,32390,32391,32392,32393,32394,32395,32396,32397,32398,32399,32400,32401,32402,32403,32404,32405,32406,32407,32408,32409,32410,32411,32412,32413,32414,32415,32416,32417,32418,32419,32420,32421,32422,32423,32424,32425,32426,32427,32428,32429,32430,32431,32432,32433,32434,32435,32436,32437,32438,32439,32440,32441,32442,32443,32444,32445,32446,32447,32448,32449,32450,32451,32452,32453,32454,32455,32456,32457,32458,32459,32460,32461,32462,32463,32464,32465,32466,32467,32468,32469,32470,32471,32472,32473,32474,32475,32476,32477,32478,32479,32480,32481,32482,32483,32484,32485,32486,32487,32488,32489,32490,32491,32492,32493,32494,32495,32496,32497,32498,32499,32500,32501,32502,32503,32504,32505,32506,32507,32508,32509,32510,32511,32512,32513,32514,32515,32516,32517,32518,32519,32520,32521,32522,32523,32524,32525,32526,32527,32528,32529,32530,32531,32532,32533,32534,32535,32536,32537,32538,32539,32540,32541,32542,32543,32544,32545,32546,32547,32548,32549,32550,32551,32552,32553,32554,32555,32556,32557,32558,32559,32560,32561,32562,32563,32564,32565,32566,32567,32568,32569,32570,32571,32572,32573,32574,32575,32576,32577,32578,32579,32580,32581,32582,32583,32584,32585,32586,32587,32588,32589,32590,32591,32592,32593,32594,32595,32596,32597,32598,32599,32600,32601,32602,32603,32604,32605,32606,32607,32608,32609,32610,32611,32612,32613,32614,32615,32616,32617,32618,32619,32620,32621,32622,32623,32624,32625,32626,32627,32628,32629,32630,32631,32632,32633,32634,32635,32636,32637,32638,32639,32640,32641,32642,32643,32644,32645,32646,32647,32648,32649,32650,32651,32652,32653,32654,32655,32656,32657,32658,32659,32660,32661,32662,32663,32664,32665,32666,32667,32668,32669,32670,32671,32672,32673,32674,32675,32676,32677,32678,32679,32680,32681,32682,32683,32684,32685,32686,32687,32688,32689,32690,32691,32692,32693,32694,32695,32696,32697,32698,32699,32700,32701,32702,32703,32704,32705,32706,32707,32708,32709,32710,32711,32712,32713,32714,32715,32716,32717,32718,32719,32720,32721,32722,32723,32724,32725,32726,32727,32728,32729,32730,32731,32732,32733,32734,32735,32736,32737,32738,32739,32740,32741,32742,32743,32744,32745,32746,32747,32748,32749,32750,32751,32752,32753,32754,32755,32756,32757,32758,32759,32760,32761,32762,32763,32764,32765,32766,32767,32768,32769,32770,32771,32772,32773,32774,32775,32776,32777,32778,32779,32780,32781,32782,32783,32784,32785,32786,32787,32788,32789,32790,32791,32792,32793,32794,32795,32796,32797,32798,32799,32800,32801,32802,32803,32804,32805,32806,32807,32808,32809,32810,32811,32812,32813,32814,32815,32816,32817,32818,32819,32820,32821,32822,32823,32824,32825,32826,32827,32828,32829,32830,32831,32832,32833,32834,32835,32836,32837,32838,32839,32840,32841,32842,32843,32844,32845,32846,32847,32848,32849,32850,32851,32852,32853,32854,32855,32856,32857,32858,32859,32860,32861,32862,32863,32864,32865,32866,32867,32868,32869,32870,32871,32872,32873,32874,32875,32876,32877,32878,32879,32880,32881,32882,32883,32884,32885,32886,32887,32888,32889,32890,32891,32892,32893,32894,32895,32896,32897,32898,32899,32900,32901,32902,32903,32904,32905,32906,32907,32908,32909,32910,32911,32912,32913,32914,32915,32916,32917,32918,32919,32920,32921,32922,32923,32924,32925,32926,32927,32928,32929,32930,32931,32932,32933,32934,32935,32936,32937,32938,32939,32940,32941,32942,32943,32944,32945,32946,32947,32948,32949,32950,32951,32952,32953,32954,32955,32956,32957,32958,32959,32960,32961,32962,32963,32964,32965,32966,32967,32968,32969,32970,32971,32972,32973,32974,32975,32976,32977,32978,32979,32980,32981,32982,32983,32984,32985,32986,32987,32988,32989,32990,32991,32992,32993,32994,32995,32996,32997,32998,32999,33000,33001,33002,33003,33004,33005,33006,33007,33008,33009,33010,33011,33012,33013,33014,33015,33016,33017,33018,33019,33020,33021,33022,33023,33024,33025,33026,33027,33028,33029,33030,33031,33032,33033,33034,33035,33036,33037,33038,33039,33040,33041,33042,33043,33044,33045,33046,33047,33048,33049,33050,33051,33052,33053,33054,33055,33056,33057,33058,33059,33060,33061,33062,33063,33064,33065,33066,33067,33068,33069,33070,33071,33072,33073,33074,33075,33076,33077,33078,33079,33080,33081,33082,33083,33084,33085,33086,33087,33088,33089,33090,33091,33092,33093,33094,33095,33096,33097,33098,33099,33100,33101,33102,33103,33104,33105,33106,33107,33108,33109,33110,33111,33112,33113,33114,33115,33116,33117,33118,33119,33120,33121,33122,33123,33124,33125,33126,33127,33128,33129,33130,33131,33132,33133,33134,33135,33136,33137,33138,33139,33140,33141,33142,33143,33144,33145,33146,33147,33148,33149,33150,33151,33152,33153,33154,33155,33156,33157,33158,33159,33160,33161,33162,33163,33164,33165,33166,33167,33168,33169,33170,33171,33172,33173,33174,33175,33176,33177,33178,33179,33180,33181,33182,33183,33184,33185,33186,33187,33188,33189,33190,33191,33192,33193,33194,33195,33196,33197,33198,33199,33200,33201,33202,33203,33204,33205,33206,33207,33208,33209,33210,33211,33212,33213,33214,33215,33216,33217,33218,33219,33220,33221,33222,33223,33224,33225,33226,33227,33228,33229,33230,33231,33232,33233,33234,33235,33236,33237,33238,33239,33240,33241,33242,33243,33244,33245,33246,33247,33248,33249,33250,33251,33252,33253,33254,33255,33256,33257,33258,33259,33260,33261,33262,33263,33264,33265,33266,33267,33268,33269,33270,33271,33272,33273,33274,33275,33276,33277,33278,33279,33280,33281,33282,33283,33284,33285,33286,33287,33288,33289,33290,33291,33292,33293,33294,33295,33296,33297,33298,33299,33300,33301,33302,33303,33304,33305,33306,33307,33308,33309,33310,33311,33312,33313,33314,33315,33316,33317,33318,33319,33320,33321,33322,33323,33324,33325,33326,33327,33328,33329,33330,33331,33332,33333,33334,33335,33336,33337,33338,33339,33340,33341,33342,33343,33344,33345,33346,33347,33348,33349,33350,33351,33352,33353,33354,33355,33356,33357,33358,33359,33360,33361,33362,33363,33364,33365,33366,33367,33368,33369,33370,33371,33372,33373,33374,33375,33376,33377,33378,33379,33380,33381,33382,33383,33384,33385,33386,33387,33388,33389,33390,33391,33392,33393,33394,33395,33396,33397,33398,33399,33400,33401,33402,33403,33404,33405,33406,33407,33408,33409,33410,33411,33412,33413,33414,33415,33416,33417,33418,33419,33420,33421,33422,33423,33424,33425,33426,33427,33428,33429,33430,33431,33432,33433,33434,33435,33436,33437,33438,33439,33440,33441,33442,33443,33444,33445,33446,33447,33448,33449,33450,33451,33452,33453,33454,33455,33456,33457,33458,33459,33460,33461,33462,33463,33464,33465,33466,33467,33468,33469,33470,33471,33472,33473,33474,33475,33476,33477,33478,33479,33480,33481,33482,33483,33484,33485,33486,33487,33488,33489,33490,33491,33492,33493,33494,33495,33496,33497,33498,33499,33500,33501,33502,33503,33504,33505,33506,33507,33508,33509,33510,33511,33512,33513,33514,33515,33516,33517,33518,33519,33520,33521,33522,33523,33524,33525,33526,33527,33528,33529,33530,33531,33532,33533,33534,33535,33536,33537,33538,33539,33540,33541,33542,33543,33544,33545,33546,33547,33548,33549,33550,33551,33552,33553,33554,33555,33556,33557,33558,33559,33560,33561,33562,33563,33564,33565,33566,33567,33568,33569,33570,33571,33572,33573,33574,33575,33576,33577,33578,33579,33580,33581,33582,33583,33584,33585,33586,33587,33588,33589,33590,33591,33592,33593,33594,33595,33596,33597,33598,33599,33600,33601,33602,33603,33604,33605,33606,33607,33608,33609,33610,33611,33612,33613,33614,33615,33616,33617,33618,33619,33620,33621,33622,33623,33624,33625,33626,33627,33628,33629,33630,33631,33632,33633,33634,33635,33636,33637,33638,33639,33640,33641,33642,33643,33644,33645,33646,33647,33648,33649,33650,33651,33652,33653,33654,33655,33656,33657,33658,33659,33660,33661,33662,33663,33664,33665,33666,33667,33668,33669,33670,33671,33672,33673,33674,33675,33676,33677,33678,33679,33680,33681,33682,33683,33684,33685,33686,33687,33688,33689,33690,33691,33692,33693,33694,33695,33696,33697,33698,33699,33700,33701,33702,33703,33704,33705,33706,33707,33708,33709,33710,33711,33712,33713,33714,33715,33716,33717,33718,33719,33720,33721,33722,33723,33724,33725,33726,33727,33728,33729,33730,33731,33732,33733,33734,33735,33736,33737,33738,33739,33740,33741,33742,33743,33744,33745,33746,33747,33748,33749,33750,33751,33752,33753,33754,33755,33756,33757,33758,33759,33760,33761,33762,33763,33764,33765,33766,33767,33768,33769,33770,33771,33772,33773,33774,33775,33776,33777,33778,33779,33780,33781,33782,33783,33784,33785,33786,33787,33788,33789,33790,33791,33792,33793,33794,33795,33796,33797,33798,33799,33800,33801,33802,33803,33804,33805,33806,33807,33808,33809,33810,33811,33812,33813,33814,33815,33816,33817,33818,33819,33820,33821,33822,33823,33824,33825,33826,33827,33828,33829,33830,33831,33832,33833,33834,33835,33836,33837,33838,33839,33840,33841,33842,33843,33844,33845,33846,33847,33848,33849,33850,33851,33852,33853,33854,33855,33856,33857,33858,33859,33860,33861,33862,33863,33864,33865,33866,33867,33868,33869,33870,33871,33872,33873,33874,33875,33876,33877,33878,33879,33880,33881,33882,33883,33884,33885,33886,33887,33888,33889,33890,33891,33892,33893,33894,33895,33896,33897,33898,33899,33900,33901,33902,33903,33904,33905,33906,33907,33908,33909,33910,33911,33912,33913,33914,33915,33916,33917,33918,33919,33920,33921,33922,33923,33924,33925,33926,33927,33928,33929,33930,33931,33932,33933,33934,33935,33936,33937,33938,33939,33940,33941,33942,33943,33944,33945,33946,33947,33948,33949,33950,33951,33952,33953,33954,33955,33956,33957,33958,33959,33960,33961,33962,33963,33964,33965,33966,33967,33968,33969,33970,33971,33972,33973,33974,33975,33976,33977,33978,33979,33980,33981,33982,33983,33984,33985,33986,33987,33988,33989,33990,33991,33992,33993,33994,33995,33996,33997,33998,33999,34000,34001,34002,34003,34004,34005,34006,34007,34008,34009,34010,34011,34012,34013,34014,34015,34016,34017,34018,34019,34020,34021,34022,34023,34024,34025,34026,34027,34028,34029,34030,34031,34032,34033,34034,34035,34036,34037,34038,34039,34040,34041,34042,34043,34044,34045,34046,34047,34048,34049,34050,34051,34052,34053,34054,34055,34056,34057,34058,34059,34060,34061,34062,34063,34064,34065,34066,34067,34068,34069,34070,34071,34072,34073,34074,34075,34076,34077,34078,34079,34080,34081,34082,34083,34084,34085,34086,34087,34088,34089,34090,34091,34092,34093,34094,34095,34096,34097,34098,34099,34100,34101,34102,34103,34104,34105,34106,34107,34108,34109,34110,34111,34112,34113,34114,34115,34116,34117,34118,34119,34120,34121,34122,34123,34124,34125,34126,34127,34128,34129,34130,34131,34132,34133,34134,34135,34136,34137,34138,34139,34140,34141,34142,34143,34144,34145,34146,34147,34148,34149,34150,34151,34152,34153,34154,34155,34156,34157,34158,34159,34160,34161,34162,34163,34164,34165,34166,34167,34168,34169,34170,34171,34172,34173,34174,34175,34176,34177,34178,34179,34180,34181,34182,34183,34184,34185,34186,34187,34188,34189,34190,34191,34192,34193,34194,34195,34196,34197,34198,34199,34200,34201,34202,34203,34204,34205,34206,34207,34208,34209,34210,34211,34212,34213,34214,34215,34216,34217,34218,34219,34220,34221,34222,34223,34224,34225,34226,34227,34228,34229,34230,34231,34232,34233,34234,34235,34236,34237,34238,34239,34240,34241,34242,34243,34244,34245,34246,34247,34248,34249,34250,34251,34252,34253,34254,34255,34256,34257,34258,34259,34260,34261,34262,34263,34264,34265,34266,34267,34268,34269,34270,34271,34272,34273,34274,34275,34276,34277,34278,34279,34280,34281,34282,34283,34284,34285,34286,34287,34288,34289,34290,34291,34292,34293,34294,34295,34296,34297,34298,34299,34300,34301,34302,34303,34304,34305,34306,34307,34308,34309,34310,34311,34312,34313,34314,34315,34316,34317,34318,34319,34320,34321,34322,34323,34324,34325,34326,34327,34328,34329,34330,34331,34332,34333,34334,34335,34336,34337,34338,34339,34340,34341,34342,34343,34344,34345,34346,34347,34348,34349,34350,34351,34352,34353,34354,34355,34356,34357,34358,34359,34360,34361,34362,34363,34364,34365,34366,34367,34368,34369,34370,34371,34372,34373,34374,34375,34376,34377,34378,34379,34380,34381,34382,34383,34384,34385,34386,34387,34388,34389,34390,34391,34392,34393,34394,34395,34396,34397,34398,34399,34400,34401,34402,34403,34404,34405,34406,34407,34408,34409,34410,34411,34412,34413,34414,34415,34416,34417,34418,34419,34420,34421,34422,34423,34424,34425,34426,34427,34428,34429,34430,34431,34432,34433,34434,34435,34436,34437,34438,34439,34440,34441,34442,34443,34444,34445,34446,34447,34448,34449,34450,34451,34452,34453,34454,34455,34456,34457,34458,34459,34460,34461,34462,34463,34464,34465,34466,34467,34468,34469,34470,34471,34472,34473,34474,34475,34476,34477,34478,34479,34480,34481,34482,34483,34484,34485,34486,34487,34488,34489,34490,34491,34492,34493,34494,34495,34496,34497,34498,34499,34500,34501,34502,34503,34504,34505,34506,34507,34508,34509,34510,34511,34512,34513,34514,34515,34516,34517,34518,34519,34520,34521,34522,34523,34524,34525,34526,34527,34528,34529,34530,34531,34532,34533,34534,34535,34536,34537,34538,34539,34540,34541,34542,34543,34544,34545,34546,34547,34548,34549,34550,34551,34552,34553,34554,34555,34556,34557,34558,34559,34560,34561,34562,34563,34564,34565,34566,34567,34568,34569,34570,34571,34572,34573,34574,34575,34576,34577,34578,34579,34580,34581,34582,34583,34584,34585,34586,34587,34588,34589,34590,34591,34592,34593,34594,34595,34596,34597,34598,34599,34600,34601,34602,34603,34604,34605,34606,34607,34608,34609,34610,34611,34612,34613,34614,34615,34616,34617,34618,34619,34620,34621,34622,34623,34624,34625,34626,34627,34628,34629,34630,34631,34632,34633,34634,34635,34636,34637,34638,34639,34640,34641,34642,34643,34644,34645,34646,34647,34648,34649,34650,34651,34652,34653,34654,34655,34656,34657,34658,34659,34660,34661,34662,34663,34664,34665,34666,34667,34668,34669,34670,34671,34672,34673,34674,34675,34676,34677,34678,34679,34680,34681,34682,34683,34684,34685,34686,34687,34688,34689,34690,34691,34692,34693,34694,34695,34696,34697,34698,34699,34700,34701,34702,34703,34704,34705,34706,34707,34708,34709,34710,34711,34712,34713,34714,34715,34716,34717,34718,34719,34720,34721,34722,34723,34724,34725,34726,34727,34728,34729,34730,34731,34732,34733,34734,34735,34736,34737,34738,34739,34740,34741,34742,34743,34744,34745,34746,34747,34748,34749,34750,34751,34752,34753,34754,34755,34756,34757,34758,34759,34760,34761,34762,34763,34764,34765,34766,34767,34768,34769,34770,34771,34772,34773,34774,34775,34776,34777,34778,34779,34780,34781,34782,34783,34784,34785,34786,34787,34788,34789,34790,34791,34792,34793,34794,34795,34796,34797,34798,34799,34800,34801,34802,34803,34804,34805,34806,34807,34808,34809,34810,34811,34812,34813,34814,34815,34816,34817,34818,34819,34820,34821,34822,34823,34824,34825,34826,34827,34828,34829,34830,34831,34832,34833,34834,34835,34836,34837,34838,34839,34840,34841,34842,34843,34844,34845,34846,34847,34848,34849,34850,34851,34852,34853,34854,34855,34856,34857,34858,34859,34860,34861,34862,34863,34864,34865,34866,34867,34868,34869,34870,34871,34872,34873,34874,34875,34876,34877,34878,34879,34880,34881,34882,34883,34884,34885,34886,34887,34888,34889,34890,34891,34892,34893,34894,34895,34896,34897,34898,34899,34900,34901,34902,34903,34904,34905,34906,34907,34908,34909,34910,34911,34912,34913,34914,34915,34916,34917,34918,34919,34920,34921,34922,34923,34924,34925,34926,34927,34928,34929,34930,34931,34932,34933,34934,34935,34936,34937,34938,34939,34940,34941,34942,34943,34944,34945,34946,34947,34948,34949,34950,34951,34952,34953,34954,34955,34956,34957,34958,34959,34960,34961,34962,34963,34964,34965,34966,34967,34968,34969,34970,34971,34972,34973,34974,34975,34976,34977,34978,34979,34980,34981,34982,34983,34984,34985,34986,34987,34988,34989,34990,34991,34992,34993,34994,34995,34996,34997,34998,34999,35000,35001,35002,35003,35004,35005,35006,35007,35008,35009,35010,35011,35012,35013,35014,35015,35016,35017,35018,35019,35020,35021,35022,35023,35024,35025,35026,35027,35028,35029,35030,35031,35032,35033,35034,35035,35036,35037,35038,35039,35040,35041,35042,35043,35044,35045,35046,35047,35048,35049,35050,35051,35052,35053,35054,35055,35056,35057,35058,35059,35060,35061,35062,35063,35064,35065,35066,35067,35068,35069,35070,35071,35072,35073,35074,35075,35076,35077,35078,35079,35080,35081,35082,35083,35084,35085,35086,35087,35088,35089,35090,35091,35092,35093,35094,35095,35096,35097,35098,35099,35100,35101,35102,35103,35104,35105,35106,35107,35108,35109,35110,35111,35112,35113,35114,35115,35116,35117,35118,35119,35120,35121,35122,35123,35124,35125,35126,35127,35128,35129,35130,35131,35132,35133,35134,35135,35136,35137,35138,35139,35140,35141,35142,35143,35144,35145,35146,35147,35148,35149,35150,35151,35152,35153,35154,35155,35156,35157,35158,35159,35160,35161,35162,35163,35164,35165,35166,35167,35168,35169,35170,35171,35172,35173,35174,35175,35176,35177,35178,35179,35180,35181,35182,35183,35184,35185,35186,35187,35188,35189,35190,35191,35192,35193,35194,35195,35196,35197,35198,35199,35200,35201,35202,35203,35204,35205,35206,35207,35208,35209,35210,35211,35212,35213,35214,35215,35216,35217,35218,35219,35220,35221,35222,35223,35224,35225,35226,35227,35228,35229,35230,35231,35232,35233,35234,35235,35236,35237,35238,35239,35240,35241,35242,35243,35244,35245,35246,35247,35248,35249,35250,35251,35252,35253,35254,35255,35256,35257,35258,35259,35260,35261,35262,35263,35264,35265,35266,35267,35268,35269,35270,35271,35272,35273,35274,35275,35276,35277,35278,35279,35280,35281,35282,35283,35284,35285,35286,35287,35288,35289,35290,35291,35292,35293,35294,35295,35296,35297,35298,35299,35300,35301,35302,35303,35304,35305,35306,35307,35308,35309,35310,35311,35312,35313,35314,35315,35316,35317,35318,35319,35320,35321,35322,35323,35324,35325,35326,35327,35328,35329,35330,35331,35332,35333,35334,35335,35336,35337,35338,35339,35340,35341,35342,35343,35344,35345,35346,35347,35348,35349,35350,35351,35352,35353,35354,35355,35356,35357,35358,35359,35360,35361,35362,35363,35364,35365,35366,35367,35368,35369,35370,35371,35372,35373,35374,35375,35376,35377,35378,35379,35380,35381,35382,35383,35384,35385],"data":[[1,138,0.0,0.0,0.0,57.13043478,0,1,0,0.007246377,490,490,1,138,0.0,0.1210367643,0.2943702179,56.9816396732,0,1,0,0.1108463978,490,489,0.0],[1,33,0.0,0.0,0.0,129.0909091,0,1,0,0.03030303,490,490,0,33,0.0582770792,0.1790582675,0.0229973409,128.9403537655,0,1,0,0.6907940518,490,489,1.0],[1,57,0.0,0.0,0.0,110.9298246,0,1,0,0.01754386,319,319,0,57,0.0,0.0,0.2096041767,110.9534423556,0,0,0,0.3204085035,319,318,1.0],[1,234,0.0,0.0,0.0,58.41452991,0,1,0,0.004273504,319,319,0,234,0.0,0.0193426065,0.0164917849,58.8085847468,0,1,0,0.0,318,319,1.0],[1,28,0.0,0.0,0.0,87.64285714,0,1,0,0.035714286,28,28,1,27,0.0,0.0,0.0566762558,87.4848635444,0,0,0,0.0,27,28,0.0],[1,4,0.0,0.0,0.0,105.25,0,1,0,0.25,519,519,0,4,0.0,0.0080760325,0.3088924905,105.9040567991,0,1,0,0.0487046938,519,518,0.0],[1,2,0.0,0.0,0.0,41.5,0,1,0,0.5,562,562,1,1,0.0848014324,0.0,0.2451622452,41.2892406126,0,0,0,0.3199701681,562,562,0.0],[1,25,0.761387622,0.120119306,0.094088937,147.52,0,1,50,0.12,519,519,1,25,0.8659364311,0.1639473345,0.1529447167,147.3776594517,0,1,49,0.093103922,519,519,0.0],[1,41,0.812573864,0.068959869,0.045536446,148.902439,0,1,78,0.12195122,562,562,1,40,0.708569462,0.0359389804,0.0190977697,148.7479225122,0,0,77,0.5154532405,561,561,0.0],[1,4,0.606473776,0.07554672,0.049701789,125.75,0,1,0,0.5,566,566,0,3,0.4789740963,0.0,0.0215932332,125.9566735192,0,0,0,0.6244308937,565,566,0.0],[1,3,0.0,0.0,0.0,65.66666667,0,1,0,0.333333333,599,599,1,2,0.6388704431,0.1384638766,0.3242516884,65.9657372108,0,0,0,0.4148605179,599,598,0.0],[1,30,0.773147912,0.115657143,0.122971429,145.8333333,0,1,28,0.333333333,599,599,1,30,1.0,0.0,0.6511298691,146.359234906,0,1,28,0.1496007316,598,598,0.0],[1,3,0.780072974,0.064864865,0.037837838,61.66666667,1,1,2,1.0,602,602,1,3,0.9208202548,0.1336016214,0.4132313941,61.5978170773,1,0,2,0.8347109681,601,602,0.0],[1,1,0.0,0.143145161,0.004032258,496.0,0,1,1,1.0,606,606,1,0,0.0,0.5157960762,0.0016211121,496.1796638943,0,1,0,1.0,605,605,0.0],[1,3,0.0,0.0,0.0,42.0,0,1,0,0.333333333,606,606,1,2,0.2225965905,0.1608826694,0.2046748752,42.260014719,0,1,0,0.0848495168,605,605,0.0],[1,1,0.0,0.014141414,0.018181818,495.0,0,1,0,1.0,607,607,0,0,0.0,0.2034152503,0.2932422382,494.4798003779,0,0,0,1.0,607,606,0.0],[1,1,0.0,0.004524887,0.004524887,221.0,0,1,2,1.0,608,608,1,0,0.0450555956,0.0,0.2173089206,221.1544612061,0,0,1,0.8434502208,607,607,0.0],[1,2,0.371232327,0.035820896,0.005970149,167.5,0,1,10,0.5,610,610,1,1,0.1658550524,0.0,0.0382587978,167.9025270929,0,1,9,0.7061169748,610,610,0.0],[1,2,0.639457132,0.08,0.105,100.0,0,1,10,0.5,613,613,1,2,0.6649461004,0.0,0.3105629108,100.1128914081,0,0,10,0.7602729768,613,612,0.0],[1,1,0.0,0.0,0.0,18.0,0,1,0,1.0,613,613,0,1,0.0872900043,0.3800487298,0.0383688502,17.6557787988,0,0,0,1.0,613,612,0.0],[1,1,0.0,0.0,0.0,30.0,0,1,0,1.0,622,622,1,0,0.0690242962,0.3191612527,0.1938526381,29.9765054075,0,1,0,1.0,622,622,0.0],[1,8,0.562519786,0.042553191,0.319148936,41.125,0,1,34,0.5,622,622,1,7,0.2496560376,0.0092202308,0.3672990175,41.4802120034,0,0,33,0.3588095819,621,622,0.0],[1,4,0.0,0.007575758,0.159090909,33.0,0,1,15,1.0,626,626,1,4,0.1370821933,0.1106245466,0.168906715,33.5170413423,0,0,14,0.8248507191,626,625,0.0],[1,5,0.822899993,0.03264095,0.118694362,67.4,0,1,25,0.2,631,631,0,5,1.0,0.0717066551,0.4144786512,67.3271906433,0,0,24,0.0320752334,631,631,0.0],[1,3,0.591371241,0.034587996,0.077314344,327.6666667,0,1,11,1.0,634,634,0,2,0.8396662367,0.168054339,0.1605820373,327.139716074,0,1,10,0.7152063643,633,633,0.0],[1,2,0.978161957,0.03908046,0.23908046,217.5,0,1,6,0.5,636,636,0,2,0.6368419264,0.0,0.468112565,217.4403454538,0,1,5,0.7178271845,635,636,0.0],[1,9,0.948835497,0.061987238,0.00911577,121.8888889,0,1,32,0.666666667,645,645,0,8,0.8303037575,0.0,0.0940080963,121.8863200725,0,1,31,0.9426917478,644,645,0.0],[1,2,0.740865686,0.066052227,0.029185868,325.5,0,1,5,1.0,650,650,0,1,0.4779243169,0.0760009903,0.0534892531,325.9806642592,0,0,5,0.5896626883,649,650,0.0],[1,3,0.697186209,0.039182283,0.025553663,195.6666667,1,1,13,0.666666667,648,648,1,2,0.813219382,0.2969306746,0.1237385699,195.7134844683,0,0,12,0.3853431309,648,648,0.0],[1,1,0.0,0.006472492,0.006472492,309.0,0,1,0,1.0,651,651,1,1,0.1855509854,0.1681846827,0.119602665,308.7895466582,0,1,0,1.0,650,651,0.0],[1,23,0.808577012,0.104465038,0.079612468,103.2173913,1,1,103,0.304347826,674,674,0,22,0.6343296859,0.0,0.2696184427,102.9562640301,0,1,103,0.2987300116,673,673,1.0],[1,1,0.0,0.004975124,0.0,402.0,0,1,0,1.0,675,675,1,1,0.3750292307,0.0,0.0081885276,402.0349505047,0,0,0,0.8343325441,675,675,0.0],[1,1,0.0,0.056338028,0.056338028,71.0,0,1,5,1.0,676,676,0,1,0.0,0.2770146297,0.1147285985,70.9442833226,0,1,4,0.8479271938,676,675,0.0],[1,5,0.787725098,0.018226002,0.012150668,164.6,1,1,24,0.6,681,681,1,5,1.0,0.1688722839,0.0820354284,164.1890246683,0,0,24,0.7874379766,681,681,0.0],[1,1,0.0,0.31372549,0.245098039,102.0,1,1,1,1.0,682,682,1,1,0.0,0.2857108396,0.117880789,102.2354622668,1,1,0,1.0,682,681,0.0],[1,1,0.0,0.022556391,0.015037594,133.0,0,1,1,1.0,683,683,1,0,0.0,0.1196156064,0.1153891202,133.1617191922,0,1,0,1.0,682,682,0.0],[1,1,0.0,0.004962779,0.00248139,403.0,0,1,1,1.0,684,684,0,1,0.0,0.0,0.0904255087,403.0263683498,0,0,0,1.0,684,683,1.0],[1,2,0.245481907,0.110939908,0.154083205,324.5,0,1,3,1.0,686,686,0,1,0.0,0.1394863024,0.3022610648,324.7438492178,0,0,2,0.9437153298,685,685,0.0],[1,3,0.868435241,0.367549669,0.086092715,100.6666667,1,1,16,0.666666667,689,689,1,3,0.424354281,0.4944975227,0.0588841326,100.7318202933,1,1,16,1.0,689,689,0.0],[1,2,0.058758157,0.296728972,0.046728972,214.0,0,1,7,1.0,691,691,1,1,0.111850527,0.2965101004,0.0530037905,214.3456867363,0,0,7,0.8713345217,690,690,0.0],[1,1,0.0,0.0,0.0,30.0,0,1,0,1.0,698,698,1,1,0.0687931349,0.0,0.3738798683,29.6932221581,0,0,0,1.0,697,697,0.0],[1,6,0.942248271,0.098434004,0.270693512,74.5,0,1,20,0.666666667,698,698,0,6,0.9138673206,0.4114929447,0.2126801014,73.9432406626,0,0,20,0.6912783577,698,698,0.0],[1,1,0.0,0.0,0.0,8.0,0,1,0,1.0,702,702,1,1,0.1115490627,0.4061080326,0.1335380854,7.9536054493,0,0,0,0.9555659852,701,701,0.0],[1,3,0.860780164,0.591269841,0.170634921,84.0,0,1,19,0.666666667,702,702,1,3,0.9511640499,0.4469284754,0.0386179852,83.6829240376,0,0,19,0.2968506969,701,701,0.0],[1,11,0.941499572,0.068459658,0.014669927,74.36363636,0,1,66,0.363636364,713,713,0,11,1.0,0.2101565859,0.164181649,73.8931391175,0,0,65,0.257122129,712,713,0.0],[1,1,0.0,0.01897019,0.01897019,369.0,0,1,0,1.0,714,714,0,1,0.0,0.0,0.0687925929,369.0974536562,0,1,0,0.3513589707,713,713,0.0],[1,3,0.908953176,0.083044983,0.049596309,289.0,1,1,15,0.666666667,717,717,0,3,1.0,0.2757133913,0.1292834231,289.0924468607,0,0,15,0.5213924219,716,716,0.0],[1,5,0.717486669,0.047393365,0.07464455,168.8,0,1,30,1.0,722,722,0,5,0.5137560149,0.0,0.3409007342,168.9006806708,0,1,29,1.0,722,722,0.0],[1,2,0.826746372,0.184834123,0.289099526,105.5,1,1,0,0.5,724,724,0,2,0.7817751479,0.0068620098,0.0736735669,105.5542295154,1,0,0,0.2915143046,723,723,0.0],[1,1,0.0,0.024193548,0.022177419,496.0,0,1,2,1.0,725,725,0,1,0.0,0.0,0.0576565375,495.8164573711,0,0,2,0.6923882104,724,725,0.0],[1,3,0.659220121,0.209302326,0.102325581,71.66666667,0,1,9,0.333333333,728,728,0,3,0.6547117544,0.5154081425,0.0135804803,71.8339940029,0,1,8,0.3359685527,727,727,0.0],[1,1,0.0,0.019607843,0.019607843,51.0,0,1,8,1.0,729,729,1,1,0.0,0.0,0.4204115739,50.8015362776,0,0,8,0.8350440262,729,729,0.0],[1,1,0.0,0.033898305,0.0,59.0,0,1,1,1.0,730,730,1,0,0.0,0.1517690942,0.3774354812,58.7312508017,0,0,1,1.0,730,729,0.0],[1,7,0.704960806,0.100760456,0.051330798,150.2857143,0,1,29,1.0,737,737,1,6,0.6207977125,0.2010756097,0.5449523788,150.2656727114,0,1,29,0.9832640937,736,736,0.0],[1,1,0.0,0.114649682,0.006369427,157.0,0,1,0,1.0,738,738,0,1,0.0,0.0822716308,0.1968680407,157.4334002379,0,1,0,1.0,737,738,0.0],[1,1,0.0,0.005420054,0.005420054,369.0,0,1,1,1.0,739,739,1,1,0.5680352353,0.0,0.1372194136,368.8853734928,0,0,1,1.0,738,738,0.0],[1,1,0.0,0.01910828,0.01910828,157.0,0,1,0,1.0,740,740,1,1,0.0,0.0,0.1161187549,157.0494715203,0,0,0,0.8205275547,739,740,0.0],[1,1,0.0,0.130177515,0.443786982,338.0,0,1,2,1.0,741,741,0,1,0.0,0.0468330004,0.2450130825,337.4910190304,0,0,1,1.0,740,741,0.0],[1,10,0.797051703,0.066666667,0.157460317,157.5,0,1,76,0.5,751,751,1,9,0.5173086808,0.5304646002,0.381450241,157.5365532717,0,0,75,0.2035146876,750,751,0.0],[1,1,0.0,0.607142857,0.482142857,56.0,0,1,8,1.0,752,752,0,0,0.0,0.8021897386,0.6790284761,56.4247367139,0,0,8,0.7948199444,751,752,0.0],[1,1,0.0,0.012987013,0.0,154.0,1,1,6,1.0,753,753,0,1,0.0,0.0,0.057152817,153.8316566569,0,0,5,0.7541626446,753,752,0.0],[1,13,0.966825753,0.191063174,0.155624037,49.92307692,0,1,64,0.153846154,767,767,0,13,1.0,0.3202535612,0.2935765874,50.0413277392,0,0,64,0.2033508255,766,766,0.0],[1,1,0.0,0.0,0.0,76.0,0,1,0,1.0,767,767,0,0,0.0259318156,0.0,0.0616190734,76.0391271157,0,1,0,1.0,766,766,0.0],[1,1,0.0,0.128125,0.26875,320.0,0,1,0,1.0,768,768,0,0,0.0,0.1010953953,0.2699646033,319.9561774202,0,1,0,0.5976855394,768,767,0.0],[1,2,0.468995594,0.270386266,0.094420601,233.0,0,1,10,1.0,770,770,0,2,0.4354384083,0.4184907537,0.0115907339,233.3004778453,0,1,10,0.5723404181,769,770,0.0],[1,8,0.926185955,0.033621518,0.048991354,130.125,0,1,8,0.125,778,778,1,8,0.9521579351,0.2485401733,0.2880965854,130.6355214025,0,0,7,0.0,778,777,0.0],[1,1,0.0,0.0,0.014925373,67.0,0,1,9,1.0,779,779,1,0,0.0,0.0,0.4432778444,67.1507129444,0,1,8,0.6885524966,778,779,0.0],[1,1,0.0,0.012345679,0.012345679,162.0,0,1,9,1.0,780,780,0,0,0.1190883418,0.0,0.1602683767,161.7028162698,0,0,9,1.0,779,779,0.0],[1,1,0.0,0.008403361,0.008403361,119.0,1,1,4,1.0,781,781,1,0,0.0257004785,0.2141346663,0.2610031742,118.9632646233,1,1,4,0.8626955476,780,780,0.0],[1,4,1.0,0.004237288,0.004237288,236.0,0,1,16,0.75,785,785,1,3,0.8374008192,0.3438286191,0.7231457212,236.1422984371,0,1,16,0.4697735135,784,784,0.0],[1,1,0.0,0.032258065,0.026392962,341.0,0,1,4,1.0,786,786,0,1,0.0890040971,0.0663483397,0.001054206,340.8056857536,0,1,4,0.7677802629,786,785,0.0],[1,4,0.896240625,0.004541326,0.000908265,275.25,0,1,0,0.5,790,790,1,3,0.5583253203,0.0321488411,0.320396632,275.0332590713,0,0,0,1.0,789,789,0.0],[1,1,0.0,0.107142857,0.035714286,28.0,0,1,9,1.0,791,791,0,1,0.0,0.0,0.0763907391,28.0576395764,0,1,9,1.0,791,791,0.0],[1,4,0.570033881,0.094915254,0.020338983,73.75,1,1,30,0.5,795,795,0,4,0.8466153193,0.3748649349,0.1225043143,73.7000469395,0,0,30,0.8628439359,795,795,0.0],[1,1,0.0,0.012987013,0.012987013,154.0,0,1,2,1.0,796,796,1,0,0.0,0.135823613,0.0107527221,154.2062715506,0,0,2,1.0,795,795,0.0],[1,4,0.378309284,0.073264781,0.0218509,194.5,0,1,32,1.0,802,802,0,3,0.3371720877,0.0319479505,0.0292862341,194.3445292102,0,0,32,0.7052453443,801,802,0.0],[1,2,0.0,0.0,0.0,24.5,0,1,0,0.5,802,802,1,2,0.0,0.1182082596,0.0580136173,24.2700084285,0,1,0,0.5615516297,802,801,0.0],[1,9,0.791570708,0.18754988,0.196328811,139.2222222,0,1,68,0.666666667,811,811,1,9,0.7489366385,0.2399421483,0.3384561823,139.2864194982,0,0,67,0.7170396235,811,811,0.0],[1,6,0.694735643,0.094142259,0.167364017,79.66666667,0,1,36,0.833333333,817,817,0,5,0.5217488779,0.0,0.2232370026,79.5019708674,0,0,36,0.7589637435,816,816,0.0],[1,1,0.0,0.033898305,0.0,59.0,0,1,10,1.0,818,818,1,1,0.2201698365,0.2147650864,0.3056323377,59.2776023853,0,0,10,0.526507677,818,818,0.0],[1,2,0.0,0.0,0.0,36.5,0,1,0,0.5,821,821,1,2,0.4171221595,0.0,0.1456555071,36.3976825454,0,0,0,0.5299595639,821,820,0.0],[1,1,0.0,0.08040201,0.103015075,398.0,0,1,3,1.0,821,821,1,1,0.0007659835,0.241672051,0.2951106871,397.9407348629,0,0,2,0.9542567733,820,821,0.0],[1,1,0.0,0.005847953,0.005847953,342.0,0,1,3,1.0,822,822,0,0,0.2070477874,0.0,0.2071629872,342.1860536821,0,1,3,1.0,822,821,0.0],[1,1,0.0,0.0,0.228571429,35.0,0,1,12,1.0,823,823,1,0,0.127509125,0.0,0.3020963425,34.8781779797,0,1,11,0.8099025572,823,823,0.0],[1,1,0.0,0.068181818,0.0,44.0,0,1,12,1.0,824,824,1,1,0.5255577997,0.3253815802,0.1041747791,43.9707059168,0,0,11,1.0,823,824,0.0],[1,1,0.0,0.161849711,0.01734104,173.0,0,1,3,1.0,825,825,1,0,0.3939508872,0.4688557859,0.407223263,173.259089213,0,0,3,1.0,824,825,0.0],[1,1,0.0,0.003846154,0.003846154,520.0,1,1,1,1.0,826,826,1,0,0.2540581411,0.1417785415,0.163193839,519.5221227169,1,0,1,0.753152949,825,826,0.0],[1,1,0.0,0.0875,0.00625,160.0,0,1,0,1.0,827,827,0,1,0.0855077737,0.0,0.0759967744,160.1385856438,0,1,0,1.0,827,826,0.0],[1,1,0.0,0.00625,0.00625,160.0,1,1,0,1.0,828,828,1,0,0.0,0.0,0.0691385319,159.9026492968,0,0,0,0.7504552084,828,828,0.0],[1,1,0.0,0.012820513,0.012820513,156.0,0,1,0,1.0,829,829,1,0,0.2074023688,0.1673207273,0.2333653484,155.523317166,0,0,0,0.8748197784,829,829,0.0],[1,1,0.0,0.018518519,0.055555556,54.0,0,1,0,1.0,830,830,0,0,0.0,0.2691225262,0.0945790009,53.8021832994,0,0,0,0.994981589,829,829,0.0],[1,5,0.780746047,0.089430894,0.06300813,98.4,0,1,12,0.6,837,837,1,5,0.2379186296,0.0,0.3180617994,98.3502332128,0,0,11,0.1345639347,837,836,0.0],[1,2,0.0,0.0,0.0,24.0,0,1,0,0.5,837,837,1,1,0.188190642,0.0,0.0075385781,24.440983518,0,1,0,0.8828016303,837,837,0.0],[1,1,0.0,0.009259259,0.009259259,108.0,0,1,12,1.0,838,838,1,0,0.0,0.0,0.1369206153,108.1400255054,0,0,11,1.0,838,838,0.0],[1,1,0.0,0.411764706,0.735294118,34.0,0,1,3,1.0,839,839,1,0,0.0,0.7620955417,0.6724774716,34.0433070906,0,0,2,0.5209271975,839,838,0.0],[1,1,0.0,1.428571429,0.571428571,7.0,0,1,12,1.0,840,840,1,1,0.0,1.0,0.6904884362,7.2446118174,0,0,11,0.7095191827,840,839,0.0],[1,9,0.841151698,0.055147059,0.046568627,181.3333333,0,1,44,0.777777778,853,853,0,9,1.0,0.1043146962,0.1451176672,181.3341663538,0,1,44,0.9913563111,853,852,0.0],[1,4,0.0,0.0,0.0,61.0,0,1,0,0.25,853,853,0,4,0.0,0.1453108336,0.5402717368,61.0305537893,0,0,0,0.1614916279,852,853,0.0],[1,3,0.410118486,0.02020202,0.070707071,132.0,1,1,23,1.0,856,856,0,2,0.7403100023,0.0534142792,0.0937623338,131.7991212599,0,0,23,0.9035281395,855,855,0.0],[1,2,0.902393283,0.032679739,0.015250545,229.5,0,1,0,1.0,858,858,1,2,1.0,0.2124355174,0.4195565376,229.622912532,0,0,0,0.9087896619,857,857,0.0],[1,2,1.0,0.009174312,0.009174312,109.0,0,1,2,0.5,860,860,1,2,0.8894695331,0.0,0.0222439852,109.0347132792,0,1,2,0.421282109,860,860,0.0],[1,1,0.0,0.090909091,0.0,77.0,0,1,13,1.0,861,861,0,1,0.0,0.0210476469,0.1397622125,77.0977480377,0,1,13,1.0,861,860,0.0],[1,1,0.0,0.297297297,0.249249249,333.0,1,1,5,1.0,862,862,0,0,0.1079598559,0.1879907748,0.3571015674,333.1652214906,0,0,4,1.0,861,862,0.0],[1,2,0.89049164,0.240963855,0.072289157,41.5,0,1,21,1.0,865,865,0,2,1.0,0.0494165644,0.2428782226,41.6154677438,0,1,20,0.7752692869,865,864,0.0],[1,1,0.0,0.0,0.0,45.0,0,1,0,1.0,865,865,1,1,0.0,0.0,0.1416147858,44.9711163598,0,0,0,1.0,864,864,0.0],[1,5,0.892755116,0.100609756,0.042682927,65.6,0,1,34,0.4,871,871,1,5,1.0,0.2855432785,0.196894407,66.0887581552,0,1,33,0.4537823318,871,871,0.0],[1,1,0.0,0.0,0.0,28.0,0,1,0,1.0,871,871,1,0,0.0,0.0,0.3406744459,27.9685679908,0,0,0,0.7599875148,870,871,0.0],[1,3,0.0,0.0,0.0,10.66666667,0,1,0,0.333333333,902,902,0,3,0.226670858,0.2757086464,0.3723639915,10.7970947477,0,1,0,0.0178200916,902,902,0.0],[1,28,0.704972407,0.300846301,0.24952225,130.8214286,0,1,251,0.428571429,902,902,1,28,0.7825515328,0.3926686015,0.2428712139,130.987074859,0,0,250,0.631321936,901,901,1.0],[1,4,0.602744816,0.057297297,0.054054054,231.25,0,1,0,0.25,906,906,0,3,0.6550690412,0.0,0.4069994251,230.9838932039,0,1,0,0.0063682766,906,906,0.0],[1,1,0.0,0.709090909,0.309090909,55.0,0,1,11,1.0,908,908,0,1,0.0,0.4306706101,0.1390807619,54.4007304366,0,0,11,0.9941631582,907,907,0.0],[1,1,0.0,0.467741935,0.032258065,62.0,0,1,0,1.0,907,907,0,1,0.3363698041,0.5435716073,0.1910948678,61.7886584439,0,1,0,0.6394991551,907,906,0.0],[1,1,0.0,0.002923977,0.002923977,342.0,0,1,1,1.0,909,909,1,1,0.3734658658,0.0394555817,0.0364011592,341.243654068,0,1,1,0.9185634007,908,909,0.0],[1,1,0.0,0.005882353,0.005882353,170.0,0,1,4,1.0,910,910,1,0,0.0,0.1902586098,0.1174588636,170.0123438896,0,0,4,0.9832114206,909,909,0.0],[1,1,0.0,0.005882353,0.005882353,170.0,0,1,0,1.0,911,911,1,0,0.2572351696,0.504795263,0.0375938147,170.385737185,0,0,0,0.7879293251,911,910,0.0],[1,7,0.840912232,0.13618677,0.46692607,36.71428571,0,1,13,0.428571429,918,918,0,7,1.0,0.0,0.5262254383,36.5401216738,0,0,12,0.0,917,918,0.0],[1,1,0.0,0.056,0.024,125.0,0,1,1,1.0,919,919,0,0,0.1652738547,0.5191874954,0.236942613,124.9473719188,0,0,1,0.6053266549,919,919,0.0],[1,2,0.882958969,0.060903733,0.082514735,254.5,0,1,21,1.0,921,921,0,1,0.6893750451,0.0690400232,0.0758910357,254.4062596186,0,1,20,0.7908675919,921,921,0.0],[1,1,0.0,0.006369427,0.0,157.0,0,1,1,1.0,922,922,0,0,0.0,0.0,0.3266061144,157.155758259,0,1,1,1.0,922,921,0.0],[1,1,0.0,0.012195122,0.097560976,164.0,0,1,0,1.0,923,923,0,1,0.1176664323,0.2493731754,0.0412580015,163.7013659102,0,1,0,0.7387470823,923,923,0.0],[1,3,0.976051719,0.126637555,0.03930131,76.33333333,0,1,5,1.0,926,926,0,2,1.0,0.363403568,0.0979440827,75.8220967208,0,0,5,0.9555181153,925,926,0.0],[1,1,0.0,0.019083969,0.001908397,524.0,0,1,1,1.0,927,927,0,0,0.0,0.0,0.1133253989,523.7757480151,0,1,0,1.0,926,927,0.0],[1,1,0.0,0.011049724,0.005524862,181.0,0,1,1,1.0,928,928,0,0,0.0,0.2547479921,0.2523362504,180.7444670291,0,1,1,0.9097798447,928,927,0.0],[1,1,0.0,0.009174312,0.233944954,436.0,0,1,0,1.0,929,929,1,0,0.0629636742,0.1359429821,0.5248038125,436.0300621091,0,0,0,1.0,928,928,0.0],[1,2,0.468995594,0.072649573,0.012820513,234.0,1,1,3,1.0,933,933,0,2,0.2229652734,0.0669603765,0.1781847788,233.4565963115,1,0,3,1.0,933,932,0.0],[1,2,0.0,0.0,0.0,50.5,1,1,0,0.5,933,933,0,1,0.1905103209,0.0,0.2720370426,50.0407700393,0,1,0,0.2558762416,933,932,0.0],[1,1,0.0,0.107142857,0.0,56.0,0,1,1,1.0,934,934,1,1,0.0,0.1800446629,0.2703232163,56.2716608373,0,1,0,0.8210460344,934,933,0.0],[1,1,0.0,0.0,0.004032258,248.0,1,1,14,1.0,935,935,0,0,0.2993207307,0.1111969071,0.1026208179,247.4361193134,0,1,13,0.9933293815,935,934,0.0],[1,1,0.0,0.088235294,0.029411765,102.0,1,1,2,1.0,936,936,1,1,0.0177930047,0.0,0.079457801,102.5801416702,1,0,2,0.7348706039,935,935,0.0],[1,22,0.91520954,0.182337992,0.223634053,71.54545455,0,1,273,0.318181818,963,963,0,21,1.0,0.1804275354,0.3976653066,71.4750434835,0,1,273,0.1732392273,962,962,0.0],[1,5,0.0,0.0,0.0,15.2,0,1,0,0.2,963,963,1,4,0.5089735593,0.0710863867,0.0803465612,15.0939362422,0,0,0,0.1021016678,963,962,0.0],[1,13,0.654926052,0.05711775,0.195957821,87.53846154,0,1,42,0.615384615,980,980,1,13,0.4012931029,0.0,0.1436685262,87.7661119765,0,0,42,0.8525852651,980,979,0.0],[1,4,0.0,0.0,0.0,79.75,0,1,0,0.25,980,980,1,3,0.0,0.0,0.0047994067,79.4946220363,0,1,0,0.3125638994,979,980,0.0],[1,2,0.591672779,0.014492754,0.086956522,34.5,0,1,28,0.5,982,982,0,1,0.4202575312,0.101683173,0.4028738597,34.4333749753,0,1,28,0.5735421562,981,982,0.0],[1,1,0.0,0.076923077,0.346153846,52.0,0,1,14,1.0,983,983,1,1,0.0,0.0413757122,0.32383772,52.3001545388,0,0,14,0.5448783886,982,982,0.0],[1,2,0.855450811,0.327272727,0.127272727,27.5,0,1,6,0.5,985,985,0,2,0.8490456298,0.2523577705,0.1636404771,27.5336213255,0,0,6,0.8218588994,984,985,0.0],[1,1,0.0,0.148148148,0.037037037,27.0,0,1,7,1.0,986,986,1,1,0.0,0.239853413,0.1111783387,26.8908420655,0,1,6,0.8093918066,986,985,0.0],[1,1,0.0,0.097308489,0.091097308,483.0,1,1,1,1.0,987,987,0,1,0.0,0.463990691,0.0230196277,482.8867261231,0,0,0,1.0,986,986,0.0],[1,4,0.211172318,0.225,0.180357143,140.0,1,1,10,0.75,991,991,0,3,0.4500599223,0.1529297342,0.1804450133,139.8429322405,1,0,9,1.0,991,991,0.0],[1,1,0.0,0.006622517,0.006622517,151.0,1,1,6,1.0,992,992,0,1,0.1815666208,0.0572966508,0.3263875647,151.0980071846,0,0,5,0.983421118,992,992,0.0],[1,6,0.699791531,0.327543424,0.071960298,67.16666667,0,1,36,1.0,998,998,0,5,0.6369405441,0.3335464629,0.4023699453,66.9715263542,0,0,36,0.8978311607,998,997,0.0],[1,7,0.895660389,0.023552502,0.026496565,145.5714286,1,1,8,0.428571429,1005,1005,1,6,0.9426935348,0.0,0.231812778,145.3567106124,0,0,8,0.7714268683,1005,1004,0.0],[1,4,0.840764164,0.07734057,0.042062415,184.25,0,1,1,0.5,1009,1009,0,4,0.9521914863,0.1948783416,0.0854351129,184.592533431,0,0,0,0.6779494966,1008,1009,0.0],[1,1,0.0,0.122754491,0.170658683,334.0,1,1,2,1.0,1010,1010,1,1,0.0,0.0,0.3059995872,334.1466437192,0,0,1,1.0,1010,1009,0.0],[1,1,0.0,0.142857143,0.142857143,28.0,0,1,15,1.0,1011,1011,1,0,0.0,0.0939008992,0.0524900133,28.3909016707,0,1,14,0.9756486976,1011,1011,0.0],[1,1,0.0,0.068249258,0.068249258,337.0,0,1,0,1.0,1012,1012,1,0,0.2106582148,0.1491449842,0.2235549942,337.1186285195,0,1,0,0.9422922566,1011,1011,0.0],[1,11,0.789926859,0.133089133,0.110500611,148.9090909,0,1,25,0.727272727,1023,1023,0,10,0.7124911284,0.6582029276,0.4157437131,149.164592179,0,1,25,1.0,1022,1023,0.0],[1,1,0.0,0.002293578,0.002293578,436.0,0,1,2,1.0,1024,1024,1,1,0.1114214718,0.0,0.0475916907,435.6916561205,0,1,1,1.0,1023,1023,0.0],[1,1,0.0,0.083333333,0.041666667,48.0,1,1,16,1.0,1025,1025,0,0,0.0,0.321099281,0.085086022,47.84537212,1,1,15,0.8708018941,1025,1024,0.0],[1,153,0.0,0.0,0.0,69.61437908,0,1,0,0.006535948,153,153,0,152,0.0,0.0,0.0273085245,69.760291431,0,1,0,0.1060052196,153,153,1.0],[1,3,0.379508777,0.156069364,0.10982659,115.3333333,0,1,32,1.0,1028,1028,1,2,0.5035697289,0.2763920193,0.0552182901,115.3354238536,0,1,31,0.9197212379,1027,1028,0.0],[1,11,0.757460483,0.087684729,0.037931034,184.5454545,0,1,31,0.545454545,1040,1040,0,11,0.8006935753,0.421997267,0.2201363372,184.4249842279,0,1,31,0.7369414692,1039,1039,0.0],[1,1,0.0,0.0,0.0,159.0,0,1,0,1.0,1040,1040,0,1,0.1967938729,0.0,0.2098304438,158.9209987929,0,1,0,1.0,1040,1040,0.0],[1,4,0.114269072,0.013157895,0.075657895,76.0,0,1,26,1.0,1044,1044,0,3,0.1991716466,0.0,0.4319857467,76.0300466225,0,1,25,0.8719473074,1043,1044,0.0],[1,1,0.0,0.0,0.0,58.0,0,1,0,1.0,1050,1050,0,1,0.0,0.0,0.3061009558,58.0606714572,0,0,0,1.0,1049,1049,0.0],[1,5,0.755946114,0.135687732,0.045539033,215.2,0,1,51,0.8,1050,1050,0,5,1.0,0.1694815777,0.3208206847,215.7014072011,0,0,51,0.6328291339,1050,1049,0.0],[1,2,0.845350937,0.0625,0.0234375,128.0,0,1,16,1.0,1052,1052,0,2,1.0,0.2494652438,0.0365658103,127.6695308364,0,1,15,0.5781503381,1052,1051,0.0],[1,8,0.473646725,0.286012526,0.290187891,59.875,0,1,18,0.75,1061,1061,0,7,0.5305551837,0.2730949469,0.3240193032,59.2123767712,0,0,17,1.0,1061,1061,0.0],[1,1,0.0,0.0,0.0,21.0,0,1,0,1.0,1061,1061,0,0,0.3920985884,0.0,0.3451082602,20.592547651,0,0,0,0.8678245895,1060,1060,0.0],[1,1,0.0,0.214285714,0.114285714,70.0,0,1,2,1.0,1062,1062,1,1,0.0,0.4254816143,0.0789212887,69.7137172241,0,0,1,0.9111626385,1062,1062,0.0],[1,1,0.0,0.027431421,0.019950125,401.0,1,1,4,1.0,1063,1063,0,0,0.0,0.0,0.2950714615,401.0258517967,0,0,3,1.0,1062,1063,0.0],[1,8,0.909464671,0.075,0.04765625,160.0,0,1,77,0.875,1071,1071,0,8,0.4222312527,0.0,0.096872856,160.2355710125,0,1,77,1.0,1070,1071,0.0],[1,6,1.0,0.096774194,0.096774194,10.33333333,1,2,0,0.166666667,6,6,0,6,0.9928269861,0.0,0.2114556755,10.1806062902,1,2,0,0.0448530573,5,6,0.0],[1,4,0.707113464,0.107142857,0.095864662,133.0,0,1,14,0.75,1075,1075,1,4,0.438707517,0.1331453099,0.1531167025,132.7448379259,0,1,14,0.8941048926,1074,1074,0.0],[1,2,0.40217919,0.00166113,0.03986711,301.0,0,2,0,0.5,2,2,1,2,0.227347083,0.0,0.5128217492,301.2581652012,0,1,0,0.7715432028,2,2,0.0],[1,2,0.193642805,0.238297872,0.046808511,117.5,0,1,16,1.0,1077,1077,0,2,0.1093096723,0.0,0.1357831545,117.6849352716,0,0,16,0.3968873356,1077,1077,0.0],[1,5,0.521722656,0.252933507,0.198174707,153.4,0,1,9,0.6,1082,1082,0,4,0.6964867914,0.0803794875,0.02827656,153.370470219,0,1,8,0.7025819941,1081,1082,0.0],[1,2,0.0,0.002293578,0.002293578,218.0,0,1,5,1.0,1085,1085,0,2,0.0,0.0,0.4463347977,218.2267256398,0,0,4,0.8685535827,1084,1085,0.0],[1,1,0.0,0.0,0.0,52.0,0,1,0,1.0,1085,1085,1,1,0.4248215122,0.0,0.3381365308,52.0275815819,0,1,0,1.0,1085,1084,0.0],[1,1,0.0,0.322580645,0.193548387,31.0,0,1,3,1.0,1086,1086,0,0,0.0,0.0956182379,0.1321136209,30.8932649751,0,1,3,0.7800965412,1085,1086,0.0],[1,2,0.322756959,0.023404255,0.012765957,235.0,0,1,3,1.0,1088,1088,0,1,0.1568201116,0.3742519804,0.0530997644,234.6288767516,0,1,3,0.8037026801,1088,1087,0.0],[1,1,0.0,0.09375,0.0,32.0,0,1,0,1.0,1089,1089,1,1,0.2486046473,0.0,0.0874977409,31.7609216615,0,0,0,0.7520597811,1088,1089,0.0],[1,3,0.593426532,0.390410959,0.205479452,48.66666667,0,1,32,1.0,1092,1092,1,3,1.0,0.3979591461,0.4817258635,48.2351803639,0,1,32,0.9313200016,1091,1092,0.0],[1,1,0.0,0.144578313,0.0,83.0,0,1,4,1.0,1093,1093,1,0,0.1837388668,0.3454160738,0.35320856,83.0303986206,0,1,4,1.0,1092,1092,0.0],[1,1,0.0,0.00591716,0.0,169.0,0,1,2,1.0,1094,1094,1,0,0.0,0.0,0.3008174603,168.9336559751,0,1,1,1.0,1093,1093,0.0],[1,2,0.378241644,0.256603774,0.026415094,265.0,0,1,19,1.0,1105,1105,1,1,0.309172899,0.4961624172,0.2925904777,265.2885024472,0,0,18,0.8149988982,1105,1105,0.0],[1,9,0.0,0.0,0.0,26.33333333,0,1,0,0.111111111,1105,1105,1,9,0.4590494289,0.2215002223,0.1265136778,26.4319092734,0,1,0,0.0,1105,1104,0.0],[1,1,0.0,0.319148936,0.382978723,47.0,0,1,3,1.0,1106,1106,1,1,0.127595167,0.0389235289,0.0458123336,47.1549088195,0,1,3,1.0,1106,1105,0.0],[1,5,0.742745733,0.068466096,0.023041475,303.8,0,1,28,0.8,1112,1112,0,5,0.7483451052,0.0,0.1092316613,303.6066532164,0,1,27,0.8455765381,1111,1111,0.0],[1,1,0.0,0.0,0.0,3.0,0,1,0,1.0,1112,1112,1,0,0.0,0.0358507666,0.1482747488,3.235370772,0,0,0,0.5482969028,1111,1112,0.0],[1,13,0.685690186,0.069617706,0.047082495,191.1538462,1,1,47,0.461538462,1125,1125,0,13,0.8643508069,0.3865781763,0.0370860326,191.2437549456,0,0,46,0.5965910458,1124,1124,0.0],[1,1,0.0,0.058823529,0.058823529,17.0,0,1,19,1.0,1126,1126,0,1,0.093911536,0.0809345258,0.3692647413,16.8644968872,0,0,19,1.0,1125,1126,0.0],[1,3,0.726805163,0.192393736,0.031319911,149.0,1,1,39,1.0,1129,1129,0,3,0.4187285179,0.5939175554,0.0541209716,149.0891931098,1,0,38,0.9878919854,1128,1128,0.0],[1,19,0.66962599,0.275036284,0.23149492,72.52631579,0,1,214,0.578947368,1158,1158,0,18,0.5168542029,0.4568422115,0.4731647058,72.5253892057,0,0,214,0.5932071795,1158,1158,0.0],[1,10,0.0,0.0,0.0,19.7,0,1,0,0.1,1158,1158,1,10,0.0259274864,0.3674394987,0.5049840235,19.8963806339,0,1,0,0.0,1157,1157,0.0],[1,1,0.0,0.017699115,0.0,113.0,0,1,12,1.0,1159,1159,0,0,0.0,0.0,0.0959938049,112.9759359122,0,1,11,1.0,1159,1159,0.0],[1,1,0.0,0.606060606,0.257575758,66.0,1,1,0,1.0,1160,1160,1,1,0.163973142,0.4498791275,0.2617164159,65.9985382907,0,0,0,1.0,1159,1160,0.0],[1,1,0.0,0.009259259,0.009259259,108.0,0,1,3,1.0,1161,1161,1,0,0.0,0.0,0.1661084407,107.7011189199,0,0,2,0.7734267604,1160,1160,0.0],[1,4,0.367438038,0.078636959,0.015727392,190.75,1,1,7,0.75,1165,1165,1,3,0.8003149744,0.4111316951,0.0975345791,190.864328173,1,1,6,0.5629274067,1165,1164,0.0],[1,1,0.0,0.009090909,0.136363636,110.0,0,2,3,1.0,3,3,1,0,0.4188671622,0.3468555024,0.0086323064,109.9410598463,0,2,2,1.0,3,3,0.0],[1,1,0.0,0.034090909,0.011363636,176.0,1,1,0,1.0,1166,1166,0,1,0.0,0.0799612143,0.0681360551,176.3499555176,1,0,0,1.0,1166,1165,0.0],[1,2,0.970950594,0.009708738,0.006472492,154.5,0,1,0,1.0,1168,1168,1,1,1.0,0.0429803672,0.087822481,154.1874848328,0,1,0,1.0,1168,1167,0.0],[1,18,0.875517033,0.081355932,0.081355932,49.16666667,0,1,0,0.111111111,1186,1186,1,17,0.6521452718,0.385511452,0.0470017017,49.4101817974,0,0,0,0.0993518448,1185,1185,0.0],[1,2,0.258018669,0.054973822,0.005235602,191.0,0,1,1,1.0,1188,1188,1,2,0.5139106874,0.3708332606,0.0902883898,190.9209675697,0,0,1,1.0,1188,1187,0.0],[1,1,0.0,0.0,0.0,24.0,0,1,0,1.0,1196,1196,0,0,0.1534292475,0.0,0.0619089383,24.2716156598,0,1,0,0.7426809099,1195,1196,0.0],[1,7,0.679364547,0.040245947,0.020681945,255.5714286,0,1,12,0.714285714,1196,1196,1,6,0.821373687,0.0,0.0440764018,255.2693972289,0,1,12,0.5820347827,1196,1196,0.0],[1,1,0.0,0.023904382,0.003984064,251.0,0,1,5,1.0,1197,1197,1,1,0.0,0.0,0.2297359365,251.0044302094,0,1,4,0.9719421411,1197,1197,0.0],[1,3,0.730430285,0.398169336,0.377574371,145.6666667,0,1,19,1.0,1200,1200,0,3,0.863314289,0.4418778689,0.2130452935,145.5234852903,0,1,19,0.8978596516,1199,1200,0.0],[1,1,0.0,0.006369427,0.0,471.0,0,2,3,1.0,154,154,0,0,0.0,0.0929752803,0.0377913865,470.929610745,0,1,2,0.9999685806,153,153,0.0],[1,1,0.0,0.001331558,0.0,751.0,0,2,3,1.0,4,4,0,1,0.0,0.159050537,0.2448114395,751.2444582159,0,2,3,1.0,4,3,1.0],[1,6,0.66668177,0.135507246,0.034782609,230.0,0,1,31,0.666666667,1206,1206,1,5,0.8421788608,0.0,0.0824013307,229.8299591089,0,1,30,0.6368269563,1206,1206,1.0],[1,1,0.0,0.016393443,0.010928962,183.0,0,2,3,1.0,5,5,0,0,0.0,0.0,0.1993948338,182.8590193039,0,1,2,1.0,5,4,0.0],[1,1,0.0,0.035714286,0.05952381,84.0,0,1,17,1.0,1207,1207,0,0,0.0,0.0,0.2105524072,83.8295036539,0,1,16,0.6709581375,1206,1207,0.0],[1,1,0.0,0.036781609,0.009195402,435.0,0,1,11,1.0,1208,1208,0,0,0.0,0.0,0.0858119551,434.8668055011,0,1,10,1.0,1207,1207,0.0],[1,2,0.130162791,0.243902439,0.297560976,102.5,0,1,2,1.0,1210,1210,0,1,0.2793706175,0.6225789683,0.4574186524,102.3322437886,0,0,2,1.0,1209,1210,0.0],[1,16,0.785412179,0.285609934,0.194302411,85.5625,1,1,250,0.3125,1226,1226,1,15,0.531873927,0.0967058638,0.1299391792,85.4557847909,0,1,250,0.0845054183,1226,1226,0.0],[1,1,0.0,0.072847682,0.072847682,151.0,0,1,5,1.0,1227,1227,1,0,0.2593652106,0.1653134645,0.3324296016,150.9916153206,0,0,5,1.0,1226,1226,0.0],[1,3,0.0,0.0,0.0,97.66666667,0,1,0,0.333333333,1230,1230,0,2,0.0,0.2444021635,0.208125848,97.4490166382,0,1,0,0.4626860882,1230,1230,0.0],[1,2,0.0,0.0,0.0,50.0,0,1,0,0.5,1232,1232,1,2,0.0,0.0,0.003307957,49.9847624647,0,0,0,0.0335296704,1231,1232,0.0],[1,1,0.0,0.094117647,0.011764706,170.0,0,1,8,1.0,1233,1233,1,0,0.328484686,0.3526015874,0.1515817647,170.5896250867,0,1,7,0.9123249349,1232,1233,0.0],[1,1,0.0,0.051724138,0.086206897,58.0,1,1,20,1.0,1234,1234,0,1,0.0,0.1865781908,0.3938811593,58.4129559174,1,1,20,0.9115533045,1234,1233,0.0],[1,5,0.82471122,0.095714286,0.055714286,140.0,0,1,26,1.0,1239,1239,1,4,0.7369879912,0.0,0.2981991101,140.1155042024,0,1,26,1.0,1238,1238,0.0],[1,1,0.0,0.0,0.00990099,101.0,1,1,6,1.0,1240,1240,1,0,0.1508525528,0.0,0.0905897541,100.7491530032,0,0,6,1.0,1240,1240,0.0],[1,6,0.165425748,0.083526682,0.452436195,71.83333333,0,1,61,0.833333333,1247,1247,0,6,0.1939859641,0.2644472541,0.988611684,71.943317456,0,1,60,1.0,1246,1247,0.0],[1,1,0.0,0.0,0.0,143.0,0,1,0,1.0,1247,1247,0,0,0.1290231417,0.0,0.4010763428,142.6748660757,0,1,0,1.0,1246,1247,0.0],[1,7,0.720497517,0.054446461,0.022686025,157.4285714,1,1,68,1.0,1254,1254,0,6,1.0,0.003510319,0.051433738,157.5937857782,0,0,67,1.0,1253,1254,0.0],[1,13,0.775907453,0.084894614,0.084309133,131.3846154,0,1,103,0.769230769,1267,1267,0,13,0.7450492787,0.0,0.692507032,131.4590124288,0,0,102,0.4997050696,1266,1266,0.0],[1,2,0.881290899,0.097328244,0.036259542,262.0,0,1,1,1.0,1269,1269,1,2,0.9075322159,0.2474730232,0.249518088,262.3628269294,0,1,1,1.0,1269,1268,0.0],[1,1,0.0,0.012820513,0.025641026,156.0,0,1,0,1.0,1270,1270,1,0,0.0226649299,0.1637131773,0.4524211501,155.6698352351,0,0,0,0.7302071521,1270,1269,0.0],[1,1,0.0,0.029585799,0.00591716,169.0,0,1,1,1.0,1271,1271,0,0,0.1890190339,0.0,0.0577619631,168.6690089697,0,1,1,1.0,1271,1271,0.0],[1,10,0.881348667,0.176895307,0.064981949,55.4,0,1,10,0.1,1281,1281,1,10,1.0,0.2643307337,0.0119048253,55.0912365573,0,1,9,0.0408590927,1281,1280,0.0],[1,1,0.0,0.1,0.1,10.0,0,1,20,1.0,1282,1282,0,1,0.0,0.3189810412,0.0455218382,9.6734441396,0,0,20,1.0,1282,1281,0.0],[1,1,0.0,0.001937984,0.001937984,516.0,0,1,2,1.0,1283,1283,0,0,0.0,0.1441361854,0.1336602513,516.1760355612,0,1,2,1.0,1283,1282,0.0],[1,1,0.0,0.006993007,0.006993007,143.0,0,1,0,1.0,1284,1284,1,1,0.0,0.0179720812,0.4141469569,143.0127554483,0,1,0,0.6433381342,1283,1284,0.0],[1,1,0.0,0.0,0.0,0.0,0,1,0,1.0,1285,1285,0,0,0.1239336751,0.0,0.192561878,0.2348769139,0,0,0,0.9790929505,1284,1285,0.0],[1,1,0.0,0.0,0.0,24.0,0,1,0,1.0,1304,1304,0,1,0.0,0.0593479828,0.0799169398,23.6765069907,0,1,0,0.7660930253,1304,1303,0.0],[1,11,0.912192406,0.059472716,0.053341508,148.2727273,0,1,126,0.727272727,1297,1297,1,10,1.0,0.0,0.1666054414,148.0590736661,0,0,125,0.7890679648,1297,1296,0.0],[1,6,0.65871668,0.017582418,0.038827839,227.5,0,1,4,0.666666667,1304,1304,1,6,1.0,0.0,0.2012111921,227.8572399077,0,1,4,0.7744943102,1303,1304,0.0],[1,1,0.0,0.0,0.0,17.0,0,1,0,1.0,1297,1297,0,0,0.4247737302,0.2988236472,0.3371112436,17.043789978,0,1,0,0.9866425876,1296,1296,0.0],[1,3,0.745726561,0.167760075,0.062792877,355.6666667,0,1,3,0.333333333,1308,1308,1,3,0.8004133321,0.4996224069,0.1118468631,355.8234503982,0,0,2,0.5217976739,1307,1307,0.0],[1,1,0.0,0.0,0.0,7.0,0,1,0,1.0,1308,1308,0,1,0.0955324724,0.2613446106,0.0649019492,7.261218738,0,1,0,0.9876828774,1308,1308,0.0],[1,5,0.0,0.0,0.0,109.2,0,1,0,0.2,1325,1325,0,4,0.0029846889,0.0,0.1577492679,109.5250505766,0,1,0,0.1801722085,1325,1324,0.0],[1,12,0.0,0.0,0.0,93.75,0,1,138,0.25,1325,1325,1,12,0.0,0.0044068538,0.0388840324,93.9346812302,0,0,138,0.3289964427,1325,1324,1.0],[1,1,0.0,0.555555556,0.185185185,54.0,0,1,20,1.0,1326,1326,1,1,0.0,0.2691885408,0.3585753942,53.595206569,0,0,20,1.0,1326,1326,0.0],[1,2,0.918295834,0.0,0.048165138,218.0,0,1,0,1.0,1328,1328,1,1,1.0,0.1021673213,0.2110544679,217.7649723698,0,0,0,1.0,1327,1328,0.0],[1,2,0.543564443,0.083333333,0.083333333,24.0,0,1,1,1.0,1330,1330,0,2,0.5057570932,0.0,0.0067794977,23.8749852329,0,1,0,0.5264912753,1329,1330,0.0],[1,2,0.918295834,0.026058632,0.013029316,153.5,0,1,0,1.0,1332,1332,0,2,1.0,0.3721892563,0.0059691596,153.9336228262,0,0,0,1.0,1331,1331,0.0],[1,3,0.920619836,0.012269939,0.024539877,54.33333333,1,1,28,1.0,1335,1335,0,2,0.535987203,0.0,0.4093216928,54.2338120335,0,0,28,1.0,1334,1335,0.0],[1,1,0.0,0.024590164,0.008196721,122.0,0,1,8,1.0,1336,1336,0,0,0.1892035385,0.1202498187,0.2158120209,122.0353482619,0,0,7,1.0,1335,1336,0.0],[1,1,0.0,0.006160164,0.002053388,487.0,0,1,0,1.0,1337,1337,0,1,0.0,0.5324575891,0.0295029068,487.2738133085,0,1,0,0.9609142729,1337,1337,0.0],[1,1,0.0,0.026086957,0.002898551,345.0,0,1,0,1.0,1338,1338,1,1,0.0153582429,0.2012514224,0.0040105278,345.1463485602,0,0,0,0.7219417698,1338,1337,0.0],[1,1,0.0,0.0,0.013333333,150.0,0,1,0,1.0,1339,1339,1,0,0.0,0.0,0.0999414145,149.9289748108,0,1,0,0.855993935,1339,1339,0.0],[1,2,0.99107606,0.044213264,0.00260078,384.5,0,2,5,1.0,156,156,1,1,0.4964459251,0.3993431616,0.5447072753,384.4119144792,0,1,4,0.9692005417,155,156,0.0],[1,2,0.0,0.0,0.008403361,59.5,0,1,4,1.0,1341,1341,1,1,0.3015734719,0.0104254206,0.0741905341,59.472022496,0,1,4,1.0,1341,1340,0.0],[1,3,0.930067877,0.027777778,0.072916667,96.0,0,1,29,1.0,1344,1344,1,3,1.0,0.0,0.4406442448,95.9058169668,0,1,29,1.0,1343,1343,0.0],[1,1,0.0,0.047619048,0.056122449,588.0,0,1,1,1.0,1345,1345,0,1,0.1344815094,0.0,0.0298197482,588.2656360437,0,1,1,1.0,1345,1345,0.0],[1,1,0.0,0.01369863,0.003424658,292.0,0,1,1,1.0,157,157,1,0,0.1272788966,0.3156543716,0.438038652,292.0990023599,0,0,0,0.9288544051,157,156,0.0],[1,1,0.0,0.003984064,0.0,753.0,0,2,2,1.0,158,158,0,0,0.0,0.1820555819,0.0834726191,752.9874001944,0,2,1,0.7299973298,158,157,0.0],[1,3,0.288448437,0.61352657,0.212560386,69.0,0,1,54,1.0,1348,1348,0,3,0.0,0.3449323949,0.0072482074,68.9778283153,0,1,53,1.0,1348,1347,0.0],[1,1,0.0,0.0,0.196969697,132.0,0,2,5,1.0,159,159,0,1,0.2116358632,0.0223784055,0.229396161,132.0979825702,0,1,5,0.935675142,158,158,0.0],[1,1,0.0,0.068965517,0.068965517,29.0,0,1,1,1.0,1349,1349,1,0,0.1044128948,0.0,0.2596192351,29.0393189349,0,0,0,0.6611288497,1349,1348,0.0],[1,4,0.732236192,0.065488565,0.083160083,240.5,0,1,4,0.75,1353,1353,1,4,0.6983304606,0.3414439794,0.1774036045,241.120277919,0,1,4,0.7440726949,1352,1353,0.0],[1,2,1.0,0.004264392,0.004264392,234.5,0,1,2,1.0,1355,1355,1,1,0.6493233749,0.0,0.0019612376,234.4120477916,0,1,2,0.3701333834,1354,1355,0.0],[1,1,0.0,0.139534884,0.627906977,86.0,0,1,21,1.0,1356,1356,0,1,0.4596324389,0.0,0.5709469991,86.3615879767,0,0,21,0.9356546651,1356,1356,0.0],[1,1,0.0,0.007968127,0.007968127,251.0,0,1,2,1.0,1357,1357,1,1,0.1094174233,0.3832257351,0.3438019816,250.96331959,0,1,1,0.8934038081,1357,1357,0.0],[1,1,0.0,0.0,0.024096386,166.0,0,1,2,1.0,1358,1358,0,1,0.3075026768,0.0,0.2320243712,165.9454836745,0,1,2,1.0,1357,1357,0.0],[1,2,0.779349837,0.454545455,0.53030303,33.0,0,1,21,1.0,1360,1360,0,1,0.791086811,0.6209205966,0.1614133451,32.7391243139,0,0,21,0.8727142632,1359,1360,0.0],[1,4,0.263002583,0.067264574,0.056053812,223.0,1,1,6,1.0,1364,1364,1,4,0.8574054402,0.0,0.4177564212,223.3071370961,0,0,6,0.6320486558,1363,1363,0.0],[1,1,0.0,0.006993007,0.006993007,143.0,1,1,2,1.0,1365,1365,0,1,0.0,0.3680886189,0.6529350487,143.1769110091,0,0,1,0.7047873049,1364,1365,0.0],[1,1,0.0,0.00397351,0.0,755.0,0,2,1,1.0,160,160,1,1,0.4095834263,0.0,0.3210499903,754.7375504086,0,2,0,1.0,159,160,0.0],[1,1,0.0,0.0,0.0,43.0,0,1,0,1.0,1367,1367,1,0,0.0,0.0919822869,0.1006456772,42.8986757864,0,1,0,1.0,1367,1366,0.0],[1,1,0.0,0.005780347,0.0,519.0,0,1,0,1.0,1367,1367,0,0,0.0,0.2545562451,0.0777380623,519.0090972128,0,1,0,0.967180324,1366,1367,0.0],[1,3,0.579380164,0.006589786,0.008237232,202.3333333,0,1,0,1.0,1370,1370,1,3,0.6654984627,0.0,0.1383182145,202.6526144987,0,0,0,0.990263278,1369,1370,0.0],[1,1,0.0,0.22,0.02,50.0,0,1,0,1.0,1371,1371,1,0,0.0,0.0756366005,0.3427117602,50.204727261,0,0,0,0.8796080936,1370,1370,0.0],[1,1,0.0,0.613941019,0.525469169,373.0,0,1,4,1.0,1372,1372,1,1,0.1034461393,0.5098125596,0.9740069029,372.9833609816,0,0,4,0.8459984895,1371,1372,0.0],[1,4,0.591544457,0.144886364,0.085227273,176.0,0,1,85,0.75,1376,1376,1,4,0.2470857482,0.0,0.4486486996,175.6231926721,0,1,84,0.6810085809,1376,1376,0.0],[1,3,0.108001983,0.270471464,0.1191067,134.3333333,0,1,7,0.666666667,1379,1379,0,3,0.110230036,0.4713112097,0.03611474,134.4584695417,0,0,6,0.1830727623,1378,1378,0.0],[1,1,0.0,0.0,0.010869565,92.0,0,1,3,1.0,1380,1380,0,1,0.0555759,0.2663877222,0.0232709555,92.0020056269,0,0,3,0.6481730671,1379,1379,0.0],[1,4,0.929939344,0.101369863,0.295890411,91.25,0,1,69,0.75,1384,1384,1,4,0.7525421046,0.0,0.068978085,91.4185589047,0,0,68,1.0,1384,1383,0.0],[1,1,0.0,0.010416667,0.0,96.0,0,1,23,1.0,1385,1385,1,0,0.1422481313,0.0,0.2556666725,96.5579145318,0,1,23,0.909411773,1384,1385,0.0],[1,3,0.924296611,0.042253521,0.026408451,189.3333333,0,1,25,1.0,1388,1388,1,2,0.6847803253,0.3976540806,0.1113370667,189.4163510859,0,1,24,0.6844886686,1388,1387,0.0],[1,1,0.0,0.055555556,0.069444444,144.0,0,1,1,1.0,1389,1389,1,1,0.0753262054,0.0,0.5879540603,144.0140590037,0,1,1,0.8974069327,1389,1389,0.0],[1,1,0.0,0.0,0.0,0.0,0,1,21,1.0,1390,1390,1,0,0.0,0.0,0.0745452631,0.130570583,0,1,21,0.9698567818,1389,1389,0.0],[1,10,0.687837029,0.152683296,0.123960695,132.3,1,1,96,0.9,1400,1400,0,9,0.3150618736,0.0144627579,0.0311440945,132.426799233,0,0,96,1.0,1399,1399,0.0],[1,2,0.970950594,0.005263158,0.003508772,285.0,0,1,6,1.0,1402,1402,0,1,0.9132755996,0.0,0.2766580791,285.1803643518,0,0,6,1.0,1401,1402,0.0],[1,6,0.304757112,0.118027486,0.086499596,206.1666667,0,1,33,0.833333333,1408,1408,1,5,0.326056666,0.4570058057,0.1626068409,205.884725469,0,0,33,1.0,1408,1408,0.0],[1,2,0.448864489,0.055865922,0.003724395,268.5,0,1,7,1.0,1410,1410,1,2,0.590878284,0.0,0.4451459719,268.2194124747,0,0,6,1.0,1409,1410,0.0],[1,2,0.650022422,0.024427481,0.003053435,327.5,0,1,4,1.0,1412,1412,0,2,0.6803558477,0.0,0.0599052871,327.5852078998,0,0,3,1.0,1412,1411,0.0],[1,1,0.0,0.158940397,0.013245033,151.0,0,1,24,1.0,1413,1413,1,0,0.0,0.4870873799,0.0108181523,151.1226988596,0,1,23,1.0,1412,1412,0.0],[1,1,0.0,0.180851064,0.010638298,188.0,0,1,4,1.0,1414,1414,0,0,0.0,0.8493011804,0.2299712982,187.8157364849,0,0,4,1.0,1413,1413,0.0],[1,2,0.999010271,0.076923077,0.21978022,45.5,0,1,6,1.0,1416,1416,1,1,0.6507376972,0.0,0.713872298,45.3512335396,0,1,6,1.0,1416,1416,0.0],[1,11,0.655734109,0.117302053,0.135316297,217.0,0,1,44,0.454545455,1427,1427,1,10,0.4699525686,0.1869180792,0.0285786634,217.0286288674,0,1,44,0.5843643223,1427,1427,1.0],[1,2,0.811278124,0.042813456,0.006116208,327.0,0,1,6,0.5,1429,1429,0,2,0.5014004409,0.0,0.3053973072,327.0362661917,0,1,6,0.325032247,1428,1428,0.0],[1,1,0.0,0.089918256,0.089918256,367.0,0,1,3,1.0,1430,1430,0,0,0.1087202997,0.0,0.178216305,366.7767753304,0,0,3,1.0,1430,1430,0.0],[1,1,0.0,0.074468085,0.042553191,94.0,0,1,3,1.0,1431,1431,0,1,0.0448785229,0.0,0.2128743462,93.9072216583,0,0,2,0.9221511195,1431,1431,0.0],[1,3,0.781659665,0.016786571,0.014388489,139.0,0,1,6,0.666666667,1434,1434,0,2,0.6589746584,0.0,0.2937252097,138.7229968658,0,0,5,0.7887659906,1433,1434,0.0],[1,13,0.576462789,0.083113456,0.014511873,58.30769231,0,1,73,0.615384615,1447,1447,0,12,0.8410859929,0.0578711007,0.2154968429,58.0948245681,0,1,73,0.3188212868,1447,1447,0.0],[1,1,0.0,0.019230769,0.019230769,52.0,1,1,1,1.0,1448,1448,0,1,0.0422161752,0.551092392,0.0721319623,52.1892563124,1,0,1,0.5831241966,1448,1448,0.0],[1,1,0.0,0.086715867,0.014760148,542.0,0,1,3,1.0,1449,1449,1,0,0.0603606677,0.0577522472,0.1908827602,541.6632449306,0,0,3,0.6940992422,1449,1448,0.0],[1,2,0.999142104,0.134281201,0.003159558,316.5,0,1,41,1.0,1451,1451,0,2,0.9032529381,0.3512965401,0.2319532096,316.3867799244,0,0,40,0.829975115,1450,1450,0.0],[1,7,0.951411798,0.014892033,0.014892033,191.8571429,0,1,55,0.571428571,1458,1458,1,6,0.5544095711,0.1135380507,0.3475782973,191.8974529979,0,1,54,0.7168008384,1457,1458,0.0],[1,63,0.989972742,0.037925862,0.040711378,74.07936508,0,1,1061,0.412698413,1521,1521,1,62,0.8517970309,0.2516188601,0.2136573657,74.2890431182,0,1,1061,0.8269760545,1520,1521,0.0],[1,1,0.0,0.021276596,0.021276596,47.0,0,1,6,1.0,1522,1522,1,1,0.3387758887,0.007275162,0.0016054965,47.1288137064,0,1,5,0.9264564851,1521,1521,0.0],[1,1,0.0,0.003731343,0.003731343,268.0,0,1,7,1.0,1523,1523,1,0,0.0,0.0,0.0955400911,267.5797768301,0,0,6,1.0,1523,1523,0.0],[1,92,0.968007555,0.034282555,0.042438485,78.63043478,0,1,1345,0.315217391,1615,1615,1,91,1.0,0.0,0.0633093886,78.530891361,0,1,1345,0.1983764408,1614,1614,0.0],[1,34,0.953651132,0.075376884,0.06588498,52.67647059,0,1,367,0.441176471,1649,1649,1,33,1.0,0.2095339074,0.1307319713,52.57328155,0,0,367,0.4323909348,1648,1648,0.0],[1,80,0.726654106,0.063026845,0.052133316,96.3875,0,1,1283,0.3875,1730,1730,1,80,0.7835939892,0.0172481541,0.1174968442,96.1551509108,0,1,1283,0.4459372753,1729,1729,0.0],[1,1,0.0,0.0,0.0,32.0,0,1,0,1.0,1730,1730,1,1,0.2698989999,0.0,0.038709367,32.1447906656,0,1,0,1.0,1730,1730,0.0],[1,1,0.0,0.002487562,0.002487562,402.0,0,1,0,1.0,1731,1731,0,1,0.0916568803,0.0,0.2814222135,402.0463556556,0,0,0,0.8959482078,1731,1731,0.0],[1,83,0.974370256,0.05450057,0.039688568,63.44578313,0,1,1393,0.385542169,1859,1859,1,83,1.0,0.0395184781,0.2012073965,64.0292383662,0,1,1393,0.5465095693,1858,1859,0.0],[1,1,0.0,0.0,0.0,5.0,0,1,0,1.0,1776,1776,1,0,0.1508830015,0.1051299705,0.5496026864,4.8433254877,0,1,0,0.8516057589,1775,1776,0.0],[1,44,0.985628122,0.056259905,0.065768621,57.36363636,0,1,737,0.522727273,1776,1776,1,44,1.0,0.0640216439,0.2697923316,57.4825067218,0,1,736,0.6387641603,1776,1776,1.0],[1,16,0.926484166,0.04398827,0.045454545,85.25,0,1,291,0.375,1875,1875,0,16,0.7213851061,0.0794858903,0.3638150101,85.3249887147,0,0,291,0.2570956834,1874,1874,0.0],[1,3,0.624186839,0.117142857,0.094285714,116.6666667,0,1,26,0.666666667,1879,1879,1,2,0.6219908146,0.1119923308,0.1453749258,116.4178813255,0,1,25,0.71439315,1878,1878,0.0],[1,1,0.0,0.0,0.0,30.0,0,1,0,1.0,1879,1879,1,1,0.0,0.1613084076,0.2358138884,30.0657484388,0,1,0,1.0,1879,1879,0.0],[1,2,0.867507134,0.091928251,0.195067265,223.0,0,1,0,1.0,1881,1881,0,1,0.740051874,0.477111276,0.34026381,223.0336031073,0,1,0,0.7550779601,1880,1881,0.0],[1,1,0.0,0.111111111,0.111111111,81.0,0,1,26,1.0,1882,1882,0,0,0.0,0.4242749121,0.0817762877,81.1826151861,0,0,26,1.0,1881,1881,0.0],[1,3,0.851954213,0.03559322,0.047457627,196.6666667,0,1,0,1.0,1886,1886,1,3,0.7569894807,0.2026916899,0.3525541864,196.3025291607,0,1,0,0.73790535,1886,1885,0.0],[1,1,0.0,0.0,0.0,18.0,0,1,0,1.0,1886,1886,0,1,0.4905877372,0.0,0.0375804536,18.1290265282,0,1,0,0.5263673593,1885,1886,0.0],[1,1,0.0,0.001828154,0.001828154,547.0,1,1,1,1.0,1887,1887,1,0,0.0310398917,0.0,0.0698225811,546.7684006021,1,1,1,0.8825310671,1886,1887,0.0],[1,1,0.0,0.098360656,0.081967213,61.0,0,1,1,1.0,1888,1888,1,1,0.0,0.0877074512,0.0974431373,61.2332915605,0,0,0,0.7936173511,1887,1888,0.0],[1,29,0.998981868,0.029101996,0.040742794,124.4137931,0,1,358,0.379310345,1917,1917,0,28,0.9857631495,0.0,0.307685578,124.5775806988,0,1,357,0.3165255888,1917,1916,0.0],[1,3,0.692181495,0.076271186,0.220338983,39.33333333,0,1,17,1.0,1920,1920,1,3,0.9469525434,0.0652297097,0.1905731187,38.5104523011,0,1,17,0.4664369519,1919,1920,0.0],[1,1,0.0,0.007246377,0.297101449,138.0,0,1,1,1.0,1921,1921,0,0,0.0,0.0641813268,0.1418426742,138.4028030898,0,0,0,1.0,1920,1921,0.0],[1,1,0.0,0.235294118,0.156862745,51.0,0,1,1,1.0,1922,1922,0,1,0.0,0.3952544596,0.3361613915,51.3862392839,0,1,0,0.7045801839,1921,1922,0.0],[1,2,0.0,0.003656307,0.003656307,273.5,0,1,1,1.0,1925,1925,0,1,0.0,0.169963658,0.216287836,273.5808982401,0,1,1,0.5101663527,1924,1924,0.0],[1,1,0.0,0.0,0.0,2.0,0,1,0,1.0,1925,1925,1,0,0.10191944,0.0,0.5201247524,1.9698109382,0,0,0,1.0,1924,1925,0.0],[1,3,0.956501493,0.076923077,0.033846154,108.3333333,0,1,2,1.0,1928,1928,1,3,0.9519763951,0.1128935838,0.1140487507,108.5211452638,0,0,2,1.0,1928,1927,0.0],[1,1,0.0,0.016393443,0.016393443,61.0,1,1,0,1.0,1929,1929,1,0,0.0293678425,0.0,0.1485520884,60.8032146851,1,0,0,0.6178977872,1928,1928,0.0],[1,1,0.0,0.02,0.02,50.0,0,1,1,1.0,1930,1930,1,0,0.0,0.0,0.0869356004,50.087344571,0,0,1,0.785540706,1929,1930,0.0],[1,3,0.986270709,0.010964912,0.041666667,152.0,0,1,3,0.333333333,1933,1933,1,2,1.0,0.2066265871,0.5786776395,151.6208424651,0,1,3,0.1589970452,1932,1933,0.0],[1,1,0.0,0.046783626,0.040935673,342.0,1,1,1,1.0,1934,1934,0,1,0.1553505258,0.0175576981,0.4024897146,342.2835363711,0,1,0,1.0,1934,1933,0.0],[1,1,0.0,0.011560694,0.011560694,173.0,0,1,1,1.0,1935,1935,1,1,0.027819413,0.0,0.0057654127,172.8639121082,0,0,1,1.0,1934,1935,0.0],[1,6,0.696834912,0.192259675,0.014981273,133.5,0,1,6,0.333333333,1941,1941,0,5,0.6948626442,0.0,0.0686685652,133.8222931265,0,1,6,0.1260900339,1940,1940,0.0],[1,8,0.0,0.0,0.0,33.125,0,1,0,0.125,1953,1953,0,7,0.3102426207,0.4014496619,0.0787444338,33.5889188347,0,1,0,0.0,1952,1952,0.0],[1,4,0.0,0.016,0.008,31.25,0,1,3,0.5,1953,1953,0,3,0.338950564,0.0,0.2930661717,31.216481358,0,0,2,0.3484908147,1953,1953,0.0],[1,1,0.0,0.039812646,0.004683841,427.0,0,1,0,1.0,1954,1954,0,1,0.0,0.2501739765,0.071003241,426.7478877605,0,0,0,1.0,1954,1953,0.0],[1,33,0.992832927,0.021726535,0.029837775,104.6060606,0,3,337,0.242424242,38,38,0,33,1.0,0.3580958696,0.0192592644,104.5223743516,0,3,336,0.2823083349,38,37,0.0],[1,1,0.0,1.0,1.0,2.0,0,1,0,1.0,1955,1955,1,0,0.0,0.6427400854,1.0959622212,2.3013931559,0,0,0,0.8856373871,1954,1954,0.0],[1,60,0.990747313,0.034212002,0.044587773,59.43333333,0,1,995,0.383333333,2015,2015,0,60,1.0,0.078861621,0.0426529812,59.9694554487,0,1,994,0.4318076456,2014,2015,0.0],[1,1,0.0,0.008196721,0.114754098,122.0,0,1,1,1.0,2016,2016,0,0,0.0,0.0499931035,0.0933472105,122.1361697843,0,0,1,1.0,2016,2016,0.0],[1,1,0.0,0.217948718,0.243589744,78.0,0,1,1,1.0,2017,2017,0,0,0.1182048475,0.2975444317,0.6278685763,78.0430939703,0,0,0,0.8039826966,2016,2016,0.0],[1,1,0.0,0.027777778,0.027777778,36.0,0,1,1,1.0,2020,2020,1,1,0.0,0.5732919963,0.144404663,36.1194108026,0,0,0,1.0,2020,2019,0.0],[1,2,0.337290067,0.178343949,0.025477707,78.5,0,1,1,1.0,2019,2019,1,1,0.539118797,0.6628085705,0.0175622773,78.8335744165,0,1,0,1.0,2018,2018,0.0],[1,1,0.0,2.0,2.0,1.0,1,1,0,1.0,2021,2021,1,0,0.0,1.0,2.1173785833,1.1032249745,1,1,0,0.9126531434,2020,2020,0.0],[1,1,0.0,0.031746032,0.007936508,126.0,1,1,1,1.0,2022,2022,1,1,0.0,0.0185860169,0.0278776548,125.9552411222,0,0,1,1.0,2021,2022,0.0],[1,2,0.0,0.0,0.0,39.5,0,1,0,0.5,2028,2028,0,1,0.0065508835,0.4555036747,0.1765395105,39.2750129339,0,1,0,0.1817422911,2028,2028,0.0],[1,4,0.58887508,0.023743017,0.058659218,179.0,0,1,0,0.5,2028,2028,1,4,0.5266765972,0.0536931076,0.0008904442,179.3007189233,0,1,0,0.3281446772,2028,2028,0.0],[1,6,0.456361778,0.05988024,0.087254063,194.8333333,0,1,55,0.833333333,2034,2034,0,6,0.5012383298,0.0690887391,0.1502500974,195.2322167994,0,0,54,0.9799653966,2033,2033,0.0],[1,16,0.997568934,0.052173913,0.073913043,57.5,0,1,201,0.3125,2050,2050,1,15,0.6722177846,0.1568875904,0.0559432964,57.5725936284,0,0,200,0.0,2050,2050,0.0],[1,27,0.982183222,0.04626109,0.0747782,58.44444444,0,1,336,0.296296296,2077,2077,0,27,0.9729266739,0.0,0.6755866898,58.1490061529,0,1,336,0.0131815245,2077,2077,0.0],[1,16,0.602495618,0.365356623,0.22125182,85.875,0,1,11,0.4375,2093,2093,1,16,0.8512935628,0.4187791464,0.458095617,86.0404338945,0,0,11,0.0111680307,2092,2093,0.0],[1,6,0.609088258,0.182608696,0.023913043,76.66666667,1,1,3,0.5,2100,2100,0,5,1.0,0.098728518,0.2197069988,76.5854535093,0,1,3,0.6622486786,2099,2100,0.0],[1,1,0.0,0.0,0.0,23.0,1,1,0,1.0,2100,2100,1,0,0.1490350247,0.2102013799,0.3110815391,23.0844506169,1,1,0,1.0,2099,2100,0.0],[1,1,0.0,0.053571429,0.053571429,56.0,0,1,0,1.0,2101,2101,0,1,0.0,0.2675184062,0.0592944456,56.0973548201,0,1,0,1.0,2100,2101,0.0],[1,1,0.0,0.023346304,0.011673152,257.0,0,1,0,1.0,2102,2102,1,0,0.1229798779,0.1713463731,0.4824476069,257.3171776035,0,0,0,0.9615596996,2102,2102,0.0],[1,1,0.0,0.011363636,0.022727273,88.0,0,1,1,1.0,2103,2103,1,0,0.0,0.1005684197,0.1457478852,88.1063306904,0,0,1,1.0,2102,2103,0.0],[1,1,0.0,0.019480519,0.030844156,616.0,0,1,1,1.0,2104,2104,1,0,0.0769726261,0.2447101581,0.3137810177,616.2843628651,0,1,1,0.8858306148,2104,2103,0.0],[1,1,0.0,0.0,0.0,3.0,0,1,0,1.0,2111,2111,0,0,0.0,0.1016666681,0.4110996363,3.2130037369,0,0,0,0.8651067102,2111,2110,0.0],[1,6,0.480197677,0.453978159,0.411856474,106.8333333,0,1,6,0.166666667,2111,2111,0,5,0.5230769808,0.4689091234,0.8949769308,106.6286501114,0,1,5,0.0,2111,2111,0.0],[1,1,0.0,0.848484848,0.101010101,99.0,0,1,1,1.0,2112,2112,0,0,0.0,0.893738925,0.1447193084,99.2202037146,0,1,0,1.0,2112,2111,0.0],[1,1,0.0,0.0,0.0,150.0,0,1,0,1.0,2114,2114,1,1,0.0198596006,0.0,0.1493240983,149.9155227283,0,1,0,1.0,2113,2114,0.0],[1,1,0.0,0.163265306,4.408163265,49.0,0,1,0,1.0,2113,2113,1,0,0.0,0.0483171943,4.266949594,48.7864923603,0,1,0,0.9888739223,2113,2112,0.0],[1,1,0.0,0.078651685,0.033707865,89.0,0,1,0,1.0,2115,2115,0,1,0.0,0.030602536,0.0079615831,88.6765706685,0,1,0,1.0,2115,2115,0.0],[1,1,0.0,0.0,0.0,24.0,0,1,0,1.0,2116,2116,1,1,0.0,0.0998939093,0.2088912549,24.1931993892,0,0,0,1.0,2116,2116,0.0],[1,1,0.0,0.153846154,0.153846154,26.0,0,1,0,1.0,2117,2117,1,0,0.0,0.0,0.291113638,26.0443976765,0,1,0,0.9367215149,2117,2117,0.0],[1,1,0.0,0.038910506,0.003891051,257.0,0,1,1,1.0,2118,2118,0,1,0.0093263199,0.0899355804,0.1405416597,257.5153628436,0,1,1,1.0,2117,2117,0.0],[1,1,0.0,0.012345679,0.037037037,81.0,0,1,1,1.0,2119,2119,0,0,0.2031265466,0.0,0.2075063308,80.6529045561,0,1,0,0.9720262446,2119,2119,0.0],[1,18,0.991360727,0.051948052,0.06257379,47.05555556,0,1,387,0.444444444,2137,2137,0,18,0.5574939724,0.0,0.1174758298,47.0455158111,0,1,386,0.7568105433,2136,2136,0.0],[1,1,0.0,0.086956522,0.0,46.0,0,1,11,1.0,2138,2138,0,0,0.0,0.3616104256,0.3329049211,45.5711583049,0,1,10,1.0,2138,2138,0.0],[1,4,0.972517783,0.086956522,0.062111801,40.25,0,1,44,0.75,2142,2142,0,3,0.9968235517,0.0,0.2028847936,40.2633990841,0,0,43,0.6575817541,2142,2141,0.0],[1,1,0.0,0.078431373,0.019607843,51.0,0,1,28,1.0,2143,2143,1,0,0.0,0.3148053511,0.4927095318,51.0527087104,0,0,27,1.0,2142,2142,0.0],[1,2,0.99107606,0.030075188,0.003759398,133.0,0,1,3,1.0,2145,2145,0,2,1.0,0.2911464114,0.1667691235,132.9782484456,0,1,2,0.8011786727,2144,2144,0.0],[1,2,0.918295834,0.03,0.03,50.0,1,1,2,1.0,2147,2147,1,2,0.8775747748,0.0017549203,0.0023959305,49.9915394401,1,1,2,1.0,2146,2146,0.0],[1,5,0.750830882,0.116504854,0.188349515,103.0,0,1,5,0.6,2152,2152,0,5,0.7784225157,0.1306198266,0.6099207512,102.6921926667,0,1,5,0.4287956239,2152,2151,0.0],[1,3,0.957445261,0.055130168,0.026033691,217.6666667,1,1,3,0.666666667,2155,2155,0,2,0.9616333463,0.0954987104,0.2953454421,217.9604263571,1,0,3,0.6057134025,2155,2154,0.0],[1,5,0.853616599,0.05625879,0.019690577,142.2,0,1,10,0.6,2160,2160,1,5,0.5406384331,0.0,0.3068355024,142.6976940014,0,0,10,0.4430013152,2159,2160,0.0],[1,3,0.656704548,0.013129103,0.013129103,152.3333333,0,1,0,0.333333333,2163,2163,1,3,0.4084603443,0.0,0.5268847758,152.3507434015,0,1,0,0.5024868251,2162,2162,0.0],[1,120,0.998475571,0.082743301,0.112869638,60.025,0,1,1440,0.008333333,280,280,0,120,0.8697036298,0.1045044615,0.4553842037,60.393399153,0,1,1439,0.0,279,279,0.0],[1,1,0.0,0.06741573,0.033707865,89.0,1,1,1,1.0,2164,2164,1,0,0.0,0.0,0.2755496545,88.6389077838,0,1,0,1.0,2163,2163,0.0],[1,7,0.75357162,0.032418953,0.019950125,171.8571429,0,1,12,0.714285714,2171,2171,0,6,0.627731956,0.1930464487,0.3123723947,172.2813225219,0,0,11,0.5105922241,2171,2171,0.0],[1,1,0.0,0.006993007,0.006993007,143.0,0,1,1,1.0,2172,2172,1,1,0.4602406131,0.1881893722,0.3714481964,142.9769818146,0,1,1,1.0,2172,2172,0.0],[1,1,0.0,0.12,0.08,100.0,0,1,2,1.0,2173,2173,0,1,0.3101815909,0.0,0.096230715,99.8266303515,0,1,2,1.0,2173,2172,0.0],[1,1,0.0,0.222222222,0.111111111,18.0,0,1,2,1.0,2174,2174,1,1,0.1144529313,0.5835732269,0.0803642695,17.6986257428,0,0,1,0.9852282037,2174,2174,0.0],[1,1,0.0,0.02238806,0.007462687,268.0,0,1,0,1.0,2175,2175,1,0,0.0,0.0,0.0033682937,267.8918279055,0,0,0,1.0,2174,2174,0.0],[1,5,0.638392425,0.030716724,0.033276451,234.4,0,1,6,1.0,2180,2180,1,5,0.7071487232,0.0,0.1384538262,234.5375301412,0,1,5,1.0,2179,2179,0.0],[1,6,0.798893425,0.116653258,0.054706356,207.1666667,0,1,10,0.666666667,2186,2186,0,6,0.3830332642,0.0,0.3136235002,207.0721877184,0,0,9,0.4315855067,2185,2186,0.0],[1,1,0.0,0.006666667,0.006666667,150.0,0,1,1,1.0,2187,2187,1,1,0.0,0.1426801679,0.0625131192,150.0979067159,0,0,1,1.0,2186,2187,0.0],[1,1,0.0,0.027210884,0.054421769,147.0,0,1,2,1.0,2188,2188,1,0,0.0287657091,0.3129987942,0.1328616649,147.1441497981,0,1,1,1.0,2188,2187,0.0],[1,2,0.337290067,0.06504065,0.455284553,61.5,0,1,4,0.5,2190,2190,0,2,0.329092941,0.0,0.1896800517,61.2270443847,0,0,4,1.0,2190,2190,1.0],[1,1,0.0,0.012121212,0.012121212,165.0,0,1,0,1.0,2191,2191,0,0,0.1000031798,0.0,0.3330868171,164.5407063929,0,1,0,1.0,2190,2191,0.0],[1,2,0.650022422,0.018421053,0.013157895,190.0,0,2,2,0.5,40,40,1,1,0.3318714669,0.0064691408,0.171911892,189.8781618523,0,1,2,0.6224867756,39,40,0.0],[1,1,0.0,0.238095238,0.071428571,42.0,0,1,2,1.0,2192,2192,1,1,0.0049552751,0.3669527501,0.105159697,42.3264341913,0,0,1,0.8365944321,2192,2191,0.0],[1,2,0.596104546,0.120535714,0.064732143,224.0,1,1,0,1.0,2194,2194,0,2,0.6543920191,0.0,0.0448527567,224.0012900732,0,0,0,0.7715598499,2194,2194,0.0],[1,2,0.550405816,0.463636364,0.463636364,55.0,0,1,4,0.5,2196,2196,0,2,0.4808353699,0.4516442197,0.2464753282,55.0719890826,0,0,4,0.5499274569,2196,2196,1.0],[1,1,0.0,0.0,0.0,26.0,0,1,0,1.0,2200,2200,1,1,0.0,0.173854376,0.4503740645,25.9509217264,0,1,0,1.0,2199,2199,0.0],[1,3,0.841370726,0.028985507,0.017598344,322.0,0,1,2,0.666666667,2200,2200,1,2,0.7881324425,0.0,0.147573936,321.8322997221,0,1,1,0.17835673,2200,2200,0.0],[1,1,0.0,0.017857143,0.017857143,56.0,0,1,2,1.0,2201,2201,0,1,0.0,0.0,0.2516876614,56.3853250767,0,0,2,1.0,2200,2200,0.0],[1,1,0.0,0.018987342,0.063291139,316.0,1,1,2,1.0,2202,2202,1,0,0.0,0.0,0.1242162691,315.7986907897,1,0,2,1.0,2201,2202,0.0],[1,2,0.954434003,0.058558559,0.085585586,111.0,0,1,4,1.0,2204,2204,1,2,0.6619023055,0.1632831984,0.0199441838,110.9332007053,0,1,4,0.8886567462,2204,2204,0.0],[1,2,0.918295834,0.015555556,0.011111111,225.0,0,1,2,0.5,2206,2206,0,1,1.0,0.0,0.0702770101,225.3546777159,0,1,2,0.5230736176,2206,2205,0.0],[1,1,0.0,0.046025105,0.0041841,478.0,0,1,2,1.0,2207,2207,0,1,0.0,0.2376581867,0.3876265193,477.956419253,0,1,2,1.0,2206,2206,0.0],[1,2,0.99964375,0.046894804,0.010139417,394.5,0,2,4,0.5,282,282,0,1,1.0,0.2513438685,0.1825634414,394.6958987682,0,1,3,0.3909428375,281,282,0.0],[1,6,0.654752081,0.188732394,0.090140845,59.16666667,0,1,10,0.666666667,2213,2213,1,5,0.5946464512,0.0186197027,0.0144253562,59.1546259359,0,0,10,0.7315236935,2212,2212,0.0],[1,3,0.816483583,0.25210084,0.054621849,79.33333333,1,1,4,1.0,2216,2216,0,2,0.9808089002,0.2919827545,0.2773147605,79.0536611972,1,0,4,0.9449166924,2216,2215,0.0],[1,2,0.503258335,0.051172708,0.006396588,234.5,0,1,6,1.0,2218,2218,1,1,0.4889812214,0.0,0.0923511913,233.8507449943,0,1,5,1.0,2218,2218,0.0],[1,10,0.0,0.048582996,0.117408907,49.4,0,1,29,0.2,2229,2229,0,10,0.1082667826,0.3176083081,0.3808845299,49.4600558105,0,1,28,0.5510422417,2229,2228,0.0],[1,1,0.0,0.0,0.0,15.0,0,1,0,1.0,2229,2229,0,0,0.5172148869,0.0,0.1368168152,14.71067924,0,0,0,1.0,2229,2228,0.0],[1,1,0.0,0.040697674,0.093023256,172.0,0,2,2,1.0,41,41,1,0,0.1054989821,0.0,0.2538332487,171.9492906873,0,2,1,0.7155232861,41,40,0.0],[1,5,0.84270354,0.044847328,0.010496183,209.6,0,1,12,0.4,2234,2234,1,4,0.6230739835,0.0845458354,0.3657898054,209.3483670288,0,0,12,0.6577982961,2233,2234,0.0],[1,1,0.0,0.0,0.014827018,607.0,1,1,0,1.0,2235,2235,1,0,0.1656333609,0.0,0.0729474504,606.6786861388,1,0,0,1.0,2235,2235,0.0],[1,3,0.722903528,0.091891892,0.043243243,185.0,0,1,7,1.0,2238,2238,0,2,0.3210468365,0.0,0.0821658804,185.0872623512,0,0,6,1.0,2238,2238,0.0],[1,1,0.0,0.0,0.0,3.0,0,1,0,1.0,2239,2239,0,0,0.0,0.0,0.046985709,3.2707263654,0,0,0,1.0,2238,2239,0.0],[1,1,0.0,0.050847458,0.06779661,59.0,0,1,3,1.0,2240,2240,0,1,0.0,0.0975877916,0.1568180279,59.1573826513,0,0,3,1.0,2239,2240,0.0],[1,2,0.787126586,0.058495822,0.036211699,179.5,0,1,6,0.5,2242,2242,0,1,0.8537517269,0.1153439784,0.1383644636,179.7775194205,0,1,5,0.5301915812,2241,2241,0.0],[1,1,0.0,0.584615385,0.230769231,65.0,0,1,2,1.0,2243,2243,0,0,0.2590092423,0.4573810718,0.2169757356,65.1122856732,0,1,2,0.9901652779,2242,2242,0.0],[1,2,0.909022156,0.050139276,0.052924791,179.5,0,1,6,0.5,2245,2245,0,1,0.9679361974,0.3807530938,0.1318855295,179.9580798847,0,0,6,0.4110571179,2245,2245,0.0],[1,1,0.0,0.009009009,0.009009009,111.0,0,1,2,1.0,2246,2246,0,0,0.1921137389,0.0,0.0670481554,110.6938259371,0,0,2,0.8440375365,2245,2245,0.0],[1,7,0.920909397,0.100628931,0.088050314,68.14285714,0,1,19,0.571428571,2253,2253,1,6,0.9421400667,0.2506467396,0.4201418279,67.7337871474,0,1,18,0.4926296552,2252,2253,0.0],[1,3,0.948521796,0.331838565,0.255605381,74.33333333,0,1,6,0.333333333,2256,2256,1,3,0.8276221658,0.2912777785,0.4212716708,74.122385626,0,0,5,0.3148744096,2256,2256,0.0],[1,12,0.836909342,0.183420677,0.175797999,174.9166667,0,1,20,0.5,2268,2268,1,12,0.9935190459,0.2910477163,0.5455770886,174.841825629,0,0,20,0.6278190768,2267,2268,0.0],[1,1,0.0,0.008645533,0.005763689,347.0,0,1,1,1.0,2270,2270,1,0,0.0849492872,0.4544055659,0.0222090946,346.6248957364,0,1,1,0.8397721521,2269,2269,0.0],[1,1,0.0,0.0,0.0,23.0,0,1,0,1.0,2270,2270,1,1,0.0894861346,0.4275020521,0.1421942593,23.2793228524,0,0,0,0.8161763784,2270,2269,0.0],[1,1,0.0,0.582781457,0.17218543,151.0,0,1,3,1.0,2271,2271,0,1,0.0327807964,0.6966518303,0.1117005287,151.1757026853,0,1,2,1.0,2270,2271,0.0],[1,3,0.936084711,0.039735099,0.016556291,100.6666667,0,1,3,1.0,2274,2274,0,3,0.6478896423,0.0,0.3788832237,100.2854167777,0,1,2,0.7944266183,2274,2273,0.0],[1,1,0.0,0.0,0.016129032,124.0,0,1,0,1.0,2275,2275,0,1,0.0,0.1627988489,0.0031527935,123.6679944174,0,0,0,0.840783415,2274,2274,0.0],[1,2,0.391243564,0.043918919,0.043918919,148.0,0,1,2,1.0,2277,2277,0,2,0.6255125275,0.0,0.0978847747,147.4886035138,0,0,2,1.0,2276,2277,0.0],[1,1,0.0,0.142857143,0.0,21.0,0,1,2,1.0,2278,2278,1,0,0.0,0.0839383953,0.4260828229,20.7389646475,0,0,1,1.0,2277,2278,0.0],[1,13,0.827582711,0.053773585,0.057861635,244.6153846,0,1,27,0.538461538,2291,2291,1,13,1.0,0.0,0.0789130266,244.9139888393,0,1,26,0.7883729872,2291,2290,0.0],[1,4,0.589279732,0.059322034,0.02259887,88.5,0,1,6,0.75,2295,2295,0,4,0.7091195107,0.1690429702,0.1034468617,88.022986086,0,1,6,0.5261048816,2295,2294,0.0],[1,5,0.771588681,0.03685742,0.027158099,206.2,0,1,12,0.4,2300,2300,0,4,0.4236210452,0.2677772652,0.1294838895,206.2511621202,0,1,11,0.2057306668,2300,2300,1.0],[1,1,0.0,0.002645503,0.0,756.0,0,2,2,1.0,283,283,0,1,0.0,0.0894073232,0.4310696366,756.0460467973,0,1,1,0.9206064031,282,282,0.0],[1,2,0.787126586,0.005138746,0.012332991,486.5,0,1,3,1.0,2302,2302,0,2,0.5391982231,0.0,0.2607533663,486.2498654139,0,0,3,1.0,2302,2301,0.0],[1,2,0.713146749,0.02259887,0.107344633,177.0,0,1,6,0.5,2304,2304,1,2,0.9152739179,0.185074223,0.2104402326,176.9440784615,0,0,5,0.3001368208,2304,2303,0.0],[1,1,0.0,0.014729951,0.004909984,611.0,0,1,0,1.0,2305,2305,1,1,0.0,0.0382980393,0.0390379973,610.7058932357,0,0,0,1.0,2305,2305,0.0],[1,2,0.918295834,0.020134228,0.020134228,74.5,0,1,0,0.5,2307,2307,1,2,1.0,0.0,0.2345372351,74.5128035671,0,0,0,0.4157625168,2307,2306,0.0],[1,5,0.87501265,0.143292683,0.115853659,65.6,0,1,10,0.8,2312,2312,1,4,0.7845423816,0.2999441575,0.1695731491,66.1383143517,0,1,10,0.7749989387,2312,2311,0.0],[1,1,0.0,0.064102564,0.038461538,78.0,0,1,3,1.0,2313,2313,0,1,0.1794511376,0.5217797389,0.1532999859,77.9510780551,0,1,3,0.9945092982,2313,2312,0.0],[1,1,0.0,0.21875,0.09375,32.0,1,1,3,1.0,2314,2314,1,1,0.0874964498,0.180021161,0.3581902971,32.115467182,0,0,3,1.0,2313,2313,0.0],[1,1,0.0,0.032258065,0.064516129,31.0,0,1,3,1.0,2315,2315,1,1,0.0,0.0980216402,0.4010753533,31.0776225843,0,0,3,0.8572792878,2315,2315,0.0],[1,1,0.0,0.069306931,0.01980198,101.0,0,1,2,1.0,2316,2316,1,1,0.5563388153,0.0,0.0187891223,101.5335547404,0,0,2,1.0,2316,2316,0.0],[1,99,0.750078768,0.014528386,0.014528386,45.19191919,0,1,286,0.202020202,2460,2460,0,98,0.743793979,0.0,0.225809573,45.0297174028,0,1,286,0.8406372424,2460,2459,0.0],[1,45,0.0,0.0,0.0,57.26666667,0,1,0,0.022222222,2460,2460,0,45,0.229899543,0.0196975167,0.3060404211,57.0794576843,0,0,0,0.2253046856,2460,2460,0.0],[1,1,0.0,0.004065041,0.004065041,492.0,0,1,1,1.0,2461,2461,0,1,0.0991000677,0.2924493598,0.2337595751,492.0333471935,0,0,1,1.0,2461,2460,0.0],[1,8,0.814527803,0.142076503,0.178961749,91.5,1,1,22,0.375,2469,2469,1,7,0.9516488117,0.3775233989,0.2739265468,91.5111884553,0,0,21,0.3432945813,2468,2469,0.0],[1,2,0.672294817,0.028416779,0.01759134,369.5,0,1,0,0.5,2471,2471,1,2,0.9684513913,0.0,0.1191103487,369.1741102453,0,0,0,0.2870599742,2471,2471,0.0],[1,1,0.0,0.006060606,0.006060606,165.0,1,1,2,1.0,2472,2472,0,1,0.0,0.0,0.1643033658,164.9793896595,0,0,2,1.0,2472,2471,0.0],[1,6,0.745951765,0.085885486,0.032623169,250.3333333,0,1,7,0.333333333,2478,2478,1,5,0.6718980097,0.8491451925,0.0917916188,250.2491836849,0,0,6,0.1140778712,2477,2477,0.0],[1,1,0.0,0.035175879,0.005025126,199.0,0,2,2,1.0,284,284,0,0,0.1399796498,0.0,0.0536576591,199.3357181859,0,2,1,0.7637753604,284,283,0.0],[1,3,0.773374111,0.115789474,0.084210526,63.33333333,1,1,2,0.666666667,2481,2481,1,3,0.5306439783,0.1701115553,0.5949608136,63.5328457142,0,0,2,0.7668265775,2481,2480,0.0],[1,30,0.890569947,0.029813382,0.059626764,146.4666667,0,1,57,0.566666667,2511,2511,0,30,0.6568627908,0.0,0.0362742631,146.63334798,0,0,57,0.460907721,2511,2511,0.0],[1,1,0.0,0.028169014,0.005633803,355.0,0,1,0,1.0,2512,2512,0,0,0.055549767,0.2225693565,0.2835949225,354.8886509431,0,0,0,0.3978663913,2512,2511,0.0],[1,4,0.768570873,0.319587629,0.103092784,24.25,0,1,8,1.0,2517,2517,0,4,0.8104981189,0.3797644406,0.1411616772,24.4857339469,0,0,8,0.6890974085,2517,2516,0.0],[1,1,0.0,0.0,0.0,71.0,0,1,0,1.0,2517,2517,1,1,0.214940943,0.0,0.0336910956,71.0730424748,0,1,0,0.7282406598,2516,2516,0.0],[1,1,0.0,0.032085561,0.016042781,187.0,0,1,1,1.0,2518,2518,1,0,0.0,0.0,0.2350922513,186.9420514322,0,0,0,0.9780600728,2518,2518,0.0],[1,3,0.500056108,0.10367893,1.0,99.66666667,0,1,1,0.666666667,2523,2523,1,3,0.4350834671,0.0,0.799525073,99.5964841414,0,0,0,0.5205629834,2523,2523,0.0],[1,2,0.0,0.0,0.0,10.5,0,1,0,0.5,2523,2523,1,2,0.0,0.0,0.1686733379,10.5669601771,0,0,0,0.236116567,2522,2522,0.0],[1,1,0.0,0.010224949,0.00204499,489.0,0,2,1,1.0,285,285,1,1,0.0,0.0,0.6174847025,489.0599541987,0,1,1,1.0,285,284,0.0],[1,1,0.0,0.007246377,0.007246377,138.0,1,1,3,1.0,2524,2524,0,0,0.3067453051,0.0,0.5097494794,137.8648562348,0,1,2,0.82714211,2523,2524,0.0],[1,1,0.0,0.493333333,0.6,75.0,0,1,2,1.0,2525,2525,1,0,0.0,0.9091244784,0.3842562288,74.9112486902,0,1,2,1.0,2525,2525,0.0],[1,1,0.0,0.005128205,0.035897436,195.0,0,2,0,1.0,286,286,1,1,0.0,0.0,0.0410692299,194.8553907706,0,1,0,1.0,286,285,0.0],[1,2,0.098446973,0.438423645,0.334975369,101.5,0,1,6,1.0,2527,2527,0,2,0.0216555938,0.4875140152,0.576493285,101.3553624831,0,0,5,0.9409194382,2527,2526,1.0],[1,3,0.962947016,0.017204301,0.010752688,155.0,0,1,1,1.0,2530,2530,0,2,0.5907833648,0.0638834325,0.1477771096,154.9965696603,0,0,1,0.8124129189,2530,2529,0.0],[1,1,0.0,0.016901408,0.01971831,355.0,0,1,0,1.0,2531,2531,1,1,0.0,0.0,0.0338269807,355.0123569167,0,0,0,1.0,2530,2530,0.0],[1,5,0.990882475,0.043804756,0.017521902,159.8,0,1,0,0.4,2536,2536,0,5,1.0,0.0,0.2768339165,159.2338429006,0,0,0,0.0,2535,2536,0.0],[1,1,0.0,0.00317965,0.00317965,629.0,0,1,0,1.0,2537,2537,0,1,0.0,0.0,0.2095407697,629.1060051485,0,1,0,1.0,2537,2537,0.0],[1,3,0.661745158,0.06175772,0.038004751,140.3333333,0,1,5,1.0,2540,2540,1,2,0.4356623362,0.0,0.2878561383,140.4663793393,0,0,4,0.4518634267,2540,2539,0.0],[1,1,0.0,0.006993007,0.006993007,143.0,0,1,2,1.0,2541,2541,0,1,0.0,0.0,0.0389256193,143.1838373323,0,1,1,1.0,2541,2541,0.0],[1,24,0.870819855,0.057092407,0.093584461,70.79166667,0,1,23,0.416666667,2565,2565,0,24,0.835530742,0.3359628616,0.309352074,70.7281780773,0,1,23,0.5393601916,2564,2565,0.0],[1,2,0.863120569,0.185185185,0.074074074,13.5,0,1,0,1.0,2567,2567,1,1,0.7784184108,0.2991221366,0.1369819525,13.4496363013,0,0,0,0.7639081708,2566,2566,0.0],[1,4,0.901022812,0.06162465,0.156862745,89.25,0,1,2,0.5,2572,2572,0,3,0.7418763485,0.0223286856,0.2807999059,89.3037661717,0,0,1,0.7578521156,2572,2572,1.0],[1,1,0.0,0.119047619,0.023809524,42.0,0,1,0,1.0,2568,2568,1,0,0.0,0.2268250614,0.0693077682,42.1683033862,0,0,0,1.0,2568,2567,0.0],[1,4,0.811513336,0.230582524,0.077669903,103.0,0,1,10,0.5,2576,2576,1,4,0.2035407391,0.0188759979,0.3324832535,102.9559834748,0,1,9,0.7102508544,2575,2576,0.0],[1,10,0.516337109,0.043141593,0.057522124,90.4,0,1,18,0.7,2586,2586,1,10,0.1265855089,0.0,0.0745017438,90.4121245997,0,1,18,0.7998672869,2586,2585,0.0],[1,1,0.0,0.010695187,0.010695187,187.0,0,1,0,1.0,2587,2587,1,1,0.1865419863,0.0939883084,0.0536109681,186.9637517694,0,0,0,1.0,2587,2586,0.0],[1,1,0.0,0.005747126,0.0,174.0,0,1,0,1.0,2588,2588,0,1,0.0,0.0135703222,0.135641814,173.3346226096,0,1,0,1.0,2587,2588,0.0],[1,1,0.0,0.9,0.24,100.0,0,1,4,1.0,2589,2589,0,0,0.0,1.0,0.0615107871,99.8139089267,0,0,4,1.0,2589,2588,0.0],[1,1,0.0,0.019650655,0.010917031,458.0,0,1,0,1.0,2590,2590,1,1,0.0,0.0,0.1570218864,457.9891589896,0,1,0,1.0,2590,2589,1.0],[1,3,0.470266149,0.06004902,0.049019608,272.0,0,1,1,0.666666667,2593,2593,1,3,0.2316970365,0.0,0.2649333,272.0918183537,0,0,0,0.7160502454,2592,2593,0.0],[1,19,0.933775485,0.008703481,0.015906363,175.3684211,0,1,12,0.315789474,2612,2612,0,19,1.0,0.3860044777,0.1904230026,175.586685642,0,1,11,0.5594825616,2611,2612,0.0],[1,1,0.0,0.015503876,0.0,387.0,1,1,3,1.0,2613,2613,1,1,0.0,0.1011926509,0.0223844858,386.8355209381,0,1,2,0.6499870102,2613,2612,0.0],[1,1,0.0,0.015625,0.0078125,128.0,0,1,3,1.0,2614,2614,0,0,0.0,0.2164681652,0.1867877115,127.7827078739,0,1,2,1.0,2613,2614,0.0],[1,1,0.0,0.013157895,0.013157895,76.0,0,1,2,1.0,2615,2615,1,0,0.3035916491,0.0144112912,0.3766056799,75.9997156237,0,0,1,0.8506223283,2614,2614,0.0],[1,1,0.0,0.02173913,0.054347826,92.0,0,1,0,1.0,2616,2616,0,0,0.0,0.1724636588,0.0258276167,92.1709746532,0,1,0,1.0,2615,2615,0.0],[1,1,0.0,0.024096386,0.036144578,83.0,0,1,4,1.0,2617,2617,0,0,0.0,0.5365675133,0.1658618615,83.1447693675,0,0,4,1.0,2616,2617,0.0],[1,1,0.0,0.104477612,0.0,67.0,0,2,3,1.0,42,42,0,1,0.0,0.3776409133,0.0222407737,66.9741331141,0,2,2,1.0,42,41,0.0],[1,4,0.984950011,0.018672199,0.024896266,120.5,0,1,0,0.75,2621,2621,0,3,0.978617908,0.290194628,0.2287663745,120.7228506016,0,1,0,0.1136496932,2620,2620,0.0],[1,1,0.0,0.031578947,0.0,190.0,0,1,0,1.0,2622,2622,0,1,0.3839647067,0.0672949615,0.2374103781,190.0577051046,0,1,0,0.8912991082,2621,2621,0.0],[1,1,0.0,0.041860465,0.055813953,215.0,0,1,1,1.0,2623,2623,1,1,0.0,0.2436825851,0.2086692628,215.2160212932,0,0,0,1.0,2623,2623,0.0],[1,1,0.0,0.0,0.025210084,119.0,0,1,0,1.0,2624,2624,0,1,0.1603987668,0.0,0.3342247276,118.7280244709,0,0,0,1.0,2623,2624,0.0],[1,2,0.0,0.0,0.0,93.0,0,1,0,0.5,2638,2638,0,2,0.0160859222,0.1047461127,0.1758856101,92.83566809,0,0,0,0.5066813607,2638,2637,0.0],[1,12,0.80419772,0.078247261,0.115023474,106.5,0,1,16,0.75,2638,2638,0,11,0.1897910195,0.0,0.5621617141,106.6475982214,0,1,15,0.8906085561,2638,2637,0.0],[1,2,0.619382195,0.012121212,0.145454545,82.5,0,1,0,1.0,2640,2640,0,2,0.4838214634,0.0,0.0028588731,82.441089506,0,0,0,1.0,2639,2639,0.0],[1,2,0.811278124,0.011337868,0.006802721,441.0,0,1,0,0.5,2642,2642,1,1,0.9541303171,0.1159307947,0.223487105,440.9532261417,0,0,0,0.1303099283,2641,2641,0.0],[1,3,0.755969903,0.151515152,0.242424242,11.0,0,1,36,1.0,2645,2645,0,2,0.8957672697,0.1680711217,0.0536510775,11.1549417601,0,1,35,1.0,2645,2645,0.0],[1,1,0.0,0.113636364,2.022727273,44.0,0,1,1,1.0,2647,2647,1,0,0.0,0.4553008999,2.1836135397,44.1796369081,0,1,0,1.0,2646,2646,0.0],[1,1,0.0,0.0,0.0,66.0,0,1,0,1.0,2647,2647,0,0,0.0,0.0,0.2295600176,66.2670855108,0,1,0,1.0,2646,2646,0.0],[1,2,0.918295834,0.014354067,0.014354067,104.5,0,1,1,1.0,2649,2649,1,2,0.4895578281,0.1320580209,0.2163651772,104.7840064331,0,0,0,1.0,2648,2649,0.0],[1,1,0.0,0.006993007,0.006993007,143.0,1,1,0,1.0,2650,2650,1,1,0.2144281665,0.0,0.3795732207,143.2337174894,0,1,0,0.682970677,2650,2649,0.0],[1,1,0.0,0.138461538,0.153846154,65.0,0,1,0,1.0,2651,2651,1,0,0.0,0.0571717511,0.3116542462,64.6309464374,0,0,0,1.0,2650,2650,0.0],[1,1,0.0,0.003937008,0.003937008,254.0,0,1,1,1.0,2652,2652,1,0,0.0,0.0,0.2758911133,253.7363332917,0,1,1,0.8484114565,2652,2651,0.0],[1,6,0.886068086,0.109090909,0.098989899,82.5,0,1,7,0.5,2658,2658,1,5,0.7959033851,0.2162507308,0.0328243473,82.1294153548,0,0,6,0.5254460296,2658,2658,0.0],[1,1,0.0,0.0,0.0,47.0,0,1,0,1.0,2659,2659,0,0,0.3534754074,0.0256012579,0.2647477511,47.1882531213,0,0,0,0.8631136942,2659,2659,0.0],[1,8,0.867560925,0.060197664,0.023360288,139.125,0,1,24,0.75,2668,2668,0,8,0.6895811813,0.6564768063,0.1209942211,139.0724660366,0,0,24,0.7953089117,2668,2668,0.0],[1,1,0.0,0.021052632,0.021052632,190.0,1,1,1,1.0,2660,2660,1,1,0.1169933323,0.0,0.6665741039,189.7937912176,1,1,1,0.66138238,2660,2660,0.0],[1,1,0.0,0.046938776,0.004081633,490.0,0,1,1,1.0,2669,2669,0,0,0.1334361604,0.2207422298,0.2387442102,490.3149376059,0,1,0,0.7164310178,2669,2669,1.0],[1,3,0.86991553,0.037671233,0.010273973,194.6666667,0,1,2,0.666666667,2672,2672,1,2,0.603200397,0.0,0.4090583157,194.9289959056,0,0,2,0.5525215771,2671,2671,1.0],[1,2,0.811278124,0.011494253,0.011494253,174.0,1,1,1,1.0,2674,2674,0,1,0.8484368944,0.1604976434,0.0557055018,174.2037012059,0,1,0,0.7854885337,2674,2674,0.0],[1,10,0.785725109,0.167032967,0.184615385,45.5,0,1,30,0.5,2684,2684,0,9,0.7975134554,0.055739031,0.4119058341,45.8159000619,0,0,30,0.0972861455,2684,2684,0.0],[1,1,0.0,0.024096386,0.024096386,166.0,0,1,0,1.0,2685,2685,0,0,0.0842243694,0.4065240995,0.3018261822,165.8759104595,0,0,0,0.861629164,2685,2684,0.0],[1,2,0.60365225,0.351851852,0.212962963,54.0,0,1,2,1.0,2687,2687,0,1,0.7655864304,0.4400905844,0.042915544,54.3408815361,0,0,1,1.0,2686,2687,0.0],[1,5,0.8230435,0.036858974,0.025641026,124.8,0,1,11,0.8,2692,2692,0,5,0.6359935911,0.1316455181,0.3707570282,124.9249174563,0,1,11,0.5843001112,2692,2692,0.0],[1,5,0.858898034,0.009720535,0.012150668,164.6,0,1,1,0.6,2697,2697,0,4,0.7305137402,0.0,0.401590281,164.4696262725,0,1,0,0.5446135433,2696,2697,0.0],[1,1,0.0,0.254237288,0.288135593,118.0,0,1,4,1.0,2698,2698,0,1,0.0485726635,0.3462202121,0.0107469708,118.1362622917,0,1,3,1.0,2698,2697,0.0],[1,2,0.918295834,0.055045872,0.013761468,109.0,0,1,1,1.0,2700,2700,0,2,0.883072431,0.0855579948,0.4425147634,108.7731687038,0,0,1,1.0,2700,2700,0.0],[1,1,0.0,0.029411765,0.029411765,34.0,0,1,0,1.0,2701,2701,0,0,0.0,0.0404960137,0.2315091024,33.9324515657,0,1,0,0.8383825764,2701,2700,0.0],[1,2,0.779349837,0.08490566,0.037735849,53.0,0,1,2,1.0,2704,2704,1,1,0.6575246886,0.0,0.0519106333,52.9211949546,0,0,1,1.0,2703,2703,0.0],[1,1,0.0,0.306666667,0.22,150.0,0,1,1,1.0,2702,2702,1,0,0.0734701314,0.0161942115,0.5663411928,149.7262778546,0,0,1,1.0,2701,2702,0.0],[1,1,0.0,0.0,0.0,10.0,0,1,0,1.0,2705,2705,0,0,0.0,0.0502970966,0.2889283995,10.0069637398,0,1,0,0.6861191085,2705,2705,0.0],[1,6,0.806321614,0.032844165,0.023060797,238.5,0,1,9,1.0,2711,2711,0,5,0.371856994,0.4489982501,0.4707502245,238.1552216907,0,0,8,1.0,2711,2710,0.0],[1,2,0.0,0.0,0.0,24.0,0,1,0,0.5,2713,2713,1,1,0.0,0.2895101002,0.5311672862,24.0419804839,0,0,0,0.2945061213,2713,2713,0.0],[1,3,0.471673418,0.035346097,0.023564065,226.3333333,0,1,3,1.0,2716,2716,0,2,0.446694479,0.1317052126,0.2499928902,226.6087492891,0,0,3,0.6743099031,2715,2716,0.0],[1,1,0.0,0.025445293,0.010178117,393.0,0,1,1,1.0,2717,2717,1,1,0.0,0.0,0.1904899205,392.8605213866,0,0,0,0.978239747,2717,2716,0.0],[1,2,0.9476078,0.852272727,0.420454545,44.0,0,1,4,1.0,2719,2719,0,1,0.7473527694,0.7688902619,0.6446054615,44.0895008605,0,1,4,0.5316259308,2719,2719,0.0],[1,2,0.881290899,0.02265861,0.00755287,331.0,1,1,1,1.0,2721,2721,1,2,0.8922709522,0.1469906537,0.1166008751,330.7576744667,0,1,1,0.85173997,2721,2720,0.0],[1,4,1.0,0.012779553,0.012779553,78.25,0,1,10,0.5,2725,2725,1,3,1.0,0.0,0.2770874756,78.0683081193,0,1,9,0.7415263813,2724,2724,0.0],[1,2,0.811278124,0.011560694,0.011560694,173.0,0,1,0,0.5,2727,2727,1,1,0.619467028,0.1816588319,0.3198092118,172.9665249894,0,1,0,0.5435982814,2727,2727,0.0],[1,8,0.951564651,0.014778325,0.026272578,76.125,0,1,27,0.875,2735,2735,0,7,1.0,0.0,0.0316541963,76.3556523041,0,1,26,1.0,2734,2734,0.0],[1,3,0.94639463,0.013513514,0.013513514,98.66666667,0,1,8,1.0,2738,2738,1,2,0.7033263676,0.3928443415,0.2795289125,98.5632369099,0,1,7,0.6455945126,2738,2737,0.0],[1,5,0.700544722,0.007736944,0.023210832,103.4,0,1,9,1.0,2743,2743,1,5,0.7194190089,0.0,0.0302045951,103.0303605759,0,1,9,0.6669209513,2742,2742,0.0],[1,1,0.0,0.002207506,0.002207506,453.0,0,1,0,1.0,2744,2744,0,0,0.206745916,0.0699336996,0.3498683212,452.8120775331,0,1,0,0.54036239,2744,2743,0.0],[1,5,0.888572957,0.01305483,0.036553525,76.6,0,1,0,0.4,2749,2749,1,5,1.0,0.0,0.1102987305,76.7372479471,0,0,0,0.3143953341,2748,2749,0.0],[1,3,0.495428404,0.009560229,0.082217973,174.3333333,0,1,5,1.0,2752,2752,0,2,1.0,0.0,0.1213330448,174.3164153133,0,0,4,0.7220369248,2752,2752,0.0],[1,1,0.0,0.002824859,0.002824859,354.0,0,1,1,1.0,2753,2753,0,1,0.0,0.0147630037,0.0342901192,353.8271019883,0,0,0,1.0,2752,2752,0.0],[1,8,0.693933163,0.007462687,0.033049041,117.25,0,1,12,0.875,2761,2761,1,8,0.6979952925,0.1116139021,0.0766644592,117.2187441974,0,1,11,0.9015724939,2760,2761,0.0],[1,1,0.0,0.018181818,0.018181818,110.0,0,1,1,1.0,2762,2762,1,1,0.3250953496,0.0,0.3870800115,110.1821003323,0,1,1,1.0,2761,2761,0.0],[1,1,0.0,0.0,0.0,0.0,0,1,3,1.0,2763,2763,1,0,0.0,0.024019335,0.1847676223,0.0956665994,0,1,3,1.0,2762,2762,0.0],[1,1,0.0,0.015564202,0.015564202,257.0,0,1,3,1.0,2764,2764,1,0,0.2858776532,0.240358503,0.2859708323,257.2972531049,0,0,2,0.9954639818,2764,2763,0.0],[1,1,0.0,0.012820513,0.012820513,78.0,0,1,0,1.0,2765,2765,0,0,0.1382815165,0.1310639336,0.1906090319,78.1800484784,0,0,0,1.0,2764,2765,0.0],[1,2,0.139232999,0.09919571,0.037533512,186.5,0,1,1,1.0,2767,2767,0,1,0.2066266461,0.1229534605,0.6070763017,186.3168719622,0,0,1,1.0,2766,2766,0.0],[1,1,0.0,0.0,0.024096386,83.0,0,1,0,1.0,2768,2768,0,0,0.0,0.0,0.0795631719,82.8822522454,0,1,0,1.0,2767,2767,0.0],[1,1,0.0,0.012820513,0.012820513,78.0,0,1,0,1.0,2769,2769,1,0,0.0043131811,0.0787569103,0.2458754316,78.0664346045,0,1,0,0.3818708898,2769,2768,0.0],[1,1,0.0,0.011061947,0.013274336,452.0,0,1,0,1.0,2770,2770,1,1,0.1365793561,0.0,0.6386704733,451.9035660074,0,0,0,0.9177536291,2769,2769,0.0],[1,363,0.0,0.0,0.0,158.6170799,0,1,0,0.002754821,363,363,0,363,0.0,0.0745905775,0.1099142192,158.3770604092,0,0,0,0.1891717838,362,362,1.0],[1,1,0.0,0.0,0.0,69.0,0,1,0,1.0,747,747,1,0,0.2071230467,0.0,0.0636995222,69.1437896785,0,1,0,0.5210673846,747,746,0.0],[1,383,0.0,0.0,0.0,114.1932115,0,1,0,0.002610966,747,747,1,383,0.0,0.1115834025,0.1293324832,114.5372590408,0,1,0,0.0,747,747,1.0],[1,2,0.99107606,0.155963303,0.091743119,54.5,0,1,12,1.0,2772,2772,1,2,0.6648495168,0.0227901485,0.4017085334,54.4475226512,0,0,11,1.0,2771,2771,0.0],[1,4,0.947730922,0.020547945,0.006849315,365.0,0,2,27,0.75,290,290,0,3,1.0,0.3889878634,0.0456212169,364.8506436984,0,2,26,0.6670618466,290,289,0.0],[1,3,0.916740954,0.03514377,0.013844515,313.0,0,2,14,1.0,293,293,1,2,0.5495254798,0.2774741012,0.0139110885,313.1193352273,0,2,13,0.716099933,293,292,0.0],[1,3,0.471316713,0.144736842,0.098684211,101.3333333,1,1,12,1.0,2775,2775,1,2,0.4498819597,0.1093922234,0.3029059246,101.3758344666,0,0,11,0.5834272854,2774,2775,0.0],[1,1,0.0,0.016993464,0.003921569,765.0,0,3,0,1.0,7,7,0,1,0.364600544,0.1025239914,0.0891656167,765.0955557854,0,3,0,0.93477243,6,7,0.0],[1,1,0.0,0.060150376,0.060150376,133.0,1,1,4,1.0,2776,2776,1,1,0.0,0.0963093226,0.4476850259,132.8729568063,1,0,4,1.0,2775,2775,0.0],[1,4,0.866954129,0.025802391,0.013845186,397.25,0,3,6,0.75,297,297,1,3,1.0,0.4449924809,0.49389096,397.2648272641,0,3,5,0.7891299965,297,296,0.0],[1,1,0.0,0.026315789,0.013157895,76.0,0,1,5,1.0,2777,2777,1,1,0.0,0.0,0.0362861791,75.8909485863,0,1,4,1.0,2777,2776,0.0],[1,1,0.0,0.046875,0.078125,64.0,0,1,4,1.0,2778,2778,1,1,0.1502999139,0.3845524371,0.0841761855,64.11596898,0,1,3,0.9640161889,2778,2778,0.0],[1,1,0.0,0.015625,0.015625,64.0,0,1,0,1.0,2779,2779,0,1,0.0,0.0588946114,0.2507804995,64.3342894043,0,1,0,1.0,2779,2778,0.0],[1,5,0.888997975,0.055023923,0.011961722,83.6,0,1,35,0.2,302,302,1,5,0.8433298601,0.1523761814,0.3436788726,83.7518357077,0,0,35,0.0,301,302,0.0],[1,1,0.0,0.008130081,0.008130081,123.0,0,1,5,1.0,2780,2780,1,0,0.2130171838,0.0,0.0354435755,122.8510742364,0,1,5,0.9581885736,2780,2779,0.0],[1,1,0.0,0.004672897,0.004672897,214.0,0,1,5,1.0,2781,2781,1,1,0.2644286439,0.0,0.1362855515,214.0737240685,0,0,4,1.0,2781,2780,0.0],[1,1,0.0,0.014184397,0.007092199,141.0,0,1,5,1.0,2782,2782,0,1,0.0,0.0594929569,0.0459375813,140.7439298031,0,0,4,1.0,2781,2781,0.0],[1,3,0.571361948,0.07106599,0.081218274,65.66666667,0,1,22,0.666666667,2785,2785,0,2,0.5782837017,0.0,0.1101782917,65.555976626,0,0,21,0.4988650365,2784,2784,0.0],[1,1,0.0,0.023255814,0.011627907,86.0,0,1,5,1.0,2786,2786,0,1,0.4978510227,0.085290651,0.161935391,86.3616891852,0,1,4,0.9325672316,2786,2785,0.0],[1,2,0.0,0.0,0.0,8.5,0,1,0,0.5,2790,2790,1,1,0.0,0.110599848,0.1633128259,8.6003253655,0,0,0,0.4753028551,2789,2789,0.0],[1,2,0.475431646,0.236363636,0.654545455,55.0,0,1,10,1.0,2790,2790,0,2,0.3261881063,0.1999845114,0.8240648017,55.3301165261,0,1,10,1.0,2789,2789,0.0],[1,1,0.0,0.048611111,0.006944444,144.0,0,1,5,1.0,2791,2791,1,0,0.5277725755,0.0,0.4417231175,144.7309175589,0,0,5,1.0,2790,2791,0.0],[1,1,0.0,0.021126761,0.007042254,142.0,0,2,0,1.0,303,303,1,0,0.0440144266,0.0836176035,0.4644255826,141.9733119636,0,1,0,0.5576344163,302,302,0.0],[1,1,0.0,0.01171875,0.00390625,768.0,0,3,0,1.0,304,304,0,0,0.114296497,0.1405324372,0.1502317345,768.0398793282,0,3,0,0.7903060885,303,303,0.0],[1,9,0.903562726,0.043554007,0.033681765,191.3333333,0,1,50,1.0,2800,2800,0,9,0.9284550439,0.0078240548,0.0398672507,191.2774542,0,0,50,1.0,2799,2799,0.0],[1,1,0.0,0.09375,0.020833333,96.0,0,1,8,1.0,2801,2801,1,0,0.1065856974,0.2795620332,0.262239455,96.2232896274,0,1,8,1.0,2801,2801,0.0],[1,1,0.0,0.016260163,0.12195122,123.0,0,1,5,1.0,2802,2802,0,1,0.0,0.0875152657,0.1859698941,123.1224701563,0,1,4,0.6566330022,2802,2801,0.0],[1,3,0.731208803,0.090452261,0.060301508,66.33333333,0,1,10,0.666666667,2805,2805,1,3,0.489484449,0.2587713044,0.4026123207,66.297546279,0,0,9,0.8442283285,2804,2805,0.0],[1,2,0.803090976,0.314741036,0.075697211,125.5,0,1,5,1.0,2807,2807,0,2,0.9315765276,0.5390217211,0.0306910573,125.3737772995,0,0,4,0.7508746502,2807,2806,0.0],[1,6,0.738741994,0.034441805,0.013064133,140.3333333,1,1,24,1.0,2813,2813,1,5,0.5986973905,0.0,0.3048779989,139.9709125002,1,1,24,0.7127708762,2813,2813,0.0],[1,1,0.0,0.0,0.026315789,152.0,0,1,0,1.0,2814,2814,0,0,0.0,0.0,0.203159846,152.179760465,0,0,0,1.0,2813,2813,0.0],[1,1,0.0,0.0625,0.0625,64.0,0,1,1,1.0,2815,2815,1,1,0.0,0.0,0.087222096,63.5890148986,0,1,1,0.7808881409,2814,2815,0.0],[1,1,0.0,0.078947368,0.078947368,76.0,1,1,6,1.0,2816,2816,1,1,0.0,0.0,0.1963126316,75.6793816376,1,0,6,0.5431675469,2815,2816,0.0],[1,1,0.0,0.007518797,0.007518797,133.0,0,1,9,1.0,2817,2817,1,1,0.1958882913,0.0,0.1155284865,132.8212703089,0,0,9,1.0,2816,2816,0.0],[1,4,0.858359724,0.040513834,0.023715415,253.0,0,1,22,0.75,2821,2821,0,3,0.657657702,0.2087226576,0.0506558386,253.3695698336,0,0,22,0.4786750067,2821,2820,0.0],[1,1,0.0,1.0,1.0,0.0,0,1,6,1.0,2822,2822,1,0,0.0,1.0,1.2496467846,0.2900560875,0,0,5,1.0,2821,2821,0.0],[1,1,0.0,0.052631579,2.868421053,38.0,0,1,7,1.0,2823,2823,0,0,0.2587369976,0.3041068221,3.0117031128,37.7020737484,0,1,7,1.0,2823,2823,0.0],[1,2,0.721928095,0.012517385,0.001390821,359.5,1,1,0,0.5,2825,2825,1,2,0.4252253593,0.0,0.0443415616,359.750006404,0,0,0,0.7866315792,2825,2824,0.0],[1,1,0.0,0.025673941,0.0,779.0,0,3,1,1.0,305,305,1,0,0.2750492626,0.2030824975,0.0449784487,778.8846339384,0,3,0,0.9190260506,305,304,0.0],[1,2,1.0,0.0234375,0.015625,128.0,0,1,10,1.0,2827,2827,1,1,1.0,0.1175181442,0.0828315672,128.133558698,0,1,10,1.0,2827,2826,0.0],[1,1,0.0,0.015037594,0.015037594,133.0,1,1,1,1.0,2828,2828,0,0,0.1572929672,0.2400875004,0.1495195764,132.5001753533,0,0,1,0.6981196662,2827,2827,0.0],[1,3,0.851753394,0.034482759,0.028397566,164.3333333,0,1,16,1.0,2831,2831,0,2,0.6774583128,0.0502412904,0.1271625423,164.7985118118,0,1,16,0.4852533552,2831,2830,0.0],[1,1,0.0,0.277777778,0.111111111,54.0,0,1,10,1.0,2832,2832,0,1,0.2202779542,0.4562575895,0.3968822065,53.9668824935,0,1,9,0.9049440842,2831,2831,0.0],[1,8,0.726118603,0.056966898,0.023864511,162.375,0,1,38,0.75,2840,2840,1,7,0.6088172815,0.0,0.0400612544,161.6743598559,0,1,37,0.5073469546,2840,2839,0.0],[1,4,0.891929672,0.012004802,0.008403361,208.25,0,1,13,0.75,2844,2844,0,4,0.8191172136,0.0,0.12213584,208.170280331,0,1,13,0.6827626538,2844,2843,0.0],[1,1,0.0,0.002564103,0.0,780.0,0,3,0,1.0,306,306,0,0,0.4101326058,0.0,0.5323541133,780.1489103081,0,2,0,0.8937910705,306,305,0.0],[1,1,0.0,0.016901408,0.016901408,355.0,1,1,0,1.0,2845,2845,1,1,0.045763575,0.0,0.1468260085,355.089807643,0,0,0,0.9396949441,2844,2845,0.0],[1,1,0.0,0.034482759,0.0,145.0,0,2,1,1.0,307,307,1,1,0.0,0.1013522792,0.1449857223,145.1475275849,0,1,0,0.9599929215,306,306,0.0],[1,1,0.0,0.025,0.025,80.0,0,1,9,1.0,2846,2846,0,0,0.0230210311,0.0939299668,0.4901506553,79.7600756735,0,0,9,0.758455781,2846,2845,0.0],[1,2,0.99107606,0.009280742,0.011600928,215.5,0,1,13,1.0,2848,2848,1,1,0.9910131419,0.0787109894,0.3534015628,214.9804683892,0,0,13,0.654581363,2848,2848,0.0],[1,1,0.0,0.033112583,0.01986755,151.0,0,1,8,1.0,2849,2849,1,1,0.0063903817,0.0,0.7582466561,151.0608500585,0,0,7,0.8672361788,2848,2849,0.0],[1,1,0.0,0.068181818,0.011363636,264.0,0,1,6,1.0,2850,2850,1,1,0.0,0.0,0.5043684076,263.6669970895,0,0,6,0.552368362,2850,2850,0.0],[1,14,0.87398284,0.341428571,0.172857143,50.0,0,1,91,0.357142857,2864,2864,0,14,0.6291641583,0.4305425235,0.1617310118,50.2603582379,0,1,90,0.2891386657,2863,2863,0.0],[1,3,0.915689915,0.096021948,0.013717421,243.0,0,1,23,1.0,2867,2867,0,3,0.6578573232,0.0,0.195957012,242.9828727145,0,0,23,1.0,2867,2867,0.0],[1,3,0.515273445,0.061290323,0.016129032,103.3333333,0,1,8,1.0,2870,2870,0,3,0.4899923776,0.3096366207,0.2388553346,103.3134344005,0,1,8,0.7037712541,2870,2870,0.0],[1,1,0.0,0.007722008,0.003861004,259.0,0,1,9,1.0,2871,2871,1,1,0.054974596,0.1005512071,0.198278855,259.0616804741,0,0,8,1.0,2870,2870,0.0],[1,1,0.0,0.023255814,0.023255814,43.0,0,1,11,1.0,2872,2872,0,0,0.0,0.0,0.2729737069,43.2159577093,0,0,10,0.8991626374,2872,2871,0.0],[1,2,0.692419486,0.070991432,0.014687882,408.5,0,1,14,1.0,2874,2874,0,2,0.5364406442,0.3116088548,0.0497263446,408.4299037624,0,0,13,0.9915803283,2873,2873,0.0],[1,1,0.0,0.012698413,0.003174603,630.0,0,1,1,1.0,2875,2875,1,1,0.0719903569,0.0,0.2498773246,629.708169718,0,0,0,0.4705388495,2875,2875,0.0],[1,1,0.0,0.2421875,0.1171875,128.0,0,1,6,1.0,2876,2876,1,0,0.0383521088,0.0,0.559362565,127.952735682,0,1,5,0.9468852124,2876,2875,0.0],[1,4,0.329486778,0.444444444,0.168582375,65.25,0,1,34,0.75,2880,2880,1,4,0.2720419898,0.3345804663,0.1029850586,64.7363530959,0,0,34,0.4092261953,2880,2879,0.0],[1,1,0.0,0.029850746,0.007462687,268.0,0,1,1,1.0,2881,2881,0,1,0.0923820117,0.1969675883,0.8411167833,268.1389144117,0,0,0,1.0,2880,2881,0.0],[1,1,0.0,0.5,0.291666667,24.0,0,1,9,1.0,2882,2882,0,0,0.0,0.3875780925,0.3883354631,23.8512701534,0,0,8,1.0,2882,2882,0.0],[1,2,0.970950594,0.015267176,0.022900763,65.5,0,1,1,1.0,2884,2884,0,1,1.0,0.1878572765,0.4083696709,65.8137478144,0,0,0,0.9645701891,2883,2883,0.0],[1,1,0.0,1.0,1.0,0.0,0,1,0,1.0,2885,2885,0,0,0.0063819575,0.7599044857,1.1263431462,0.1266387329,0,1,0,1.0,2884,2884,0.0],[1,3,0.94639463,0.030075188,0.030075188,44.33333333,0,1,36,1.0,2888,2888,1,2,0.8534225961,0.0517163822,0.2575970999,44.5972029416,0,0,36,1.0,2888,2887,0.0],[1,3,1.0,0.003102378,0.0,322.3333333,1,1,23,1.0,2891,2891,0,2,0.9068148552,0.1154109614,0.1205970224,322.7217627056,0,0,23,0.5766664839,2891,2890,0.0],[1,1,0.0,0.029411765,0.022058824,136.0,0,1,2,1.0,2892,2892,1,1,0.0,0.0087466796,0.3305828449,135.8364232693,0,1,2,0.6053225833,2891,2891,0.0],[1,2,0.446481347,0.038863976,0.025411061,334.5,0,1,16,1.0,2894,2894,1,1,0.3760320797,0.0,0.1440631015,334.4160694428,0,1,16,0.5401355606,2894,2893,0.0],[1,1,0.0,0.008097166,0.008097166,494.0,0,1,1,1.0,2895,2895,1,1,0.1727123618,0.0,0.1890116185,494.0537052662,0,0,0,0.7177194966,2894,2894,0.0],[1,2,0.439496987,0.046052632,0.026315789,152.0,0,1,1,1.0,2897,2897,1,2,0.0,0.0,0.4236729297,151.6576747404,0,1,1,0.7727690169,2897,2896,0.0],[1,1,0.0,0.015625,0.015625,64.0,0,1,2,1.0,2898,2898,1,1,0.0,0.389546406,0.0127718589,63.9009490728,0,1,2,1.0,2897,2897,0.0],[1,1,0.0,0.040816327,0.013605442,147.0,0,1,8,1.0,2899,2899,0,0,0.1752826843,0.0319288285,0.1391825643,146.9906100626,0,1,7,0.8717394547,2898,2899,0.0],[1,2,0.779349837,0.053140097,0.009661836,103.5,0,1,10,1.0,2901,2901,0,2,0.460849146,0.3194874368,0.0569698159,103.3918615132,0,0,10,1.0,2901,2901,0.0],[1,1,0.0,0.245398773,0.067484663,163.0,0,2,5,1.0,308,308,0,1,0.1610806456,0.0,0.2817352649,162.578116613,0,1,5,1.0,307,308,0.0],[1,1,0.0,0.009090909,0.002272727,440.0,1,1,7,1.0,2902,2902,0,1,0.0,0.0,0.1796876729,440.0956077896,1,1,6,1.0,2902,2902,0.0],[1,12,0.578733281,0.007107709,0.04702023,152.4166667,1,1,141,0.833333333,2914,2914,1,12,0.2009232444,0.0,0.2223929813,152.8298495593,0,0,140,0.6900853958,2913,2914,0.0],[1,2,0.811278124,0.030567686,0.004366812,229.0,0,1,20,1.0,2916,2916,0,2,0.879395906,0.0636733913,0.2771685857,229.0653880803,0,0,20,1.0,2916,2915,0.0],[1,1,0.0,0.031746032,0.031746032,63.0,0,1,4,1.0,2917,2917,1,1,0.0,0.0,0.0915563098,62.8726150734,0,1,4,1.0,2916,2916,0.0],[1,1,0.0,0.002272727,0.0,440.0,0,1,1,1.0,2918,2918,0,0,0.0,0.0,0.0587348295,439.7762272842,0,1,1,0.573496833,2918,2917,0.0],[1,3,0.854616613,0.148314607,0.02247191,148.3333333,0,1,48,0.666666667,2921,2921,1,2,1.0,0.0,0.3685937404,148.2368866156,0,0,48,0.5826073473,2920,2921,0.0],[1,1,0.0,0.0,0.0,5.0,1,1,0,1.0,2926,2926,1,1,0.0,0.0,0.1852578356,5.2239997853,0,0,0,0.8482944628,2926,2926,0.0],[1,4,0.659057966,0.06133829,0.027881041,134.5,1,1,45,0.5,2926,2926,1,3,0.6548460638,0.1171057887,0.5108616995,134.4815045901,1,1,44,0.3997026093,2925,2926,0.0],[1,1,0.0,0.076086957,0.032608696,276.0,0,1,5,1.0,2927,2927,0,1,0.0,0.1728860411,0.2250074115,275.8567635466,0,1,4,0.8437560065,2927,2927,0.0],[1,1,0.0,0.193548387,0.023041475,217.0,0,2,13,1.0,309,309,0,1,0.0,0.5460697376,0.3830162167,217.1256173034,0,1,12,0.8343523595,309,309,0.0],[1,2,0.918295834,0.061433447,0.0,146.5,0,1,12,1.0,2929,2929,1,2,0.9307528694,0.1012269201,0.1452860262,146.1188730015,0,0,11,1.0,2929,2928,0.0],[1,3,1.0,0.009722222,0.002777778,240.0,0,1,27,1.0,2932,2932,1,3,0.973573063,0.230159551,0.1597290162,240.304092732,0,1,27,0.755754278,2931,2932,0.0],[1,1,0.0,0.0296875,0.0140625,640.0,0,1,6,1.0,2933,2933,1,1,0.3223161462,0.0,0.5516590065,640.2368166052,0,0,6,0.9009911828,2933,2932,0.0],[1,1,0.0,0.014285714,0.014285714,70.0,0,1,15,1.0,2934,2934,0,1,0.0,0.0,0.0509885222,69.9895641997,0,1,14,0.8548115439,2934,2933,0.0],[1,3,0.858059728,0.067924528,0.039622642,176.6666667,0,1,29,1.0,2937,2937,1,2,0.8912166316,0.5681455478,0.4289558821,176.6874355921,0,1,28,1.0,2936,2936,0.0],[1,1,0.0,0.014285714,0.014285714,70.0,0,1,0,1.0,2938,2938,0,0,0.0,0.1416175164,0.0111006863,69.6914890737,0,0,0,0.7932780703,2938,2938,0.0],[1,1,0.0,0.014285714,0.014285714,70.0,0,1,0,1.0,2939,2939,0,1,0.0,0.0,0.2201929305,69.6904610731,0,0,0,1.0,2938,2938,0.0],[1,1,0.0,0.012594458,0.005037783,397.0,0,1,13,1.0,2940,2940,1,1,0.0,0.0930234132,0.1128190623,396.8888966164,0,0,13,0.6079187211,2939,2940,0.0],[1,1,0.0,0.014285714,0.014285714,70.0,0,1,0,1.0,2941,2941,0,0,0.3830883538,0.0,0.093991603,69.4524160914,0,1,0,0.7549586831,2941,2941,0.0],[1,2,0.811278124,0.004444444,0.031111111,225.0,0,1,2,0.5,2943,2943,0,1,0.4125233726,0.3102812109,0.087053193,224.7533976364,0,0,1,0.4762609207,2943,2943,0.0],[1,2,0.664368951,0.362676056,0.105633803,142.0,0,1,14,1.0,2945,2945,1,2,0.5534107709,0.1970260669,0.0158414879,141.8265408745,0,1,14,1.0,2944,2945,0.0],[1,1,0.0,0.028571429,0.014285714,70.0,0,1,1,1.0,2946,2946,1,0,0.0,0.0212195508,0.0117309199,70.0334646008,0,0,0,1.0,2946,2946,0.0],[1,9,0.901686414,0.011472275,0.011472275,174.3333333,1,1,65,0.666666667,2955,2955,1,8,1.0,0.0,0.0447569263,174.7061142191,0,1,65,0.8572793513,2955,2954,0.0],[1,1,0.0,0.132432432,0.032432432,370.0,0,1,8,1.0,2956,2956,1,0,0.0,0.0,0.1096617633,369.9472942978,0,0,7,0.8970143001,2955,2955,0.0],[1,1,0.0,0.00456621,0.00456621,219.0,1,1,2,1.0,2957,2957,1,0,0.0670740437,0.3122677994,0.0706514821,219.1404942675,1,1,1,1.0,2957,2956,0.0],[1,709,0.851036686,1.395642892,1.676248216,119.5782793,0,1,15598,0.002820874,1456,1456,0,708,0.6940373229,1.0,1.980976092,119.7272273912,0,0,15598,0.180633013,1455,1455,1.0],[1,1,0.0,0.003875969,0.003875969,258.0,0,1,0,1.0,1457,1457,1,0,0.1532263917,0.0,0.4375630521,257.9264169422,0,1,0,0.8621024285,1456,1457,0.0],[1,27,0.847616863,0.039287161,0.04090725,91.44444444,0,1,0,0.074074074,1484,1484,0,27,1.0,0.249514357,0.089251831,91.6409328522,0,1,0,0.3577111277,1484,1484,0.0],[1,6,0.249195646,0.211737629,0.104718067,144.8333333,0,1,0,0.166666667,1490,1490,1,5,0.6070951173,0.4987288541,0.0150775741,144.7485710875,0,1,0,0.0747542781,1489,1489,0.0],[1,8,0.74488598,0.051619433,0.051619433,123.5,0,1,0,0.125,1498,1498,0,7,0.8307746613,0.0,0.1183629147,124.0014027694,0,0,0,0.0,1498,1497,0.0],[1,5,0.95731808,0.02946593,0.026703499,217.2,0,1,0,0.2,1503,1503,0,4,1.0,0.0,0.2148328782,217.2496871187,0,1,0,0.3616633408,1502,1502,0.0],[1,4,0.0,0.0,0.0,0.0,0,1,88,0.5,1507,1507,0,3,0.0,0.3131843764,0.2046516874,0.3178224112,0,1,88,0.4370405495,1507,1506,0.0],[1,21,0.89723893,0.047646717,0.04706566,163.9047619,0,1,0,0.095238095,1529,1529,0,21,0.7972035134,0.0545077212,0.6604089166,164.1553626577,0,0,0,0.2644034666,1529,1529,0.0],[1,1,0.0,0.005249344,0.005249344,381.0,0,1,0,1.0,1508,1508,1,1,0.0,0.0,0.3315868683,381.2994417607,0,0,0,1.0,1508,1507,0.0],[1,1,0.0,0.030088496,0.031858407,565.0,0,1,0,1.0,1530,1530,1,0,0.0,0.181442802,0.0974140345,564.6670024371,0,1,0,1.0,1530,1530,0.0],[1,1,0.0,0.088888889,0.133333333,45.0,0,1,0,1.0,1531,1531,0,0,0.3997499819,0.0,0.0413951613,45.1499905774,0,0,0,0.8104448227,1530,1530,0.0],[1,11,0.737499978,0.084978541,0.084978541,211.8181818,0,1,0,0.090909091,1542,1542,1,10,0.6274321194,0.0760052089,0.3063388732,211.617314899,0,1,0,0.121091324,1542,1541,0.0],[1,2,0.640944185,0.010837438,0.010344828,1015.0,0,1,0,1.0,1544,1544,1,2,0.5445505593,0.0169587845,0.0859718622,1015.2648812771,0,1,0,1.0,1544,1544,0.0],[1,12,0.175716303,0.038008927,0.037873664,616.0833333,0,1,0,0.166666667,1556,1556,0,11,0.0702116885,0.414766079,0.4349453938,615.9154198543,0,1,0,0.1920028726,1555,1555,0.0],[1,51,0.825347444,0.055192786,0.047574627,126.1176471,0,1,0,0.019607843,1607,1607,1,51,0.7447332311,0.0,0.0283297554,126.2000415093,0,1,0,0.0,1606,1607,0.0],[1,8,0.561954906,0.018060837,0.019011407,263.0,0,1,8,0.25,1615,1615,1,7,0.7209863845,0.0,0.0994574812,262.51253584,0,1,7,0.2923430084,1614,1614,0.0],[1,32,0.66869763,0.024545142,0.024373498,364.125,0,1,32,0.0625,1647,1647,1,32,0.3135736282,0.0,0.0369827951,364.3265792076,0,0,31,0.0,1646,1647,0.0],[1,15,0.856056201,0.05141159,0.044576523,224.3333333,0,1,15,0.133333333,1662,1662,1,14,1.0,0.0,0.0036037272,224.0423655875,0,0,14,0.0718998954,1662,1661,0.0],[1,1,0.0,0.025,0.025,40.0,0,1,1,1.0,1663,1663,1,0,0.1392709423,0.711635481,0.0087793114,39.9779904633,0,1,0,0.8899365346,1662,1662,0.0],[1,59,0.758289113,0.035542845,0.035338576,165.9491525,0,1,59,0.016949153,1722,1722,0,59,1.0,0.0,0.1088675335,165.8355364285,0,0,59,0.67307736,1721,1722,0.0],[1,34,0.906999579,0.03348554,0.033231862,115.9411765,0,1,34,0.029411765,1756,1756,1,34,1.0,0.0,0.2145327199,116.054409136,0,1,34,0.1359243919,1755,1755,0.0],[1,3,0.809375304,0.051002865,0.05730659,581.6666667,0,1,3,0.333333333,1759,1759,1,3,0.25806271,0.0,0.1956440912,582.1636611146,0,1,2,0.3117148899,1759,1758,0.0],[1,1,0.0,0.018662519,0.029548989,643.0,0,1,1,1.0,1760,1760,1,0,0.0,0.1651225618,0.0040837254,643.0300386339,0,1,1,0.5437253464,1759,1760,0.0],[1,36,0.947323041,0.296296296,0.022222222,30.0,0,1,116,0.083333333,1796,1796,0,35,0.8395889831,0.0,0.1221066046,30.2490209003,0,1,116,0.0951312763,1795,1795,0.0],[1,31,0.955663056,0.181818182,0.024713151,36.5483871,0,1,110,0.161290323,1827,1827,1,31,0.8986650442,0.1031700823,0.1545247313,36.4276089156,0,1,110,0.3317814957,1826,1827,1.0],[1,16,0.906013405,0.464150943,0.056603774,16.5625,0,1,82,0.1875,1843,1843,0,16,1.0,0.5967942159,0.1985932413,16.6823664294,0,0,81,0.591786669,1842,1842,0.0],[1,2,1.0,0.514285714,0.0,17.5,0,1,2,1.0,1845,1845,1,1,0.5284513836,0.6736635115,0.0097998176,17.5544878945,0,0,1,1.0,1845,1845,0.0],[1,18,0.966419679,2.207407407,0.288888889,7.5,0,1,40,0.166666667,1863,1863,0,17,0.8676355187,1.0,0.5488478541,7.5592818653,0,1,40,0.2420772394,1863,1862,0.0],[1,53,0.8835676,1.1065662,0.18729817,17.52830189,0,1,163,0.056603774,1916,1916,0,52,1.0,0.9838505538,0.0829536,17.9175665122,0,0,163,0.3723119491,1916,1915,0.0],[1,1,0.0,0.052631579,0.029605263,304.0,0,1,1,1.0,1917,1917,0,0,0.4536138727,0.0,0.0509264852,304.1013939159,0,1,1,1.0,1916,1916,0.0],[1,18,0.621842556,0.045640247,0.012022878,475.9444444,0,1,98,0.444444444,1935,1935,0,17,0.7927144172,0.0,0.0759095213,475.7152148011,0,0,97,0.6115222201,1934,1935,0.0],[1,2,0.591672779,0.00155521,0.020217729,643.0,0,1,0,0.5,1937,1937,0,1,0.374853856,0.0,0.5452226357,643.5668967478,0,0,0,0.0,1936,1936,0.0],[1,2,1.0,0.002114165,0.002114165,473.0,0,1,6,1.0,1939,1939,1,1,0.9825094954,0.0,0.2243298378,473.4722015313,0,1,6,0.904775147,1938,1938,0.0],[1,1,0.0,0.002624672,0.002624672,381.0,0,1,0,1.0,1940,1940,0,0,0.0,0.0,0.2573399669,381.0067999509,0,1,0,1.0,1940,1940,0.0],[1,2,0.430551867,0.037685061,0.00807537,371.5,0,2,46,1.0,44,44,1,1,0.0,0.0,0.2300437657,371.1301701862,0,2,45,1.0,44,43,0.0],[1,2,0.430551867,0.037685061,0.00807537,371.5,0,2,59,1.0,46,46,1,1,0.332254264,0.0,0.1930476858,371.2646998479,0,2,59,1.0,45,45,0.0],[1,1,0.0,0.010869565,0.010869565,92.0,0,1,6,1.0,1941,1941,1,1,0.0,0.0,0.2094399597,92.4541299425,0,1,6,0.9257712928,1940,1940,0.0],[1,16,0.920651302,0.407104684,0.325369381,198.8125,0,1,112,0.0625,1957,1957,0,15,0.6667205502,0.4207524576,0.0353123538,198.8456989093,0,1,112,0.3418815348,1957,1957,0.0],[1,1,0.0,0.034482759,0.034482759,29.0,0,1,8,1.0,1958,1958,0,1,0.0107904437,0.0,0.0063654783,29.222503143,0,1,7,0.5282698709,1957,1957,0.0],[1,4,0.807902266,0.122807018,0.003508772,71.25,0,2,159,0.75,4,4,0,4,1.0,0.0,0.0138439592,71.5053579647,0,1,158,0.8595139735,3,3,0.0],[1,3,0.864973521,0.034246575,0.034246575,48.66666667,0,2,0,0.333333333,7,7,0,3,0.6299559209,0.3235762557,0.3320119105,48.885348678,0,1,0,0.1796864054,7,7,0.0],[1,3,0.0,0.071151358,0.064683053,257.6666667,0,1,6,0.666666667,1961,1961,0,2,0.0,0.3046665425,0.017963767,257.1729324615,0,0,5,0.6165993544,1960,1960,0.0],[1,2,0.0,0.063583815,0.063583815,86.5,0,1,0,1.0,1963,1963,0,1,0.0794087664,0.0,0.1438034506,86.557942528,0,0,0,1.0,1962,1962,0.0],[1,1,0.0,0.000440432,0.000440432,4541.0,0,1,11,1.0,1964,1964,0,0,0.0,0.0880347615,0.4467705338,4541.3976015727,0,1,11,0.743046923,1964,1964,0.0],[1,1,0.0,0.052238806,0.0,134.0,0,1,0,1.0,1965,1965,1,0,0.0,0.0,0.0403375663,133.5343233834,0,1,0,0.9466986184,1964,1964,0.0],[1,1,0.0,0.000761035,0.000761035,1314.0,0,1,12,1.0,1966,1966,0,0,0.284663228,0.147703591,0.1383876749,1313.8214197924,0,1,12,0.8429353061,1965,1966,0.0],[1,4,0.461403681,0.234140715,0.354094579,216.75,0,1,22,0.75,1970,1970,1,4,0.6121660569,0.0648790752,0.3934522839,216.98765552,0,0,22,0.9964973604,1970,1970,0.0],[1,2,0.242292189,0.066193853,0.052009456,211.5,0,1,8,1.0,1972,1972,1,1,0.787122121,0.3716686339,0.2660152751,211.1911476984,0,0,7,0.8608303299,1971,1971,0.0],[1,1,0.0,0.241935484,0.080645161,62.0,0,1,13,1.0,1973,1973,0,1,0.0,0.2358941438,0.0505951237,62.082930576,0,0,12,0.6614684844,1973,1972,0.0],[1,1,0.0,0.0,0.028169014,142.0,0,2,41,1.0,47,47,0,1,0.0,0.0504619066,0.0374228816,142.0147209508,0,1,41,0.8737970772,47,47,0.0],[1,1,0.0,0.007042254,0.035211268,142.0,0,2,53,1.0,48,48,1,1,0.0624444648,0.1369016662,0.1416728142,141.8718042185,0,2,53,1.0,48,48,0.0],[1,1,0.0,0.005277045,0.203166227,379.0,0,1,0,1.0,1974,1974,0,1,0.3935709865,0.0,0.202083211,379.1489443608,0,1,0,0.56632488,1973,1973,0.0],[1,1,0.0,0.005277045,0.005277045,379.0,0,1,0,1.0,1975,1975,1,1,0.0,0.0,0.1105986068,378.9525123049,0,0,0,1.0,1975,1975,0.0],[1,18,0.787411417,0.058631922,0.066775244,68.22222222,0,2,666,0.444444444,25,25,1,18,0.6307650236,0.0491912505,0.2233165023,68.0262527337,0,2,665,0.7076584988,25,24,1.0],[1,1,0.0,0.021834061,0.021834061,229.0,0,1,1,1.0,1976,1976,0,0,0.0,0.0,0.0431629705,228.9140346225,0,1,1,1.0,1976,1976,0.0],[1,128,0.850643169,0.058271438,0.066846725,115.703125,0,1,2820,0.03125,2722,2722,0,128,1.0,0.0,0.2903153869,115.6999061067,0,0,2819,0.0,2722,2722,0.0],[1,184,0.708141646,0.034633179,0.059616656,164.4565217,0,1,3419,0.048913043,2310,2310,1,184,0.472168999,0.0,0.1935327203,164.409017354,0,1,3418,0.2714063492,2309,2309,0.0],[1,3,0.0,0.0,0.0,8.333333333,0,1,108,0.333333333,2310,2310,1,3,0.0,0.1020222397,0.0142416958,8.1606961993,0,1,108,0.3671760983,2309,2309,0.0],[1,144,0.711872694,0.036595492,0.050177936,117.0833333,0,1,3532,0.048611111,2123,2123,1,144,1.0,0.0,0.7183290464,117.3119176519,0,0,3532,0.0486790073,2122,2122,0.0],[1,213,0.746039361,0.116302009,0.147148494,104.713615,0,1,5620,0.051643192,2532,2532,0,212,0.8417340287,0.3769137866,0.1252311317,104.7672939337,0,0,5619,0.2564488627,2532,2531,0.0],[1,62,0.679917119,0.094193548,0.44,25.0,0,1,1524,0.048387097,2722,2722,0,62,0.4286555237,0.0957435717,0.5919394318,24.7374228213,0,0,1524,0.0,2721,2722,0.0],[1,3,0.0,0.0,0.386363636,14.66666667,0,1,86,0.666666667,2123,2123,0,3,0.2500710347,0.0,0.2800664729,14.6444557152,0,0,85,0.8738378562,2122,2123,0.0],[1,9,0.52251635,1.266778523,1.651006711,66.22222222,0,1,258,0.333333333,2532,2532,1,9,0.4293951492,1.0,1.7739692531,66.9390549927,0,0,257,0.3250352377,2532,2532,0.0],[1,13,0.809589669,0.135359116,0.135359116,167.0769231,0,2,481,0.461538462,39,39,1,12,1.0,0.1152975464,0.3018986201,167.3754978898,0,2,480,0.6458970092,38,38,1.0],[1,1,0.0,0.0,0.0,36.0,0,1,0,1.0,39,39,0,1,0.2401409815,0.0,0.2782090103,36.0636346449,0,1,0,1.0,39,39,0.0],[1,6,0.757506402,0.333843017,0.04332314,327.0,0,3,235,0.833333333,54,54,0,6,0.9467293049,0.6500267918,0.1936969701,327.0012632998,0,3,235,1.0,54,53,0.0],[1,55,0.86556656,0.106563289,0.088532276,100.8363636,0,2,2240,0.327272727,56,56,1,55,1.0,0.0,0.0570083938,100.9533053362,0,2,2240,0.3457822817,56,56,0.0],[1,1,0.0,0.0,0.0,28.0,0,1,0,1.0,56,56,0,0,0.3831912676,0.375745535,0.2733336088,27.9916486829,0,0,0,0.699805521,55,56,0.0],[1,27,0.899915114,0.083798883,0.084419615,59.66666667,0,2,1115,0.518518519,83,83,1,27,0.9306558328,0.0,0.0018001889,59.7803676236,0,1,1114,0.3918819604,83,82,0.0],[1,4,0.960964047,0.008042895,0.00536193,373.0,0,2,160,1.0,87,87,1,3,0.8107009551,0.0,0.4640233902,373.1275488053,0,1,159,1.0,86,86,0.0],[1,1,0.0,0.030010718,0.004287245,933.0,0,3,0,1.0,55,55,0,1,0.0,0.0,0.2523982306,933.1861336111,0,2,0,0.7164899674,54,54,0.0],[1,2,0.430551867,0.008196721,0.038251366,366.0,0,2,85,1.0,311,311,0,2,0.3272523364,0.0055333938,0.14728107,365.8654131474,0,2,84,1.0,310,310,0.0],[1,1,0.0,0.0,0.0,22.0,0,1,0,1.0,16,16,0,1,0.1516910332,0.0827763166,0.0487306087,22.2210724954,0,1,0,0.8158510849,16,16,0.0],[1,15,0.78380532,0.058781362,0.090322581,93.0,0,3,641,0.466666667,16,16,0,14,0.3991960757,0.0451224303,0.1267442726,93.2186789771,0,3,641,0.3091705421,15,16,1.0],[1,2,0.266764988,0.0,0.03038674,362.0,0,2,13,1.0,313,313,0,1,0.1397850278,0.0,0.4468415827,361.7915886426,0,1,12,0.8539555196,313,313,0.0],[1,6,0.967132018,0.053012048,0.004819277,69.16666667,1,2,267,0.666666667,93,93,0,5,0.8298561718,0.0,0.5279432073,69.2417471316,0,1,267,0.6567226295,93,92,0.0],[1,2,0.337290067,0.021680217,0.0,369.0,0,2,87,1.0,315,315,1,1,0.3044278836,0.0,0.1812277461,368.5662414534,0,1,86,0.6595417167,315,314,0.0],[1,1,0.0,0.0,0.0,11.0,1,1,0,1.0,19,19,1,0,0.1277007929,0.0,0.2855828989,11.063279163,1,0,0,0.7632563238,19,18,0.0],[1,18,0.865961976,0.0575,0.1075,88.88888889,1,3,771,0.666666667,19,19,0,17,0.9027396232,0.0,0.3437912309,88.6315719619,0,3,770,0.0162079158,19,18,0.0],[1,46,0.813844715,0.097360704,0.114662757,74.13043478,0,3,2016,0.543478261,139,139,1,45,0.9455726228,0.0,0.0657798447,73.8467706531,0,3,2015,0.4337563173,139,139,1.0],[1,2,0.337290067,0.021917808,0.0,365.0,0,2,4,0.5,317,317,0,2,0.0087755431,0.1868609416,0.2122940804,364.7900823593,0,2,4,0.6189528196,317,316,0.0],[1,4,0.95582801,0.074906367,0.073033708,133.5,0,2,160,1.0,143,143,0,3,0.7549499097,0.239030657,0.096124953,133.430468349,0,2,159,1.0,143,143,0.0],[1,2,0.650022422,0.007763975,0.010869565,322.0,0,1,41,1.0,2724,2724,0,1,0.9832630989,0.0,0.01013211,321.7878418924,0,1,40,1.0,2723,2723,0.0],[1,1,0.0,0.379518072,0.018072289,166.0,1,2,2,1.0,144,144,0,1,0.0,0.2866158733,0.3267358406,166.0642608799,1,1,1,0.9869326556,143,144,0.0],[1,1,0.0,0.0,0.0,16.0,0,1,0,1.0,16,16,1,1,0.2479225222,0.0901129711,0.0351016573,15.9703329047,0,0,0,0.4416114816,15,16,0.0],[1,15,0.849846544,0.231653404,0.152077807,75.4,0,3,696,0.466666667,16,16,0,14,1.0,0.3642973766,0.1077963107,75.3690736446,0,3,695,0.525981203,15,16,1.0],[1,1,0.0,0.0,0.0,16.0,0,1,0,1.0,24,24,1,0,0.0,0.4471417392,0.0786420673,16.0569757853,0,1,0,1.0,23,24,0.0],[1,7,0.8841581,0.20199005,0.088557214,143.5714286,0,2,311,0.571428571,24,24,1,7,0.8780260172,0.3207211758,0.005903811,143.6579324554,0,1,310,0.2170030285,24,23,0.0],[1,7,0.989694144,0.347908745,0.030418251,75.14285714,0,3,0,0.142857143,31,31,0,7,0.898398645,0.1480397923,0.2468378347,74.6421858868,0,2,0,0.0909161171,31,30,0.0],[1,1,0.0,0.0,0.0,11.0,0,1,0,1.0,41,41,0,1,0.2310764619,0.0,0.1775469854,11.4062630185,0,0,0,0.7837740575,41,41,0.0],[1,21,0.841744572,0.112,0.147428571,83.33333333,0,2,973,0.523809524,41,41,1,21,0.7596695619,0.1395870755,0.5853068007,83.3164173728,0,1,973,0.3211523178,40,40,0.0],[1,1,0.0,0.008474576,0.127118644,118.0,0,2,1,1.0,42,42,0,0,0.0563141694,0.0,0.3115350504,117.3957862871,0,2,0,0.8435234985,42,42,0.0],[1,1,0.0,0.0,0.0,18.0,0,1,0,1.0,69,69,1,1,0.156934024,0.0,0.0162913142,18.2105297598,0,1,0,0.9498407884,68,69,0.0],[1,37,0.825807314,0.206130871,0.146394184,137.5405405,0,2,1678,0.486486486,68,68,0,37,1.0,0.2320428887,0.2976816204,137.7526413281,0,2,1677,0.3219288908,67,67,0.0],[1,7,0.545752071,0.497409326,0.492227979,27.57142857,0,2,374,0.571428571,23,23,1,6,0.4943866187,0.1994376368,0.47899926,28.025261449,0,2,374,0.4833013725,23,23,1.0],[1,4,0.921185497,0.016055046,0.016055046,109.0,0,5,79,1.0,27,27,1,3,0.6005251143,0.0,0.1301176415,109.0614831783,0,4,78,1.0,26,27,0.0],[1,2,0.650022422,0.017595308,0.017595308,170.5,0,1,18,1.0,2726,2726,1,1,0.3857729237,0.0884065147,0.2161464878,170.4295552545,0,1,17,1.0,2725,2726,0.0],[1,34,0.83665645,0.19128659,0.134785568,86.41176471,0,5,1481,0.529411765,34,34,1,34,0.8409399779,0.1575647587,0.0834373231,86.5586593261,0,4,1481,0.4517231048,33,33,1.0],[1,13,0.769890206,0.116841257,0.069298952,95.46153846,0,3,660,0.461538462,82,82,1,13,0.5214665127,0.1358863275,0.3454919775,95.5891316817,0,2,659,0.3932476176,82,82,0.0],[1,746,0.771155049,0.069740541,0.099584726,115.883378,0,1,26092,0.028150134,3472,3472,1,746,0.8868350701,0.1023563767,0.6539737541,116.1777437204,0,0,26091,0.0,3472,3471,0.0],[1,70,0.889305992,0.08586542,0.057448641,116.1285714,0,1,1908,0.042857143,4004,4004,0,70,0.9122248136,0.0,0.3285309636,116.0755306347,0,1,1907,0.3207148801,4004,4003,0.0],[1,193,0.871473575,0.111299798,0.073802093,112.8911917,0,1,6877,0.046632124,3934,3934,1,193,0.8479607956,0.0980165863,0.227411569,112.8956177464,0,1,6876,0.0389246077,3934,3933,0.0],[1,269,0.793191508,0.065382426,0.040923325,156.6988848,0,1,7851,0.048327138,3741,3741,0,269,1.0,0.2313739467,0.0103306516,156.541427771,0,0,7851,0.0,3741,3741,0.0],[1,3,0.885076067,0.219675263,0.008595989,349.0,0,1,144,0.333333333,4007,4007,1,2,1.0,0.4129612628,0.2821245853,348.9829414083,0,1,144,0.3496956755,4006,4007,0.0],[1,1,0.0,0.0,0.0,11.0,0,1,0,1.0,45,45,1,0,0.0574189792,0.4125522274,0.1386053912,11.4202011907,0,1,0,1.0,44,44,0.0],[1,10,0.843233197,0.349498328,0.147157191,59.8,0,3,216,0.5,45,45,0,10,0.3187272831,0.4111056453,0.3862892874,59.5472300671,0,2,215,0.707152914,44,44,0.0],[1,15,0.717433308,0.120231214,0.156069364,57.66666667,0,4,558,0.4,43,43,1,14,0.780892321,0.0,0.0254634799,57.516068168,0,4,558,0.0,42,43,0.0],[1,1,0.0,0.0,0.0,22.0,0,1,0,1.0,43,43,1,0,0.0,0.0,0.1354953255,21.8164106082,0,0,0,1.0,43,43,0.0],[1,2,0.918295834,0.022222222,0.011111111,45.0,0,3,7,1.0,45,45,0,2,0.8410416735,0.0,0.149316259,45.1133390875,0,3,7,1.0,45,44,0.0],[1,7,0.754266033,0.004985388,0.003266288,831.0,0,1,141,0.857142857,4014,4014,0,7,0.6649277325,0.0,0.0645075066,830.5699252974,0,1,140,0.5263236687,4013,4014,0.0],[1,1,0.0,0.008928571,0.008928571,112.0,0,1,5,1.0,4015,4015,1,1,0.2774353841,0.2442800577,0.0883810868,112.0080557523,0,1,4,0.5932855926,4015,4015,0.0],[1,1,0.0,0.02,0.02,50.0,0,2,1,1.0,46,46,0,0,0.0,0.0,0.0260268395,50.0204907776,0,1,1,1.0,45,45,0.0],[1,2,0.0,0.0,0.0,11.0,0,1,0,0.5,67,67,1,2,0.0102710259,0.0,0.0455597934,11.0535211564,0,0,0,0.4088851283,66,66,0.0],[1,20,0.860010394,0.078488372,0.087790698,86.0,0,2,857,0.5,67,67,1,19,0.7797970009,0.0,0.516680269,86.1626537917,0,2,857,0.1626538594,66,66,0.0],[1,1,0.0,0.0,0.0,11.0,0,1,0,1.0,14,14,0,1,0.0166947869,0.1668675352,0.2169265434,11.2064086615,0,1,0,0.5788784623,14,13,0.0],[1,13,0.575046734,0.152838428,0.164483261,105.6923077,0,2,735,0.307692308,14,14,0,12,0.4595648873,0.4992941502,0.2752604471,105.9184103415,0,1,734,0.2753974929,13,14,0.0],[1,1,0.0,0.161616162,0.050505051,198.0,0,2,0,1.0,15,15,0,0,0.1868310373,0.0,0.018730103,197.9167005569,0,2,0,1.0,15,14,0.0],[1,1,0.0,0.050505051,0.050505051,99.0,1,2,1,1.0,68,68,0,0,0.0773606459,0.0,0.2564740302,98.6200947594,1,1,1,0.6284228614,67,67,0.0],[1,3,1.0,0.059760956,0.0,83.66666667,0,1,44,1.0,4018,4018,1,2,1.0,0.0,0.258681871,84.254564619,0,0,44,0.1973572223,4017,4018,0.0],[1,1,0.0,0.007462687,0.007462687,134.0,0,1,1,1.0,4019,4019,0,1,0.0,0.0407379517,0.4689510623,133.7324408582,0,1,0,1.0,4018,4018,0.0],[1,4,0.785475297,0.000881945,0.000377977,1984.25,0,1,94,1.0,4023,4023,0,4,0.7736968812,0.0,0.3477927547,1984.2687409538,0,0,93,0.8438567525,4023,4023,0.0],[1,1,0.0,0.113924051,0.0,79.0,0,3,7,1.0,83,83,1,0,0.0,0.0330649954,0.002913534,79.0826358239,0,3,6,0.8155846861,83,82,0.0],[1,1,0.0,0.120689655,0.0,58.0,0,1,28,1.0,4024,4024,0,0,0.0,0.5066709592,0.1474055206,57.613772233,0,1,28,1.0,4024,4023,0.0],[1,1,0.0,0.0,0.002645503,378.0,0,1,15,1.0,4025,4025,0,0,0.3248685085,0.0,0.0041284753,378.0856022317,0,0,14,0.5783346159,4025,4024,0.0],[1,22,0.452370452,0.108379823,0.062529056,782.1818182,0,1,632,0.409090909,4048,4048,0,21,0.5966760228,0.2566663161,0.3002254575,781.9192493754,0,1,631,0.3576450765,4048,4048,0.0],[1,1,0.0,0.0,0.0,0.0,0,1,0,1.0,4048,4048,0,1,0.1096018641,0.0,0.2456474048,0.1012609998,0,1,0,1.0,4047,4047,0.0],[1,12,0.912158718,0.003900156,0.001646733,961.5,0,1,449,0.5,4060,4060,1,11,1.0,0.0,0.0180605087,961.652400008,0,1,448,0.3734687834,4060,4059,0.0],[1,1,0.0,0.009868421,0.009868421,304.0,0,3,7,1.0,16,16,0,1,0.4340424171,0.0,0.3543857899,303.7230990724,0,2,6,0.7217475206,16,15,0.0],[1,3,0.546294702,0.009174312,0.003440367,290.6666667,0,2,21,0.333333333,86,86,1,3,0.7089905577,0.1170082256,0.0404849315,290.7651381928,0,2,21,0.6670324027,86,86,0.0],[1,3,0.669591946,0.000853849,0.000284616,2342.333333,0,1,107,0.666666667,4063,4063,1,2,0.8636457484,0.0,0.0030327733,2342.2948701571,0,0,107,0.6280484667,4063,4063,0.0],[1,3,0.25693689,0.311654135,0.291353383,886.6666667,0,1,37,1.0,4066,4066,1,3,0.0,0.1806547401,0.4835860192,886.6713182562,0,1,37,1.0,4066,4066,0.0],[1,20,0.883068404,0.024309848,0.017305315,121.35,0,3,200,0.1,36,36,0,20,0.674772153,0.1310979353,0.0919164421,121.2633840982,0,3,200,0.2723598692,36,36,1.0],[1,12,0.72018587,0.008171862,0.003875316,989.1666667,0,1,317,0.5,4078,4078,1,11,0.942161368,0.2748324145,0.2013673854,989.313555807,0,0,316,0.5353113663,4078,4077,0.0],[1,4,0.524106385,0.042062415,0.02578019,184.25,0,1,104,0.5,4082,4082,1,4,0.623682521,0.0576957796,0.1368575308,184.4856514,0,1,103,0.0,4082,4081,0.0],[1,5,0.848394957,0.015267176,0.017811705,314.4,0,4,170,0.6,7,7,1,4,1.0,0.2063386815,0.254227346,314.4510650645,0,4,170,0.8185886826,6,7,0.0],[1,2,0.99107606,0.170212766,0.021276596,47.0,0,4,72,1.0,7,7,1,1,1.0,0.3295809983,0.0073755675,47.0873209182,0,3,71,0.6969695262,7,6,0.0],[1,13,0.724584158,0.782511211,0.657698057,205.8461538,0,1,347,0.538461538,4095,4095,0,13,1.0,0.8798778863,0.7920147449,205.7502374625,0,1,346,0.6440229023,4095,4095,0.0],[1,8,0.884388344,0.024404762,0.018452381,210.0,0,4,120,0.5,15,15,0,7,0.7971433509,0.263983107,0.1851600458,210.160979,0,4,119,0.5484874764,15,15,1.0],[1,1,0.0,0.021276596,0.008510638,235.0,0,1,0,1.0,4096,4096,0,1,0.0,0.265125811,0.0722812451,234.7759606478,0,1,0,1.0,4096,4096,0.0],[1,1,0.0,0.026954178,0.040431267,371.0,0,1,33,1.0,4097,4097,0,0,0.0,0.3823937296,0.1600058242,370.6477359903,0,1,32,1.0,4097,4097,0.0],[1,18,0.692776909,0.736100629,0.635974843,220.8333333,0,1,749,0.333333333,4115,4115,1,18,0.6322182824,0.5866934571,0.9347635335,220.9168711986,0,1,748,0.2891012775,4115,4114,0.0],[1,1,0.0,0.001494768,0.007473842,669.0,0,2,12,1.0,87,87,0,0,0.0,0.3938621592,0.0858951866,669.1181079341,0,1,11,0.9752969546,87,87,0.0],[1,1,0.0,0.002985075,0.001492537,670.0,0,2,0,1.0,88,88,0,1,0.0,0.252574404,0.0121976305,669.756736602,0,1,0,1.0,87,88,0.0],[1,33,0.437999593,0.087760953,0.04923394,676.4242424,0,1,867,0.484848485,4148,4148,0,32,0.341542697,0.0,0.044841963,676.5475816057,0,1,866,0.522126951,4147,4147,0.0],[1,2,1.0,0.010559662,0.0,473.5,0,1,0,0.5,4150,4150,0,2,1.0,0.0,0.0545561478,473.7152750346,0,0,0,0.2915883042,4149,4149,0.0],[1,1,0.0,0.015209125,0.003802281,263.0,0,1,1,1.0,4151,4151,0,1,0.2532152833,0.2523506367,0.1245106782,263.3027971743,0,1,0,0.9363775563,4150,4150,0.0],[1,4,0.738454642,0.011428571,0.00952381,262.5,0,3,39,0.5,92,92,0,3,0.9170266783,0.0954392184,0.2731634453,262.7519960338,0,2,39,0.7875445223,92,92,0.0],[1,5,0.873267873,0.312227074,0.063318777,91.6,0,4,184,0.8,20,20,1,5,0.9779834596,0.0,0.0057313279,91.4510840243,0,4,183,0.7927216646,20,19,0.0],[1,6,0.508292336,0.054385965,0.143859649,95.0,0,4,118,0.833333333,98,98,1,5,0.4550131335,0.4172524331,0.2520807735,95.3299530908,0,4,118,0.2730910843,97,98,0.0],[1,1,0.0,0.021428571,0.021428571,140.0,0,2,0,1.0,99,99,0,0,0.0,0.0,0.1421818541,139.8234102955,0,2,0,1.0,98,98,0.0],[1,1,0.0,0.00617284,0.00617284,162.0,1,3,59,1.0,21,21,1,1,0.0,0.0,0.1764352049,162.0508411798,1,3,58,0.978603314,21,21,0.0],[1,4,0.842206234,0.024772497,0.004550051,494.5,0,1,0,0.25,4155,4155,0,4,0.4515793193,0.2765903505,0.1681918998,494.2441522429,0,1,0,0.2216757922,4154,4154,0.0],[1,1,0.0,0.00617284,0.00617284,162.0,0,3,15,1.0,22,22,0,1,0.0,0.0,0.0314357041,161.9731550345,0,3,14,1.0,22,21,0.0],[1,1,0.0,0.003289474,0.003289474,304.0,0,4,5,1.0,100,100,1,0,0.0544246091,0.0808342894,0.0018909335,303.685737546,0,3,5,1.0,99,100,0.0],[1,9,0.921590273,0.016146203,0.004968062,626.2222222,0,1,347,0.666666667,4164,4164,0,8,1.0,0.0,0.1765359504,626.3713322669,0,1,346,0.7147928707,4163,4164,0.0],[1,1,0.0,0.077669903,0.029126214,103.0,0,2,12,1.0,101,101,1,0,0.0350570624,0.0,0.4286899766,103.1375727042,0,1,12,1.0,101,101,0.0],[1,2,0.619382195,0.022613065,0.010050251,199.0,0,2,26,0.5,103,103,1,1,0.4361148486,0.0,0.1130008204,198.2501291963,0,1,26,0.6496299446,102,103,0.0],[1,1,0.0,0.0,0.0,0.0,0,1,0,1.0,222,222,0,1,0.0263706259,0.0,0.0871860522,0.0620294002,0,0,0,1.0,222,222,0.0],[1,1,0.0,0.0,0.0,0.0,0,1,0,1.0,222,222,1,0,0.0,0.2488514493,0.310474252,0.2635155125,0,1,0,1.0,221,222,0.0],[1,1,0.0,0.0,0.0,0.0,0,1,0,1.0,222,222,1,1,0.0,0.0,0.2275854035,0.1761071732,0,0,0,0.5647682783,222,222,0.0],[1,21,0.0,0.000738552,0.001107829,128.952381,0,3,1527,0.142857143,197,197,1,21,0.0,0.2782916415,0.0076031137,129.1309416273,0,2,1526,0.4202218986,196,196,0.0],[1,120,0.313295077,0.091766724,0.322298456,48.58333333,0,3,8778,0.066666667,197,197,1,120,0.7018148754,0.2279106535,0.219582709,48.8572415294,0,3,8777,0.5523262355,197,197,0.0],[1,18,0.535563074,0.792810985,0.013327948,137.5555556,0,2,738,0.333333333,222,222,0,17,0.5122720253,0.830795861,0.1382668878,137.3653461601,0,2,738,0.3417587249,222,222,0.0],[1,1,0.0,0.0,0.0,0.0,0,1,0,1.0,222,222,0,1,0.17084719,0.0299572702,0.0511959527,0.385233069,0,1,0,1.0,222,221,0.0],[1,1,0.0,0.0,0.0,0.0,0,1,0,1.0,222,222,1,0,0.0,0.0,0.3661030131,0.1285913375,0,0,0,0.7741531605,221,222,0.0],[1,1,0.0,0.0,0.0,0.0,0,1,0,1.0,197,197,0,0,0.0572781875,0.1084309225,0.2197952046,0.087581495,0,1,0,1.0,197,197,0.0],[1,1,0.0,0.0,0.0,0.0,0,1,0,1.0,222,222,0,0,0.2547910302,0.182737691,0.1338619728,0.1204255308,0,0,0,1.0,221,222,0.0],[1,1,0.0,0.0,0.0,298.0,0,2,62,1.0,222,222,1,0,0.0,0.143567146,0.4925388706,298.1033711367,0,1,61,0.8781125352,222,221,0.0],[1,153,0.317986983,0.020160177,0.063702476,71.0,0,3,11105,0.071895425,470,470,0,152,0.4913320683,0.0,0.1965446062,70.9803868107,0,3,11105,0.0,470,470,0.0],[1,2,0.650022422,0.00896861,0.01793722,111.5,0,1,68,1.0,4166,4166,1,1,1.0,0.043466736,0.1795466497,112.011517237,0,1,68,1.0,4166,4166,0.0],[1,2,0.650022422,0.00896861,0.01793722,111.5,0,1,70,0.5,4168,4168,1,2,0.7179192902,0.1681089549,0.1800535169,111.264527783,0,0,69,0.8919077246,4167,4168,0.0],[1,1,0.0,0.14797136,0.028639618,419.0,0,2,63,1.0,471,471,1,1,0.0,0.2786003402,0.0379952252,419.720853331,0,1,63,0.5394722166,471,471,0.0],[1,6,0.473811006,0.12565839,0.021068473,221.5,0,2,82,0.5,228,228,0,6,0.6461206374,0.0,0.0894597761,221.3428315313,0,2,81,0.3787907625,227,227,0.0],[1,4,0.740083369,0.42961165,0.259708738,103.0,0,3,47,0.5,107,107,0,4,0.6055261045,0.6641031314,0.2729215181,103.1526132377,0,3,46,0.2266133343,106,106,0.0],[1,2,0.009527708,1.267806268,1.065527066,1053.0,0,1,38,1.0,4170,4170,1,1,0.0,0.9547731053,1.4962549142,1053.2224143151,0,1,37,0.8360097685,4170,4170,0.0],[1,2,0.822404226,0.081683168,0.004950495,202.0,0,1,94,1.0,4172,4172,0,1,0.7544558403,0.2330114346,0.0854108423,201.8762522357,0,0,94,0.9436216006,4171,4172,0.0],[1,1,0.0,0.043478261,0.01242236,161.0,0,1,36,1.0,4173,4173,0,0,0.0,0.4639973735,0.0211779686,161.0022468191,0,1,36,1.0,4173,4172,0.0],[1,4,0.642418123,0.188118812,0.178217822,176.75,0,5,54,0.75,72,72,0,4,0.6753409409,0.0,0.3895175422,176.7259679736,0,4,54,0.8831168914,71,72,0.0],[1,1,0.0,0.013274336,0.0,452.0,0,3,16,1.0,108,108,0,0,0.0,0.0,0.2592781204,451.918209979,0,2,15,0.7617621868,107,107,0.0],[1,1,0.0,0.096385542,0.010327022,581.0,0,3,11,1.0,73,73,0,1,0.3275402586,0.3330727344,0.0459190458,580.852129768,0,3,10,1.0,72,72,1.0],[1,2,0.980798365,0.095823096,0.00982801,203.5,0,1,73,1.0,4175,4175,1,1,1.0,0.7054654895,0.0178901648,203.6218444964,0,1,72,0.4645008806,4175,4174,0.0],[1,3,0.914100892,0.00093423,0.000373692,1784.0,0,1,6,0.666666667,4178,4178,1,3,0.8057971312,0.0008211335,0.1685395129,1784.1518644185,0,0,6,0.6153290646,4177,4177,0.0],[1,1,0.0,0.091743119,0.009174312,109.0,0,2,10,1.0,37,37,1,0,0.0,0.0,0.1113631975,109.1855569072,0,1,10,0.8195719865,36,37,0.0],[1,4,0.905930509,0.102912621,0.017475728,128.75,0,2,97,0.5,77,77,0,3,0.6238795076,0.3350617922,0.2448457105,128.6640689696,0,1,97,1.0,77,76,0.0],[1,1,0.0,0.048387097,0.032258065,62.0,0,2,10,1.0,78,78,0,1,0.0,0.0,0.1017224196,62.0577712133,0,2,10,0.6423780709,78,77,0.0],[1,6,0.045632459,0.3548683,0.296946665,1271.833333,1,1,254,0.666666667,4184,4184,1,6,0.0,0.5416803759,0.1871011879,1272.123412779,1,1,253,0.3393599454,4183,4184,0.0],[1,4,0.357194619,0.185138539,0.010075567,198.5,0,4,91,1.0,112,112,0,3,0.0,0.3906216937,0.3518586382,198.0991556568,0,4,90,1.0,112,111,0.0],[1,1,0.0,0.054867257,0.017699115,565.0,0,3,0,1.0,114,114,0,1,0.4806662491,0.0146312962,0.4226370099,565.2131015112,0,3,0,0.8964465714,114,113,0.0],[1,1,0.0,0.0,0.0,20.0,0,1,0,1.0,114,114,1,0,0.0,0.1295617548,0.0645935108,20.1327183578,0,0,0,0.7328421823,114,113,0.0],[1,2,0.591672779,0.00049554,0.002973241,1009.0,1,1,74,0.5,4186,4186,0,1,0.7336397096,0.4435656074,0.4779627872,1008.6953672577,1,0,73,0.5192234991,4186,4186,0.0],[1,3,0.42549491,1.211502783,1.04174397,359.3333333,0,1,65,0.666666667,4189,4189,0,2,0.3534868631,1.0,1.0439387916,358.9200779024,0,1,65,0.853584874,4188,4188,0.0],[1,3,0.595014814,0.013620387,0.009666081,758.6666667,0,1,3,1.0,4192,4192,0,2,0.6633091894,0.2734953462,0.3437400132,758.8784691957,0,1,3,1.0,4191,4191,0.0],[1,4,0.343629948,0.25642031,0.220348951,1275.25,1,1,74,0.5,4196,4196,1,3,0.7502024917,0.5573750513,0.2163552696,1275.0488906338,1,1,73,0.6850021761,4196,4195,0.0],[1,1,0.0,0.106382979,0.191489362,47.0,1,2,27,1.0,40,40,0,0,0.2171047317,0.0,0.0030504699,47.5019489822,1,1,26,1.0,40,40,0.0],[1,6,0.854377129,0.031002639,0.011873351,252.6666667,0,4,94,1.0,120,120,0,5,0.8330873264,0.0446416292,0.120517344,252.5556464942,0,4,94,1.0,119,119,0.0],[1,3,0.813134803,0.155290102,0.013651877,195.3333333,0,4,9,0.333333333,81,81,0,2,0.6596500809,0.0,0.3313936986,195.2332223144,0,3,9,0.4739418563,81,81,0.0],[1,1,0.0,0.009615385,0.004807692,208.0,0,2,59,1.0,121,121,0,1,0.1967802791,0.1951121574,0.1920088888,207.9657334893,0,2,59,0.968675362,120,121,0.0],[1,1,0.0,0.000497141,0.000248571,4023.0,0,1,6,1.0,4197,4197,0,0,0.2547463102,0.0,0.3436686332,4023.1675968989,0,0,6,0.8026405564,4197,4197,0.0],[1,2,0.234939255,0.996031746,0.398809524,252.0,0,1,46,1.0,4199,4199,0,2,0.0,1.0,0.426687038,251.9942805332,0,0,45,0.7879656635,4199,4198,0.0],[1,7,0.740070225,0.099198397,0.067134269,142.5714286,0,5,61,0.571428571,128,128,1,6,0.6045397561,0.0,0.3864141128,142.4043773586,0,5,60,0.73251675,127,128,0.0],[1,2,0.016505716,0.794310722,0.636761488,228.5,0,1,12,1.0,4201,4201,0,2,0.086346215,0.636291904,0.6879586813,228.4495037959,0,0,12,0.8833303127,4200,4201,0.0],[1,2,0.087280589,0.017760926,0.01855917,2505.5,0,1,3,1.0,4203,4203,0,2,0.2813210525,0.0,0.0998577247,2505.7396785483,0,0,2,0.7232927842,4202,4203,0.0],[1,2,0.918295834,0.002437043,0.002437043,615.5,0,3,82,1.0,230,230,0,1,0.759346001,0.2394600503,0.2750467181,615.5682875276,0,3,82,1.0,229,230,0.0],[1,3,0.733786963,0.040446304,0.043235704,478.0,0,1,107,1.0,4206,4206,1,3,0.4360917302,0.0,0.0537220355,478.0280532859,0,1,106,1.0,4206,4205,0.0],[1,2,0.056019491,0.601410935,0.222222222,283.5,0,1,13,1.0,4208,4208,1,2,0.0,0.2658800249,0.6219036767,283.8606634538,0,1,13,1.0,4208,4208,0.0],[1,7,0.363565925,0.031311155,0.045009785,365.0,0,1,249,0.714285714,4215,4215,1,6,0.6268579256,0.0,0.0403458125,364.9126204161,0,1,249,0.9524555566,4214,4214,0.0],[1,2,0.221422124,0.204,0.321333333,375.0,0,1,9,1.0,4217,4217,0,2,0.0188518803,0.4264677841,0.5366340353,375.03500761,0,0,9,0.721426155,4217,4217,0.0],[1,1,0.0,0.594594595,0.040540541,74.0,1,2,0,1.0,41,41,0,0,0.0,0.3639396788,0.5307269388,73.9908136642,1,2,0,1.0,40,41,0.0],[1,1,0.0,0.160558464,0.158813264,573.0,0,1,6,1.0,4218,4218,1,1,0.0,0.0807853844,0.272459196,573.0768968825,0,0,5,0.8702413985,4217,4217,0.0],[1,1,0.0,0.100719424,0.043165468,139.0,0,2,19,1.0,129,129,0,0,0.1184887607,0.6231442433,0.1855082558,138.5559100931,0,2,19,0.9995034271,129,129,0.0],[1,2,0.970950594,0.062068966,0.04137931,72.5,1,2,29,1.0,43,43,0,2,1.0,0.1758161939,0.3071714411,72.4228292372,0,2,28,1.0,42,43,0.0],[1,1,0.0,0.014084507,0.014084507,71.0,0,2,0,1.0,44,44,1,1,0.1995264006,0.0,0.6123550385,71.1411709274,0,2,0,1.0,44,44,0.0],[1,3,0.905712598,0.004078303,0.003262643,408.6666667,0,1,3,0.666666667,4221,4221,1,3,0.5591746828,0.0,0.271426804,408.5183859263,0,1,2,0.4064429987,4220,4221,0.0],[1,1,0.0,0.029288703,0.0,239.0,0,1,1,1.0,4222,4222,0,1,0.0,0.0122656206,0.1186213119,239.3043917265,0,0,1,0.7858523608,4221,4221,0.0],[1,1,0.0,0.004901961,0.024509804,204.0,1,2,27,1.0,45,45,1,1,0.0963558774,0.3257286494,0.2527457044,204.0541188167,1,1,26,1.0,44,44,0.0],[1,1,0.0,0.030769231,0.015384615,65.0,1,2,27,1.0,46,46,0,1,0.0,0.2804617472,0.3093615282,64.7796076124,1,2,26,0.2751222807,46,45,0.0],[1,1,0.0,0.0,0.029535865,237.0,0,1,0,1.0,4223,4223,1,1,0.0,0.0828291313,0.0738272993,237.0979564914,0,1,0,0.8714088119,4222,4223,0.0],[1,1,0.0,0.0,0.1,20.0,0,3,70,1.0,472,472,1,1,0.0,0.0,0.0325776459,20.592480671,0,3,70,1.0,471,471,0.0],[1,1,0.0,0.111111111,0.049382716,81.0,0,1,1,1.0,4224,4224,1,1,0.0756621038,0.2941039641,0.1476190915,80.4424026938,0,1,0,1.0,4224,4224,0.0],[1,6,0.541725338,0.051393728,0.046167247,191.3333333,0,2,83,0.666666667,135,135,1,5,0.8243061297,0.0020828862,0.2685392254,191.519516056,0,2,83,0.7295053589,135,135,0.0],[1,2,0.32984607,0.049206349,0.003174603,315.0,0,2,38,0.5,137,137,0,1,0.5643462108,0.2570278679,0.5742856349,315.2481365915,0,2,37,0.3854825737,137,136,0.0],[1,3,0.919432424,0.007454128,0.007454128,581.3333333,0,3,22,0.666666667,475,475,1,3,1.0,0.1436700963,0.3635493971,581.5955433447,0,2,22,0.4201636529,475,474,0.0],[1,2,0.953317131,0.115902965,0.107816712,185.5,0,3,35,1.0,139,139,0,1,0.7297359704,0.0595196414,0.2290311766,185.4840401191,0,2,34,1.0,139,139,0.0],[1,1,0.0,0.008368201,0.0041841,239.0,0,1,0,1.0,4225,4225,0,0,0.0237506504,0.3232216357,0.2497912672,239.0730109038,0,0,0,0.9224705809,4225,4224,0.0],[1,1,0.0,0.058631922,0.006514658,307.0,0,2,0,1.0,476,476,1,0,0.1951002033,0.146784066,0.0015652755,307.0687158923,0,1,0,1.0,475,476,0.0],[1,1,0.0,0.157142857,0.057142857,70.0,1,2,0,1.0,47,47,0,1,0.0,0.0271841732,0.2543999534,69.69061729,0,1,0,1.0,47,47,0.0],[1,1,0.0,0.006622517,0.01986755,151.0,0,1,63,1.0,4226,4226,0,0,0.0,0.0,0.1327017598,151.2291653243,0,1,63,1.0,4225,4226,0.0],[1,1,0.0,0.02481203,0.016541353,1330.0,0,1,41,1.0,4227,4227,1,1,0.0,0.4830269582,0.3631636746,1329.4349888593,0,0,41,1.0,4226,4227,0.0],[1,6,0.477500576,0.697621744,0.582106455,441.5,0,1,12,0.833333333,4233,4233,0,5,0.4060256292,0.6746151036,0.663097479,441.5873229594,0,0,11,0.9300405785,4233,4233,0.0],[1,1,0.0,0.0,0.0,336.0,0,1,0,1.0,28,28,0,1,0.1259432693,0.2913619636,0.1194570582,336.1053789138,0,1,0,1.0,27,28,0.0],[1,5,0.558535928,0.170933113,0.199834847,242.2,0,4,73,0.4,28,28,1,5,1.0,0.3494750585,0.5631675718,242.2638392697,0,3,73,0.5904126716,28,27,0.0],[1,2,0.947435136,0.075294118,0.021176471,212.5,1,2,56,0.5,49,49,0,1,0.9837530751,0.0,0.1497442493,212.568390154,0,2,55,0.5155792234,48,49,1.0],[1,1,0.0,0.034013605,0.030612245,294.0,1,2,0,1.0,50,50,1,1,0.0428388611,0.1406165337,0.0221461185,293.5784107406,0,1,0,0.9350432004,50,50,0.0],[1,3,0.783580704,0.077319588,0.038659794,129.3333333,1,3,79,1.0,84,84,1,2,0.6082997218,0.5375185012,0.5080656138,129.445193479,0,3,79,1.0,83,84,0.0],[1,1,0.0,0.011235955,0.011235955,89.0,0,1,0,1.0,4234,4234,0,0,0.4482930332,0.0420739545,0.0535571073,89.0820712576,0,0,0,0.7382431065,4233,4234,0.0],[1,1,0.0,0.011235955,0.011235955,89.0,0,1,0,1.0,4235,4235,1,1,0.0155257362,0.0,0.3785980893,89.3868369427,0,0,0,1.0,4235,4234,0.0],[1,4,0.2063981,0.241269841,0.085714286,78.75,0,4,121,1.0,88,88,0,4,0.1026230593,0.3538733501,0.0242934026,78.7501592195,0,3,121,1.0,87,88,0.0],[1,1,0.0,0.12195122,0.073170732,205.0,0,2,15,1.0,38,38,1,1,0.0,0.2045711834,0.0732380325,205.186891294,0,2,14,1.0,38,38,0.0],[1,2,0.918295834,0.006060606,0.003030303,330.0,0,3,68,1.0,30,30,0,2,1.0,0.0,0.1421277717,329.6833249563,0,3,67,0.8173616402,30,30,0.0],[1,1,0.0,1.450862716,1.444111028,1333.0,0,1,2,1.0,4236,4236,0,0,0.2005954726,1.0,1.6071099364,1332.8254656321,0,0,2,1.0,4235,4236,0.0],[1,22,0.557625905,0.409561687,0.345679012,548.5909091,0,1,1069,0.318181818,4258,4258,1,22,0.7067273528,0.0,0.3109642445,548.2620263714,0,0,1068,0.2670589335,4257,4258,0.0],[1,1,0.0,0.0125,0.008333333,240.0,0,1,64,1.0,4259,4259,0,1,0.0,0.0350284835,0.4044170576,240.2467069129,0,1,63,1.0,4259,4258,0.0],[1,1,0.0,0.003745318,0.007490637,267.0,0,1,42,1.0,4260,4260,1,1,0.0,0.0574831947,0.0355046092,267.2034945378,0,1,41,0.9849515489,4260,4260,0.0],[1,10,0.712673616,0.100275989,0.248390064,108.7,0,3,204,0.5,149,149,0,10,0.4635568541,0.2149030872,0.0595658326,108.9917105177,0,3,204,0.2101999228,149,148,0.0],[1,2,0.552495114,0.036809816,0.082822086,163.0,1,2,3,1.0,52,52,1,1,0.6944732059,0.0571045837,0.170439751,163.1642988011,1,2,2,1.0,52,52,0.0],[1,4,0.812830017,0.015015015,0.010810811,416.25,0,1,7,0.75,4264,4264,0,4,0.4464225279,0.0174318647,0.2822287722,416.704965092,0,1,7,0.9081750762,4263,4264,0.0],[1,1,0.0,0.003378378,0.001689189,592.0,0,1,0,1.0,4265,4265,0,1,0.0921684806,0.0,0.574760608,592.4004999783,0,1,0,0.6972796501,4265,4264,0.0],[1,3,0.611859904,0.023423423,0.030630631,370.0,0,1,129,0.666666667,4268,4268,1,3,0.5651886141,0.0403607885,0.3762878764,370.1585821786,0,0,128,0.9002394377,4268,4267,0.0],[1,4,0.0,0.0,0.0,54.25,1,1,0,0.25,62,62,0,3,0.1981886347,0.3348046085,0.0746308041,53.9032238014,0,1,0,0.4822164346,61,61,0.0],[1,6,0.627819504,0.126963351,0.196989529,254.6666667,1,3,151,0.833333333,62,62,1,5,0.703998852,0.0674194757,0.000653782,254.5696500558,1,3,150,1.0,61,61,0.0],[1,1,0.0,0.671469741,0.57925072,347.0,0,4,17,1.0,151,151,1,1,0.0,0.7516713424,1.0658275678,346.7572777784,0,3,17,1.0,150,150,0.0],[1,1,0.0,0.0,0.0,47.0,0,1,0,1.0,151,151,0,0,0.0,0.4013932069,0.1110105533,47.0198282446,0,1,0,1.0,150,150,0.0],[1,1,0.0,0.018691589,0.018691589,107.0,0,2,16,1.0,89,89,0,0,0.0,0.1285310582,0.1283478772,107.2836394856,0,2,16,0.8942958696,89,89,0.0],[1,1,0.0,0.115384615,0.06043956,182.0,1,3,22,1.0,63,63,1,0,0.0,0.0844985564,0.2808595782,181.4825347741,0,2,22,0.7607885185,63,62,0.0],[1,1,0.0,0.001949318,0.001949318,513.0,0,2,2,1.0,231,231,0,0,0.1053218325,0.2820377842,0.2101862473,512.8970759224,0,1,2,0.9830880937,231,230,0.0],[1,1,0.0,0.045801527,0.03562341,393.0,0,1,68,1.0,2958,2958,1,0,0.0,0.3097637747,0.2962116661,393.1332058848,0,1,67,0.8768983411,2957,2957,0.0],[1,1,0.0,0.002544529,0.002544529,393.0,0,1,0,1.0,2959,2959,1,0,0.0638040396,0.1162847051,0.1846275899,392.950031641,0,0,0,1.0,2959,2958,0.0],[1,1,0.0,0.0,0.114035088,114.0,0,2,30,1.0,64,64,0,1,0.1155405798,0.1327467173,0.178569677,113.9892116895,0,2,30,1.0,63,64,0.0],[1,1,0.0,0.008522727,0.002840909,352.0,1,2,1,1.0,65,65,0,0,0.0,0.2022778007,0.6134160562,352.5501553869,1,1,1,0.8354607354,64,64,0.0],[1,1,0.0,0.025193798,0.005813953,516.0,1,2,1,1.0,477,477,1,1,0.3149536388,0.1098779141,0.0184770573,516.2533019058,1,1,0,1.0,476,477,0.0],[1,2,0.0,0.029520295,0.003690037,271.0,1,2,1,1.0,67,67,1,2,0.0,0.1611173114,0.2269025498,270.3715749431,1,1,1,1.0,66,66,0.0],[1,1,0.0,0.294117647,0.588235294,17.0,1,1,0,1.0,68,68,0,0,0.0,0.0383648645,1.0372811079,17.0989634227,0,0,0,1.0,68,68,0.0],[1,2,0.0,0.005434783,0.005434783,92.0,0,3,23,1.0,153,153,1,2,0.0,0.0,0.0002030158,91.9657685355,0,3,22,1.0,152,153,0.0],[1,2,0.942683189,0.065860215,0.001344086,372.0,0,3,8,0.5,155,155,1,1,0.7283787686,0.1504708712,0.0537114995,372.1008064094,0,2,8,0.2352138487,155,155,0.0],[1,1,0.0,0.105263158,0.078947368,38.0,0,2,17,1.0,90,90,0,1,0.0,0.2174735965,0.0172422961,37.8284995214,0,2,17,0.1976854249,89,89,0.0],[1,1,0.0,0.007633588,0.007633588,131.0,0,2,17,1.0,91,91,1,0,0.0,0.0920685561,0.1992066152,130.5324807054,0,1,17,0.761033183,90,90,0.0],[1,1,0.0,0.001926782,0.001926782,519.0,1,2,3,1.0,69,69,0,0,0.096521463,0.2695064709,0.5000478846,518.9908964367,1,2,2,1.0,69,69,0.0],[1,2,0.970950594,0.020915033,0.005228758,382.5,0,3,13,1.0,157,157,0,2,1.0,0.0609608597,0.0869597688,382.4390203831,0,2,12,1.0,156,157,0.0],[1,4,0.666015745,0.20222046,0.116574148,315.25,0,4,20,0.5,34,34,0,4,0.4481716511,0.0,0.3180717408,315.5581664808,0,4,19,0.4009359218,34,34,0.0],[1,3,0.889920454,0.066605839,0.040145985,365.3333333,0,3,5,0.666666667,37,37,0,3,0.5033945192,0.1703386894,0.0392538913,365.3754764231,0,3,4,0.832153701,36,36,1.0],[1,2,0.721928095,0.005458515,0.005458515,458.0,0,4,0,1.0,39,39,1,1,1.0,0.0,0.1048347259,457.7593849212,0,4,0,0.843709721,38,38,0.0],[1,7,0.818539429,0.229885057,0.212643678,124.2857143,0,3,117,0.571428571,164,164,1,7,0.9238305144,0.3239925945,0.3368673271,124.1671514519,0,3,117,0.1050132095,163,163,0.0],[1,1,0.0,0.015267176,0.003816794,524.0,0,2,68,1.0,478,478,0,0,0.0,0.0496897514,0.0123540518,523.782172068,0,2,67,1.0,477,478,0.0],[1,1,0.0,0.005494505,0.005494505,182.0,0,3,5,1.0,70,70,0,1,0.0471750208,0.3966011116,0.1408529169,182.1206771848,0,3,5,1.0,69,69,0.0],[1,1,0.0,0.003838772,0.015355086,521.0,0,2,69,1.0,479,479,0,0,0.0,0.0,0.054201819,521.0953053163,0,1,69,0.8581139817,479,478,0.0],[1,1,0.0,0.015267176,0.003816794,524.0,0,2,69,1.0,480,480,0,0,0.0487506827,0.0083018828,0.1943721496,524.0634470138,0,1,69,1.0,479,479,0.0],[1,1,0.0,0.016129032,0.008064516,124.0,0,3,5,1.0,71,71,1,1,0.0,0.1437333461,0.3568061126,124.1674239819,0,2,5,0.6922385493,71,70,0.0],[1,3,0.596645223,0.010791367,0.002398082,278.0,0,1,20,1.0,4271,4271,1,3,0.743306538,0.0131781345,0.1760718315,277.8759513701,0,1,19,1.0,4271,4271,0.0],[1,1,0.0,1.285577841,0.850047755,1047.0,0,1,14,1.0,4272,4272,0,0,0.0,0.9373471112,0.6961662178,1047.2576005599,0,1,14,1.0,4272,4271,0.0],[1,1,0.0,0.0,0.13368984,187.0,1,2,5,1.0,72,72,1,0,0.0,0.0,0.1786183377,187.5169344834,1,2,4,0.7634964349,72,72,0.0],[1,1,0.0,0.0125,0.0125,80.0,0,1,68,1.0,2960,2960,0,1,0.0,0.0735031905,0.3854309814,80.0779206778,0,1,68,1.0,2959,2960,0.0],[1,1,0.0,0.308510638,0.042553191,94.0,0,1,0,1.0,2961,2961,1,1,0.0,0.0268253344,0.1906503873,94.0892250565,0,0,0,1.0,2960,2960,0.0],[1,1,0.0,0.031914894,0.031914894,94.0,0,1,0,1.0,2962,2962,1,1,0.3346901315,0.085439984,0.3251580803,94.0695848307,0,0,0,0.5756918608,2961,2961,0.0],[1,3,0.782916412,0.054307116,0.003745318,178.0,0,3,57,0.333333333,147,147,1,2,0.5984241866,0.2314304522,0.0051435721,177.6586009328,0,2,56,0.1207311249,147,146,0.0],[1,1,0.0,0.235294118,0.241176471,170.0,0,2,29,1.0,149,149,0,1,0.0,0.0,0.4223310489,170.0403907824,0,1,28,0.51034404,148,149,1.0],[1,1,0.0,0.03030303,0.060606061,33.0,0,2,73,1.0,148,148,1,0,0.0,0.0,0.0547760177,32.9954150227,0,2,73,0.9041015696,148,147,0.0],[1,1,0.0,1.447204969,0.801242236,161.0,0,2,29,1.0,150,150,1,1,0.0,1.0,0.7919400961,161.1404896125,0,1,29,1.0,149,149,0.0],[1,6,0.82404141,0.110271903,0.045317221,110.3333333,0,3,77,0.666666667,156,156,0,6,0.5315379495,0.1462955521,0.3503529438,110.0421294585,0,3,77,0.5943402053,156,156,0.0],[1,3,0.955023209,0.054388133,0.002472188,269.6666667,0,4,33,0.666666667,160,160,1,3,1.0,0.0,0.1247703519,269.656019371,0,4,32,0.5320770803,159,160,0.0],[1,1,0.0,0.011111111,0.0,90.0,1,2,1,1.0,157,157,0,1,0.0,0.4155934613,0.0111075977,90.3042045086,1,2,1,0.8854150283,156,157,0.0],[1,1,0.0,0.0,0.002638522,379.0,0,4,0,1.0,161,161,0,0,0.0,0.3041755534,0.2093496754,378.8398559177,0,3,0,1.0,161,161,0.0],[1,5,0.771068807,0.126530612,0.045714286,245.0,1,2,86,0.8,77,77,0,5,0.5548099576,0.0156016087,0.1758944619,245.0704569429,0,1,85,0.6121677129,77,77,0.0],[1,11,0.757546169,0.191860465,0.121608527,187.6363636,0,4,303,1.0,177,177,1,11,1.0,0.0263282223,0.0366595731,187.4373734287,0,3,303,1.0,176,177,1.0],[1,2,0.0,0.0,0.0,30.5,0,1,0,0.5,177,177,1,1,0.0,0.3627695313,0.0797241196,30.2997219232,0,1,0,0.7449178383,176,176,0.0],[1,4,0.45963987,0.052405498,0.020618557,291.0,0,3,48,0.75,181,181,1,3,0.6941214099,0.0,0.408520852,291.217275673,0,3,48,0.7842806644,180,181,0.0],[1,5,0.922993584,0.025365104,0.00076864,260.2,0,4,71,0.8,166,166,1,4,0.7353001622,0.0,0.655784126,260.4841414118,0,4,70,0.79615205,166,166,0.0],[1,1,0.0,0.016393443,0.06557377,122.0,0,2,0,1.0,167,167,1,0,0.0,0.0,0.4932522743,121.8664024198,0,2,0,0.9442625851,167,167,0.0],[1,3,0.994737238,0.020947177,0.00273224,366.0,1,3,30,1.0,80,80,1,2,0.8765957752,0.0459461348,0.1051610762,366.1288549727,0,2,29,1.0,80,79,0.0],[1,1,0.0,0.066666667,0.066666667,30.0,0,2,75,1.0,168,168,0,0,0.0,0.3125871681,0.0095164686,30.147524678,0,2,75,0.7612600296,168,168,0.0],[1,1,0.0,0.053435115,0.0,131.0,0,2,30,1.0,169,169,0,0,0.0,0.0,0.2586732268,131.1897230836,0,1,30,0.8742981586,169,168,0.0],[1,1,0.0,0.09569378,0.004784689,209.0,0,3,1,1.0,170,170,0,1,0.2962322813,0.1744899216,0.3916532122,209.158064514,0,2,1,0.9862903039,169,169,0.0],[1,1,0.0,0.14,0.013333333,150.0,0,2,23,1.0,39,39,0,1,0.3452460449,0.2263394001,0.1334987419,150.303274545,0,1,23,1.0,39,39,0.0],[1,9,0.872738101,0.309876543,0.102469136,90.0,0,4,278,0.777777778,100,100,1,9,0.9316460502,0.618188903,0.1708481269,89.9744013939,0,4,277,1.0,99,99,0.0],[1,14,0.943562098,0.0305,0.094,142.8571429,0,4,214,0.5,184,184,0,14,0.7045299529,0.0297163409,0.2063287176,142.4912712488,0,4,214,0.7937985845,183,184,0.0],[1,8,0.834664009,0.048,0.0432,234.375,0,4,73,0.75,189,189,1,7,0.892685798,0.0,0.1753641554,234.5251791955,0,3,72,0.9941099853,188,188,0.0],[1,1,0.0,0.0,0.0,58.0,0,1,0,1.0,2963,2963,1,1,0.0,0.0393114183,0.1814621617,58.0586895679,0,0,0,0.8484903593,2963,2962,0.0],[1,1,0.0,0.0625,0.004807692,416.0,0,1,7,1.0,2964,2964,0,0,0.0,0.2860739263,0.4316369582,415.485027582,0,1,7,1.0,2963,2963,0.0],[1,1,0.0,0.014492754,0.0,69.0,0,2,24,1.0,2965,2965,1,1,0.0482842791,0.2040451487,0.7861582446,68.3966075668,0,2,24,0.9446806113,2965,2965,0.0],[1,1,0.0,0.444444444,0.0,18.0,0,3,13,1.0,2966,2966,1,0,0.0,0.5819646209,0.3909242085,18.319986735,0,3,12,1.0,2965,2966,0.0],[1,2,1.0,0.006684492,0.001336898,374.0,0,3,13,1.0,2968,2968,0,2,0.5790645708,0.0,0.0067199092,373.780497066,0,2,12,0.7621749466,2967,2968,0.0],[1,1,0.0,0.015873016,0.0,189.0,0,4,0,1.0,2969,2969,1,1,0.0,0.1322521761,0.0579582407,189.1401291947,0,3,0,0.7446570503,2968,2969,0.0],[1,1,0.0,0.0,0.0,98.0,0,1,0,1.0,2970,2970,0,0,0.3116908246,0.1489279379,0.5099280218,98.5467850918,0,0,0,0.8526743561,2969,2970,0.0],[1,3,0.0,0.0,0.0,34.66666667,0,1,0,0.333333333,2973,2973,1,2,0.0,0.1213695421,0.0853095529,34.7432658938,0,1,0,0.302421655,2972,2973,0.0],[1,1,0.0,0.0,0.0,0.0,0,2,30,1.0,2974,2974,1,0,0.0,0.0,0.0640056196,0.0352893815,0,1,29,0.7827689766,2974,2974,0.0],[1,1,0.0,0.361328125,0.060546875,512.0,0,1,0,1.0,2975,2975,1,0,0.278485742,0.6869228175,0.0277508864,512.1764244026,0,0,0,1.0,2974,2974,0.0],[1,1,0.0,0.043478261,0.014492754,69.0,0,2,23,1.0,101,101,1,1,0.0490588327,0.2066387414,0.2260075717,69.3421386306,0,1,22,1.0,101,100,0.0],[1,1,0.0,0.01,0.03,100.0,0,3,17,1.0,186,186,0,0,0.0,0.0,0.1614544695,100.1949651565,0,2,16,0.9048852694,185,185,0.0],[1,1,0.0,0.01946472,0.01459854,411.0,0,3,0,1.0,185,185,0,0,0.0,0.227144994,0.3741330812,410.8776212789,0,2,0,0.9960123439,185,184,0.0],[1,2,0.074704337,0.142857143,0.156462585,367.5,1,2,3,1.0,82,82,0,1,0.0,0.1463934521,0.3148612017,367.4846487924,0,2,3,1.0,82,81,0.0],[1,1,0.0,0.016129032,0.035483871,620.0,0,3,1,1.0,190,190,1,0,0.0,0.0,0.0519502903,619.9776853215,0,3,1,0.9789440358,190,189,0.0],[1,4,0.979938133,0.299331104,0.215719064,149.5,0,4,100,0.5,194,194,0,3,0.5571495975,0.0849413167,0.4786147956,149.3570968352,0,4,99,0.793348853,193,194,0.0],[1,2,0.784992089,0.12605042,0.071428571,119.0,0,2,99,1.0,2977,2977,0,1,0.6425435291,0.0,0.1091897826,118.8312706339,0,1,99,1.0,2977,2977,0.0],[1,1,0.0,0.072463768,0.108695652,138.0,0,2,30,1.0,2978,2978,1,0,0.3365709933,0.1525733742,0.0834280536,137.7836945194,0,2,29,1.0,2977,2978,0.0],[1,1,0.0,0.04,0.0,525.0,0,1,0,1.0,2979,2979,1,0,0.0,0.0,0.2292712003,524.6390934859,0,1,0,1.0,2979,2979,0.0],[1,2,1.0,0.049180328,0.008196721,122.0,0,2,0,0.5,2981,2981,1,2,1.0,0.0,0.5109426195,122.0845014179,0,1,0,0.5722249389,2980,2980,0.0],[1,1,0.0,0.0,0.0,0.0,1,1,0,1.0,488,488,0,0,0.332878445,0.4378647848,0.066507366,0.1560947087,1,1,0,0.9512687054,487,487,0.0],[1,1,0.0,0.0,0.0,0.0,1,1,0,1.0,488,488,1,0,0.0676609033,0.1907669921,0.1307497937,0.1436941902,0,0,0,1.0,488,487,0.0],[1,1,0.0,0.0,0.0,0.0,0,1,0,1.0,488,488,1,0,0.0504827692,0.0,0.1472700697,0.5788392819,0,0,0,1.0,488,488,0.0],[1,3,0.66327026,2.128571429,0.0,23.33333333,0,1,0,0.333333333,488,488,0,3,1.0,1.0,0.0477102219,23.2475198392,0,1,0,0.6757179232,487,487,0.0],[1,2,0.981940787,0.015479876,0.004127967,484.5,0,3,149,1.0,488,488,0,1,0.8670090273,0.3468022378,0.1616397622,484.763897882,0,2,148,1.0,488,488,0.0],[1,1,0.0,0.049723757,0.027624309,362.0,0,3,24,1.0,2982,2982,0,0,0.0,0.1777385249,0.0877737285,361.64284432,0,3,23,1.0,2981,2981,0.0],[1,3,0.526414362,0.356164384,0.109589041,24.33333333,0,1,0,0.333333333,491,491,0,2,0.5395799327,0.0037908769,0.0393602633,24.4743422946,0,1,0,0.1228613284,491,491,0.0],[1,1,0.0,0.035775128,0.01362862,587.0,0,3,1,1.0,102,102,1,1,0.2636946709,0.0,0.021046463,586.8194672418,0,3,0,1.0,101,101,0.0],[1,2,1.0,0.054054054,0.054054054,18.5,0,1,0,0.5,493,493,0,1,1.0,0.6643243784,0.1934249988,18.8133105263,0,1,0,0.4767761471,493,492,0.0],[1,2,0.619382195,0.25,0.075,20.0,0,1,0,0.5,495,495,0,1,0.8948614367,0.4659591808,0.0255219751,19.611011301,0,1,0,0.7419948235,495,495,0.0],[1,1,0.0,0.016489988,0.003533569,849.0,1,1,51,1.0,4273,4273,0,1,0.0314580326,0.0,0.2024875773,848.9946692373,0,1,50,0.9021079508,4273,4272,0.0],[1,1,0.0,0.024509804,0.006535948,612.0,1,1,18,1.0,4274,4274,0,0,0.1248088244,0.0,0.1487186999,611.8959404305,1,0,17,1.0,4273,4274,0.0],[1,2,0.918295834,0.007317073,0.007317073,205.0,1,1,102,0.5,4276,4276,0,2,0.6183771729,0.0199993266,0.3059128694,205.3070519062,1,1,101,0.2688221293,4276,4276,0.0],[1,3,0.270081866,0.018688816,0.005043014,2247.333333,0,1,28,1.0,4279,4279,1,3,0.5873158913,0.0,0.3841021522,2247.3778596393,0,0,28,1.0,4279,4278,0.0],[1,5,0.380042686,0.324840764,0.157112527,94.2,0,4,210,1.0,199,199,1,5,0.0,0.2679335788,0.2360483713,94.1297701135,0,4,209,1.0,198,199,0.0],[1,1,0.0,0.02247191,0.005617978,178.0,1,1,18,1.0,4280,4280,1,0,0.0095097226,0.0196241263,0.5001093285,178.3219894976,0,0,18,1.0,4279,4280,0.0],[1,1,0.0,1.0,1.0,1.0,1,1,0,1.0,496,496,1,0,0.0,1.0,0.8431112734,1.0547053009,0,0,0,0.9480581499,496,495,0.0],[1,1,0.0,0.111374408,0.007109005,422.0,1,1,77,1.0,2983,2983,0,1,0.0,0.3311523688,0.2642703536,422.2155728181,1,1,77,1.0,2983,2983,0.0],[1,3,0.35899625,0.032846715,0.015815085,274.0,0,2,106,0.666666667,202,202,0,3,0.5989329891,0.0,0.2176377656,273.6870345719,0,1,106,0.9948045777,201,201,0.0],[1,1,0.0,1.0,1.0,1.0,1,2,0,1.0,8,8,0,1,0.0,0.9525013451,1.2403936759,0.9287774546,0,2,0,1.0,7,8,0.0],[1,1,0.0,1.0,1.0,1.0,0,3,25,1.0,188,188,0,0,0.2469592171,0.8546918144,0.6023333719,1.3377262541,0,3,25,1.0,188,188,0.0],[1,1,0.0,1.0,1.0,2.0,0,2,35,1.0,187,187,1,0,0.2117473914,1.0,0.4469727842,1.9473895619,0,1,34,0.3616165823,187,186,0.0],[1,2,0.970950594,0.214285714,0.053571429,28.0,0,3,60,1.0,190,190,1,2,0.7239133164,0.4756819219,0.4279196849,27.7606425978,0,2,59,1.0,189,190,0.0],[1,4,0.0,0.0,0.0,63.75,0,1,0,0.25,194,194,0,3,0.0,0.427883945,0.0384128563,63.6035758162,0,0,0,0.2735843224,193,193,0.0],[1,1,0.0,0.558441558,0.012987013,77.0,0,3,33,1.0,195,195,1,1,0.3058458504,0.7549634021,0.3782567865,76.8062315983,0,2,32,1.0,194,194,0.0],[1,2,0.0,0.0,0.0,59.0,0,1,0,0.5,204,204,1,1,0.0,0.1360700638,0.2358100459,59.1605732763,0,0,0,0.3437712077,204,203,0.0],[1,3,0.0,0.0,0.0,0.0,0,1,0,0.333333333,204,204,1,2,0.0,0.2046512532,0.1177186985,0.4224947437,0,0,0,0.3703924661,203,204,0.0],[1,2,0.0,0.0,0.0,55.0,0,1,0,0.5,199,199,0,1,0.0,0.4173182988,0.3653909124,54.8182569706,0,1,0,0.3665109214,198,199,0.0],[1,2,0.0,1.0,1.0,1.0,0,2,0,1.0,199,199,1,1,0.4649524626,0.9782865995,0.7758732558,0.6659450542,0,2,0,1.0,199,198,0.0],[1,1,0.0,0.038961039,0.025974026,77.0,0,3,0,1.0,205,205,0,0,0.1585205586,0.0578641562,0.0480166464,77.1911757959,0,3,0,0.8324572032,204,204,0.0],[1,4,0.709998018,0.03861518,0.034620506,187.75,0,2,99,1.0,206,206,0,4,0.5078364958,0.3773336863,0.1078758289,187.4265700521,0,2,99,0.8960356258,206,206,0.0],[1,4,0.966457282,0.027322404,0.054644809,45.75,0,2,0,0.75,209,209,0,4,0.9543058539,0.4772512487,0.2674982564,45.9849835112,0,1,0,0.9428706894,209,208,0.0],[1,2,0.0,0.0,0.0,56.5,0,1,0,0.5,211,211,0,1,0.2618900038,0.0,0.0377825964,56.981680748,0,0,0,0.4097730157,211,210,0.0],[1,1,0.0,0.403669725,0.036697248,109.0,0,3,0,1.0,212,212,1,1,0.0941747806,0.4097030664,0.4458184352,108.9018197936,0,3,0,1.0,212,212,0.0],[1,2,0.0,0.0,0.0,57.0,0,1,0,0.5,216,216,1,1,0.0,0.3344889336,0.1860231508,56.9832439194,0,0,0,0.6249981132,215,215,0.0],[1,2,0.0,0.0,0.0,0.0,0,1,0,0.5,216,216,0,1,0.0,0.0090200921,0.4270291648,0.3056290911,0,0,0,0.1872355069,216,216,0.0],[1,1,0.0,0.027272727,0.009090909,110.0,0,3,0,1.0,217,217,0,1,0.1685572623,0.4640511018,0.1673292917,110.2346571877,0,3,0,1.0,217,216,0.0],[1,1,0.0,0.0,0.018348624,109.0,0,3,0,1.0,218,218,1,1,0.0,0.0,0.3812347944,108.7697262665,0,2,0,0.9754589129,218,218,0.0],[1,404,0.831453356,0.041827763,0.041827763,172.8564356,0,1,19367,0.138613861,4684,4684,0,404,0.5526865819,0.6424545621,0.2191150772,172.9259621534,0,0,19366,0.1095131697,4683,4683,0.0],[1,3,0.283127912,0.057627119,0.03559322,196.6666667,0,2,41,1.0,209,209,0,2,0.1399940319,0.3513899385,0.0105909087,197.0455927978,0,2,41,1.0,208,209,0.0],[1,8,0.710803054,0.202875399,0.123801917,156.5,0,5,358,0.875,220,220,1,8,0.0335643907,0.2335425733,0.0413405559,156.2426857473,0,5,358,0.7616751035,220,220,0.0],[1,3,0.0,0.0,0.0,72.66666667,0,1,0,0.333333333,220,220,0,3,0.0,0.0,0.0248520908,72.805655633,0,1,0,0.0317708262,220,220,0.0],[1,3,0.394964159,0.317596567,0.008583691,233.0,0,1,3,0.333333333,4688,4688,1,2,0.4617251097,0.2708285006,0.2401373511,232.7271034459,0,0,3,0.3807752577,4688,4687,0.0],[1,1,0.0,0.045045045,0.0,111.0,1,1,1,1.0,4685,4685,0,1,0.1044574716,0.0,0.0201585992,111.1141796026,0,1,0,1.0,4684,4685,0.0],[1,1,0.0,0.04950495,0.00990099,101.0,0,1,5,1.0,2984,2984,1,0,0.0,0.9184122955,0.3150130214,100.8567270037,0,0,5,0.7149201954,2983,2983,0.0],[1,1,0.0,0.006369427,0.0,157.0,0,2,29,1.0,40,40,1,1,0.0,0.0254602595,0.3442164131,157.5737373202,0,1,28,1.0,40,39,0.0],[1,7,0.487845273,0.028878442,0.145735393,212.7142857,1,6,14,0.571428571,229,229,0,7,0.5525438373,0.0,0.1758229491,212.7951129229,0,5,13,0.4029917369,229,229,0.0],[1,2,0.0,0.0,0.0,58.0,1,1,0,0.5,229,229,0,1,0.2540264926,0.0,0.1048626654,58.293409069,0,0,0,0.6877925163,229,229,0.0],[1,1,0.0,0.023923445,0.004784689,209.0,1,2,74,1.0,83,83,1,1,0.0,0.0,0.3158560844,208.7068964817,1,1,74,1.0,83,83,0.0],[1,3,0.975054446,0.020140105,0.035901926,380.6666667,0,2,19,0.666666667,86,86,0,2,1.0,0.3190771194,0.1287456675,380.6526329041,0,1,19,0.2440761758,86,86,0.0],[1,1,0.0,0.076726343,0.061381074,391.0,1,1,1,1.0,4689,4689,1,0,0.0,0.0,0.1332088132,390.8077987913,1,1,1,1.0,4688,4688,0.0],[1,1,0.0,0.007633588,0.0,393.0,0,1,0,1.0,4690,4690,0,1,0.3790719885,0.3913034583,0.1362863836,392.9114415515,0,0,0,1.0,4690,4689,0.0],[1,430,0.620042794,0.217430528,0.264957148,170.1372093,0,1,1387,0.041860465,5120,5120,0,430,0.475963774,0.2002508674,0.1513973481,169.7459783219,0,1,1386,0.0,5120,5119,0.0],[1,430,0.620042794,0.254313116,0.208695766,177.2581395,0,1,0,0.002325581,5550,5550,1,429,0.6284619171,0.0045737951,0.0331472784,176.6720466047,0,0,0,0.2905905105,5550,5550,0.0],[1,1,0.0,0.420792079,0.069306931,202.0,0,2,6,1.0,2985,2985,1,1,0.0,0.7412640252,0.0856589949,201.7243043474,0,2,6,0.41429625,2984,2985,0.0],[1,1,0.0,0.005263158,0.005263158,190.0,1,4,38,1.0,89,89,0,1,0.0,0.0,0.0117623597,189.7565678478,0,3,38,0.8963170575,89,89,0.0],[1,2,0.120681014,0.159793814,0.154639175,194.0,1,6,114,1.0,89,89,0,2,0.096116295,0.0,0.1625115543,194.0520442851,0,5,114,1.0,88,88,0.0],[1,1,0.0,0.074626866,0.044776119,201.0,1,3,1,1.0,90,90,0,1,0.1962443003,0.120411703,0.2349845974,200.9714615718,0,3,1,1.0,90,90,0.0],[1,1,0.0,0.0,0.0,0.0,0,3,87,1.0,47,47,0,0,0.0265336342,0.456668628,0.0096101492,0.1160795131,0,2,86,0.9903872281,46,47,0.0],[1,3,0.275560747,0.003378378,0.092905405,197.3333333,1,7,15,0.666666667,93,93,1,3,0.3862895762,0.3105780551,0.315430996,197.6632801432,0,6,14,0.4557223203,93,92,0.0],[1,3,0.226386441,0.122866894,0.02559727,195.3333333,0,1,59,0.666666667,5553,5553,0,2,0.1272055447,0.1700194205,0.230447143,195.3675918465,0,0,59,0.721423163,5553,5552,0.0],[1,3,0.920619836,0.004580153,0.004580153,218.3333333,1,1,3,0.333333333,5556,5556,1,3,0.9914652167,0.0,0.0555536453,218.3888004833,1,1,2,0.1082944607,5556,5556,0.0],[1,4,0.619139294,0.011570248,0.001239669,605.0,1,1,3,0.5,5560,5560,1,3,0.5384868129,0.4557933602,0.2247127517,605.0703469078,1,0,2,0.4500534615,5560,5560,0.0],[1,7,1.0,0.005247376,0.005247376,190.5714286,1,1,7,0.142857143,5567,5567,1,6,1.0,0.0,0.3654702776,190.7793012153,1,0,7,0.0307971003,5567,5567,0.0],[1,1,0.0,0.0,0.017316017,462.0,0,1,58,1.0,5568,5568,1,0,0.0664687301,0.1216577433,0.0548760217,461.4663592329,0,0,57,0.8993878333,5568,5567,0.0],[1,1,0.0,0.0,0.067567568,74.0,1,2,45,1.0,94,94,0,0,0.078734451,0.2838288216,0.0887972209,74.0394478992,1,1,44,0.9379988725,93,94,0.0],[1,1,0.0,0.007874016,0.0,635.0,0,1,2,1.0,5569,5569,0,1,0.0,0.149197256,0.0836371004,634.7789772243,0,0,2,1.0,5569,5569,0.0],[1,6,0.0,0.0,0.0,171.3333333,0,1,0,0.166666667,519,519,1,5,0.0,0.1948905186,0.5223491656,170.7798791751,0,1,0,0.1088175251,518,519,0.0],[1,3,0.139976304,0.430555556,5.694444444,24.0,0,3,165,0.666666667,506,506,1,3,0.2730648734,0.5231466305,5.3310588366,23.9206777876,0,3,164,0.7496587767,506,506,0.0],[1,7,0.702963275,0.387602689,1.062733383,191.2857143,0,3,242,0.857142857,519,519,1,7,0.9041773924,0.4023869737,0.8338812041,191.7821896272,0,3,242,1.0,518,518,0.0],[1,7,0.0,0.0,0.0,7.857142857,0,1,0,0.142857143,506,506,1,7,0.0,0.0,0.0973174814,7.9034348006,0,1,0,0.1993782367,505,505,0.0],[1,1,0.0,0.034285714,0.034285714,175.0,0,5,1,1.0,230,230,0,1,0.2167278184,0.0,0.0879764137,175.2303350678,0,4,0,1.0,229,230,0.0],[1,11,0.86935886,0.1125049,0.081144649,231.9090909,0,5,264,0.636363636,247,247,0,11,0.8029032469,0.2501074387,0.0159333297,231.7116748077,0,4,263,0.6249061717,246,247,0.0],[1,6,0.0,0.0,0.0,48.83333333,0,1,0,0.166666667,247,247,0,6,0.3180623581,0.0,0.0427443799,48.8399905243,0,0,0,0.0,246,247,0.0],[1,1,0.0,1.0,75.0,1.0,0,2,91,1.0,248,248,1,0,0.0,0.5899129535,74.5424464417,0.831206868,0,2,90,1.0,248,248,0.0],[1,5,0.939016848,0.007168459,0.04390681,223.2,0,2,0,0.4,524,524,1,4,0.9921338702,0.0,0.2385249646,223.5481386561,0,1,0,0.2454374886,524,523,0.0],[1,3,0.781659665,0.053571429,0.023809524,56.0,1,1,62,0.666666667,5572,5572,0,2,0.6052268658,0.3204592634,0.1108423808,55.5559954188,0,0,62,1.0,5572,5571,0.0],[1,1,0.0,0.2,0.2,15.0,1,1,58,1.0,5573,5573,1,1,0.0,0.4687562085,0.0986589912,15.1877842043,0,0,57,1.0,5573,5573,0.0],[1,1,0.0,0.007575758,0.0,132.0,1,1,2,1.0,5574,5574,0,0,0.0903187529,0.0,0.1582886826,131.7213253868,1,1,1,0.7203972545,5574,5573,0.0],[1,429,0.622239345,0.217703905,0.266460723,170.5337995,0,1,835,0.018648019,6003,6003,0,429,0.2914788523,0.0402602647,0.833422571,170.6845156104,0,0,835,0.0,6003,6002,0.0],[1,17,0.85586119,0.222285389,0.283683911,103.4705882,0,6,475,0.647058824,3002,3002,1,16,0.3664148628,0.2525611818,0.6928746081,103.6021361754,0,6,475,1.0,3002,3002,0.0],[1,1,0.0,0.0,0.012345679,81.0,0,1,0,1.0,6004,6004,1,0,0.0,0.0,0.3101428322,80.9283899325,0,0,0,1.0,6003,6003,0.0],[1,6,0.0,0.0,0.0,92.33333333,0,1,0,0.166666667,6010,6010,1,5,0.0,0.0,0.1781104322,92.2783645068,0,1,0,0.1939166579,6009,6010,0.0],[1,424,0.623481098,0.257281617,0.210193605,178.7099057,0,1,1272,0.004716981,6434,6434,0,424,0.6614137626,0.0018398749,0.3780800575,178.7557610058,0,1,1272,0.4783533777,6433,6434,1.0],[1,435,0.621334004,0.215950039,0.264136119,169.6965517,0,1,37,0.016091954,6869,6869,1,435,0.742767557,0.4894862505,0.4713227026,168.9717838367,0,0,37,0.0,6868,6868,0.0],[1,435,0.621334004,0.253391901,0.207165878,176.891954,0,1,0,0.002298851,7304,7304,0,434,0.8331449158,0.1871466455,0.2078928849,176.9269180219,0,1,0,0.0518751708,7304,7304,0.0],[1,435,0.621334004,0.215950039,0.264136119,169.6965517,0,1,0,0.002298851,7739,7739,1,434,0.6598355996,0.3604945032,0.0083547822,169.906536164,0,0,0,0.6534784093,7739,7739,0.0],[1,435,0.621334004,0.253391901,0.207165878,176.891954,0,1,0,0.002298851,8174,8174,0,435,0.6526920096,0.2738591945,0.3206209267,176.6925702994,0,1,0,0.0,8174,8174,1.0],[1,3,0.651860047,0.018867925,0.026124819,229.6666667,1,2,34,0.666666667,251,251,0,2,0.9437453726,0.0,0.1192973168,229.4526373305,0,1,34,0.8735653991,250,250,0.0],[1,5,0.0,0.0,0.0,0.0,0,2,27,0.6,256,256,0,4,0.1485992736,0.0,0.4440225053,0.1392990039,0,1,26,0.5662026765,256,255,0.0],[1,1,0.0,0.004587156,0.004587156,218.0,0,1,0,1.0,8175,8175,1,0,0.163129775,0.0018945155,0.0724472081,218.0152868757,0,0,0,1.0,8174,8175,0.0],[1,1,0.0,0.013761468,0.0,218.0,0,1,0,1.0,8176,8176,0,0,0.0,0.0,0.1281940512,217.6168411422,0,1,0,1.0,8176,8176,0.0],[1,1,0.0,0.044615385,0.035384615,650.0,0,1,0,1.0,8177,8177,0,1,0.0,0.266438142,0.0476957292,649.3826434975,0,0,0,1.0,8176,8177,0.0],[1,203,0.443283538,0.186095158,0.268436466,129.5221675,0,1,4811,0.019704433,8380,8380,1,203,0.6053778225,0.1271402472,0.189399123,129.7319663886,0,0,4811,0.2975384802,8379,8379,0.0],[1,29,0.821140726,0.046781685,0.046781685,103.9310345,0,1,0,0.034482759,8921,8921,1,28,0.6841224987,0.0,0.0674264902,103.5824512051,0,0,0,0.0342801046,8920,8921,0.0],[1,105,0.449441955,0.147488536,0.14514237,89.3047619,0,1,4811,0.038095238,8844,8844,1,105,0.7209773786,0.0,0.229770005,89.302198489,0,1,4810,0.1544735822,8843,8844,0.0],[1,4,0.736789429,0.52685422,0.601023018,97.75,0,1,0,0.25,8709,8709,1,3,0.8216131535,0.1848234582,0.6908436103,98.1931859049,0,0,0,0.3663304579,8709,8709,0.0],[1,33,0.39867743,0.244382022,0.283707865,302.0606061,0,1,742,0.121212121,8452,8452,1,33,0.3378494875,0.2874134663,0.2787247562,302.0583016506,0,1,742,0.0517513463,8452,8452,0.0],[1,2,1.0,0.074074074,0.074074074,13.5,0,1,0,0.5,8418,8418,0,1,0.8373620034,0.0,0.2249203365,13.6323270401,0,0,0,0.6207937412,8417,8418,0.0],[1,36,0.338711631,0.202237371,0.235273554,158.9166667,0,1,886,0.083333333,8418,8418,1,36,0.600329963,0.0860351631,0.0256210812,158.7428291899,0,0,885,0.0,8418,8417,0.0],[1,1,0.0,0.963302752,0.972477064,109.0,0,1,0,1.0,8452,8452,1,1,0.0,0.6594095075,0.9971446002,108.6835163282,0,0,0,1.0,8451,8451,0.0],[1,253,0.4703249,0.222806206,0.257074381,94.00395257,0,1,9883,0.031620553,8709,8709,0,253,0.7443318702,0.4658655129,0.4815619652,93.4831988472,0,1,9883,0.1962828834,8709,8708,0.0],[1,48,0.60669821,0.043557833,0.044289898,113.8333333,0,1,1650,0.083333333,8921,8921,1,48,0.7125126965,0.3143899644,0.2318617357,113.3328381648,0,1,1649,0.1354916482,8921,8921,0.0],[1,30,0.779690525,0.042752443,0.03990228,81.86666667,0,1,0,0.033333333,8844,8844,0,30,0.5053911184,0.008266492,0.1540976631,81.9859036463,0,0,0,0.0,8843,8844,0.0],[1,1,0.0,0.036111111,0.019444444,360.0,1,1,0,1.0,8922,8922,0,1,0.0,0.4127491553,0.3687290873,359.6082280115,0,1,0,0.9735916191,8922,8922,0.0],[1,1,0.0,0.000436491,0.000436491,4582.0,1,1,0,1.0,8923,8923,1,1,0.0,0.0,0.3184316203,4581.9173897633,0,1,0,1.0,8922,8923,0.0],[1,3,0.901090461,0.02367688,0.008356546,239.3333333,0,5,127,0.666666667,42,42,0,3,1.0,0.0131298487,0.0945845202,239.2488366021,0,5,126,0.4166735805,41,42,0.0],[1,18,0.775377307,0.081224391,0.072788624,230.5,0,3,358,0.611111111,274,274,0,18,0.5221717396,0.1751868083,0.1212644056,230.227036827,0,3,357,0.421517686,273,274,0.0],[1,1,0.0,0.011006289,0.001572327,636.0,0,3,81,1.0,43,43,0,1,0.0731885214,0.0,0.3134520409,636.4165300118,0,2,81,0.6823429411,42,42,0.0],[1,1,0.0,0.006741573,0.006741573,445.0,0,1,1,1.0,8924,8924,1,0,0.133170452,0.0,0.008872906,444.9108894404,0,1,0,1.0,8924,8924,0.0],[1,1,0.0,0.033613445,0.042016807,119.0,0,2,19,1.0,95,95,0,0,0.0,0.0365314271,0.4570744518,119.6771981082,0,2,18,1.0,95,94,0.0],[1,1,0.0,0.305263158,0.010526316,95.0,0,1,62,1.0,8925,8925,1,1,0.0,0.2331835434,0.3264744052,94.6820411347,0,1,62,0.9880847792,8925,8924,0.0],[1,1,0.0,0.022284123,0.036211699,359.0,1,1,1,1.0,8926,8926,1,1,0.2017980633,0.0238941696,0.173716018,359.2176605092,1,1,0,0.5656312706,8926,8926,0.0],[1,1,0.0,0.011428571,0.125714286,350.0,1,1,1,1.0,8927,8927,0,1,0.0,0.361662803,0.1663367265,349.6102739191,0,0,0,1.0,8927,8926,0.0],[1,1,0.0,0.036111111,0.022222222,360.0,1,1,0,1.0,8928,8928,1,0,0.0,0.037428632,0.1020288271,359.8007476319,0,0,0,0.8560288567,8927,8927,0.0],[1,1,0.0,0.001527717,0.001527717,4582.0,1,1,1,1.0,8929,8929,0,0,0.1956094129,0.0,0.1207362218,4581.9130346228,0,1,1,1.0,8928,8928,0.0],[1,7,0.874157538,0.01358209,0.013134328,957.1428571,0,1,127,0.428571429,8936,8936,0,7,0.799282214,0.0,0.1305735257,957.487020806,0,1,127,0.6397254206,8936,8936,0.0],[1,1,0.0,0.028571429,0.028571429,35.0,0,2,5,1.0,275,275,0,1,0.0,0.0,0.2973154525,35.203511202,0,1,4,0.9256408699,275,275,0.0],[1,2,0.053361434,0.237684729,0.168719212,406.0,0,3,83,1.0,526,526,0,1,0.1351421331,0.0758675176,0.5855520871,406.3535737111,0,3,82,1.0,526,526,0.0],[1,1,0.0,1.0,1.0,1.0,0,2,96,1.0,276,276,1,0,0.1318917026,0.8731994102,0.9870522163,1.2035848388,0,1,96,1.0,275,275,0.0],[1,1,0.0,0.111620795,0.01529052,654.0,0,1,7,1.0,8937,8937,1,1,0.2549126582,0.1688546114,0.1321370713,653.8141009549,0,0,6,1.0,8937,8937,0.0],[1,1,0.0,0.025210084,0.025210084,119.0,0,2,1,1.0,96,96,1,1,0.0,0.2840305189,0.2458165295,118.6520508301,0,1,0,0.4888526241,96,96,0.0],[1,1,0.0,0.0,0.16,25.0,0,2,93,1.0,97,97,0,1,0.0665675014,0.0282344402,0.284099283,24.8869277961,0,1,92,1.0,96,97,0.0],[1,7,0.764983755,0.157078216,0.149967679,221.0,0,4,31,0.428571429,284,284,0,6,0.5656532599,0.2482316888,0.0044669959,220.7020869693,0,4,31,0.7577965872,284,283,0.0],[1,1,0.0,0.0,0.0,47.0,0,1,0,1.0,284,284,1,1,0.0,0.2045118322,0.2260925708,47.3112277976,0,1,0,0.9433730642,284,283,0.0],[1,1,0.0,0.125,0.125,40.0,0,2,5,1.0,527,527,1,0,0.0,0.5066015028,0.1685032353,39.8322325389,0,2,4,1.0,526,526,0.0],[1,6,0.938088753,0.004243009,0.003471553,864.1666667,1,1,42,0.333333333,8943,8943,1,5,0.9225128806,0.0,0.4909128993,864.2646236692,0,1,41,0.2148872708,8942,8943,0.0],[1,7,0.770866704,0.00897487,0.007977663,716.2857143,1,1,49,0.142857143,8950,8950,0,7,1.0,0.3014999033,0.7224704467,716.0120687724,0,0,48,0.0,8949,8950,0.0],[1,1,0.0,0.006622517,0.0,151.0,0,1,3,1.0,8951,8951,1,1,0.0219386188,0.3123875526,0.3982729725,150.7622579183,0,0,2,1.0,8951,8950,0.0],[1,1,0.0,0.006622517,0.0,151.0,0,1,8,1.0,8952,8952,0,0,0.0,0.465163771,0.0303639305,151.4472366843,0,1,8,0.7901520764,8952,8952,0.0],[1,1,0.0,0.006622517,0.006622517,151.0,0,1,3,1.0,8953,8953,1,0,0.0,0.0,0.0194425439,151.7626985065,0,0,3,1.0,8953,8952,0.0],[1,1,0.0,0.032786885,0.016393443,122.0,0,1,8,1.0,8954,8954,0,0,0.0432965669,0.1357975782,0.0853866269,121.9409715868,0,0,8,0.9800069982,8954,8954,0.0],[1,7,0.814066981,0.041108132,0.09383378,159.8571429,0,2,42,0.285714286,534,534,1,6,0.741881608,0.3120790762,0.374106592,159.8098138093,0,1,42,0.0829910333,533,534,0.0],[1,2,0.218218821,0.384500745,0.427719821,335.5,0,4,85,1.0,286,286,1,2,0.0175540583,0.2380469489,0.4932839873,335.3892481743,0,3,84,0.7344316999,286,286,0.0],[1,2,0.999609836,0.192546584,0.074534161,80.5,1,2,183,1.0,100,100,1,1,0.3826508087,0.1407594629,0.2039719266,80.0629274165,0,1,182,1.0,99,99,0.0],[1,1,0.0,0.833333333,0.0,18.0,1,1,0,1.0,100,100,0,0,0.0439537343,0.8838459973,0.3392877533,17.6960802012,1,1,0,1.0,100,99,0.0],[1,2,0.994030211,0.026143791,0.009803922,153.0,0,1,16,0.5,8956,8956,0,1,0.8117226471,0.0,0.0560487123,153.0992717172,0,0,16,0.3071933206,8956,8956,0.0],[1,1,0.0,0.033333333,0.033333333,30.0,0,3,94,1.0,102,102,0,0,0.005826787,0.0329362883,0.1243507838,29.9966202471,0,2,93,0.980593635,102,102,0.0],[1,1,0.0,0.005747126,0.0,174.0,0,3,84,1.0,102,102,1,0,0.0,0.0668711522,0.5464657315,173.9248965076,0,2,84,1.0,102,102,0.0],[1,2,0.918295834,0.009389671,0.004694836,106.5,0,4,37,1.0,104,104,0,1,1.0,0.3470862446,0.3087055072,106.8435506423,0,4,37,0.7144524564,103,104,0.0],[1,3,0.970735357,0.227272727,0.051136364,58.66666667,1,2,80,1.0,107,107,1,3,1.0,0.3644697875,0.1280467012,58.6923661982,1,2,80,0.3880979108,106,107,0.0],[1,5,1.0,0.04,0.04,25.0,0,1,30,0.2,3007,3007,1,4,1.0,0.5065313807,0.181855803,24.3401513019,0,0,29,0.2179044857,3007,3007,0.0],[1,7,0.554871648,0.011630199,0.008082003,724.7142857,1,1,56,0.142857143,8963,8963,0,7,0.9178710825,0.0,0.1976619851,724.1623332048,0,1,55,0.3409702258,8963,8963,0.0],[1,1,0.0,0.000750751,0.003003003,1332.0,1,1,8,1.0,8964,8964,0,1,0.0,0.0502867839,0.1506990206,1331.9128148506,1,1,7,0.9145064475,8963,8964,0.0],[1,4,0.253166259,0.789049919,0.797745572,776.25,0,1,36,0.5,8968,8968,0,4,0.1449361406,0.5742660958,1.0351581775,776.3228436085,0,0,35,0.2362146361,8967,8967,0.0],[1,28,0.447063952,0.08161435,0.129660474,278.75,0,1,408,0.107142857,8999,8999,0,27,0.1275772709,0.0,0.1714886355,278.5105930109,0,0,408,0.0,8998,8998,0.0],[1,1,0.0,0.0,0.0,0.0,0,1,9,1.0,8971,8971,0,0,0.0,0.0543305705,0.349482144,0.7400936253,0,1,8,0.7774357302,8970,8970,0.0],[1,1,0.0,2.027777778,0.0,36.0,0,1,0,1.0,8970,8970,1,1,0.2163316619,1.0,0.125526339,36.2052998794,0,1,0,0.8402641688,8969,8969,0.0],[1,1,0.0,0.0,0.0,0.0,0,1,0,1.0,8970,8970,0,0,0.0,0.0,0.0219458721,0.2452533884,0,1,0,1.0,8969,8969,0.0],[1,2,0.994030211,0.129032258,0.012903226,77.5,0,1,22,1.0,220,220,1,2,0.9772635258,0.2878632647,0.0961775684,77.7390932121,0,1,21,1.0,220,219,0.0],[1,21,0.0,0.0,0.0,67.80952381,0,1,0,0.047619048,242,242,1,21,0.0,0.0,0.1252543684,67.5836821262,0,0,0,0.0,242,242,1.0],[1,1,0.0,0.25,0.115384615,52.0,0,2,46,1.0,221,221,1,0,0.0609119002,0.3090548504,0.3456972738,52.3976499754,0,1,45,0.7494194747,221,220,0.0],[1,2,0.684038436,0.5625,0.125,8.0,0,4,34,1.0,244,244,1,2,0.521317765,0.7691440319,0.1670769233,7.9164584512,0,4,34,1.0,244,243,0.0],[1,1,0.0,0.195121951,0.024390244,82.0,0,2,46,1.0,245,245,1,1,0.0351327878,0.1895330829,0.3495856008,81.9342231878,0,1,46,1.0,245,245,0.0],[1,1,0.0,0.264367816,0.003831418,261.0,0,4,16,1.0,246,246,1,0,0.1694846652,0.0702597478,0.5387815275,261.0756076718,0,3,16,1.0,245,246,0.0],[1,5,0.0,0.0,0.0,102.4,0,1,0,0.2,251,251,0,5,0.0721793368,0.1332758444,0.1480143408,102.6591694853,0,0,0,0.2802785735,251,251,0.0],[1,5,0.0,0.0,0.0,0.0,0,1,0,0.2,256,256,0,5,0.2794670802,0.2104933516,0.3857657751,0.1157250553,0,0,0,0.0,255,256,0.0],[1,3,0.309406322,0.121103118,0.194244604,278.0,0,4,39,1.0,289,289,0,3,0.6068928821,0.0,0.2042551156,277.8621658378,0,4,38,1.0,288,288,0.0],[1,1,0.0,0.024539877,0.015337423,326.0,1,2,3,1.0,290,290,0,1,0.0,0.0,0.0343587325,325.9356087427,1,2,3,0.9955622834,289,290,0.0],[1,2,0.918295834,0.005565863,0.005565863,269.5,0,1,18,0.5,9001,9001,0,2,1.0,0.1627717239,0.1078589646,269.6363895311,0,0,18,0.5093871479,9001,9001,0.0],[1,4,0.824031325,0.101694915,0.057627119,73.75,0,3,90,0.75,106,106,1,4,0.969613397,0.2480853969,0.1947035781,73.5554955739,0,2,89,0.8266855386,106,105,0.0],[1,5,0.641301747,0.115544472,0.032418953,240.6,0,1,60,0.2,9006,9006,1,4,0.4768050753,0.3842592105,0.4927710899,240.3488578528,0,0,59,0.5127755555,9005,9005,0.0],[1,1,0.0,0.0,0.296875,64.0,0,2,27,1.0,108,108,0,1,0.0,0.0,0.5249345666,64.027232096,0,2,26,0.7857948862,108,107,0.0],[1,1,0.0,0.047619048,0.071428571,84.0,0,2,4,1.0,109,109,1,0,0.0,0.1477155414,0.1055693042,83.6604170679,0,1,3,0.8787879682,109,108,0.0],[1,2,0.322756959,0.034722222,0.024305556,432.0,0,1,24,0.5,9008,9008,1,1,0.1594374745,0.0242595096,0.33175249,431.8449942048,0,1,24,0.1852974783,9008,9007,0.0],[1,2,0.522559375,0.020408163,0.004373178,343.0,0,1,24,0.5,9010,9010,0,1,0.4053716408,0.0,0.5700205284,342.8086882508,0,1,23,0.0,9010,9009,0.0],[1,11,0.771926507,0.022351363,0.035315154,203.3636364,0,3,80,0.363636364,545,545,1,11,0.9163153098,0.0687181842,0.4363241303,203.7552182499,0,3,80,0.2258316844,545,544,0.0],[1,4,0.954306349,0.031034483,0.020689655,72.5,0,2,132,0.75,110,110,0,4,1.0,0.3205651148,0.3393456462,72.6738712727,0,1,131,0.954707406,110,109,0.0],[1,2,0.0,0.0,0.0,19.5,0,1,0,0.5,111,111,1,1,0.0,0.0179693367,0.2600510515,19.9130130451,0,0,0,0.6530234638,111,111,0.0],[1,2,0.702466551,0.023593466,0.014519056,275.5,0,4,20,0.5,2,2,1,2,0.8359999025,0.0,0.2035112654,275.5220293323,0,4,20,0.4041187915,2,2,0.0],[1,3,0.817519531,0.029325513,0.008797654,227.3333333,0,1,39,0.333333333,9013,9013,0,3,0.70117647,0.1798124416,0.3718360555,227.1666853959,0,1,38,0.2940965782,9013,9012,0.0],[1,1,0.0,0.028056112,0.018036072,499.0,0,1,13,1.0,9014,9014,1,1,0.0,0.0,0.2536458359,499.0705750422,0,0,13,1.0,9013,9013,0.0],[1,1,0.0,0.02247191,0.02247191,178.0,0,2,56,1.0,112,112,1,0,0.0,0.0,0.2437764163,178.0092720651,0,2,56,1.0,112,111,0.0],[1,1,0.0,0.011049724,0.0,181.0,0,1,13,1.0,9015,9015,0,1,0.0,0.1837324009,0.0972824898,180.8949060874,0,1,13,1.0,9015,9015,0.0],[1,1,0.0,0.005235602,0.015706806,191.0,0,1,13,1.0,9016,9016,0,1,0.0,0.0,0.1487879094,190.9925462892,0,0,12,0.882714976,9016,9015,0.0],[1,1,0.0,0.016483516,0.005494505,182.0,1,1,13,1.0,9017,9017,0,0,0.4031573878,0.0,0.0831868989,182.5843681598,0,0,13,0.9662360919,9016,9017,0.0],[1,1,0.0,0.0,0.022222222,180.0,0,1,13,1.0,9018,9018,0,1,0.0192099968,0.0448348539,0.0391370516,179.9603600729,0,1,13,1.0,9018,9018,0.0],[1,1,0.0,0.003058104,0.004587156,654.0,0,1,13,1.0,9019,9019,0,1,0.0,0.246049575,0.0356231601,653.899983167,0,0,13,0.841258175,9018,9019,0.0],[1,2,0.764204507,0.061728395,0.049382716,40.5,0,4,86,0.5,2,2,0,1,0.4605439536,0.088428675,0.5122794149,40.5084711562,0,3,85,0.5948011399,1,1,0.0],[1,1,0.0,0.266666667,0.244444444,45.0,0,4,43,1.0,4,4,1,1,0.3519783973,0.4108847262,0.029973411,44.6395397914,0,4,43,0.4055493938,4,3,0.0],[1,1,0.0,0.0,0.0,36.0,0,1,0,1.0,3,3,0,1,0.2030859507,0.1628811073,0.0485748229,36.0795757664,0,1,0,0.6977629518,2,3,0.0],[1,1,0.0,0.186440678,0.06779661,177.0,0,2,33,1.0,115,115,1,1,0.0,0.2889123987,0.0542974811,177.1806179165,0,2,32,1.0,115,114,0.0],[1,2,0.0,0.0,0.0,52.5,0,1,0,0.5,115,115,0,2,0.292042687,0.0,0.0916501039,52.3611800417,0,0,0,0.3855862388,115,115,0.0],[1,2,0.650022422,0.050505051,0.01010101,49.5,0,2,133,1.0,112,112,0,1,1.0,0.0,0.1536379498,49.2092750651,0,2,132,0.6290216252,111,111,0.0],[1,3,0.165909191,0.076129032,0.091612903,258.3333333,0,1,42,0.333333333,9022,9022,1,3,0.1445717706,0.2452996153,0.3239468938,258.0918549162,0,1,41,0.7040574449,9022,9022,0.0],[1,14,0.821167935,0.177971014,0.267826087,123.2142857,0,3,76,0.357142857,559,559,1,14,0.6026570298,0.3009404054,0.0734637749,122.9430631671,0,2,76,0.1922477224,558,558,1.0],[1,1,0.0,0.002325581,0.002325581,430.0,0,1,14,1.0,9023,9023,0,1,0.0,0.0,0.1931077077,430.2248347125,0,0,14,0.8821321102,9023,9023,0.0],[1,8,0.40168144,0.446293495,0.305597579,165.25,0,7,235,1.0,298,298,1,7,0.252166078,0.1333581013,0.5802031061,164.9241658477,0,7,234,0.8140173219,297,297,1.0],[1,11,0.232888655,0.14254062,0.101181684,123.0909091,0,3,1071,0.181818182,19,19,1,10,0.8052181315,0.1134392577,0.3165724566,122.8500362749,0,3,1071,0.0,18,18,0.0],[1,16,0.680667736,0.20653951,0.070299728,114.6875,0,7,142,0.1875,18,18,1,15,0.8266748171,0.0509593177,0.1310420583,114.6597254156,0,6,142,0.0,18,18,0.0],[1,1,0.0,0.014354067,0.004784689,209.0,0,1,14,1.0,9024,9024,1,0,0.1806151556,0.4882657811,0.0581198199,208.7001481825,0,1,14,1.0,9023,9023,0.0],[1,1,0.0,0.666666667,0.296296296,27.0,0,3,91,1.0,116,116,1,1,0.0174771201,1.0,0.239247229,26.8452801409,0,3,91,0.938138314,116,116,0.0],[1,2,0.419556496,0.299539171,0.007680492,325.5,0,3,2,1.0,21,21,1,2,0.7240104215,0.3913032538,0.3186291665,325.4261768684,0,2,1,1.0,21,21,0.0],[1,3,0.739408696,0.031815346,0.048034934,534.3333333,0,4,131,1.0,301,301,1,3,0.6196696895,0.3345586449,0.2993975135,534.3700050533,0,4,131,0.5531944914,301,301,0.0],[1,2,0.945660305,0.009641873,0.005509642,363.0,1,1,184,1.0,9026,9026,0,1,1.0,0.2024274292,0.0402520856,363.2920567214,0,0,183,0.9137436577,9025,9026,0.0],[1,1,0.0,1.061538462,0.012820513,390.0,0,2,20,1.0,1,1,0,1,0.3699635832,1.0,0.180732236,389.7581039033,0,1,20,0.9831108765,0,1,0.0],[1,8,0.917428888,0.347172513,0.707945598,174.625,0,3,8,0.125,568,568,0,7,1.0,0.2339630663,0.7641685177,174.7033138668,0,3,8,0.0703573872,567,568,1.0],[1,1,0.0,0.0,0.0,4.0,0,1,0,1.0,568,568,0,1,0.0290586719,0.0083404141,0.1636460384,4.4206036547,0,1,0,1.0,567,568,0.0],[1,3,0.952726381,0.098814229,0.130434783,168.6666667,1,2,0,0.333333333,571,571,1,2,1.0,0.5280869561,0.3130430375,168.5868340432,0,1,0,0.1994435194,571,571,0.0],[1,1,0.0,0.47826087,0.260869565,92.0,0,1,93,1.0,9027,9027,0,0,0.0,0.0,0.2313727799,91.777176638,0,0,93,0.9505922443,9027,9027,0.0],[1,1,0.0,0.47826087,0.260869565,92.0,0,1,93,1.0,9028,9028,0,1,0.2529711134,0.5617610323,0.7605236943,91.7950108684,0,0,92,1.0,9028,9027,0.0],[1,1,0.0,0.001845018,0.001845018,542.0,0,2,1,1.0,19,19,1,1,0.0780686616,0.0,0.0055674058,542.0008479987,0,1,1,1.0,18,18,0.0],[1,1,0.0,0.084745763,0.169491525,59.0,0,3,21,1.0,117,117,0,1,0.0,0.1401704341,0.5533010305,58.6555244297,0,3,21,1.0,116,117,0.0],[1,1,0.0,0.014018692,0.002336449,428.0,0,5,1,1.0,2,2,0,0,0.1544752528,0.4787906006,0.0628905461,427.8325157404,0,5,0,1.0,1,1,0.0],[1,1,0.0,0.059633028,0.0,218.0,0,1,16,1.0,9029,9029,1,0,0.0,0.0,0.0463662722,217.8645651169,0,0,15,0.9234417733,9029,9028,0.0],[1,63,0.406679653,0.175889328,0.179359877,329.3015873,0,1,991,0.111111111,9092,9092,0,63,0.5125156589,0.195467913,0.3076114071,329.2322147921,0,1,991,0.0131169726,9091,9092,1.0],[1,2,0.2108423,0.031914894,0.031914894,470.0,0,1,0,0.5,9094,9094,1,1,0.035669363,0.0223085364,0.0290014985,470.0420352138,0,0,0,0.7661924961,9093,9094,0.0],[1,1,0.0,0.000938527,0.000469263,2131.0,0,1,11,1.0,9095,9095,1,1,0.1869381679,0.0,0.8164492774,2130.9955030406,0,1,10,0.3391706877,9095,9095,0.0],[1,1,0.0,0.010928962,0.010928962,183.0,0,3,8,1.0,113,113,0,1,0.0,0.0505729892,0.4840181048,183.1824953171,0,2,8,0.7168135166,113,112,0.0],[1,3,0.684130882,0.286733238,0.256776034,233.6666667,0,3,13,0.666666667,24,24,1,3,0.7474594935,0.5043849953,0.1366678801,233.241022376,0,3,12,0.6887125734,24,23,1.0],[1,3,0.764258681,0.316666667,0.4,20.0,0,2,301,0.666666667,116,116,0,3,0.7763081449,0.341186294,0.327769119,19.907438976,0,1,301,0.4114041822,116,115,1.0],[1,2,0.783776947,0.08994709,0.068783069,94.5,0,3,67,1.0,6,6,0,1,0.4129190969,0.1361371436,0.0561141379,94.3944834744,0,3,66,0.8282585054,5,5,0.0],[1,1,0.0,0.021621622,0.0,185.0,0,4,0,1.0,7,7,0,1,0.3619965427,0.0,0.3012081395,184.9317324863,0,3,0,0.4906899253,6,7,0.0],[1,2,0.985228136,0.098039216,0.107843137,51.0,0,4,49,1.0,9,9,0,1,1.0,0.0,0.1414186242,51.04484203,0,3,49,0.9329632267,9,8,0.0],[1,1,0.0,0.107865169,0.029213483,445.0,0,6,1,1.0,10,10,0,1,0.0620944289,0.4229859305,0.1083083864,444.8277884096,0,6,0,1.0,10,9,0.0],[1,1,0.0,1.0,121.0,1.0,0,3,46,1.0,11,11,0,0,0.0,1.0,120.7377749658,0.946392256,0,2,45,0.9084967705,10,10,0.0],[1,1,0.0,0.0,0.0,8.0,0,1,0,1.0,315,315,1,0,0.0090859725,0.0,0.4867167945,8.1050213433,0,1,0,0.7108610282,314,314,0.0],[1,13,0.782191673,0.285159285,0.177933178,99.0,0,4,354,0.692307692,315,315,0,12,0.1540916224,0.3754706491,0.5102753138,98.8085777596,0,3,354,0.7242572534,314,314,1.0],[1,3,0.86991553,0.027027027,0.027027027,86.33333333,0,3,29,0.666666667,318,318,1,2,0.7740256605,0.0,0.0752414067,85.906231695,0,2,28,0.851647661,318,318,0.0],[1,1,0.0,0.176755448,0.099273608,413.0,0,2,2,1.0,3,3,0,1,0.2756949707,0.0,0.3236427517,412.8350516543,0,2,1,0.7477949292,3,3,1.0],[1,1,0.0,0.002252252,0.011261261,444.0,0,6,0,1.0,12,12,1,1,0.0,0.0443230101,0.0783486371,444.3651654657,0,5,0,1.0,11,12,0.0],[1,1,0.0,0.000469704,0.000939408,2129.0,0,1,3,1.0,9096,9096,1,0,0.0,0.322423476,0.6898181211,2128.9770232606,0,1,2,0.9508420284,9096,9096,0.0],[1,1,0.0,0.404255319,0.574468085,47.0,0,2,100,1.0,117,117,1,1,0.2661620052,0.433429516,0.629675093,46.6255667118,0,1,99,0.8383074117,117,117,0.0],[1,1,0.0,0.03030303,0.006379585,627.0,0,1,14,1.0,9097,9097,1,1,0.0,0.0,0.0248352885,627.2115930376,0,1,14,1.0,9097,9097,0.0],[1,1,0.0,0.004842615,0.004842615,413.0,0,2,3,1.0,5,5,1,0,0.1073755531,0.0475195526,0.0348490901,413.0137129249,0,1,3,0.6958680691,4,5,0.0],[1,1,0.0,0.0,0.0,19.0,0,1,0,1.0,5,5,0,1,0.0,0.2328437481,0.328349575,19.0927179764,0,1,0,1.0,5,4,0.0],[1,1,0.0,0.057142857,0.114285714,70.0,1,2,103,1.0,118,118,1,1,0.0,0.0,0.1448949639,69.3370724799,0,1,103,1.0,118,117,0.0],[1,1,0.0,0.09375,0.03125,96.0,0,1,15,1.0,9098,9098,0,0,0.2968032158,0.0784622103,0.4625914851,96.0799601399,0,0,14,0.8623309019,9097,9098,0.0],[1,1,0.0,0.154929577,0.323943662,71.0,0,4,55,1.0,48,48,0,0,0.0,0.0886193386,0.3619200128,70.9036730183,0,4,55,1.0,47,48,0.0],[1,1,0.0,0.021276596,0.021276596,47.0,0,3,55,1.0,119,119,0,1,0.0,0.0694554423,0.1282140871,46.7017050255,0,2,54,0.870051275,119,118,0.0],[1,1,0.0,0.0,0.0,37.0,0,1,0,1.0,66,66,1,0,0.0,0.0,0.1347153841,37.1057352687,0,1,0,1.0,66,66,0.0],[1,17,0.623247926,0.024609844,0.037815126,98.0,0,6,942,0.764705882,66,66,0,16,0.2387149733,0.1773291527,0.0285353592,97.7346814948,0,5,942,1.0,66,65,0.0],[1,1,0.0,1.138211382,0.398373984,123.0,0,1,6,1.0,118,118,1,1,0.0,1.0,0.2950423641,123.4871689586,0,0,6,0.7402501443,117,117,0.0],[1,1,0.0,0.013245033,0.013245033,151.0,0,1,5,1.0,9099,9099,0,1,0.0,0.0,0.4160414262,150.3905786611,0,1,4,0.5636539443,9099,9099,0.0],[1,1,0.0,0.013245033,0.013245033,151.0,0,1,16,1.0,9100,9100,0,0,0.0,0.4408902238,0.2262687662,151.4079670978,0,1,16,0.5710059041,9099,9099,0.0],[1,1,0.0,0.009345794,0.009345794,107.0,0,3,7,1.0,319,319,1,0,0.278694477,0.0,0.2974545951,107.1172365019,0,2,6,1.0,319,318,0.0],[1,1,0.0,0.160416667,0.016666667,480.0,0,6,5,1.0,13,13,1,0,0.0,0.0,0.0108505177,480.3232650387,0,6,5,1.0,12,12,0.0],[1,2,0.666578358,0.011857708,0.033596838,253.0,0,6,51,1.0,15,15,1,1,0.8011536938,0.0098794103,0.1911775424,252.7416199682,0,6,50,1.0,15,15,0.0],[1,1,0.0,0.117647059,0.147058824,34.0,0,3,5,1.0,16,16,1,1,0.0,0.0450994609,0.1561573309,33.9420448993,0,3,4,1.0,15,15,0.0],[1,1,0.0,0.079365079,0.0,315.0,0,2,36,1.0,232,232,0,1,0.1803508838,0.5216849038,0.3006823413,315.2576777229,0,2,36,1.0,231,232,0.0],[1,1,0.0,0.002386635,0.071599045,419.0,0,1,16,1.0,9101,9101,0,0,0.5623737207,0.0,0.056559534,419.1161383433,0,1,15,1.0,9100,9100,0.0],[1,1,0.0,0.027124774,0.0,553.0,0,3,6,1.0,1,1,0,0,0.0,0.3986569048,0.0257285044,553.2269183359,0,2,5,1.0,1,1,0.0],[1,2,0.99107606,0.082926829,0.004878049,102.5,0,4,102,0.5,18,18,1,2,0.4694480562,0.3724066666,0.4383485272,102.5904639936,0,4,101,0.1591051659,18,18,0.0],[1,1,0.0,0.030150754,0.005025126,199.0,1,1,5,1.0,9102,9102,1,1,0.0,0.1476397034,0.2915231997,199.1733783498,1,0,4,1.0,9101,9101,0.0],[1,1,0.0,0.115107914,0.010071942,695.0,1,1,5,1.0,9103,9103,0,0,0.000843309,0.0614831577,0.1544458558,694.8657382947,0,1,4,0.8627625224,9102,9103,0.0],[1,3,0.740452479,0.004585121,0.004437213,2253.666667,1,1,23,1.0,9106,9106,1,2,0.6576966537,0.0166388092,0.0766493381,2253.9712499985,1,0,22,1.0,9105,9106,0.0],[1,1,0.0,0.0,0.016393443,183.0,0,4,6,1.0,120,120,0,0,0.1630586145,0.0,0.2737684701,183.5429657395,0,4,5,1.0,120,120,0.0],[1,1,0.0,0.016393443,0.016393443,183.0,0,4,0,1.0,121,121,1,0,0.251211301,0.0,0.309710288,183.1039114151,0,3,0,1.0,120,121,0.0],[1,7,0.784622698,0.078206465,0.0818561,274.0,0,1,70,0.428571429,9113,9113,0,7,0.930149241,0.0,0.2401060946,273.9120010803,0,1,70,0.3580209255,9113,9113,0.0],[1,18,0.864153002,0.021628649,0.03935705,470.0555556,0,1,256,0.277777778,9131,9131,1,17,0.9368413173,0.0,0.1415355524,469.9633957952,0,1,255,0.1142966556,9131,9131,0.0],[1,6,0.418964518,0.199677939,0.117552335,103.5,0,5,343,0.666666667,325,325,0,6,0.5727974434,0.153110614,0.4385906478,103.7883365074,0,4,343,0.3015140445,325,325,1.0],[1,15,0.724520683,0.14084507,0.187241094,80.46666667,0,7,833,0.6,55,55,0,14,0.5755562588,0.068496948,0.0495467207,80.2758971406,0,7,832,0.1406873818,54,54,1.0],[1,1,0.0,0.576470588,0.129411765,85.0,0,3,6,1.0,326,326,0,0,0.5849838353,0.3595194272,0.2555152597,84.79197859,0,3,5,1.0,325,326,0.0],[1,1,0.0,0.05952381,0.011904762,168.0,0,1,6,1.0,9132,9132,0,1,0.0,0.2098865059,0.3575329904,168.3275545667,0,1,6,0.6967938172,9131,9132,0.0],[1,1,0.0,0.232876712,0.232876712,365.0,0,1,0,1.0,9133,9133,1,1,0.2746088346,0.0,0.3321073625,364.901891707,0,1,0,0.9104352901,9132,9133,1.0],[1,1,0.0,0.021276596,0.021276596,47.0,1,3,2,1.0,122,122,1,1,0.6083432179,0.0,0.1334492729,46.7684820614,0,3,1,0.8175098321,122,122,0.0],[1,1,0.0,0.0,0.0,229.0,0,1,0,1.0,369,369,1,0,0.0,0.095093195,0.1263643657,229.1690638781,0,1,0,0.6955454944,368,369,0.0],[1,42,0.935463141,0.016052238,0.016188274,175.0238095,0,8,1188,0.714285714,369,369,1,41,0.6436640532,0.0,0.3638892883,175.1496657042,0,8,1187,0.8619801698,368,369,1.0],[1,1,0.0,0.036363636,0.018181818,55.0,0,3,8,1.0,19,19,1,1,0.0,0.0,0.045627581,54.9100420729,0,2,7,1.0,18,19,0.0],[1,5,0.0,0.0,0.0,135.4,0,1,0,0.2,58,58,0,4,0.0,0.0165459221,0.0414066895,135.2555538161,0,0,0,0.0150016317,57,57,0.0],[1,1,0.0,0.045454545,0.045454545,132.0,0,3,58,1.0,78,78,1,1,0.0,0.0,0.0105746483,131.7605259311,0,3,57,1.0,77,77,0.0],[1,19,0.0,0.0,0.0,61.31578947,0,1,0,0.052631579,78,78,0,18,0.1694842506,0.0,0.0737048115,60.953541876,0,0,0,0.1369784301,77,77,1.0],[1,10,0.422504725,0.49919829,0.336718332,187.1,0,5,538,0.7,58,58,0,9,0.4413511579,0.0000540996,0.2132773545,187.1836866755,0,4,537,0.6846390825,58,58,1.0],[1,2,0.764204507,0.02004008,0.016032064,249.5,0,1,19,1.0,9135,9135,0,1,0.4445177613,0.1556107958,0.0864839748,249.8101109267,0,1,18,1.0,9135,9135,0.0],[1,15,0.743493214,0.068559557,0.069598338,192.5333333,0,10,299,0.8,16,16,1,14,1.0,0.0822255833,0.323932651,192.8936935513,0,9,298,1.0,16,15,0.0],[1,1,0.0,0.0,0.0,46.0,0,1,0,1.0,16,16,0,1,0.0611409901,0.2979691944,0.1456594626,46.0136441704,0,0,0,0.8395986268,15,15,0.0],[1,1,0.0,0.120315582,0.003944773,507.0,0,6,2,1.0,20,20,1,0,0.4675512155,0.2845845292,0.4367355792,507.4961639987,0,5,2,1.0,19,20,0.0],[1,1,0.0,0.75,0.5,4.0,0,3,1,1.0,123,123,1,0,0.0,1.0,0.7399942197,3.7259548637,0,3,1,1.0,123,122,0.0],[1,1,0.0,0.04109589,0.01369863,73.0,1,3,7,1.0,370,370,0,1,0.0,0.4703600265,0.0119386298,72.9954850853,1,3,6,1.0,369,369,0.0],[1,2,0.977417818,0.011272142,0.01610306,310.5,0,4,0,0.5,125,125,0,1,0.9462982909,0.0279023653,0.0562703961,310.1900161979,0,3,0,0.3566385233,124,124,0.0],[1,2,0.970950594,0.009615385,0.006410256,312.0,0,1,8,1.0,9137,9137,1,1,0.8549343018,0.058786624,0.1006242336,312.1114752163,0,1,8,1.0,9136,9137,0.0],[1,1,0.0,0.0,0.0,2.0,0,1,0,1.0,9138,9138,1,1,0.0,0.0,0.4081695695,2.2725281869,0,0,0,0.742937007,9138,9137,0.0],[1,5,0.0,0.0,0.0,38.2,0,1,0,0.2,388,388,0,5,0.2593300149,0.2859098877,0.3909777356,38.2770489756,0,1,0,0.3897495829,388,388,0.0],[1,13,0.89141726,0.028691393,0.015395381,219.8461538,0,7,156,0.538461538,388,388,1,13,1.0,0.0,0.3722776295,219.8283535337,0,7,155,0.735194246,388,387,0.0],[1,4,0.576648406,0.024031459,0.007136615,1716.5,1,1,28,1.0,9142,9142,0,4,0.2988357674,0.0,0.1933531728,1716.6843797377,0,1,28,0.5727741268,9142,9141,0.0],[1,1,0.0,0.092783505,0.020618557,582.0,0,3,2,1.0,2,2,0,0,0.0,0.0,0.2022322314,582.4839208097,0,2,1,1.0,1,2,0.0],[1,1,0.0,0.016949153,0.016949153,59.0,0,5,40,1.0,67,67,1,0,0.0,0.0,0.1834702849,59.3048064922,0,4,39,0.7901441917,66,66,0.0],[1,10,0.691972127,0.244559585,0.445595855,96.5,0,2,170,0.3,65,65,1,10,0.8962051764,0.0627163002,0.7146622248,96.7544287359,0,1,170,0.2772805754,64,65,1.0],[1,1,0.0,0.02173913,0.02173913,46.0,1,1,3,1.0,17,17,0,1,0.0773727401,0.1096709701,0.0421285938,45.5234945169,1,1,2,0.5608331291,16,17,0.0],[1,1,0.0,0.0,0.0,0.0,0,2,6,1.0,18,18,0,0,0.0,0.1929302879,0.0631815549,0.0275369069,0,2,6,0.7739675049,17,18,0.0],[1,2,0.0,0.0,0.0,26.5,1,1,0,0.5,406,406,1,1,0.1211209672,0.0,0.2837257113,26.7248327903,1,0,0,0.0484219707,405,405,0.0],[1,16,0.885900379,0.04440333,0.026827012,202.6875,1,9,626,0.6875,406,406,0,16,0.588812114,0.0,0.2844410185,202.5566254411,0,8,626,0.4912426949,405,406,0.0],[1,4,0.724645931,0.025129983,0.010398614,288.5,0,1,55,0.75,9146,9146,1,3,0.33772996,0.0694656414,0.0421885112,288.0091358887,0,0,55,0.9663263658,9146,9146,0.0],[1,2,0.629249224,0.02,0.011666667,300.0,0,1,42,0.5,9148,9148,0,1,0.6571316279,0.0322139145,0.0931290203,300.1318579043,0,1,42,0.6825679854,9147,9147,0.0],[1,14,0.713705961,0.102150538,0.090053763,106.2857143,0,8,405,0.5,32,32,1,14,0.8321022185,0.3164876955,0.0527513654,105.9944374429,0,8,405,0.0,32,31,0.0],[1,1,0.0,0.004237288,0.0,708.0,0,1,3,1.0,9149,9149,1,0,0.0,0.0,0.0120391366,707.9498729021,0,1,2,0.9671773043,9148,9149,0.0],[1,18,0.688087127,0.020058352,0.018234865,152.3333333,0,4,276,0.611111111,425,425,0,17,0.9132696213,0.1055315035,0.0299410346,152.7407840701,0,3,275,0.7294616777,424,424,0.0],[1,1,0.0,0.0,0.0,67.0,0,1,0,1.0,425,425,1,1,0.1223163301,0.0400958824,0.0718158411,67.0050014667,0,1,0,1.0,425,424,0.0],[1,1,0.0,0.014953271,0.042990654,535.0,0,1,21,1.0,9150,9150,1,0,0.2995594986,0.0,0.1779522065,535.119644473,0,0,20,1.0,9149,9150,0.0],[1,11,0.660340341,0.038121804,0.037192004,195.5454545,0,7,129,0.454545455,43,43,1,10,0.6416953897,0.4496518742,0.0668047978,195.4546219178,0,7,129,0.0,42,42,0.0],[1,2,0.301378644,0.054313099,0.124600639,156.5,0,6,0,0.5,45,45,1,1,0.4843451467,0.0,0.2029297397,156.5503897914,0,6,0,0.314089168,45,44,0.0],[1,1,0.0,0.0,0.034482759,29.0,0,2,33,1.0,257,257,0,0,0.0,0.0,0.0677692521,29.2436801217,0,1,32,1.0,257,257,0.0],[1,1,0.0,1.25,0.25,4.0,0,2,28,1.0,258,258,1,0,0.108613896,1.0,0.4295672531,4.1114678144,0,2,27,1.0,257,258,0.0],[1,1,0.0,1.0,1.0,1.0,0,3,17,1.0,259,259,1,1,0.2776801464,0.6836301118,1.0374947649,0.7008188005,0,3,16,1.0,258,259,0.0],[1,1,0.0,0.0,0.0,26.0,0,1,0,1.0,261,261,1,0,0.0,0.0560052702,0.0868702464,25.8100693658,0,1,0,1.0,261,261,0.0],[1,7,0.0,0.0,0.0,0.0,0,1,119,0.142857143,269,269,1,6,0.0,0.0,0.177684849,0.3294902181,0,0,118,0.327816741,268,269,0.0],[1,1,0.0,0.145454545,0.109090909,55.0,0,3,32,1.0,260,260,0,0,0.0,0.0423035374,0.0228030865,55.1729533773,0,2,32,1.0,260,260,0.0],[1,1,0.0,0.211267606,0.112676056,71.0,0,1,17,1.0,262,262,0,1,0.1054084745,0.0509183597,0.362063571,70.8693261533,0,1,16,0.7667962104,261,262,0.0],[1,1,0.0,0.608695652,0.173913043,23.0,0,1,17,1.0,270,270,0,0,0.5639342439,0.9973185343,0.0027766298,23.5721654395,0,1,17,0.5717050342,270,270,0.0],[1,2,0.988699408,0.281690141,0.169014085,35.5,1,1,34,0.5,273,273,1,1,1.0,0.1577756402,0.1564916608,35.5919415163,0,1,33,0.7825864814,273,272,0.0],[1,1,0.0,0.612903226,0.580645161,31.0,0,1,17,1.0,271,271,0,0,0.0241061526,0.448869255,0.3239071611,30.928221282,0,0,16,0.9473973675,271,271,0.0],[1,1,0.0,0.197183099,0.028169014,71.0,0,1,17,1.0,274,274,0,0,0.0,0.1881758217,0.2110131507,70.6960166627,0,0,17,1.0,273,273,0.0],[1,2,0.996791632,0.452380952,0.261904762,21.0,0,1,34,0.5,276,276,1,2,1.0,0.3118186027,0.313318022,21.012160644,0,0,33,0.8519529783,276,275,0.0],[1,1,0.0,0.782608696,0.217391304,23.0,0,1,17,1.0,277,277,1,1,0.0,1.0,0.6269707079,22.8273390642,0,0,17,0.994563928,277,276,0.0],[1,1,0.0,0.76,0.24,25.0,0,1,17,1.0,278,278,0,0,0.0210825583,0.6015011958,0.3618344622,25.186394383,0,1,17,0.6261856441,278,278,0.0],[1,1,0.0,0.35,0.425,40.0,0,1,17,1.0,279,279,1,0,0.0502575574,0.7416742945,0.5770405077,39.30027853,0,0,16,0.8835209849,278,278,0.0],[1,1,0.0,0.016949153,0.012711864,708.0,0,1,0,1.0,9151,9151,1,1,0.0,0.0,0.1988388921,707.8972539432,0,0,0,0.9415114886,9151,9151,0.0],[1,1,0.0,0.215384615,0.211538462,260.0,0,4,17,1.0,282,282,1,0,0.3099565652,0.0,0.1937083465,259.9318133837,0,3,17,1.0,282,281,0.0],[1,3,0.0,0.0,0.0,0.0,0,3,169,0.666666667,285,285,0,3,0.0735562581,0.2947837207,0.1480716002,0.1942054434,0,2,168,0.5460577683,285,284,0.0],[1,1,0.0,0.555555556,0.361111111,72.0,0,1,17,1.0,280,280,1,1,0.6266110987,0.4367247333,0.3023062771,72.55052337,0,0,17,0.9152901762,280,280,0.0],[1,1,0.0,0.0,0.0,17.0,0,1,0,1.0,281,281,0,1,0.1532027984,0.0,0.1105108639,16.8241957073,0,1,0,1.0,280,281,0.0],[1,2,0.0,0.0,0.0,37.0,0,1,0,0.5,289,289,1,2,0.0,0.0,0.0645894137,36.9637492304,0,0,0,0.338758675,288,288,0.0],[1,2,0.242292189,0.3125,0.3125,40.0,0,2,80,1.0,287,287,0,1,0.5176628537,0.078210646,0.3051499752,40.0451999518,0,1,79,0.8838756213,286,287,0.0],[1,2,0.0,0.157894737,0.052631579,9.5,0,4,60,1.0,292,292,1,1,0.0,0.3329437282,0.3438344634,9.8960924628,0,3,59,1.0,292,291,0.0],[1,1,0.0,1.135135135,1.378378378,37.0,0,2,17,1.0,290,290,1,0,0.0,1.0,1.1734328178,36.9874877853,0,2,17,0.9738158689,290,290,0.0],[1,1,0.0,0.768421053,0.8,95.0,0,3,32,1.0,293,293,1,1,0.0,1.0,0.6019501709,94.7984223579,0,3,32,1.0,293,293,0.0],[1,1,0.0,0.0,0.0,0.0,0,2,32,1.0,294,294,0,0,0.0,0.0,0.1779165041,0.0198276179,0,2,31,0.3082606208,293,294,0.0],[1,2,0.280802198,0.67027027,0.772972973,92.5,0,3,64,0.5,296,296,1,2,1.0,0.7226395352,0.9966683751,92.4617024866,0,2,63,0.0526552238,296,295,0.0],[1,4,0.927645366,0.672086721,0.674796748,92.25,0,3,128,0.25,302,302,1,3,1.0,0.4581693503,0.4627115661,92.1131626933,0,3,127,0.2313664978,301,302,0.0],[1,1,0.0,0.830508475,0.728813559,236.0,0,4,25,1.0,298,298,1,1,0.2529776798,0.8180029597,1.075650609,236.3003415164,0,3,24,0.7632062108,298,297,0.0],[1,1,0.0,1.0,0.783783784,185.0,0,2,32,1.0,297,297,0,1,0.4192060162,1.0,1.0345409073,184.9572750218,0,1,32,1.0,296,297,0.0],[1,6,0.755779221,0.398876404,0.479400749,89.0,0,4,167,0.833333333,309,309,0,5,0.8176553712,0.4277547229,0.4119037296,89.1196763456,0,4,166,0.8052566302,309,309,0.0],[1,1,0.0,0.23255814,0.139534884,43.0,0,1,28,1.0,303,303,1,0,0.0,0.565405827,0.1864338738,42.7894017535,0,0,27,0.7148224116,302,303,0.0],[1,2,0.0,0.0,0.0,0.0,0,1,56,0.5,311,311,0,1,0.1852111052,0.0,0.053795277,0.4395025076,0,1,56,0.5816326103,310,311,0.0],[1,1,0.0,0.142857143,0.285714286,35.0,0,1,28,1.0,321,321,0,1,0.6148227612,0.3363782775,0.3565131962,34.6491198598,0,0,27,1.0,321,321,0.0],[1,7,0.0,0.0,0.0,143.5714286,0,1,0,0.142857143,320,320,1,7,0.1144619871,0.0,0.0315038257,143.5882456242,0,1,0,0.61412233,319,320,1.0],[1,2,0.89049164,0.130434783,0.081521739,92.0,0,2,171,1.0,313,313,0,1,1.0,0.0547406147,0.4365239001,91.9331906039,0,2,171,0.9105895507,312,313,0.0],[1,1,0.0,0.746666667,0.813333333,75.0,0,1,17,1.0,322,322,0,0,0.0,1.0,1.2817555213,74.7567671747,0,1,17,0.8703173301,322,322,0.0],[1,2,0.99323382,0.143564356,0.00990099,101.0,0,3,116,1.0,325,325,0,1,0.3821648806,0.117932962,0.1779212719,100.9556763521,0,2,115,0.6162121249,324,324,0.0],[1,1,0.0,0.0,0.0,12.0,0,1,0,1.0,323,323,0,1,0.1269213286,0.215827825,0.1311359829,12.0085526481,0,1,0,1.0,323,322,0.0],[1,1,0.0,0.675,0.775,360.0,0,4,32,1.0,326,326,1,0,0.0,1.0,0.7350824072,360.1364313596,0,4,31,0.9151436524,325,325,0.0],[1,1,0.0,0.0,0.0,0.0,0,2,32,1.0,327,327,1,0,0.0,0.0,0.4059694987,0.0435699428,0,2,32,1.0,327,327,0.0],[1,1,0.0,0.0,0.0,0.0,0,2,34,1.0,330,330,1,0,0.0272924478,0.0,0.0697130448,0.1435438332,0,1,33,0.9803020119,330,329,0.0],[1,1,0.0,0.0,0.0,15.0,0,1,0,1.0,329,329,0,1,0.6476879494,0.2199450366,0.1432933652,15.1532065666,0,0,0,0.9587197004,328,329,0.0],[1,1,0.0,0.005747126,0.011494253,174.0,0,3,48,1.0,328,328,0,1,0.7061754736,0.0,0.0394801892,173.9854577704,0,2,47,0.820535305,327,327,0.0],[1,2,0.0,0.0,0.0,54.5,0,1,0,0.5,332,332,1,1,0.0,0.0645490983,0.5439251738,54.6347670771,0,1,0,0.5646164362,331,331,0.0],[1,1,0.0,0.0,0.0,67.0,0,1,0,1.0,335,335,0,0,0.0,0.2734558369,0.3003551306,66.8582579622,0,0,0,1.0,335,335,0.0],[1,1,0.0,0.034146341,0.014634146,205.0,0,4,48,1.0,338,338,1,1,0.5776006873,0.0361878554,0.0165794117,204.853758178,0,4,48,0.9039135721,337,338,0.0],[1,2,0.0,0.0,0.0,0.0,0,3,66,1.0,337,337,1,2,0.0923228833,0.0,0.3660227908,0.5096057393,0,3,66,1.0,336,336,0.0],[1,1,0.0,0.0,0.0,109.0,0,1,0,1.0,335,335,0,1,0.0,0.0,0.0133014083,108.7301465771,0,0,0,1.0,334,335,0.0],[1,1,0.0,0.415730337,1.573033708,89.0,0,3,48,1.0,333,333,0,0,0.3377657075,0.186444698,1.5128058649,88.8402298055,0,2,48,0.7783359021,333,333,0.0],[1,1,0.0,0.008196721,0.008196721,122.0,0,2,63,1.0,339,339,0,0,0.0478181166,0.0608475012,0.0853019575,122.2082242752,0,1,62,1.0,339,338,0.0],[1,2,1.0,0.009433962,0.009433962,106.0,0,3,7,1.0,341,341,0,2,1.0,0.1803409725,0.2079778028,106.0147570926,0,3,6,1.0,340,340,0.0],[1,4,0.909344285,0.037593985,0.037593985,166.25,0,4,7,1.0,345,345,0,4,1.0,0.0,0.0147146706,166.4553440151,0,4,6,1.0,344,344,1.0],[1,1,0.0,0.02283105,0.00456621,219.0,0,4,0,1.0,347,347,0,0,0.3630907875,0.2239241717,0.6325105855,219.0511389933,0,4,0,1.0,347,346,0.0],[1,1,0.0,0.010752688,0.010752688,186.0,0,4,4,1.0,346,346,0,1,0.0,0.0,0.5069811737,186.0922313778,0,4,4,1.0,345,346,0.0],[1,1,0.0,0.037383178,0.037383178,107.0,0,4,4,1.0,348,348,1,1,0.0,0.0,0.1005722721,106.7731039629,0,3,4,1.0,347,347,0.0],[1,1,0.0,0.0,0.0,0.0,0,2,111,1.0,353,353,1,1,0.0,0.0135970139,0.4702559736,0.3221608479,0,2,111,1.0,353,353,0.0],[1,1,0.0,0.719298246,0.614035088,114.0,0,3,63,1.0,349,349,0,1,0.0,0.6477481056,0.9255469975,114.0532393061,0,3,62,1.0,349,348,0.0],[1,3,0.0,0.0,0.0,0.0,0,4,178,0.666666667,352,352,1,2,0.1572279388,0.0896476902,0.0404866386,0.1108030368,0,3,178,0.3092420843,352,351,0.0],[1,1,0.0,0.62037037,0.990740741,108.0,0,3,61,1.0,356,356,0,0,0.0,0.521335685,0.984893418,108.0978274758,0,2,60,1.0,355,356,0.0],[1,1,0.0,0.47257384,0.248945148,237.0,0,5,3,1.0,355,355,0,0,0.2584395767,0.3684664733,0.2279511823,237.2137233422,0,5,3,1.0,355,354,0.0],[1,1,0.0,0.0,0.0,0.0,0,3,61,1.0,354,354,1,1,0.0,0.2856387091,0.1494098305,0.0508618388,0,2,61,0.4625839723,353,354,0.0],[1,1,0.0,0.076923077,0.076923077,78.0,0,3,61,1.0,375,375,0,1,0.0,0.0,0.2609109429,78.1137775815,0,2,60,1.0,374,374,0.0],[1,1,0.0,0.666666667,0.333333333,6.0,0,2,111,1.0,373,373,0,0,0.0457393193,0.441104159,0.3909022075,6.015402217,0,2,111,0.9907157777,373,373,0.0],[1,1,0.0,1.326086957,0.68115942,138.0,0,4,54,1.0,374,374,1,1,0.1649455313,1.0,0.7472055943,138.2822873983,0,4,53,1.0,374,373,0.0],[1,16,0.0,0.0,0.0,0.0,0,3,1350,0.25,372,372,1,16,0.2146024672,0.3165673141,0.0326249048,0.0471825347,0,2,1349,0.3549474706,372,372,0.0],[1,1,0.0,0.35483871,0.129032258,31.0,0,2,111,1.0,381,381,1,1,0.0,0.6729443012,0.1196001271,30.9041538048,0,2,111,1.0,381,380,0.0],[1,2,0.0,0.0,0.0,134.5,0,1,0,0.5,380,380,0,1,0.096588682,0.0,0.3048333667,134.1766541374,0,0,0,0.8373361652,379,380,1.0],[1,2,0.999177393,0.942028986,4.637681159,34.5,0,4,121,1.0,378,378,0,1,1.0,1.0,4.4956541071,34.8542279341,0,4,120,0.7346818407,378,378,0.0],[1,1,0.0,0.689655172,1.08045977,87.0,0,3,28,1.0,376,376,1,1,0.1484292317,0.9210225211,1.4934592816,86.5391244589,0,3,27,0.9595964695,375,375,0.0],[1,1,0.0,0.0,0.0,0.0,0,5,0,1.0,383,383,1,0,0.0872977165,0.0853156182,0.0722853725,0.0220425258,0,5,0,0.9591393761,383,382,0.0],[1,1,0.0,0.181818182,0.363636364,11.0,0,2,61,1.0,382,382,0,1,0.0,0.2145945512,0.6713983257,11.1746259087,0,2,60,0.8577380846,381,381,0.0],[1,1,0.0,0.470588235,13.0,17.0,0,5,0,1.0,384,384,1,0,0.0,0.3012199225,13.0752532078,17.3032922814,0,5,0,1.0,383,383,0.0],[1,1,0.0,0.90625,0.671875,64.0,0,3,4,1.0,386,386,1,1,0.0326690765,0.3583980334,0.3162691116,64.2338998906,0,2,3,0.5776768302,385,385,0.0],[1,3,0.0,0.0,0.0,60.0,0,1,0,0.333333333,389,389,0,2,0.0,0.2132640173,0.0302243751,59.7650961269,0,1,0,0.567569422,388,389,1.0],[1,1,0.0,0.794520548,0.342465753,73.0,0,3,56,1.0,385,385,1,0,0.2238258139,1.0,0.187272397,72.4293463853,0,2,55,0.7508786187,385,385,0.0],[1,1,0.0,0.043478261,0.043478261,46.0,0,3,60,1.0,394,394,1,1,0.0089240104,0.0,0.0850809848,46.0840094865,0,3,60,1.0,394,394,0.0],[1,1,0.0,0.0,0.0,55.0,0,1,0,1.0,390,390,1,0,0.0,0.0,0.1908581684,54.7847636303,0,1,0,1.0,389,390,0.0],[1,3,0.0,0.0,0.0,0.0,0,3,172,1.0,393,393,1,3,0.0,0.1866702758,0.1077284996,0.1080025348,0,2,171,0.541242332,392,393,0.0],[1,1,0.0,0.004395604,0.006593407,455.0,0,4,0,1.0,395,395,0,0,0.0,0.1428296243,0.3198454327,455.1890754788,0,3,0,0.7938530292,394,395,0.0],[1,3,0.0,0.0,0.0,52.33333333,0,1,0,0.333333333,398,398,1,3,0.0,0.2864501756,0.1419472331,51.95770648,0,1,0,0.135215639,398,397,0.0],[1,1,0.0,0.166666667,0.166666667,6.0,0,1,10,1.0,9152,9152,1,0,0.2759352514,0.5064504688,0.332542104,5.9053356359,0,0,9,0.439519339,9151,9152,0.0],[1,17,0.906420785,0.014340344,0.010516252,184.5882353,0,11,150,0.529411765,62,62,0,17,1.0,0.0,0.0027792162,184.1722628363,0,10,149,0.4704776499,62,61,1.0],[1,10,0.780195444,0.027190332,0.02265861,132.4,0,6,63,0.7,72,72,1,9,0.6888900777,0.0,0.0795366821,132.1481634225,0,5,63,1.0,72,72,1.0],[1,2,0.934068055,0.096666667,0.036666667,150.0,0,5,0,0.5,74,74,1,1,1.0,0.0418757634,0.2406817755,149.8833719788,0,4,0,0.2103857718,73,73,0.0],[1,6,0.269212435,0.335078534,0.117801047,63.66666667,0,4,158,1.0,431,431,0,5,0.4929936593,0.0306844103,0.51866673,63.5723344863,0,3,157,0.8950988158,430,430,0.0],[1,1,0.0,0.048192771,0.060240964,83.0,0,3,3,1.0,126,126,0,0,0.0306916927,0.0,0.0350073662,82.9996831313,0,2,2,0.6060776914,126,125,0.0],[1,3,0.559363613,0.030120482,0.063253012,110.6666667,0,5,3,0.666666667,77,77,0,3,0.8224025418,0.1941653694,0.4084865939,110.3417216739,0,4,2,0.8280214014,77,76,0.0],[1,1,0.0,0.0,0.0,51.0,0,1,0,1.0,130,130,0,1,0.3014036837,0.1456757338,0.0741572388,50.9706744492,0,1,0,0.8890441105,130,129,0.0],[1,3,0.982944886,0.598639456,0.108843537,49.0,0,2,45,0.666666667,130,130,1,2,1.0,0.7398925253,0.491928633,49.4695154019,0,1,45,0.2625960568,129,130,0.0],[1,3,0.85269325,0.093333333,0.176666667,100.0,0,5,1,0.666666667,80,80,1,2,0.7785288296,0.5174288289,0.0864074485,99.9791911145,0,4,0,1.0,79,79,0.0],[1,1,0.0,0.0,0.0,21.0,1,1,0,1.0,12,10,1,1,0.0,0.0285625011,0.5833897079,21.1326855694,1,0,0,1.0,11,9,0.0],[1,9,0.427868484,0.03926097,0.035796767,96.22222222,1,4,137,0.777777778,12,10,1,9,0.0186242242,0.1484692222,0.1417870135,95.8395443117,1,3,136,0.5867282111,12,10,1.0],[1,1,0.0,0.072847682,0.0,151.0,1,4,0,1.0,13,11,1,1,0.2181984189,0.0,0.1284834108,151.1258255185,1,4,0,0.8487063588,12,11,0.0],[1,11,0.70562999,0.693620845,0.584007188,101.1818182,0,1,425,0.181818182,9163,9163,0,10,0.9772535559,0.6120145995,0.8867277122,101.0936199895,0,1,425,0.0765367744,9162,9163,0.0],[1,1,0.0,0.001183432,0.022485207,845.0,1,1,4,1.0,9164,9164,0,0,0.0,0.0,0.5192544552,844.9489743459,0,0,4,0.84729905,9164,9164,0.0],[1,2,0.0,0.0,0.0,55.0,0,1,0,0.5,459,459,1,2,0.3331435912,0.0478720626,0.2727555209,55.0294427308,0,1,0,0.1581708574,459,459,0.0],[1,26,0.717623279,0.050718954,0.031633987,147.1153846,0,7,613,0.615384615,459,459,1,25,0.6991828047,0.3365648881,0.197599455,147.5921286928,0,6,613,0.9169680114,459,458,0.0],[1,3,1.0,0.015037594,0.015037594,133.0,0,2,91,0.666666667,462,462,0,3,0.878222089,0.2151785271,0.5026034443,133.2294143862,0,2,90,0.526599272,462,461,0.0],[1,1,0.0,0.575342466,0.02739726,73.0,0,1,0,1.0,131,131,0,0,0.0,0.6591691426,0.0848259299,73.2848527393,0,0,0,0.9793905242,131,130,0.0],[1,9,0.0,0.039735099,0.016556291,33.55555556,0,5,0,0.333333333,140,140,1,9,0.0,0.0,0.360855794,33.1743620651,0,4,0,0.0,139,139,0.0],[1,1,0.0,0.066666667,0.028571429,210.0,0,4,96,1.0,119,119,0,0,0.0,0.1767219909,0.0894738126,209.5900679003,0,4,95,1.0,119,119,0.0],[1,3,0.653037708,0.007168459,0.082437276,93.0,1,5,31,0.666666667,16,5,0,3,0.8609065786,0.006514627,0.3574846987,92.9949789052,1,4,30,0.7767156851,15,4,0.0],[1,13,0.914086473,0.243581303,0.040157999,116.8461538,0,5,218,0.846153846,411,411,1,12,0.9015687732,0.6568224925,0.220636907,116.6135371102,0,5,218,0.3828554345,411,410,0.0],[1,3,0.960229718,0.037656904,0.0041841,79.66666667,0,1,44,0.666666667,9167,9167,0,3,0.8367012982,0.1355484283,0.1654818561,79.6434592897,0,1,44,0.6492186197,9166,9166,0.0],[1,1,0.0,0.124260355,0.041420118,169.0,0,4,57,1.0,120,120,0,0,0.0,0.3330970877,0.2712531705,168.895358538,0,3,57,0.9693490926,120,120,0.0],[1,13,0.36871538,0.113120074,0.07232267,165.9230769,0,6,78,0.538461538,476,476,0,13,0.6437387394,0.2578177138,0.3635440482,165.6850544118,0,6,77,0.6069902709,476,475,0.0],[1,1,0.0,0.0,0.0,4.0,0,1,0,1.0,476,476,0,0,0.2191009371,0.4492802638,0.2419540911,3.6905169122,0,1,0,1.0,476,476,0.0],[1,2,0.0,0.0,0.0,0.0,0,5,0,0.5,478,478,0,1,0.0,0.2219378141,0.0284332206,0.1959172454,0,4,0,0.4635503864,477,478,0.0],[1,1,0.0,0.037878788,0.03030303,132.0,1,2,0,1.0,479,479,0,0,0.0,0.2218733408,0.0567521403,131.9855801882,1,2,0,0.3350704746,478,478,0.0],[1,1,0.0,0.027027027,0.027027027,37.0,1,1,83,1.0,9168,9168,1,1,0.0,0.0,0.0207498495,37.2233969409,0,0,83,1.0,9167,9167,0.0],[1,10,0.433637042,0.073965652,0.030444965,512.4,1,1,270,0.3,9178,9178,0,10,0.4455993648,0.0,0.3925230978,512.5405254339,1,1,270,0.1312896517,9177,9178,0.0],[1,1,0.0,0.0,0.0,4.0,1,1,0,1.0,22,17,0,1,0.0,0.0,0.1287607909,4.2321279646,1,1,0,0.6870350659,22,17,0.0],[1,2,0.361365804,0.119402985,1.291044776,67.0,1,2,0,1.0,20,15,0,1,0.0673587898,0.6309090866,1.4752138898,66.77599625,0,1,0,0.9072199614,19,14,0.0],[1,1,0.0,0.171052632,0.078947368,152.0,1,4,0,1.0,22,17,1,0,0.479353376,0.7032535908,0.0839993366,152.1408806307,0,3,0,1.0,21,17,0.0],[1,2,0.0,0.0,0.0,101.5,1,1,0,0.5,20,15,1,2,0.0,0.0324719713,0.0363469314,101.4122006194,1,0,0,0.4612314644,19,15,0.0],[1,1,0.0,0.007692308,0.007692308,260.0,1,4,2,1.0,412,412,0,0,0.0,0.0,0.4329349503,260.2014864915,0,4,2,0.8333836634,412,412,0.0],[1,1,0.0,0.055555556,0.055555556,18.0,0,1,20,1.0,141,141,1,0,0.0,0.2760961477,0.2190430992,18.707934149,0,1,20,0.6406404457,141,140,0.0],[1,4,0.921146095,0.012481645,0.005873715,340.5,1,3,70,1.0,483,483,0,3,0.5367703838,0.0,0.1395738808,340.737428211,0,3,70,0.7894025611,482,483,0.0],[1,1,0.0,0.019685039,0.039370079,254.0,0,4,1,1.0,413,413,0,1,0.0,0.4268908423,0.0528453009,253.6188148858,0,3,0,0.8270937196,413,412,0.0],[1,1,0.0,0.005181347,0.005181347,386.0,0,4,1,1.0,414,414,1,0,0.0763682529,0.0,0.0150662987,386.1763462981,0,4,0,1.0,414,413,0.0],[1,3,0.6717815,0.077253219,0.143776824,155.3333333,0,1,191,0.666666667,9181,9181,1,3,0.4855903873,0.0,0.0988982812,155.0533178355,0,1,191,1.0,9180,9180,0.0],[1,3,0.718804491,0.006538895,0.006087937,1478.333333,0,1,3,0.333333333,9184,9184,0,3,1.0,0.0141577548,0.2595920927,1478.7816804649,0,0,3,0.0431472976,9184,9184,0.0],[1,3,0.960229718,0.000676285,0.000450857,1478.666667,0,1,0,0.333333333,9187,9187,1,2,0.4789160059,0.0,0.1290444761,1478.3882081823,0,0,0,0.3642986712,9186,9186,0.0],[1,1,0.0,0.007633588,0.007633588,131.0,0,1,0,1.0,9188,9188,0,0,0.0,0.1459359981,0.1040545509,131.2942149332,0,1,0,1.0,9187,9188,0.0],[1,4,0.809913925,0.174863388,0.122040073,137.25,0,3,183,1.0,418,418,1,4,1.0,0.4218454879,0.2537562895,137.2533016729,0,2,182,1.0,417,417,0.0],[1,2,0.999609836,0.190322581,0.087096774,155.0,0,1,0,0.5,9190,9190,1,1,1.0,0.3909158402,0.1597020963,155.19023168,0,0,0,0.1661520756,9189,9189,0.0],[1,1,0.0,0.015184382,0.015184382,461.0,1,1,12,1.0,9191,9191,1,1,0.1308890164,0.3220552268,0.2412288935,460.9541865949,0,1,11,1.0,9191,9191,0.0],[1,3,0.669849992,0.131481481,0.035185185,180.0,0,1,46,0.666666667,9194,9194,0,3,0.8695745297,0.0,0.1638137539,180.0764045195,0,1,45,0.6693195201,9194,9194,0.0],[1,1,0.0,0.101694915,0.011299435,177.0,0,1,0,1.0,9195,9195,0,0,0.0,0.0,0.1267574395,177.2158205832,0,0,0,0.8245283208,9195,9194,0.0],[1,1,0.0,0.005649718,0.005649718,177.0,0,1,0,1.0,9196,9196,1,0,0.0,0.0,0.2116395197,176.9643632514,0,0,0,0.7051979214,9196,9195,0.0],[1,9,0.620563486,0.246558198,0.202753442,88.77777778,0,6,137,0.777777778,494,494,1,8,0.7604088061,0.1914138967,0.1223408081,88.6180215438,0,5,137,0.7212870266,493,494,0.0],[1,2,0.0,0.0,0.0,45.0,0,1,0,0.5,494,494,1,2,0.0,0.0,0.3151271027,45.059637288,0,1,0,0.6300086111,494,493,0.0],[1,3,0.23422152,0.208333333,0.025,40.0,0,3,128,1.0,498,498,1,2,0.6018595248,0.0363268892,0.3610654426,39.9267526026,0,3,128,1.0,498,498,0.0],[1,1,0.0,0.0,0.0,16.0,0,1,0,1.0,498,498,0,1,0.1194154814,0.0,0.1927601849,15.9919250731,0,1,0,1.0,497,498,0.0],[1,18,0.86749147,0.122586062,0.224601175,132.3333333,1,3,1658,0.444444444,589,589,0,18,0.9634014023,0.0,0.2472559931,132.8504881837,0,2,1657,0.2389101314,588,588,1.0],[1,4,0.715780142,0.002515967,0.000193536,1291.75,1,1,51,0.75,9200,9200,0,4,0.7472528371,0.1338832399,0.0581896878,1291.2224184245,1,0,51,0.8438692474,9200,9199,0.0],[1,4,0.786912111,0.039473684,0.063397129,209.0,1,7,96,1.0,23,23,0,3,0.9597913199,0.107863258,0.2828583717,208.8709149329,1,7,96,0.5904798293,22,23,1.0],[1,4,0.486106718,0.030389364,0.000949668,263.25,0,5,6,0.75,422,422,1,3,0.0109110261,0.2620720224,0.262130279,263.0548075876,0,4,5,0.8943053682,421,422,0.0],[1,2,0.998363673,0.098666667,0.069333333,187.5,0,4,4,1.0,424,424,1,1,1.0,0.0,0.1223419029,187.4270084335,0,3,3,1.0,424,424,0.0],[1,15,0.686424539,0.179008371,0.381197682,103.5333333,1,7,31,0.733333333,96,96,0,14,0.581434827,0.1186991599,0.5331299239,103.3638856442,0,6,30,1.0,96,96,1.0],[1,1,0.0,0.0,0.0,174.0,1,1,0,1.0,96,96,1,1,0.3654379646,0.2436314708,0.1563381781,173.987752074,0,0,0,1.0,95,95,0.0],[1,5,0.579822343,0.046822742,0.046822742,119.6,0,7,9,0.8,101,101,1,5,0.6998524785,0.2088158528,0.1530360027,119.4194542965,0,7,9,0.5168456703,100,101,0.0],[1,12,0.758289075,0.010888057,0.014630827,244.9166667,0,6,21,0.583333333,113,113,0,11,0.8101135116,0.2630998805,0.1499901357,245.3005685689,0,6,20,0.4995603224,112,113,0.0],[1,1,0.0,0.006369427,0.006369427,157.0,0,1,1,1.0,9201,9201,0,1,0.0,0.0,0.1110791795,157.2997463239,0,0,0,0.6119094794,9200,9200,0.0],[1,1,0.0,0.014957265,0.014957265,468.0,0,1,1,1.0,9202,9202,0,0,0.0,0.3459431178,0.16343041,468.193030248,0,0,0,0.6878618897,9202,9202,0.0],[1,25,0.628507417,0.088145232,0.097112861,182.88,0,8,196,0.36,523,523,0,24,0.7201006018,0.0,0.2175513565,182.5679773843,0,7,195,0.2243949789,523,523,1.0],[1,2,0.918295834,0.00362757,0.00362757,413.5,0,4,0,0.5,525,525,0,2,0.7195317538,0.0,0.1133074844,413.5086597649,0,4,0,1.0,524,525,0.0],[1,1,0.0,0.23255814,0.174418605,86.0,0,1,13,1.0,9203,9203,0,0,0.3972301941,0.3148465652,0.4155860866,86.0927195094,0,0,12,1.0,9202,9202,0.0],[1,1,0.0,0.023255814,0.023255814,86.0,0,1,0,1.0,9204,9204,0,0,0.2093297916,0.0,0.4506639658,86.3513182674,0,0,0,1.0,9204,9204,0.0],[1,13,0.781228949,0.048994327,0.022692109,149.1538462,0,11,16,0.461538462,126,126,0,12,0.5638139892,0.0,0.2937330481,149.3596694698,0,11,16,0.8572068187,125,126,0.0],[1,1,0.0,1.298850575,1.149425287,87.0,0,1,24,1.0,9205,9205,1,0,0.1951627444,1.0,1.3087652904,87.0954670931,0,0,23,0.7299915558,9204,9205,0.0],[1,1,0.0,0.0,0.011494253,87.0,0,1,0,1.0,9206,9206,0,1,0.0,0.1100687167,0.5320818142,87.1247301966,0,0,0,0.9060806288,9205,9205,0.0],[1,2,0.297472249,0.108552632,0.328947368,152.0,0,5,0,0.5,128,128,1,2,0.6501854595,0.0,0.342743959,152.2209967444,0,4,0,0.0758528773,127,128,0.0],[1,2,0.164639685,0.015427469,0.019927148,2333.5,0,1,2,0.5,9208,9208,0,2,0.4049578109,0.0,0.2352
[truncated: 4,809,863 more chars]
