# Supplementary material for: KCO: Balancing class distribution in just-in-time software defect prediction using kernel crossover oversampling
Source: PLoS One. 2024 Apr 11;19(4):e0299585. doi: 10.1371/journal.pone.0299585 (PMC11008885; doi:10.1371/journal.pone.0299585)
Supplement: S1 Datasets — (ZIP) [file pone.0299585.s001.zip › Datasets/jdt_12.csv]

ns	nf	entropy	la	ld	lt	fix	ndev	pd	npt	exp	sexp	bug
1	138	0.0	0.0	0.0	57.13043478	0	1	0	0.007246377	490	490	0
1	33	0.0	0.0	0.0	129.0909091	0	1	0	0.03030303	490	490	1
1	57	0.0	0.0	0.0	110.9298246	0	1	0	0.01754386	319	319	1
1	234	0.0	0.0	0.0	58.41452991	0	1	0	0.004273504	319	319	1
1	28	0.0	0.0	0.0	87.64285714	0	1	0	0.035714286	28	28	0
1	4	0.0	0.0	0.0	105.25	0	1	0	0.25	519	519	0
1	2	0.0	0.0	0.0	41.5	0	1	0	0.5	562	562	0
1	25	0.761387622	0.120119306	0.094088937	147.52	0	1	50	0.12	519	519	0
1	41	0.812573864	0.068959869	0.045536446	148.902439	0	1	78	0.12195122	562	562	0
1	4	0.606473776	0.07554672	0.049701789	125.75	0	1	0	0.5	566	566	0
1	3	0.0	0.0	0.0	65.66666667	0	1	0	0.333333333	599	599	0
1	30	0.773147912	0.115657143	0.122971429	145.8333333	0	1	28	0.333333333	599	599	0
1	3	0.780072974	0.064864865	0.037837838	61.66666667	1	1	2	1.0	602	602	0
1	1	0.0	0.143145161	0.004032258	496.0	0	1	1	1.0	606	606	0
1	3	0.0	0.0	0.0	42.0	0	1	0	0.333333333	606	606	0
1	1	0.0	0.014141414	0.018181818	495.0	0	1	0	1.0	607	607	0
1	1	0.0	0.004524887	0.004524887	221.0	0	1	2	1.0	608	608	0
1	2	0.371232327	0.035820896	0.005970149	167.5	0	1	10	0.5	610	610	0
1	2	0.639457132	0.08	0.105	100.0	0	1	10	0.5	613	613	0
1	1	0.0	0.0	0.0	18.0	0	1	0	1.0	613	613	0
1	1	0.0	0.0	0.0	30.0	0	1	0	1.0	622	622	0
1	8	0.562519786	0.042553191	0.319148936	41.125	0	1	34	0.5	622	622	0
1	4	0.0	0.007575758	0.159090909	33.0	0	1	15	1.0	626	626	0
1	5	0.822899993	0.03264095	0.118694362	67.4	0	1	25	0.2	631	631	0
1	3	0.591371241	0.034587996	0.077314344	327.6666667	0	1	11	1.0	634	634	0
1	2	0.978161957	0.03908046	0.23908046	217.5	0	1	6	0.5	636	636	0
1	9	0.948835497	0.061987238	0.00911577	121.8888889	0	1	32	0.666666667	645	645	0
1	2	0.740865686	0.066052227	0.029185868	325.5	0	1	5	1.0	650	650	0
1	3	0.697186209	0.039182283	0.025553663	195.6666667	1	1	13	0.666666667	648	648	0
1	1	0.0	0.006472492	0.006472492	309.0	0	1	0	1.0	651	651	0
1	23	0.808577012	0.104465038	0.079612468	103.2173913	1	1	103	0.304347826	674	674	1
1	1	0.0	0.004975124	0.0	402.0	0	1	0	1.0	675	675	0
1	1	0.0	0.056338028	0.056338028	71.0	0	1	5	1.0	676	676	0
1	5	0.787725098	0.018226002	0.012150668	164.6	1	1	24	0.6	681	681	0
1	1	0.0	0.31372549	0.245098039	102.0	1	1	1	1.0	682	682	0
1	1	0.0	0.022556391	0.015037594	133.0	0	1	1	1.0	683	683	0
1	1	0.0	0.004962779	0.00248139	403.0	0	1	1	1.0	684	684	1
1	2	0.245481907	0.110939908	0.154083205	324.5	0	1	3	1.0	686	686	0
1	3	0.868435241	0.367549669	0.086092715	100.6666667	1	1	16	0.666666667	689	689	0
1	2	0.058758157	0.296728972	0.046728972	214.0	0	1	7	1.0	691	691	0
1	1	0.0	0.0	0.0	30.0	0	1	0	1.0	698	698	0
1	6	0.942248271	0.098434004	0.270693512	74.5	0	1	20	0.666666667	698	698	0
1	1	0.0	0.0	0.0	8.0	0	1	0	1.0	702	702	0
1	3	0.860780164	0.591269841	0.170634921	84.0	0	1	19	0.666666667	702	702	0
1	11	0.941499572	0.068459658	0.014669927	74.36363636	0	1	66	0.363636364	713	713	0
1	1	0.0	0.01897019	0.01897019	369.0	0	1	0	1.0	714	714	0
1	3	0.908953176	0.083044983	0.049596309	289.0	1	1	15	0.666666667	717	717	0
1	5	0.717486669	0.047393365	0.07464455	168.8	0	1	30	1.0	722	722	0
1	2	0.826746372	0.184834123	0.289099526	105.5	1	1	0	0.5	724	724	0
1	1	0.0	0.024193548	0.022177419	496.0	0	1	2	1.0	725	725	0
1	3	0.659220121	0.209302326	0.102325581	71.66666667	0	1	9	0.333333333	728	728	0
1	1	0.0	0.019607843	0.019607843	51.0	0	1	8	1.0	729	729	0
1	1	0.0	0.033898305	0.0	59.0	0	1	1	1.0	730	730	0
1	7	0.704960806	0.100760456	0.051330798	150.2857143	0	1	29	1.0	737	737	0
1	1	0.0	0.114649682	0.006369427	157.0	0	1	0	1.0	738	738	0
1	1	0.0	0.005420054	0.005420054	369.0	0	1	1	1.0	739	739	0
1	1	0.0	0.01910828	0.01910828	157.0	0	1	0	1.0	740	740	0
1	1	0.0	0.130177515	0.443786982	338.0	0	1	2	1.0	741	741	0
1	10	0.797051703	0.066666667	0.157460317	157.5	0	1	76	0.5	751	751	0
1	1	0.0	0.607142857	0.482142857	56.0	0	1	8	1.0	752	752	0
1	1	0.0	0.012987013	0.0	154.0	1	1	6	1.0	753	753	0
1	13	0.966825753	0.191063174	0.155624037	49.92307692	0	1	64	0.153846154	767	767	0
1	1	0.0	0.0	0.0	76.0	0	1	0	1.0	767	767	0
1	1	0.0	0.128125	0.26875	320.0	0	1	0	1.0	768	768	0
1	2	0.468995594	0.270386266	0.094420601	233.0	0	1	10	1.0	770	770	0
1	8	0.926185955	0.033621518	0.048991354	130.125	0	1	8	0.125	778	778	0
1	1	0.0	0.0	0.014925373	67.0	0	1	9	1.0	779	779	0
1	1	0.0	0.012345679	0.012345679	162.0	0	1	9	1.0	780	780	0
1	1	0.0	0.008403361	0.008403361	119.0	1	1	4	1.0	781	781	0
1	4	1.0	0.004237288	0.004237288	236.0	0	1	16	0.75	785	785	0
1	1	0.0	0.032258065	0.026392962	341.0	0	1	4	1.0	786	786	0
1	4	0.896240625	0.004541326	0.000908265	275.25	0	1	0	0.5	790	790	0
1	1	0.0	0.107142857	0.035714286	28.0	0	1	9	1.0	791	791	0
1	4	0.570033881	0.094915254	0.020338983	73.75	1	1	30	0.5	795	795	0
1	1	0.0	0.012987013	0.012987013	154.0	0	1	2	1.0	796	796	0
1	4	0.378309284	0.073264781	0.0218509	194.5	0	1	32	1.0	802	802	0
1	2	0.0	0.0	0.0	24.5	0	1	0	0.5	802	802	0
1	9	0.791570708	0.18754988	0.196328811	139.2222222	0	1	68	0.666666667	811	811	0
1	6	0.694735643	0.094142259	0.167364017	79.66666667	0	1	36	0.833333333	817	817	0
1	1	0.0	0.033898305	0.0	59.0	0	1	10	1.0	818	818	0
1	2	0.0	0.0	0.0	36.5	0	1	0	0.5	821	821	0
1	1	0.0	0.08040201	0.103015075	398.0	0	1	3	1.0	821	821	0
1	1	0.0	0.005847953	0.005847953	342.0	0	1	3	1.0	822	822	0
1	1	0.0	0.0	0.228571429	35.0	0	1	12	1.0	823	823	0
1	1	0.0	0.068181818	0.0	44.0	0	1	12	1.0	824	824	0
1	1	0.0	0.161849711	0.01734104	173.0	0	1	3	1.0	825	825	0
1	1	0.0	0.003846154	0.003846154	520.0	1	1	1	1.0	826	826	0
1	1	0.0	0.0875	0.00625	160.0	0	1	0	1.0	827	827	0
1	1	0.0	0.00625	0.00625	160.0	1	1	0	1.0	828	828	0
1	1	0.0	0.012820513	0.012820513	156.0	0	1	0	1.0	829	829	0
1	1	0.0	0.018518519	0.055555556	54.0	0	1	0	1.0	830	830	0
1	5	0.780746047	0.089430894	0.06300813	98.4	0	1	12	0.6	837	837	0
1	2	0.0	0.0	0.0	24.0	0	1	0	0.5	837	837	0
1	1	0.0	0.009259259	0.009259259	108.0	0	1	12	1.0	838	838	0
1	1	0.0	0.411764706	0.735294118	34.0	0	1	3	1.0	839	839	0
1	1	0.0	1.428571429	0.571428571	7.0	0	1	12	1.0	840	840	0
1	9	0.841151698	0.055147059	0.046568627	181.3333333	0	1	44	0.777777778	853	853	0
1	4	0.0	0.0	0.0	61.0	0	1	0	0.25	853	853	0
1	3	0.410118486	0.02020202	0.070707071	132.0	1	1	23	1.0	856	856	0
1	2	0.902393283	0.032679739	0.015250545	229.5	0	1	0	1.0	858	858	0
1	2	1.0	0.009174312	0.009174312	109.0	0	1	2	0.5	860	860	0
1	1	0.0	0.090909091	0.0	77.0	0	1	13	1.0	861	861	0
1	1	0.0	0.297297297	0.249249249	333.0	1	1	5	1.0	862	862	0
1	2	0.89049164	0.240963855	0.072289157	41.5	0	1	21	1.0	865	865	0
1	1	0.0	0.0	0.0	45.0	0	1	0	1.0	865	865	0
1	5	0.892755116	0.100609756	0.042682927	65.6	0	1	34	0.4	871	871	0
1	1	0.0	0.0	0.0	28.0	0	1	0	1.0	871	871	0
1	3	0.0	0.0	0.0	10.66666667	0	1	0	0.333333333	902	902	0
1	28	0.704972407	0.300846301	0.24952225	130.8214286	0	1	251	0.428571429	902	902	1
1	4	0.602744816	0.057297297	0.054054054	231.25	0	1	0	0.25	906	906	0
1	1	0.0	0.709090909	0.309090909	55.0	0	1	11	1.0	908	908	0
1	1	0.0	0.467741935	0.032258065	62.0	0	1	0	1.0	907	907	0
1	1	0.0	0.002923977	0.002923977	342.0	0	1	1	1.0	909	909	0
1	1	0.0	0.005882353	0.005882353	170.0	0	1	4	1.0	910	910	0
1	1	0.0	0.005882353	0.005882353	170.0	0	1	0	1.0	911	911	0
1	7	0.840912232	0.13618677	0.46692607	36.71428571	0	1	13	0.428571429	918	918	0
1	1	0.0	0.056	0.024	125.0	0	1	1	1.0	919	919	0
1	2	0.882958969	0.060903733	0.082514735	254.5	0	1	21	1.0	921	921	0
1	1	0.0	0.006369427	0.0	157.0	0	1	1	1.0	922	922	0
1	1	0.0	0.012195122	0.097560976	164.0	0	1	0	1.0	923	923	0
1	3	0.976051719	0.126637555	0.03930131	76.33333333	0	1	5	1.0	926	926	0
1	1	0.0	0.019083969	0.001908397	524.0	0	1	1	1.0	927	927	0
1	1	0.0	0.011049724	0.005524862	181.0	0	1	1	1.0	928	928	0
1	1	0.0	0.009174312	0.233944954	436.0	0	1	0	1.0	929	929	0
1	2	0.468995594	0.072649573	0.012820513	234.0	1	1	3	1.0	933	933	0
1	2	0.0	0.0	0.0	50.5	1	1	0	0.5	933	933	0
1	1	0.0	0.107142857	0.0	56.0	0	1	1	1.0	934	934	0
1	1	0.0	0.0	0.004032258	248.0	1	1	14	1.0	935	935	0
1	1	0.0	0.088235294	0.029411765	102.0	1	1	2	1.0	936	936	0
1	22	0.91520954	0.182337992	0.223634053	71.54545455	0	1	273	0.318181818	963	963	0
1	5	0.0	0.0	0.0	15.2	0	1	0	0.2	963	963	0
1	13	0.654926052	0.05711775	0.195957821	87.53846154	0	1	42	0.615384615	980	980	0
1	4	0.0	0.0	0.0	79.75	0	1	0	0.25	980	980	0
1	2	0.591672779	0.014492754	0.086956522	34.5	0	1	28	0.5	982	982	0
1	1	0.0	0.076923077	0.346153846	52.0	0	1	14	1.0	983	983	0
1	2	0.855450811	0.327272727	0.127272727	27.5	0	1	6	0.5	985	985	0
1	1	0.0	0.148148148	0.037037037	27.0	0	1	7	1.0	986	986	0
1	1	0.0	0.097308489	0.091097308	483.0	1	1	1	1.0	987	987	0
1	4	0.211172318	0.225	0.180357143	140.0	1	1	10	0.75	991	991	0
1	1	0.0	0.006622517	0.006622517	151.0	1	1	6	1.0	992	992	0
1	6	0.699791531	0.327543424	0.071960298	67.16666667	0	1	36	1.0	998	998	0
1	7	0.895660389	0.023552502	0.026496565	145.5714286	1	1	8	0.428571429	1005	1005	0
1	4	0.840764164	0.07734057	0.042062415	184.25	0	1	1	0.5	1009	1009	0
1	1	0.0	0.122754491	0.170658683	334.0	1	1	2	1.0	1010	1010	0
1	1	0.0	0.142857143	0.142857143	28.0	0	1	15	1.0	1011	1011	0
1	1	0.0	0.068249258	0.068249258	337.0	0	1	0	1.0	1012	1012	0
1	11	0.789926859	0.133089133	0.110500611	148.9090909	0	1	25	0.727272727	1023	1023	0
1	1	0.0	0.002293578	0.002293578	436.0	0	1	2	1.0	1024	1024	0
1	1	0.0	0.083333333	0.041666667	48.0	1	1	16	1.0	1025	1025	0
1	153	0.0	0.0	0.0	69.61437908	0	1	0	0.006535948	153	153	1
1	3	0.379508777	0.156069364	0.10982659	115.3333333	0	1	32	1.0	1028	1028	0
1	11	0.757460483	0.087684729	0.037931034	184.5454545	0	1	31	0.545454545	1040	1040	0
1	1	0.0	0.0	0.0	159.0	0	1	0	1.0	1040	1040	0
1	4	0.114269072	0.013157895	0.075657895	76.0	0	1	26	1.0	1044	1044	0
1	1	0.0	0.0	0.0	58.0	0	1	0	1.0	1050	1050	0
1	5	0.755946114	0.135687732	0.045539033	215.2	0	1	51	0.8	1050	1050	0
1	2	0.845350937	0.0625	0.0234375	128.0	0	1	16	1.0	1052	1052	0
1	8	0.473646725	0.286012526	0.290187891	59.875	0	1	18	0.75	1061	1061	0
1	1	0.0	0.0	0.0	21.0	0	1	0	1.0	1061	1061	0
1	1	0.0	0.214285714	0.114285714	70.0	0	1	2	1.0	1062	1062	0
1	1	0.0	0.027431421	0.019950125	401.0	1	1	4	1.0	1063	1063	0
1	8	0.909464671	0.075	0.04765625	160.0	0	1	77	0.875	1071	1071	0
1	6	1.0	0.096774194	0.096774194	10.33333333	1	2	0	0.166666667	6	6	0
1	4	0.707113464	0.107142857	0.095864662	133.0	0	1	14	0.75	1075	1075	0
1	2	0.40217919	0.00166113	0.03986711	301.0	0	2	0	0.5	2	2	0
1	2	0.193642805	0.238297872	0.046808511	117.5	0	1	16	1.0	1077	1077	0
1	5	0.521722656	0.252933507	0.198174707	153.4	0	1	9	0.6	1082	1082	0
1	2	0.0	0.002293578	0.002293578	218.0	0	1	5	1.0	1085	1085	0
1	1	0.0	0.0	0.0	52.0	0	1	0	1.0	1085	1085	0
1	1	0.0	0.322580645	0.193548387	31.0	0	1	3	1.0	1086	1086	0
1	2	0.322756959	0.023404255	0.012765957	235.0	0	1	3	1.0	1088	1088	0
1	1	0.0	0.09375	0.0	32.0	0	1	0	1.0	1089	1089	0
1	3	0.593426532	0.390410959	0.205479452	48.66666667	0	1	32	1.0	1092	1092	0
1	1	0.0	0.144578313	0.0	83.0	0	1	4	1.0	1093	1093	0
1	1	0.0	0.00591716	0.0	169.0	0	1	2	1.0	1094	1094	0
1	2	0.378241644	0.256603774	0.026415094	265.0	0	1	19	1.0	1105	1105	0
1	9	0.0	0.0	0.0	26.33333333	0	1	0	0.111111111	1105	1105	0
1	1	0.0	0.319148936	0.382978723	47.0	0	1	3	1.0	1106	1106	0
1	5	0.742745733	0.068466096	0.023041475	303.8	0	1	28	0.8	1112	1112	0
1	1	0.0	0.0	0.0	3.0	0	1	0	1.0	1112	1112	0
1	13	0.685690186	0.069617706	0.047082495	191.1538462	1	1	47	0.461538462	1125	1125	0
1	1	0.0	0.058823529	0.058823529	17.0	0	1	19	1.0	1126	1126	0
1	3	0.726805163	0.192393736	0.031319911	149.0	1	1	39	1.0	1129	1129	0
1	19	0.66962599	0.275036284	0.23149492	72.52631579	0	1	214	0.578947368	1158	1158	0
1	10	0.0	0.0	0.0	19.7	0	1	0	0.1	1158	1158	0
1	1	0.0	0.017699115	0.0	113.0	0	1	12	1.0	1159	1159	0
1	1	0.0	0.606060606	0.257575758	66.0	1	1	0	1.0	1160	1160	0
1	1	0.0	0.009259259	0.009259259	108.0	0	1	3	1.0	1161	1161	0
1	4	0.367438038	0.078636959	0.015727392	190.75	1	1	7	0.75	1165	1165	0
1	1	0.0	0.009090909	0.136363636	110.0	0	2	3	1.0	3	3	0
1	1	0.0	0.034090909	0.011363636	176.0	1	1	0	1.0	1166	1166	0
1	2	0.970950594	0.009708738	0.006472492	154.5	0	1	0	1.0	1168	1168	0
1	18	0.875517033	0.081355932	0.081355932	49.16666667	0	1	0	0.111111111	1186	1186	0
1	2	0.258018669	0.054973822	0.005235602	191.0	0	1	1	1.0	1188	1188	0
1	1	0.0	0.0	0.0	24.0	0	1	0	1.0	1196	1196	0
1	7	0.679364547	0.040245947	0.020681945	255.5714286	0	1	12	0.714285714	1196	1196	0
1	1	0.0	0.023904382	0.003984064	251.0	0	1	5	1.0	1197	1197	0
1	3	0.730430285	0.398169336	0.377574371	145.6666667	0	1	19	1.0	1200	1200	0
1	1	0.0	0.006369427	0.0	471.0	0	2	3	1.0	154	154	0
1	1	0.0	0.001331558	0.0	751.0	0	2	3	1.0	4	4	1
1	6	0.66668177	0.135507246	0.034782609	230.0	0	1	31	0.666666667	1206	1206	1
1	1	0.0	0.016393443	0.010928962	183.0	0	2	3	1.0	5	5	0
1	1	0.0	0.035714286	0.05952381	84.0	0	1	17	1.0	1207	1207	0
1	1	0.0	0.036781609	0.009195402	435.0	0	1	11	1.0	1208	1208	0
1	2	0.130162791	0.243902439	0.297560976	102.5	0	1	2	1.0	1210	1210	0
1	16	0.785412179	0.285609934	0.194302411	85.5625	1	1	250	0.3125	1226	1226	0
1	1	0.0	0.072847682	0.072847682	151.0	0	1	5	1.0	1227	1227	0
1	3	0.0	0.0	0.0	97.66666667	0	1	0	0.333333333	1230	1230	0
1	2	0.0	0.0	0.0	50.0	0	1	0	0.5	1232	1232	0
1	1	0.0	0.094117647	0.011764706	170.0	0	1	8	1.0	1233	1233	0
1	1	0.0	0.051724138	0.086206897	58.0	1	1	20	1.0	1234	1234	0
1	5	0.82471122	0.095714286	0.055714286	140.0	0	1	26	1.0	1239	1239	0
1	1	0.0	0.0	0.00990099	101.0	1	1	6	1.0	1240	1240	0
1	6	0.165425748	0.083526682	0.452436195	71.83333333	0	1	61	0.833333333	1247	1247	0
1	1	0.0	0.0	0.0	143.0	0	1	0	1.0	1247	1247	0
1	7	0.720497517	0.054446461	0.022686025	157.4285714	1	1	68	1.0	1254	1254	0
1	13	0.775907453	0.084894614	0.084309133	131.3846154	0	1	103	0.769230769	1267	1267	0
1	2	0.881290899	0.097328244	0.036259542	262.0	0	1	1	1.0	1269	1269	0
1	1	0.0	0.012820513	0.025641026	156.0	0	1	0	1.0	1270	1270	0
1	1	0.0	0.029585799	0.00591716	169.0	0	1	1	1.0	1271	1271	0
1	10	0.881348667	0.176895307	0.064981949	55.4	0	1	10	0.1	1281	1281	0
1	1	0.0	0.1	0.1	10.0	0	1	20	1.0	1282	1282	0
1	1	0.0	0.001937984	0.001937984	516.0	0	1	2	1.0	1283	1283	0
1	1	0.0	0.006993007	0.006993007	143.0	0	1	0	1.0	1284	1284	0
1	1	0.0	0.0	0.0	0.0	0	1	0	1.0	1285	1285	0
1	1	0.0	0.0	0.0	24.0	0	1	0	1.0	1304	1304	0
1	11	0.912192406	0.059472716	0.053341508	148.2727273	0	1	126	0.727272727	1297	1297	0
1	6	0.65871668	0.017582418	0.038827839	227.5	0	1	4	0.666666667	1304	1304	0
1	1	0.0	0.0	0.0	17.0	0	1	0	1.0	1297	1297	0
1	3	0.745726561	0.167760075	0.062792877	355.6666667	0	1	3	0.333333333	1308	1308	0
1	1	0.0	0.0	0.0	7.0	0	1	0	1.0	1308	1308	0
1	5	0.0	0.0	0.0	109.2	0	1	0	0.2	1325	1325	0
1	12	0.0	0.0	0.0	93.75	0	1	138	0.25	1325	1325	1
1	1	0.0	0.555555556	0.185185185	54.0	0	1	20	1.0	1326	1326	0
1	2	0.918295834	0.0	0.048165138	218.0	0	1	0	1.0	1328	1328	0
1	2	0.543564443	0.083333333	0.083333333	24.0	0	1	1	1.0	1330	1330	0
1	2	0.918295834	0.026058632	0.013029316	153.5	0	1	0	1.0	1332	1332	0
1	3	0.920619836	0.012269939	0.024539877	54.33333333	1	1	28	1.0	1335	1335	0
1	1	0.0	0.024590164	0.008196721	122.0	0	1	8	1.0	1336	1336	0
1	1	0.0	0.006160164	0.002053388	487.0	0	1	0	1.0	1337	1337	0
1	1	0.0	0.026086957	0.002898551	345.0	0	1	0	1.0	1338	1338	0
1	1	0.0	0.0	0.013333333	150.0	0	1	0	1.0	1339	1339	0
1	2	0.99107606	0.044213264	0.00260078	384.5	0	2	5	1.0	156	156	0
1	2	0.0	0.0	0.008403361	59.5	0	1	4	1.0	1341	1341	0
1	3	0.930067877	0.027777778	0.072916667	96.0	0	1	29	1.0	1344	1344	0
1	1	0.0	0.047619048	0.056122449	588.0	0	1	1	1.0	1345	1345	0
1	1	0.0	0.01369863	0.003424658	292.0	0	1	1	1.0	157	157	0
1	1	0.0	0.003984064	0.0	753.0	0	2	2	1.0	158	158	0
1	3	0.288448437	0.61352657	0.212560386	69.0	0	1	54	1.0	1348	1348	0
1	1	0.0	0.0	0.196969697	132.0	0	2	5	1.0	159	159	0
1	1	0.0	0.068965517	0.068965517	29.0	0	1	1	1.0	1349	1349	0
1	4	0.732236192	0.065488565	0.083160083	240.5	0	1	4	0.75	1353	1353	0
1	2	1.0	0.004264392	0.004264392	234.5	0	1	2	1.0	1355	1355	0
1	1	0.0	0.139534884	0.627906977	86.0	0	1	21	1.0	1356	1356	0
1	1	0.0	0.007968127	0.007968127	251.0	0	1	2	1.0	1357	1357	0
1	1	0.0	0.0	0.024096386	166.0	0	1	2	1.0	1358	1358	0
1	2	0.779349837	0.454545455	0.53030303	33.0	0	1	21	1.0	1360	1360	0
1	4	0.263002583	0.067264574	0.056053812	223.0	1	1	6	1.0	1364	1364	0
1	1	0.0	0.006993007	0.006993007	143.0	1	1	2	1.0	1365	1365	0
1	1	0.0	0.00397351	0.0	755.0	0	2	1	1.0	160	160	0
1	1	0.0	0.0	0.0	43.0	0	1	0	1.0	1367	1367	0
1	1	0.0	0.005780347	0.0	519.0	0	1	0	1.0	1367	1367	0
1	3	0.579380164	0.006589786	0.008237232	202.3333333	0	1	0	1.0	1370	1370	0
1	1	0.0	0.22	0.02	50.0	0	1	0	1.0	1371	1371	0
1	1	0.0	0.613941019	0.525469169	373.0	0	1	4	1.0	1372	1372	0
1	4	0.591544457	0.144886364	0.085227273	176.0	0	1	85	0.75	1376	1376	0
1	3	0.108001983	0.270471464	0.1191067	134.3333333	0	1	7	0.666666667	1379	1379	0
1	1	0.0	0.0	0.010869565	92.0	0	1	3	1.0	1380	1380	0
1	4	0.929939344	0.101369863	0.295890411	91.25	0	1	69	0.75	1384	1384	0
1	1	0.0	0.010416667	0.0	96.0	0	1	23	1.0	1385	1385	0
1	3	0.924296611	0.042253521	0.026408451	189.3333333	0	1	25	1.0	1388	1388	0
1	1	0.0	0.055555556	0.069444444	144.0	0	1	1	1.0	1389	1389	0
1	1	0.0	0.0	0.0	0.0	0	1	21	1.0	1390	1390	0
1	10	0.687837029	0.152683296	0.123960695	132.3	1	1	96	0.9	1400	1400	0
1	2	0.970950594	0.005263158	0.003508772	285.0	0	1	6	1.0	1402	1402	0
1	6	0.304757112	0.118027486	0.086499596	206.1666667	0	1	33	0.833333333	1408	1408	0
1	2	0.448864489	0.055865922	0.003724395	268.5	0	1	7	1.0	1410	1410	0
1	2	0.650022422	0.024427481	0.003053435	327.5	0	1	4	1.0	1412	1412	0
1	1	0.0	0.158940397	0.013245033	151.0	0	1	24	1.0	1413	1413	0
1	1	0.0	0.180851064	0.010638298	188.0	0	1	4	1.0	1414	1414	0
1	2	0.999010271	0.076923077	0.21978022	45.5	0	1	6	1.0	1416	1416	0
1	11	0.655734109	0.117302053	0.135316297	217.0	0	1	44	0.454545455	1427	1427	1
1	2	0.811278124	0.042813456	0.006116208	327.0	0	1	6	0.5	1429	1429	0
1	1	0.0	0.089918256	0.089918256	367.0	0	1	3	1.0	1430	1430	0
1	1	0.0	0.074468085	0.042553191	94.0	0	1	3	1.0	1431	1431	0
1	3	0.781659665	0.016786571	0.014388489	139.0	0	1	6	0.666666667	1434	1434	0
1	13	0.576462789	0.083113456	0.014511873	58.30769231	0	1	73	0.615384615	1447	1447	0
1	1	0.0	0.019230769	0.019230769	52.0	1	1	1	1.0	1448	1448	0
1	1	0.0	0.086715867	0.014760148	542.0	0	1	3	1.0	1449	1449	0
1	2	0.999142104	0.134281201	0.003159558	316.5	0	1	41	1.0	1451	1451	0
1	7	0.951411798	0.014892033	0.014892033	191.8571429	0	1	55	0.571428571	1458	1458	0
1	63	0.989972742	0.037925862	0.040711378	74.07936508	0	1	1061	0.412698413	1521	1521	0
1	1	0.0	0.021276596	0.021276596	47.0	0	1	6	1.0	1522	1522	0
1	1	0.0	0.003731343	0.003731343	268.0	0	1	7	1.0	1523	1523	0
1	92	0.968007555	0.034282555	0.042438485	78.63043478	0	1	1345	0.315217391	1615	1615	0
1	34	0.953651132	0.075376884	0.06588498	52.67647059	0	1	367	0.441176471	1649	1649	0
1	80	0.726654106	0.063026845	0.052133316	96.3875	0	1	1283	0.3875	1730	1730	0
1	1	0.0	0.0	0.0	32.0	0	1	0	1.0	1730	1730	0
1	1	0.0	0.002487562	0.002487562	402.0	0	1	0	1.0	1731	1731	0
1	83	0.974370256	0.05450057	0.039688568	63.44578313	0	1	1393	0.385542169	1859	1859	0
1	1	0.0	0.0	0.0	5.0	0	1	0	1.0	1776	1776	0
1	44	0.985628122	0.056259905	0.065768621	57.36363636	0	1	737	0.522727273	1776	1776	1
1	16	0.926484166	0.04398827	0.045454545	85.25	0	1	291	0.375	1875	1875	0
1	3	0.624186839	0.117142857	0.094285714	116.6666667	0	1	26	0.666666667	1879	1879	0
1	1	0.0	0.0	0.0	30.0	0	1	0	1.0	1879	1879	0
1	2	0.867507134	0.091928251	0.195067265	223.0	0	1	0	1.0	1881	1881	0
1	1	0.0	0.111111111	0.111111111	81.0	0	1	26	1.0	1882	1882	0
1	3	0.851954213	0.03559322	0.047457627	196.6666667	0	1	0	1.0	1886	1886	0
1	1	0.0	0.0	0.0	18.0	0	1	0	1.0	1886	1886	0
1	1	0.0	0.001828154	0.001828154	547.0	1	1	1	1.0	1887	1887	0
1	1	0.0	0.098360656	0.081967213	61.0	0	1	1	1.0	1888	1888	0
1	29	0.998981868	0.029101996	0.040742794	124.4137931	0	1	358	0.379310345	1917	1917	0
1	3	0.692181495	0.076271186	0.220338983	39.33333333	0	1	17	1.0	1920	1920	0
1	1	0.0	0.007246377	0.297101449	138.0	0	1	1	1.0	1921	1921	0
1	1	0.0	0.235294118	0.156862745	51.0	0	1	1	1.0	1922	1922	0
1	2	0.0	0.003656307	0.003656307	273.5	0	1	1	1.0	1925	1925	0
1	1	0.0	0.0	0.0	2.0	0	1	0	1.0	1925	1925	0
1	3	0.956501493	0.076923077	0.033846154	108.3333333	0	1	2	1.0	1928	1928	0
1	1	0.0	0.016393443	0.016393443	61.0	1	1	0	1.0	1929	1929	0
1	1	0.0	0.02	0.02	50.0	0	1	1	1.0	1930	1930	0
1	3	0.986270709	0.010964912	0.041666667	152.0	0	1	3	0.333333333	1933	1933	0
1	1	0.0	0.046783626	0.040935673	342.0	1	1	1	1.0	1934	1934	0
1	1	0.0	0.011560694	0.011560694	173.0	0	1	1	1.0	1935	1935	0
1	6	0.696834912	0.192259675	0.014981273	133.5	0	1	6	0.333333333	1941	1941	0
1	8	0.0	0.0	0.0	33.125	0	1	0	0.125	1953	1953	0
1	4	0.0	0.016	0.008	31.25	0	1	3	0.5	1953	1953	0
1	1	0.0	0.039812646	0.004683841	427.0	0	1	0	1.0	1954	1954	0
1	33	0.992832927	0.021726535	0.029837775	104.6060606	0	3	337	0.242424242	38	38	0
1	1	0.0	1.0	1.0	2.0	0	1	0	1.0	1955	1955	0
1	60	0.990747313	0.034212002	0.044587773	59.43333333	0	1	995	0.383333333	2015	2015	0
1	1	0.0	0.008196721	0.114754098	122.0	0	1	1	1.0	2016	2016	0
1	1	0.0	0.217948718	0.243589744	78.0	0	1	1	1.0	2017	2017	0
1	1	0.0	0.027777778	0.027777778	36.0	0	1	1	1.0	2020	2020	0
1	2	0.337290067	0.178343949	0.025477707	78.5	0	1	1	1.0	2019	2019	0
1	1	0.0	2.0	2.0	1.0	1	1	0	1.0	2021	2021	0
1	1	0.0	0.031746032	0.007936508	126.0	1	1	1	1.0	2022	2022	0
1	2	0.0	0.0	0.0	39.5	0	1	0	0.5	2028	2028	0
1	4	0.58887508	0.023743017	0.058659218	179.0	0	1	0	0.5	2028	2028	0
1	6	0.456361778	0.05988024	0.087254063	194.8333333	0	1	55	0.833333333	2034	2034	0
1	16	0.997568934	0.052173913	0.073913043	57.5	0	1	201	0.3125	2050	2050	0
1	27	0.982183222	0.04626109	0.0747782	58.44444444	0	1	336	0.296296296	2077	2077	0
1	16	0.602495618	0.365356623	0.22125182	85.875	0	1	11	0.4375	2093	2093	0
1	6	0.609088258	0.182608696	0.023913043	76.66666667	1	1	3	0.5	2100	2100	0
1	1	0.0	0.0	0.0	23.0	1	1	0	1.0	2100	2100	0
1	1	0.0	0.053571429	0.053571429	56.0	0	1	0	1.0	2101	2101	0
1	1	0.0	0.023346304	0.011673152	257.0	0	1	0	1.0	2102	2102	0
1	1	0.0	0.011363636	0.022727273	88.0	0	1	1	1.0	2103	2103	0
1	1	0.0	0.019480519	0.030844156	616.0	0	1	1	1.0	2104	2104	0
1	1	0.0	0.0	0.0	3.0	0	1	0	1.0	2111	2111	0
1	6	0.480197677	0.453978159	0.411856474	106.8333333	0	1	6	0.166666667	2111	2111	0
1	1	0.0	0.848484848	0.101010101	99.0	0	1	1	1.0	2112	2112	0
1	1	0.0	0.0	0.0	150.0	0	1	0	1.0	2114	2114	0
1	1	0.0	0.163265306	4.408163265	49.0	0	1	0	1.0	2113	2113	0
1	1	0.0	0.078651685	0.033707865	89.0	0	1	0	1.0	2115	2115	0
1	1	0.0	0.0	0.0	24.0	0	1	0	1.0	2116	2116	0
1	1	0.0	0.153846154	0.153846154	26.0	0	1	0	1.0	2117	2117	0
1	1	0.0	0.038910506	0.003891051	257.0	0	1	1	1.0	2118	2118	0
1	1	0.0	0.012345679	0.037037037	81.0	0	1	1	1.0	2119	2119	0
1	18	0.991360727	0.051948052	0.06257379	47.05555556	0	1	387	0.444444444	2137	2137	0
1	1	0.0	0.086956522	0.0	46.0	0	1	11	1.0	2138	2138	0
1	4	0.972517783	0.086956522	0.062111801	40.25	0	1	44	0.75	2142	2142	0
1	1	0.0	0.078431373	0.019607843	51.0	0	1	28	1.0	2143	2143	0
1	2	0.99107606	0.030075188	0.003759398	133.0	0	1	3	1.0	2145	2145	0
1	2	0.918295834	0.03	0.03	50.0	1	1	2	1.0	2147	2147	0
1	5	0.750830882	0.116504854	0.188349515	103.0	0	1	5	0.6	2152	2152	0
1	3	0.957445261	0.055130168	0.026033691	217.6666667	1	1	3	0.666666667	2155	2155	0
1	5	0.853616599	0.05625879	0.019690577	142.2	0	1	10	0.6	2160	2160	0
1	3	0.656704548	0.013129103	0.013129103	152.3333333	0	1	0	0.333333333	2163	2163	0
1	120	0.998475571	0.082743301	0.112869638	60.025	0	1	1440	0.008333333	280	280	0
1	1	0.0	0.06741573	0.033707865	89.0	1	1	1	1.0	2164	2164	0
1	7	0.75357162	0.032418953	0.019950125	171.8571429	0	1	12	0.714285714	2171	2171	0
1	1	0.0	0.006993007	0.006993007	143.0	0	1	1	1.0	2172	2172	0
1	1	0.0	0.12	0.08	100.0	0	1	2	1.0	2173	2173	0
1	1	0.0	0.222222222	0.111111111	18.0	0	1	2	1.0	2174	2174	0
1	1	0.0	0.02238806	0.007462687	268.0	0	1	0	1.0	2175	2175	0
1	5	0.638392425	0.030716724	0.033276451	234.4	0	1	6	1.0	2180	2180	0
1	6	0.798893425	0.116653258	0.054706356	207.1666667	0	1	10	0.666666667	2186	2186	0
1	1	0.0	0.006666667	0.006666667	150.0	0	1	1	1.0	2187	2187	0
1	1	0.0	0.027210884	0.054421769	147.0	0	1	2	1.0	2188	2188	0
1	2	0.337290067	0.06504065	0.455284553	61.5	0	1	4	0.5	2190	2190	1
1	1	0.0	0.012121212	0.012121212	165.0	0	1	0	1.0	2191	2191	0
1	2	0.650022422	0.018421053	0.013157895	190.0	0	2	2	0.5	40	40	0
1	1	0.0	0.238095238	0.071428571	42.0	0	1	2	1.0	2192	2192	0
1	2	0.596104546	0.120535714	0.064732143	224.0	1	1	0	1.0	2194	2194	0
1	2	0.550405816	0.463636364	0.463636364	55.0	0	1	4	0.5	2196	2196	1
1	1	0.0	0.0	0.0	26.0	0	1	0	1.0	2200	2200	0
1	3	0.841370726	0.028985507	0.017598344	322.0	0	1	2	0.666666667	2200	2200	0
1	1	0.0	0.017857143	0.017857143	56.0	0	1	2	1.0	2201	2201	0
1	1	0.0	0.018987342	0.063291139	316.0	1	1	2	1.0	2202	2202	0
1	2	0.954434003	0.058558559	0.085585586	111.0	0	1	4	1.0	2204	2204	0
1	2	0.918295834	0.015555556	0.011111111	225.0	0	1	2	0.5	2206	2206	0
1	1	0.0	0.046025105	0.0041841	478.0	0	1	2	1.0	2207	2207	0
1	2	0.99964375	0.046894804	0.010139417	394.5	0	2	4	0.5	282	282	0
1	6	0.654752081	0.188732394	0.090140845	59.16666667	0	1	10	0.666666667	2213	2213	0
1	3	0.816483583	0.25210084	0.054621849	79.33333333	1	1	4	1.0	2216	2216	0
1	2	0.503258335	0.051172708	0.006396588	234.5	0	1	6	1.0	2218	2218	0
1	10	0.0	0.048582996	0.117408907	49.4	0	1	29	0.2	2229	2229	0
1	1	0.0	0.0	0.0	15.0	0	1	0	1.0	2229	2229	0
1	1	0.0	0.040697674	0.093023256	172.0	0	2	2	1.0	41	41	0
1	5	0.84270354	0.044847328	0.010496183	209.6	0	1	12	0.4	2234	2234	0
1	1	0.0	0.0	0.014827018	607.0	1	1	0	1.0	2235	2235	0
1	3	0.722903528	0.091891892	0.043243243	185.0	0	1	7	1.0	2238	2238	0
1	1	0.0	0.0	0.0	3.0	0	1	0	1.0	2239	2239	0
1	1	0.0	0.050847458	0.06779661	59.0	0	1	3	1.0	2240	2240	0
1	2	0.787126586	0.058495822	0.036211699	179.5	0	1	6	0.5	2242	2242	0
1	1	0.0	0.584615385	0.230769231	65.0	0	1	2	1.0	2243	2243	0
1	2	0.909022156	0.050139276	0.052924791	179.5	0	1	6	0.5	2245	2245	0
1	1	0.0	0.009009009	0.009009009	111.0	0	1	2	1.0	2246	2246	0
1	7	0.920909397	0.100628931	0.088050314	68.14285714	0	1	19	0.571428571	2253	2253	0
1	3	0.948521796	0.331838565	0.255605381	74.33333333	0	1	6	0.333333333	2256	2256	0
1	12	0.836909342	0.183420677	0.175797999	174.9166667	0	1	20	0.5	2268	2268	0
1	1	0.0	0.008645533	0.005763689	347.0	0	1	1	1.0	2270	2270	0
1	1	0.0	0.0	0.0	23.0	0	1	0	1.0	2270	2270	0
1	1	0.0	0.582781457	0.17218543	151.0	0	1	3	1.0	2271	2271	0
1	3	0.936084711	0.039735099	0.016556291	100.6666667	0	1	3	1.0	2274	2274	0
1	1	0.0	0.0	0.016129032	124.0	0	1	0	1.0	2275	2275	0
1	2	0.391243564	0.043918919	0.043918919	148.0	0	1	2	1.0	2277	2277	0
1	1	0.0	0.142857143	0.0	21.0	0	1	2	1.0	2278	2278	0
1	13	0.827582711	0.053773585	0.057861635	244.6153846	0	1	27	0.538461538	2291	2291	0
1	4	0.589279732	0.059322034	0.02259887	88.5	0	1	6	0.75	2295	2295	0
1	5	0.771588681	0.03685742	0.027158099	206.2	0	1	12	0.4	2300	2300	1
1	1	0.0	0.002645503	0.0	756.0	0	2	2	1.0	283	283	0
1	2	0.787126586	0.005138746	0.012332991	486.5	0	1	3	1.0	2302	2302	0
1	2	0.713146749	0.02259887	0.107344633	177.0	0	1	6	0.5	2304	2304	0
1	1	0.0	0.014729951	0.004909984	611.0	0	1	0	1.0	2305	2305	0
1	2	0.918295834	0.020134228	0.020134228	74.5	0	1	0	0.5	2307	2307	0
1	5	0.87501265	0.143292683	0.115853659	65.6	0	1	10	0.8	2312	2312	0
1	1	0.0	0.064102564	0.038461538	78.0	0	1	3	1.0	2313	2313	0
1	1	0.0	0.21875	0.09375	32.0	1	1	3	1.0	2314	2314	0
1	1	0.0	0.032258065	0.064516129	31.0	0	1	3	1.0	2315	2315	0
1	1	0.0	0.069306931	0.01980198	101.0	0	1	2	1.0	2316	2316	0
1	99	0.750078768	0.014528386	0.014528386	45.19191919	0	1	286	0.202020202	2460	2460	0
1	45	0.0	0.0	0.0	57.26666667	0	1	0	0.022222222	2460	2460	0
1	1	0.0	0.004065041	0.004065041	492.0	0	1	1	1.0	2461	2461	0
1	8	0.814527803	0.142076503	0.178961749	91.5	1	1	22	0.375	2469	2469	0
1	2	0.672294817	0.028416779	0.01759134	369.5	0	1	0	0.5	2471	2471	0
1	1	0.0	0.006060606	0.006060606	165.0	1	1	2	1.0	2472	2472	0
1	6	0.745951765	0.085885486	0.032623169	250.3333333	0	1	7	0.333333333	2478	2478	0
1	1	0.0	0.035175879	0.005025126	199.0	0	2	2	1.0	284	284	0
1	3	0.773374111	0.115789474	0.084210526	63.33333333	1	1	2	0.666666667	2481	2481	0
1	30	0.890569947	0.029813382	0.059626764	146.4666667	0	1	57	0.566666667	2511	2511	0
1	1	0.0	0.028169014	0.005633803	355.0	0	1	0	1.0	2512	2512	0
1	4	0.768570873	0.319587629	0.103092784	24.25	0	1	8	1.0	2517	2517	0
1	1	0.0	0.0	0.0	71.0	0	1	0	1.0	2517	2517	0
1	1	0.0	0.032085561	0.016042781	187.0	0	1	1	1.0	2518	2518	0
1	3	0.500056108	0.10367893	1.0	99.66666667	0	1	1	0.666666667	2523	2523	0
1	2	0.0	0.0	0.0	10.5	0	1	0	0.5	2523	2523	0
1	1	0.0	0.010224949	0.00204499	489.0	0	2	1	1.0	285	285	0
1	1	0.0	0.007246377	0.007246377	138.0	1	1	3	1.0	2524	2524	0
1	1	0.0	0.493333333	0.6	75.0	0	1	2	1.0	2525	2525	0
1	1	0.0	0.005128205	0.035897436	195.0	0	2	0	1.0	286	286	0
1	2	0.098446973	0.438423645	0.334975369	101.5	0	1	6	1.0	2527	2527	1
1	3	0.962947016	0.017204301	0.010752688	155.0	0	1	1	1.0	2530	2530	0
1	1	0.0	0.016901408	0.01971831	355.0	0	1	0	1.0	2531	2531	0
1	5	0.990882475	0.043804756	0.017521902	159.8	0	1	0	0.4	2536	2536	0
1	1	0.0	0.00317965	0.00317965	629.0	0	1	0	1.0	2537	2537	0
1	3	0.661745158	0.06175772	0.038004751	140.3333333	0	1	5	1.0	2540	2540	0
1	1	0.0	0.006993007	0.006993007	143.0	0	1	2	1.0	2541	2541	0
1	24	0.870819855	0.057092407	0.093584461	70.79166667	0	1	23	0.416666667	2565	2565	0
1	2	0.863120569	0.185185185	0.074074074	13.5	0	1	0	1.0	2567	2567	0
1	4	0.901022812	0.06162465	0.156862745	89.25	0	1	2	0.5	2572	2572	1
1	1	0.0	0.119047619	0.023809524	42.0	0	1	0	1.0	2568	2568	0
1	4	0.811513336	0.230582524	0.077669903	103.0	0	1	10	0.5	2576	2576	0
1	10	0.516337109	0.043141593	0.057522124	90.4	0	1	18	0.7	2586	2586	0
1	1	0.0	0.010695187	0.010695187	187.0	0	1	0	1.0	2587	2587	0
1	1	0.0	0.005747126	0.0	174.0	0	1	0	1.0	2588	2588	0
1	1	0.0	0.9	0.24	100.0	0	1	4	1.0	2589	2589	0
1	1	0.0	0.019650655	0.010917031	458.0	0	1	0	1.0	2590	2590	1
1	3	0.470266149	0.06004902	0.049019608	272.0	0	1	1	0.666666667	2593	2593	0
1	19	0.933775485	0.008703481	0.015906363	175.3684211	0	1	12	0.315789474	2612	2612	0
1	1	0.0	0.015503876	0.0	387.0	1	1	3	1.0	2613	2613	0
1	1	0.0	0.015625	0.0078125	128.0	0	1	3	1.0	2614	2614	0
1	1	0.0	0.013157895	0.013157895	76.0	0	1	2	1.0	2615	2615	0
1	1	0.0	0.02173913	0.054347826	92.0	0	1	0	1.0	2616	2616	0
1	1	0.0	0.024096386	0.036144578	83.0	0	1	4	1.0	2617	2617	0
1	1	0.0	0.104477612	0.0	67.0	0	2	3	1.0	42	42	0
1	4	0.984950011	0.018672199	0.024896266	120.5	0	1	0	0.75	2621	2621	0
1	1	0.0	0.031578947	0.0	190.0	0	1	0	1.0	2622	2622	0
1	1	0.0	0.041860465	0.055813953	215.0	0	1	1	1.0	2623	2623	0
1	1	0.0	0.0	0.025210084	119.0	0	1	0	1.0	2624	2624	0
1	2	0.0	0.0	0.0	93.0	0	1	0	0.5	2638	2638	0
1	12	0.80419772	0.078247261	0.115023474	106.5	0	1	16	0.75	2638	2638	0
1	2	0.619382195	0.012121212	0.145454545	82.5	0	1	0	1.0	2640	2640	0
1	2	0.811278124	0.011337868	0.006802721	441.0	0	1	0	0.5	2642	2642	0
1	3	0.755969903	0.151515152	0.242424242	11.0	0	1	36	1.0	2645	2645	0
1	1	0.0	0.113636364	2.022727273	44.0	0	1	1	1.0	2647	2647	0
1	1	0.0	0.0	0.0	66.0	0	1	0	1.0	2647	2647	0
1	2	0.918295834	0.014354067	0.014354067	104.5	0	1	1	1.0	2649	2649	0
1	1	0.0	0.006993007	0.006993007	143.0	1	1	0	1.0	2650	2650	0
1	1	0.0	0.138461538	0.153846154	65.0	0	1	0	1.0	2651	2651	0
1	1	0.0	0.003937008	0.003937008	254.0	0	1	1	1.0	2652	2652	0
1	6	0.886068086	0.109090909	0.098989899	82.5	0	1	7	0.5	2658	2658	0
1	1	0.0	0.0	0.0	47.0	0	1	0	1.0	2659	2659	0
1	8	0.867560925	0.060197664	0.023360288	139.125	0	1	24	0.75	2668	2668	0
1	1	0.0	0.021052632	0.021052632	190.0	1	1	1	1.0	2660	2660	0
1	1	0.0	0.046938776	0.004081633	490.0	0	1	1	1.0	2669	2669	1
1	3	0.86991553	0.037671233	0.010273973	194.6666667	0	1	2	0.666666667	2672	2672	1
1	2	0.811278124	0.011494253	0.011494253	174.0	1	1	1	1.0	2674	2674	0
1	10	0.785725109	0.167032967	0.184615385	45.5	0	1	30	0.5	2684	2684	0
1	1	0.0	0.024096386	0.024096386	166.0	0	1	0	1.0	2685	2685	0
1	2	0.60365225	0.351851852	0.212962963	54.0	0	1	2	1.0	2687	2687	0
1	5	0.8230435	0.036858974	0.025641026	124.8	0	1	11	0.8	2692	2692	0
1	5	0.858898034	0.009720535	0.012150668	164.6	0	1	1	0.6	2697	2697	0
1	1	0.0	0.254237288	0.288135593	118.0	0	1	4	1.0	2698	2698	0
1	2	0.918295834	0.055045872	0.013761468	109.0	0	1	1	1.0	2700	2700	0
1	1	0.0	0.029411765	0.029411765	34.0	0	1	0	1.0	2701	2701	0
1	2	0.779349837	0.08490566	0.037735849	53.0	0	1	2	1.0	2704	2704	0
1	1	0.0	0.306666667	0.22	150.0	0	1	1	1.0	2702	2702	0
1	1	0.0	0.0	0.0	10.0	0	1	0	1.0	2705	2705	0
1	6	0.806321614	0.032844165	0.023060797	238.5	0	1	9	1.0	2711	2711	0
1	2	0.0	0.0	0.0	24.0	0	1	0	0.5	2713	2713	0
1	3	0.471673418	0.035346097	0.023564065	226.3333333	0	1	3	1.0	2716	2716	0
1	1	0.0	0.025445293	0.010178117	393.0	0	1	1	1.0	2717	2717	0
1	2	0.9476078	0.852272727	0.420454545	44.0	0	1	4	1.0	2719	2719	0
1	2	0.881290899	0.02265861	0.00755287	331.0	1	1	1	1.0	2721	2721	0
1	4	1.0	0.012779553	0.012779553	78.25	0	1	10	0.5	2725	2725	0
1	2	0.811278124	0.011560694	0.011560694	173.0	0	1	0	0.5	2727	2727	0
1	8	0.951564651	0.014778325	0.026272578	76.125	0	1	27	0.875	2735	2735	0
1	3	0.94639463	0.013513514	0.013513514	98.66666667	0	1	8	1.0	2738	2738	0
1	5	0.700544722	0.007736944	0.023210832	103.4	0	1	9	1.0	2743	2743	0
1	1	0.0	0.002207506	0.002207506	453.0	0	1	0	1.0	2744	2744	0
1	5	0.888572957	0.01305483	0.036553525	76.6	0	1	0	0.4	2749	2749	0
1	3	0.495428404	0.009560229	0.082217973	174.3333333	0	1	5	1.0	2752	2752	0
1	1	0.0	0.002824859	0.002824859	354.0	0	1	1	1.0	2753	2753	0
1	8	0.693933163	0.007462687	0.033049041	117.25	0	1	12	0.875	2761	2761	0
1	1	0.0	0.018181818	0.018181818	110.0	0	1	1	1.0	2762	2762	0
1	1	0.0	0.0	0.0	0.0	0	1	3	1.0	2763	2763	0
1	1	0.0	0.015564202	0.015564202	257.0	0	1	3	1.0	2764	2764	0
1	1	0.0	0.012820513	0.012820513	78.0	0	1	0	1.0	2765	2765	0
1	2	0.139232999	0.09919571	0.037533512	186.5	0	1	1	1.0	2767	2767	0
1	1	0.0	0.0	0.024096386	83.0	0	1	0	1.0	2768	2768	0
1	1	0.0	0.012820513	0.012820513	78.0	0	1	0	1.0	2769	2769	0
1	1	0.0	0.011061947	0.013274336	452.0	0	1	0	1.0	2770	2770	0
1	363	0.0	0.0	0.0	158.6170799	0	1	0	0.002754821	363	363	1
1	1	0.0	0.0	0.0	69.0	0	1	0	1.0	747	747	0
1	383	0.0	0.0	0.0	114.1932115	0	1	0	0.002610966	747	747	1
1	2	0.99107606	0.155963303	0.091743119	54.5	0	1	12	1.0	2772	2772	0
1	4	0.947730922	0.020547945	0.006849315	365.0	0	2	27	0.75	290	290	0
1	3	0.916740954	0.03514377	0.013844515	313.0	0	2	14	1.0	293	293	0
1	3	0.471316713	0.144736842	0.098684211	101.3333333	1	1	12	1.0	2775	2775	0
1	1	0.0	0.016993464	0.003921569	765.0	0	3	0	1.0	7	7	0
1	1	0.0	0.060150376	0.060150376	133.0	1	1	4	1.0	2776	2776	0
1	4	0.866954129	0.025802391	0.013845186	397.25	0	3	6	0.75	297	297	0
1	1	0.0	0.026315789	0.013157895	76.0	0	1	5	1.0	2777	2777	0
1	1	0.0	0.046875	0.078125	64.0	0	1	4	1.0	2778	2778	0
1	1	0.0	0.015625	0.015625	64.0	0	1	0	1.0	2779	2779	0
1	5	0.888997975	0.055023923	0.011961722	83.6	0	1	35	0.2	302	302	0
1	1	0.0	0.008130081	0.008130081	123.0	0	1	5	1.0	2780	2780	0
1	1	0.0	0.004672897	0.004672897	214.0	0	1	5	1.0	2781	2781	0
1	1	0.0	0.014184397	0.007092199	141.0	0	1	5	1.0	2782	2782	0
1	3	0.571361948	0.07106599	0.081218274	65.66666667	0	1	22	0.666666667	2785	2785	0
1	1	0.0	0.023255814	0.011627907	86.0	0	1	5	1.0	2786	2786	0
1	2	0.0	0.0	0.0	8.5	0	1	0	0.5	2790	2790	0
1	2	0.475431646	0.236363636	0.654545455	55.0	0	1	10	1.0	2790	2790	0
1	1	0.0	0.048611111	0.006944444	144.0	0	1	5	1.0	2791	2791	0
1	1	0.0	0.021126761	0.007042254	142.0	0	2	0	1.0	303	303	0
1	1	0.0	0.01171875	0.00390625	768.0	0	3	0	1.0	304	304	0
1	9	0.903562726	0.043554007	0.033681765	191.3333333	0	1	50	1.0	2800	2800	0
1	1	0.0	0.09375	0.020833333	96.0	0	1	8	1.0	2801	2801	0
1	1	0.0	0.016260163	0.12195122	123.0	0	1	5	1.0	2802	2802	0
1	3	0.731208803	0.090452261	0.060301508	66.33333333	0	1	10	0.666666667	2805	2805	0
1	2	0.803090976	0.314741036	0.075697211	125.5	0	1	5	1.0	2807	2807	0
1	6	0.738741994	0.034441805	0.013064133	140.3333333	1	1	24	1.0	2813	2813	0
1	1	0.0	0.0	0.026315789	152.0	0	1	0	1.0	2814	2814	0
1	1	0.0	0.0625	0.0625	64.0	0	1	1	1.0	2815	2815	0
1	1	0.0	0.078947368	0.078947368	76.0	1	1	6	1.0	2816	2816	0
1	1	0.0	0.007518797	0.007518797	133.0	0	1	9	1.0	2817	2817	0
1	4	0.858359724	0.040513834	0.023715415	253.0	0	1	22	0.75	2821	2821	0
1	1	0.0	1.0	1.0	0.0	0	1	6	1.0	2822	2822	0
1	1	0.0	0.052631579	2.868421053	38.0	0	1	7	1.0	2823	2823	0
1	2	0.721928095	0.012517385	0.001390821	359.5	1	1	0	0.5	2825	2825	0
1	1	0.0	0.025673941	0.0	779.0	0	3	1	1.0	305	305	0
1	2	1.0	0.0234375	0.015625	128.0	0	1	10	1.0	2827	2827	0
1	1	0.0	0.015037594	0.015037594	133.0	1	1	1	1.0	2828	2828	0
1	3	0.851753394	0.034482759	0.028397566	164.3333333	0	1	16	1.0	2831	2831	0
1	1	0.0	0.277777778	0.111111111	54.0	0	1	10	1.0	2832	2832	0
1	8	0.726118603	0.056966898	0.023864511	162.375	0	1	38	0.75	2840	2840	0
1	4	0.891929672	0.012004802	0.008403361	208.25	0	1	13	0.75	2844	2844	0
1	1	0.0	0.002564103	0.0	780.0	0	3	0	1.0	306	306	0
1	1	0.0	0.016901408	0.016901408	355.0	1	1	0	1.0	2845	2845	0
1	1	0.0	0.034482759	0.0	145.0	0	2	1	1.0	307	307	0
1	1	0.0	0.025	0.025	80.0	0	1	9	1.0	2846	2846	0
1	2	0.99107606	0.009280742	0.011600928	215.5	0	1	13	1.0	2848	2848	0
1	1	0.0	0.033112583	0.01986755	151.0	0	1	8	1.0	2849	2849	0
1	1	0.0	0.068181818	0.011363636	264.0	0	1	6	1.0	2850	2850	0
1	14	0.87398284	0.341428571	0.172857143	50.0	0	1	91	0.357142857	2864	2864	0
1	3	0.915689915	0.096021948	0.013717421	243.0	0	1	23	1.0	2867	2867	0
1	3	0.515273445	0.061290323	0.016129032	103.3333333	0	1	8	1.0	2870	2870	0
1	1	0.0	0.007722008	0.003861004	259.0	0	1	9	1.0	2871	2871	0
1	1	0.0	0.023255814	0.023255814	43.0	0	1	11	1.0	2872	2872	0
1	2	0.692419486	0.070991432	0.014687882	408.5	0	1	14	1.0	2874	2874	0
1	1	0.0	0.012698413	0.003174603	630.0	0	1	1	1.0	2875	2875	0
1	1	0.0	0.2421875	0.1171875	128.0	0	1	6	1.0	2876	2876	0
1	4	0.329486778	0.444444444	0.168582375	65.25	0	1	34	0.75	2880	2880	0
1	1	0.0	0.029850746	0.007462687	268.0	0	1	1	1.0	2881	2881	0
1	1	0.0	0.5	0.291666667	24.0	0	1	9	1.0	2882	2882	0
1	2	0.970950594	0.015267176	0.022900763	65.5	0	1	1	1.0	2884	2884	0
1	1	0.0	1.0	1.0	0.0	0	1	0	1.0	2885	2885	0
1	3	0.94639463	0.030075188	0.030075188	44.33333333	0	1	36	1.0	2888	2888	0
1	3	1.0	0.003102378	0.0	322.3333333	1	1	23	1.0	2891	2891	0
1	1	0.0	0.029411765	0.022058824	136.0	0	1	2	1.0	2892	2892	0
1	2	0.446481347	0.038863976	0.025411061	334.5	0	1	16	1.0	2894	2894	0
1	1	0.0	0.008097166	0.008097166	494.0	0	1	1	1.0	2895	2895	0
1	2	0.439496987	0.046052632	0.026315789	152.0	0	1	1	1.0	2897	2897	0
1	1	0.0	0.015625	0.015625	64.0	0	1	2	1.0	2898	2898	0
1	1	0.0	0.040816327	0.013605442	147.0	0	1	8	1.0	2899	2899	0
1	2	0.779349837	0.053140097	0.009661836	103.5	0	1	10	1.0	2901	2901	0
1	1	0.0	0.245398773	0.067484663	163.0	0	2	5	1.0	308	308	0
1	1	0.0	0.009090909	0.002272727	440.0	1	1	7	1.0	2902	2902	0
1	12	0.578733281	0.007107709	0.04702023	152.4166667	1	1	141	0.833333333	2914	2914	0
1	2	0.811278124	0.030567686	0.004366812	229.0	0	1	20	1.0	2916	2916	0
1	1	0.0	0.031746032	0.031746032	63.0	0	1	4	1.0	2917	2917	0
1	1	0.0	0.002272727	0.0	440.0	0	1	1	1.0	2918	2918	0
1	3	0.854616613	0.148314607	0.02247191	148.3333333	0	1	48	0.666666667	2921	2921	0
1	1	0.0	0.0	0.0	5.0	1	1	0	1.0	2926	2926	0
1	4	0.659057966	0.06133829	0.027881041	134.5	1	1	45	0.5	2926	2926	0
1	1	0.0	0.076086957	0.032608696	276.0	0	1	5	1.0	2927	2927	0
1	1	0.0	0.193548387	0.023041475	217.0	0	2	13	1.0	309	309	0
1	2	0.918295834	0.061433447	0.0	146.5	0	1	12	1.0	2929	2929	0
1	3	1.0	0.009722222	0.002777778	240.0	0	1	27	1.0	2932	2932	0
1	1	0.0	0.0296875	0.0140625	640.0	0	1	6	1.0	2933	2933	0
1	1	0.0	0.014285714	0.014285714	70.0	0	1	15	1.0	2934	2934	0
1	3	0.858059728	0.067924528	0.039622642	176.6666667	0	1	29	1.0	2937	2937	0
1	1	0.0	0.014285714	0.014285714	70.0	0	1	0	1.0	2938	2938	0
1	1	0.0	0.014285714	0.014285714	70.0	0	1	0	1.0	2939	2939	0
1	1	0.0	0.012594458	0.005037783	397.0	0	1	13	1.0	2940	2940	0
1	1	0.0	0.014285714	0.014285714	70.0	0	1	0	1.0	2941	2941	0
1	2	0.811278124	0.004444444	0.031111111	225.0	0	1	2	0.5	2943	2943	0
1	2	0.664368951	0.362676056	0.105633803	142.0	0	1	14	1.0	2945	2945	0
1	1	0.0	0.028571429	0.014285714	70.0	0	1	1	1.0	2946	2946	0
1	9	0.901686414	0.011472275	0.011472275	174.3333333	1	1	65	0.666666667	2955	2955	0
1	1	0.0	0.132432432	0.032432432	370.0	0	1	8	1.0	2956	2956	0
1	1	0.0	0.00456621	0.00456621	219.0	1	1	2	1.0	2957	2957	0
1	709	0.851036686	1.395642892	1.676248216	119.5782793	0	1	15598	0.002820874	1456	1456	1
1	1	0.0	0.003875969	0.003875969	258.0	0	1	0	1.0	1457	1457	0
1	27	0.847616863	0.039287161	0.04090725	91.44444444	0	1	0	0.074074074	1484	1484	0
1	6	0.249195646	0.211737629	0.104718067	144.8333333	0	1	0	0.166666667	1490	1490	0
1	8	0.74488598	0.051619433	0.051619433	123.5	0	1	0	0.125	1498	1498	0
1	5	0.95731808	0.02946593	0.026703499	217.2	0	1	0	0.2	1503	1503	0
1	4	0.0	0.0	0.0	0.0	0	1	88	0.5	1507	1507	0
1	21	0.89723893	0.047646717	0.04706566	163.9047619	0	1	0	0.095238095	1529	1529	0
1	1	0.0	0.005249344	0.005249344	381.0	0	1	0	1.0	1508	1508	0
1	1	0.0	0.030088496	0.031858407	565.0	0	1	0	1.0	1530	1530	0
1	1	0.0	0.088888889	0.133333333	45.0	0	1	0	1.0	1531	1531	0
1	11	0.737499978	0.084978541	0.084978541	211.8181818	0	1	0	0.090909091	1542	1542	0
1	2	0.640944185	0.010837438	0.010344828	1015.0	0	1	0	1.0	1544	1544	0
1	12	0.175716303	0.038008927	0.037873664	616.0833333	0	1	0	0.166666667	1556	1556	0
1	51	0.825347444	0.055192786	0.047574627	126.1176471	0	1	0	0.019607843	1607	1607	0
1	8	0.561954906	0.018060837	0.019011407	263.0	0	1	8	0.25	1615	1615	0
1	32	0.66869763	0.024545142	0.024373498	364.125	0	1	32	0.0625	1647	1647	0
1	15	0.856056201	0.05141159	0.044576523	224.3333333	0	1	15	0.133333333	1662	1662	0
1	1	0.0	0.025	0.025	40.0	0	1	1	1.0	1663	1663	0
1	59	0.758289113	0.035542845	0.035338576	165.9491525	0	1	59	0.016949153	1722	1722	0
1	34	0.906999579	0.03348554	0.033231862	115.9411765	0	1	34	0.029411765	1756	1756	0
1	3	0.809375304	0.051002865	0.05730659	581.6666667	0	1	3	0.333333333	1759	1759	0
1	1	0.0	0.018662519	0.029548989	643.0	0	1	1	1.0	1760	1760	0
1	36	0.947323041	0.296296296	0.022222222	30.0	0	1	116	0.083333333	1796	1796	0
1	31	0.955663056	0.181818182	0.024713151	36.5483871	0	1	110	0.161290323	1827	1827	1
1	16	0.906013405	0.464150943	0.056603774	16.5625	0	1	82	0.1875	1843	1843	0
1	2	1.0	0.514285714	0.0	17.5	0	1	2	1.0	1845	1845	0
1	18	0.966419679	2.207407407	0.288888889	7.5	0	1	40	0.166666667	1863	1863	0
1	53	0.8835676	1.1065662	0.18729817	17.52830189	0	1	163	0.056603774	1916	1916	0
1	1	0.0	0.052631579	0.029605263	304.0	0	1	1	1.0	1917	1917	0
1	18	0.621842556	0.045640247	0.012022878	475.9444444	0	1	98	0.444444444	1935	1935	0
1	2	0.591672779	0.00155521	0.020217729	643.0	0	1	0	0.5	1937	1937	0
1	2	1.0	0.002114165	0.002114165	473.0	0	1	6	1.0	1939	1939	0
1	1	0.0	0.002624672	0.002624672	381.0	0	1	0	1.0	1940	1940	0
1	2	0.430551867	0.037685061	0.00807537	371.5	0	2	46	1.0	44	44	0
1	2	0.430551867	0.037685061	0.00807537	371.5	0	2	59	1.0	46	46	0
1	1	0.0	0.010869565	0.010869565	92.0	0	1	6	1.0	1941	1941	0
1	16	0.920651302	0.407104684	0.325369381	198.8125	0	1	112	0.0625	1957	1957	0
1	1	0.0	0.034482759	0.034482759	29.0	0	1	8	1.0	1958	1958	0
1	4	0.807902266	0.122807018	0.003508772	71.25	0	2	159	0.75	4	4	0
1	3	0.864973521	0.034246575	0.034246575	48.66666667	0	2	0	0.333333333	7	7	0
1	3	0.0	0.071151358	0.064683053	257.6666667	0	1	6	0.666666667	1961	1961	0
1	2	0.0	0.063583815	0.063583815	86.5	0	1	0	1.0	1963	1963	0
1	1	0.0	0.000440432	0.000440432	4541.0	0	1	11	1.0	1964	1964	0
1	1	0.0	0.052238806	0.0	134.0	0	1	0	1.0	1965	1965	0
1	1	0.0	0.000761035	0.000761035	1314.0	0	1	12	1.0	1966	1966	0
1	4	0.461403681	0.234140715	0.354094579	216.75	0	1	22	0.75	1970	1970	0
1	2	0.242292189	0.066193853	0.052009456	211.5	0	1	8	1.0	1972	1972	0
1	1	0.0	0.241935484	0.080645161	62.0	0	1	13	1.0	1973	1973	0
1	1	0.0	0.0	0.028169014	142.0	0	2	41	1.0	47	47	0
1	1	0.0	0.007042254	0.035211268	142.0	0	2	53	1.0	48	48	0
1	1	0.0	0.005277045	0.203166227	379.0	0	1	0	1.0	1974	1974	0
1	1	0.0	0.005277045	0.005277045	379.0	0	1	0	1.0	1975	1975	0
1	18	0.787411417	0.058631922	0.066775244	68.22222222	0	2	666	0.444444444	25	25	1
1	1	0.0	0.021834061	0.021834061	229.0	0	1	1	1.0	1976	1976	0
1	128	0.850643169	0.058271438	0.066846725	115.703125	0	1	2820	0.03125	2722	2722	0
1	184	0.708141646	0.034633179	0.059616656	164.4565217	0	1	3419	0.048913043	2310	2310	0
1	3	0.0	0.0	0.0	8.333333333	0	1	108	0.333333333	2310	2310	0
1	144	0.711872694	0.036595492	0.050177936	117.0833333	0	1	3532	0.048611111	2123	2123	0
1	213	0.746039361	0.116302009	0.147148494	104.713615	0	1	5620	0.051643192	2532	2532	0
1	62	0.679917119	0.094193548	0.44	25.0	0	1	1524	0.048387097	2722	2722	0
1	3	0.0	0.0	0.386363636	14.66666667	0	1	86	0.666666667	2123	2123	0
1	9	0.52251635	1.266778523	1.651006711	66.22222222	0	1	258	0.333333333	2532	2532	0
1	13	0.809589669	0.135359116	0.135359116	167.0769231	0	2	481	0.461538462	39	39	1
1	1	0.0	0.0	0.0	36.0	0	1	0	1.0	39	39	0
1	6	0.757506402	0.333843017	0.04332314	327.0	0	3	235	0.833333333	54	54	0
1	55	0.86556656	0.106563289	0.088532276	100.8363636	0	2	2240	0.327272727	56	56	0
1	1	0.0	0.0	0.0	28.0	0	1	0	1.0	56	56	0
1	27	0.899915114	0.083798883	0.084419615	59.66666667	0	2	1115	0.518518519	83	83	0
1	4	0.960964047	0.008042895	0.00536193	373.0	0	2	160	1.0	87	87	0
1	1	0.0	0.030010718	0.004287245	933.0	0	3	0	1.0	55	55	0
1	2	0.430551867	0.008196721	0.038251366	366.0	0	2	85	1.0	311	311	0
1	1	0.0	0.0	0.0	22.0	0	1	0	1.0	16	16	0
1	15	0.78380532	0.058781362	0.090322581	93.0	0	3	641	0.466666667	16	16	1
1	2	0.266764988	0.0	0.03038674	362.0	0	2	13	1.0	313	313	0
1	6	0.967132018	0.053012048	0.004819277	69.16666667	1	2	267	0.666666667	93	93	0
1	2	0.337290067	0.021680217	0.0	369.0	0	2	87	1.0	315	315	0
1	1	0.0	0.0	0.0	11.0	1	1	0	1.0	19	19	0
1	18	0.865961976	0.0575	0.1075	88.88888889	1	3	771	0.666666667	19	19	0
1	46	0.813844715	0.097360704	0.114662757	74.13043478	0	3	2016	0.543478261	139	139	1
1	2	0.337290067	0.021917808	0.0	365.0	0	2	4	0.5	317	317	0
1	4	0.95582801	0.074906367	0.073033708	133.5	0	2	160	1.0	143	143	0
1	2	0.650022422	0.007763975	0.010869565	322.0	0	1	41	1.0	2724	2724	0
1	1	0.0	0.379518072	0.018072289	166.0	1	2	2	1.0	144	144	0
1	1	0.0	0.0	0.0	16.0	0	1	0	1.0	16	16	0
1	15	0.849846544	0.231653404	0.152077807	75.4	0	3	696	0.466666667	16	16	1
1	1	0.0	0.0	0.0	16.0	0	1	0	1.0	24	24	0
1	7	0.8841581	0.20199005	0.088557214	143.5714286	0	2	311	0.571428571	24	24	0
1	7	0.989694144	0.347908745	0.030418251	75.14285714	0	3	0	0.142857143	31	31	0
1	1	0.0	0.0	0.0	11.0	0	1	0	1.0	41	41	0
1	21	0.841744572	0.112	0.147428571	83.33333333	0	2	973	0.523809524	41	41	0
1	1	0.0	0.008474576	0.127118644	118.0	0	2	1	1.0	42	42	0
1	1	0.0	0.0	0.0	18.0	0	1	0	1.0	69	69	0
1	37	0.825807314	0.206130871	0.146394184	137.5405405	0	2	1678	0.486486486	68	68	0
1	7	0.545752071	0.497409326	0.492227979	27.57142857	0	2	374	0.571428571	23	23	1
1	4	0.921185497	0.016055046	0.016055046	109.0	0	5	79	1.0	27	27	0
1	2	0.650022422	0.017595308	0.017595308	170.5	0	1	18	1.0	2726	2726	0
1	34	0.83665645	0.19128659	0.134785568	86.41176471	0	5	1481	0.529411765	34	34	1
1	13	0.769890206	0.116841257	0.069298952	95.46153846	0	3	660	0.461538462	82	82	0
1	746	0.771155049	0.069740541	0.099584726	115.883378	0	1	26092	0.028150134	3472	3472	0
1	70	0.889305992	0.08586542	0.057448641	116.1285714	0	1	1908	0.042857143	4004	4004	0
1	193	0.871473575	0.111299798	0.073802093	112.8911917	0	1	6877	0.046632124	3934	3934	0
1	269	0.793191508	0.065382426	0.040923325	156.6988848	0	1	7851	0.048327138	3741	3741	0
1	3	0.885076067	0.219675263	0.008595989	349.0	0	1	144	0.333333333	4007	4007	0
1	1	0.0	0.0	0.0	11.0	0	1	0	1.0	45	45	0
1	10	0.843233197	0.349498328	0.147157191	59.8	0	3	216	0.5	45	45	0
1	15	0.717433308	0.120231214	0.156069364	57.66666667	0	4	558	0.4	43	43	0
1	1	0.0	0.0	0.0	22.0	0	1	0	1.0	43	43	0
1	2	0.918295834	0.022222222	0.011111111	45.0	0	3	7	1.0	45	45	0
1	7	0.754266033	0.004985388	0.003266288	831.0	0	1	141	0.857142857	4014	4014	0
1	1	0.0	0.008928571	0.008928571	112.0	0	1	5	1.0	4015	4015	0
1	1	0.0	0.02	0.02	50.0	0	2	1	1.0	46	46	0
1	2	0.0	0.0	0.0	11.0	0	1	0	0.5	67	67	0
1	20	0.860010394	0.078488372	0.087790698	86.0	0	2	857	0.5	67	67	0
1	1	0.0	0.0	0.0	11.0	0	1	0	1.0	14	14	0
1	13	0.575046734	0.152838428	0.164483261	105.6923077	0	2	735	0.307692308	14	14	0
1	1	0.0	0.161616162	0.050505051	198.0	0	2	0	1.0	15	15	0
1	1	0.0	0.050505051	0.050505051	99.0	1	2	1	1.0	68	68	0
1	3	1.0	0.059760956	0.0	83.66666667	0	1	44	1.0	4018	4018	0
1	1	0.0	0.007462687	0.007462687	134.0	0	1	1	1.0	4019	4019	0
1	4	0.785475297	0.000881945	0.000377977	1984.25	0	1	94	1.0	4023	4023	0
1	1	0.0	0.113924051	0.0	79.0	0	3	7	1.0	83	83	0
1	1	0.0	0.120689655	0.0	58.0	0	1	28	1.0	4024	4024	0
1	1	0.0	0.0	0.002645503	378.0	0	1	15	1.0	4025	4025	0
1	22	0.452370452	0.108379823	0.062529056	782.1818182	0	1	632	0.409090909	4048	4048	0
1	1	0.0	0.0	0.0	0.0	0	1	0	1.0	4048	4048	0
1	12	0.912158718	0.003900156	0.001646733	961.5	0	1	449	0.5	4060	4060	0
1	1	0.0	0.009868421	0.009868421	304.0	0	3	7	1.0	16	16	0
1	3	0.546294702	0.009174312	0.003440367	290.6666667	0	2	21	0.333333333	86	86	0
1	3	0.669591946	0.000853849	0.000284616	2342.333333	0	1	107	0.666666667	4063	4063	0
1	3	0.25693689	0.311654135	0.291353383	886.6666667	0	1	37	1.0	4066	4066	0
1	20	0.883068404	0.024309848	0.017305315	121.35	0	3	200	0.1	36	36	1
1	12	0.72018587	0.008171862	0.003875316	989.1666667	0	1	317	0.5	4078	4078	0
1	4	0.524106385	0.042062415	0.02578019	184.25	0	1	104	0.5	4082	4082	0
1	5	0.848394957	0.015267176	0.017811705	314.4	0	4	170	0.6	7	7	0
1	2	0.99107606	0.170212766	0.021276596	47.0	0	4	72	1.0	7	7	0
1	13	0.724584158	0.782511211	0.657698057	205.8461538	0	1	347	0.538461538	4095	4095	0
1	8	0.884388344	0.024404762	0.018452381	210.0	0	4	120	0.5	15	15	1
1	1	0.0	0.021276596	0.008510638	235.0	0	1	0	1.0	4096	4096	0
1	1	0.0	0.026954178	0.040431267	371.0	0	1	33	1.0	4097	4097	0
1	18	0.692776909	0.736100629	0.635974843	220.8333333	0	1	749	0.333333333	4115	4115	0
1	1	0.0	0.001494768	0.007473842	669.0	0	2	12	1.0	87	87	0
1	1	0.0	0.002985075	0.001492537	670.0	0	2	0	1.0	88	88	0
1	33	0.437999593	0.087760953	0.04923394	676.4242424	0	1	867	0.484848485	4148	4148	0
1	2	1.0	0.010559662	0.0	473.5	0	1	0	0.5	4150	4150	0
1	1	0.0	0.015209125	0.003802281	263.0	0	1	1	1.0	4151	4151	0
1	4	0.738454642	0.011428571	0.00952381	262.5	0	3	39	0.5	92	92	0
1	5	0.873267873	0.312227074	0.063318777	91.6	0	4	184	0.8	20	20	0
1	6	0.508292336	0.054385965	0.143859649	95.0	0	4	118	0.833333333	98	98	0
1	1	0.0	0.021428571	0.021428571	140.0	0	2	0	1.0	99	99	0
1	1	0.0	0.00617284	0.00617284	162.0	1	3	59	1.0	21	21	0
1	4	0.842206234	0.024772497	0.004550051	494.5	0	1	0	0.25	4155	4155	0
1	1	0.0	0.00617284	0.00617284	162.0	0	3	15	1.0	22	22	0
1	1	0.0	0.003289474	0.003289474	304.0	0	4	5	1.0	100	100	0
1	9	0.921590273	0.016146203	0.004968062	626.2222222	0	1	347	0.666666667	4164	4164	0
1	1	0.0	0.077669903	0.029126214	103.0	0	2	12	1.0	101	101	0
1	2	0.619382195	0.022613065	0.010050251	199.0	0	2	26	0.5	103	103	0
1	1	0.0	0.0	0.0	0.0	0	1	0	1.0	222	222	0
1	1	0.0	0.0	0.0	0.0	0	1	0	1.0	222	222	0
1	1	0.0	0.0	0.0	0.0	0	1	0	1.0	222	222	0
1	21	0.0	0.000738552	0.001107829	128.952381	0	3	1527	0.142857143	197	197	0
1	120	0.313295077	0.091766724	0.322298456	48.58333333	0	3	8778	0.066666667	197	197	0
1	18	0.535563074	0.792810985	0.013327948	137.5555556	0	2	738	0.333333333	222	222	0
1	1	0.0	0.0	0.0	0.0	0	1	0	1.0	222	222	0
1	1	0.0	0.0	0.0	0.0	0	1	0	1.0	222	222	0
1	1	0.0	0.0	0.0	0.0	0	1	0	1.0	197	197	0
1	1	0.0	0.0	0.0	0.0	0	1	0	1.0	222	222	0
1	1	0.0	0.0	0.0	298.0	0	2	62	1.0	222	222	0
1	153	0.317986983	0.020160177	0.063702476	71.0	0	3	11105	0.071895425	470	470	0
1	2	0.650022422	0.00896861	0.01793722	111.5	0	1	68	1.0	4166	4166	0
1	2	0.650022422	0.00896861	0.01793722	111.5	0	1	70	0.5	4168	4168	0
1	1	0.0	0.14797136	0.028639618	419.0	0	2	63	1.0	471	471	0
1	6	0.473811006	0.12565839	0.021068473	221.5	0	2	82	0.5	228	228	0
1	4	0.740083369	0.42961165	0.259708738	103.0	0	3	47	0.5	107	107	0
1	2	0.009527708	1.267806268	1.065527066	1053.0	0	1	38	1.0	4170	4170	0
1	2	0.822404226	0.081683168	0.004950495	202.0	0	1	94	1.0	4172	4172	0
1	1	0.0	0.043478261	0.01242236	161.0	0	1	36	1.0	4173	4173	0
1	4	0.642418123	0.188118812	0.178217822	176.75	0	5	54	0.75	72	72	0
1	1	0.0	0.013274336	0.0	452.0	0	3	16	1.0	108	108	0
1	1	0.0	0.096385542	0.010327022	581.0	0	3	11	1.0	73	73	1
1	2	0.980798365	0.095823096	0.00982801	203.5	0	1	73	1.0	4175	4175	0
1	3	0.914100892	0.00093423	0.000373692	1784.0	0	1	6	0.666666667	4178	4178	0
1	1	0.0	0.091743119	0.009174312	109.0	0	2	10	1.0	37	37	0
1	4	0.905930509	0.102912621	0.017475728	128.75	0	2	97	0.5	77	77	0
1	1	0.0	0.048387097	0.032258065	62.0	0	2	10	1.0	78	78	0
1	6	0.045632459	0.3548683	0.296946665	1271.833333	1	1	254	0.666666667	4184	4184	0
1	4	0.357194619	0.185138539	0.010075567	198.5	0	4	91	1.0	112	112	0
1	1	0.0	0.054867257	0.017699115	565.0	0	3	0	1.0	114	114	0
1	1	0.0	0.0	0.0	20.0	0	1	0	1.0	114	114	0
1	2	0.591672779	0.00049554	0.002973241	1009.0	1	1	74	0.5	4186	4186	0
1	3	0.42549491	1.211502783	1.04174397	359.3333333	0	1	65	0.666666667	4189	4189	0
1	3	0.595014814	0.013620387	0.009666081	758.6666667	0	1	3	1.0	4192	4192	0
1	4	0.343629948	0.25642031	0.220348951	1275.25	1	1	74	0.5	4196	4196	0
1	1	0.0	0.106382979	0.191489362	47.0	1	2	27	1.0	40	40	0
1	6	0.854377129	0.031002639	0.011873351	252.6666667	0	4	94	1.0	120	120	0
1	3	0.813134803	0.155290102	0.013651877	195.3333333	0	4	9	0.333333333	81	81	0
1	1	0.0	0.009615385	0.004807692	208.0	0	2	59	1.0	121	121	0
1	1	0.0	0.000497141	0.000248571	4023.0	0	1	6	1.0	4197	4197	0
1	2	0.234939255	0.996031746	0.398809524	252.0	0	1	46	1.0	4199	4199	0
1	7	0.740070225	0.099198397	0.067134269	142.5714286	0	5	61	0.571428571	128	128	0
1	2	0.016505716	0.794310722	0.636761488	228.5	0	1	12	1.0	4201	4201	0
1	2	0.087280589	0.017760926	0.01855917	2505.5	0	1	3	1.0	4203	4203	0
1	2	0.918295834	0.002437043	0.002437043	615.5	0	3	82	1.0	230	230	0
1	3	0.733786963	0.040446304	0.043235704	478.0	0	1	107	1.0	4206	4206	0
1	2	0.056019491	0.601410935	0.222222222	283.5	0	1	13	1.0	4208	4208	0
1	7	0.363565925	0.031311155	0.045009785	365.0	0	1	249	0.714285714	4215	4215	0
1	2	0.221422124	0.204	0.321333333	375.0	0	1	9	1.0	4217	4217	0
1	1	0.0	0.594594595	0.040540541	74.0	1	2	0	1.0	41	41	0
1	1	0.0	0.160558464	0.158813264	573.0	0	1	6	1.0	4218	4218	0
1	1	0.0	0.100719424	0.043165468	139.0	0	2	19	1.0	129	129	0
1	2	0.970950594	0.062068966	0.04137931	72.5	1	2	29	1.0	43	43	0
1	1	0.0	0.014084507	0.014084507	71.0	0	2	0	1.0	44	44	0
1	3	0.905712598	0.004078303	0.003262643	408.6666667	0	1	3	0.666666667	4221	4221	0
1	1	0.0	0.029288703	0.0	239.0	0	1	1	1.0	4222	4222	0
1	1	0.0	0.004901961	0.024509804	204.0	1	2	27	1.0	45	45	0
1	1	0.0	0.030769231	0.015384615	65.0	1	2	27	1.0	46	46	0
1	1	0.0	0.0	0.029535865	237.0	0	1	0	1.0	4223	4223	0
1	1	0.0	0.0	0.1	20.0	0	3	70	1.0	472	472	0
1	1	0.0	0.111111111	0.049382716	81.0	0	1	1	1.0	4224	4224	0
1	6	0.541725338	0.051393728	0.046167247	191.3333333	0	2	83	0.666666667	135	135	0
1	2	0.32984607	0.049206349	0.003174603	315.0	0	2	38	0.5	137	137	0
1	3	0.919432424	0.007454128	0.007454128	581.3333333	0	3	22	0.666666667	475	475	0
1	2	0.953317131	0.115902965	0.107816712	185.5	0	3	35	1.0	139	139	0
1	1	0.0	0.008368201	0.0041841	239.0	0	1	0	1.0	4225	4225	0
1	1	0.0	0.058631922	0.006514658	307.0	0	2	0	1.0	476	476	0
1	1	0.0	0.157142857	0.057142857	70.0	1	2	0	1.0	47	47	0
1	1	0.0	0.006622517	0.01986755	151.0	0	1	63	1.0	4226	4226	0
1	1	0.0	0.02481203	0.016541353	1330.0	0	1	41	1.0	4227	4227	0
1	6	0.477500576	0.697621744	0.582106455	441.5	0	1	12	0.833333333	4233	4233	0
1	1	0.0	0.0	0.0	336.0	0	1	0	1.0	28	28	0
1	5	0.558535928	0.170933113	0.199834847	242.2	0	4	73	0.4	28	28	0
1	2	0.947435136	0.075294118	0.021176471	212.5	1	2	56	0.5	49	49	1
1	1	0.0	0.034013605	0.030612245	294.0	1	2	0	1.0	50	50	0
1	3	0.783580704	0.077319588	0.038659794	129.3333333	1	3	79	1.0	84	84	0
1	1	0.0	0.011235955	0.011235955	89.0	0	1	0	1.0	4234	4234	0
1	1	0.0	0.011235955	0.011235955	89.0	0	1	0	1.0	4235	4235	0
1	4	0.2063981	0.241269841	0.085714286	78.75	0	4	121	1.0	88	88	0
1	1	0.0	0.12195122	0.073170732	205.0	0	2	15	1.0	38	38	0
1	2	0.918295834	0.006060606	0.003030303	330.0	0	3	68	1.0	30	30	0
1	1	0.0	1.450862716	1.444111028	1333.0	0	1	2	1.0	4236	4236	0
1	22	0.557625905	0.409561687	0.345679012	548.5909091	0	1	1069	0.318181818	4258	4258	0
1	1	0.0	0.0125	0.008333333	240.0	0	1	64	1.0	4259	4259	0
1	1	0.0	0.003745318	0.007490637	267.0	0	1	42	1.0	4260	4260	0
1	10	0.712673616	0.100275989	0.248390064	108.7	0	3	204	0.5	149	149	0
1	2	0.552495114	0.036809816	0.082822086	163.0	1	2	3	1.0	52	52	0
1	4	0.812830017	0.015015015	0.010810811	416.25	0	1	7	0.75	4264	4264	0
1	1	0.0	0.003378378	0.001689189	592.0	0	1	0	1.0	4265	4265	0
1	3	0.611859904	0.023423423	0.030630631	370.0	0	1	129	0.666666667	4268	4268	0
1	4	0.0	0.0	0.0	54.25	1	1	0	0.25	62	62	0
1	6	0.627819504	0.126963351	0.196989529	254.6666667	1	3	151	0.833333333	62	62	0
1	1	0.0	0.671469741	0.57925072	347.0	0	4	17	1.0	151	151	0
1	1	0.0	0.0	0.0	47.0	0	1	0	1.0	151	151	0
1	1	0.0	0.018691589	0.018691589	107.0	0	2	16	1.0	89	89	0
1	1	0.0	0.115384615	0.06043956	182.0	1	3	22	1.0	63	63	0
1	1	0.0	0.001949318	0.001949318	513.0	0	2	2	1.0	231	231	0
1	1	0.0	0.045801527	0.03562341	393.0	0	1	68	1.0	2958	2958	0
1	1	0.0	0.002544529	0.002544529	393.0	0	1	0	1.0	2959	2959	0
1	1	0.0	0.0	0.114035088	114.0	0	2	30	1.0	64	64	0
1	1	0.0	0.008522727	0.002840909	352.0	1	2	1	1.0	65	65	0
1	1	0.0	0.025193798	0.005813953	516.0	1	2	1	1.0	477	477	0
1	2	0.0	0.029520295	0.003690037	271.0	1	2	1	1.0	67	67	0
1	1	0.0	0.294117647	0.588235294	17.0	1	1	0	1.0	68	68	0
1	2	0.0	0.005434783	0.005434783	92.0	0	3	23	1.0	153	153	0
1	2	0.942683189	0.065860215	0.001344086	372.0	0	3	8	0.5	155	155	0
1	1	0.0	0.105263158	0.078947368	38.0	0	2	17	1.0	90	90	0
1	1	0.0	0.007633588	0.007633588	131.0	0	2	17	1.0	91	91	0
1	1	0.0	0.001926782	0.001926782	519.0	1	2	3	1.0	69	69	0
1	2	0.970950594	0.020915033	0.005228758	382.5	0	3	13	1.0	157	157	0
1	4	0.666015745	0.20222046	0.116574148	315.25	0	4	20	0.5	34	34	0
1	3	0.889920454	0.066605839	0.040145985	365.3333333	0	3	5	0.666666667	37	37	1
1	2	0.721928095	0.005458515	0.005458515	458.0	0	4	0	1.0	39	39	0
1	7	0.818539429	0.229885057	0.212643678	124.2857143	0	3	117	0.571428571	164	164	0
1	1	0.0	0.015267176	0.003816794	524.0	0	2	68	1.0	478	478	0
1	1	0.0	0.005494505	0.005494505	182.0	0	3	5	1.0	70	70	0
1	1	0.0	0.003838772	0.015355086	521.0	0	2	69	1.0	479	479	0
1	1	0.0	0.015267176	0.003816794	524.0	0	2	69	1.0	480	480	0
1	1	0.0	0.016129032	0.008064516	124.0	0	3	5	1.0	71	71	0
1	3	0.596645223	0.010791367	0.002398082	278.0	0	1	20	1.0	4271	4271	0
1	1	0.0	1.285577841	0.850047755	1047.0	0	1	14	1.0	4272	4272	0
1	1	0.0	0.0	0.13368984	187.0	1	2	5	1.0	72	72	0
1	1	0.0	0.0125	0.0125	80.0	0	1	68	1.0	2960	2960	0
1	1	0.0	0.308510638	0.042553191	94.0	0	1	0	1.0	2961	2961	0
1	1	0.0	0.031914894	0.031914894	94.0	0	1	0	1.0	2962	2962	0
1	3	0.782916412	0.054307116	0.003745318	178.0	0	3	57	0.333333333	147	147	0
1	1	0.0	0.235294118	0.241176471	170.0	0	2	29	1.0	149	149	1
1	1	0.0	0.03030303	0.060606061	33.0	0	2	73	1.0	148	148	0
1	1	0.0	1.447204969	0.801242236	161.0	0	2	29	1.0	150	150	0
1	6	0.82404141	0.110271903	0.045317221	110.3333333	0	3	77	0.666666667	156	156	0
1	3	0.955023209	0.054388133	0.002472188	269.6666667	0	4	33	0.666666667	160	160	0
1	1	0.0	0.011111111	0.0	90.0	1	2	1	1.0	157	157	0
1	1	0.0	0.0	0.002638522	379.0	0	4	0	1.0	161	161	0
1	5	0.771068807	0.126530612	0.045714286	245.0	1	2	86	0.8	77	77	0
1	11	0.757546169	0.191860465	0.121608527	187.6363636	0	4	303	1.0	177	177	1
1	2	0.0	0.0	0.0	30.5	0	1	0	0.5	177	177	0
1	4	0.45963987	0.052405498	0.020618557	291.0	0	3	48	0.75	181	181	0
1	5	0.922993584	0.025365104	0.00076864	260.2	0	4	71	0.8	166	166	0
1	1	0.0	0.016393443	0.06557377	122.0	0	2	0	1.0	167	167	0
1	3	0.994737238	0.020947177	0.00273224	366.0	1	3	30	1.0	80	80	0
1	1	0.0	0.066666667	0.066666667	30.0	0	2	75	1.0	168	168	0
1	1	0.0	0.053435115	0.0	131.0	0	2	30	1.0	169	169	0
1	1	0.0	0.09569378	0.004784689	209.0	0	3	1	1.0	170	170	0
1	1	0.0	0.14	0.013333333	150.0	0	2	23	1.0	39	39	0
1	9	0.872738101	0.309876543	0.102469136	90.0	0	4	278	0.777777778	100	100	0
1	14	0.943562098	0.0305	0.094	142.8571429	0	4	214	0.5	184	184	0
1	8	0.834664009	0.048	0.0432	234.375	0	4	73	0.75	189	189	0
1	1	0.0	0.0	0.0	58.0	0	1	0	1.0	2963	2963	0
1	1	0.0	0.0625	0.004807692	416.0	0	1	7	1.0	2964	2964	0
1	1	0.0	0.014492754	0.0	69.0	0	2	24	1.0	2965	2965	0
1	1	0.0	0.444444444	0.0	18.0	0	3	13	1.0	2966	2966	0
1	2	1.0	0.006684492	0.001336898	374.0	0	3	13	1.0	2968	2968	0
1	1	0.0	0.015873016	0.0	189.0	0	4	0	1.0	2969	2969	0
1	1	0.0	0.0	0.0	98.0	0	1	0	1.0	2970	2970	0
1	3	0.0	0.0	0.0	34.66666667	0	1	0	0.333333333	2973	2973	0
1	1	0.0	0.0	0.0	0.0	0	2	30	1.0	2974	2974	0
1	1	0.0	0.361328125	0.060546875	512.0	0	1	0	1.0	2975	2975	0
1	1	0.0	0.043478261	0.014492754	69.0	0	2	23	1.0	101	101	0
1	1	0.0	0.01	0.03	100.0	0	3	17	1.0	186	186	0
1	1	0.0	0.01946472	0.01459854	411.0	0	3	0	1.0	185	185	0
1	2	0.074704337	0.142857143	0.156462585	367.5	1	2	3	1.0	82	82	0
1	1	0.0	0.016129032	0.035483871	620.0	0	3	1	1.0	190	190	0
1	4	0.979938133	0.299331104	0.215719064	149.5	0	4	100	0.5	194	194	0
1	2	0.784992089	0.12605042	0.071428571	119.0	0	2	99	1.0	2977	2977	0
1	1	0.0	0.072463768	0.108695652	138.0	0	2	30	1.0	2978	2978	0
1	1	0.0	0.04	0.0	525.0	0	1	0	1.0	2979	2979	0
1	2	1.0	0.049180328	0.008196721	122.0	0	2	0	0.5	2981	2981	0
1	1	0.0	0.0	0.0	0.0	1	1	0	1.0	488	488	0
1	1	0.0	0.0	0.0	0.0	1	1	0	1.0	488	488	0
1	1	0.0	0.0	0.0	0.0	0	1	0	1.0	488	488	0
1	3	0.66327026	2.128571429	0.0	23.33333333	0	1	0	0.333333333	488	488	0
1	2	0.981940787	0.015479876	0.004127967	484.5	0	3	149	1.0	488	488	0
1	1	0.0	0.049723757	0.027624309	362.0	0	3	24	1.0	2982	2982	0
1	3	0.526414362	0.356164384	0.109589041	24.33333333	0	1	0	0.333333333	491	491	0
1	1	0.0	0.035775128	0.01362862	587.0	0	3	1	1.0	102	102	0
1	2	1.0	0.054054054	0.054054054	18.5	0	1	0	0.5	493	493	0
1	2	0.619382195	0.25	0.075	20.0	0	1	0	0.5	495	495	0
1	1	0.0	0.016489988	0.003533569	849.0	1	1	51	1.0	4273	4273	0
1	1	0.0	0.024509804	0.006535948	612.0	1	1	18	1.0	4274	4274	0
1	2	0.918295834	0.007317073	0.007317073	205.0	1	1	102	0.5	4276	4276	0
1	3	0.270081866	0.018688816	0.005043014	2247.333333	0	1	28	1.0	4279	4279	0
1	5	0.380042686	0.324840764	0.157112527	94.2	0	4	210	1.0	199	199	0
1	1	0.0	0.02247191	0.005617978	178.0	1	1	18	1.0	4280	4280	0
1	1	0.0	1.0	1.0	1.0	1	1	0	1.0	496	496	0
1	1	0.0	0.111374408	0.007109005	422.0	1	1	77	1.0	2983	2983	0
1	3	0.35899625	0.032846715	0.015815085	274.0	0	2	106	0.666666667	202	202	0
1	1	0.0	1.0	1.0	1.0	1	2	0	1.0	8	8	0
1	1	0.0	1.0	1.0	1.0	0	3	25	1.0	188	188	0
1	1	0.0	1.0	1.0	2.0	0	2	35	1.0	187	187	0
1	2	0.970950594	0.214285714	0.053571429	28.0	0	3	60	1.0	190	190	0
1	4	0.0	0.0	0.0	63.75	0	1	0	0.25	194	194	0
1	1	0.0	0.558441558	0.012987013	77.0	0	3	33	1.0	195	195	0
1	2	0.0	0.0	0.0	59.0	0	1	0	0.5	204	204	0
1	3	0.0	0.0	0.0	0.0	0	1	0	0.333333333	204	204	0
1	2	0.0	0.0	0.0	55.0	0	1	0	0.5	199	199	0
1	2	0.0	1.0	1.0	1.0	0	2	0	1.0	199	199	0
1	1	0.0	0.038961039	0.025974026	77.0	0	3	0	1.0	205	205	0
1	4	0.709998018	0.03861518	0.034620506	187.75	0	2	99	1.0	206	206	0
1	4	0.966457282	0.027322404	0.054644809	45.75	0	2	0	0.75	209	209	0
1	2	0.0	0.0	0.0	56.5	0	1	0	0.5	211	211	0
1	1	0.0	0.403669725	0.036697248	109.0	0	3	0	1.0	212	212	0
1	2	0.0	0.0	0.0	57.0	0	1	0	0.5	216	216	0
1	2	0.0	0.0	0.0	0.0	0	1	0	0.5	216	216	0
1	1	0.0	0.027272727	0.009090909	110.0	0	3	0	1.0	217	217	0
1	1	0.0	0.0	0.018348624	109.0	0	3	0	1.0	218	218	0
1	404	0.831453356	0.041827763	0.041827763	172.8564356	0	1	19367	0.138613861	4684	4684	0
1	3	0.283127912	0.057627119	0.03559322	196.6666667	0	2	41	1.0	209	209	0
1	8	0.710803054	0.202875399	0.123801917	156.5	0	5	358	0.875	220	220	0
1	3	0.0	0.0	0.0	72.66666667	0	1	0	0.333333333	220	220	0
1	3	0.394964159	0.317596567	0.008583691	233.0	0	1	3	0.333333333	4688	4688	0
1	1	0.0	0.045045045	0.0	111.0	1	1	1	1.0	4685	4685	0
1	1	0.0	0.04950495	0.00990099	101.0	0	1	5	1.0	2984	2984	0
1	1	0.0	0.006369427	0.0	157.0	0	2	29	1.0	40	40	0
1	7	0.487845273	0.028878442	0.145735393	212.7142857	1	6	14	0.571428571	229	229	0
1	2	0.0	0.0	0.0	58.0	1	1	0	0.5	229	229	0
1	1	0.0	0.023923445	0.004784689	209.0	1	2	74	1.0	83	83	0
1	3	0.975054446	0.020140105	0.035901926	380.6666667	0	2	19	0.666666667	86	86	0
1	1	0.0	0.076726343	0.061381074	391.0	1	1	1	1.0	4689	4689	0
1	1	0.0	0.007633588	0.0	393.0	0	1	0	1.0	4690	4690	0
1	430	0.620042794	0.217430528	0.264957148	170.1372093	0	1	1387	0.041860465	5120	5120	0
1	430	0.620042794	0.254313116	0.208695766	177.2581395	0	1	0	0.002325581	5550	5550	0
1	1	0.0	0.420792079	0.069306931	202.0	0	2	6	1.0	2985	2985	0
1	1	0.0	0.005263158	0.005263158	190.0	1	4	38	1.0	89	89	0
1	2	0.120681014	0.159793814	0.154639175	194.0	1	6	114	1.0	89	89	0
1	1	0.0	0.074626866	0.044776119	201.0	1	3	1	1.0	90	90	0
1	1	0.0	0.0	0.0	0.0	0	3	87	1.0	47	47	0
1	3	0.275560747	0.003378378	0.092905405	197.3333333	1	7	15	0.666666667	93	93	0
1	3	0.226386441	0.122866894	0.02559727	195.3333333	0	1	59	0.666666667	5553	5553	0
1	3	0.920619836	0.004580153	0.004580153	218.3333333	1	1	3	0.333333333	5556	5556	0
1	4	0.619139294	0.011570248	0.001239669	605.0	1	1	3	0.5	5560	5560	0
1	7	1.0	0.005247376	0.005247376	190.5714286	1	1	7	0.142857143	5567	5567	0
1	1	0.0	0.0	0.017316017	462.0	0	1	58	1.0	5568	5568	0
1	1	0.0	0.0	0.067567568	74.0	1	2	45	1.0	94	94	0
1	1	0.0	0.007874016	0.0	635.0	0	1	2	1.0	5569	5569	0
1	6	0.0	0.0	0.0	171.3333333	0	1	0	0.166666667	519	519	0
1	3	0.139976304	0.430555556	5.694444444	24.0	0	3	165	0.666666667	506	506	0
1	7	0.702963275	0.387602689	1.062733383	191.2857143	0	3	242	0.857142857	519	519	0
1	7	0.0	0.0	0.0	7.857142857	0	1	0	0.142857143	506	506	0
1	1	0.0	0.034285714	0.034285714	175.0	0	5	1	1.0	230	230	0
1	11	0.86935886	0.1125049	0.081144649	231.9090909	0	5	264	0.636363636	247	247	0
1	6	0.0	0.0	0.0	48.83333333	0	1	0	0.166666667	247	247	0
1	1	0.0	1.0	75.0	1.0	0	2	91	1.0	248	248	0
1	5	0.939016848	0.007168459	0.04390681	223.2	0	2	0	0.4	524	524	0
1	3	0.781659665	0.053571429	0.023809524	56.0	1	1	62	0.666666667	5572	5572	0
1	1	0.0	0.2	0.2	15.0	1	1	58	1.0	5573	5573	0
1	1	0.0	0.007575758	0.0	132.0	1	1	2	1.0	5574	5574	0
1	429	0.622239345	0.217703905	0.266460723	170.5337995	0	1	835	0.018648019	6003	6003	0
1	17	0.85586119	0.222285389	0.283683911	103.4705882	0	6	475	0.647058824	3002	3002	0
1	1	0.0	0.0	0.012345679	81.0	0	1	0	1.0	6004	6004	0
1	6	0.0	0.0	0.0	92.33333333	0	1	0	0.166666667	6010	6010	0
1	424	0.623481098	0.257281617	0.210193605	178.7099057	0	1	1272	0.004716981	6434	6434	1
1	435	0.621334004	0.215950039	0.264136119	169.6965517	0	1	37	0.016091954	6869	6869	0
1	435	0.621334004	0.253391901	0.207165878	176.891954	0	1	0	0.002298851	7304	7304	0
1	435	0.621334004	0.215950039	0.264136119	169.6965517	0	1	0	0.002298851	7739	7739	0
1	435	0.621334004	0.253391901	0.207165878	176.891954	0	1	0	0.002298851	8174	8174	1
1	3	0.651860047	0.018867925	0.026124819	229.6666667	1	2	34	0.666666667	251	251	0
1	5	0.0	0.0	0.0	0.0	0	2	27	0.6	256	256	0
1	1	0.0	0.004587156	0.004587156	218.0	0	1	0	1.0	8175	8175	0
1	1	0.0	0.013761468	0.0	218.0	0	1	0	1.0	8176	8176	0
1	1	0.0	0.044615385	0.035384615	650.0	0	1	0	1.0	8177	8177	0
1	203	0.443283538	0.186095158	0.268436466	129.5221675	0	1	4811	0.019704433	8380	8380	0
1	29	0.821140726	0.046781685	0.046781685	103.9310345	0	1	0	0.034482759	8921	8921	0
1	105	0.449441955	0.147488536	0.14514237	89.3047619	0	1	4811	0.038095238	8844	8844	0
1	4	0.736789429	0.52685422	0.601023018	97.75	0	1	0	0.25	8709	8709	0
1	33	0.39867743	0.244382022	0.283707865	302.0606061	0	1	742	0.121212121	8452	8452	0
1	2	1.0	0.074074074	0.074074074	13.5	0	1	0	0.5	8418	8418	0
1	36	0.338711631	0.202237371	0.235273554	158.9166667	0	1	886	0.083333333	8418	8418	0
1	1	0.0	0.963302752	0.972477064	109.0	0	1	0	1.0	8452	8452	0
1	253	0.4703249	0.222806206	0.257074381	94.00395257	0	1	9883	0.031620553	8709	8709	0
1	48	0.60669821	0.043557833	0.044289898	113.8333333	0	1	1650	0.083333333	8921	8921	0
1	30	0.779690525	0.042752443	0.03990228	81.86666667	0	1	0	0.033333333	8844	8844	0
1	1	0.0	0.036111111	0.019444444	360.0	1	1	0	1.0	8922	8922	0
1	1	0.0	0.000436491	0.000436491	4582.0	1	1	0	1.0	8923	8923	0
1	3	0.901090461	0.02367688	0.008356546	239.3333333	0	5	127	0.666666667	42	42	0
1	18	0.775377307	0.081224391	0.072788624	230.5	0	3	358	0.611111111	274	274	0
1	1	0.0	0.011006289	0.001572327	636.0	0	3	81	1.0	43	43	0
1	1	0.0	0.006741573	0.006741573	445.0	0	1	1	1.0	8924	8924	0
1	1	0.0	0.033613445	0.042016807	119.0	0	2	19	1.0	95	95	0
1	1	0.0	0.305263158	0.010526316	95.0	0	1	62	1.0	8925	8925	0
1	1	0.0	0.022284123	0.036211699	359.0	1	1	1	1.0	8926	8926	0
1	1	0.0	0.011428571	0.125714286	350.0	1	1	1	1.0	8927	8927	0
1	1	0.0	0.036111111	0.022222222	360.0	1	1	0	1.0	8928	8928	0
1	1	0.0	0.001527717	0.001527717	4582.0	1	1	1	1.0	8929	8929	0
1	7	0.874157538	0.01358209	0.013134328	957.1428571	0	1	127	0.428571429	8936	8936	0
1	1	0.0	0.028571429	0.028571429	35.0	0	2	5	1.0	275	275	0
1	2	0.053361434	0.237684729	0.168719212	406.0	0	3	83	1.0	526	526	0
1	1	0.0	1.0	1.0	1.0	0	2	96	1.0	276	276	0
1	1	0.0	0.111620795	0.01529052	654.0	0	1	7	1.0	8937	8937	0
1	1	0.0	0.025210084	0.025210084	119.0	0	2	1	1.0	96	96	0
1	1	0.0	0.0	0.16	25.0	0	2	93	1.0	97	97	0
1	7	0.764983755	0.157078216	0.149967679	221.0	0	4	31	0.428571429	284	284	0
1	1	0.0	0.0	0.0	47.0	0	1	0	1.0	284	284	0
1	1	0.0	0.125	0.125	40.0	0	2	5	1.0	527	527	0
1	6	0.938088753	0.004243009	0.003471553	864.1666667	1	1	42	0.333333333	8943	8943	0
1	7	0.770866704	0.00897487	0.007977663	716.2857143	1	1	49	0.142857143	8950	8950	0
1	1	0.0	0.006622517	0.0	151.0	0	1	3	1.0	8951	8951	0
1	1	0.0	0.006622517	0.0	151.0	0	1	8	1.0	8952	8952	0
1	1	0.0	0.006622517	0.006622517	151.0	0	1	3	1.0	8953	8953	0
1	1	0.0	0.032786885	0.016393443	122.0	0	1	8	1.0	8954	8954	0
1	7	0.814066981	0.041108132	0.09383378	159.8571429	0	2	42	0.285714286	534	534	0
1	2	0.218218821	0.384500745	0.427719821	335.5	0	4	85	1.0	286	286	0
1	2	0.999609836	0.192546584	0.074534161	80.5	1	2	183	1.0	100	100	0
1	1	0.0	0.833333333	0.0	18.0	1	1	0	1.0	100	100	0
1	2	0.994030211	0.026143791	0.009803922	153.0	0	1	16	0.5	8956	8956	0
1	1	0.0	0.033333333	0.033333333	30.0	0	3	94	1.0	102	102	0
1	1	0.0	0.005747126	0.0	174.0	0	3	84	1.0	102	102	0
1	2	0.918295834	0.009389671	0.004694836	106.5	0	4	37	1.0	104	104	0
1	3	0.970735357	0.227272727	0.051136364	58.66666667	1	2	80	1.0	107	107	0
1	5	1.0	0.04	0.04	25.0	0	1	30	0.2	3007	3007	0
1	7	0.554871648	0.011630199	0.008082003	724.7142857	1	1	56	0.142857143	8963	8963	0
1	1	0.0	0.000750751	0.003003003	1332.0	1	1	8	1.0	8964	8964	0
1	4	0.253166259	0.789049919	0.797745572	776.25	0	1	36	0.5	8968	8968	0
1	28	0.447063952	0.08161435	0.129660474	278.75	0	1	408	0.107142857	8999	8999	0
1	1	0.0	0.0	0.0	0.0	0	1	9	1.0	8971	8971	0
1	1	0.0	2.027777778	0.0	36.0	0	1	0	1.0	8970	8970	0
1	1	0.0	0.0	0.0	0.0	0	1	0	1.0	8970	8970	0
1	2	0.994030211	0.129032258	0.012903226	77.5	0	1	22	1.0	220	220	0
1	21	0.0	0.0	0.0	67.80952381	0	1	0	0.047619048	242	242	1
1	1	0.0	0.25	0.115384615	52.0	0	2	46	1.0	221	221	0
1	2	0.684038436	0.5625	0.125	8.0	0	4	34	1.0	244	244	0
1	1	0.0	0.195121951	0.024390244	82.0	0	2	46	1.0	245	245	0
1	1	0.0	0.264367816	0.003831418	261.0	0	4	16	1.0	246	246	0
1	5	0.0	0.0	0.0	102.4	0	1	0	0.2	251	251	0
1	5	0.0	0.0	0.0	0.0	0	1	0	0.2	256	256	0
1	3	0.309406322	0.121103118	0.194244604	278.0	0	4	39	1.0	289	289	0
1	1	0.0	0.024539877	0.015337423	326.0	1	2	3	1.0	290	290	0
1	2	0.918295834	0.005565863	0.005565863	269.5	0	1	18	0.5	9001	9001	0
1	4	0.824031325	0.101694915	0.057627119	73.75	0	3	90	0.75	106	106	0
1	5	0.641301747	0.115544472	0.032418953	240.6	0	1	60	0.2	9006	9006	0
1	1	0.0	0.0	0.296875	64.0	0	2	27	1.0	108	108	0
1	1	0.0	0.047619048	0.071428571	84.0	0	2	4	1.0	109	109	0
1	2	0.322756959	0.034722222	0.024305556	432.0	0	1	24	0.5	9008	9008	0
1	2	0.522559375	0.020408163	0.004373178	343.0	0	1	24	0.5	9010	9010	0
1	11	0.771926507	0.022351363	0.035315154	203.3636364	0	3	80	0.363636364	545	545	0
1	4	0.954306349	0.031034483	0.020689655	72.5	0	2	132	0.75	110	110	0
1	2	0.0	0.0	0.0	19.5	0	1	0	0.5	111	111	0
1	2	0.702466551	0.023593466	0.014519056	275.5	0	4	20	0.5	2	2	0
1	3	0.817519531	0.029325513	0.008797654	227.3333333	0	1	39	0.333333333	9013	9013	0
1	1	0.0	0.028056112	0.018036072	499.0	0	1	13	1.0	9014	9014	0
1	1	0.0	0.02247191	0.02247191	178.0	0	2	56	1.0	112	112	0
1	1	0.0	0.011049724	0.0	181.0	0	1	13	1.0	9015	9015	0
1	1	0.0	0.005235602	0.015706806	191.0	0	1	13	1.0	9016	9016	0
1	1	0.0	0.016483516	0.005494505	182.0	1	1	13	1.0	9017	9017	0
1	1	0.0	0.0	0.022222222	180.0	0	1	13	1.0	9018	9018	0
1	1	0.0	0.003058104	0.004587156	654.0	0	1	13	1.0	9019	9019	0
1	2	0.764204507	0.061728395	0.049382716	40.5	0	4	86	0.5	2	2	0
1	1	0.0	0.266666667	0.244444444	45.0	0	4	43	1.0	4	4	0
1	1	0.0	0.0	0.0	36.0	0	1	0	1.0	3	3	0
1	1	0.0	0.186440678	0.06779661	177.0	0	2	33	1.0	115	115	0
1	2	0.0	0.0	0.0	52.5	0	1	0	0.5	115	115	0
1	2	0.650022422	0.050505051	0.01010101	49.5	0	2	133	1.0	112	112	0
1	3	0.165909191	0.076129032	0.091612903	258.3333333	0	1	42	0.333333333	9022	9022	0
1	14	0.821167935	0.177971014	0.267826087	123.2142857	0	3	76	0.357142857	559	559	1
1	1	0.0	0.002325581	0.002325581	430.0	0	1	14	1.0	9023	9023	0
1	8	0.40168144	0.446293495	0.305597579	165.25	0	7	235	1.0	298	298	1
1	11	0.232888655	0.14254062	0.101181684	123.0909091	0	3	1071	0.181818182	19	19	0
1	16	0.680667736	0.20653951	0.070299728	114.6875	0	7	142	0.1875	18	18	0
1	1	0.0	0.014354067	0.004784689	209.0	0	1	14	1.0	9024	9024	0
1	1	0.0	0.666666667	0.296296296	27.0	0	3	91	1.0	116	116	0
1	2	0.419556496	0.299539171	0.007680492	325.5	0	3	2	1.0	21	21	0
1	3	0.739408696	0.031815346	0.048034934	534.3333333	0	4	131	1.0	301	301	0
1	2	0.945660305	0.009641873	0.005509642	363.0	1	1	184	1.0	9026	9026	0
1	1	0.0	1.061538462	0.012820513	390.0	0	2	20	1.0	1	1	0
1	8	0.917428888	0.347172513	0.707945598	174.625	0	3	8	0.125	568	568	1
1	1	0.0	0.0	0.0	4.0	0	1	0	1.0	568	568	0
1	3	0.952726381	0.098814229	0.130434783	168.6666667	1	2	0	0.333333333	571	571	0
1	1	0.0	0.47826087	0.260869565	92.0	0	1	93	1.0	9027	9027	0
1	1	0.0	0.47826087	0.260869565	92.0	0	1	93	1.0	9028	9028	0
1	1	0.0	0.001845018	0.001845018	542.0	0	2	1	1.0	19	19	0
1	1	0.0	0.084745763	0.169491525	59.0	0	3	21	1.0	117	117	0
1	1	0.0	0.014018692	0.002336449	428.0	0	5	1	1.0	2	2	0
1	1	0.0	0.059633028	0.0	218.0	0	1	16	1.0	9029	9029	0
1	63	0.406679653	0.175889328	0.179359877	329.3015873	0	1	991	0.111111111	9092	9092	1
1	2	0.2108423	0.031914894	0.031914894	470.0	0	1	0	0.5	9094	9094	0
1	1	0.0	0.000938527	0.000469263	2131.0	0	1	11	1.0	9095	9095	0
1	1	0.0	0.010928962	0.010928962	183.0	0	3	8	1.0	113	113	0
1	3	0.684130882	0.286733238	0.256776034	233.6666667	0	3	13	0.666666667	24	24	1
1	3	0.764258681	0.316666667	0.4	20.0	0	2	301	0.666666667	116	116	1
1	2	0.783776947	0.08994709	0.068783069	94.5	0	3	67	1.0	6	6	0
1	1	0.0	0.021621622	0.0	185.0	0	4	0	1.0	7	7	0
1	2	0.985228136	0.098039216	0.107843137	51.0	0	4	49	1.0	9	9	0
1	1	0.0	0.107865169	0.029213483	445.0	0	6	1	1.0	10	10	0
1	1	0.0	1.0	121.0	1.0	0	3	46	1.0	11	11	0
1	1	0.0	0.0	0.0	8.0	0	1	0	1.0	315	315	0
1	13	0.782191673	0.285159285	0.177933178	99.0	0	4	354	0.692307692	315	315	1
1	3	0.86991553	0.027027027	0.027027027	86.33333333	0	3	29	0.666666667	318	318	0
1	1	0.0	0.176755448	0.099273608	413.0	0	2	2	1.0	3	3	1
1	1	0.0	0.002252252	0.011261261	444.0	0	6	0	1.0	12	12	0
1	1	0.0	0.000469704	0.000939408	2129.0	0	1	3	1.0	9096	9096	0
1	1	0.0	0.404255319	0.574468085	47.0	0	2	100	1.0	117	117	0
1	1	0.0	0.03030303	0.006379585	627.0	0	1	14	1.0	9097	9097	0
1	1	0.0	0.004842615	0.004842615	413.0	0	2	3	1.0	5	5	0
1	1	0.0	0.0	0.0	19.0	0	1	0	1.0	5	5	0
1	1	0.0	0.057142857	0.114285714	70.0	1	2	103	1.0	118	118	0
1	1	0.0	0.09375	0.03125	96.0	0	1	15	1.0	9098	9098	0
1	1	0.0	0.154929577	0.323943662	71.0	0	4	55	1.0	48	48	0
1	1	0.0	0.021276596	0.021276596	47.0	0	3	55	1.0	119	119	0
1	1	0.0	0.0	0.0	37.0	0	1	0	1.0	66	66	0
1	17	0.623247926	0.024609844	0.037815126	98.0	0	6	942	0.764705882	66	66	0
1	1	0.0	1.138211382	0.398373984	123.0	0	1	6	1.0	118	118	0
1	1	0.0	0.013245033	0.013245033	151.0	0	1	5	1.0	9099	9099	0
1	1	0.0	0.013245033	0.013245033	151.0	0	1	16	1.0	9100	9100	0
1	1	0.0	0.009345794	0.009345794	107.0	0	3	7	1.0	319	319	0
1	1	0.0	0.160416667	0.016666667	480.0	0	6	5	1.0	13	13	0
1	2	0.666578358	0.011857708	0.033596838	253.0	0	6	51	1.0	15	15	0
1	1	0.0	0.117647059	0.147058824	34.0	0	3	5	1.0	16	16	0
1	1	0.0	0.079365079	0.0	315.0	0	2	36	1.0	232	232	0
1	1	0.0	0.002386635	0.071599045	419.0	0	1	16	1.0	9101	9101	0
1	1	0.0	0.027124774	0.0	553.0	0	3	6	1.0	1	1	0
1	2	0.99107606	0.082926829	0.004878049	102.5	0	4	102	0.5	18	18	0
1	1	0.0	0.030150754	0.005025126	199.0	1	1	5	1.0	9102	9102	0
1	1	0.0	0.115107914	0.010071942	695.0	1	1	5	1.0	9103	9103	0
1	3	0.740452479	0.004585121	0.004437213	2253.666667	1	1	23	1.0	9106	9106	0
1	1	0.0	0.0	0.016393443	183.0	0	4	6	1.0	120	120	0
1	1	0.0	0.016393443	0.016393443	183.0	0	4	0	1.0	121	121	0
1	7	0.784622698	0.078206465	0.0818561	274.0	0	1	70	0.428571429	9113	9113	0
1	18	0.864153002	0.021628649	0.03935705	470.0555556	0	1	256	0.277777778	9131	9131	0
1	6	0.418964518	0.199677939	0.117552335	103.5	0	5	343	0.666666667	325	325	1
1	15	0.724520683	0.14084507	0.187241094	80.46666667	0	7	833	0.6	55	55	1
1	1	0.0	0.576470588	0.129411765	85.0	0	3	6	1.0	326	326	0
1	1	0.0	0.05952381	0.011904762	168.0	0	1	6	1.0	9132	9132	0
1	1	0.0	0.232876712	0.232876712	365.0	0	1	0	1.0	9133	9133	1
1	1	0.0	0.021276596	0.021276596	47.0	1	3	2	1.0	122	122	0
1	1	0.0	0.0	0.0	229.0	0	1	0	1.0	369	369	0
1	42	0.935463141	0.016052238	0.016188274	175.0238095	0	8	1188	0.714285714	369	369	1
1	1	0.0	0.036363636	0.018181818	55.0	0	3	8	1.0	19	19	0
1	5	0.0	0.0	0.0	135.4	0	1	0	0.2	58	58	0
1	1	0.0	0.045454545	0.045454545	132.0	0	3	58	1.0	78	78	0
1	19	0.0	0.0	0.0	61.31578947	0	1	0	0.052631579	78	78	1
1	10	0.422504725	0.49919829	0.336718332	187.1	0	5	538	0.7	58	58	1
1	2	0.764204507	0.02004008	0.016032064	249.5	0	1	19	1.0	9135	9135	0
1	15	0.743493214	0.068559557	0.069598338	192.5333333	0	10	299	0.8	16	16	0
1	1	0.0	0.0	0.0	46.0	0	1	0	1.0	16	16	0
1	1	0.0	0.120315582	0.003944773	507.0	0	6	2	1.0	20	20	0
1	1	0.0	0.75	0.5	4.0	0	3	1	1.0	123	123	0
1	1	0.0	0.04109589	0.01369863	73.0	1	3	7	1.0	370	370	0
1	2	0.977417818	0.011272142	0.01610306	310.5	0	4	0	0.5	125	125	0
1	2	0.970950594	0.009615385	0.006410256	312.0	0	1	8	1.0	9137	9137	0
1	1	0.0	0.0	0.0	2.0	0	1	0	1.0	9138	9138	0
1	5	0.0	0.0	0.0	38.2	0	1	0	0.2	388	388	0
1	13	0.89141726	0.028691393	0.015395381	219.8461538	0	7	156	0.538461538	388	388	0
1	4	0.576648406	0.024031459	0.007136615	1716.5	1	1	28	1.0	9142	9142	0
1	1	0.0	0.092783505	0.020618557	582.0	0	3	2	1.0	2	2	0
1	1	0.0	0.016949153	0.016949153	59.0	0	5	40	1.0	67	67	0
1	10	0.691972127	0.244559585	0.445595855	96.5	0	2	170	0.3	65	65	1
1	1	0.0	0.02173913	0.02173913	46.0	1	1	3	1.0	17	17	0
1	1	0.0	0.0	0.0	0.0	0	2	6	1.0	18	18	0
1	2	0.0	0.0	0.0	26.5	1	1	0	0.5	406	406	0
1	16	0.885900379	0.04440333	0.026827012	202.6875	1	9	626	0.6875	406	406	0
1	4	0.724645931	0.025129983	0.010398614	288.5	0	1	55	0.75	9146	9146	0
1	2	0.629249224	0.02	0.011666667	300.0	0	1	42	0.5	9148	9148	0
1	14	0.713705961	0.102150538	0.090053763	106.2857143	0	8	405	0.5	32	32	0
1	1	0.0	0.004237288	0.0	708.0	0	1	3	1.0	9149	9149	0
1	18	0.688087127	0.020058352	0.018234865	152.3333333	0	4	276	0.611111111	425	425	0
1	1	0.0	0.0	0.0	67.0	0	1	0	1.0	425	425	0
1	1	0.0	0.014953271	0.042990654	535.0	0	1	21	1.0	9150	9150	0
1	11	0.660340341	0.038121804	0.037192004	195.5454545	0	7	129	0.454545455	43	43	0
1	2	0.301378644	0.054313099	0.124600639	156.5	0	6	0	0.5	45	45	0
1	1	0.0	0.0	0.034482759	29.0	0	2	33	1.0	257	257	0
1	1	0.0	1.25	0.25	4.0	0	2	28	1.0	258	258	0
1	1	0.0	1.0	1.0	1.0	0	3	17	1.0	259	259	0
1	1	0.0	0.0	0.0	26.0	0	1	0	1.0	261	261	0
1	7	0.0	0.0	0.0	0.0	0	1	119	0.142857143	269	269	0
1	1	0.0	0.145454545	0.109090909	55.0	0	3	32	1.0	260	260	0
1	1	0.0	0.211267606	0.112676056	71.0	0	1	17	1.0	262	262	0
1	1	0.0	0.608695652	0.173913043	23.0	0	1	17	1.0	270	270	0
1	2	0.988699408	0.281690141	0.169014085	35.5	1	1	34	0.5	273	273	0
1	1	0.0	0.612903226	0.580645161	31.0	0	1	17	1.0	271	271	0
1	1	0.0	0.197183099	0.028169014	71.0	0	1	17	1.0	274	274	0
1	2	0.996791632	0.452380952	0.261904762	21.0	0	1	34	0.5	276	276	0
1	1	0.0	0.782608696	0.217391304	23.0	0	1	17	1.0	277	277	0
1	1	0.0	0.76	0.24	25.0	0	1	17	1.0	278	278	0
1	1	0.0	0.35	0.425	40.0	0	1	17	1.0	279	279	0
1	1	0.0	0.016949153	0.012711864	708.0	0	1	0	1.0	9151	9151	0
1	1	0.0	0.215384615	0.211538462	260.0	0	4	17	1.0	282	282	0
1	3	0.0	0.0	0.0	0.0	0	3	169	0.666666667	285	285	0
1	1	0.0	0.555555556	0.361111111	72.0	0	1	17	1.0	280	280	0
1	1	0.0	0.0	0.0	17.0	0	1	0	1.0	281	281	0
1	2	0.0	0.0	0.0	37.0	0	1	0	0.5	289	289	0
1	2	0.242292189	0.3125	0.3125	40.0	0	2	80	1.0	287	287	0
1	2	0.0	0.157894737	0.052631579	9.5	0	4	60	1.0	292	292	0
1	1	0.0	1.135135135	1.378378378	37.0	0	2	17	1.0	290	290	0
1	1	0.0	0.768421053	0.8	95.0	0	3	32	1.0	293	293	0
1	1	0.0	0.0	0.0	0.0	0	2	32	1.0	294	294	0
1	2	0.280802198	0.67027027	0.772972973	92.5	0	3	64	0.5	296	296	0
1	4	0.927645366	0.672086721	0.674796748	92.25	0	3	128	0.25	302	302	0
1	1	0.0	0.830508475	0.728813559	236.0	0	4	25	1.0	298	298	0
1	1	0.0	1.0	0.783783784	185.0	0	2	32	1.0	297	297	0
1	6	0.755779221	0.398876404	0.479400749	89.0	0	4	167	0.833333333	309	309	0
1	1	0.0	0.23255814	0.139534884	43.0	0	1	28	1.0	303	303	0
1	2	0.0	0.0	0.0	0.0	0	1	56	0.5	311	311	0
1	1	0.0	0.142857143	0.285714286	35.0	0	1	28	1.0	321	321	0
1	7	0.0	0.0	0.0	143.5714286	0	1	0	0.142857143	320	320	1
1	2	0.89049164	0.130434783	0.081521739	92.0	0	2	171	1.0	313	313	0
1	1	0.0	0.746666667	0.813333333	75.0	0	1	17	1.0	322	322	0
1	2	0.99323382	0.143564356	0.00990099	101.0	0	3	116	1.0	325	325	0
1	1	0.0	0.0	0.0	12.0	0	1	0	1.0	323	323	0
1	1	0.0	0.675	0.775	360.0	0	4	32	1.0	326	326	0
1	1	0.0	0.0	0.0	0.0	0	2	32	1.0	327	327	0
1	1	0.0	0.0	0.0	0.0	0	2	34	1.0	330	330	0
1	1	0.0	0.0	0.0	15.0	0	1	0	1.0	329	329	0
1	1	0.0	0.005747126	0.011494253	174.0	0	3	48	1.0	328	328	0
1	2	0.0	0.0	0.0	54.5	0	1	0	0.5	332	332	0
1	1	0.0	0.0	0.0	67.0	0	1	0	1.0	335	335	0
1	1	0.0	0.034146341	0.014634146	205.0	0	4	48	1.0	338	338	0
1	2	0.0	0.0	0.0	0.0	0	3	66	1.0	337	337	0
1	1	0.0	0.0	0.0	109.0	0	1	0	1.0	335	335	0
1	1	0.0	0.415730337	1.573033708	89.0	0	3	48	1.0	333	333	0
1	1	0.0	0.008196721	0.008196721	122.0	0	2	63	1.0	339	339	0
1	2	1.0	0.009433962	0.009433962	106.0	0	3	7	1.0	341	341	0
1	4	0.909344285	0.037593985	0.037593985	166.25	0	4	7	1.0	345	345	1
1	1	0.0	0.02283105	0.00456621	219.0	0	4	0	1.0	347	347	0
1	1	0.0	0.010752688	0.010752688	186.0	0	4	4	1.0	346	346	0
1	1	0.0	0.037383178	0.037383178	107.0	0	4	4	1.0	348	348	0
1	1	0.0	0.0	0.0	0.0	0	2	111	1.0	353	353	0
1	1	0.0	0.719298246	0.614035088	114.0	0	3	63	1.0	349	349	0
1	3	0.0	0.0	0.0	0.0	0	4	178	0.666666667	352	352	0
1	1	0.0	0.62037037	0.990740741	108.0	0	3	61	1.0	356	356	0
1	1	0.0	0.47257384	0.248945148	237.0	0	5	3	1.0	355	355	0
1	1	0.0	0.0	0.0	0.0	0	3	61	1.0	354	354	0
1	1	0.0	0.076923077	0.076923077	78.0	0	3	61	1.0	375	375	0
1	1	0.0	0.666666667	0.333333333	6.0	0	2	111	1.0	373	373	0
1	1	0.0	1.326086957	0.68115942	138.0	0	4	54	1.0	374	374	0
1	16	0.0	0.0	0.0	0.0	0	3	1350	0.25	372	372	0
1	1	0.0	0.35483871	0.129032258	31.0	0	2	111	1.0	381	381	0
1	2	0.0	0.0	0.0	134.5	0	1	0	0.5	380	380	1
1	2	0.999177393	0.942028986	4.637681159	34.5	0	4	121	1.0	378	378	0
1	1	0.0	0.689655172	1.08045977	87.0	0	3	28	1.0	376	376	0
1	1	0.0	0.0	0.0	0.0	0	5	0	1.0	383	383	0
1	1	0.0	0.181818182	0.363636364	11.0	0	2	61	1.0	382	382	0
1	1	0.0	0.470588235	13.0	17.0	0	5	0	1.0	384	384	0
1	1	0.0	0.90625	0.671875	64.0	0	3	4	1.0	386	386	0
1	3	0.0	0.0	0.0	60.0	0	1	0	0.333333333	389	389	1
1	1	0.0	0.794520548	0.342465753	73.0	0	3	56	1.0	385	385	0
1	1	0.0	0.043478261	0.043478261	46.0	0	3	60	1.0	394	394	0
1	1	0.0	0.0	0.0	55.0	0	1	0	1.0	390	390	0
1	3	0.0	0.0	0.0	0.0	0	3	172	1.0	393	393	0
1	1	0.0	0.004395604	0.006593407	455.0	0	4	0	1.0	395	395	0
1	3	0.0	0.0	0.0	52.33333333	0	1	0	0.333333333	398	398	0
1	1	0.0	0.166666667	0.166666667	6.0	0	1	10	1.0	9152	9152	0
1	17	0.906420785	0.014340344	0.010516252	184.5882353	0	11	150	0.529411765	62	62	1
1	10	0.780195444	0.027190332	0.02265861	132.4	0	6	63	0.7	72	72	1
1	2	0.934068055	0.096666667	0.036666667	150.0	0	5	0	0.5	74	74	0
1	6	0.269212435	0.335078534	0.117801047	63.66666667	0	4	158	1.0	431	431	0
1	1	0.0	0.048192771	0.060240964	83.0	0	3	3	1.0	126	126	0
1	3	0.559363613	0.030120482	0.063253012	110.6666667	0	5	3	0.666666667	77	77	0
1	1	0.0	0.0	0.0	51.0	0	1	0	1.0	130	130	0
1	3	0.982944886	0.598639456	0.108843537	49.0	0	2	45	0.666666667	130	130	0
1	3	0.85269325	0.093333333	0.176666667	100.0	0	5	1	0.666666667	80	80	0
1	1	0.0	0.0	0.0	21.0	1	1	0	1.0	12	10	0
1	9	0.427868484	0.03926097	0.035796767	96.22222222	1	4	137	0.777777778	12	10	1
1	1	0.0	0.072847682	0.0	151.0	1	4	0	1.0	13	11	0
1	11	0.70562999	0.693620845	0.584007188	101.1818182	0	1	425	0.181818182	9163	9163	0
1	1	0.0	0.001183432	0.022485207	845.0	1	1	4	1.0	9164	9164	0
1	2	0.0	0.0	0.0	55.0	0	1	0	0.5	459	459	0
1	26	0.717623279	0.050718954	0.031633987	147.1153846	0	7	613	0.615384615	459	459	0
1	3	1.0	0.015037594	0.015037594	133.0	0	2	91	0.666666667	462	462	0
1	1	0.0	0.575342466	0.02739726	73.0	0	1	0	1.0	131	131	0
1	9	0.0	0.039735099	0.016556291	33.55555556	0	5	0	0.333333333	140	140	0
1	1	0.0	0.066666667	0.028571429	210.0	0	4	96	1.0	119	119	0
1	3	0.653037708	0.007168459	0.082437276	93.0	1	5	31	0.666666667	16	5	0
1	13	0.914086473	0.243581303	0.040157999	116.8461538	0	5	218	0.846153846	411	411	0
1	3	0.960229718	0.037656904	0.0041841	79.66666667	0	1	44	0.666666667	9167	9167	0
1	1	0.0	0.124260355	0.041420118	169.0	0	4	57	1.0	120	120	0
1	13	0.36871538	0.113120074	0.07232267	165.9230769	0	6	78	0.538461538	476	476	0
1	1	0.0	0.0	0.0	4.0	0	1	0	1.0	476	476	0
1	2	0.0	0.0	0.0	0.0	0	5	0	0.5	478	478	0
1	1	0.0	0.037878788	0.03030303	132.0	1	2	0	1.0	479	479	0
1	1	0.0	0.027027027	0.027027027	37.0	1	1	83	1.0	9168	9168	0
1	10	0.433637042	0.073965652	0.030444965	512.4	1	1	270	0.3	9178	9178	0
1	1	0.0	0.0	0.0	4.0	1	1	0	1.0	22	17	0
1	2	0.361365804	0.119402985	1.291044776	67.0	1	2	0	1.0	20	15	0
1	1	0.0	0.171052632	0.078947368	152.0	1	4	0	1.0	22	17	0
1	2	0.0	0.0	0.0	101.5	1	1	0	0.5	20	15	0
1	1	0.0	0.007692308	0.007692308	260.0	1	4	2	1.0	412	412	0
1	1	0.0	0.055555556	0.055555556	18.0	0	1	20	1.0	141	141	0
1	4	0.921146095	0.012481645	0.005873715	340.5	1	3	70	1.0	483	483	0
1	1	0.0	0.019685039	0.039370079	254.0	0	4	1	1.0	413	413	0
1	1	0.0	0.005181347	0.005181347	386.0	0	4	1	1.0	414	414	0
1	3	0.6717815	0.077253219	0.143776824	155.3333333	0	1	191	0.666666667	9181	9181	0
1	3	0.718804491	0.006538895	0.006087937	1478.333333	0	1	3	0.333333333	9184	9184	0
1	3	0.960229718	0.000676285	0.000450857	1478.666667	0	1	0	0.333333333	9187	9187	0
1	1	0.0	0.007633588	0.007633588	131.0	0	1	0	1.0	9188	9188	0
1	4	0.809913925	0.174863388	0.122040073	137.25	0	3	183	1.0	418	418	0
1	2	0.999609836	0.190322581	0.087096774	155.0	0	1	0	0.5	9190	9190	0
1	1	0.0	0.015184382	0.015184382	461.0	1	1	12	1.0	9191	9191	0
1	3	0.669849992	0.131481481	0.035185185	180.0	0	1	46	0.666666667	9194	9194	0
1	1	0.0	0.101694915	0.011299435	177.0	0	1	0	1.0	9195	9195	0
1	1	0.0	0.005649718	0.005649718	177.0	0	1	0	1.0	9196	9196	0
1	9	0.620563486	0.246558198	0.202753442	88.77777778	0	6	137	0.777777778	494	494	0
1	2	0.0	0.0	0.0	45.0	0	1	0	0.5	494	494	0
1	3	0.23422152	0.208333333	0.025	40.0	0	3	128	1.0	498	498	0
1	1	0.0	0.0	0.0	16.0	0	1	0	1.0	498	498	0
1	18	0.86749147	0.122586062	0.224601175	132.3333333	1	3	1658	0.444444444	589	589	1
1	4	0.715780142	0.002515967	0.000193536	1291.75	1	1	51	0.75	9200	9200	0
1	4	0.786912111	0.039473684	0.063397129	209.0	1	7	96	1.0	23	23	1
1	4	0.486106718	0.030389364	0.000949668	263.25	0	5	6	0.75	422	422	0
1	2	0.998363673	0.098666667	0.069333333	187.5	0	4	4	1.0	424	424	0
1	15	0.686424539	0.179008371	0.381197682	103.5333333	1	7	31	0.733333333	96	96	1
1	1	0.0	0.0	0.0	174.0	1	1	0	1.0	96	96	0
1	5	0.579822343	0.046822742	0.046822742	119.6	0	7	9	0.8	101	101	0
1	12	0.758289075	0.010888057	0.014630827	244.9166667	0	6	21	0.583333333	113	113	0
1	1	0.0	0.006369427	0.006369427	157.0	0	1	1	1.0	9201	9201	0
1	1	0.0	0.014957265	0.014957265	468.0	0	1	1	1.0	9202	9202	0
1	25	0.628507417	0.088145232	0.097112861	182.88	0	8	196	0.36	523	523	1
1	2	0.918295834	0.00362757	0.00362757	413.5	0	4	0	0.5	525	525	0
1	1	0.0	0.23255814	0.174418605	86.0	0	1	13	1.0	9203	9203	0
1	1	0.0	0.023255814	0.023255814	86.0	0	1	0	1.0	9204	9204	0
1	13	0.781228949	0.048994327	0.022692109	149.1538462	0	11	16	0.461538462	126	126	0
1	1	0.0	1.298850575	1.149425287	87.0	0	1	24	1.0	9205	9205	0
1	1	0.0	0.0	0.011494253	87.0	0	1	0	1.0	9206	9206	0
1	2	0.297472249	0.108552632	0.328947368	152.0	0	5	0	0.5	128	128	0
1	2	0.164639685	0.015427469	0.019927148	2333.5	0	1	2	0.5	9208	9208	1
1	21	0.678461704	0.037752772	0.017367906	584.0	0	1	290	0.380952381	9229	9229	0
1	1	0.0	0.041666667	0.0	24.0	0	1	0	1.0	9230	9230	0
1	1	0.0	0.054263566	0.0	129.0	0	2	2	1.0	23	18	0
1	1	0.0	0.1	0.0	180.0	0	2	1	1.0	590	590	0
1	1	0.0	0.012269939	0.012269939	163.0	0	2	100	1.0	591	591	0
1	1	0.0	0.0	0.001718213	582.0	0	3	6	1.0	24	6	0
1	3	0.94639463	0.005610098	0.005610098	237.6666667	0	3	10	0.666666667	528	528	0
1	2	0.994030211	0.009646302	0.008038585	311.0	1	4	5	1.0	143	143	0
1	2	0.0	0.0	0.0	58.5	0	1	0	0.5	112	112	0
1	32	0.6075566	0.103568755	0.069628151	125.21875	0	12	1405	0.71875	112	112	1
1	2	0.873981048	0.025	0.045833333	120.0	1	2	4	0.5	234	234	0
1	2	0.998000884	0.007228916	0.015662651	415.0	0	3	4	0.5	236	236	0
1	1	0.0	0.0	0.001043841	958.0	0	1	25	1.0	9231	9231	0
1	1	0.0	0.0	0.0	4.0	0	1	0	1.0	133	133	0
1	20	0.40504132	0.068727273	0.079272727	137.5	0	11	695	0.65	133	133	1
1	16	0.83332291	0.326651819	0.259836674	84.1875	1	7	26	0.5	144	144	1
1	7	0.631343521	0.045862413	0.039880359	143.2857143	0	12	173	1.0	537	537	0
1	2	0.0	0.0	0.0	154.0	0	1	0	0.5	537	537	0
1	14	0.485607148	0.0299511	0.074572127	116.8571429	0	9	207	0.785714286	147	147	0
1	15	0.846813048	0.023273273	0.010760761	532.8	0	1	325	0.333333333	9246	9246	0
1	2	0.0	0.004310345	0.017241379	116.0	0	1	2	1.0	9248	9248	1
1	2	0.721928095	0.055762082	0.018587361	134.5	0	5	1	1.0	146	146	0
1	1	0.0	0.001818182	0.005454545	550.0	0	4	1	1.0	144	144	0
1	1	0.0	0.0	0.01754386	57.0	0	3	0	1.0	147	147	0
1	1	0.0	0.956521739	0.543478261	46.0	0	4	0	1.0	148	148	0
1	1	0.0	0.043478261	0.043478261	46.0	1	4	0	1.0	149	149	0
1	1	0.0	0.001818182	0.001818182	550.0	0	4	0	1.0	145	145	0
1	6	0.697075845	0.118527043	0.0287687	144.8333333	0	4	109	0.833333333	543	543	0
1	2	0.0	0.0	0.0	0.0	0	5	2	0.5	147	147	0
1	1	0.0	0.003466205	0.005199307	577.0	0	1	1	1.0	9249	9249	0
1	1	0.0	0.017241379	0.0	58.0	0	3	0	1.0	148	148	1
1	1	0.0	0.166666667	0.166666667	6.0	0	1	4	1.0	9250	9250	0
1	1	0.0	0.017821782	0.007920792	505.0	0	1	1	1.0	9251	9251	0
1	1	0.0	0.0	0.0	138.0	0	1	0	1.0	70	70	1
1	2	0.999165294	0.127659574	0.156673114	258.5	0	4	68	1.0	70	70	0
1	1	0.0	0.044811321	0.087264151	424.0	0	3	2	1.0	592	592	0
1	3	0.965633607	0.008547009	0.010683761	156.0	1	4	3	1.0	546	546	0
1	1	0.0	0.112149533	0.093457944	107.0	1	3	2	1.0	547	547	0
1	1	0.0	0.016438356	0.0	365.0	1	1	0	1.0	9252	9252	0
1	1	0.0	0.009852217	0.049261084	406.0	1	4	1	1.0	21	21	0
1	1	0.0	0.007334963	0.0	409.0	1	4	0	1.0	6	6	0
1	2	0.0	0.0	0.0	0.0	0	2	59	1.0	72	72	0
1	2	0.99107606	0.008174387	0.004087193	367.0	1	5	7	1.0	149	149	1
1	5	0.98583832	0.106521739	0.023913043	92.0	1	6	17	0.6	153	153	0
1	1	0.0	0.035714286	0.007142857	140.0	0	5	3	1.0	150	150	0
1	1	0.0	0.126520681	0.04622871	411.0	0	3	3	1.0	151	151	0
1	1	0.0	0.001808318	0.001808318	553.0	0	4	0	1.0	152	152	0
1	1	0.0	0.013513514	0.013513514	74.0	0	2	76	1.0	153	153	0
1	1	0.0	0.026315789	0.026315789	152.0	1	4	6	1.0	593	593	0
1	1	0.0	0.414634146	0.097560976	41.0	0	2	76	1.0	154	154	0
1	22	0.650219194	0.156654888	0.089988221	192.9545455	0	7	652	0.727272727	569	569	0
1	1	0.0	0.019607843	0.003921569	510.0	0	1	3	1.0	9253	9253	0
1	1	0.0	0.00621118	0.00621118	161.0	0	2	3	1.0	24	24	0
1	1	0.0	0.017391304	0.004347826	230.0	0	1	28	1.0	9254	9254	0
1	2	0.967294779	0.036161335	0.009735744	359.5	0	1	10	1.0	9256	9256	0
1	3	0.729270354	0.178640777	0.081553398	171.6666667	0	6	3	1.0	156	156	1
1	15	0.6517617	0.09809391	0.071129707	143.4	0	9	261	0.8	439	439	0
1	1	0.0	0.006024096	0.006024096	166.0	0	5	4	1.0	440	440	0
1	1	0.0	0.01221374	0.004580153	655.0	0	1	17	1.0	9257	9257	0
1	2	0.485460761	0.058536585	0.034146341	102.5	0	2	11	1.0	443	443	0
1	1	0.0	0.06	0.02	50.0	1	1	0	1.0	441	441	0
1	3	0.0	0.0	0.0	62.33333333	0	1	0	0.333333333	9	9	0
1	9	0.684100301	0.308597032	0.27191263	396.7777778	0	1	194	0.777777778	9266	9266	0
1	1	0.0	0.018867925	0.018867925	53.0	0	3	5	1.0	155	155	0
1	4	0.602768853	0.031207598	0.02578019	184.25	0	5	89	0.75	159	159	0
1	1	0.0	0.007246377	0.007246377	138.0	0	4	8	1.0	444	444	0
1	7	0.88883666	0.06122449	0.054421769	84.0	0	5	13	0.428571429	451	451	0
1	1	0.0	0.0	0.0	5.0	0	1	0	1.0	452	452	0
1	1	0.0	0.00608828	0.00304414	657.0	0	1	1	1.0	9267	9267	0
1	8	0.789779372	0.096368715	0.099162011	89.5	0	6	155	0.75	460	460	0
1	11	0.775520562	0.078482668	0.045127534	139.0	0	8	38	0.545454545	168	168	1
1	1	0.0	0.0	0.0	54.0	0	1	0	1.0	168	168	0
1	5	0.575543685	0.012636539	0.010280574	933.8	0	1	305	0.8	9272	9272	0
1	1	0.0	0.32	0.24	25.0	1	3	0	1.0	169	169	0
1	1	0.0	0.005102041	0.010204082	196.0	0	2	4	1.0	237	237	0
1	31	0.79132188	0.155305276	0.053052756	108.8387097	0	7	1634	0.387096774	604	604	0
1	4	0.0	0.0	0.0	109.75	0	1	0	0.25	604	604	0
1	3	0.470266149	0.022712091	0.036740147	499.0	0	1	54	0.666666667	9275	9275	0
1	26	0.0	0.0	0.0	113.5384615	0	1	0	0.038461538	526	526	1
1	40	0.463745808	0.04137931	0.109359606	25.375	0	6	430	0.55	526	526	0
1	12	0.843916973	0.039820167	0.061014772	129.75	0	4	185	0.5	616	616	0
1	1	0.0	0.183673469	0.0	196.0	1	1	29	1.0	9276	9276	0
1	1	0.0	0.380434783	0.282608696	92.0	0	3	0	1.0	160	160	0
1	1	0.0	0.157894737	0.0	19.0	0	1	90	1.0	9277	9277	0
1	2	1.0	0.006920415	0.017301038	289.0	1	1	0	0.5	528	528	0
1	3	0.407102715	0.083794466	0.061660079	421.6666667	0	3	0	0.666666667	619	619	0
1	24	0.775119703	0.091802168	0.050813008	123.0	0	9	353	0.541666667	181	181	0
1	8	0.0	0.0	0.0	100.625	0	1	0	0.125	181	181	1
1	1	0.0	0.071748879	0.044843049	223.0	0	1	29	1.0	9278	9278	0
1	3	0.93336968	0.029239766	0.011695906	342.0	0	1	4	1.0	9281	9281	0
1	2	0.684038436	0.083892617	0.100671141	149.0	1	1	12	1.0	9283	9283	0
1	1	0.0	0.009708738	0.087378641	103.0	0	1	0	1.0	9284	9284	0
1	5	0.443831948	0.463917526	0.379725086	116.4	0	6	144	1.0	624	624	1
1	3	0.79919772	0.09787234	0.059574468	78.33333333	0	6	14	0.666666667	24	24	0
1	1	0.0	0.136363636	0.090909091	22.0	0	3	64	1.0	25	25	0
1	3	0.912733241	0.174603175	0.095238095	21.0	0	4	85	1.0	28	28	0
1	1	0.0	0.003629764	0.00907441	551.0	1	4	1	1.0	161	161	0
1	3	0.991976263	0.01432958	0.0	651.3333333	0	4	25	0.666666667	184	184	0
1	4	0.797561437	2.2	1.994666667	93.75	0	1	292	0.5	9288	9288	0
1	1	0.0	0.043478261	0.059903382	1035.0	0	1	1	1.0	9289	9289	0
1	1	0.0	0.016216216	0.059459459	185.0	0	1	9	1.0	9290	9290	0
1	2	0.619382195	0.04587156	0.013761468	109.0	0	3	41	1.0	26	20	0
1	1	0.0	0.004518072	0.001506024	664.0	0	1	1	1.0	9291	9291	0
1	1	0.0	0.0	0.025210084	119.0	1	3	1	1.0	162	162	0
1	2	0.0	0.0	0.0	37.5	0	1	0	0.5	186	186	0
1	1	0.0	0.0	0.0	92.0	1	1	0	1.0	635	635	0
1	10	0.741768586	0.08258381	0.063777596	122.3	1	7	56	0.7	635	635	0
1	2	0.909022156	0.139841689	0.055408971	189.5	0	1	19	1.0	9293	9293	0
1	1	0.0	0.162790698	0.279069767	172.0	1	4	1	1.0	163	163	1
1	1	0.0	0.014285714	0.014285714	70.0	0	6	21	1.0	27	7	0
1	7	0.549227418	0.057534247	0.312328767	52.14285714	0	5	13	0.714285714	195	195	0
1	2	0.0	0.0	0.0	25.5	0	1	0	0.5	195	195	0
1	2	0.994030211	0.06	0.05	50.0	1	3	78	1.0	74	74	0
1	5	0.0	0.0	0.0	0.0	0	4	8	0.6	200	200	0
1	1	0.0	0.130434783	0.130434783	46.0	0	4	5	1.0	201	201	0
1	1	0.0	0.0	0.0	11.0	0	1	0	1.0	623	623	0
1	29	0.88984158	0.078742348	0.1213133	123.9310345	0	4	306	0.517241379	623	623	0
1	2	0.0	0.0	0.0	56.0	0	1	0	0.5	30	30	0
1	1	0.0	1.0	1.0	1.0	0	3	19	1.0	31	31	0
1	1	0.0	0.355263158	0.578947368	76.0	0	4	26	1.0	33	33	0
1	1	0.0	0.045454545	0.136363636	66.0	0	4	19	1.0	32	32	0
1	4	0.822924164	0.038907285	0.039735099	302.0	0	6	43	1.0	167	167	0
1	2	0.0	0.0	0.0	35.0	0	1	0	0.5	77	77	0
1	1	0.0	0.066777963	0.005008347	599.0	0	5	2	1.0	77	77	0
1	1	0.0	0.133550489	0.133550489	307.0	0	1	31	1.0	9294	9294	0
1	4	0.78909385	0.075208914	0.02367688	179.5	0	2	7	0.75	639	639	0
1	2	0.619382195	0.074561404	0.039473684	114.0	1	1	15	1.0	203	203	1
1	1	0.0	0.070175439	0.105263158	114.0	0	1	31	1.0	9295	9295	0
1	1	0.0	0.270358306	0.221498371	307.0	0	1	0	1.0	9296	9296	0
1	2	0.650022422	0.026687598	0.020408163	318.5	0	5	0	1.0	79	79	0
1	1	0.0	0.305555556	0.083333333	108.0	0	3	2	1.0	168	168	0
1	1	0.0	0.0	0.0	29.0	1	1	0	1.0	174	174	0
1	5	0.874548642	0.049079755	0.049079755	32.6	1	2	395	0.2	174	174	0
1	1	0.0	0.003327787	0.001663894	601.0	1	6	0	1.0	175	175	0
1	1	0.0	0.086956522	0.069565217	115.0	0	1	0	1.0	9297	9297	0
1	2	0.404448386	0.131578947	0.194736842	95.0	1	2	2	0.5	625	625	0
1	8	0.807222328	0.025974026	0.025108225	288.75	0	1	309	0.25	9305	9305	0
1	1	0.0	0.077922078	0.006493506	154.0	1	1	2	1.0	9306	9306	0
1	1	0.0	0.034951456	0.003883495	515.0	0	8	6	1.0	34	34	0
1	9	0.706609617	0.049786629	0.024182077	234.3333333	0	1	126	0.666666667	9315	9315	0
1	2	0.69621226	0.015706806	0.068062827	95.5	0	1	33	1.0	9317	9317	0
1	1	0.0	0.001329787	0.001329787	752.0	0	1	0	1.0	9318	9318	0
1	1	0.0	0.011363636	0.022727273	88.0	0	3	7	1.0	640	640	0
1	1	0.0	0.011764706	0.047058824	85.0	0	3	0	1.0	641	641	0
1	8	0.966743026	0.261306533	0.045226131	24.875	0	1	163	0.25	9326	9326	0
1	1	0.0	0.137931034	0.0	29.0	1	2	10	1.0	204	204	0
1	8	0.797411048	0.059016393	0.012459016	190.625	1	1	177	0.625	9334	9334	0
1	2	0.091546302	0.363509749	0.353760446	359.0	0	1	16	1.0	9336	9336	0
1	1	0.0	0.0	0.0	51.0	0	1	0	1.0	664	664	0
1	22	0.731238474	0.126099707	0.16254713	108.5	0	8	609	0.590909091	663	663	1
1	12	0.899500791	0.02020202	0.028058361	74.25	0	4	0	0.083333333	676	676	0
1	4	0.154403748	0.30521262	0.144032922	364.5	0	1	220	0.75	9340	9340	0
1	1	0.0	0.0	0.0	65.0	0	1	0	1.0	683	683	0
1	6	0.957899544	0.047388781	0.017408124	172.3333333	0	3	138	0.666666667	683	683	0
1	2	0.918295834	0.002024291	0.004048583	247.0	1	1	21	1.0	9342	9342	0
1	10	0.711943414	0.210816777	0.252759382	90.6	0	6	258	0.8	134	134	1
1	4	0.0	0.0	0.0	45.25	0	1	0	0.25	134	134	0
1	3	0.741339091	0.054347826	0.019021739	245.3333333	0	7	40	1.0	686	686	1
1	1	0.0	0.054901961	0.011764706	255.0	1	1	32	1.0	9343	9343	1
1	10	0.643867932	0.046196404	0.037067773	361.5	0	1	148	0.7	9353	9353	0
1	1	0.0	0.0	0.0	39.0	0	1	0	1.0	35	35	0
1	4	0.342155076	0.678832117	0.080291971	34.25	0	6	127	1.0	39	39	0
1	1	0.0	0.038461538	0.5	26.0	0	3	16	1.0	40	40	0
1	2	0.061465249	0.218111541	0.089453341	905.5	0	1	2	1.0	9355	9355	0
1	1	0.0	0.068181818	0.03030303	132.0	0	2	3	1.0	135	135	0
1	1	0.0	0.04	0.013333333	75.0	0	1	13	1.0	176	176	0
1	1	0.0	0.102040816	0.142857143	49.0	0	1	14	1.0	529	529	0
1	3	0.95967473	0.392508143	0.120521173	204.6666667	0	7	18	0.333333333	532	532	1
1	1	0.0	0.019480519	0.0	154.0	0	1	6	1.0	533	533	0
1	1	0.0	0.041666667	0.0	48.0	0	4	5	1.0	205	205	0
1	2	0.370241596	0.077472527	0.069230769	910.0	0	1	6	0.5	9357	9357	0
1	3	0.887617174	0.085808581	0.070407041	303.0	0	5	60	1.0	179	179	0
1	3	0.619165409	0.022977023	0.018981019	333.6666667	0	1	23	1.0	9360	9360	0
1	5	0.921844366	0.082191781	0.009784736	102.2	0	4	271	0.8	140	140	1
1	1	0.0	0.027777778	0.013888889	144.0	1	4	11	1.0	180	180	0
1	19	0.868158866	0.111911623	0.082132565	109.5789474	0	5	333	0.578947368	555	555	1
1	3	0.0	0.0	0.0	25.66666667	0	1	0	0.333333333	555	555	1
1	2	1.0	0.025974026	0.012987013	77.0	0	5	12	1.0	26	26	0
1	1	0.0	0.097560976	0.0	41.0	0	1	4	1.0	41	41	0
1	4	0.953004089	0.158249158	0.057239057	74.25	0	6	15	0.75	45	45	0
1	1	0.0	0.021978022	0.010989011	91.0	0	1	0	1.0	46	46	0
1	3	0.620193901	0.129258517	0.008016032	332.6666667	0	1	47	1.0	9363	9363	0
1	18	0.723323513	0.148247978	0.171832884	82.44444444	0	8	1131	0.5	97	97	1
1	10	0.744367583	0.04121965	0.016374929	177.1	0	1	386	0.5	9373	9373	0
1	1	0.0	0.097222222	0.092592593	216.0	0	1	16	1.0	556	556	0
1	1	0.0	0.017167382	0.004291845	466.0	0	1	5	1.0	9374	9374	0
1	5	0.666595475	0.771732333	0.436522827	319.8	0	1	121	0.6	9379	9379	0
1	1	0.0	0.004291845	0.004291845	466.0	0	1	0	1.0	9380	9380	0
1	8	0.747303519	0.140367405	0.061234103	265.375	0	1	159	0.875	9388	9388	0
1	15	0.559144668	0.115315315	0.100900901	111.0	0	7	222	0.533333333	702	702	0
1	1	0.0	0.0	0.0	17.0	0	1	0	1.0	702	702	0
1	1	0.0	0.0	0.0	107.0	0	1	0	1.0	707	707	0
1	4	0.413140173	0.027504912	0.096267191	127.25	0	3	93	0.75	707	707	0
1	1	0.0	1.0	1.0	1.0	0	3	5	1.0	47	47	0
1	3	0.533712895	0.0703667	0.021803766	336.3333333	0	1	1	0.666666667	9391	9391	0
1	1	0.0	0.603015075	0.703517588	199.0	0	3	72	1.0	181	181	0
1	1	0.0	0.041237113	0.082474227	194.0	0	1	0	1.0	9392	9392	0
1	2	0.619382195	0.035714286	0.030612245	98.0	0	3	2	1.0	709	709	0
1	5	0.911033949	0.178970917	0.140939597	89.4	0	5	14	0.6	145	145	1
1	1	0.0	0.12244898	0.107142857	196.0	0	1	1	1.0	9393	9393	0
1	15	0.462447164	0.180096051	0.142475987	249.8666667	0	1	550	0.6	9408	9408	0
1	3	0.993739447	1.523529412	1.064705882	56.66666667	0	1	114	0.333333333	9411	9411	0
1	12	0.802590371	0.055751588	0.030345801	118.0833333	0	4	123	0.333333333	249	249	1
1	3	0.841519736	0.023975251	0.010054138	431.0	0	1	20	1.0	9414	9414	0
1	6	0.768504796	0.18724559	0.040705563	122.8333333	0	4	65	0.666666667	187	187	1
1	4	0.713497639	0.018567639	0.043103448	377.0	0	1	2	0.75	9418	9418	0
1	4	0.875	0.013245033	0.013245033	151.0	0	4	0	0.25	191	191	1
1	1	0.0	0.02	0.02	50.0	0	3	13	1.0	146	146	0
1	1	0.0	0.010752688	0.002688172	372.0	0	4	1	1.0	710	710	0
1	1	0.0	0.012285012	0.012285012	407.0	0	3	6	1.0	711	711	0
1	59	0.765585702	0.10140065	0.072908345	318.2542373	0	1	3217	0.084745763	9521	9521	0
1	2	0.0	0.0	0.0	15.5	0	1	0	0.5	9521	9521	0
1	42	0.712136164	0.146361689	0.112639071	344.547619	0	1	2202	0.119047619	9460	9460	0
1	8	0.872321984	0.027272727	0.030735931	288.75	0	1	400	0.25	9529	9529	0
1	1	0.0	0.181818182	0.025974026	77.0	1	2	58	1.0	192	192	0
1	1	0.0	0.006369427	0.006369427	157.0	1	2	85	1.0	193	193	0
1	1	0.0	0.0	0.041666667	24.0	1	2	85	1.0	194	194	0
1	1	0.0	2.125	2.0	8.0	0	2	128	1.0	250	250	0
1	2	0.67694187	2.214285714	1.785714286	7.0	0	3	143	1.0	252	252	0
1	3	0.989944919	0.012508687	0.004864489	479.6666667	0	1	15	1.0	9532	9532	0
1	1	0.0	0.010928962	0.008196721	366.0	0	1	0	1.0	9533	9533	0
1	1	0.0	0.032432432	0.010810811	370.0	1	1	0	1.0	9534	9534	0
1	6	0.602399162	0.097793679	0.062611807	279.5	0	3	40	0.333333333	258	258	0
1	1	0.0	0.132352941	0.147058824	136.0	0	1	0	1.0	9535	9535	0
1	1	0.0	0.363636364	0.127272727	110.0	0	2	0	1.0	259	259	0
1	1	0.0	0.030973451	0.019911504	452.0	0	1	0	1.0	9536	9536	0
1	1	0.0	0.733333333	0.6	15.0	0	1	0	1.0	9537	9537	0
1	1	0.0	0.236725664	0.075221239	452.0	0	1	0	1.0	9538	9538	0
1	1	0.0	0.133333333	0.0	15.0	0	1	0	1.0	9539	9539	0
1	4	0.810518617	0.03125	0.018554688	256.0	0	4	24	1.0	715	715	0
1	1	0.0	0.0	0.006637168	452.0	0	1	1	1.0	9540	9540	0
1	4	0.83899214	0.020242915	0.018218623	123.5	0	4	4	0.25	28	28	0
1	1	0.0	0.093023256	0.0	43.0	0	3	0	1.0	29	29	0
1	1	0.0	3.5	0.25	4.0	0	1	29	1.0	626	626	0
1	1	0.0	1.25	0.0	4.0	0	1	0	1.0	627	627	0
1	1	0.0	4.2	2.8	10.0	0	3	129	1.0	30	30	0
1	3	0.793537091	0.277777778	0.111111111	114.0	0	3	15	1.0	149	149	1
1	1	0.0	1.818181818	0.636363636	11.0	0	3	42	1.0	628	628	0
1	2	0.954434003	0.882352941	0.529411765	8.5	0	3	129	1.0	630	630	0
1	1	0.0	0.090909091	0.090909091	11.0	0	3	0	1.0	631	631	0
1	4	0.509504931	0.103855721	0.050995025	402.0	0	1	54	0.75	9544	9544	0
1	1	0.0	2.142857143	1.428571429	7.0	0	3	16	1.0	31	31	0
1	1	0.0	2.142857143	1.142857143	7.0	0	3	129	1.0	32	32	0
1	1	0.0	0.016666667	0.05	60.0	0	3	9	1.0	33	33	0
1	1	0.0	3.055555556	2.166666667	18.0	0	3	59	1.0	260	260	0
1	1	0.0	0.173913043	0.217391304	23.0	0	3	9	1.0	34	34	0
1	1	0.0	0.25	0.25	60.0	0	3	0	1.0	35	35	0
1	1	0.0	0.450920245	0.417177914	326.0	0	2	1	1.0	261	261	1
1	1	0.0	0.023622047	0.031496063	127.0	0	3	1	1.0	36	36	0
1	1	0.0	0.025590551	0.041338583	508.0	0	3	1	1.0	262	262	0
1	1	0.0	0.105263158	0.289473684	38.0	0	3	9	1.0	37	37	0
1	1	0.0	0.16	0.04	25.0	0	3	0	1.0	38	38	0
1	1	0.0	0.024242424	0.006060606	330.0	0	2	0	1.0	263	263	0
1	2	0.337290067	0.415441176	0.290441176	272.0	0	3	2	1.0	633	633	0
1	1	0.0	0.3125	0.328125	64.0	0	3	9	1.0	39	39	0
1	15	0.879611177	0.039891557	0.01626646	172.1333333	0	4	48	0.6	278	278	1
1	1	0.0	0.138461538	1.107692308	65.0	0	3	0	1.0	40	40	0
1	2	0.948078244	0.016410256	0.014358974	487.5	0	3	0	0.5	635	635	0
1	4	0.980073981	0.176970634	0.030911901	323.5	0	1	33	0.75	9548	9548	0
1	1	0.0	0.074626866	0.007462687	134.0	0	3	0	1.0	41	41	0
1	3	0.789690082	0.008645533	0.008645533	231.3333333	0	4	1	1.0	638	638	0
1	1	0.0	0.065217391	0.130434783	46.0	0	3	0	1.0	42	42	0
1	1	0.0	0.097297297	0.113513514	185.0	0	3	0	1.0	43	43	0
1	1	0.0	0.421052632	0.315789474	19.0	0	3	9	1.0	44	44	0
1	2	0.79732651	0.115173675	0.096892139	273.5	0	3	0	1.0	640	640	0
1	2	0.591672779	0.102040816	0.183673469	24.5	0	3	0	1.0	46	46	0
1	2	0.980798365	0.035234899	0.036912752	298.0	0	4	0	1.0	642	642	0
1	12	0.875191665	0.071913161	0.03030303	184.25	0	6	407	0.833333333	234	234	0
1	17	0.0	0.0	0.0	95.82352941	0	1	0	0.058823529	234	234	1
1	5	0.379582675	0.07994186	0.024709302	275.2	1	1	84	0.8	9553	9553	0
1	1	0.0	0.002439024	0.002439024	410.0	0	1	1	1.0	9554	9554	0
1	2	0.257458024	0.328493648	0.299455535	275.5	0	1	3	1.0	9556	9556	0
1	1	0.0	0.062899787	0.042643923	938.0	0	1	2	1.0	9557	9557	0
1	5	0.729481439	0.081967213	0.163934426	61.0	0	4	25	0.6	239	239	0
1	2	0.0	0.0	0.0	19.0	0	1	0	0.5	241	241	0
1	14	0.605413467	0.228415301	0.12568306	65.35714286	0	4	82	0.285714286	255	255	0
1	2	0.0	0.0	0.0	8.0	0	1	0	0.5	257	257	0
1	7	0.472932024	0.135454545	0.092727273	157.1428571	0	6	60	0.714285714	722	722	0
1	1	0.0	0.001886792	0.001886792	530.0	0	1	3	1.0	9558	9558	0
1	2	0.140327271	0.620689655	0.25	58.0	0	1	46	1.0	9560	9560	0
1	9	0.508349127	0.056823475	0.016767583	238.5555556	0	1	227	0.888888889	9569	9569	0
1	1	0.0	0.0	0.016085791	373.0	0	1	21	1.0	557	557	0
1	1	0.0	0.230769231	0.179487179	78.0	1	1	7	1.0	195	195	0
1	1	0.0	0.069767442	0.046511628	43.0	0	3	3	1.0	47	47	0
1	4	0.499792835	0.763803681	0.644171779	81.5	0	4	69	0.75	184	184	1
1	11	0.0	0.0	0.0	62.81818182	0	1	0	0.090909091	184	184	1
1	4	0.823449538	0.170289855	0.047101449	69.0	1	3	136	0.75	199	199	0
1	8	0.972497804	0.026717557	0.02480916	65.5	0	3	24	1.0	55	55	0
1	9	0.673052865	0.114042553	0.026382979	130.5555556	0	2	39	0.555555556	266	266	0
1	1	0.0	0.04	0.04	25.0	0	3	0	1.0	56	56	0
1	2	0.99107606	0.00739645	0.00591716	338.0	0	1	5	1.0	9571	9571	0
1	1	0.0	0.072463768	0.024154589	1242.0	0	1	3	1.0	9572	9572	0
1	1	0.0	0.225	0.125	40.0	0	3	0	1.0	57	57	1
1	1	0.0	0.333333333	0.318181818	66.0	0	3	0	1.0	58	58	0
1	1	0.0	0.001970443	0.00270936	4060.0	0	1	13	1.0	9573	9573	0
1	1	0.0	0.092307692	0.107692308	65.0	0	3	0	1.0	59	59	0
1	1	0.0	0.000805153	0.000805153	1242.0	0	1	0	1.0	9574	9574	0
1	1	0.0	0.145833333	0.0625	48.0	0	3	0	1.0	60	60	0
1	1	0.0	0.159090909	0.068181818	44.0	0	3	0	1.0	61	61	0
1	1	0.0	0.005405405	0.005405405	185.0	0	3	0	1.0	62	62	0
1	10	0.695175063	0.034722222	0.044753086	129.6	0	10	107	1.0	732	732	0
1	7	0.695882677	0.145473042	0.082400814	140.4285714	0	4	115	0.857142857	206	206	1
1	6	0.78950177	0.138504155	0.060941828	180.5	0	7	53	0.833333333	563	563	1
1	6	0.545685161	0.190217391	0.091485507	184.0	0	7	100	0.666666667	103	103	1
1	1	0.0	0.007598784	0.004559271	658.0	0	6	0	1.0	104	104	0
1	1	0.0	0.015789474	0.034210526	380.0	0	2	1	1.0	564	564	0
1	5	0.923762413	0.515625	0.1171875	51.2	0	3	117	1.0	32	25	0
1	1	0.0	0.010928962	0.00273224	732.0	0	1	12	1.0	9575	9575	0
1	2	0.881290899	0.032786885	0.049180328	122.0	0	6	2	0.5	186	186	0
1	1	0.0	0.0	0.005263158	380.0	0	2	0	1.0	565	565	0
1	2	0.995499385	0.183561644	0.024657534	182.5	0	1	6	1.0	9577	9577	0
1	7	0.461731428	0.445017182	0.063573883	83.14285714	0	6	83	0.428571429	157	157	0
1	1	0.0	0.0	0.0	100.0	0	1	0	1.0	157	157	0
1	1	0.0	0.005405405	0.005405405	185.0	1	2	1	1.0	267	267	0
1	1	0.0	0.147982063	0.044843049	223.0	0	4	4	1.0	279	279	0
1	1	0.0	0.433566434	0.160839161	143.0	0	4	4	1.0	280	280	0
1	1	0.0	0.004115226	0.004115226	243.0	0	1	1	1.0	268	268	0
1	2	0.985228136	0.016528926	0.012396694	121.0	0	3	0	0.5	34	27	1
1	2	0.529360865	0.026350461	0.006587615	379.5	0	1	7	1.0	9579	9579	0
1	1	0.0	0.0	0.0	31.0	0	1	0	1.0	570	570	0
1	4	0.931560284	0.003816794	0.009541985	262.0	0	2	22	1.0	570	570	0
1	3	0.819448372	0.012066365	0.012066365	221.0	0	5	45	1.0	735	735	0
1	3	0.561704069	0.094594595	0.077220077	172.6666667	0	6	20	0.666666667	189	189	1
1	1	0.0	0.206382979	0.159574468	470.0	0	3	4	1.0	643	643	1
1	2	0.650022422	0.016298633	0.005783386	951.0	0	1	8	1.0	9581	9581	0
1	1	0.0	0.087719298	0.035087719	114.0	0	1	1	1.0	269	269	0
1	3	0.35899625	0.036036036	0.024024024	222.0	0	3	8	1.0	646	646	0
1	9	0.927985224	0.21322314	0.082644628	67.22222222	0	4	166	0.666666667	43	36	0
1	1	0.0	0.0	0.0	97.0	0	1	0	1.0	68	68	0
1	2	0.51594693	0.109048724	0.011600928	215.5	0	2	44	0.5	68	68	0
1	1	0.0	0.001597444	0.001597444	626.0	0	4	18	1.0	44	8	0
1	1	0.0	0.045045045	0.027027027	333.0	0	2	4	1.0	281	281	0
1	5	0.931432403	0.095505618	0.039325843	106.8	0	3	0	0.4	162	162	0
1	1	0.0	0.209302326	0.069767442	43.0	0	1	7	1.0	48	48	0
1	1	0.0	1.0	1.0	1.0	0	3	6	1.0	49	49	0
1	1	0.0	0.641851107	0.183098592	497.0	0	3	0	1.0	647	647	0
1	1	0.0	0.010224949	0.047034765	489.0	0	3	0	1.0	648	648	0
1	4	0.966735924	0.046992481	0.010338346	266.0	0	6	6	0.75	108	108	0
1	1	0.0	0.235294118	0.0	17.0	0	2	6	1.0	109	109	0
1	3	0.677612914	0.213114754	0.163934426	203.3333333	0	7	5	1.0	193	193	1
1	1	0.0	0.0	0.0	50.0	0	1	0	1.0	193	193	1
1	11	0.874576745	0.134935305	0.07948244	98.36363636	0	4	61	0.636363636	55	47	0
1	3	0.0	0.009302326	0.013953488	71.66666667	0	7	46	1.0	573	573	0
1	1	0.0	0.0	0.045454545	22.0	0	2	2	1.0	207	207	0
1	3	0.65697269	0.175675676	0.038851351	197.3333333	0	2	2	1.0	196	196	1
1	1	0.0	0.00204499	0.00204499	489.0	0	3	1	1.0	649	649	0
1	1	0.0	0.009009009	0.003003003	333.0	0	2	1	1.0	650	650	0
1	2	1.0	0.010638298	0.010638298	94.0	1	4	31	1.0	164	164	0
1	1	0.0	0.004405286	0.004405286	227.0	0	4	0	1.0	651	651	0
1	1	0.0	0.607843137	0.362745098	102.0	0	1	1	1.0	69	69	0
1	1	0.0	0.006756757	0.006756757	148.0	0	2	16	1.0	27	27	0
1	1	0.0	1.287234043	0.319148936	94.0	0	2	1	1.0	652	652	1
1	1	0.0	0.003875969	0.001937984	516.0	0	8	13	1.0	28	28	0
1	1	0.0	0.00498132	0.00249066	803.0	0	4	5	1.0	270	270	0
1	8	0.918462396	0.039197812	0.0	137.125	1	1	414	0.75	9589	9589	0
1	3	0.867273833	0.049484536	0.015463918	323.3333333	0	6	3	0.333333333	112	112	0
1	1	0.0	0.000985222	0.000985222	4060.0	1	1	2	1.0	9590	9590	0
1	9	0.703844286	0.07434555	0.065968586	106.1111111	0	8	302	0.888888889	744	744	0
1	1	0.0	0.139072848	0.092715232	151.0	0	2	1	1.0	745	745	0
1	1	0.0	0.0	0.031746032	63.0	1	4	0	1.0	271	271	0
1	19	0.0	0.0	0.0	60.89473684	0	1	0	0.052631579	3026	19	0
1	3	0.703434919	0.00676819	0.02284264	394.0	0	1	42	1.0	9593	9593	0
1	6	0.921746867	0.068410463	0.100603622	82.83333333	0	1	0	0.166666667	3032	25	0
1	3	0.679068196	0.037558685	0.056338028	142.0	1	3	59	1.0	748	748	0
1	1	0.0	0.291666667	0.0	48.0	1	2	9	1.0	574	574	0
1	1	0.0	0.010869565	0.0	276.0	1	4	9	1.0	575	575	0
1	2	0.969204095	0.100737101	0.066339066	203.5	0	2	20	1.0	750	750	0
1	1	0.0	0.004405286	0.001468429	681.0	1	6	1	1.0	113	113	1
1	1	0.0	0.0	0.0	85.0	1	1	0	1.0	166	166	0
1	1	0.0	0.005847953	0.005847953	171.0	1	2	20	1.0	166	166	0
1	3	0.884614874	0.037142857	0.011428571	116.6666667	1	10	52	1.0	169	169	0
1	1	0.0	0.035971223	0.007194245	139.0	0	5	1	1.0	751	751	0
1	1	0.0	0.027027027	0.027027027	37.0	0	1	0	1.0	3033	26	0
1	1	0.0	0.007444169	0.0	806.0	0	4	1	1.0	272	272	0
1	3	0.982141033	0.011673152	0.001945525	171.3333333	0	8	23	1.0	210	210	0
1	1	0.0	0.002936858	0.002936858	681.0	1	6	0	1.0	114	114	0
1	4	0.374153322	0.594202899	0.344605475	310.5	0	3	14	1.0	656	656	1
1	4	0.87850207	0.051181102	0.051181102	63.5	0	1	4	0.5	3037	30	0
1	1	0.0	0.057803468	0.034682081	173.0	0	1	0	1.0	3038	31	0
1	1	0.0	0.002132196	0.002132196	938.0	0	1	4	1.0	9594	9594	0
1	9	0.70506572	0.164715719	0.253344482	132.8888889	0	5	126	0.222222222	760	760	1
1	1	0.0	0.008450704	0.0	355.0	1	1	2	1.0	197	197	0
1	1	0.0	0.033802817	0.028169014	355.0	1	1	0	1.0	198	198	0
1	1	0.0	0.333333333	0.0	3.0	0	2	136	1.0	282	282	0
1	1	0.0	0.00877193	0.01754386	114.0	0	2	0	1.0	283	283	0
1	4	0.942818577	0.871345029	0.472222222	171.0	0	4	42	0.75	287	287	1
1	8	0.710479085	0.21722488	0.231578947	130.625	0	4	16	0.25	63	55	1
1	1	0.0	0.004329004	0.004329004	231.0	0	4	0	1.0	64	56	0
1	1	0.0	0.105405405	0.035135135	370.0	1	1	0	1.0	199	199	0
1	5	0.942919702	0.002986013	0.001414427	1272.6	0	1	77	0.8	9599	9599	0
1	1	0.0	0.003937008	0.003937008	254.0	0	3	1	1.0	761	761	0
1	1	0.0	0.027472527	0.005494505	182.0	0	4	1	1.0	762	762	0
1	2	1.0	0.001180173	0.0	2542.0	1	1	0	0.5	9601	9601	0
1	3	0.94639463	0.006993007	0.006993007	190.6666667	1	7	69	0.666666667	52	52	1
1	2	0.609840305	0.138504155	0.138504155	180.5	0	4	0	1.0	66	58	0
1	1	0.0	0.138513514	0.030405405	592.0	0	3	0	1.0	657	657	0
1	1	0.0	0.0	0.0	17.0	0	1	0	1.0	116	2	0
1	1	0.0	1.511627907	0.534883721	43.0	0	2	1	1.0	116	2	0
1	1	0.0	0.090909091	0.090909091	11.0	1	2	1	1.0	1	1	0
1	21	0.0	0.0	0.0	91.66666667	0	1	0	0.047619048	787	25	0
1	4	0.882721909	1.316733068	0.986055777	125.5	0	2	1	0.75	787	25	0
1	1	0.0	0.010084034	0.0	595.0	0	3	0	1.0	658	658	0
1	1	0.0	0.0	0.0	171.0	1	1	0	1.0	10	10	0
1	1	0.0	0.002070393	0.002070393	483.0	0	3	0	1.0	288	288	0
1	3	0.427091621	0.552284264	0.173604061	328.3333333	0	3	2	1.0	661	661	1
1	1	0.0	0.007662835	0.019157088	261.0	0	1	2	1.0	9602	9602	0
1	2	0.629249224	0.069860279	0.0249501	501.0	0	1	2	1.0	9604	9604	0
1	8	0.675475066	0.004349402	0.011719222	1034.625	0	1	6	0.5	9612	9612	0
1	8	0.675475066	0.011676899	0.004333694	1038.375	0	1	0	0.125	9620	9620	0
1	2	0.918295834	0.006802721	0.001360544	367.5	0	1	35	1.0	9622	9622	0
1	4	0.813259501	0.055472264	0.04197901	166.75	1	3	45	0.75	791	766	0
1	1	0.0	0.00877193	0.013157895	228.0	1	4	3	1.0	67	59	0
1	1	0.0	0.032608696	0.0	92.0	0	3	3	1.0	69	61	0
1	1	0.0	0.005154639	0.005154639	194.0	1	4	3	1.0	68	60	0
1	2	0.0	0.0	0.0	107.0	0	1	0	0.5	584	584	0
1	7	0.820514368	0.254264825	0.017059301	175.8571429	0	2	91	0.428571429	584	584	0
1	1	0.0	0.0	0.0	9.0	0	1	0	1.0	585	585	0
1	1	0.0	0.333333333	0.25	24.0	0	2	21	1.0	587	587	0
1	1	0.0	0.454545455	0.0	11.0	0	2	27	1.0	586	586	0
1	3	0.419376045	0.071856287	0.031936128	167.0	0	3	20	0.666666667	794	769	0
1	4	0.816923331	0.08086904	0.033192517	414.25	0	1	121	0.75	9626	9626	0
1	1	0.0	0.009174312	0.009174312	109.0	0	1	39	1.0	9627	9627	0
1	5	0.677292147	0.004192872	0.00349406	286.2	0	7	66	1.0	800	775	0
1	1	0.0	0.0	0.0	118.0	0	1	0	1.0	800	775	0
1	3	0.878347105	0.007168459	0.008960573	186.0	0	5	28	1.0	803	778	0
1	1	0.0	0.25	0.0	4.0	0	1	110	1.0	9628	9628	0
1	1	0.0	0.011695906	0.011695906	171.0	0	2	4	1.0	29	29	0
1	1	0.0	0.2	0.066666667	15.0	1	1	105	1.0	9629	9629	0
1	1	0.0	0.311926606	0.138634047	981.0	0	1	0	1.0	9630	9630	0
1	15	0.295235427	0.080037665	0.081786387	495.6	0	1	434	0.6	9645	9645	0
1	1	0.0	0.002439024	0.002439024	410.0	1	1	10	1.0	9646	9646	0
1	10	0.702531001	0.392541708	0.235525025	101.9	0	4	39	0.7	79	71	1
1	1	0.0	0.029850746	0.0	134.0	0	1	26	1.0	9647	9647	0
1	2	0.729493301	1.569943289	1.254253308	529.0	0	1	24	1.0	9649	9649	1
1	3	0.98911593	0.031941032	0.034398034	135.6666667	0	1	62	0.666666667	9652	9652	0
1	12	0.741385842	0.26053443	0.088386434	162.1666667	0	4	292	0.583333333	599	599	0
1	2	0.918295834	0.008982036	0.008982036	167.0	0	3	23	1.0	602	602	0
1	1	0.0	0.0	0.0	12.0	0	1	0	1.0	600	600	0
1	13	0.590135984	0.049180328	0.005197921	577.1538462	0	1	130	0.615384615	9665	9665	0
1	13	0.907052315	0.006410256	0.005852843	276.0	0	1	132	0.384615385	9678	9678	0
1	1	0.0	0.193548387	0.0	62.0	1	3	1	1.0	80	72	0
1	1	0.0	0.011299435	0.011299435	177.0	0	5	9	1.0	603	603	0
1	8	0.504749068	0.129053607	0.090668432	188.875	0	1	312	0.5	9686	9686	0
1	2	0.99107606	0.071428571	0.060064935	308.0	0	6	36	1.0	805	780	1
1	1	0.0	0.055555556	0.037037037	108.0	0	1	31	1.0	806	781	0
1	1	0.0	0.000734214	0.000734214	1362.0	0	1	1	1.0	9687	9687	0
1	11	0.812190006	0.296644295	0.15033557	67.72727273	1	5	102	0.545454545	215	215	0
1	5	0.0	0.0	0.0	93.2	1	1	0	0.2	215	215	0
1	1	0.0	0.016129032	0.002688172	372.0	1	1	6	1.0	216	216	0
1	2	0.970950594	0.086956522	0.086956522	115.0	1	1	0	1.0	218	218	0
1	2	0.0	0.0	0.0	32.0	0	1	0	0.5	817	792	0
1	9	0.653585782	0.032651284	0.053983457	255.2222222	0	8	102	0.888888889	817	792	0
1	1	0.0	0.057777778	0.013333333	225.0	0	1	15	1.0	604	604	0
1	1	0.0	0.010218978	0.004379562	685.0	0	6	2	1.0	605	605	0
1	1	0.0	0.02238806	0.029850746	134.0	0	2	10	1.0	606	606	0
1	2	0.591672779	0.058441558	0.032467532	77.0	0	1	0	0.5	9689	9689	0
1	1	0.0	0.012544803	0.016129032	558.0	0	6	0	1.0	818	793	0
1	5	0.84204181	0.066907776	0.122965642	110.6	0	4	13	0.6	86	78	1
1	1	0.0	0.11023622	0.027559055	254.0	1	4	2	1.0	81	73	1
1	2	0.560576943	0.87826087	0.182608696	57.5	0	1	0	0.5	820	795	0
1	2	0.151096971	0.074013158	0.001644737	304.0	0	3	184	1.0	663	663	0
1	1	0.0	0.107843137	0.019607843	102.0	1	3	141	1.0	87	79	1
1	1	0.0	0.008928571	0.003826531	784.0	1	1	2	1.0	9690	9690	0
1	3	0.096906977	0.483832335	0.149700599	278.3333333	1	1	102	1.0	9693	9693	0
1	1	0.0	0.019685039	0.011811024	254.0	1	4	0	1.0	88	80	0
1	1	0.0	0.37037037	0.0	81.0	1	4	0	1.0	63	63	0
1	5	0.152096227	0.186548223	0.274111675	157.6	0	2	14	1.0	223	223	1
1	4	0.963446326	0.103448276	0.214392804	166.75	1	1	2	0.5	227	227	0
1	2	0.999142104	0.114173228	0.0	127.0	1	2	9	1.0	229	229	0
1	6	0.736598779	0.042713568	0.021356784	132.6666667	0	8	59	0.833333333	826	801	0
1	3	1.0	0.050847458	0.050847458	19.66666667	0	1	6	0.333333333	9696	9696	0
1	2	0.0	0.015625	0.015625	32.0	0	4	53	1.0	608	608	1
1	1	0.0	0.058823529	0.058823529	17.0	0	2	7	1.0	827	26	0
1	1	0.0	0.018181818	0.018181818	55.0	0	1	32	1.0	609	609	0
1	3	0.34295098	0.038910506	0.023346304	85.66666667	0	4	39	1.0	830	804	0
1	1	0.0	0.322580645	0.677419355	124.0	0	1	1	1.0	9697	9697	0
1	4	0.809773262	0.11299435	0.082862524	132.75	1	4	3	0.5	233	233	0
1	6	0.819025437	0.219178082	0.283105023	73.0	0	6	18	0.666666667	239	239	0
1	5	0.734894539	0.055459272	0.074523397	115.4	0	6	159	0.8	835	809	0
1	8	0.526257727	0.147991543	0.109936575	59.125	0	6	626	0.625	843	817	0
1	1	0.0	0.001733102	0.001733102	577.0	0	1	3	1.0	9698	9698	0
1	3	0.174259913	0.020642202	0.027522936	145.3333333	0	4	8	0.666666667	32	32	0
1	1	0.0	0.020289855	0.007246377	690.0	0	6	1	1.0	117	115	0
1	1	0.0	0.0	0.0	548.0	1	1	0	1.0	664	664	0
1	15	0.873637731	0.06171875	0.023828125	170.6666667	1	4	131	0.866666667	679	679	1
1	1	0.0	0.051724138	0.051724138	116.0	1	4	1	1.0	680	680	0
1	2	0.503258335	0.001737997	0.00021725	2301.5	0	1	41	1.0	9700	9700	0
1	6	0.312280299	0.156462585	0.181405896	73.5	1	8	128	0.833333333	16	16	0
1	1	0.0	0.029411765	0.014705882	68.0	1	3	10	1.0	118	116	0
1	1	0.0	0.012912482	0.00143472	697.0	1	6	0	1.0	119	117	0
1	1	0.0	0.014367816	0.010057471	696.0	0	6	0	1.0	120	118	0
1	1	0.0	0.254237288	0.02259887	177.0	0	2	9	1.0	121	119	0
1	2	0.764204507	0.014285714	0.007142857	420.0	0	6	3	1.0	123	121	1
1	2	0.631263018	0.115264798	0.080996885	160.5	0	1	6	1.0	241	241	0
1	1	0.0	0.007142857	0.0	140.0	0	1	0	1.0	242	242	0
1	3	0.615397393	0.103626943	0.29015544	64.33333333	0	1	7	1.0	245	245	0
1	2	0.503258335	0.000217628	0.001741023	2297.5	0	1	6	0.5	9702	9702	0
1	4	0.750304038	0.206521739	0.1875	92.0	0	2	9	0.75	249	249	0
1	1	0.0	0.002199413	0.0	1364.0	0	1	4	1.0	9703	9703	0
1	7	0.454856507	0.37641357	0.323101777	88.42857143	0	7	63	0.857142857	850	824	1
1	4	0.985099794	0.084444444	0.068148148	168.75	0	1	148	0.75	9707	9707	0
1	6	0.874389647	0.003882715	0.005087696	1244.833333	0	1	133	0.666666667	9713	9713	0
1	1	0.0	0.095959596	0.242424242	198.0	0	3	0	1.0	851	825	1
1	2	0.978449329	0.043956044	0.009157509	273.0	0	5	44	1.0	853	827	0
1	1	0.0	0.00729927	0.00729927	137.0	0	1	0	1.0	250	250	0
1	2	1.0	0.113043478	0.043478261	57.5	0	3	48	1.0	171	171	0
1	1	0.0	0.01682243	0.011214953	535.0	0	1	6	1.0	9714	9714	0
1	2	0.0	0.0	0.0	40.0	0	1	0	0.5	694	694	0
1	12	0.737982623	0.290473407	0.049678551	142.5833333	0	3	109	0.5	694	694	0
1	1	0.0	0.025125628	0.010050251	199.0	0	3	0	1.0	172	172	0
1	2	0.503258335	0.034843206	0.027874564	143.5	0	4	0	1.0	855	829	0
1	1	0.0	0.0	0.005628518	533.0	0	1	0	1.0	9715	9715	0
1	1	0.0	1.706422018	1.821100917	436.0	0	1	5	1.0	9716	9716	0
1	1	0.0	0.030487805	0.012195122	164.0	1	5	3	1.0	33	33	0
1	1	0.0	0.264124294	0.001412429	708.0	1	4	14	1.0	34	34	0
1	6	0.719179091	0.091690544	0.05730659	58.16666667	1	6	15	0.666666667	256	256	0
1	1	0.0	0.021074816	0.001053741	949.0	0	1	6	1.0	9717	9717	0
1	1	0.0	0.208053691	0.013422819	149.0	0	1	5	1.0	9718	9718	0
1	3	0.852926706	0.19198895	0.104972376	241.3333333	0	4	55	1.0	858	832	0
1	4	0.799618966	0.104422604	0.0995086	203.5	0	5	13	0.75	862	836	0
1	6	0.718977722	0.098339719	0.034482759	130.5	0	6	35	0.666666667	868	842	0
1	3	0.645075643	0.012999071	0.002785515	359.0	0	1	45	1.0	9721	9721	0
1	18	0.961200027	0.009714286	0.005142857	97.22222222	0	8	337	0.777777778	887	861	0
1	1	0.0	0.0	0.0	101.0	0	1	0	1.0	887	861	0
1	4	0.46763457	0.033994334	0.07082153	88.25	1	4	31	0.75	698	698	1
1	1	0.0	0.054878049	0.018292683	164.0	1	2	4	1.0	35	35	0
1	1	0.0	0.024886878	0.004524887	442.0	0	1	1	1.0	9722	9722	0
1	1	0.0	0.001053741	0.001053741	949.0	0	1	0	1.0	9723	9723	0
1	1	0.0	0.016620499	0.002770083	361.0	1	1	56	1.0	9724	9724	0
1	1	0.0	0.0	0.025352113	1775.0	0	1	57	1.0	9725	9725	0
1	1	0.0	0.007575758	0.003787879	528.0	1	1	5	1.0	9726	9726	0
1	1	0.0	0.029494382	0.009831461	712.0	0	4	0	1.0	36	36	0
1	2	0.605186577	0.214285714	0.171428571	35.0	1	2	40	1.0	212	212	0
1	2	0.740865686	0.024766098	0.009356081	908.5	0	1	10	1.0	9728	9728	0
1	1	0.0	0.0	0.004056795	493.0	0	4	20	1.0	213	213	0
1	2	0.998000884	0.14	0.05	50.0	0	1	46	1.0	889	863	0
1	1	0.0	1.0	1.0	0.0	0	3	5	1.0	890	864	0
1	2	0.160823021	0.141643059	0.099150142	353.0	0	1	125	1.0	9730	9730	0
1	14	0.77296849	0.681892333	0.5954323	87.57142857	0	1	624	0.5	9744	9744	0
1	6	0.682347277	0.005652911	0.006783493	294.8333333	0	1	348	0.333333333	9750	9750	0
1	1	0.0	0.03649635	0.02189781	137.0	0	1	20	1.0	9751	9751	0
1	7	0.56847875	0.061426684	0.06010568	216.2857143	0	5	222	0.571428571	897	871	0
1	1	0.0	0.0	0.0	170.0	0	1	0	1.0	264	264	0
1	7	0.55300784	0.403131115	0.26223092	73.0	0	2	20	0.714285714	264	264	0
1	1	0.0	0.005084746	0.009039548	1770.0	0	1	1	1.0	9752	9752	0
1	1	0.0	0.034482759	0.034482759	29.0	0	1	26	1.0	9753	9753	0
1	2	0.845350937	0.01461039	0.003246753	308.0	1	5	16	1.0	215	215	0
1	1	0.0	0.010943912	0.010943912	1462.0	0	1	58	1.0	9754	9754	0
1	1	0.0	0.001693002	0.0	1772.0	0	1	0	1.0	9755	9755	0
1	1	0.0	0.0	0.015037594	133.0	1	1	1	1.0	265	265	0
1	1	0.0	0.078947368	0.0	38.0	0	1	8	1.0	9756	9756	0
1	2	0.811278124	0.004830918	0.004830918	207.0	1	5	12	1.0	267	267	0
1	5	0.845833023	0.024054983	0.054982818	58.2	0	6	9	0.6	272	272	0
1	21	0.729549409	0.106712565	0.17383821	110.6666667	0	4	264	0.619047619	636	636	1
1	6	0.0	0.0	0.0	71.66666667	0	1	0	0.166666667	636	636	0
1	2	0.89049164	0.063197026	0.033457249	134.5	0	7	23	1.0	638	638	0
1	1	0.0	0.12	0.04	25.0	0	1	0	1.0	639	639	0
1	2	0.934068055	0.122641509	0.160377358	106.0	1	1	1	1.0	274	274	0
1	1	0.0	0.014056225	0.006024096	498.0	1	4	1	1.0	216	216	0
1	1	0.0	0.0	0.09375	160.0	0	1	0	1.0	640	640	0
1	2	0.0	0.0	0.0	0.0	1	7	28	0.5	642	642	0
1	1	0.0	0.04	0.04	25.0	1	1	0	1.0	643	643	0
1	3	0.75618384	0.07213706	0.00541028	369.6666667	0	1	45	1.0	9759	9759	0
1	2	0.954434003	0.034220532	0.02661597	131.5	1	6	5	1.0	38	38	0
1	27	0.866391533	0.052496799	0.053008963	144.6296296	0	7	979	0.703703704	924	898	0
1	1	0.0	0.059139785	0.0	186.0	1	1	0	1.0	275	275	0
1	6	0.455474052	0.27110501	0.199725463	242.8333333	0	1	252	0.666666667	9765	9765	0
1	2	0.0	0.0	0.0	0.0	0	2	243	1.0	174	174	0
1	1	0.0	0.0	0.069767442	43.0	0	1	3	1.0	176	176	0
1	1	0.0	0.043715847	0.005464481	183.0	0	5	6	1.0	175	175	0
1	1	0.0	0.046728972	0.018691589	107.0	0	1	16	1.0	177	177	0
1	1	0.0	0.015873016	0.015873016	63.0	0	4	0	1.0	178	178	0
1	4	0.771249287	0.709302326	0.441860465	129.0	0	5	206	1.0	183	183	0
1	1	0.0	0.0	0.0	123.0	0	1	0	1.0	183	183	0
1	1	0.0	0.001436782	0.001436782	696.0	0	6	2	1.0	925	899	0
1	1	0.0	0.014571949	0.001821494	549.0	0	1	59	1.0	9766	9766	0
1	1	0.0	0.004260652	0.004010025	3990.0	0	1	59	1.0	9767	9767	0
1	1	0.0	0.00219539	0.0	911.0	0	1	59	1.0	9768	9768	0
1	1	0.0	0.011627907	0.005813953	172.0	0	2	9	1.0	17	17	0
1	14	0.691299989	0.042288557	0.113930348	143.5714286	1	3	33	0.285714286	719	719	1
1	7	0.0	0.0	0.0	26.57142857	1	1	0	0.142857143	719	719	1
1	2	0.997687576	0.043668122	0.033478894	343.5	1	8	17	1.0	40	40	0
1	5	0.871604915	0.007340486	0.005081875	354.2	0	1	197	1.0	9773	9773	0
1	8	0.512786377	0.032055123	0.049730377	417.25	0	1	127	1.0	9781	9781	0
1	4	0.342059275	0.085526316	0.055263158	190.0	0	5	54	1.0	220	220	1
1	4	0.331442241	0.083060109	0.077595628	228.75	0	8	12	1.0	930	904	0
1	1	0.0	0.0	0.0	68.0	0	1	0	1.0	930	904	0
1	1	0.0	0.011204482	0.007002801	714.0	0	4	3	1.0	41	41	0
1	1	0.0	0.175	0.0125	80.0	0	1	39	1.0	644	644	0
1	3	0.846111955	0.195965418	0.027377522	231.3333333	0	1	51	0.333333333	647	647	0
1	6	0.981745227	0.161094225	0.006079027	109.6666667	0	3	38	0.666666667	725	725	0
1	13	0.97205349	0.002758164	0.003640777	697.2307692	0	1	369	0.769230769	9794	9794	0
1	1	0.0	0.009259259	0.009259259	108.0	0	1	0	1.0	648	648	0
1	17	0.769136783	0.034771127	0.038732394	133.6470588	0	11	939	0.705882353	203	203	0
1	3	0.0	0.0	0.0	21.66666667	0	1	0	0.333333333	203	203	0
[truncated: 33,387 more rows]
