# Supplementary material for: KCO: Balancing class distribution in just-in-time software defect prediction using kernel crossover oversampling
Source: PLoS One. 2024 Apr 11;19(4):e0299585. doi: 10.1371/journal.pone.0299585 (PMC11008885; doi:10.1371/journal.pone.0299585)
Supplement: S1 Datasets — (ZIP) [file pone.0299585.s001.zip › Datasets/mozilla.csv]

transactionid	commitdate	ns	nm	nf	entropy	la	ld	lt	fix	ndev	pd	npt	exp	rexp	sexp	bug
56	2006/8/28 11:24	1	1	3	0.23471011	0.513647643	0.172043011	403	1	31	602	1	423	153.9833333	21	0
61	2006/7/31 14:11	2	2	2	0.435613373	0.214492754	0.011594203	172.5	1	13	59	1	1107	1107	598	0
62	2006/6/22 17:30	1	1	1	0	0.037183937	0.006941001	2017	1	80	1	1	8	8	1	0
66	2006/5/25 11:45	1	1	1	0	0.044117647	0	204	1	5	21	1	474	474	30	0
97	2005/12/7 20:38	1	1	1	0	0.0025	0.00125	800	1	5	2	1	7688	2898.73373	19	0
106	2005/11/2 12:34	1	5	105	0.850381799	0.010472056	0.016657623	175.5238095	1	43	0	0.666666667	2656	1353.7	169	0
110	2005/8/23 16:33	1	1	2	0.554778163	0	0.01681128	922	1	14	175	1	2393	1261.35	271	0
120	2005/6/8 14:04	1	1	11	0.734926188	1.89118705	0	101.0909091	1	2	352	1	3189	1498	147	1
121	2005/6/8 12:48	3	3	8	0.362390063	0.01179941	0.013041453	1610.25	1	148	477	1	538	429.3261905	32	0
126	2005/4/5 12:34	1	1	1	0	0.006849315	0	146	1	1	1	1	1843	942.6166667	175	0
133	2005/3/18 16:23	5	7	10	0.709873009	0.01940891	0.009263344	226.7	0	27	441	0.8	1800	909	238	0
142	2004/12/14 23:06	1	1	1	0	0.156028369	0	141	1	1	4	1	1544	820.8333333	105	0
147	2004/11/23 17:22	1	1	1	0	0.00180018	0	1111	1	119	25	1	1483	801.1666667	52	0
151	2004/9/14 14:40	2	2	3	0.956200116	0.005756579	0.023848684	405.3333333	1	60	175	0.666666667	1632	918.3333333	327	0
174	2004/2/16 3:44	1	1	1	0	0.002597403	0.090909091	385	1	1	1	1	577	126.8833333	48	0
190	2003/7/19 17:19	3	3	3	0.872638937	0	0.006456513	877.6666667	1	75	332	1	3040	2241.5	100	0
192	2003/6/9 18:24	1	1	1	0	0.022200772	0	1036	1	109	49	1	3283	2011.75	67	0
198	2003/4/10 20:55	10	28	87	0.81896276	0.003241166	0.004076518	1375.977011	1	201	3540	0.436781609	3132	1942.583333	2042	1
205	2003/3/22 0:29	2	8	9	0.9168528	0.004954583	0.063583815	134.5555556	1	61	49	0.222222222	1240	569.9166667	876	0
206	2003/3/16 15:22	2	9	10	0.751346216	0.058103976	0.06116208	130.8	1	61	851	0.7	1229	563.8333333	865	0
207	2003/3/14 20:02	25	74	150	0.815787661	0.008627514	0.017686855	741.04	1	291	13744	0.666666667	7388	2637.081349	7116	1
209	2003/1/15 15:39	1	1	3	0.511270366	0.051515152	0.203030303	220	1	7	1242	1	6839	2784.205159	5	0
210	2002/12/23 17:32	3	4	4	0.894420527	0.013227513	0.000330688	756	1	76	215	1	680	456.4444444	63	0
212	2002/11/15 21:36	1	2	6	0.398053873	0.078490893	0.018647008	384.3333333	1	20	498	0.666666667	2824	1123.910714	297	1
224	2002/9/12 0:42	2	8	11	0.300156235	0.003821461	0.04448181	594.7272727	1	82	314	0.636363636	5614	2554.42619	309	0
252	2002/1/24 18:09	1	2	2	0.981940787	0.01540957	0	616.5	1	14	74	1	8561	2474.110714	12	0
275	2001/9/8 14:29	2	2	5	0.430676558	0.101341282	0.070044709	536.8	0	6	1068	0.6	2236	1616.666667	140	0
276	2001/8/16 23:12	3	11	55	0.966692535	0.004238857	0.000185103	982.2545455	1	131	1973	0.363636364	367	334	135	0
301	2000/11/21 18:40	1	2	2	1	0.067669173	0.015037594	133	1	13	138	0.5	2184	1011.266667	621	0
307	2000/9/9 10:18	1	1	3	0.645464524	0.031195841	0.005199307	192.3333333	1	2	170	1	10	10	3	0
310	2000/8/19 14:50	2	2	5	0.211952296	0.013675214	0.083760684	117	0	3	5	0.2	667	466.3333333	644	0
314	2000/8/10 20:13	2	2	11	0.776704249	0.039468039	0.009152009	635.7272727	0	24	1985	0.818181818	7584	3574.05	969	0
425	2000/10/19 16:41	4	9	9	0.976614669	0.00645919	0.00645919	189.2222222	0	20	1437	0.444444444	2172	1089.95	296	0
429	2001/2/5 3:28	6	7	7	0.81310353	0.00408251	0.005801461	664.8571429	0	72	835	1	2884	1503.216667	661	0
436	2001/5/4 17:14	1	1	2	0.994030211	0.003232062	0.003878474	773.5	0	38	284	1	8160	5979.833333	14	0
441	2001/6/12 18:56	13	31	44	0.643138502	0.034578615	0.057698827	335.2045455	0	142	3692	0.727272727	4417	1256.716667	2961	0
461	2002/8/22 17:47	3	7	10	0.598442845	0.053558052	0.030961298	801	0	127	2400	1	626	472.6388889	43	0
469	2003/2/20 13:26	1	1	1	0	0.328125	0	64	0	13	656	1	5876	2029.603571	22	0
470	2003/2/10 17:00	5	7	10	0.944290069	0.000456234	0.000912468	1534.3	0	147	619	0.9	7003	2888.059524	693	0
473	2003/2/2 5:14	1	1	2	0.503258335	0.009512485	0.001189061	841	1	22	130	0.5	2417	1556.416667	12	0
477	2003/3/13 20:47	5	6	9	0.332807077	0.27304715	0.000234577	947.3333333	0	141	352	0.666666667	5924	1299.676984	4485	0
547	2006/9/14 14:07	1	1	3	0.234496915	0.517040732	0.172901081	401	1	32	5179	1	426	154.2666667	24	0
553	2006/5/4 9:17	1	1	6	0.82585018	1.783549784	0	115.5	1	4	71	0.5	2367	980.4666667	281	0
568	2006/1/6 16:00	1	4	9	0.835419583	0.169556349	0.051249363	435.7777778	1	3	1591	0.666666667	3527	2072.116667	238	0
587	2001/12/12 2:57	9	26	149	0.843938857	0.290699707	0.005000408	575.7919463	1	148	12223	0.731543624	1439	1425.5	1252	1
599	2001/7/25 14:20	6	11	12	0.745197974	0.011814186	0.009593119	1763.416667	0	132	199	0.833333333	255	255	226	0
615	2006/8/31 9:57	1	4	83	0	0	0	0	1	20	43834	0.144578313	1372	1295	658	0
620	2006/7/18 15:38	2	3	4	0.818699171	0.09375	0.224609375	128	1	27	120	0.75	1080	1080	582	1
629	2006/6/2 2:05	1	3	7	0.876212337	0.476278497	0.055452865	231.8571429	1	2	87	0.857142857	7032	2439.283333	800	0
649	2006/2/8 11:49	1	8	77	0	0	0	0	1	140	37980	0.142857143	80	80	77	0
652	2006/1/28 9:25	1	2	3	0	0.008264463	0.008264463	121	1	8	374	0.666666667	2607	922.9428571	210	0
662	2005/11/22 12:20	1	1	1	0	0.006849315	0	146	1	2	6	1	3360	2022.783333	316	0
665	2005/11/12 13:17	2	2	5	0.820247744	0.041563275	0.01674938	322.4	1	15	802	0.8	3489	1330.283333	1021	0
696	2005/5/2 12:30	1	1	3	0.43779563	0.02807971	0.008152174	736	1	1	79	0.666666667	290	221.6666667	191	0
698	2005/4/18 2:33	1	1	1	0	0.014084507	0	355	0	26	31	1	580	393.5	5	0
703	2005/4/4 15:08	1	5	15	0.353024804	0.03869178	0.024383122	456.6	1	133	2839	0.466666667	1829	928.6166667	23	1
713	2005/2/22 16:49	7	8	19	0.330690124	0.151772661	0.247350146	576	1	119	416	0.157894737	1704	932.6666667	351	1
717	2005/2/18 11:30	1	1	1	0	0.00101626	0.022357724	984	1	62	11	1	1903	844.1972944	432	0
720	2005/1/17 13:50	7	20	29	0.698827254	0.077893048	0.064824898	601.6206897	1	166	2092	0.862068966	1628	872.8333333	351	1
724	2004/12/8 14:41	2	3	3	0.94639463	0	0.002348796	567.6666667	1	99	184	1	5980	3034.333333	1372	0
734	2004/11/23 15:00	1	2	2	0	0	0.024691358	81	1	6	438	0.5	1387	616.1833333	105	0
743	2004/9/10 3:17	3	3	8	0.651416364	0.071512309	0.040445487	213.25	1	75	566	0.5	4482	3201.833333	2922	0
782	2004/2/18 21:42	19	57	193	0.755577223	0.23176115	0.093854749	282.8756477	1	234	38168	0.720207254	1337	1301	1151	1
784	2004/2/12 11:05	1	2	2	0.749595257	0.015798713	0.000585138	854.5	1	59	7	1	1021	306.925	64	0
787	2004/2/7 7:38	7	23	264	0.824380618	0.268020791	0.020403046	332.3181818	1	164	130151	0.507575758	1933	1089.866667	1930	1
789	2004/1/28 17:42	1	3	6	0	0	0	0	1	38	3660	0.5	930	474.5	36	0
813	2003/10/10 19:07	2	3	3	0.847568151	0.087696335	0.017015707	254.6666667	0	55	53	1	327	327	179	0
818	2003/9/14 17:04	2	2	2	0	0	0	0	1	18	407	1	638	638	34	0
843	2003/4/23 1:28	2	3	19	0.541266783	0.249129594	0.03655706	272.1052632	1	30	1056	0.684210526	137	97	118	1
844	2003/4/22 20:07	2	3	3	0.895754138	0	0.003646308	1462.666667	1	57	51	1	1138	338.3666667	381	0
856	2003/3/24 19:19	1	5	5	0.94092068	0.090949227	0.012362031	453	0	19	20	0.6	2737	801.1234127	201	0
857	2003/3/20 19:29	1	3	3	0.897481875	0.003624648	0.005638341	827.6666667	0	19	14	0.666666667	2712	782.4234127	176	0
860	2003/2/24 12:44	1	1	4	0	0	0	0	1	26	1589	0.5	336	336	34	0
884	2002/9/2 22:14	1	3	11	0	0	0.842105263	1.727272727	1	26	2309	0.545454545	1887	1343.666667	23	0
885	2002/8/30 3:45	2	5	12	0.579158224	0.015431024	0.008237615	718.25	1	56	93	0.25	1452	955.6666667	123	1
891	2002/7/11 17:00	1	4	8	0	0	0	0	1	39	4536	0.75	4289	1440.420238	278	0
892	2002/7/3 16:11	2	2	2	0	0	0	0	0	6	2	0.5	2522	1086.904762	1912	0
904	2002/3/21 18:43	1	5	15	0.684980136	0.017739274	0.047235974	323.2	0	74	926	0.8	4678	1827.095238	963	1
918	2001/12/21 17:28	1	1	5	0.438755678	0.020979021	0.084454008	371.8	1	77	248	0.6	183	121.8333333	109	0
921	2001/12/17 17:06	7	11	11	0.879822983	0.008162	0.000516582	879.9090909	1	119	134	0.545454545	664	276.9666667	584	0
923	2001/12/15 18:49	1	2	40	0.026897622	0.635829662	0.521292217	17.025	1	16	1618	0.35	572	516.5	346	1
926	2001/11/29 18:36	2	3	10	0.553810794	0.12290363	0.279599499	399.5	0	99	343	0.8	177	177	117	0
933	2001/11/6 17:57	1	2	3	0	0	0	0	0	6	126	0.333333333	97	51.66666667	12	0
934	2001/11/3 2:07	7	15	19	0.588567437	0.032911392	0.000843882	748.4210526	1	124	165	0.578947368	8127	3411.904762	6031	1
958	2001/5/8 12:43	5	26	211	0.776606372	0.069420608	0.085197563	472.2227488	0	169	19994	0.341232227	9716	7481.833333	4265	1
964	2001/4/6 23:27	1	1	5	0	0.00420926	0	332.6	1	7	14	0.4	1164	467.9833333	88	1
965	2001/4/5 19:06	1	1	1	0	0.1875	0	16	1	5	2	1	1157	460.9833333	81	0
974	2001/3/7 21:39	2	10	26	0.538728008	0.050096339	0.487475915	59.88461538	1	38	1297	0.461538462	654	631.5	569	0
981	2001/2/21 21:59	7	34	111	0.664052545	0.024004577	0.024691076	393.6936937	1	147	14335	0.522522523	7246	2661.55	5851	1
985	2001/2/15 23:03	1	1	2	0	0	0	92	1	1	0	0.5	10	10	2	0
989	2001/1/18 17:47	8	11	17	0.690539415	0.019099052	0.04768177	446.5882353	1	104	1219	0.705882353	223	223	177	1
995	2000/12/26 19:22	1	1	20	0	1	1	0	0	22	8179	0.1	481	378.3333333	28	0
1000	2000/12/11 2:24	1	1	1	0	0	0	797	1	1	0	1	4240	1489.85	16	0
1011	2000/8/15 21:04	2	2	2	1	0.156862745	0	51	1	11	270	0.5	6374	2786.766667	3697	0
1059	2000/4/4 22:11	2	4	10	0.978185014	0.003496503	0.002151694	371.8	1	32	26	0.3	4011	2116.25	250	0
1070	2000/3/10 22:07	9	18	57	0.818487961	0.01502073	0.005879154	516.245614	0	103	2745	0.666666667	690	553	642	0
1081	2000/2/6 1:54	2	6	7	0.685269584	0.005184033	0.00311042	275.5714286	0	62	11	0.571428571	1931	1403.5	1337	0
1260	2000/2/27 4:53	1	1	1	0	0.093167702	0.055900621	161	1	5	2	1	206	149.5	115	0
1275	2001/4/5 17:18	7	11	26	0.80432794	0.029886784	0.020013951	716.8076923	1	120	596	0.807692308	346	316.5	192	0
1277	2001/4/22 7:13	2	12	61	0.599819035	0.086372821	0.036850577	957.3442623	0	154	4213	0.770491803	6216	4054.666667	2076	0
1279	2001/12/9 3:29	2	2	3	0.259879321	0.034845393	0.031549207	4247.333333	0	90	510	1	1254	1240.5	834	0
1281	2001/11/27 18:47	2	4	5	0.814180555	0.001544998	0.001255311	2071.2	0	63	1121	0.6	1195	1181.5	616	0
1285	2001/11/14 15:55	3	8	9	0.409949536	0.036748957	0.028632623	985.6666667	0	102	741	0.555555556	973	959.5	632	0
1287	2001/11/12 7:01	1	1	1	0	0.00240096	0.00240096	833	0	11	164	1	123	123	55	0
1288	2001/11/7 2:59	5	11	17	0.725099393	0.012850623	0.008375061	1327.470588	0	102	2289	0.647058824	119	119	115	0
1289	2001/11/3 22:42	5	7	9	0.7715993	0.004227103	0.002154994	1340.555556	0	111	1342	0.777777778	957	943.5	860	0
1290	2001/11/2 7:23	4	8	10	0.573361953	0.011769504	0.007166579	1716.3	0	136	1229	1	97	97	83	0
1291	2001/10/27 17:26	3	3	4	0.895069633	0.000742815	0.000799954	4375.25	0	98	691	0.75	935	921.5	747	0
1292	2001/10/24 1:25	1	5	7	0.41279095	0.018564699	0.008866722	515.5714286	0	52	674	0.714285714	903	889.5	553	0
1293	2001/10/20 17:52	6	12	16	0.810585522	0.002120736	0.002925153	1709.3125	1	145	1870	0.6875	883	869.5	758	0
1294	2001/10/19 14:52	2	2	2	0.223812555	0.01395252	0.009162849	2401	0	57	207	1	867	853.5	555	0
1295	2001/10/16 14:00	5	9	12	0.771430774	0.004615298	0.003996173	1480.583333	1	109	1428	0.666666667	861	855.5	742	0
1297	2001/10/7 15:33	2	2	2	0.970950594	0.001405811	0.000937207	2134	0	82	201	1	836	835.5	531	0
1298	2001/10/2 19:18	2	5	5	0.600548731	0.00563941	0.010117764	1205.8	1	89	359	0.8	812	812	670	0
1299	2001/9/9 3:47	3	5	5	0.835392722	0.004403599	0.005169443	1044.6	0	53	332	0.6	60	60	38	0
1300	2001/8/17 22:36	4	7	8	0.662267367	0.019442798	0.012211025	2108.75	0	121	344	0.75	696	696	598	0
1302	2001/8/14 11:20	6	7	9	0.648401361	0.00227514	0.002426816	2930.222222	0	128	694	0.777777778	682	682	608	0
1303	2001/8/11 4:40	3	4	4	0.747965979	0.006081946	0.005441741	2343	0	99	138	1	623	623	456	0
1304	2001/8/4 20:53	1	1	1	0	0.003616637	0	553	1	20	36	1	302	302	41	0
1305	2001/8/4 5:55	3	3	5	0.667762689	0.002641031	0.00338052	1893.2	0	87	284	0.6	297	297	66	0
1307	2001/7/21 17:27	2	5	10	0.937011044	0.036352918	0	508.9	1	99	829	0.8	51	51	10	0
1311	2002/6/22 16:41	2	2	4	0.519025737	0.054316198	0.006789525	257.75	1	60	363	0.75	275	162.0833333	27	0
1320	2002/9/2 3:09	2	4	11	0.600173886	0.017433478	0.009306593	693.5454545	1	56	397	0.363636364	132	101.8333333	48	0
1324	2004/2/4 12:13	2	5	11	0.744014469	0.034906428	0.003254679	1117.272727	0	80	6876	0.909090909	1647	804.0333333	1362	0
1325	2004/1/30 8:29	3	3	3	0.826074224	0.000172876	0.000777941	3856.333333	0	122	1669	0.666666667	1626	785.8666667	746	0
1328	2004/1/17 15:39	2	6	9	0.721986131	0.008892533	0.010973764	1761.777778	0	130	5606	0.888888889	1591	780.1166667	1311	0
1330	2003/12/25 9:07	3	4	4	0.801138926	0.003625262	0.004960885	1310.25	0	40	2244	0.5	1547	775.1333333	763	0
1332	2003/12/15 16:28	1	1	1	0	0.006134969	0.004171779	4075	0	52	525	1	1531	772.1333333	68	0
1333	2003/11/19 4:28	2	4	4	0.273310279	0.007018529	0.00973236	2671.5	0	123	1882	1	1522	804.8	1250	0
1334	2003/11/15 5:45	1	2	4	0.747051413	0.010763209	0.014187867	511	0	30	2523	1	1478	761.2	611	0
1336	2003/10/29 20:31	1	1	1	0	0.001120239	0.000373413	8034	0	104	462	1	1445	770.7333333	591	0
1337	2003/10/22 3:18	3	4	8	0.710084503	0.0055482	0.004602484	1982.625	0	123	4573	0.875	1443	779.9833333	1242	0
1339	2003/10/14 4:39	2	3	3	0.136745971	0.011765988	0.010676544	3059.666667	0	106	1741	1	1423	775.15	596	0
1340	2003/10/6 6:29	3	5	5	0.83105046	0.004057824	0.001394877	1577.2	0	99	2159	0.8	1418	792.2333333	1218	0
1343	2003/9/15 6:02	1	1	1	0	0.161290323	0.064516129	31	0	6	642	1	1323	710.85	550	0
1344	2003/9/8 6:39	5	7	9	0.652448278	0.001850967	0.001850967	1860.888889	0	115	4546	0.888888889	1306	704.9	1206	0
1345	2003/8/15 6:55	2	2	2	0.566509507	0.00181683	0.000660666	6054.5	0	111	790	1	1294	740.5833333	560	0
1347	2003/7/31 11:44	3	3	3	0.124720916	0.003282563	0.006959034	2538.666667	0	86	1185	0.666666667	1278	759.5833333	632	0
1348	2003/7/26 11:28	3	5	5	0.852120019	0.000937828	0.000772329	3625.4	0	127	1910	1	1262	743.5833333	1074	0
1349	2003/7/23 7:28	3	3	5	0.998649557	0.001347104	0.001421943	2672.4	0	119	1948	0.6	1257	740.0833333	575	0
1350	2003/7/20 18:33	2	2	2	1	0	0.000529101	1890	0	59	726	0.5	1252	753.5833333	84	0
1351	2003/7/16 18:37	2	2	2	0.426228657	0.008737944	0.008325777	6065.5	0	111	730	1	1249	750.5833333	536	0
1352	2003/7/9 8:35	3	7	15	0.589065741	0.017159867	0.026002451	1522.933333	0	123	5145	0.8	1223	724.5833333	1041	0
1353	2003/6/27 14:12	3	3	3	0.994737238	0.001029204	0.000643252	2591	0	87	1034	0.666666667	1188	691.6666667	128	0
1354	2003/6/11 5:25	4	4	4	0.859990006	0.001421508	0.002719407	4045	0	126	1308	0.75	1148	661.1666667	573	0
1355	2003/6/4 5:36	3	4	4	0.746122146	0.003319502	0.000922084	2711.25	0	107	1486	0.75	1130	643.3333333	527	0
1357	2003/5/31 5:30	5	9	14	0.604774167	0.009129545	0.009090194	1815.142857	0	141	5088	0.785714286	1123	649.25	1023	0
1358	2003/5/10 15:15	5	7	7	0.771100783	0.003213611	0.002741021	1511.428571	0	111	2325	0.857142857	1098	740.75	998	0
1359	2003/4/30 12:00	1	1	1	0	0.002015113	0.000251889	3970	0	47	296	1	1090	734.6666667	38	0
1360	2003/4/27 9:55	2	2	2	0.29367631	0.003678823	0.000959693	6252	0	107	570	1	1089	737.25	473	0
1361	2003/4/23 4:21	3	6	6	0.800381057	0.001720732	0.001720732	2615.166667	0	121	1620	1	1077	745.25	911	0
1362	2003/4/22 13:24	1	3	3	0.464898184	0.013860506	0.014393603	3751.666667	0	108	802	1	1071	748.75	432	0
1363	2003/4/19 13:39	1	1	1	0	0.002023268	0	3954	0	47	285	1	1068	751.25	34	0
1364	2003/4/15 5:46	1	2	5	0.511651561	0.002178649	1.238017429	1101.6	0	46	1506	0.6	1067	750.75	439	0
1365	2003/4/10 11:43	4	5	7	0.56268532	0.016097511	0.012343139	2777.714286	0	130	1848	0.714285714	1044	748.9166667	524	0
1366	2003/4/5 15:17	4	6	8	0.71498906	0.003314394	0.01077178	1056	0	104	2390	0.75	1037	741.9166667	907	0
1367	2003/3/27 13:21	2	2	2	0.543564443	0.000202593	0.001418152	2468	0	70	610	1	1029	742.9166667	453	0
1368	2003/3/25 18:37	3	8	9	0.892093571	0.004555075	0.001426337	2414.888889	0	133	2486	1	1027	740.9166667	869	0
1369	2003/3/18 3:47	5	10	18	0.789989215	0.015834155	0.017551111	1747.277778	0	145	4680	0.722222222	1015	731.6666667	915	0
1370	2003/2/24 14:32	3	11	26	0.555129502	0.02965273	0.050029071	1455.307692	0	133	6349	0.615384615	946	686.6666667	800	0
1372	2003/1/22 12:30	6	15	35	0.59610306	0.046753406	0.027288139	1398.828571	0	149	9309	0.657142857	906	738.1666667	814	0
1373	2002/12/15 12:22	4	8	15	0.760604525	0.004590143	0.005762094	2047.866667	0	127	3333	0.733333333	864	697.3333333	746	0
1374	2002/11/15 7:37	1	3	3	0.992215061	0.001823154	0.008204193	365.6666667	0	29	291	0.666666667	763	616.5	288	0
1375	2002/11/14 18:48	1	3	4	0.74850844	0.020722321	0.004144464	422.25	0	41	740	1	724	577.5	293	0
1376	2002/11/12 11:49	2	7	13	0.69982215	0.019403485	0.011628686	2295.384615	0	121	1744	0.692307692	637	490.5	572	0
1377	2002/10/15 9:08	2	9	31	0.817363466	0.024974944	0.006799036	1190.870968	1	116	4380	0.548387097	525	384.5	460	0
1378	2002/10/1 4:46	3	9	17	0.675342979	0.018902162	0.017178285	1945	1	122	1650	0.705882353	491	351	445	0
1379	2002/9/23 18:10	2	4	4	0.722328644	0.007003834	0.003096432	3391	0	111	496	1	474	334	411	0
1380	2002/9/8 20:24	5	7	10	0.779271316	0.00319659	0.002093006	2627.8	0	129	827	0.8	468	331.3333333	454	0
1381	2002/8/30 16:34	5	11	22	0.742421589	0.02800978	0.032318977	1877.590909	1	134	2066	0.727272727	457	328.1666667	443	0
1389	2003/3/23 8:21	2	3	4	0.698262628	0.251327434	0.09380531	141.25	0	42	1140	1	1299	540.3833333	525	0
1406	2004/10/7 15:07	1	1	1	0	0.096273292	0.062111801	322	0	2	0	1	199	199	118	0
1407	2004/9/30 11:09	2	4	5	0.678678458	0.018715629	0.006918574	2254.8	0	123	792	1	178	178	169	0
1408	2004/8/26 7:56	1	1	1	0	0.023715415	0	1012	0	60	181	1	150	150	51	0
1421	2004/3/12 15:27	3	3	3	0.755450614	0.021267169	0.000443066	752.3333333	0	74	411	1	1967	1082.016667	1592	0
1455	2006/11/9 5:04	1	1	1	0	0	0.003416856	878	0	55	595	1	2054	873.75	117	0
1461	2006/8/31 7:11	1	1	1	0	0.026565465	0	527	0	24	515	1	1966	838.0166667	38	0
1462	2006/8/21 5:46	1	1	1	0	0.076190476	0	210	0	7	614	1	1965	839.05	77	0
1464	2006/7/27 3:21	1	1	3	0.834202289	0.019774011	0.011299435	236	0	40	2461	0.666666667	1946	961.7	75	0
1466	2006/6/13 7:29	1	1	1	0	0.001146789	0	872	0	55	446	1	1871	965.7	99	0
1472	2006/5/3 4:22	1	1	2	0.951762676	0.025855513	0.000760456	657.5	0	60	788	1	1783	964.8166667	25	0
1479	2006/2/17 15:56	1	1	2	0.985228136	0.010911925	0	641.5	0	59	638	1	1719	959.9166667	18	0
1490	2005/11/16 9:10	2	2	3	0.862818812	0.009889604	0.00298988	1449.333333	0	50	863	1	1520	1340.666667	99	0
1492	2005/11/6 6:19	1	1	1	0	0.010275825	0	1849	0	36	130	1	1504	1324.666667	59	0
1493	2005/10/28 10:12	1	1	2	0.277990117	0.874692875	0.250614251	610.5	1	48	932	1	1483	1304.333333	54	0
1496	2005/9/8 18:23	1	1	2	0.458685816	0.013151365	0.002233251	2015	0	46	148	1	1411	1244.166667	44	0
1497	2005/8/30 1:26	1	1	1	0	0.131211614	0.037409269	1791	0	36	62	1	1408	1241.833333	41	0
1503	2005/7/1 17:18	1	3	6	0.574742235	0.074011775	0.16568545	198.1666667	0	47	694	0.5	712	582.5	22	0
1511	2006/6/27 23:35	1	1	2	0.760785993	0.042910448	0.012126866	536	1	114	997	1	9011	3164.65873	164	0
1524	2006/2/1 10:25	1	1	2	0.596743515	1.784615385	0	162.5	1	1	0	0.5	2621	932.027381	214	0
1526	2006/1/23 17:25	1	1	2	0.768893338	1.993311037	0	149.5	1	1	12	0.5	6313	2112.066667	104	0
1538	2005/10/26 2:44	8	16	26	0.636438668	0.026114623	0.020701624	930.8076923	0	232	4075	0.961538462	477	397.3880952	116	0
1550	2003/9/29 2:03	16	21	56	1	0.003093923	0.003093923	323.2142857	0	149	7982	0.696428571	719	719	334	0
1607	2000/7/18 23:35	2	2	4	0.749768539	0.047863248	0.018803419	146.25	1	25	137	0.75	1933	878	1716	0
1619	2000/3/10 23:32	2	6	21	0.80778934	0.940574903	0.000276396	172.2857143	0	29	215	1	724	587	33	0
1744	2001/2/3 14:54	13	29	40	0.933287539	0.003248593	0.002946398	661.825	0	117	5307	0.7	2864	1487.216667	1793	0
1752	2001/3/27 16:22	2	3	3	0.762345423	0.021459227	0.034334764	466	0	57	351	1	2433	947.3666667	3	0
1763	2001/4/17 6:53	2	3	4	0.861524897	0.053981509	0.008947211	838.25	0	45	66	0.75	52	52	49	0
1790	2001/6/18 16:32	1	1	2	0.422762344	0.152276295	0.04866562	318.5	0	23	76	0.5	3744	2112.05	779	0
1806	2001/10/24 12:28	2	4	5	0.71857519	0.05457294	0.002418745	3969	0	84	573	0.6	916	902.5	726	0
1809	2001/9/29 21:39	1	1	1	0	0.024096386	0.012048193	83	1	2	0	1	806	806	154	0
1810	2001/9/29 11:25	7	15	19	0.830967542	0.010849617	0.00896038	975.0526316	1	139	1298	0.578947368	805	805	761	0
1838	2001/10/2 20:32	2	4	33	0.730908632	0.245322873	0.008086904	502.1212121	0	65	5752	0.575757576	340	244.1666667	319	0
1843	2001/10/23 21:33	1	4	18	0.746523532	0.197718197	0.002395893	486.9444444	0	18	1290	0.666666667	574	470.5714286	291	0
1844	2001/10/7 23:17	2	5	36	0.560314095	0.041661109	0.165266106	624.75	0	114	3896	0.5	192	192	45	0
1879	2002/4/10 7:56	7	11	22	0.656284353	0.071408908	0.04399053	825.5909091	0	127	1615	0.727272727	146	85.33333333	67	0
2045	2002/2/6 8:30	1	2	3	0.980738261	0.036952814	0.015918135	586.3333333	0	16	43	1	225	224	149	1
2050	2002/1/9 19:47	1	1	6	0.804953606	0.034349373	0.003403992	1077.166667	0	16	148	0.666666667	200	200	129	0
2065	2001/9/19 19:57	20	167	2039	0.995433657	0.054001803	0.127518466	169.7126042	0	263	0	0.002452182	2110	2110	2101	0
2260	2001/2/2 2:14	12	32	57	0.824766891	0.004211696	0.007258455	978.8947368	0	145	4865	0.736842105	2792	1419.883333	777	0
2303	2001/12/11 13:04	1	1	1	0	0.016184971	0	865	1	33	42	1	1279	1265.5	26	0
2304	2001/12/11 3:41	1	5	10	0.865936148	0.004214745	0.001105507	1447.3	0	46	1017	0.3	1271	1257.5	633	0
2306	2001/12/1 12:59	4	4	4	0.690262462	0.011608085	0.002922315	3079.75	0	139	580	1	1209	1195.5	835	0
2307	2001/11/22 16:25	3	3	3	0.934206402	0.000941892	0.000362266	4600.666667	0	123	392	1	1182	1168.5	814	0
2308	2001/11/21 22:11	2	2	2	0.884963636	0.00304038	9.50E-05	5262.5	0	120	262	1	1179	1165.5	781	0
2309	2001/11/21 1:56	3	3	3	0.13079771	0.008489258	0.007363132	3848	0	88	1293	1	1174	1160.5	238	0
2313	2001/11/17 13:54	1	3	4	0.360373397	0.005487411	0.018721756	774.5	0	88	428	1	1163	1149.5	592	0
2318	2001/10/14 10:10	3	3	3	0.902478556	0.041827188	0.070996147	605.6666667	0	70	324	0.666666667	849	846	46	0
2319	2001/10/7 15:37	2	2	2	1	0.01552795	0.00310559	322	0	19	58	0.5	838	837.5	28	0
2320	2001/9/28 0:20	2	7	10	0.451432458	0.02813405	0.016446007	1933.6	1	95	871	0.7	783	783	652	0
2321	2001/9/19 21:29	1	1	1	0	0.002105263	0.002105263	475	0	2	0	1	732	732	145	0
2322	2001/9/4 18:25	2	5	16	0.822005968	0.010639915	0.006079951	1233.5625	0	62	1470	0.5625	20	20	18	0
2323	2001/9/3 17:42	4	4	4	0.702332667	0.007337954	0.001222992	3066.25	0	118	219	1	4	4	4	0
2328	2001/8/8 2:06	2	2	2	0.764204507	0.028688525	0.008196721	122	1	1	0	0.5	607	607	514	0
2329	2001/8/7 5:54	3	4	7	0.52692287	0.15098826	0.095110715	961.2857143	0	94	332	0.714285714	603	603	517	0
2331	2001/8/6 5:02	2	3	4	0.594200184	0.014643704	0.002990616	2424.25	1	84	166	1	594	594	503	0
2332	2001/8/5 20:04	4	6	6	0.611921808	0.021494576	0.011450382	829.6666667	1	43	214	0.833333333	365	365	214	0
2335	2001/7/28 17:55	2	5	6	0.846656963	0.005540631	0.004197448	992.6666667	1	43	108	0.666666667	264	264	194	0
2454	2004/2/4 16:28	1	1	10	0.754024663	0.060637205	0.027064063	291.9	1	16	6578	0.4	1657	814.0333333	726	0
2455	2003/12/3 11:59	1	2	2	0.717741809	0.013656114	0.016139044	1611	0	26	1037	1	1528	788.3	649	0
2456	2003/11/12 15:49	6	12	24	0.750892241	0.01122699	0.014931327	1462.25	0	158	13375	0.708333333	1469	755.5666667	1377	0
2467	2003/5/15 9:00	2	6	7	0.707013954	0.012570865	0.026928765	2318.285714	0	115	2110	0.714285714	1105	670.75	898	0
2470	2003/4/23 7:29	1	2	3	0.673587646	0.020293123	0.005636979	295.6666667	0	9	1534	1	1080	748.25	443	0
2473	2003/2/10 10:56	1	1	1	0	0.06372549	0.049019608	204	1	5	324	1	920	660.6666667	369	0
2474	2003/2/7 10:29	2	2	4	0.666351908	0.100571429	0.004	437.5	0	10	1016	1	919	663.6666667	750	0
2477	2002/11/28 11:19	1	1	8	0.793314187	0.093696763	0.067291312	293.5	0	8	2977	0.75	830	677.6666667	316	0
2478	2002/11/27 20:14	1	2	11	0.899718938	0.138651147	0.020198562	265.5454545	0	8	3463	0.727272727	822	669.6666667	308	0
2483	2002/11/13 17:46	1	1	1	0	0.030075188	0.011278195	266	0	3	0	1	719	572.5	86	0
2485	2002/11/13 9:52	1	1	66	0.60968271	0.109247407	0.043036857	137.3030303	0	3	2172	0.03030303	705	558.5	72	0
2488	2002/10/31 9:56	1	1	1	0	0.194244604	0.039568345	556	0	1	0	1	604	461.3333333	268	0
2490	2002/10/28 9:17	1	1	10	0.943939623	0.009703779	0.009703779	391.6	0	8	1419	0.5	591	448.5	255	0
2497	2002/8/13 6:07	1	1	2	0.591672779	0.152380952	0.047619048	52.5	1	5	534	1	429	303.5	202	0
2567	2003/5/14 13:16	1	1	2	0.979868757	0.017210944	0.003971756	1133	0	46	46	1	1402	592.2666667	4	0
2605	2004/10/3 14:47	2	5	6	0.53435578	0.010586787	0.018383258	2030.833333	0	141	813	1	184	184	175	0
2607	2004/9/7 16:54	2	3	4	0.25041923	0.012084889	0.00953036	2544.5	0	117	484	1	173	173	164	0
2611	2004/8/6 18:26	1	1	1	0	0.116883117	1.87012987	77	0	3	0	1	139	139	84	0
2612	2004/8/6 12:59	1	1	1	0	0.002815099	0.001919386	7815	1	111	150	1	134	134	44	0
2613	2004/7/27 9:28	3	5	7	0.567877067	0.005352364	0.006868867	1601.428571	1	129	1012	1	63	63	61	0
2752	2006/11/28 8:47	1	1	3	0.563288785	0.00525394	0.409807356	190.3333333	0	41	2833	0.666666667	2069	859.25	85	0
2760	2006/8/12 13:16	1	1	1	0	0	0.009950249	201	0	6	605	1	1963	842.8833333	76	0
2769	2006/5/15 18:33	3	5	12	0.717630583	0.119453925	0.269624573	439.5	1	90	5954	0.833333333	1800	973.3166667	178	0
2774	2006/4/3 3:22	1	1	2	0.993570476	0.006889998	0.005702067	2104.5	0	46	562	1	1770	968.25	85	0
2776	2006/3/5 17:10	1	1	2	0.485460761	0.014007782	0.00077821	642.5	0	59	670	1	1725	960.0833333	21	0
2789	2005/10/7 13:17	1	1	1	0	0.128851541	0.028011204	714	0	48	197	1	1472	1293.5	47	0
2797	2005/8/16 7:19	1	1	1	0	0.099009901	0	202	0	4	244	1	742	579.1666667	12	0
2800	2005/8/1 5:37	2	3	5	0.431219862	0.015336895	0.009305532	1160.6	0	83	440	1	740	579	49	0
2986	2006/11/27 22:43	1	1	1	0	0.007490637	0.003745318	267	1	4	34	1	5009	378.6331117	34	0
2989	2006/11/27 12:30	2	3	34	0.846914363	0.04039545	0.03593069	276.6764706	1	87	1770	0.617647059	3483	1105.788464	1851	0
3118	2006/2/21 20:44	1	1	2	0.585873293	0.114173228	0.011811024	254	0	2	84	1	1858	1200.25	1008	0
3125	2006/2/15 13:46	1	1	1	0	0.058479532	0.011695906	171	1	4	21	1	108	108	2	0
3158	2006/1/9 12:57	1	2	6	0.410022655	0.416666667	0.048611111	168	0	1	298	0.333333333	1547	1060.333333	770	0
3169	2005/12/20 9:12	2	2	3	0.263955813	0.088023088	0.069264069	231	1	15	888	1	3498	2077.616667	544	0
3202	2005/11/8 15:05	2	5	16	0.677964789	0.018216422	0.009697299	689.625	1	125	531	0.5	1440	1052.166667	740	0
3351	2005/1/25 21:08	2	2	6	0.227114235	0.071304348	0.022318841	575	0	112	839	0.5	503	488	51	0
3355	2005/1/24 11:44	2	3	19	0.743156709	0.076286434	0.019791292	146.2631579	1	31	4227	0.421052632	5335	3546.5	303	0
3357	2005/1/19 6:27	1	2	5	0.688215875	0.508982036	0.083832335	133.6	1	18	1198	0.8	9	9	5	0
3410	2004/7/15 18:51	3	5	11	0.685314471	1.104400345	0.014667817	105.3636364	1	32	334	0.909090909	2844	2034.833333	290	1
3481	2004/2/10 11:19	1	1	2	0.993055483	0.012291484	0.032484636	569.5	1	34	64	1	4891	660.4095599	322	0
3483	2004/2/6 21:41	4	10	15	0.705409613	0.180707876	0.181455633	267.4666667	1	69	3067	0.8	1006	292.3222222	36	0
3732	2002/8/15 4:52	1	4	27	0.208790314	0.128378378	0.277027027	5.481481481	1	9	20496	0.259259259	794	531.9333333	758	0
3770	2002/6/11 15:25	2	9	12	0.754469527	0.022880215	0.002499519	433.4166667	1	82	1348	0.833333333	5339	2139.615476	2105	0
3852	2001/12/23 18:20	27	79	111	0.94045425	0.001376245	0.001356861	1394.315315	1	262	30335	0.612612613	567	472.1666667	544	0
3955	2001/7/1 8:10	5	5	18	0.882997833	0.007889273	0.007474048	401.3888889	1	92	997	0.555555556	4487	1318.05	1410	0
3983	2001/5/14 2:30	2	12	34	0.76578172	0.021406728	0.087325858	173.1176471	1	34	2661	0.441176471	426	409	97	0
4075	2001/1/26 22:50	1	1	1	0	0.001287001	0.001287001	777	1	75	1	1	4283	1485.133333	131	0
4081	2000/12/29 14:59	1	1	1	0	0	0.003676471	272	1	3	30	1	468	378	418	0
4112	2000/10/26 4:28	1	1	1	0	0.001514578	0.001135933	2641	1	23	43	1	4231	1538.616667	479	0
4171	2000/6/28 0:32	1	1	1	0	0.001488095	0.001488095	672	1	2	14	1	4122	2092.083333	3	0
4216	2000/5/13 0:41	1	2	4	0.931560284	0.014705882	0.014705882	238	1	16	52	0.5	4084	2060.666667	162	0
4239	2000/4/12 2:19	3	3	3	0.546294702	0.014666667	0.014666667	250	1	20	56	1	4016	2100.166667	428	0
4740	2000/3/9 13:13	3	4	9	0.695356223	0.017630745	0.022187005	1121.777778	1	59	217	0.777777778	1362	752.5833333	491	0
4742	2000/4/12 17:41	3	3	3	0.546294702	0.014666667	0.014666667	250	1	20	210	1	4019	2103.166667	431	0
4757	2001/6/3 21:14	2	3	4	0.954973391	0.014033825	0.01079525	694.75	0	89	230	0.75	4370	1214.516667	405	0
4769	2001/12/7 22:07	4	5	6	0.804986467	0.002981434	0.002665221	3689.5	0	113	1140	0.833333333	1250	1236.5	879	0
4770	2001/12/5 0:26	3	3	3	0.890570373	0.006901678	0.002548312	3139.333333	0	86	471	0.666666667	1223	1209.5	259	0
4772	2001/12/2 0:41	2	2	3	0.788637787	0.013683861	0.013352131	4019.333333	0	89	283	1	1212	1198.5	805	0
4774	2001/11/29 9:53	2	2	2	0.74248757	0.00093039	0.000676647	5911.5	0	89	298	1	1205	1191.5	800	0
4775	2001/11/26 18:17	1	1	1	0	0.000436872	0.000436872	2289	0	89	132	1	1190	1176.5	598	0
4779	2001/11/16 22:47	4	6	6	0.8573271	0.035247525	0.012541254	1262.5	0	110	793	0.833333333	1159	1145.5	812	0
4780	2001/11/16 1:11	2	2	2	0.521222018	0.010720601	0.003426172	4524	0	88	251	1	975	961.5	759	0
4782	2001/11/10 16:10	3	4	4	0.723238749	0.006847439	0.000547795	1825.5	0	106	517	1	964	950.5	618	0
4786	2001/10/31 18:00	1	1	1	0	0.002206153	0.002083589	8159	0	78	114	1	943	929.5	171	0
4787	2001/10/30 12:47	3	5	6	0.267426675	0.006241223	0.006085193	2136.333333	0	127	614	1	942	928.5	753	0
4789	2001/10/26 16:33	5	7	9	0.402380136	0.004298379	0.000985045	2481.555556	1	99	1348	0.777777778	931	917.5	802	0
4790	2001/10/23 10:12	6	7	10	0.956573601	0.000869502	0.001231795	1380.1	0	116	1122	0.8	896	882.5	769	0
4791	2001/10/17 18:24	2	2	2	0.519949823	0.034302759	0.014665672	2011.5	0	57	183	1	863	857.5	553	0
4794	2001/10/12 11:01	1	2	2	0.988283611	0.00814664	0.029192125	1473	0	87	166	1	846	843.5	522	0
4799	2001/9/24 18:49	2	2	2	0.534943699	0.004121587	0.006439979	1941	0	72	155	1	739	739	25	0
4800	2001/9/22 20:23	3	4	5	0.660214495	0.00660739	0.004404927	2451.8	0	94	401	1	737	737	631	0
4801	2001/9/19 15:08	2	2	2	0.522559375	0.001668579	0.000104286	4794.5	0	87	155	1	69	69	55	0
4802	2001/9/12 9:41	1	2	2	0.755375413	0.009259259	0	1242	0	88	116	1	64	64	34	0
4803	2001/9/8 9:54	3	4	4	0.914346201	0.003057325	0.002165605	1962.5	0	70	238	1	55	55	38	0
4831	2002/10/11 6:14	1	1	2	0.563856004	0.041049798	0.004710633	743	1	32	713	1	1949	1348.166667	10	0
4835	2002/11/4 12:43	2	2	3	0.651988073	0.049893086	0.024946543	467.6666667	0	29	977	1	35	33.16666667	9	0
4838	2002/8/5 21:23	1	1	1	0	0.141025641	0.038461538	78	1	2	0	1	1423	992.8333333	3	0
4839	2002/8/5 20:44	1	1	1	0	0.000943396	0.000943396	1060	1	24	185	1	1421	990.8333333	107	0
4846	2002/8/9 11:11	5	9	33	0.805198911	0.031525023	0.013179211	692.0909091	0	173	7671	0.757575758	565	429.1388889	226	0
4847	2002/7/25 21:42	1	3	6	0.900240483	0.053691275	0.011744966	99.33333333	0	22	3679	0.666666667	459	373.6388889	34	0
4854	2004/2/5 2:52	1	2	3	0.559108959	0.040955631	0.009556314	488.3333333	0	49	1873	1	1665	821.8666667	732	0
4867	2003/9/27 13:55	3	4	7	0.677910703	0.007571419	0.010498187	2245.285714	0	122	3591	0.857142857	1396	774.4	1196	0
4943	2003/3/7 19:55	1	1	1	0	0.104	0.048	125	0	2	0	1	2940	1793.666667	61	0
4954	2003/8/13 0:39	1	1	3	0.775902494	0.016987542	0.002265006	588.6666667	0	42	109	1	120	119.25	3	0
4962	2004/8/6 10:31	2	6	8	0.733295545	0.048588371	0.034693336	1412.375	0	122	517	0.75	133	133	124	0
4968	2004/5/18 18:15	1	1	1	0	0.000510986	0.00038324	7828	0	106	70	1	2044	1012.8	786	0
4969	2004/5/12 12:36	2	3	3	0.691839342	0.006533914	0.007778469	3214	0	123	331	1	2041	1035.9	807	0
4970	2004/4/29 5:19	1	2	3	0.930607827	0.005345395	0.003495066	3242.666667	0	114	182	1	2033	1061.166667	783	0
4972	2004/4/18 8:52	3	4	5	0.449118346	0.02027895	0.012938154	2179.6	0	121	620	1	2011	1049.75	1636	0
4973	2004/4/8 18:58	1	1	2	0.286396957	0.001045661	0.00127803	4303.5	0	105	78	1	2006	1059.166667	777	0
4978	2004/5/13 17:57	2	2	2	0.811278124	0.004052685	0.004052685	493.5	1	36	245	1	4958	651.5773449	584	0
4997	2004/7/15 16:43	1	1	1	0	0.031746032	0.031746032	126	1	10	129	1	2818	2008.833333	16	0
5018	2006/7/18 3:55	1	1	1	0	0.004115226	0.008230453	243	0	25	905	1	1922	992	72	0
5020	2006/7/2 18:02	2	2	3	0.652963679	0.008307373	0.005192108	1605	0	64	1197	1	1884	961.95	141	0
5021	2006/6/23 4:27	1	1	1	0	0.001265823	0.001265823	790	0	62	444	1	1879	960.1	36	0
5024	2006/6/11 4:04	2	2	3	0.965519396	0.011075219	0.00184587	722.3333333	0	84	1310	1	1859	954.7	131	0
5025	2006/6/8 7:50	1	1	1	0	0.041109969	0.012332991	1946	0	40	344	1	1854	950.25	97	0
5026	2006/6/5 13:10	3	3	6	0.570484635	0.014720314	0.014229637	679.3333333	0	83	3173	0.833333333	1845	941.65	189	0
5027	2006/5/26 4:34	2	3	3	0.748530602	0.007090012	0.007090012	1081.333333	0	65	759	1	1829	997.8166667	111	0
5029	2006/5/16 15:10	2	2	2	0.309543429	0.002316602	0.011583012	647.5	0	70	967	1	1816	989.3166667	88	0
5034	2006/4/23 4:52	2	2	2	0.99107606	0.005537099	0.004429679	451.5	0	55	777	1	1779	973.15	136	0
5050	2006/2/5 5:41	1	1	1	0	0.000522466	0.000522466	1914	0	37	221	1	1681	1252.583333	79	0
5052	2006/1/29 17:05	1	2	4	0.93574719	0.033268102	0.017612524	255.5	0	38	2659	0.5	1666	1238.416667	43	0
5061	2005/12/4 9:54	2	2	2	1	0.001629328	0.001629328	1227.5	0	42	1032	1	1531	1351.666667	108	0
5064	2005/11/14 7:42	2	2	3	0.34392701	0.040816327	0.02435813	506.3333333	0	63	1023	1	1517	1337.666667	48	0
5070	2005/10/18 6:53	2	2	3	0.769135432	0.016370107	0.010320285	936.6666667	0	55	1008	1	1478	1299.333333	77	0
5072	2005/9/26 12:55	2	2	4	0.969480494	0.031488727	0.016955469	1341.75	0	64	807	1	1415	1247.333333	72	0
5075	2005/8/30 16:54	1	1	1	0	0.001674107	0.000558036	1792	0	36	62	1	1409	1242.833333	42	0
5081	2005/7/8 4:12	1	1	2	0.195909271	0.008509541	0.008509541	1939	0	45	24	1	726	596.5	36	0
5110	2006/5/20 13:20	1	1	1	0	0.00115942	0.002898551	1725	0	11	305	1	2138	1267.916667	98	0
5161	2006/1/31 6:54	2	2	2	1	0.005763689	0.005763689	173.5	1	39	907	1	68	46.08333333	2	0
5200	2005/9/14 13:42	2	2	61	0.791512296	0.57870973	0.226692158	403.0163934	0	7	2175	0.131147541	2491	1017.263276	1273	0
5224	2006/11/1 12:07	1	1	1	0	0.030927835	0.030927835	97	1	19	79	1	27	10.69444444	1	0
5229	2006/10/14 0:46	1	2	2	0.522559375	0.333333333	0.611111111	36	1	5	116	1	2579	1228.383333	1600	0
5231	2006/9/29 18:46	1	1	20	0.792699734	0.041434526	0.021212496	1211.55	1	21	78	0.1	1739	574.6468487	154	0
5235	2006/9/26 1:21	1	2	2	1	0.010617761	0.004826255	518	1	37	20	1	2474	1166.533333	9	0
5237	2006/9/25 18:38	1	2	21	0.782239412	0.021331903	0.041549761	1154.095238	1	34	0	0.047619048	1709	552.2044468	125	0
5253	2006/8/14 18:36	5	7	10	0.785171663	0.015491051	0.007068732	664.9	1	183	1072	0.9	2974	1126.478571	654	1
5259	2006/7/24 19:27	2	2	2	0.205592508	0.013686534	0	1132.5	1	19	29	1	21	21	2	0
5272	2006/6/22 7:42	2	2	2	0.208180946	0.073919107	0.011157601	358.5	1	85	47	1	2937	1191.439286	131	0
5275	2006/6/9 8:32	1	1	2	0.89049164	0.031884058	0.005797101	345	1	12	12	1	1321	502.9666667	725	0
5283	2006/5/15 23:02	2	3	6	0.406565316	0.031124498	0.011044177	332	1	128	1472	1	8838	3112.994841	400	0
5293	2006/5/4 17:57	1	1	2	0.560576943	0.230769231	0.130177515	84.5	0	1	14	1	70	70	65	0
5297	2006/4/26 20:23	1	2	4	0.544856233	0.766590389	0.004576659	109.25	1	18	70	0.75	59	59	59	1
5321	2006/3/29 18:44	1	1	1	0	0	0.005780347	173	1	5	30	1	181	181	8	0
5327	2006/3/20 16:16	1	5	64	0.196331906	0	0.03661436	32.859375	1	74	25170	0.390625	2909	1011.580167	968	0
5347	2006/2/20 19:33	1	5	6	0.380716459	0.123251748	0.140734266	381.3333333	1	24	84	0.666666667	4604	1751.991919	2782	1
5358	2006/1/30 11:52	2	2	2	0.380946586	0.044407895	0	304	1	15	567	1	4954	790.6499195	1128	0
5394	2005/12/15 9:17	1	2	4	0.674174453	0.015496368	0.02905569	516.25	1	3	92	0.75	3481	2066.433333	217	0
5395	2005/12/14 10:57	1	1	1	0	0.052287582	0	153	1	2	22	1	3476	2063.1	319	0
5396	2005/12/7 22:07	1	1	1	0	0.001251564	0.002503129	799	1	5	0	1	7694	2904.73373	20	0
5402	2005/11/29 17:56	2	3	5	0.913443244	0.01975128	0.017556693	273.4	1	54	0	0.4	1488	1089.666667	775	0
5405	2005/11/25 3:16	17	83	126	0.915878005	0.002515771	0.002515771	832.8412698	1	331	77430	0.658730159	2269	1055.219048	1114	1
5422	2005/11/2 9:14	3	4	4	1	0.006279435	0.006279435	159.25	1	54	565	1	2550	1247.7	568	0
5440	2005/8/31 18:15	1	3	4	0.455311184	0.086185044	0.02661597	197.25	1	11	608	0.75	1045	230.9241758	53	1
5443	2005/8/29 10:22	2	3	4	1	0.004132231	0	484	1	25	1116	0.75	945	377.35	28	0
5463	2005/7/27 16:42	1	1	1	0	0.090909091	0.049586777	121	0	10	113	1	692	542.4083333	1	0
5476	2005/7/5 16:37	1	1	1	0	0.001996008	0.001996008	501	1	2	181	1	4984	495.3532912	3	0
5479	2005/7/1 1:01	1	1	1	0	0.091525424	0.003389831	295	1	3	2	1	2	2	1	0
5480	2005/6/29 20:19	1	1	1	0	0.781021898	0.171532847	274	1	2	355	1	3230	1514.583333	338	0
5483	2005/6/28 23:51	3	4	6	0.800299746	0.002837684	0.000780363	2349.333333	1	136	247	1	3617	1360.117857	2450	0
5486	2005/6/23 12:55	1	3	4	0.571476279	0.140425532	0.022340426	235	1	17	82	0.75	2059	1027.316667	188	1
5503	2005/6/8 12:41	1	3	3	0.758870352	0.014854111	0.010079576	628.3333333	1	1	127	1	305	226	206	0
5535	2005/3/23 16:09	1	1	1	0	0.200680272	0.115646259	294	1	31	19	1	178	178	1	0
5550	2005/1/31 10:06	1	1	3	0.783132391	0.054613936	0.077212806	177	1	4	404	1	1879	836.8833694	418	0
5557	2005/1/19 11:05	1	1	34	0.83715946	0.322799764	0.25753101	199.1764706	1	6	1042	0.5	54	54	52	1
5561	2004/12/15 13:31	1	1	2	0.327444919	0.19047619	0.047619048	105	1	1	74	0.5	141	93.33333333	63	0
5579	2004/11/23 14:33	1	1	1	0	0.004672897	0.004672897	428	1	6	219	1	1385	614.1833333	103	0
5590	2004/10/11 19:08	1	1	1	0	0.001587662	0.000453618	4409	0	66	3	1	1009	601.8333333	38	0
5601	2004/8/20 5:11	1	5	16	0.56875867	0.113242138	0.026089409	886.375	1	95	1094	0.3125	593	335.4166667	108	0
5614	2004/5/19 14:19	1	1	1	0	0.022556391	0	133	1	1	0	1	1251	711.8666667	127	0
5618	2004/5/12 23:12	2	2	2	0.811278124	0.004052685	0.004052685	493.5	1	36	71	1	4946	639.5773449	578	0
5624	2004/4/16 15:01	1	1	2	0.940285959	0.011206897	0.000862069	580	1	43	106	1	1156	637.7333333	35	0
5630	2004/4/6 12:29	1	1	1	0	0.009090909	0.003030303	330	1	2	6	1	1591	1436	110	0
5637	2004/3/15 16:15	1	1	3	0	0	0	120.3333333	1	1	0	0.333333333	1530	1443	100	1
5644	2004/2/27 19:05	2	3	3	0.608819935	0.02958153	0	462	1	69	33	1	1404	1366.5	316	1
5668	2004/1/29 15:18	1	1	1	0	0.001966568	0	1017	1	22	1	1	28	28	1	0
5674	2003/10/30 16:11	1	1	1	0	0.033333333	0.022222222	180	1	12	53	1	171	160.5	70	0
5681	2003/9/18 15:27	1	1	1	0	0	0.002272727	1760	1	47	7	1	4844	679.8535354	264	0
5688	2003/8/29 13:14	2	3	3	0.985056822	0.002849003	0.01994302	234	1	30	605	0.666666667	31	26.5	3	0
5701	2003/7/30 19:57	3	3	9	0.899145476	0.004731076	0.001992032	892.4444444	1	98	0	0.111111111	681	526	126	0
5702	2003/7/30 13:02	3	3	9	0.899145476	0.001997004	0.004742886	890.2222222	1	98	9	0.111111111	672	517	117	0
5703	2003/7/29 22:38	3	3	9	0.899145476	0.004731076	0.001992032	892.4444444	0	98	331	0.333333333	89	88.25	13	1
5709	2003/7/9 1:07	1	1	1	0	0.02739726	0	365	0	10	20	1	63	62.33333333	1	0
5716	2003/6/27 0:11	3	3	3	1	0.002425222	0	412.3333333	1	35	177	1	1614	1074.666667	25	0
5719	2003/6/19 14:42	1	2	4	0.66404245	0.061349693	0.100204499	122.25	1	26	80	0.5	47	47	43	0
5726	2003/6/3 19:15	2	4	46	0.170231812	0.001321004	0.035667107	16.45652174	1	44	4864	0.217391304	860	134.1305556	49	1
5727	2003/5/31 6:42	1	3	4	0.455875879	0.001390821	0.07093185	179.75	1	27	485	1	869	235.7095238	660	0
5735	2003/4/30 0:13	1	1	1	0	0.046728972	0.003115265	321	1	1	26	1	338	198.1666667	254	0
5760	2003/3/31 16:27	1	1	1	0	0	0.053892216	167	1	23	24	1	2073	2073	115	0
5765	2003/3/23 17:29	1	1	2	0.863120569	0.00575374	0.002301496	434.5	1	18	424	0.5	12	12	2	0
5785	2003/3/7 4:28	1	1	38	0.626811272	0.455143583	0.168713332	1107.921053	1	4	22687	0.078947368	859	261.8547619	650	0
5787	2003/3/5 18:30	2	3	6	0.885601407	0.001359065	0.014949715	613.1666667	0	52	879	0.833333333	7172	2955.428175	1498	0
5798	2003/2/22 4:01	1	1	1	0	0	0.0125	160	1	22	67	1	1	1	1	0
5850	2002/10/11 4:43	1	1	2	0.563856004	0.041049798	0.004710633	743	1	32	6	0.5	1947	1346.166667	8	0
5851	2002/10/4 2:34	1	1	20	0.855737611	0.124330858	0.050207218	1158.2	0	16	9620	0.3	803	291.5166667	609	0
5854	2002/9/30 20:16	1	1	2	0	0.3	0	20	1	9	240	1	1918	1331.833333	20	0
5859	2002/9/28 5:19	1	1	1	0	0.004741584	0	2109	1	18	88	1	1915	1328.833333	21	0
5878	2002/8/29 6:30	1	1	1	0	0.016981132	0	530	1	2	6	1	39	39	1	0
5879	2002/8/23 19:08	2	8	44	0	0	0	55.93181818	1	7	7708	0.113636364	259	225.5	58	1
5885	2002/8/18 23:50	8	12	13	0.995518498	0.004079071	0.003765297	245.1538462	1	52	2779	0.769230769	1811	1325.666667	723	0
5898	2002/7/24 1:43	1	1	1	0	0.141025641	0.038461538	78	1	2	46	1	1360	959.3333333	2	0
5901	2002/7/12 17:30	1	1	1	0	0.047410009	0	1139	1	101	58	1	485	385.6666667	45	0
5918	2002/6/10 14:49	1	2	4	0.065237858	0.011146497	0.076963907	471	1	62	34	0.75	4069	2603.416667	178	0
5922	2002/5/12 17:03	1	1	2	0.779349837	0.015822785	0.000632911	790	1	6	19	1	2403	1196.883333	1142	0
5926	2002/4/27 1:31	20	82	178	0.812482175	0.022059875	0.021051681	746.6910112	1	248	9281	0.662921348	3630	2316.083333	3492	1
5936	2002/3/27 1:31	1	1	3	0.626838891	0.098265896	0.08477842	173	1	12	244	1	400	310.3333333	280	0
5945	2002/3/8 17:33	1	1	1	0	0.016	0.016	125	0	8	22	1	2200	889.0380952	136	0
5958	2002/2/17 10:29	1	1	1	0	0.00014817	0.00014817	6749	1	2	56	1	669	230.7666667	555	0
6032	2001/10/27 3:37	11	26	62	0.610029866	0.019470495	0.011443016	835.8387097	1	204	2015	0.387096774	220	220	173	1
6039	2001/10/22 0:34	2	2	4	1	0	0.25	4	0	8	972	0.25	113	113	4	0
6055	2001/9/11 23:19	1	1	1	0	0.05483871	0.006451613	310	1	14	150	1	1558	670.5666667	2	1
6058	2001/9/8 3:44	1	1	1	0	0	0.043478261	23	1	3	673	1	4683	1312.592857	17	0
6059	2001/9/7 0:59	1	1	1	0	0	0.039647577	1135	1	53	2	1	4679	1309.092857	102	0
6065	2001/8/16 22:02	5	9	12	0.732972933	0.01201867	0.000466744	714.1666667	1	123	342	0.833333333	104	59.6	23	1
6076	2001/7/16 7:36	1	1	1	0	0.034267913	0.003115265	321	0	5	72	1	32	16.58333333	6	0
6078	2001/7/6 4:07	1	2	5	0.408620557	0	0.233207547	265	1	28	261	0.8	4507	1326.633333	19	0
6092	2001/6/10 8:54	1	3	6	0.704222657	0.015951595	0.014851485	303	1	7	0	0.166666667	216	189.1666667	187	0
6093	2001/6/10 7:30	1	10	18	0.905653013	0.024607175	0.025200119	187.3888889	1	8	1562	0.611111111	210	183.1666667	181	0
6100	2001/5/20 13:36	1	1	39	0.677537736	0.021430869	0.007923282	877	0	2	6074	0.076923077	564	341.75	500	0
6101	2001/5/18 19:44	2	3	3	0.982141033	0.018518519	0.033333333	90	1	17	339	0.666666667	1182	853.8333333	84	0
6106	2001/5/12 5:54	1	2	5	0.874817555	0.032520325	0.010840108	147.6	1	7	585	1	2034	562.8833333	300	0
6119	2001/4/27 17:35	1	1	1	0	0.01494396	0.00747198	803	1	83	1	1	158	158	7	1
6130	2001/4/13 4:54	1	1	1	0	0.012244898	0	245	0	10	0	1	4312	1194.783333	187	0
6137	2001/4/7 13:25	1	2	2	1	0.011568123	0.001285347	778	1	16	0	0.5	1071	782.1666667	76	0
6138	2001/4/7 11:29	1	2	2	1	0.056774194	0.024516129	775	1	16	124	0.5	1069	780.1666667	74	0
6151	2001/3/30 20:06	1	2	3	0.870229098	0.011333915	0.003487358	382.3333333	1	6	3111	0.666666667	4304	1196.983333	3	0
6161	2001/3/21 19:18	1	1	1	0	0.008110687	0.000954198	2096	0	44	1	1	602	602	533	0
6163	2001/3/14 1:41	1	1	1	0	0.463414634	0.243902439	41	1	3	6	1	19	19	19	0
6180	2001/2/14 17:04	1	1	6	0.668290946	0.349761526	0.101748808	104.8333333	1	27	1557	0.833333333	1186	506.2	138	1
6185	2001/2/5 21:32	1	1	20	0.499604979	0.11715825	0.084421514	1095.1	0	11	3420	0.05	517	325	457	0
6203	2000/12/26 17:19	2	2	4	0.537194645	0	0.048387097	294.5	0	59	1357	1	461	358.3333333	48	0
6212	2000/12/9 22:13	1	2	2	1	0.0562249	0	747	1	16	2	0.5	654	529	48	0
6238	2000/10/14 17:14	2	2	5	0	0	0.002244669	356.4	0	27	1	0.4	2673	1254.75	1902	1
6266	2000/8/14 19:32	1	1	1	0	0.070143885	0.01618705	556	1	21	1	1	6	6	1	0
6278	2000/7/7 23:39	1	1	1	0	0.035573123	0.122529644	253	1	1	7	1	180	175.5	136	0
6288	2000/6/26 18:23	1	1	2	1	0.193392425	0.002417405	1241	1	19	24	0.5	5	5	5	0
6289	2000/6/22 6:58	1	1	2	0.826746372	0.444444444	0.280193237	103.5	1	8	460	1	3	3	3	0
6299	2000/6/4 20:46	1	2	3	0.94639463	0.005453306	0.005453306	489	0	21	45	0.666666667	6025	2774.583333	404	0
6316	2000/5/18 16:10	1	2	2	0.918295834	0.000299625	0.000149813	3337.5	1	28	3	1	4107	2082.583333	124	0
6319	2000/5/16 22:48	17	36	60	0.935439582	0.00224486	0.003142804	1076.533333	0	154	1289	0.683333333	1047	799.5	984	1
6321	2000/5/16 18:04	1	3	4	0.446471371	0.098901099	0.016483516	45.5	0	15	433	1	983	735.5	561	0
6339	2000/4/25 1:38	4	10	17	0.881787741	0.016764459	0.012154233	280.7058824	0	66	557	0.882352941	907	709	89	1
6344	2000/4/17 7:16	1	1	1	0	0.029850746	0.014925373	134	0	9	16	1	180	180	1	0
6361	2000/3/28 2:00	2	7	12	0.899633548	0.008728653	0.007020873	439.1666667	0	33	44	0.416666667	5597	2976.916667	344	0
6368	2000/3/17 2:52	1	2	2	1	0.061728395	0.111111111	81	1	2	4	0.5	2208	1558	198	0
6375	2000/3/13 3:34	1	2	3	0.957698341	0.006063669	0.009095503	659.6666667	0	33	15	0.666666667	3937	2049.166667	466	0
6384	2000/2/16 3:05	3	4	7	0.718705858	0.020686963	0.009758002	366	1	27	381	0.571428571	3919	2055.666667	853	0
6390	2000/2/12 13:45	1	1	1	0	0	0.007114625	1265	1	16	2	1	1446	888.3333333	48	0
6396	2000/1/17 21:44	1	1	1	0	0.020134228	0	447	1	54	3	1	2149	1438.333333	40	0
6397	2000/1/17 16:28	2	3	3	0.980315379	0.006997455	0.006361323	524	0	37	18	1	334	225	13	0
7056	2002/6/21 19:55	1	2	4	0.148097452	0.014188124	0.076195481	475.75	1	62	230	1	4096	2608.75	187	0
7058	2002/6/17 16:52	2	4	6	0.544280026	0.041139241	0.003691983	316	1	67	1091	1	5366	2114.227381	2129	0
7061	2002/5/13 18:07	20	87	186	0.807416199	0.021962689	0.023047905	728.2634409	0	248	20913	0.655913978	4021	2611.333333	3883	0
7062	2002/5/8 22:24	1	1	2	0.512709142	0.045319465	0.006686478	673	1	34	139	1	4819	1683.844048	982	0
7072	2002/9/12 19:27	1	1	1	0	0.005257624	0	1902	1	18	182	1	1902	1346.5	19	0
7094	2004/2/7 4:12	1	1	1	0	0.000128634	0.001157705	7774	0	105	563	1	1667	823.8666667	650	0
7097	2004/2/3 4:35	1	2	2	0.684038436	0.002401281	0.003468517	1874	0	31	1162	0.5	1632	789.7	705	0
7099	2004/1/24 9:01	3	4	4	0.604940888	0.005211846	0.00588632	4077.25	0	127	2118	1	1616	799.6166667	1408	0
7100	2004/1/6 5:50	2	4	4	0.701878297	0.002547181	0.004052333	2159.25	0	80	2331	1	1554	763.7833333	736	0
7108	2003/10/20 2:27	3	10	12	0.47143652	0.011353712	0.014157665	1812.916667	0	137	5921	1	1435	771.9833333	1234	0
7110	2003/9/24 10:29	5	8	9	0.655499162	0.003037131	0.000538846	2268.222222	0	129	4276	0.888888889	1383	764.2333333	1281	0
7112	2003/9/14 12:34	4	4	6	0.90494971	0.000976753	0.000879078	1706.333333	0	109	2766	0.666666667	1322	709.85	702	0
7116	2003/8/6 10:33	2	3	3	0.796791028	0.001438997	0.001952924	3243	0	103	1380	1	1282	730.4166667	1039	0
7118	2003/7/29 10:30	3	4	7	0.681605668	0.002718422	0.005120749	2259.714286	0	117	3299	1	1269	750.5833333	1081	0
7121	2003/7/12 9:26	3	6	9	0.722032077	0.004676539	0.009223175	1710.666667	0	113	3762	1	1232	733.5833333	1050	0
7123	2003/7/4 4:12	1	1	2	0.216396932	0.018170555	0.00578154	2421.5	0	74	875	1	1208	709.6666667	519	0
7124	2003/7/1 17:29	2	4	7	0.66099334	0.019030406	0.026950882	2687.428571	0	125	2565	1	1195	697.5833333	967	0
7126	2003/6/24 18:13	2	4	5	0.456241142	0.027567976	0.012367825	2118.4	0	110	2154	1	1185	688.6666667	960	0
7127	2003/6/20 7:36	2	6	7	0.758923118	0.011724635	0.02089474	2181	0	117	2564	0.857142857	1180	683.6666667	955	0
7128	2003/6/19 12:11	2	7	10	0.651011331	0.012862043	0.020960366	2099.2	0	128	3653	0.9	1173	676.6666667	948	0
7130	2003/6/9 10:00	2	6	13	0.63105978	0.147067544	0.391567337	1297.153846	0	100	5111	0.769230769	1143	656.1666667	516	0
7141	2003/4/12 12:32	3	8	18	0.5478362	0.003012548	0.00823614	2010.111111	0	135	5344	0.722222222	1062	766.9166667	896	0
7148	2003/3/18 8:14	3	3	3	0.254683896	0.041996234	0.017514124	1770	0	55	900	0.666666667	1018	734.6666667	472	0
7150	2003/3/7 3:56	4	7	9	0.769887676	0.00733093	0.007514204	1818.777778	0	113	2587	0.666666667	976	694.5833333	851	0
7151	2003/3/5 15:44	5	10	19	0.692681093	0.003461213	0.002932784	1992	0	144	5540	0.736842105	967	691.0833333	867	0
7153	2003/2/3 4:49	4	4	4	0.67260391	0.010907786	0.010836024	3483.75	0	108	916	0.75	915	660.1666667	449	0
7155	2003/1/2 4:38	1	2	2	1	0.000522057	0.000522057	1915.5	0	52	227	1	870	703.1666667	340	0
7156	2002/12/21 11:47	2	3	3	0.522664752	0.001981982	0.002252252	3700	0	101	355	1	868	701.3333333	710	0
7158	2002/11/25 9:43	1	3	4	0.834322517	0.006423539	0.000207211	1206.5	0	73	452	0.75	810	657.6666667	297	0
7159	2002/11/20 3:08	4	6	6	0.623337295	0.016450393	0.019158067	3262.333333	0	121	907	0.833333333	804	653.6666667	689	0
7160	2002/11/17 21:45	3	6	6	0.828389999	0.008426966	0.006437266	2848	0	119	1024	1	788	638.3333333	648	0
7164	2002/10/21 12:53	1	1	1	0	0.000234742	0	8520	0	91	89	1	535	394.5	221	0
7181	2003/2/5 2:46	1	1	1	0	0.05	0.016666667	60	0	20	145	1	4994	2323.283333	2687	0
7215	2004/7/17 11:09	1	1	1	0	0.000987167	0	1013	0	59	141	1	52	52	8	0
7216	2004/7/16 12:16	2	5	9	0.662543114	0.033251886	0.049187294	1045.888889	1	178	839	0.777777778	45	45	40	0
7217	2004/6/18 7:45	2	4	7	0.708545263	0.007494809	0.006633919	2821	0	189	447	0.857142857	10	10	8	0
7229	2004/7/12 15:18	2	2	10	0	0.000637349	0.000637349	156.9	1	46	603	0.5	1901	1661.5	209	0
7242	2004/10/14 2:22	1	1	1	0	0	0.000908059	4405	0	66	219	1	1015	606.6666667	43	0
7244	2004/10/11 19:08	1	1	1	0	0.001588022	0.000453721	4408	0	66	216	1	1010	602.8333333	39	0
7253	2004/7/12 14:13	1	1	2	0	0	0	0	1	1	119	1	1874	1634.5	135	0
7256	2004/8/5 17:38	2	3	4	0.820179028	0.019936204	0.004385965	627	0	94	275	1	1932	1363.166667	55	0
7300	2006/3/31 8:27	2	2	2	0.684038436	0.002924927	0.000649984	1538.5	0	70	641	1	1730	938.3333333	105	0
7371	2006/5/19 18:55	1	1	2	0.899743759	0.06440678	0	147.5	1	19	1007	1	5420	2811.75	38	0
7378	2006/5/9 18:53	3	6	14	0.559075334	0.000441306	0.036518094	1294.857143	1	206	2824	0.642857143	3388	1118.666667	1029	0
7415	2006/2/17 14:03	2	2	2	0.503258335	0.004116766	0.00261976	1336	1	101	800	1	1054	595.4277778	35	0
7423	2006/1/26 15:54	1	2	4	0.699909527	0.035645472	0.004816956	259.5	1	29	891	1	6395	2177.866667	267	0
7463	2006/6/4 9:59	1	1	1	0	0.012987013	0.051948052	77	0	8	426	1	835	513.7793651	31	0
7468	2004/2/24 16:45	1	2	2	0	0	0	0	1	12	1080	1	1020	540.85	113	0
7618	2000/1/7 15:20	9	35	47	0.833894824	0.047125281	0.034589492	274.9574468	1	69	3165	0.765957447	1227	901.6666667	487	0
7623	2001/2/20 22:07	2	4	7	0.7193116	0.04972805	0.17016317	183.8571429	0	38	1467	0.857142857	7025	2449.633333	3318	0
7632	2001/6/9 18:15	3	3	4	0.593352173	0.044088176	0.044088176	124.75	0	68	81	0.75	7751	2775.3	596	0
7636	2002/4/10 17:00	4	4	5	0.807076996	0.005760759	0.004744155	590.2	0	53	1019	1	339	304	50	0
7655	2005/12/13 8:25	6	10	47	0.958929744	0.074759797	0.050631545	394.1702128	1	28	42335	0.638297872	19678	3974.128175	1839	0
7907	2001/5/11 17:10	4	13	79	0.759424463	0.160665699	0.037978415	558.278481	0	117	1216	0.35443038	1557	693.8666667	1517	1
7909	2001/5/9 19:29	2	4	14	0.832659766	0.056506849	0.056506849	125.1428571	0	7	505	0.357142857	189	189	182	0
7913	2001/6/29 20:24	5	9	73	0.762696941	0.19911824	0.097791798	360.4246575	1	118	2685	0.219178082	217	212.8333333	166	1
7921	2001/6/6 21:32	1	2	4	0.729342908	0.190184049	0	81.5	0	2	120	0.5	241	241	217	0
7924	2001/2/14 15:51	1	3	9	0	0	0	81.11111111	0	1	0	0.111111111	1310	575.6	9	0
7962	2001/6/20 16:17	14	29	60	0.757519024	0.043592863	0.044566099	411	0	166	5480	0.7	7835	2685.133333	3915	1
7973	2001/7/3 17:36	2	2	5	0.521549112	0.000184502	0.005535055	1084	1	60	392	1	222	217.8333333	40	0
7976	2001/6/23 14:54	1	3	6	0.57870054	0.105335157	0.009575923	243.6666667	1	5	70	0.333333333	122	117.8333333	42	0
7991	2002/7/2 13:39	3	4	6	0.726885508	0.160639193	0.047098402	198.1666667	1	50	467	1	627	287.3833333	406	0
8008	2001/6/29 2:20	3	4	5	0.677004794	0.036152356	0.021949645	309.8	1	34	255	0.8	144	139.8333333	79	0
8009	2001/6/28 21:08	1	2	2	1	0.002659574	0.002659574	376	0	7	96	0.5	139	134.8333333	56	0
8010	2001/6/28 17:31	1	3	8	0.626502154	0.015209125	0.005431831	460.25	1	7	376	0.375	136	131.8333333	54	0
8012	2001/6/12 2:50	1	2	6	1	0.023622047	0.023622047	42.33333333	0	17	1050	0.833333333	7758	2770	23	0
8018	2003/9/7 17:37	4	6	15	0.927454993	0.002692225	0.002692225	619.0666667	1	67	1050	0.666666667	88	88	16	1
8019	2003/7/9 3:01	1	3	13	0.791802934	0.031210672	0.017870627	305.6153846	1	34	427	0.769230769	1621	825.0666667	1048	1
8020	2003/3/21 21:47	1	1	1	0	2.75	0	28	1	7	0	1	1231	561.4166667	726	0
8021	2003/3/21 21:46	1	1	1	0	0	0	0	1	7	5	1	1230	560.4166667	725	0
8024	2001/9/24 20:48	1	4	55	0.999980601	0.239891082	0.121987747	133.5454545	1	15	265	0.036363636	2166	2166	110	0
8027	2001/5/5 1:31	25	140	151	0.639160127	0.015264891	0.0325651	110.6291391	1	156	15346	0.430463576	392	375	364	1
8030	2002/4/9 22:27	1	1	1	0	0	0	28	0	6	197	1	37	11.46904762	1	0
8031	2004/7/8 15:38	1	1	1	0	0.035714286	0.035714286	28	1	9	475	1	118	118	3	0
8058	2002/6/23 21:22	1	3	4	0.582167893	0.018518519	0.592592593	27	1	10	286	0.5	23	23	19	0
8080	2002/6/12 1:16	1	3	8	0.819506541	0.432447711	0.235161108	221.125	1	16	258	0.375	11	11	9	1
8089	2002/5/13 3:19	3	3	10	0.770955062	0.030282293	0.000855432	584.5	1	41	53	0.6	41	41	35	1
8099	2001/3/3 21:31	1	2	12	0.557507034	0.926264473	0.158439976	136.75	0	1	102	0.166666667	1322	563.4666667	21	0
8102	2006/8/14 11:43	1	1	1	0	0.01309329	0.003273322	611	1	35	3	1	2962	1114.478571	14	0
8106	2003/7/22 10:55	2	6	18	0.873875982	0.013011503	0.015462946	589.2222222	1	106	647	0.666666667	1644	840.0833333	1230	0
8108	2003/6/19 14:12	1	3	10	0.342424447	0.057481225	0.006354708	346.2	1	26	88	0.5	1587	816.9	1023	0
8109	2003/6/16 6:35	2	4	8	0.674677278	0.025188917	0.00215905	694.75	1	101	146	0.875	1557	788.3666667	1172	0
8129	2001/4/22 7:02	1	3	25	0.713001263	0.22613849	0.042420462	128.24	0	5	584	0.2	6155	3993.666667	28	0
8131	2001/5/7 23:20	1	3	6	0.690623342	0.075949367	0.04556962	131.6666667	1	5	82	0.333333333	135	135	125	0
8133	2001/6/26 22:34	1	2	2	1	0.024553571	0.024553571	448	1	3	0	0.5	128	123.8333333	46	0
8150	2001/9/8 12:22	1	3	16	0.668881073	0.085267407	0.015136226	247.75	1	11	690	0.3125	488	488	423	0
8162	2001/6/26 19:41	2	4	9	0.892917755	0.004864489	0.036136206	159.8888889	0	7	402	0.555555556	376	376	369	0
8164	2001/6/18 16:14	4	6	12	0.868737359	0.052323792	0.010464758	541.5	0	49	347	0.583333333	105	100.8333333	52	0
8166	2001/6/12 3:58	2	4	15	0.867361336	0.376583661	0.125819135	152.6	1	7	524	0.533333333	256	256	249	0
8176	2006/7/24 12:08	1	1	2	0.048968794	0.309203723	0.825232678	483.5	1	36	24	1	1572	722.2166667	942	1
8177	2006/7/12 9:14	1	5	17	0.412013946	0.122851072	0.147768978	304.5294118	1	47	332	0.588235294	1498	658.7833333	876	1
8186	2004/6/4 15:28	2	6	14	0.729197753	0.026162277	0.005479936	808.1428571	1	95	236	0.428571429	82	82	68	0
8187	2004/5/26 9:01	1	3	18	0.684660418	0.068231309	0.044519719	229.6111111	1	38	559	0.388888889	51	51	28	1
8191	2003/6/4 16:57	1	2	2	0.935711051	0.038080731	0.003046458	656.5	1	21	52	1	1540	789.1833333	997	0
8194	2003/3/6 13:50	2	4	6	0.791866467	0.028157683	0.001072674	621.5	1	52	26	0.666666667	1199	539.3333333	840	0
8195	2003/3/4 21:51	2	4	9	0.816585736	0.005361331	0.001228638	1989.555556	1	105	294	0.555555556	154	117.5	116	1
8197	2002/11/5 20:29	2	5	9	0.889460966	0.07108395	0.005789643	345.4444444	1	46	757	0.666666667	100	100	74	1
8200	2002/6/18 22:00	1	1	1	0	0.019527235	0	973	1	15	11	1	16	16	12	0
8201	2002/6/7 0:15	1	2	3	0.481452675	0.456490728	0.001426534	467.3333333	1	14	173	0.666666667	55	55	11	1
8206	2002/2/18 2:35	2	3	7	0.642599334	0.070703764	0.008837971	436.4285714	1	59	278	0.857142857	592	365.25	379	1
8208	2002/1/9 5:02	1	3	13	0.574209938	0.091570248	0.008595041	232.6923077	1	14	550	0.538461538	676	482	570	0
8209	2001/12/16 20:21	2	5	8	0.124765252	0.031007752	0.005232558	645	1	52	59	0.5	580	524.5	479	1
8211	2001/12/11 15:49	1	2	4	0.890366372	0.12195122	0.004205214	297.25	1	11	60	0.75	532	484	306	0
8213	2001/10/9 17:52	1	2	7	0.736399262	0.018042098	0.203808887	427.5714286	1	10	50	0.428571429	444	408.3333333	218	0
8214	2001/9/25 18:59	1	3	6	0.982161089	0.077681874	0.006165228	270.3333333	1	10	4	0.333333333	437	401.3333333	211	0
8215	2001/9/25 18:32	1	3	10	0.705872353	0.037349398	0.012650602	332	1	10	10	0.1	561	561	483	0
8216	2001/9/17 23:08	1	3	16	0.671265929	0.086276488	0.016145308	247.75	1	11	144	0.0625	520	520	455	0
8221	2001/8/3 4:15	2	3	6	0.830964673	0.013312451	0.007204385	1064.166667	1	66	79	0.666666667	426	426	414	0
8222	2001/7/20 18:17	2	4	12	0.307752351	0.035336415	0.035130971	811.25	1	51	62	0.25	308	303.3333333	216	0
8226	2001/3/5 15:21	1	2	12	0.592525824	0.463366337	0.127722772	168.3333333	0	1	24	0.083333333	1334	575.4166667	33	0
8230	2001/5/10 19:37	2	3	5	0.978918961	0.028335725	0.06169297	557.6	0	6	193	0.4	202	202	195	0
8233	2001/5/3 4:18	1	3	10	0.81180755	0.071283096	0.024439919	98.2	0	5	74	0.2	61	61	60	0
8234	2001/5/3 3:26	1	2	6	0.813895152	0.095890411	0.0456621	146	0	5	310	0.333333333	51	51	50	0
8235	2001/5/1 19:20	1	2	2	1	0.196226415	0.003773585	265	0	5	70	0.5	5	5	4	0
8236	2001/4/27 20:48	1	3	14	0.759705376	0.298104538	0.024124067	248.7142857	1	5	188	0.285714286	41	41	19	0
8241	2001/6/1 6:14	1	3	16	0.754884369	0.007479103	0.032116146	284.125	1	7	362	0.3125	237	237	213	0
8242	2001/5/31 18:03	1	2	2	1	0.413249211	0.126182965	317	0	6	40	0.5	1628	750.1833333	197	0
8243	2001/5/31 4:14	1	3	5	0.886993472	0.045712127	0.018889309	529.4	0	6	110	0.4	207	207	190	0
8246	2006/11/1 18:02	13	21	23	0.966370154	0.001538843	0.001389923	875.8695652	1	189	8872	1	3163	1190.901984	2218	0
8247	2006/9/20 13:23	1	1	1	0	0.330508475	0.330508475	118	1	4	1	1	85	83.5	23	0
8248	2006/9/19 4:48	1	3	6	0.271804949	0.29950495	0.344059406	67.33333333	0	6	107	0.833333333	77	75.5	18	0
8251	2006/8/31 17:07	1	3	4	0.803578954	0.035638136	0	820.75	1	42	31	1	1696	809.5666667	1058	0
8253	2006/8/3 23:58	1	2	3	0.729846699	0.004240882	0	786	1	42	25	1	1632	775.8	999	0
8255	2006/8/2 16:37	1	3	3	0.864973521	0.004761905	0.004761905	350	1	21	0	0.333333333	44	44	3	0
8256	2006/8/2 14:40	1	3	3	0.864973521	0.004761905	0.004761905	350	1	20	15	0.666666667	1619	762.8	987	0
8258	2006/7/17 10:52	1	1	1	0	0.011976048	0.076347305	668	1	12	5	1	1533	688.2166667	904	1
8259	2006/6/30 23:52	1	2	8	0.53007427	0.026049204	0.023361588	604.625	1	54	351	1	1459	632.9	846	0
8260	2006/6/26 9:00	1	1	2	0.684038436	0.013003901	0.00130039	384.5	1	12	10	0.5	1431	604.9	823	0
8261	2006/6/21 10:00	1	2	4	0.775468394	0.004187605	0.005443886	597	1	42	0	0.5	1420	597.75	812	0
8263	2006/6/16 13:13	1	5	9	0.69688823	0.023736386	0.004747277	397.8888889	1	43	522	0.777777778	1373	553.6833333	775	0
8265	2006/6/15 12:55	1	6	13	0.569193235	0.042271032	0.007252383	371.2307692	1	52	0	0.076923077	1351	532.0166667	755	0
8266	2006/6/15 11:22	1	6	13	0.569193235	0.007430998	0.043312102	362.3076923	1	52	0	0.153846154	514	514	27	0
8269	2006/2/7 15:50	1	3	4	0.767741278	0.008978196	0.001710133	584.75	1	36	309	1	1249	610.25	677	0
8271	2005/6/24 15:16	1	2	8	0.652184565	0.038508707	0.011037528	509.625	0	42	425	0.5	897	605.5	451	1
8272	2005/6/24 12:29	1	4	6	0.598004373	0.109253066	0.013006317	448.5	0	34	595	0.833333333	889	597.5	443	1
8274	2005/4/5 19:08	1	2	3	0.455745981	0.082214765	0.036353468	596	1	34	2	1	781	576	353	0
8275	2005/4/5 6:59	1	1	2	0.99107606	0.012121212	0.001515152	330	1	9	126	0.5	158	82.41666667	88	1
8277	2005/2/1 4:35	1	1	1	0	0.113537118	0.017467249	229	1	14	5	1	148	76.55	78	1
8278	2005/2/1 4:08	1	3	6	0.642015155	0.024788392	0.024788392	275.6666667	1	15	524	1	144	72.55	74	1
8279	2005/1/31 22:51	1	4	8	0.634893232	0.089055065	0.012916383	183.875	1	23	1683	0.875	133	61.55	66	1
8281	2005/1/20 22:50	2	4	6	0.792188038	0.04172398	0.005043558	363.5	1	51	626	1	564	390.5	263	1
8285	2004/7/15 16:45	1	2	2	0.99631652	0.021102791	0.01701838	734.5	1	32	38	1	94	68.66666667	15	0
8288	2003/9/2 5:47	1	1	1	0	0.021978022	0.005494505	546	1	3	33	1	10	10	9	0
8289	2003/7/31 4:09	1	5	67	0.85802938	0.099671824	0.099671824	159.1791045	1	38	4316	0.343283582	1718	904.7666667	1139	1
8296	2003/3/4 21:10	2	3	8	0.490072284	0.016383113	0.010712035	396.75	1	29	554	0.875	145	108.5	97	0
8297	2003/1/13 1:26	2	3	5	0.434375512	0.200345423	0.003454231	115.8	1	17	669	1	128	98.5	86	0
8298	2003/1/10 2:20	1	1	8	0.707466134	0.042613636	0.019886364	176	1	4	8	0.25	111	111	99	0
8302	2002/5/8 16:43	3	4	9	0.710367352	0.033796833	0.008304365	575.3333333	1	79	210	0.555555556	789	446.8333333	731	0
8304	2001/10/26 19:47	2	4	19	0.558207486	0.186725664	0.276769912	237.8947368	1	12	410	0.315789474	610	609	588	1
8306	2001/5/17 19:51	3	11	64	0.837618894	0.017687338	0.01025914	645.765625	1	111	1402	0.28125	1626	759.2833333	1527	1
8309	2001/3/27 19:49	1	2	11	0.544377055	0.061139416	0.532190829	196.2727273	0	1	154	0.181818182	1345	557.2833333	44	0
8313	2001/5/8 3:50	2	4	25	0.768684305	0.118613438	0.091342205	243.48	0	8	395	0.24	160	160	153	0
8314	2001/5/7 22:18	2	4	39	0.817056127	0.029341112	0.040494166	149.4358974	0	9	510	0.153846154	117	117	110	0
8315	2001/5/7 21:21	1	2	4	0.809691097	0.027368421	0.009122807	712.5	0	6	64	0.5	76	76	68	0
8319	2001/6/25 16:37	1	3	6	0.915415468	0.017094017	0.028490028	117	1	5	294	0.5	325	325	272	0
8327	2004/7/16 12:37	1	5	7	0.955711362	0.007492975	0.005619732	457.5714286	1	37	482	1	102	76.66666667	22	1
8335	2003/5/15 4:37	1	3	7	0.404497399	0.229720518	0.113837764	209.5714286	1	14	119	0.857142857	1453	707.2333333	916	1
8345	2001/6/25 23:06	2	4	39	0.86207522	0.047766547	0.0645582	157.2820513	1	9	1843	0.358974359	366	366	359	0
8349	2001/6/12 21:41	1	1	1	0	0	0	0	0	1	0	1	271	271	231	0
8350	2001/6/26 19:20	1	1	1	0	0	0	0	0	1	0	1	367	367	313	0
8351	2001/6/19 15:13	1	1	1	0	0.037037037	1.592592593	27	0	1	0	1	305	305	254	0
8352	2001/6/12 21:41	1	1	1	0	2.044444444	0	45	1	1	0	1	271	271	231	0
8357	2003/4/22 3:44	1	1	2	0	0	0	0	1	2	14	0.5	247	202.5	157	0
8358	2002/6/12 1:27	1	1	2	0.466370333	0.313984169	0.005277045	189.5	1	12	149	1	13	13	11	1
8362	2006/9/29 1:45	1	3	9	0.671883663	0.073752711	0.056760665	307.3333333	1	46	916	1	381	282.5	201	0
8363	2006/4/24 16:19	1	1	3	0.815638145	0.018181818	0.010606061	440	1	39	20	1	1269	473.8	695	1
8365	2004/3/25 13:36	2	2	7	0.611951525	0.034590493	0	640.1428571	1	27	990	0.714285714	66	47.16666667	16	1
8368	2003/6/16 6:29	1	1	1	0	0	0	0	1	1	0	1	1549	780.3666667	1006	0
8372	2002/7/5 2:20	1	1	1	0	0.072992701	0	137	1	2	10	1	53	53	34	0
8374	2002/6/25 1:04	2	2	3	0.70809006	0.065359477	0.015522876	408	1	18	101	1	26	26	22	1
8375	2002/5/8 16:20	2	2	5	0.449794429	0.107885825	0.004837929	413.4	1	16	493	1	778	435.8333333	706	0
8379	2001/5/7 14:37	2	4	6	0.786523105	0.240661359	0.058175138	272.1666667	0	42	478	0.5	75	71.16666667	9	0
8384	2001/9/25 4:34	2	4	9	0.631804792	0.07537037	0.043703704	600	1	69	0	0.111111111	551	551	539	1
8386	2001/9/25 0:52	2	4	8	0.655727195	0.083847102	0.050349363	608.25	1	69	65	0.375	530	530	518	0
8392	2003/3/20 3:27	1	2	6	0.849035482	0.072524407	0.027429103	358.5	1	25	301	1	169	127.5	88	1
8396	2006/8/2 23:59	1	1	1	0	0	0.044080605	794	1	4	0	1	1626	769.8	993	0
8397	2006/8/2 23:32	1	1	1	0	0.011042945	0.012269939	815	1	4	0	1	1624	767.8	991	0
8403	2006/12/12 11:19	1	2	3	0.328571267	0.022945966	0.018504811	450.3333333	1	40	123	1	138	118.8333333	58	0
8404	2006/12/6 8:44	1	2	3	0.786004334	0.031319911	0	447	1	39	77	0.666666667	133	113.8333333	53	0
8406	2006/10/30 14:06	1	1	2	0.468995594	0.008114856	0.004369538	801	1	46	2	0.5	209	172	7	0
8413	2001/9/8 13:05	1	3	16	0.668881073	0.015756303	0.088760504	238	1	11	0	0.0625	504	504	439	0
8416	2006/10/29 21:48	2	2	3	0.671401963	0.04519544	0.010179153	818.6666667	1	51	101	1	1760	819.4	1504	0
8432	2006/7/24 10:25	1	4	9	0.652687257	0.07956226	0.022182786	375.6666667	1	43	530	0.888888889	1569	719.2166667	939	0
8439	2006/8/16 9:36	1	2	5	0.35761899	0.179699248	0.078195489	266	1	13	176	1	1680	804.9666667	1043	0
8443	2003/3/23 22:23	1	2	5	0.284766454	0.518138801	0.116719243	253.6	1	17	262	0.8	185	143.5	104	1
8444	2003/2/27 5:07	1	1	1	0	0.416666667	0.008333333	360	1	1	70	1	136	100	69	1
8468	2006/8/11 13:21	1	4	22	0.816305579	0.018867925	0.009936363	407.1363636	1	62	751	0.681818182	1664	796.2166667	1028	1
8469	2006/7/26 15:37	1	3	22	0.823230611	0.017077465	0.008978873	258.1818182	1	53	2010	0.590909091	1598	748.1333333	968	0
8475	2005/7/1 14:06	1	2	6	0.760544758	0.004321301	0.019827148	655.6666667	1	42	34	0.5	909	609.3333333	463	1
8480	2005/1/27 21:35	2	7	12	0.636533994	0.084761681	0.012444236	354.9166667	1	56	569	0.666666667	582	402	280	1
8500	2003/5/19 5:07	1	8	15	0.566573469	0.063865546	0.01512605	79.33333333	1	13	30	0.066666667	1506	760.2333333	967	1
8501	2003/5/17 7:59	1	8	16	0.4620768	0.047340736	0.074810053	106.9375	0	14	0	0.3125	1491	745.2333333	952	0
8502	2003/5/17 5:00	1	1	1	0	0.133333333	0.066666667	15	1	1	39	1	1457	711.2333333	920	0
8503	2003/4/8 1:11	1	1	1	0	0	0	13	1	1	0	1	1344	643.75	820	0
8512	2003/6/4 16:50	1	1	2	0.507935356	0.182080925	0.023121387	173	1	1	84	1	1538	787.1833333	995	0
8514	2004/8/2 8:28	1	2	4	0.487814716	0.066356228	0.003492433	214.75	1	15	43	0.75	364	364	130	0
8532	2003/4/1 17:12	1	2	12	0.835956072	1.723076923	0	21.66666667	1	1	0	0.166666667	1330	643	806	1
8586	2001/5/7 22:26	1	2	2	1	0.00390625	0.00390625	256	0	5	82	0.5	119	119	109	0
8587	2001/5/7 21:41	1	2	5	0.603885707	0.00462963	0.033950617	259.2	0	6	154	0.6	1471	617.5	124	0
8592	2001/6/12 21:41	1	3	8	0.980418814	0.123931624	0.091880342	117	1	4	244	0.5	279	279	239	0
8595	2001/8/20 21:25	1	2	6	0.582011435	0.153950954	0.106948229	489.3333333	1	8	582	0.333333333	373	339.8333333	179	0
8597	2001/7/4 16:28	1	3	32	0.783360546	0.416493991	0.463738085	150.8125	1	10	1992	0.375	254	249.8333333	142	0
8600	2001/8/9 0:57	1	3	15	0.780089818	0.027495517	0.014046623	223.0666667	1	10	351	0.4	441	441	378	0
8644	2001/11/30 3:29	1	2	2	1	0.024390244	0.005226481	574	1	10	22	0.5	626	286.0166667	6	0
8646	2001/11/19 17:44	1	2	2	1	0.004132231	0.002066116	484	1	10	26	0.5	620	280.6833333	4	0
8660	2001/8/14 2:01	1	2	8	0.755400309	0.113105925	0.061041293	208.875	1	7	128	0.375	462	462	397	0
8664	2001/6/19 23:26	18	53	120	0.851316426	0.00435031	0.003287638	1254.7	1	212	3591	0.658333333	1350	966.3333333	1132	1
8683	2001/5/2 21:54	1	2	4	0.706908425	0.040816327	0	294	0	5	72	0.5	41	41	40	0
8691	2001/6/19 6:04	1	3	6	0.692461849	0.030927835	0.028757461	614.3333333	1	6	156	0.333333333	304	304	253	0
8697	2001/6/1 1:24	1	3	4	0.959147917	0.002928258	0.001464129	341.5	0	6	42	0.5	221	221	197	0
8703	2002/1/29 21:47	1	1	1	0	0.053475936	0.055258467	561	0	10	71	1	11386	5188.166667	42	0
8720	2001/5/31 18:03	1	1	1	0	0.117647059	0.117647059	17	0	3	64	1	1632	754.1833333	201	0
8722	2001/11/19 21:05	4	9	32	0.707995784	0.082272097	0.053082839	495.6875	1	117	389	0.34375	654	553	639	1
8741	2001/7/13 23:12	1	2	2	1	0.001074114	0	931	1	7	0	0.5	388	388	331	0
8755	2001/5/10 15:01	1	2	2	1	0.000999001	0.004995005	1001	0	6	70	0.5	82	78.16666667	10	0
8762	2001/5/7 18:36	1	2	4	0.981073067	0.022780833	0.021995287	636.5	1	6	190	0.5	72	72	64	0
8766	2001/4/27 21:23	1	2	2	1	0.015521064	0.045454545	902	1	4	44	0.5	1428	576.5833333	81	0
8770	2001/4/25 23:06	1	2	2	1	0.079395085	0.028355388	529	0	3	40	0.5	1424	572.9166667	77	0
8782	2002/1/8 17:31	1	1	2	1	0.003330558	0.003330558	600.5	1	12	329	1	662	471	557	0
8794	2001/7/13 22:53	1	2	4	0.535312674	0.114451988	0.342386033	515.5	1	7	56	0.25	386	386	329	0
8814	2001/5/31 18:03	1	1	1	0	0.54	0.18	100	0	4	20	1	1634	756.1833333	203	0
8818	2001/10/9 17:52	1	1	1	0	0	0	161	1	1	0	1	445	409.3333333	219	0
8820	2001/11/6 19:12	1	4	46	0.692846422	0.52760181	0.512217195	144.1304348	1	15	1549	0.347826087	527	484.6666667	301	1
8821	2001/10/9 17:52	1	1	1	0	0	0	41	1	1	0	1	462	426.3333333	236	0
8823	2001/11/6 19:12	1	1	2	0	0	0	55	1	1	0	0.5	527	484.6666667	301	0
8844	2001/5/2 22:22	1	3	4	1	0.005780347	0.005780347	173	1	4	0	0.25	45	45	44	0
8851	2001/5/31 18:03	1	1	1	0	0	3.647058824	102	0	5	20	1	1636	758.1833333	205	0
8869	2001/5/31 18:03	1	1	1	0	0	3.111111111	18	0	5	20	1	1640	762.1833333	209	0
8880	2001/5/1 19:20	1	2	2	0	0	0	0	0	1	0	0.5	17	17	16	0
8889	2001/5/31 18:03	1	3	3	0.421817199	0.017241379	0.25862069	77.33333333	0	5	80	0.666666667	1640	762.1833333	209	0
8890	2001/5/31 4:14	1	1	1	0	0.009345794	0.018691589	107	0	2	30	1	208	208	191	0
8898	2001/5/1 19:20	1	2	2	0	0	0	0	0	1	0	0.5	19	19	18	0
8907	2001/5/31 18:03	1	1	1	0	0.034482759	0.034482759	29	0	2	30	1	1644	766.1833333	213	0
8909	2001/10/1 23:17	13	26	42	0.603929041	0.011540257	0.013408045	356.9285714	1	108	1098	0.380952381	2401	1766	1974	0
8916	2001/8/1 19:42	1	1	2	0.479832024	0.053658537	0.087804878	205	1	1	24	0.5	310	302.3333333	172	0
8918	2001/8/20 21:26	1	1	2	0.999142104	0.031707317	0.03902439	205	1	4	30	1	375	341.8333333	181	0
8924	2001/8/6 19:32	1	2	4	0.961017083	0.026717557	0.021374046	327.5	1	4	86	0.5	7659	3456.959524	4	0
8941	2001/5/12 0:20	1	2	2	1	0.025641026	0.004273504	234	1	5	2	0.5	1562	695.8666667	181	0
8944	2001/4/17 20:48	1	2	2	1	0.013157895	0.013157895	76	0	1	0	0.5	1420	580.7166667	73	0
8952	2001/8/20 21:26	1	2	14	0.764051361	0.109612142	0.035413153	84.71428571	1	7	1526	0.5	389	355.8333333	195	0
8977	2001/5/31 18:03	1	1	2	0.99947302	0.142857143	0.077380952	84	0	4	68	1	1648	770.1833333	217	0
8997	2001/5/8 17:46	1	3	4	1	0.008080808	0.004040404	247.5	0	5	42	0.5	1478	623.7	131	0
9007	2001/6/20 14:36	1	3	12	0.838718185	0.034090909	0.035123967	161.3333333	0	6	416	0.5	317	317	266	0
9028	2001/5/7 22:26	1	2	4	0.5	2.466666667	0	15	0	3	0	0.25	129	129	119	0
9055	2001/4/27 20:48	1	2	4	0.965160262	2.829787234	0	23.5	1	1	0	0.25	49	49	27	0
9056	2001/8/21 1:16	1	2	2	1	0	0.009708738	103	1	4	232	0.5	468	468	403	0
9063	2001/5/31 4:14	1	1	1	0	0.038461538	0.025641026	78	0	3	34	1	210	210	193	0
9081	2001/5/31 18:03	1	1	4	0.966465823	0.129032258	0.129032258	23.25	0	3	118	1	1658	780.1833333	227	0
9093	2001/5/1 19:20	1	2	10	0.79033519	1.247524752	0.732673267	20.2	0	4	0	0.1	33	33	32	0
9106	2001/5/1 19:20	1	2	2	0	0	0	0	0	1	0	0.5	35	35	34	0
9117	2001/8/13 20:21	1	1	1	0	0.012658228	0.012658228	79	1	2	7	1	448	448	383	0
9118	2001/8/6 17:52	2	2	2	0.971798151	0.221122112	0.004950495	303	1	7	51	1	312	304.1666667	194	0
9126	2001/8/20 21:26	1	1	4	0	0	0	67.75	1	2	76	0.75	393	359.8333333	199	0
9140	2001/6/25 14:42	1	2	2	1	0.00896861	0.006726457	446	0	3	0	0.5	126	121.8333333	44	0
9142	2001/6/20 19:06	1	2	2	1	0	0.015625	384	1	3	0	0.5	116	111.8333333	36	0
9146	2001/6/18 19:57	2	3	3	0.999691621	0.001132503	0.060588901	588.6666667	0	38	46	0.666666667	108	103.8333333	36	0
9159	2001/5/31 18:03	1	2	2	0	0	0	0	0	1	0	0.5	1664	786.1833333	233	0
9162	2001/6/20 19:05	1	2	2	1	0.033333333	0.033333333	30	1	2	0	0.5	114	109.8333333	34	0
9165	2001/7/4 16:28	1	1	2	0	0	0	239.5	1	3	68	1	290	285.8333333	162	0
9188	2001/4/27 20:48	1	2	2	0	0	0	0	0	1	0	0.5	55	55	33	0
9192	2001/4/27 20:48	1	2	2	1	3.466666667	0	15	1	1	0	0.5	55	55	33	0
9202	2001/4/27 20:48	1	2	2	0	0	0	0	0	1	0	0.5	55	55	33	0
9205	2001/4/27 20:48	1	1	1	0	3.071428571	0	14	1	1	0	1	57	57	35	0
9228	2001/4/27 20:48	1	1	1	0	1.310810811	0.135135135	74	1	3	0	1	61	61	39	0
9246	2001/4/27 20:48	1	1	1	0	0.380952381	0.047619048	21	1	3	0	1	61	61	39	0
9250	2001/5/31 18:03	1	1	4	0.962087176	0.186666667	0.186666667	18.75	0	4	156	0.75	1674	796.1833333	243	0
9251	2001/4/27 20:19	1	1	1	0	0	0	0	0	1	0	1	3958	1516.916667	10	0
9255	2001/4/27 20:19	1	1	2	0.877770258	2.397260274	0	36.5	0	1	0	0.5	3958	1516.916667	10	0
9256	2001/4/27 20:19	1	1	1	0	0	0	0	0	1	0	1	3958	1516.916667	10	0
9269	2001/5/7 21:21	1	1	1	0	0.007142857	0.007142857	140	0	4	32	1	77	77	69	0
9272	2001/4/4 12:41	1	1	1	0	0.045454545	0	22	0	3	30	1	260	188.6666667	1	0
9275	2001/3/31 22:39	5	27	242	0.813206436	0.085351055	0.095376345	364.3677686	0	163	43525	0.475206612	5521	3570.666667	3039	0
9276	2001/5/7 21:41	1	1	1	0	0	0	0	0	3	63	1	1472	618.5	125	0
9279	2001/11/19 21:29	1	2	2	1	0.038461538	0.038461538	364	1	8	0	0.5	656	555	551	0
9282	2001/10/31 1:12	1	2	2	1	0.014836795	0.011869436	337	1	8	10	0.5	614	580	521	0
9286	2001/10/2 4:07	1	2	2	1	0.022012579	0.025157233	318	1	8	14	0.5	569	569	487	0
9300	2001/5/22 22:55	1	2	2	1	0.011627907	0.005813953	172	1	4	6	0.5	88	84.16666667	16	0
9301	2001/5/19 7:26	21	46	89	0.873768533	0.006699	0.00650197	741.3483146	1	192	1425	0.606741573	10453	8187	9134	1
9326	2001/6/25 22:47	1	2	2	1	0.023346304	0.015564202	257	1	5	74	0.5	327	327	274	0
9331	2001/6/13 13:06	1	2	2	1	0.004048583	0	247	1	4	50	0.5	93	88.83333333	18	0
9337	2001/12/7 3:22	1	1	1	0	0.025547445	0.003649635	274	1	8	129	1	11263	5228.833333	40	0
9394	2001/5/31 18:03	1	1	2	0	0	0.026315789	19	0	6	37	1	1680	802.1833333	249	0
9399	2001/3/28 22:37	1	2	4	1	0.0625	0.0625	16	0	2	86	0.5	1755	1158.166667	4	0
9404	2001/5/31 18:03	1	1	1	0	0	0	0	0	3	64	1	1684	806.1833333	251	0
9412	2001/10/9 17:52	1	1	1	0	0	0	145	1	1	0	1	473	437.3333333	247	0
9418	2001/11/19 21:05	1	1	1	0	0	0	119	1	1	0	1	619	518	523	0
9420	2001/11/19 21:05	1	1	3	0	0	0	30.33333333	1	1	0	0.333333333	654	553	549	0
9426	2001/10/9 17:52	1	1	3	0	0	0	19.66666667	1	1	0	0.333333333	479	443.3333333	253	0
9432	2006/8/15 23:06	1	1	2	0.242292189	0.030379747	0.001265823	395	1	12	12	1	298	214.75	154	0
9439	2005/3/26 22:29	1	6	11	0.47814893	0.02039495	0.009064422	280.8181818	1	39	713	0.727272727	729	528	311	0
9443	2004/11/7 21:28	1	3	4	0.860964047	0.00371517	0.00247678	403.75	1	36	333	0.75	491	483	149	0
9447	2003/5/17 6:26	1	1	1	0	0.070422535	0.042253521	71	1	2	0	1	1473	727.2333333	934	0
9448	2003/5/5 22:23	1	1	10	0.501801646	0.184615385	0.067179487	195	1	3	85	0.3	147	107	21	1
9451	2003/4/1 15:02	1	1	4	0	0	0	6.75	1	1	0	0.25	1246	559	734	1
9455	2003/4/15 4:45	1	2	5	0.218627129	1.202586207	0.068965517	46.4	1	1	70	0.8	1356	655.5833333	825	1
9457	2006/4/25 23:17	1	1	1	0	0.285714286	0	14	1	3	1106	1	198	141.6666667	65	0
9462	2003/4/1 15:02	1	1	1	0	0	0	9	1	1	0	1	1246	559	734	1
9464	2006/3/16 22:59	1	2	3	0.423366384	0.052016985	0.048832272	314	1	33	98	1	154	105.3333333	31	0
9465	2006/3/2 1:55	1	2	2	0.999045942	0.031284916	0.030167598	895	1	36	39	1	141	92.83333333	24	0
9467	2005/12/31 7:57	1	4	51	0.999623831	0.154747544	0.160434258	113.7843137	1	24	25730	0.62745098	19773	4056.128175	251	0
9474	2004/7/23 12:33	1	1	1	0	0.013029316	0.013029316	307	1	12	22	1	4606	1969.75	27	0
9477	2004/4/9 12:37	1	1	1	0	0.025889968	0.01618123	309	1	11	0	1	78	58.83333333	11	0
9478	2004/4/9 2:16	1	1	1	0	0.091205212	0.013029316	307	1	10	17	1	78	37.5	13	0
9480	2004/3/22 22:11	1	1	1	0	0.036912752	0.006711409	298	1	10	0	1	66	26.33333333	3	0
9481	2004/3/22 22:08	1	1	1	0	0.003424658	0.003424658	292	1	10	0	1	65	25.33333333	2	0
9482	2004/3/22 22:05	1	1	1	0	0.02739726	0.017123288	292	1	10	73	1	64	24.33333333	1	0
9483	2004/1/9 10:26	1	1	1	0	0.006896552	0.013793103	290	1	9	20	1	1427	643.1404762	4	0
9485	2003/10/31 16:00	1	2	2	0.591672779	0.00428449	0.013710368	583.5	1	27	43	1	308	308	10	0
9486	2003/9/27 2:16	1	1	1	0	0.003436426	0.003436426	291	1	8	4	1	213	213	13	0
9487	2003/9/23 13:05	10	32	41	0.862702082	0.004462333	0.015771284	1115.02439	1	215	2663	0.634146341	51	51	51	1
9490	2003/7/21 2:08	1	3	6	0.853144955	0.01344086	0.005913978	310	1	25	121	0.666666667	7	7	7	1
9491	2003/6/20 0:13	1	1	2	0.863120569	0.027322404	0.010928962	183	1	4	53	1	623	499.5	4	0
9494	2003/4/22 3:24	1	1	1	0	0	0	243	1	1	0	1	208	163.5	118	1
9495	2004/8/9 12:11	1	1	1	0	0.012944984	0.012944984	309	1	13	122	1	4677	1985.952381	28	0
9496	2004/8/10 19:45	1	1	1	0	0.012944984	0.012944984	309	1	13	123	1	4717	2025.869048	29	0
9497	2006/3/31 5:14	1	2	2	0.314682604	0.047774159	0.047774159	460.5	1	33	822	1	157	101.8333333	34	0
9499	2006/2/15 1:39	1	1	1	0	0.009646302	0.009646302	311	1	15	544	1	126	81.16666667	17	0
9507	2006/3/31 5:14	1	1	1	0	0.166666667	0.066666667	30	1	5	608	1	157	101.8333333	34	0
9509	2006/3/22 13:36	6	24	46	0.383883754	0.001920898	0.009604492	882.7391304	1	247	2666	0.760869565	6673	2242.383333	3876	1
9511	2005/12/16 0:31	1	1	1	0	0.01980198	0.017326733	808	1	11	116	1	107	80.16666667	8	0
9515	2004/10/20 22:18	1	1	1	0	0.06626506	0	830	1	8	61	1	459	459	144	0
9519	2004/5/26 9:37	1	1	1	0	0.024813896	0.003722084	806	1	8	0	1	52	52	29	0
9526	2003/7/22 15:56	1	1	1	0	0.001371742	0.002743484	729	1	4	0	1	1647	843.0833333	1072	1
9527	2003/7/22 14:12	1	1	1	0	0.001369863	0	730	1	4	0	1	1646	842.0833333	1071	0
9529	2003/7/9 6:07	1	1	1	0	0.004109589	0.002739726	730	1	4	0	1	1624	828.0666667	1051	0
9530	2003/7/9 4:56	1	1	1	0	0.002743484	0.002743484	729	1	4	0	1	1623	827.0666667	1050	0
9531	2003/7/9 4:15	1	1	1	0	0.002743484	0.002743484	729	1	4	14	1	1622	826.0666667	1049	0
9532	2003/6/25 22:30	1	1	1	0	0.002743484	0.002743484	729	1	4	39	1	3327	1984.75	16	0
9534	2003/5/17 5:00	3	7	14	0.524833657	0.011001834	0.007001167	857	1	57	345	0.571428571	1471	725.2333333	1121	0
9535	2003/5/14 23:40	6	33	188	0.883054224	0.007214577	0.014153754	1178.170213	0	222	9519	0.382978723	2312	2312	1295	1
9537	2006/2/15 1:42	1	1	1	0	0.01972873	0.017262639	811	1	12	449	1	127	82.16666667	18	0
9546	2006/9/15 1:10	1	2	4	0.831088119	0.042414356	0.018488309	459.75	1	37	73	0.75	370	274.75	190	0
9547	2006/9/12 13:06	1	2	4	0.719022032	0.043444531	0.008533747	322.25	1	21	78	1	1709	813.0666667	1071	0
9551	2006/8/28 2:47	1	1	1	0	0.001468429	0.022026432	681	1	12	0	1	342	255.5833333	168	0
9552	2006/8/28 2:18	1	1	1	0	0.02170767	0.001447178	691	1	12	5	1	341	254.5833333	167	0
9555	2006/8/15 10:37	1	1	1	0	0.045123726	0.002911208	687	1	12	0	1	1670	794.9666667	1033	0
9556	2006/8/15 10:11	1	1	1	0	0.002980626	0.052160954	671	0	12	0	1	1669	793.9666667	1032	0
9557	2006/8/15 9:16	1	1	1	0	0.050798258	0.002902758	689	1	12	4	1	1668	792.9666667	1031	0
9558	2006/8/11 2:04	1	1	2	0.863120569	0.005789909	0	604.5	1	15	17	1	293	219.25	149	0
9566	2006/6/21 9:40	1	1	1	0	0.001422475	0.001422475	703	1	12	0	1	1416	593.75	808	0
9571	2006/6/8 23:58	1	1	1	0	0.00621118	0.004658385	644	1	12	3	1	245	186.75	105	0
9572	2006/6/5 23:40	1	1	1	0	0.049766719	0.034214619	643	1	12	7	1	241	182.75	101	0
9574	2006/4/27 23:27	1	1	1	0	0.056547619	0.013392857	672	1	11	13	1	199	142.5	66	1
9575	2006/4/14 15:15	1	1	1	0	0.006079027	0.006079027	658	1	11	4	1	1260	478.75	688	0
9586	2004/10/26 12:32	1	1	1	0	0.016286645	0.016286645	614	1	7	13	1	118	70.18333333	29	0
9587	2004/10/13 22:31	1	1	2	0.602430802	0.024502297	0.027565084	326.5	1	7	222	1	4783	3437.166667	74	1
9588	2004/8/1 23:45	1	1	4	0.623404999	0.058712121	0.011363636	264	1	15	99	1	109	65.08333333	42	1
9589	2004/8/1 23:29	1	1	1	0	0	0.013136289	609	1	6	2	1	105	61.08333333	38	0
9590	2004/7/30 14:06	1	1	2	0.970950594	0	0.005159959	484.5	1	7	71	1	112	84.08333333	26	0
9594	2004/4/20 13:15	1	1	1	0	0.00477707	0.001592357	628	1	5	26	1	80	59.58333333	12	0
9596	2003/9/14 8:56	2	6	29	0.687746934	0.024365529	0.009902814	748.6551724	1	116	1635	0.413793103	301	206.6666667	231	1
9599	2003/5/20 23:32	1	1	4	0.765448396	0.038596491	0.023684211	285	1	2	35	0.75	176	134.5	50	0
9600	2003/5/20 23:30	1	1	1	0	0.275605214	0.238361266	537	1	2	15	1	172	130.5	46	1
9601	2003/5/5 23:33	1	1	2	0.970950594	0.003623188	0.005434783	276	1	2	0	1	170	130	44	0
9605	2004/10/13 22:33	1	1	2	0.602430802	0.023952096	0.026946108	334	1	7	835	1	4787	3441.166667	78	0
9606	2004/4/23 15:16	1	1	1	0	0.00477707	0.001592357	628	1	5	222	1	81	60.58333333	13	0
9607	2004/10/13 22:32	1	1	2	0.602430802	0.023952096	0.026946108	334	1	7	835	1	4785	3439.166667	76	0
9608	2006/6/9 5:17	1	2	2	0.699772222	0.027419355	0.002419355	620	1	19	852	1	249	190.75	109	0
9609	2006/4/28 5:38	1	1	1	0	0.056547619	0.013392857	672	1	11	388	1	201	144.5	68	0
9611	2006/4/11 3:51	1	1	1	0	0.001538462	0.001538462	650	1	11	371	1	171	115.8333333	42	0
9619	2006/7/18 22:50	1	2	2	0.918295834	0.003314917	0.003314917	452.5	1	10	1	1	1554	709.2166667	924	0
9621	2006/7/17 11:24	1	1	2	0.979868757	0.086956522	0.007905138	126.5	1	9	21	1	1539	694.2166667	910	0
9626	2006/6/15 10:18	1	1	1	0	0.015151515	0	66	1	9	0	1	1325	506.0166667	729	0
9627	2006/6/15 10:08	1	1	1	0	0	0.030769231	65	1	9	0	1	1324	505.0166667	728	0
9628	2006/6/15 9:40	1	1	2	0.623570208	0.053221289	0.009803922	357	1	12	12	0.5	1323	504.0166667	727	1
9630	2006/5/29 1:46	1	1	20	0.903807172	0.157089898	0.384151993	107.9	1	16	2651	0.2	236	178.6666667	100	1
9643	2006/6/12 9:22	1	1	2	0.735508582	0.084057971	0.042028986	345	0	12	555	1	1678	1345.779365	34	0
9644	2006/6/4 9:59	1	4	30	0.843117499	0.063212773	0.138155751	204.6	0	53	17451	0.6	835	513.7793651	31	0
9645	2006/9/11 2:18	1	4	6	0.506004333	0.014758937	0.010823221	508.1666667	1	46	114	0.666666667	366	275.75	186	0
9650	2006/5/15 23:51	1	1	1	0	0.003731343	0.003731343	536	1	10	20	1	203	146.5	70	0
9651	2006/4/25 5:35	1	1	3	0.885190292	0.018739353	0.01362862	195.6666667	1	10	764	0.666666667	195	138.6666667	62	0
9653	2006/2/6 2:17	1	1	1	0	0.040740741	0.003703704	540	1	9	37	1	115	71.5	11	0
9657	2004/5/26 0:16	1	1	1	0	0.003824092	0.001912046	523	1	6	62	1	93	52.5	26	0
9659	2004/1/20 14:01	1	1	1	0	0.009596929	0	521	1	5	173	1	41	25.66666667	1	0
9661	2003/7/26 3:59	1	1	1	0	0.005802708	0.015473888	517	1	3	1	1	9	9	1	0
9662	2003/7/25 15:05	17	55	85	0.954669796	0.001290727	0.001319199	1239.611765	1	270	5771	0.611764706	3253	1162.083333	2370	0
9664	2003/5/15 21:41	1	1	1	0	0.273764259	0.015209125	526	1	1	10	1	171	129.5	45	0
9667	2006/5/15 23:52	1	1	1	0	0.003731343	0.003731343	536	1	10	719	1	204	147.5	71	0
9668	2006/4/25 23:17	1	1	2	0.836640742	0.012216405	0.013961606	286.5	1	10	1770	1	198	141.6666667	65	0
9669	2006/2/15 1:46	1	1	1	0	0.009259259	0	540	1	9	630	1	131	86.16666667	22	0
9670	2006/2/15 1:34	1	1	1	0	0.040968343	0.003724395	537	1	9	630	1	122	77.16666667	13	0
9673	2006/8/30 5:03	1	1	3	0.609320021	0.029208301	0.019984627	433.6666667	1	15	0	0.333333333	359	270.4166667	180	0
9676	2006/4/12 11:39	16	28	46	0.843706005	0.003426246	0.006317142	609.1086957	0	224	7920	0.804347826	300	300	191	0
9678	2005/12/12 2:23	1	1	2	0.881290899	0.014209591	0.003552398	281.5	1	8	1409	1	105	80.33333333	6	0
9684	2006/2/15 1:46	1	1	1	0	0.027027027	0	37	1	4	1002	1	131	86.16666667	22	0
9685	2006/12/8 4:59	1	1	1	0	0	0.005221932	383	1	13	70	1	14	14	7	0
9687	2006/8/8 10:00	2	4	5	0.501563631	0.020182034	0.017016225	505.4	1	100	73	1	1641	777.4666667	1390	0
9688	2006/7/24 2:18	1	1	1	0	0.002659574	0.002659574	376	1	12	11	1	267	194.75	123	0
9689	2006/7/13 2:03	1	1	1	0	0.026595745	0.013297872	376	1	12	0	1	263	190.8333333	119	0
9691	2006/6/26 9:37	1	2	2	0.978449329	0.021668472	0.009750813	461.5	1	36	0	0.5	1436	609.9	828	1
9693	2006/6/26 8:56	1	2	3	0.778261905	0.018292683	0.015243902	328	1	36	391	0.666666667	1429	602.9	821	0
9696	2006/3/14 0:54	1	1	1	0	0.027173913	0.016304348	368	1	11	73	1	145	96.33333333	27	0
9698	2005/7/4 10:01	1	1	1	0	0.016393443	0.010928962	366	1	9	18	1	2247	939.15	5	0
9699	2005/6/16 22:35	2	2	2	0.918295834	0.001527495	0.001527495	982	1	25	107	1	3576	1326.684524	215	1
9700	2005/4/15 18:06	1	1	1	0	0.002739726	0.002739726	365	1	8	0	1	2148	972.6904762	4	1
9701	2005/4/15 17:22	1	3	9	0.671976964	0.064242012	0.079197825	326.8888889	1	36	726	0.444444444	801	577.5	371	1
9703	2004/10/20 16:22	1	2	2	0.965636133	0.028205128	0.001282051	390	1	29	167	1	117	69.18333333	28	0
9710	2003/7/22 13:02	1	1	1	0	0.003134796	0.003134796	319	1	3	0	1	1645	841.0833333	1070	0
9718	2006/5/18 23:08	1	2	2	0.276195428	0.020771513	0	505.5	1	34	618	1	209	152	75	0
9719	2006/3/15 0:38	1	1	1	0	0.027173913	0.016304348	368	1	11	272	1	146	97.33333333	28	0
9721	2006/12/8 4:59	1	1	1	0	0	0.153846154	13	1	7	70	1	14	14	7	0
9730	2003/4/1 15:02	1	1	1	0	0	0	9	1	1	0	1	1278	591	766	1
9735	2003/4/22 3:24	1	1	4	0	0	0	29.5	1	1	0	0.25	215	170.5	125	1
9740	2006/4/10 2:13	1	1	4	0.685820381	0.018726592	0.001248439	200.25	1	13	362	0.5	167	111.8333333	38	0
9749	2003/4/22 3:24	1	1	3	0	0	0	259.6666667	1	1	0	0.333333333	215	170.5	125	1
9755	2005/1/19 2:10	1	6	11	0.704600966	0.043979058	0.002094241	260.4545455	1	40	2433	0.818181818	122	53.05	55	0
9756	2004/5/17 23:26	1	3	10	0.81768937	0.024413146	0.010328638	213	1	24	1282	0.7	88	47.5	23	0
9760	2005/8/10 9:44	1	1	1	0	0.017094017	0.017094017	117	1	9	1	1	1004	629	538	0
9761	2005/8/9 22:09	1	1	1	0	0.042735043	0.042735043	117	1	9	125	1	1003	632	537	0
9763	2005/1/14 1:26	1	1	2	0.405977038	0.06122449	0.039455782	367.5	1	12	246	1	111	42.05	44	0
9765	2004/7/1 16:42	1	4	11	0.713117012	0.015638575	0.026933102	313.9090909	1	38	214	0.727272727	149	149	108	1
9766	2004/6/4 19:25	1	1	1	0	0.011764706	0	85	0	8	0	1	1333	1151	24	0
9767	2004/6/4 19:01	1	1	1	0	0.011764706	0.011764706	85	0	8	0	1	1332	1150	23	0
9768	2004/6/4 18:30	1	1	1	0	0.047058824	0.023529412	85	1	8	9	1	91	91	60	0
9770	2004/1/9 22:15	1	1	1	0	0.073170732	0.085365854	82	1	7	0	1	529	529	17	0
9771	2004/1/9 20:05	1	1	1	0	0.012048193	0.012048193	83	1	7	162	1	524	524	16	0
9781	2005/4/6 5:09	1	1	5	0.678679489	0.028682171	0.024806202	258	1	16	942	1	169	93.41666667	99	1
9783	2004/5/26 10:03	1	1	2	0.918295834	0.029411765	0.029411765	51	1	8	538	1	54	54	31	0
9786	2003/9/27 0:17	13	59	202	0.858458853	0.013489465	0.018098662	1112.712871	1	281	9564	0.415841584	205	205	205	1
9807	2003/5/5 22:23	1	1	3	0	0	0	35.66666667	1	1	0	0.333333333	150	110	24	0
9812	2004/6/16 20:12	27	169	457	0.869830496	0.006125606	0.006207554	854.4682713	1	363	18150	0.332603939	2608	1686.642857	2339	1
9814	2004/5/17 23:31	1	1	2	0.863120569	0.047619048	0.077380952	84	1	6	418	1	90	49.5	25	0
9815	2004/4/7 12:55	1	2	4	0.808594786	0.010796221	0.018893387	185.25	1	17	60	0.25	76	56.83333333	10	1
9821	2004/1/30 18:44	1	1	1	0	0.006622517	0.01986755	151	1	3	270	1	3830	2009.666667	6	0
9826	2004/6/16 4:52	1	1	2	1	0.035714286	0.035714286	84	1	6	60	0.5	104	63.5	37	1
9833	2003/5/5 22:23	1	2	18	0.303948825	0.007321538	0.015863331	91.05555556	1	6	44	0.166666667	168	128	42	1
9840	2006/8/23 4:20	1	1	2	0.168660931	0.279569892	0.150537634	46.5	1	1	16	0.5	300	216.25	156	0
9843	2006/8/15 23:06	1	1	2	0	0	0	42.5	1	1	0	0.5	298	214.75	154	1
9848	2005/11/25 16:56	25	62	89	0.955864287	0.00227879	0.00227879	636.0561798	1	274	45651	0.640449438	2408	1194.219048	1925	0
9856	2006/8/28 2:18	1	1	2	0	0	0	13	1	1	0	0.5	341	254.5833333	167	0
9859	2005/4/4 15:57	1	1	1	0	0.018518519	0.027777778	108	1	3	654	1	5572	2769.666667	84	1
9860	2003/6/20 0:57	1	1	1	0	0.009174312	0	109	1	2	0	1	624	500.5	5	0
9896	2005/12/12 2:16	1	1	2	0.918295834	0.009375	0.009375	320	1	15	439	1	101	76.33333333	2	0
9901	2006/2/15 1:39	1	1	1	0	0.003030303	0.003030303	330	1	6	785	1	126	81.16666667	17	0
9910	2006/6/16 1:36	1	1	1	0	0.010526316	0.010526316	95	1	6	1	1	250	186.3333333	110	0
9921	2006/6/15 10:55	1	6	12	0.572859806	0.047888653	0.00802076	353.25	1	49	1668	0.75	1337	518.0166667	741	0
9930	2006/8/2 23:44	1	1	1	0	0.019512195	0	205	1	3	0	1	1625	768.8	992	0
9935	2006/7/25 1:31	1	2	2	0.650022422	0.018348624	0.018348624	163.5	1	2	12	1	270	197.75	126	0
9936	2006/7/21 1:52	1	1	1	0	0.010050251	0.010050251	199	1	2	4	1	265	192.75	121	0
9937	2006/7/17 13:10	1	1	2	0.995252549	0.131205674	0	141	1	9	0	1	1543	698.2166667	914	1
9938	2006/7/17 11:25	1	1	1	0	0.005586592	0.005586592	179	1	1	0	1	1540	695.2166667	911	0
9940	2006/7/17 11:18	1	1	1	0	0.070175439	0.035087719	171	1	1	0	1	1537	692.2166667	908	0
9941	2006/7/17 10:53	1	1	1	0	0	0	167	1	1	0	1	1534	689.2166667	905	1
9942	2006/10/15 23:06	1	1	1	0	0.075862069	0.034482759	145	1	9	16	1	7	7	1	0
9944	2006/9/27 18:05	1	1	1	0	0.027972028	0.006993007	143	1	8	0	1	3134	1195.416667	15	0
9946	2006/8/30 1:19	2	3	12	0.651952796	0.022631793	0.007318065	614.9166667	1	69	486	0.833333333	356	267.4166667	232	0
9958	2006/2/15 1:44	1	1	2	0.258018669	0.403508772	0	28.5	1	5	1860	0.5	129	84.16666667	20	0
9959	2006/9/27 8:56	1	3	6	0.562414828	0.213362069	0.142241379	154.6666667	0	37	136	0.833333333	101	95.5	29	1
9963	2006/4/19 23:33	1	1	2	0.485460761	0.257575758	0.03030303	33	1	5	218	0.5	177	120.6666667	48	0
9965	2005/12/12 2:20	1	1	2	0.503258335	0.456140351	0.01754386	28.5	1	4	1254	0.5	103	78.33333333	4	0
9970	2003/4/1 15:02	1	3	31	0.567235325	0.054886476	0.088055281	163.3870968	1	32	3726	0.612903226	1278	591	766	1
9977	2003/5/17 6:26	1	1	1	0	0	0	5	1	1	0	1	1473	727.2333333	934	0
9981	2005/7/20 21:00	1	1	1	0	0.013513514	0.013513514	74	1	5	0	1	950	610.1666667	496	0
9987	2006/4/11 3:51	1	1	3	0.597094843	0.097222222	0	48	1	8	1784	1	171	115.8333333	42	0
9991	2003/4/22 3:24	1	1	3	0	0	0	102.6666667	1	1	0	0.333333333	223	178.5	133	1
9993	2005/3/18 9:56	1	1	1	0	0	0	5	1	1	0	1	703	504	286	0
9997	2006/7/24 11:05	1	1	1	0	0.040133779	0	299	1	8	14	1	1570	720.2166667	940	0
9998	2006/7/10 1:37	1	1	1	0	0.034129693	0.09556314	293	1	7	191	1	123	112.8333333	6	0
10000	2005/2/1 4:26	1	1	3	0.997683477	0.031988873	0.02364395	239.6666667	1	6	640	0.666666667	147	75.55	77	1
10004	2004/4/17 1:53	5	14	20	0.702610999	0.046943942	0.019457505	691.25	1	130	1770	0.75	47	47	43	1
10008	2006/7/17 23:00	1	1	1	0	0.034129693	0.09556314	293	1	7	532	1	128	117.8333333	7	0
10013	2003/4/22 3:24	1	1	5	0	0	0	108	1	1	0	0.2	223	178.5	133	1
10030	2003/6/24 17:42	8	12	18	0.888388346	0.006775393	0.005995923	926.5555556	1	166	3058	0.944444444	12555	2779.195238	7365	0
10050	2005/3/8 12:21	1	1	1	0	0.000426803	0.000426803	2343	1	79	11	1	7	7	1	0
10051	2004/6/1 1:24	1	1	2	0.448864489	0.090140845	0	177.5	1	17	12	0.5	95	54.5	28	0
10053	2002/1/11 19:23	1	3	8	0.641641366	0.01131333	0.017215937	254.125	1	12	153	0.75	692	498	584	0
10065	2002/2/7 17:52	1	1	1	0	0.01010101	0.01010101	99	1	8	23	1	290	84.43333333	1	0
10068	2001/5/8 18:47	1	3	6	0.71628651	0.036908078	0.004178273	478.6666667	0	6	192	0.5	170	170	159	0
10089	2006/5/18 9:33	1	1	4	0.977217001	0.003533569	0.00454316	495.25	0	42	0	0.25	1311	506.3833333	715	0
10092	2005/5/5 10:48	1	1	2	1	0.00127551	0	784	1	30	4	1	814	568.3333333	377	0
10093	2005/5/4 16:22	13	27	58	0.679484926	0.046791744	0.005389625	844.5344828	1	260	4704	0.672413793	5640	2689.083333	4806	1
10098	2004/8/20 16:34	12	39	91	0.930020662	0.002453838	0.005343689	1083.747253	1	266	1310	0.285714286	4072	2992.833333	3315	1
10099	2004/8/2 0:52	7	23	60	0.879996942	0.002121749	0.003874499	1626.016667	1	258	513	0.083333333	3919	2918.666667	2574	0
10100	2004/7/31 19:14	17	76	732	0.892858475	0.018397615	0.018397615	495.2827869	1	313	43626	0.172131148	3858	2909	3303	1
10102	2004/2/1 5:08	8	25	54	0.807936486	0.005637372	0.008275042	1432.240741	1	241	628	0.388888889	1845	1829	1073	1
10109	2003/6/16 4:26	1	1	5	0.732204727	0.016957862	0.07348407	389.2	1	21	81	0.6	1545	776.3666667	1002	0
10110	2003/5/22 5:45	1	1	5	0.750509882	0.070278184	0.01659346	409.8	1	21	0	0.2	1517	769.4833333	978	0
10111	2003/5/22 4:09	1	1	5	0.732204727	0.016836735	0.072959184	392	1	21	44	0.8	1512	764.4833333	973	0
10112	2003/5/1 6:25	1	3	9	0.719885556	0.031986532	0.00962001	462	1	25	92	0.444444444	1444	716.65	908	0
10115	2003/4/1 18:16	1	1	2	0.838806765	0.081081081	4.756756757	18.5	1	1	0	0.5	1334	647	810	0
10117	2006/5/18 13:51	1	1	3	0.971306738	0.004121587	0.001545595	647	0	41	969	1	1319	514.3833333	723	0
10127	2006/5/18 9:32	1	1	4	0.977217001	0.00454316	0.003533569	495.25	1	42	699	1	1307	502.3833333	711	0
10131	2005/2/1 4:40	1	3	8	0.728521036	0.022903583	0.011821204	338.375	1	39	514	0.75	156	84.55	86	1
10148	2003/4/1 17:46	1	1	2	0	0	0	68.5	1	1	0	0.5	1332	645	808	0
10151	2006/7/26 15:03	1	1	1	0	0.032967033	0.032967033	91	1	9	478	1	1576	726.1333333	946	0
10153	2006/5/18 13:51	1	1	1	0	0.012987013	0.051948052	77	0	7	409	1	1319	514.3833333	723	0
10154	2006/12/13 9:40	1	1	1	0	0.026548673	0	113	1	8	5	1	1790	791.6333333	1137	0
10157	2006/9/17 14:04	1	2	3	0.840916049	0.01179941	0.013274336	226	1	22	93	1	1720	820.4833333	1082	0
10161	2006/7/12 0:21	1	3	7	0.778560265	0.019561352	0.001778305	241	1	39	529	0.714285714	1481	641.7833333	859	0
10174	2005/7/25 17:10	1	2	2	0.591672779	0.034965035	0.013986014	71.5	1	7	16	1	960	615.5	505	0
10175	2005/7/20 20:48	1	1	3	0.299144469	0.015151515	0.002114165	946	1	39	7	1	949	609.1666667	495	0
10176	2005/7/15 9:08	1	2	3	0.469534272	0.058956916	0	147	1	9	517	1	934	609.1666667	483	1
10178	2005/7/14 10:20	3	5	9	0.640869554	0.090805902	0.008702232	587.3333333	1	87	250	0.666666667	922	597.1666667	866	0
10182	2005/6/1 10:09	1	2	2	0.543564443	0.061538462	0	65	1	13	0	0.5	852	568.8333333	413	0
10185	2005/3/28 21:14	1	1	2	0.979868757	0.008928571	0.000811688	616	1	30	4	1	733	529	315	0
10188	2005/3/18 9:56	1	1	2	0.721928095	0.00247117	0.001647446	607	1	30	4	1	703	504	286	0
10192	2005/2/2 20:02	1	1	5	0.760435183	0.011583012	0.051051051	466.2	1	39	223	1	596	411.5	199	1
10197	2004/7/6 9:00	1	2	4	0.257730962	0.143877551	0.18877551	245	1	32	42	0.5	162	162	113	0
10202	2003/4/15 4:45	1	1	4	0.423564543	0.314262023	0.222222222	301.5	1	20	43	1	1362	661.5833333	831	1
10203	2006/7/24 17:32	1	1	3	0.261683254	0.052396878	0.015607581	598	1	44	1080	1	1575	725.2166667	945	0
10204	2006/7/17 10:50	1	2	4	0.784159128	0.009603073	0.001920615	390.5	1	39	1878	1	1532	687.2166667	903	0
10207	2005/9/30 15:33	1	1	3	0.601284816	0.106508876	0.00591716	56.33333333	1	12	629	1	1191	747.6666667	637	0
10208	2005/2/7 19:27	1	1	1	0	0.076923077	0.076923077	13	1	3	296	1	617	432.5	215	0
10210	2003/4/15 4:45	1	1	2	0	0	0	13.5	1	1	0	0.5	1362	661.5833333	831	0
10215	2006/11/21 9:57	1	1	1	0	0.00190295	0.000951475	1051	1	39	0	1	1782	817.2666667	1129	0
10216	2006/11/21 0:34	1	1	1	0	0	0.000952381	1050	1	39	19	1	397	270.8333333	214	0
10218	2006/11/1 3:30	1	1	1	0	0.005725191	0.000954198	1048	1	39	2	1	765	595.75	4	0
10224	2006/9/7 7:25	1	1	1	0	0.003076923	0.003076923	975	1	38	8	1	57	55.5	2	0
10230	2006/8/3 15:42	1	1	2	0.309543429	0.004569191	0.018929504	766	1	44	11	1	1629	772.8	996	1
10234	2006/7/18 16:47	1	1	1	0	0.0008	0.0024	1250	1	36	5	1	1547	702.2166667	918	0
10235	2006/7/13 22:51	1	1	1	0	0.000798722	0.000798722	1252	0	36	0	1	1518	678.2833333	889	0
10236	2006/7/13 22:48	1	1	1	0	0.000798722	0.001597444	1252	1	36	0	1	1517	677.2833333	888	0
10237	2006/7/13 8:55	1	1	1	0	0.049481245	0.046288907	1253	1	36	1	1	1502	662.2833333	878	0
10245	2006/6/22 13:21	1	5	6	0.754029455	0.001234568	0.00617284	405	1	39	12	0.833333333	1426	603.5833333	818	0
10251	2006/5/1 11:52	1	1	1	0	0.014029618	0	1283	1	34	83	1	1278	478.2833333	698	0
10255	2005/10/28 7:25	7	32	116	0.877721219	0.010517953	0.017442964	727	1	284	6117	0.586206897	248	200.5	226	1
10256	2005/10/18 15:45	1	2	3	0.960229718	0.005189029	0.00222387	449.6666667	1	30	64	0.666666667	1228	751	658	0
10257	2005/10/8 14:05	1	1	1	0	0.000781861	0.001563722	1279	1	30	9	1	1214	746.5	646	0
10258	2005/9/29 22:16	1	1	5	0.798089269	0.029174426	0.004345127	322.2	1	32	255	1	1180	738.1666667	630	1
10259	2005/9/21 17:44	1	2	3	0.656864494	0.059746079	0.006721434	446.3333333	1	30	699	1	1154	731	616	0
10260	2005/9/20 16:31	1	1	1	0	0.02281668	0.0306845	1271	1	30	7	1	1148	725	610	1
10261	2005/9/13 14:21	1	2	2	0.977417818	0.006341154	0.004438808	788.5	1	30	17	1	1136	724.1666667	600	0
10262	2005/9/8 22:30	1	1	2	0.940285959	0.006072874	0.001012146	988	1	32	18	0.5	1132	736.3333333	596	0
10266	2005/8/2 9:00	1	1	2	0.918295834	0.008836524	0	679	1	30	13	1	975	615.5	516	0
10276	2005/5/14 11:23	1	1	1	0	0.000813008	0.01300813	1230	1	30	9	1	823	555.8333333	385	0
10279	2005/5/2 9:11	1	1	1	0	0.009001637	0.003273322	1222	1	30	17	1	802	556.3333333	372	0
10281	2005/4/4 13:26	1	2	11	0.725459267	0.036592506	0.036299766	310.5454545	1	40	294	0.727272727	775	570	348	1
10288	2005/3/17 23:29	1	2	3	0.971306738	0.004	0.0048	416.6666667	1	30	340	1	685	486	268	0
10290	2005/3/11 10:17	1	1	2	1	0.001501502	0.001501502	666	1	30	57	1	659	460.5	244	0
10292	2005/1/28 23:57	1	1	1	0	0.00172117	0.000860585	1162	1	30	2	1	586	406	189	0
10293	2005/1/26 17:41	1	1	1	0	0.000861326	0	1161	1	30	6	1	569	389	175	0
10298	2004/9/1 23:08	5	14	23	0.888124575	0.001352974	0.001791261	2281.608696	1	185	322	0.434782609	4400	3126.833333	2978	1
10304	2004/7/1 17:13	1	1	1	0	0	0.000878735	1138	1	28	0	1	150	150	109	0
10311	2004/5/7 17:40	1	1	2	0.764204507	0.001523616	0.003047232	984.5	1	33	20	1	1225	1118	22	0
10315	2003/12/20 23:04	1	3	3	0.985056822	0.00473653	0	563	1	28	141	1	904	549	10	0
10317	2003/9/27 1:09	1	1	1	0	0.000904159	0.000904159	1106	0	26	0	1	207	207	12	0
10322	2003/8/1 10:37	1	1	1	0	0.00274223	0.000914077	1094	1	23	1	1	695	540	6	0
10327	2003/6/26 9:11	1	1	1	0	0.000908265	0.000908265	1101	0	21	0	1	3325	981.3333333	7	0
10328	2003/6/26 4:45	1	1	3	0.79239542	0.059633028	0.013761468	581.3333333	1	21	81	1	1597	824.4	1032	1
10329	2003/6/19 15:35	1	1	1	0	0	0.011342155	1058	1	20	0	1	1588	817.9	1024	0
10337	2003/5/16 4:29	1	2	3	0.994737238	0.003081664	0.00192604	865.3333333	1	25	32	0.666666667	1456	710.2333333	919	0
10343	2003/4/1 23:50	4	12	54	0.863032471	0.053358055	0.079522044	89.88888889	1	106	6062	0.277777778	6156	1993.085317	1039	0
10345	2003/3/24 4:36	1	2	6	0.513544082	0.057549505	0.142326733	269.3333333	1	21	37	0.666666667	191	149.5	110	1
10346	2003/3/23 21:09	1	1	3	0.687008119	0.062335958	0.008530184	508	1	18	272	1	180	138.5	99	0
10347	2003/3/18 18:23	2	3	3	1	0.0016	0.0016	625	0	28	104	0.666666667	12284	2965.397619	2373	0
10351	2003/2/22 9:05	1	1	1	0	0.015080113	0.004712535	1061	1	18	9	1	131	95	68	0
10353	2002/12/19 4:34	1	2	7	0.736004402	0.009547274	0.030181706	463.8571429	1	25	529	0.571428571	122	113.5	64	0
10357	2002/9/7 13:08	30	242	948	0.9822046	0.00231713	0.002241653	559.035865	0	331	123985	0.469409283	6661	3203.869048	6526	1
10358	2002/8/10 4:38	9	17	32	0.969358036	0.006302521	0.004801921	312.375	1	97	4332	0.625	9142	4594.833333	3770	0
10360	2002/7/2 1:37	1	2	5	0.781453234	0.138289369	0.004796163	250.2	1	15	405	0.4	39	39	31	1
10370	2002/4/17 0:16	7	24	51	0.652814995	0.056241644	0.045013442	1363.862745	1	200	421	0.37254902	11755	4645.066667	8112	1
10372	2002/4/5 1:42	1	1	1	0	0.044848485	0.050909091	825	0	12	1	1	1166	1008.666667	1	0
10374	2002/4/4 2:30	8	24	48	0.653977953	0.043297156	0.051267638	1445.4375	0	199	48	0.041666667	11646	4868.516667	8026	0
10377	2002/2/18 3:46	1	1	1	0	0.002424242	0	825	1	10	0	1	594	367.25	365	0
10378	2002/2/18 3:12	1	1	1	0	0.001212121	0.001212121	825	1	10	0	1	593	366.25	364	0
10382	2002/1/14 15:56	1	1	1	0	0.00128041	0.00128041	781	1	10	5	1	582	432.3333333	354	0
10384	2001/12/16 22:01	1	1	1	0	0.02124834	0	753	1	10	0	1	581	525.5	353	0
10392	2001/10/31 1:10	1	2	2	1	0.065979381	0	485	1	9	10	0.5	612	578	519	0
10419	2001/5/8 20:16	1	2	2	1	0.011627907	0.003875969	258	0	6	84	0.5	77	73.16666667	6	0
10428	2001/5/2 21:36	1	3	18	0.430374293	0.255175518	0.122862286	246.8888889	1	7	562	0.333333333	1450	596.8833333	103	0
10436	2001/6/18 17:27	1	3	6	0.879028805	0.0625	0.082142857	186.6666667	0	6	244	0.5	298	298	247	0
10438	2001/6/13 15:58	1	2	2	1	0.015706806	0.002617801	382	0	6	66	0.5	281	281	241	0
10446	2001/11/19 17:43	1	2	2	1	0.004132231	0.002066116	484	1	10	38	0.5	618	278.6833333	2	0
10447	2002/2/11 16:17	5	14	26	0.67329789	0.045680022	0.02880894	1411.153846	0	174	2000	0.923076923	11488	5215.666667	5178	0
10448	2002/3/19 21:09	3	9	21	0.776043796	0.024464487	0.011612176	422.3809524	0	48	1943	0.904761905	4868	1154.788095	77	0
10451	2004/7/8 15:38	1	1	2	0.918295834	0.002142857	0.002142857	700	1	35	856	1	118	118	3	0
10452	2006/11/21 0:31	1	1	1	0	0.003843198	0.00076864	1301	1	39	476	1	396	269.8333333	213	0
10453	2006/8/30 14:19	1	1	1	0	0.004622496	0	1298	1	37	393	1	1692	805.5666667	1054	0
10454	2006/8/4 15:45	1	1	2	0.721928095	0.002019182	0.008076729	990.5	1	44	727	1	1634	774.3	1001	0
10458	2006/7/13 22:33	1	1	1	0	0.000769231	0.000769231	1300	1	36	345	1	1516	676.2833333	887	0
10460	2006/5/1 12:02	1	1	1	0	0.092807425	0.078886311	1293	1	34	272	1	1279	479.2833333	699	0
10461	2006/4/18 7:28	1	2	3	0.595905918	0.007897335	0.000987167	675.3333333	1	37	896	1	175	118.6666667	46	0
10462	2005/10/20 16:03	1	2	3	0.960229718	0.005189029	0.00222387	449.6666667	0	30	1510	1	1241	764	669	0
10463	2005/10/10 22:19	1	1	1	0	0.000781861	0.001563722	1279	1	30	69	1	1217	746.5	649	0
10465	2005/9/22 15:35	1	1	1	0	0.000786782	0.000786782	1271	1	30	51	1	1155	723.5	617	0
10467	2005/9/21 16:10	1	1	1	0	0.022745098	0.030588235	1275	1	30	50	1	1149	726	611	0
10468	2005/9/12 21:34	1	1	2	0.940285959	0.006072874	0.001012146	988	1	32	75	1	1134	728.6666667	598	0
10469	2005/9/2 15:29	1	1	3	0.729846699	0.004982206	0.002135231	468.3333333	1	30	143	1	1110	715.6666667	584	0
10500	2001/5/31 18:03	1	2	3	0.647352414	0.338404795	0.288612264	723	0	7	104	0.666666667	1632	754.1833333	201	0
10504	2006/12/13 9:40	1	1	1	0	0.007100592	0	1690	1	44	1	1	1788	789.6333333	1135	0
10505	2006/12/12 14:04	1	1	5	0.789859476	0.011950791	0.02741652	569	1	51	777	1	1787	793.3	1134	0
10508	2006/11/8 3:22	1	3	4	0.662444671	0.015281757	0	785.25	1	45	100	0.75	393	271.7	211	0
10509	2006/10/25 2:06	1	1	1	0	0.003004808	0.001201923	1664	1	44	2	1	387	265.7	206	0
10512	2006/9/12 15:39	1	2	2	1	0.000904568	0.000904568	1105.5	1	45	0	0.5	1716	820.0666667	1078	0
10513	2006/9/12 15:37	1	2	5	0.694779836	0.013333333	0.002424242	660	1	45	83	1	1714	818.0666667	1076	0
10515	2006/9/10 13:54	1	1	1	0	0.004793289	0.002995806	1669	1	44	0	1	1703	807.4666667	1065	0
10517	2006/9/6 21:19	1	1	1	0	0.000600601	0.000600601	1665	1	44	0	1	140	63.91666667	3	0
10518	2006/9/6 10:29	1	1	1	0	0.01021021	0.000600601	1665	0	44	6	1	56	54.5	1	0
10521	2006/8/11 14:02	1	1	1	0	0.002458513	0.001229256	1627	1	42	0	1	1665	797.2166667	1029	0
10525	2006/7/24 2:17	1	1	1	0	0.000625	0.00125	1600	1	42	4	1	266	193.75	122	0
10527	2006/7/19 0:26	7	28	76	0.849399625	0.00470285	0.0055273	1133.131579	1	285	4437	0.697368421	1189	948.75	1138	1
10529	2006/7/5 22:42	1	1	1	0	0.00132626	0.00066313	1508	1	41	0	1	1469	637.9833333	851	0
10530	2006/7/5 8:52	1	1	1	0	0.00066357	0.00066357	1507	1	41	4	1	1461	629.9833333	848	0
10531	2006/7/1 0:02	1	1	1	0	0.00530856	0	1507	1	41	1	1	1460	633.9	847	0
10536	2006/6/15 14:29	1	3	5	0.454770739	0.012779553	0.039758608	563.4	1	44	14	0.6	1361	542.0166667	764	0
10537	2006/6/15 12:59	1	1	1	0	0.00065189	0.00065189	1534	1	41	0	1	1352	533.0166667	756	1
10541	2006/5/29 1:44	1	2	3	0.937230563	0.001376147	0.003211009	726.6666667	1	44	303	1	216	158.6666667	80	0
10542	2006/5/18 13:47	1	1	4	0.977217001	0.00454316	0.003533569	495.25	1	42	0	0.25	1315	510.3833333	719	1
10545	2006/5/16 1:40	2	7	15	0.843493693	0.027802166	0.031899327	455.6	1	75	2139	0.6	84	77.33333333	23	0
10546	2006/5/13 11:51	1	2	3	0.960229718	0.002799552	0.002799552	595.3333333	1	43	161	1	123	123	3	0
10547	2006/5/5 2:52	10	36	99	0.869419709	0.003387528	0.003206377	1115.20202	1	310	3559	0.646464646	896	746.1666667	868	1
10549	2006/4/24 1:39	5	16	44	0.880123303	0.012246644	0.011471202	849.9545455	1	223	1312	0.636363636	67	60.33333333	48	1
10552	2006/3/7 12:08	1	1	2	0.918295834	0.001429252	0.001429252	1049.5	1	41	37	1	154	110.5	2	0
10554	2006/2/28 9:35	1	2	2	0.448864489	0.032101167	0.030155642	1028	1	34	182	1	1251	556.5833333	679	0
10558	2005/9/14 12:46	1	1	1	0	0.001337793	0.000668896	1495	1	33	8	1	1140	720.1666667	604	0
10559	2005/9/6 20:28	1	1	1	0	0.006024096	0	1494	1	33	15	1	1129	734.3333333	593	0
10560	2005/8/22 18:24	10	34	72	0.866715447	0.002350093	0.00385578	1365.194444	1	291	4793	0.833333333	6679	2378.020635	5100	1
10561	2005/8/17 13:22	1	2	3	0.726788306	0.015037594	0.015037594	620.6666667	1	36	110	1	1048	661.3333333	544	0
10563	2005/8/9 21:55	1	1	1	0	0.000674764	0	1482	1	33	0	1	1002	631	536	0
10565	2005/7/22 9:58	1	1	2	0.36505519	0.020433437	0.00619195	807.5	1	34	10	1	955	613.8333333	500	0
10568	2005/7/14 10:53	1	1	1	0	0.000681663	0.000681663	1467	1	33	0	1	923	598.1666667	475	0
10571	2005/6/28 12:49	1	2	2	0.918295834	0.001452433	0.000726216	688.5	1	33	18	1	902	608.5	456	0
10573	2005/6/27 11:52	1	1	1	0	0.003834356	0.001533742	1304	1	33	3	1	898	604.5	452	0
10576	2005/6/2 16:13	1	1	1	0	0.004310345	0.006034483	1160	1	33	0	1	859	575.8333333	420	0
10577	2005/6/2 16:12	1	1	1	0	0.01464255	0.001722653	1161	1	33	1	1	858	574.8333333	419	0
10580	2005/5/6 11:31	1	1	1	0	0.010128913	0.005524862	1086	1	33	24	1	820	566.8333333	382	0
10581	2005/4/12 11:28	1	1	1	0	0.011111111	0.000925926	1080	1	33	5	1	787	563.5	358	0
10582	2005/4/7 11:45	1	2	4	0.627026006	0.019915254	0.011016949	590	1	38	10	1	786	579	357	0
10584	2005/4/5 7:11	1	2	4	0.596974839	0.033948779	0.00238237	419.75	1	33	289	1	162	86.41666667	92	1
10585	2005/4/4 13:28	1	1	1	0	0.009009009	0.002002002	999	1	33	1	1	776	571	349	0
10586	2005/4/3 21:51	1	1	3	0.437618001	0.046172539	0.021871203	548.6666667	1	38	27	1	750	545	328	1
10587	2005/4/1 19:58	1	1	1	0	0.001036269	0.001036269	965	1	33	4	1	746	542	324	0
10588	2005/3/28 17:30	1	2	2	0.997502546	0.006436042	0.007240547	621.5	1	35	4	1	731	527	313	0
10590	2005/3/26 22:03	2	3	6	0.612464195	0.043161435	0.02073991	297.3333333	1	53	172	0.833333333	718	517	566	0
10591	2005/3/20 9:25	1	2	3	0.488834177	0.088709677	0.093189964	372	1	33	235	1	710	509	293	0
10592	2005/3/17 13:33	1	1	3	0.114012653	0.043804756	0.036921151	532.6666667	1	37	31	1	681	482	264	0
10593	2005/3/15 10:32	1	1	1	0	0.008281573	0.001035197	966	1	33	0	1	676	477	259	0
10600	2005/2/7 14:43	1	1	5	0.502083323	0.112952732	0.027010436	325.8	1	38	23	0.8	606	421.5	207	1
10604	2005/1/27 22:58	1	1	2	0.918295834	0.003761755	0.001880878	797.5	1	37	0	0.5	584	404	187	0
10622	2004/6/23 10:07	1	1	2	0.208180946	0.044468547	0.021691974	461	1	29	26	1	123	123	82	0
10625	2004/6/14 22:31	1	2	4	0.518694055	0.025485437	0.005461165	412	1	34	84	1	111	111	71	1
10628	2004/6/2 0:06	1	3	9	0.876487024	0.041079812	0.015258216	378.6666667	1	42	147	0.555555556	64	64	41	0
10630	2004/5/18 11:39	1	1	1	0	0.032110092	0.047018349	872	0	28	11	1	17	17	6	0
10633	2004/5/4 16:14	1	3	4	0.99761832	0.011525424	0.002711864	368.75	1	33	52	0.5	14	14	5	0
10636	2004/2/10 23:56	10	39	95	0.904114417	0.00230463	0.002833398	1055.084211	1	244	2048	0.410526316	2084	2057.5	1439	1
10638	2004/1/9 9:20	3	21	119	0.876607378	0.004865034	0.008769299	1373.201681	1	227	5028	0.243697479	1426	642.1404762	1065	1
10649	2003/6/30 15:48	1	1	1	0	0.01754386	0.011695906	855	1	21	6	1	1601	826.2333333	1035	0
10650	2003/6/24 4:41	1	2	4	0.903881788	0.006145251	0.003351955	447.5	1	23	127	1	1593	820.4	1028	0
10651	2003/6/19 19:42	6	26	102	0.831714186	0.004282655	0.009416905	1588.715686	0	238	2510	0.225490196	2657	2657	1492	0
10654	2003/5/21 17:56	1	1	1	0	0.001177856	0.002355713	849	1	21	5	1	1507	760.4833333	968	0
10662	2003/3/26 2:40	10	29	58	0.412653803	0.046750851	0.093058314	972.137931	1	205	4721	0.706896552	12376	3010.769048	9497	1
10666	2003/2/26 21:04	1	2	4	0.542044777	0.019052803	0.013609145	459.25	1	23	186	0.75	1187	535.6666667	716	0
10667	2003/1/9 1:47	10	32	148	0.733297032	0.004340487	0.005671989	644.4662162	1	211	12900	0.391891892	2376	1580.166667	1197	0
10670	2002/11/25 18:30	1	2	2	1	0.012142238	0.013876843	576.5	1	17	51	1	293	267	2	0
10671	2002/11/6 16:07	3	4	4	1	0.001413428	0.001413428	707.5	1	40	312	1	788	470.3333333	163	0
10674	2002/8/22 18:32	1	2	5	0.770545962	0.017291066	0.005283381	416.4	1	19	99	0.8	974	536.8333333	687	1
10675	2002/8/10 4:03	2	3	4	0.874276653	0.018090732	0.008627888	898.25	1	68	58	1	927	497.5	690	0
10676	2002/8/10 3:59	2	3	5	0.866473981	0.028664731	0.000362845	551.2	1	45	116	0.6	923	493.5	725	0
10679	2002/7/3 12:38	3	3	12	0.815487241	0.021698113	0.006289308	530	1	91	620	0.75	834	440.3333333	787	1
10680	2002/6/27 17:18	1	1	1	0	0.005643341	0.010158014	886	1	14	14	1	822	428.3333333	657	0
10684	2002/5/10 18:34	1	2	9	0.71052824	0.05979599	0.019697503	315.8888889	1	18	302	0.555555556	606	328.15	374	1
10686	2002/3/23 16:47	1	3	39	0.93466061	0.033957845	0.033957845	109.4871795	0	19	3337	0.461538462	4104	2722.45	58	0
10687	2002/3/10 0:14	1	3	6	0.670706036	0.01610306	0.003220612	414	1	14	198	0.833333333	733	481	609	0
10688	2002/1/24 0:12	1	1	1	0	0.003575685	0.001191895	839	1	11	9	1	705	507.5	590	0
10689	2002/1/15 22:06	2	3	7	0.846542952	0.009867173	0.005502846	752.8571429	1	62	210	0.428571429	704	508	599	0
10692	2002/1/10 22:49	1	1	1	0	0.004830918	0.002415459	828	0	11	1	1	684	490	576	0
10694	2001/12/11 17:40	1	1	1	0	0.008464329	0.004836759	827	1	11	7	1	659	515	554	0
10695	2001/12/4 21:11	1	1	1	0	0.002424242	0.002424242	825	1	11	15	1	528	481	302	0
10698	2001/10/26 21:49	1	2	2	1	0.007712082	0.007712082	778	1	11	0	0.5	153	153	2	0
10700	2001/10/12 17:05	1	3	6	0.760727333	0.007751938	0.010077519	430	1	11	60	0.5	589	589	499	0
10702	2001/10/2 20:18	2	4	9	0.696682189	0.023444412	0.015924506	753.5555556	1	60	48	0.222222222	580	580	498	0
10713	2001/7/25 3:50	27	188	474	0.94075112	0.005267342	0.003875564	788.2341772	1	269	27883	0.375527426	1019	1019	989	1
10730	2001/5/10 5:50	2	4	8	0.722514361	0.052527905	0.17202889	380.75	0	6	277	0.5	197	197	190	0
10735	2001/5/7 20:41	1	2	16	0.563053915	0.103775825	0.071954405	263.1875	1	7	480	0.25	1466	612.5	119	0
10738	2001/5/1 8:51	1	2	2	1	0.003250271	0.001083424	923	0	4	52	0.5	3962	1518.816667	12	0
10739	2001/4/30 18:46	1	3	4	0.757973465	0.05331992	0.025150905	497	1	5	50	0.5	1432	579.6833333	85	0
10741	2001/4/27 21:08	1	2	2	1	0.04451683	0.015200869	921	0	4	44	0.5	1426	574.5833333	79	0
10745	2001/4/23 21:09	1	2	2	1	0.079395085	0.028355388	529	1	3	36	0.5	1422	570.9166667	75	0
10752	2001/8/22 1:09	1	3	4	0.701089595	0.015447992	0.010298661	485.5	0	8	448	0.5	472	472	407	0
10754	2001/7/17 1:35	1	2	4	0.534645566	0.121241513	0.346265761	515.5	1	7	256	0.5	392	392	335	0
10759	2006/9/11 15:20	1	1	1	0	0.005649718	0.004394225	1593	1	44	398	1	1704	808.0666667	1066	0
10760	2006/9/6 21:09	1	1	1	0	0.000628141	0.000628141	1592	1	44	393	1	139	62.91666667	2	0
10761	2006/9/5 17:15	1	1	1	0	0.001256281	0.000628141	1592	1	43	392	1	138	61.91666667	1	0
10762	2006/8/7 18:30	1	1	1	0	0.001257071	0.000628536	1591	1	42	363	1	293	247.3333333	6	0
10765	2006/7/19 2:15	1	1	1	0	0.00532978	0.001998668	1501	1	42	344	1	264	191.8333333	120	0
10766	2006/7/14 0:14	1	2	8	0.486384416	0.025950513	0.021927178	621.375	1	56	3358	0.875	1526	684.65	897	0
10769	2006/3/2 2:55	1	2	2	0.999170944	0.033149171	0.032044199	905	1	36	764	1	143	94.83333333	26	0
10770	2005/9/14 17:23	1	1	1	0	0.001334223	0.000667111	1499	1	33	36	1	1142	722.1666667	606	0
10771	2005/9/13 14:52	1	1	1	0	0.006675567	0	1498	1	33	35	1	1139	727.1666667	603	0
10779	2006/7/20 17:08	1	1	3	0.261678138	0.058565955	0.016420361	609	1	44	17	0.666666667	1560	713.4166667	930	0
10789	2006/5/29 1:43	1	2	2	0.918295834	0.013824885	0.013824885	108.5	1	22	224	1	213	155.6666667	77	0
10798	2005/6/28 12:44	1	1	2	0.175565026	0.016242938	0.01059322	708	1	34	5	1	900	606.5	454	0
10804	2005/4/5 20:25	1	1	1	0	0.010752688	0.010752688	93	1	17	0	1	2127	991.4690476	3	0
10827	2003/4/15 4:45	1	3	33	0.632559808	0.21978445	0.272517321	157.4545455	1	31	488	0.212121212	1397	696.5833333	866	1
10832	2002/10/8 13:49	1	1	2	0.353359335	0.023452158	0.004690432	533	0	16	78	1	1039	557.8333333	689	0
10834	2002/8/10 3:46	1	2	3	0.66240471	0.02241504	0.000723066	461	1	18	33	0.666666667	918	488.5	675	0
10839	2002/4/26 0:50	1	3	7	0.611945607	0.144407346	0.012520868	171.1428571	1	17	195	0.428571429	773	461.8333333	625	0
10843	2002/1/15 0:20	1	2	3	0.185870422	0.038630378	0.022827041	379.6666667	1	12	12	0.333333333	695	499	587	0
10859	2001/3/28 19:16	1	2	2	1	0.025	0	40	1	1	2	0.5	1347	554.95	46	0
10875	2001/5/31 18:03	1	1	1	0	0.54	0.18	100	0	4	20	1	1634	756.1833333	203	0
10876	2002/4/9 22:27	1	1	4	0	0	0	446.5	0	17	236	1	41	15.46904762	5	0
10880	2005/8/17 13:22	1	1	2	0.315997133	0.01561524	0.006246096	800.5	1	34	42	1	1050	663.3333333	546	0
10889	2006/6/26 9:35	1	2	3	0.778261905	0.015306122	0.018367347	326.6666667	1	36	0	0.333333333	1434	607.9	826	0
10899	2002/7/5 2:20	1	1	1	0	0	0	39	1	1	0	1	56	56	37	1
10902	2006/11/8 21:26	1	1	1	0	0.022988506	0	174	1	7	51	1	394	272.7	212	0
10903	2006/9/18 13:47	1	1	1	0	0.093023256	0.063953488	172	1	6	10	1	1721	820.5166667	1083	0
10904	2006/9/8 10:42	1	2	2	0.997502546	0.077844311	0.074850299	167	1	14	40	1	1701	808.1833333	1063	0
10905	2006/8/21 13:09	1	1	1	0	0.029411765	0.094117647	170	1	6	4	1	1689	810.3	1052	0
10906	2006/8/17 9:19	1	1	1	0	0.091428571	0.028571429	175	1	6	36	1	1683	807.9666667	1046	0
10913	2004/10/24 21:12	1	1	1	0	0.005952381	0.005952381	168	0	5	0	1	5052	2095.414286	31	0
10914	2004/10/24 21:07	1	1	1	0	0.029761905	0.005952381	168	1	5	83	1	5051	2094.414286	30	0
10922	2003/4/15 4:45	1	1	2	0	0	0	117.5	1	1	0	0.5	1397	696.5833333	866	1
10924	2005/2/5 12:03	1	1	2	0.377646321	0.122065728	0.070422535	106.5	1	5	329	1	599	414.5	201	1
10925	2004/6/25 16:27	1	3	7	0.470074447	0.064751958	0.092950392	273.5714286	1	34	0	0.142857143	138	138	97	1
10926	2004/6/25 10:24	1	3	7	0.471054886	0.091235264	0.063044593	278.7142857	1	34	54	0.428571429	131	131	90	0
10927	2004/6/16 9:12	1	3	7	0.471054886	0.064702788	0.093634929	271.5714286	1	33	93	0.571428571	119	119	79	0
10936	2006/2/1 13:53	1	2	4	0.834590168	0.033112583	0.009933775	75.5	1	15	486	0.75	1245	624.4166667	673	0
10937	2005/10/17 9:42	1	1	2	0.337290067	0.037914692	0.037914692	105.5	1	14	32	1	1221	744	651	0
10938	2005/10/3 22:33	1	2	2	0.845350937	0.10031348	0.106583072	159.5	1	16	11	1	1206	747.1666667	641	0
10940	2005/8/19 15:27	1	1	1	0	0.006369427	0.082802548	157	1	14	9	1	1064	677.3333333	560	0
10941	2005/8/10 18:01	1	1	1	0	0.005988024	0	167	1	14	1	1	1007	632	541	0
10945	2005/1/31 6:16	1	1	1	0	0.005102041	0.005102041	196	1	12	2	1	591	406.5	194	0
10946	2005/1/29 22:07	1	1	1	0	0.362244898	0	196	1	12	0	1	590	406.5	193	0
10954	2004/1/12 3:25	9	33	86	0.789630535	0.008264023	0.017122771	1309.965116	1	268	6571	0.5	1494	1493.5	898	1
10959	2003/6/2 4:32	1	2	4	0.845669035	0.1	0.2	85	1	9	129	1	1529	779.3833333	986	0
10960	2003/5/19 22:02	5	5	6	0.944292293	0.002125399	0.001214513	1097.833333	1	106	66	1	512	411.5	48	0
10965	2003/3/20 3:17	1	1	2	0.897427193	0	0.411290323	124	1	5	294	0.5	163	121.5	82	0
10970	2002/3/1 2:27	1	1	1	0	0.018779343	0.014084507	213	1	2	1	1	724	488	600	0
10971	2002/2/28 13:18	1	1	1	0	0.014150943	0.018867925	212	1	2	0	1	721	485	597	0
10972	2002/2/28 13:14	1	1	1	0	0.018779343	0.014084507	213	1	2	48	1	718	482	594	0
10975	2001/12/17 18:52	1	1	1	0	0.070754717	0	212	1	2	28	1	660	501.5	555	0
10979	2002/4/9 22:27	1	1	4	0	0	0	187.75	0	11	351	1	51	25.46904762	15	0
10981	2005/6/20 4:49	2	3	8	0.747456271	0.011893282	0.003321547	1166.625	1	164	4018	1	298	181.1666667	22	0
10984	2005/9/30 15:33	1	1	2	0.898058793	0.020110957	0.004160888	721	1	32	111	1	1193	749.6666667	639	0
10985	2005/8/19 15:27	1	1	1	0	0.006369427	0.082802548	157	1	14	10	1	1063	676.3333333	559	0
10987	2006/10/29 22:05	1	2	4	0.81686571	0.025641026	0	175.5	1	25	150	0.75	1764	823.4	1114	0
11003	2002/10/24 20:08	1	1	2	0.322756959	0.056478405	0	150.5	1	4	197	1	1050	558.0833333	691	0
11009	2005/10/18 9:33	1	1	2	0.337290067	0.037914692	0.037914692	105.5	1	14	166	1	1224	747	654	0
11012	2006/10/12 10:48	1	1	1	0	0.012903226	0.012903226	155	0	14	62	1	105	99.5	31	0
11014	2006/7/19 13:50	1	1	1	0	0.075949367	0.082278481	158	1	13	1	1	1555	709.75	925	0
11016	2006/7/13 9:58	1	1	2	0.985777009	0.070652174	0.074728261	368	1	38	1	1	1504	664.2833333	880	0
11022	2005/1/31 18:47	2	3	6	0.975503759	0.005215124	0.003911343	255.6666667	1	43	1110	1	5407	3111.416667	134	0
11023	2004/11/24 17:48	21	50	79	0.582571078	0.012730264	0.005016587	469.3291139	1	227	10152	0.746835443	5014	3554	4460	1
11043	2002/10/7 22:11	1	1	1	0	0.006493506	0.006493506	154	1	5	8	1	1459	788.6666667	2	0
11044	2002/9/29 22:04	1	1	1	0	0.025974026	0.006493506	154	1	4	0	1	89	89	47	0
11047	2002/7/8 3:56	12	23	32	0.94145998	0.001972943	0.002274923	1552.25	1	172	1191	0.8125	1313	945.5	809	1
11049	2002/6/25 18:54	2	4	10	0.763119102	0.01505344	0.002107482	664.3	1	90	285	0.7	820	426.3333333	741	1
11050	2006/7/19 23:08	1	1	2	0.730926378	0.026528258	0.024221453	433.5	1	38	878	1	1557	711.75	927	0
11053	2005/4/4 13:37	1	1	1	0	0.189189189	0.027027027	37	1	5	0	1	777	572	350	0
11061	2002/9/29 21:51	1	1	2	0.191433255	0.143646409	0.044198895	90.5	1	4	130	1	88	88	46	1
11062	2002/6/25 18:54	1	1	1	0	0	0	28	1	1	0	1	820	426.3333333	656	0
11064	2006/11/27 21:19	1	1	1	0	0.002444988	0.002444988	818	1	22	24	1	403	263.25	215	0
11067	2006/9/29 2:47	1	2	2	0.99107606	0.004757374	0.003805899	525.5	1	21	0	1	385	286.5	205	0
11069	2006/9/4 16:44	1	1	1	0	0.001347709	0.001347709	742	1	21	5	1	1698	809.0666667	1060	0
11072	2006/8/2 23:25	2	4	4	0.896240625	0.001314636	0.001314636	1141	1	56	8	0.5	1623	766.8	1043	1
11076	2006/7/2 3:23	2	3	15	0.757517612	0.039338944	0.070668154	657.5333333	1	152	390	0.8	1020	838.8333333	666	1
11078	2006/6/26 10:54	1	1	1	0	0.0027894	0.005578801	717	1	19	5	1	1437	610.9	829	0
11080	2006/6/15 13:01	1	1	1	0	0.005571031	0.002785515	718	1	19	52	1	1353	534.0166667	757	0
11085	2006/4/13 0:07	5	9	9	0.42507356	0.000497265	0.009199403	446.8888889	1	69	641	0.777777778	693	621.6666667	475	0
11087	2006/4/10 10:25	1	1	1	0	0.041193182	0.041193182	704	1	15	0	1	1257	476.75	685	0
11088	2006/4/10 10:21	1	2	2	0.863120569	0.00498008	0.001992032	502	1	15	135	1	1256	475.75	684	1
11089	2006/4/7 9:51	1	1	3	0.365104915	0.044342508	0.138379205	436	1	36	302	1	1254	477.9166667	682	1
11093	2005/10/3 23:04	1	1	1	0	0.009873061	0	709	1	14	3	1	1207	748.1666667	642	0
11095	2005/9/26 14:10	1	1	1	0	0.001445087	0.007225434	692	1	14	18	1	1164	726.5	620	0
11100	2005/8/9 21:39	1	1	5	0.637338364	0.035	0.041428571	280	1	33	458	0.8	987	616	527	0
11102	2005/7/25 17:40	2	3	4	0.788911026	0.02832244	0.023420479	459	1	52	74	0.75	964	619.5	617	1
11103	2005/7/21 10:28	1	1	1	0	0.00729927	0	685	1	14	1	1	952	611.6666667	498	0
11105	2005/7/18 16:45	1	2	3	0.934974978	0.016092982	0.007599464	745.6666667	1	32	45	1	939	606.1666667	488	1
11112	2005/6/1 9:54	1	2	7	0.74877819	0.019304099	0.003574833	599.4285714	1	45	262	1	832	548.8333333	393	1
11117	2005/3/23 9:01	1	2	2	0.650022422	0.017182131	0.013745704	582	1	15	13	1	712	511	295	0
11119	2005/3/18 0:20	1	3	5	0.468425961	0.036924633	0.023773394	395.4	1	32	23	1	696	497	279	0
11120	2005/3/14 11:31	1	2	2	0.374408845	0.046892039	0.043620502	458.5	1	15	36	1	661	462.5	246	0
11121	2005/2/18 9:36	1	3	8	0.841140911	0.020988053	0.018404908	387.125	1	38	202	1	647	457.5	232	1
11124	2004/11/8 16:07	1	2	7	0.428441992	0.048838594	0.006551519	479.7142857	1	43	140	0.714285714	508	500	166	0
11126	2004/9/20 18:24	5	15	20	0.829766755	0.001356019	0.004886785	1954.25	0	215	227	0.45	616	437	207	0
11132	2004/6/4 18:03	1	2	2	0.927526588	0.028571429	0.007142857	490	1	17	21	1	90	90	59	0
11133	2004/6/1 15:42	1	1	1	0	0.009756098	0	615	1	13	6	1	55	55	32	0
11134	2004/5/26 8:31	1	1	1	0	0.052373159	0.004909984	611	1	13	9	1	33	33	10	1
11138	2004/4/30 10:01	1	1	1	0	0.001689189	0	592	1	11	13	1	1	1	1	0
11141	2003/11/11 23:34	1	1	4	0.649891155	0.024390244	0.042926829	256.25	1	9	268	1	1290	953.5833333	16	0
11143	2003/10/22 1:43	1	1	1	0	0.004926108	0	609	1	7	25	1	784	536.8333333	7	1
11148	2003/7/14 5:40	1	1	1	0	0.004830918	0	621	1	4	5	1	1625	824.4166667	1052	0
11151	2003/6/24 4:42	1	1	1	0	0.001644737	0.003289474	608	1	4	0	1	1594	821.4	1029	0
11155	2003/6/16 6:22	1	1	2	0.873981048	0.023255814	0.014396456	451.5	1	21	49	1	1547	778.3666667	1004	0
11164	2003/5/13 4:23	1	1	1	0	0.012658228	0.006329114	474	1	4	1	1	1446	700.2333333	909	0
11165	2003/5/12 18:17	1	1	1	0	0.002118644	0.002118644	472	1	4	11	1	3279	985.4642857	6	0
11168	2003/4/24 22:18	1	1	1	0	0.012048193	0	332	1	3	9	1	565	433.8333333	3	0
11172	2006/9/5 19:05	1	1	1	0	0.001396648	0.001396648	716	1	21	392	1	1699	809.2333333	1061	0
11173	2006/7/20 8:18	1	1	1	0	0.005586592	0.002793296	716	1	20	345	1	266	226.6666667	4	0
11175	2006/4/24 9:35	1	1	1	0	0.027932961	0.019553073	716	1	19	258	1	1266	470.8	692	0
11178	2005/10/3 23:52	1	1	1	0	0.009873061	0	709	1	14	55	1	1211	752.1666667	643	0
11180	2005/9/26 21:29	1	1	1	0	0.001445087	0.007225434	692	1	14	48	1	1165	727.5	621	0
11183	2005/8/17 15:07	1	1	1	0	0.004273504	0	702	1	14	8	1	1053	666.3333333	549	0
11187	2006/6/21 9:29	1	3	23	0.770096755	0.05572843	0.0718529	307.3913043	1	58	3347	0.695652174	1410	587.75	802	1
11191	2005/8/5 14:16	1	1	2	0.485460761	0.016971279	0.007832898	383	1	15	46	1	980	619	520	1
11195	2005/6/1 10:14	1	2	5	0.811957136	0.021139706	0.010569853	435.2	1	36	88	1	857	573.8333333	418	0
11199	2005/3/18 0:23	1	1	3	0.501648694	0.02257568	0.035915854	649.6666667	1	32	0	0.333333333	699	500	282	0
11205	2004/11/7 21:29	1	1	3	0.780755093	0.03125	0.028571429	373.3333333	1	33	252	1	494	486	152	0
11222	2006/10/2 15:33	2	4	11	0.832758336	0.008665966	0.014443277	692.3636364	1	121	368	0.636363636	1751	835.6833333	1495	0
11238	2005/6/1 10:03	1	4	18	0.612566417	0.066011236	0.043539326	237.3333333	1	45	1206	0.5	850	566.8333333	411	1
11254	2002/1/10 22:47	1	2	5	0.637519732	0.02173913	0.143115942	110.4	1	8	128	0.6	683	489	575	0
11279	2001/5/31 18:03	1	1	1	0	0	3.647058824	102	0	5	20	1	1636	758.1833333	205	0
11280	2002/4/9 22:27	1	1	6	0	0	0	111.1666667	0	11	600	1	51	25.46904762	15	0
11288	2001/5/3 7:14	1	2	2	1	0.028571429	0.057142857	35	1	5	0	0.5	1659	1228.5	6	0
11303	2003/3/23 21:09	1	1	2	0	0	0	114.5	1	1	0	0.5	180	138.5	99	0
11311	2005/8/17 15:08	1	1	2	0.918295834	0.009150327	0.002614379	382.5	1	16	16	1	1055	668.3333333	551	0
11328	2003/6/2 5:39	1	1	1	0	0.01754386	0	57	1	1	0	1	1536	786.3833333	993	0
11329	2003/6/2 4:36	1	1	4	0.921185497	0.018766756	0.018766756	186.5	1	4	36	0.5	1533	783.3833333	990	1
11336	2004/4/28 21:58	1	1	1	0	0.095238095	0	63	1	7	214	1	325	123.6666667	188	0
11337	2005/8/17 15:07	1	1	1	0	0.063492063	0.031746032	63	1	9	15	1	1053	666.3333333	549	0
11342	2004/4/15 22:03	1	1	2	0.811278124	0.096385542	0	41.5	1	6	435	1	319	126.5833333	186	1
11345	2003/5/26 2:49	1	2	4	0.739670627	0.046974522	0.048566879	314	1	19	25	0.5	1523	775.4833333	982	1
11351	2004/4/28 21:58	1	1	1	0	0.1	0	20	1	3	331	1	325	123.6666667	188	0
11355	2006/9/21 17:52	1	1	1	0	0.006504065	0	615	1	35	6	1	372	276.3333333	192	0
11357	2006/9/15 0:40	1	1	1	0	0.009803922	0.008169935	612	1	35	31	1	680	537.5	3	0
11358	2006/8/15 0:50	1	1	1	0	0.009787928	0.003262643	613	1	35	1	1	294	210.75	150	0
11365	2006/7/17 10:10	1	1	2	0.353359335	0.088626292	0	338.5	1	35	8	1	1528	683.2166667	899	0
11366	2006/7/13 10:22	1	3	3	0.882491137	0.014248705	0.005829016	514.6666667	1	39	44	1	1507	667.2833333	883	0
11376	2006/6/15 11:00	1	1	1	0	0.001703578	0.001703578	587	1	34	7	1	1338	519.0166667	742	0
11377	2006/6/8 23:29	1	1	1	0	0.04770017	0.02044293	587	1	34	21	1	244	185.75	104	1
11378	2006/5/18 23:02	1	2	2	0.258018669	0.023255814	0.001057082	473	1	34	66	1	207	150	73	0
11379	2006/5/17 11:57	2	3	3	0.961736743	0.005089059	0.000282725	1179	1	76	52	1	1303	498.3833333	1055	0
11381	2006/4/27 23:29	1	1	1	0	0.007168459	0	558	1	32	3	1	200	143.5	67	0
11383	2006/4/21 13:39	1	1	2	0.485460761	0.017377567	0.012638231	633	1	38	17	1	1265	470.8166667	691	0
11385	2006/4/5 19:04	1	1	1	0	0.001620746	0.001620746	617	1	32	20	1	9163	3271.371429	7	0
11389	2005/11/28 18:56	18	61	118	0.808416843	0.008520065	0.010858349	895.1949153	1	344	13159	0.737288136	3264	1436.216667	2937	1
11391	2005/9/30 15:23	1	1	2	0.979098167	0.028179741	0.012185834	656.5	0	33	19	1	1186	742.6666667	632	0
11392	2005/9/15 17:11	1	1	1	0	0.003284072	0	609	1	29	1	1	1143	723	607	0
11394	2005/9/6 20:22	1	1	1	0	0.001672241	0	598	1	29	5	1	1128	733.3333333	592	0
11395	2005/9/1 21:33	1	4	7	0.8900958	0.010010726	0.006792992	399.5714286	1	36	137	0.857142857	1104	709.6666667	578	0
11402	2005/7/15 9:51	1	1	2	0.863120569	0.001638449	0.002184599	915.5	1	36	2	1	936	611.1666667	485	0
11404	2005/6/21 16:07	1	1	2	0.543564443	0.005828476	0.000832639	600.5	1	33	13	1	883	591.5	437	0
11405	2005/6/19 23:38	1	1	1	0	0.001855288	0.001855288	539	1	29	4	1	5730	2611.083333	87	1
11406	2005/6/15 19:52	2	5	10	0.824985876	0.021261517	0.006661942	705.5	1	144	306	0.5	5692	2596.5	1177	0
11411	2005/5/13 10:47	1	1	1	0	0.053097345	0.028318584	565	1	29	17	1	821	555.1666667	383	0
11412	2005/4/26 12:14	1	1	1	0	0.003584229	0.001792115	558	1	29	22	1	1613	678.65	11	0
11417	2005/3/2 13:59	1	1	1	0	0.042704626	0.003558719	562	1	28	12	1	648	450.5	233	0
11418	2005/2/18 9:34	1	1	2	0.094084439	0.128712871	0.008250825	303	1	28	18	1	639	449.5	224	0
11419	2005/2/11 8:18	2	3	6	0.842542468	0.008509604	0.005105762	685.5	1	112	511	0.666666667	627	442.5	479	1
11422	2005/2/1 3:50	2	2	5	0.665260509	0.018218623	0.005263158	494	1	73	420	1	138	66.55	71	0
11423	2005/1/27 23:21	1	1	1	0	0.004716981	0.004716981	424	1	28	80	1	585	405	188	0
11431	2004/6/21 19:41	6	14	26	0.842143783	0.001751959	0.008252651	834.2307692	0	150	0	0.038461538	2724	2108.5	1634	0
11434	2004/6/16 2:19	1	2	3	0.784075573	0.01529052	0.013761468	436	1	28	92	1	100	59.5	33	0
11436	2004/6/9 8:48	1	1	1	0	0.005249344	0.005249344	381	1	25	1	1	105	105	65	0
11437	2004/6/8 9:59	1	1	1	0	0.065616798	0.057742782	381	1	25	5	1	92	92	61	0
11438	2004/6/3 22:34	1	1	1	0	0.013089005	0.002617801	382	1	25	1	1	68	68	45	0
11444	2003/11/14 19:47	1	1	1	0	0.028011204	0.016806723	357	1	22	23	1	1294	955	17	0
11449	2003/8/13 3:25	1	2	3	0.905618518	0.010819165	0.00618238	215.6666667	1	19	139	0.666666667	272	195.5	160	0
11451	2003/7/29 0:53	2	2	2	0.811278124	0.002671119	0.001335559	1497.5	1	31	11	1	9	9	9	0
11454	2003/6/26 4:49	2	2	3	0.331932014	0.010273224	0.001092896	1525	1	104	79	1	1600	827.4	1194	0
11455	2003/6/16 6:26	1	1	1	0	0	0.042071197	309	1	19	0	1	1548	779.3666667	1005	0
11464	2003/3/20 3:48	1	1	1	0	0.004823151	0	622	1	19	0	1	1	1	1	0
11466	2003/3/4 22:20	2	2	2	0.609840305	0.006378132	0.02095672	1097.5	1	71	10	1	157	120.5	86	1
11473	2002/10/30 2:46	1	2	5	0.407114133	0.103328366	0.082960755	402.6	1	22	344	1	1068	564.5	701	1
11474	2002/10/24 22:53	2	3	5	0.757332124	0.012212644	0.005747126	1113.6	1	60	122	0.6	1062	570.0833333	782	1
11475	2002/10/24 22:50	1	1	1	0	0.021978022	0.006279435	637	1	17	0	1	1057	565.0833333	695	0
11476	2002/10/24 22:00	1	1	1	0	0.00952381	0.00952381	630	1	17	38	1	1055	563.0833333	693	1
11477	2002/9/16 23:51	3	4	5	0.168677505	0.02775291	0.025514772	893.6	1	44	123	0.6	78	78	70	1
11478	2002/9/7 1:37	17	36	85	0.870758847	0.004667403	0.003743521	980.5176471	1	233	5694	0.694117647	5703	2245.869048	4177	1
11479	2002/8/6 3:37	1	1	2	0.195909271	0.00990099	0.036775106	353.5	1	16	61	1	910	483.6666667	672	0
11481	2002/7/5 2:20	1	1	2	0.990431664	0.086471409	0.071129707	358.5	1	15	12	1	56	56	37	1
11483	2002/7/1 21:53	1	1	2	0.970950594	0.001286174	0.00192926	777.5	1	19	12	1	32	32	24	0
11490	2002/4/4 18:27	2	4	5	0.843817731	0.014148042	0.005331146	975.4	1	55	44	0.4	760	470	643	0
11492	2002/3/10 0:12	1	1	1	0	0.035175879	0	398	1	9	4	1	727	475	603	1
11493	2002/3/6 2:46	28	135	337	0.828127565	0.018915961	0.018440972	780.9020772	1	274	15229	0.572700297	2770	1708.833333	2769	1
11503	2001/10/2 17:36	1	2	2	1	0.055214724	0.024539877	326	1	8	0	0.5	571	571	489	0
11521	2001/5/17 17:28	1	2	4	0.860964047	0.136792453	0.382075472	106	1	4	24	0.25	86	82.16666667	14	0
11528	2001/5/10 14:49	2	3	3	0.533409862	0.021512838	0.018043026	480.3333333	0	42	155	0.666666667	80	76.16666667	14	0
11555	2002/3/7 21:30	23	70	122	0.830296039	0.014471417	0.015845493	751.6229508	0	219	10005	0.721311475	3106	2043.5	736	0
11557	2002/5/21 1:53	5	11	19	0.946717663	0.006456241	0.00515195	807.0526316	1	117	1894	0.894736842	2389	653.725	403	0
11562	2004/6/21 19:57	2	4	10	0.860988516	0.010355987	0.001941748	618	0	119	771	0.8	2734	2118.5	508	0
11563	2004/7/22 20:06	1	1	2	0.650022422	0.025210084	0	238	0	28	60	1	2857	2003.833333	32	0
11568	2006/6/9 5:13	1	1	1	0	0.051829268	0.019817073	656	1	34	304	1	246	187.75	106	0
11571	2006/4/28 5:40	1	1	1	0	0.006441224	0	621	1	32	262	1	202	145.5	69	0
11572	2006/4/5 19:04	1	1	1	0	0.001615509	0.001615509	619	1	32	239	1	9164	3272.371429	8	0
11574	2005/10/20 16:01	1	1	2	0.172036949	0.036764706	0.020588235	340	1	29	204	1	1238	761	666	0
11575	2005/9/30 15:26	1	1	2	0.979098167	0.028179741	0.012185834	656.5	0	33	104	0.5	1188	744.6666667	634	0
11576	2005/9/15 19:42	1	1	1	0	0.003284072	0	609	1	29	37	1	1147	727	609	0
11577	2005/9/15 19:40	1	1	1	0	0.021416804	0	607	1	29	37	1	1146	726	608	0
11578	2005/9/13 14:35	1	1	1	0	0.001672241	0	598	1	29	35	1	1138	726.1666667	602	0
11580	2005/9/2 15:29	1	2	3	0.958136756	0.065189873	0.024050633	526.6666667	1	33	132	0.666666667	1110	715.6666667	584	0
11581	2006/6/20 22:04	2	3	3	0.913949488	0.006331022	0.000301477	1105.666667	1	80	1176	1	1385	563.35	1137	0
11584	2006/4/17 19:40	1	1	1	0	0.001626016	0.001626016	615	1	32	251	1	9346	3363.071429	9	0
11592	2006/5/6 20:19	1	1	1	0	0	0.043478261	46	1	15	12	1	2747	1258.360714	13	0
11595	2005/10/19 13:29	1	1	2	0.172036949	0.036764706	0.020588235	340	1	29	69	1	1230	753	660	0
11596	2005/8/30 19:04	1	1	1	0	0.015625	0.015625	64	1	14	0	1	1095	700.6666667	571	0
11597	2005/8/30 18:37	1	2	6	0.714255861	0.036850921	0.013735343	497.5	1	38	129	1	1094	699.6666667	570	1
11607	2004/6/21 19:35	6	14	26	0.677167702	0.016191739	0.001738096	840.8846154	0	150	631	0.615384615	2698	2082.5	1608	0
11662	2001/5/31 18:03	1	2	4	0.548492268	0.098958333	0.075520833	96	0	6	61	0.75	1680	802.1833333	249	0
11667	2006/7/17 14:16	1	1	2	0.345117315	0.081045752	0	382.5	1	35	744	1	1545	700.2166667	916	0
11670	2003/2/26 20:51	1	3	8	0.327596497	0.159885796	0.073875803	350.25	1	26	942	0.625	1183	531.6666667	712	0
11675	2002/4/5 19:58	1	2	4	0.760076657	0.147435897	0.034615385	390	1	15	15	0.75	766	476	618	0
11678	2002/1/28 21:05	1	1	1	0	0.010204082	0.010204082	294	1	6	17	1	585	427.3333333	357	0
11685	2001/4/18 18:42	1	3	4	1	0.017057569	0.004264392	234.5	1	4	4	0.5	362	122.6333333	4	0
11695	2001/5/7 21:48	1	2	2	1	0.00255102	0.00255102	392	0	4	40	0.5	1474	620.5	127	0
11716	2001/5/31 18:03	3	3	3	0.579380164	0.002314815	0.001157407	576	0	39	84	1	1684	806.1833333	1585	0
11728	2002/7/23 1:32	1	2	4	0.618948093	0.21316166	0.111587983	174.75	1	12	142	0.5	67	67	41	1
11729	2002/6/23 21:13	1	1	2	0	0	0	134.5	1	1	0	0.5	19	19	15	1
11733	2003/3/25 4:12	1	2	7	0.600571084	0.102644554	0.082922456	318.7142857	1	23	17	0.428571429	201	159.5	117	1
11743	2006/2/26 23:13	3	6	9	0.85786569	0.002782217	0.002959806	1877	1	169	0	0.222222222	4669	1810.683658	3298	0
11744	2006/2/26 21:33	3	6	9	0.85786569	0.002959455	0.002781888	1877.222222	1	169	77	0.777777778	4641	1782.683658	3270	0
11779	2006/4/18 2:05	5	9	11	0.832829203	0.001682715	0.020005609	972.4545455	1	176	1124	1	104	104	98	0
11781	2005/9/6 20:29	1	1	1	0	0.161764706	0.088235294	68	1	9	97	1	1130	735.3333333	594	1
11784	2004/8/18 10:39	1	3	8	0.6154338	0.047240412	0.034611787	267.25	1	34	196	0.5	377	377	140	0
11793	2002/8/17 14:49	1	1	1	0	0.032967033	0.032967033	91	1	7	0	1	966	528.8333333	682	0
11794	2002/8/17 0:05	1	1	1	0	0.033333333	0.033333333	90	1	7	1	1	965	527.8333333	681	0
11803	2001/7/15 22:37	22	118	374	0.948545616	0.00195059	0.000427629	712.7967914	0	241	28790	0.542780749	1824	1371.75	1737	1
11810	2001/5/1 19:20	1	3	10	0.916095117	0.816135084	0.045028143	106.6	0	4	0	0.1	17	17	16	0
11819	2005/9/13 14:32	1	1	1	0	0.161764706	0.088235294	68	1	9	389	1	1137	725.1666667	601	0
11842	2001/5/31 18:03	1	2	3	0.698439688	0.125748503	0.109780439	167	0	5	70	0.666666667	1644	766.1833333	213	0
11844	2006/11/29 11:10	1	2	2	0.996134484	0.027456647	0.031791908	346	1	27	58	1	150	64.5	5	0
11874	2004/5/22 15:26	15	31	56	0.933384315	0.001678027	0.001678027	1032.25	1	265	0	0.017857143	4369	1951.783333	3690	0
11875	2004/5/22 13:04	15	32	61	0.935941154	0.001693564	0.001693564	987.3442623	1	268	1962	0.508196721	4307	1889.783333	3628	0
11880	2003/4/22 3:37	1	6	22	0.587429441	0.039875389	0.860747664	145.9090909	1	29	261	0.363636364	245	200.5	155	1
11892	2002/4/5 18:49	2	2	2	0.680077046	0.070444104	0.006125574	326.5	1	37	26	1	762	472	628	1
11894	2002/3/14 1:14	1	1	1	0	0.037037037	0.028806584	243	1	9	4	1	746	494	610	0
11896	2002/3/1 2:27	1	1	2	1	0.007092199	0.007092199	141	1	9	2	0.5	726	490	602	0
11904	2001/10/9 17:52	1	3	16	0.675408122	0.022798742	0.062893082	79.5	1	10	219	0.3125	462	426.3333333	236	1
11928	2001/6/28 15:07	2	4	5	0.87874099	0.010577705	0.007323027	245.8	1	7	176	0.6	382	382	374	0
11934	2005/9/2 15:32	1	3	4	0.866932058	0.011594203	0.004057971	431.25	1	32	336	1	1117	722.6666667	591	0
11935	2005/8/17 13:22	1	1	1	0	0.011494253	0.068965517	261	1	19	142	1	1051	664.3333333	547	0
11938	2006/9/18 13:50	1	1	2	0.175565026	0.095959596	0	198	1	22	41	1	1723	822.5166667	1085	0
11939	2006/8/15 21:50	1	3	5	0.552944343	0.013843111	0.007910349	303.4	1	43	112	0.8	1675	799.9666667	1038	0
11940	2006/7/31 0:31	1	3	18	0.945803544	0.015579357	0.008438819	171.1666667	1	44	1777	0.333333333	289	216.75	145	0
11944	2005/8/24 15:17	1	1	1	0	0.016949153	0	59	1	13	84	1	1079	692.3333333	562	0
11955	2003/3/23 21:09	1	1	6	0.901063349	0.078	0.012	166.6666667	1	16	969	0.833333333	175	133.5	94	1
11961	2002/2/28 13:18	1	1	2	1	0.007092199	0.007092199	141	1	9	0	0.5	723	487	599	0
11962	2002/2/28 13:14	1	1	2	1	0.007092199	0.007092199	141	1	9	26	0.5	720	484	596	0
11983	2002/4/9 22:27	1	1	4	0	0	0	118.25	0	11	423	1	59	33.46904762	23	0
11984	2005/8/24 15:18	1	1	1	0	0.016949153	0	59	1	13	163	1	1080	693.3333333	563	0
11988	2003/2/26 22:21	1	1	1	0	0.004784689	0.004784689	209	0	12	0	1	3138	999.5619048	5	0
11992	2002/7/8 22:48	1	1	1	0	0.014218009	0.009478673	211	1	11	0	1	60	60	12	0
12009	2001/7/31 22:52	1	3	8	0.614222239	0.110671937	0.001976285	126.5	1	5	0	0.125	419	419	359	0
12011	2001/7/31 18:23	1	3	8	0.614222239	0.110671937	0.001976285	126.5	1	5	256	0.125	403	403	343	0
12014	2001/5/7 22:26	1	2	2	0	0	0	0	0	1	0	0.5	121	121	111	0
12017	2001/5/8 14:02	1	3	4	0.959147917	0.01	0.01	150	1	4	128	0.5	164	164	153	0
12020	2001/5/7 22:26	1	2	2	1	2.02970297	0	101	0	1	0	0.5	123	123	113	0
12031	2001/5/31 18:03	1	1	2	0.99947302	0.142857143	0.077380952	84	0	4	68	1	1648	770.1833333	217	0
12038	2002/7/4 0:58	1	1	2	0.328179597	0.766283525	0.061302682	130.5	1	9	64	1	52	52	33	1
12041	2001/10/26 23:24	1	2	4	1	0.014492754	0.014492754	69	1	6	0	0.25	157	157	6	0
12052	2001/5/7 22:26	1	2	2	0	0	0	0	0	1	0	0.5	125	125	115	0
12065	2001/5/31 18:03	1	2	6	0.961477356	0.102766798	0.079051383	42.16666667	0	3	186	0.833333333	1658	780.1833333	227	0
12069	2006/7/31 1:21	1	1	2	0.479832024	0.186666667	0.006666667	75	1	16	5	1	291	218.75	147	0
12077	2004/6/4 18:01	1	1	4	0.699928173	0.187817259	0.446700508	49.25	1	13	153	0.5	88	88	57	1
12094	2001/8/13 22:27	1	2	2	1	0.048543689	0.058252427	103	1	4	0	0.5	454	454	389	0
12095	2001/8/13 21:13	1	2	2	1	0.03	0.03	100	1	4	0	0.5	452	452	387	0
12096	2001/8/13 21:10	1	2	2	1	0.029126214	0.029126214	103	1	4	0	0.5	450	450	385	0
12097	2001/8/13 20:18	1	2	4	0.586018475	0.314516129	0	62	1	4	180	0.25	447	447	382	0
12100	2001/4/27 20:48	1	2	2	0	0	0	0	0	1	0	0.5	43	43	21	0
12112	2001/5/31 4:14	1	1	1	0	0.038461538	0.025641026	78	0	3	34	1	210	210	193	0
12135	2001/4/27 20:48	1	2	2	0	0	0	0	0	1	0	0.5	49	49	27	0
12138	2001/5/1 19:20	1	2	2	1	0.736842105	0.368421053	19	0	2	0	0.5	21	21	20	0
12144	2002/4/9 22:27	1	1	4	0	0	0	45.5	0	9	670	0.75	59	33.46904762	23	0
12147	2005/1/29 20:31	1	2	3	0.406932285	0.188841202	0.403433476	77.66666667	1	14	252	0.666666667	589	405.5	192	0
12163	2001/5/1 19:20	1	2	2	0	0	0	0	0	1	0	0.5	23	23	22	0
12205	2002/5/10 18:34	1	1	4	0	0	0	19.5	1	1	0	0.25	610	332.15	378	0
12206	2006/10/27 12:24	1	1	2	0.482066148	0.040621266	0.074074074	418.5	1	25	29	1	1757	818.5833333	1108	0
12209	2006/9/25 11:09	1	1	1	0	0.002857143	0	700	1	24	45	1	1729	821.6666667	1090	0
12221	2005/10/18 15:17	1	1	1	0	0.008474576	0.001412429	708	1	20	47	1	1225	748	655	0
12225	2005/6/7 23:35	1	1	1	0	0.016058394	0.011678832	685	1	20	33	1	860	573.6666667	421	1
12228	2005/1/25 15:29	1	1	1	0	0.00304414	0.00304414	657	1	20	0	1	5471	2095.47381	35	0
12230	2004/9/21 15:23	1	1	1	0	0.014388489	0.015827338	695	1	20	32	1	400	400	143	0
12243	2003/6/2 4:42	1	1	1	0	0.016200295	0	679	1	12	17	1	1535	785.3833333	992	0
12250	2002/10/24 20:12	1	1	1	0	0.060773481	0.053406998	543	1	11	63	1	1051	559.0833333	692	0
12269	2001/5/31 18:03	1	2	2	0	0	0	0	0	1	0	0.5	1660	782.1833333	229	0
12276	2001/6/20 16:04	1	3	4	0.870073521	0.028720627	0.027415144	383	0	7	80	0.5	112	107.8333333	32	0
12281	2001/6/8 17:10	3	4	5	0.812286552	0.030132674	0.001349224	889.4	0	45	106	0.8	1692	811.55	1573	0
12284	2001/5/31 18:03	1	2	2	1	1.923287671	0	365	0	1	0	0.5	1662	784.1833333	231	0
12288	2005/10/20 15:59	1	1	1	0	0.008415147	0.001402525	713	1	20	135	1	1236	759	664	0
12289	2005/9/2 15:32	1	2	3	0.769255237	0.00742115	0.011131725	359.3333333	1	23	221	1	1117	722.6666667	591	0
12301	2005/1/25 14:35	1	1	2	0.340178753	0.103015075	0.214824121	398	1	20	286	1	568	390.5	174	0
12330	2001/7/4 16:28	5	7	34	0.659683595	0.048237171	0.020130906	534.7352941	1	124	1685	0.647058824	290	285.8333333	239	0
12331	2002/4/9 22:27	1	1	4	0	0	0	104.5	0	12	254	0.75	67	41.46904762	31	0
12333	2006/11/15 11:14	1	1	1	0	0.003745318	0.003745318	534	1	13	50	1	1781	817.75	1128	0
12340	2006/6/27 11:46	1	1	1	0	0.002493766	0.002493766	401	1	13	0	1	1444	617.9	836	0
12341	2006/6/27 11:42	1	5	6	0.223788489	0.32614861	0.010777085	293.8333333	1	36	32	0.333333333	1443	616.9	835	0
12358	2002/6/7 2:26	1	1	1	0	0.010309278	0.005154639	388	1	10	0	1	2936	781.2321429	1	0
12377	2006/9/26 12:31	1	1	2	0.970950594	0.005136986	0.003424658	292	1	13	28	1	1739	829	1097	0
12391	2001/12/11 16:42	1	1	2	0.600608575	0.68627451	0.117647059	25.5	1	6	126	0.5	658	514	553	0
12392	2001/10/9 17:52	1	3	10	0.704819197	0.06440678	0.345762712	29.5	1	8	133	0.3	473	437.3333333	247	0
12401	2001/4/27 20:48	1	1	1	0	3.071428571	0	14	1	1	0	1	57	57	35	0
12404	2002/4/9 22:27	1	1	4	0	0	0	23.25	0	8	559	0.75	67	41.46904762	31	0
12408	2006/8/17 9:21	1	2	5	0.650622391	0.016291067	0.01954928	736.6	1	51	32	1	1688	812.9666667	1051	0
12410	2006/8/1 8:44	1	1	2	0.863120569	0.074380165	0.012396694	121	1	12	12	0.5	1602	745.9666667	970	0
12414	2005/10/17 22:35	1	1	1	0	0.070422535	0.014084507	142	1	12	87	1	1222	745	652	0
12415	2005/7/22 10:12	1	1	2	1	0.009756098	0.009756098	102.5	1	12	48	1	957	615.8333333	502	0
12416	2005/6/28 12:57	1	1	1	0	0.079136691	0.043165468	139	1	12	18	1	903	609.5	457	0
12420	2005/1/12 9:37	1	1	1	0	0	0.228813559	118	1	12	133	1	541	378	168	0
12453	2001/8/20 20:47	1	3	4	0.751629167	0.011282051	0.007179487	487.5	1	8	44	0.25	466	466	401	0
12462	2001/4/28 0:22	1	2	2	1	0.053333333	0.013333333	75	0	4	0	0.5	2	2	2	0
12463	2001/4/27 20:48	1	1	1	0	1.310810811	0.135135135	74	1	3	0	1	61	61	39	0
12466	2001/8/20 21:26	4	10	38	0.662154068	0.013849376	0.004408041	841.7631579	1	132	3407	0.526315789	431	397.8333333	372	0
12472	2005/10/20 15:56	1	1	1	0	0.070422535	0.014084507	142	1	12	114	1	1235	758	663	0
12473	2006/10/29 22:29	1	1	1	0	0.038461538	0.038461538	78	1	12	39	1	388	266.7	207	0
12474	2006/9/20 17:35	1	1	2	0.985228136	0.0625	0.010416667	48	1	11	475	1	1728	827.0166667	1089	0
12479	2006/7/11 12:34	1	1	1	0	0.03030303	0.03030303	66	1	11	20	1	1470	632.0333333	852	0
12484	2005/4/1 12:42	1	1	2	1	0.010471204	0.010471204	95.5	1	12	0	1	744	540	322	0
12485	2005/4/1 12:26	1	1	1	0	0.015873016	0.015873016	63	1	11	0	1	742	538	320	0
12486	2005/4/1 11:45	1	1	2	0.944738829	0.267015707	0.151832461	95.5	1	12	109	1	741	537	319	1
12487	2005/3/2 14:05	1	3	9	0.801678046	0.03143508	0.027790433	243.8888889	1	34	664	0.444444444	657	459.5	242	0
12488	2004/6/9 8:45	1	2	2	0.811278124	0.012307692	0.012307692	162.5	1	13	5	1	104	104	64	0
12500	2003/3/4 21:56	1	1	1	0	0.208333333	0.208333333	24	0	10	0	1	155	118.5	79	0
12515	2001/5/1 19:20	1	2	2	1	0.266666667	0.733333333	15	0	4	0	0.5	37	37	36	0
12516	2001/4/27 20:48	1	1	1	0	0.380952381	0.047619048	21	1	3	0	1	61	61	39	0
12520	2001/5/31 18:03	1	2	6	0.773480323	0.990654206	0.130841121	17.83333333	0	4	156	0.666666667	1674	796.1833333	243	0
12522	2006/8/1 8:51	1	2	3	0.766135011	0.012541254	0.002640264	505	1	36	1162	1	1605	748.9666667	973	0
12523	2006/7/13 21:34	1	1	1	0	0.03030303	0.03030303	66	1	11	380	1	1515	675.2833333	886	0
12525	2002/5/10 21:15	1	1	2	1	0.074074074	0.074074074	13.5	0	1	0	0.5	621	343.15	384	0
12530	2006/12/15 1:28	1	1	1	0	0.011135857	0	898	1	4	36	1	405	256.95	217	0
12531	2006/11/9 9:49	1	1	1	0	0.014590348	0.013468013	891	1	4	7	1	1780	829.15	1127	0
12533	2006/11/2 9:17	1	1	1	0	0.045296167	0.040650407	861	1	4	31	1	1765	816	1115	0
12535	2006/9/29 1:46	1	1	1	0	0.010452962	0.00232288	861	1	4	10	1	382	283.5	202	0
12538	2006/9/12 9:37	1	1	1	0	0.032596042	0.029103609	859	1	4	1	1	1705	809.0666667	1067	0
12542	2006/9/1 22:12	1	1	1	0	0.004672897	0	856	0	4	1	1	1697	808.5666667	1059	0
12544	2006/8/30 10:17	2	2	2	0.612196127	0.022298066	0.00182025	2197.5	1	97	36	1	1691	804.5666667	1056	0
12546	2006/8/16 11:05	1	1	1	0	0.001187648	0.001187648	842	1	4	0	1	1681	805.9666667	1044	0
12549	2006/8/8 10:50	1	1	1	0	0.001257862	0.001257862	795	1	4	5	1	1642	778.4666667	1006	0
12550	2006/8/3 9:42	1	1	1	0	0.006289308	0.001257862	795	1	4	1	1	1627	770.8	994	0
12553	2006/8/2 12:44	1	1	1	0	0.047735618	0.046511628	817	1	4	6	1	1616	759.8	984	0
12554	2006/7/27 2:08	1	1	1	0	0.049019608	0.033088235	816	1	4	3	1	271	198.75	127	1
12555	2006/7/24 23:50	1	1	1	0	0.004920049	0.001230012	813	1	4	5	1	268	195.75	124	0
12559	2006/7/13 2:53	1	1	1	0	0.002475248	0.007425743	808	1	2	1	1	154	148	4	0
12560	2006/7/12 9:45	1	1	1	0	0.004938272	0.001234568	810	1	1	0	1	1499	659.7833333	877	0
12563	2006/6/21 9:29	1	1	2	0	0	0	513.5	1	1	0	0.5	1410	587.75	802	1
12564	2006/11/2 9:25	1	1	4	0.587782513	0.029230769	0.029230769	325	1	23	125	0.75	1769	820	1119	0
12566	2006/8/16 11:09	1	1	1	0	0.02173913	0.065217391	46	1	1	0	1	1682	806.9666667	1045	0
12587	2006/12/1 5:53	1	1	3	0.918990046	0.09009009	0.045045045	37	0	7	113	0.666666667	127	107.8333333	48	0
12596	2006/9/27 9:24	1	1	1	0	0	0.125	40	1	1	0	1	102	96.5	30	0
12600	2006/9/11 12:22	1	1	2	0.811278124	0.075471698	0.075471698	26.5	1	1	0	0.5	70	68.5	12	0
12611	2006/11/24 9:37	1	1	1	0	5	0.125	8	0	1	9	1	124	104.8333333	45	0
12621	2006/11/15 6:08	1	1	2	0	0	0	8	0	1	0	0.5	122	105.8333333	44	0
12626	2003/4/1 15:02	1	2	10	0	0	0	10.9	1	1	0	0.1	1288	601	776	0
12654	2006/12/11 4:36	1	2	2	0.811278124	0.015659955	0.002237136	223.5	0	18	22	1	135	115.8333333	55	0
12655	2006/12/6 8:35	1	1	2	0.779349837	0.062992126	0.039370079	63.5	0	1	33	1	130	110.8333333	50	0
12676	2006/11/15 6:08	1	1	4	0.878719078	0.372294372	0.103896104	57.75	0	7	220	1	122	105.8333333	44	0
12679	2006/9/11 11:44	1	1	5	0	0	0	42.4	0	1	0	0.2	67	65.5	10	0
12683	2006/9/11 11:44	1	1	3	0.951846364	1.229166667	0.395833333	16	0	7	1830	0.666666667	67	65.5	10	0
12691	2003/5/17 6:31	1	2	2	0	0	0	4	1	1	0	0.5	1475	729.2333333	936	0
12692	2005/3/18 9:56	1	3	4	0	0	0	10	1	1	0	0.25	707	508	290	1
12694	2004/11/7 21:58	1	2	2	0	0	0	5	1	1	0	0.5	499	491	157	0
12696	2005/3/17 23:29	1	1	1	0	0	0	7	1	1	0	1	685	486	268	0
12715	2005/10/19 17:49	1	1	1	0	0	0.065359477	306	1	9	38	1	1231	754	661	0
12717	2005/8/2 8:59	1	2	3	0.919432424	0.025974026	0.002164502	154	1	11	88	1	973	613.5	514	0
12719	2005/5/14 11:18	1	1	1	0	0.026666667	0.043333333	300	1	9	43	1	822	554.8333333	384	0
12720	2005/4/1 19:57	1	1	1	0	0.066225166	0.006622517	302	1	9	42	1	745	541	323	1
12721	2005/2/18 9:26	1	1	1	0	0.030821918	0.020547945	292	1	9	68	1	633	443.5	222	1
12726	2003/11/18 20:20	9	40	132	0.843864683	0.010978283	0.014032797	1264.893939	1	258	5129	0.431818182	356	356	336	1
12735	2005/10/20 15:54	1	1	1	0	0	0.06514658	307	1	9	97	1	1234	757	662	0
12742	2006/12/13 9:40	1	1	1	0	0.052631579	0	608	1	9	35	1	1790	791.6333333	1137	0
12746	2006/7/17 12:10	1	1	1	0	0.001706485	0.001706485	586	1	7	0	1	1541	696.2166667	912	0
12747	2006/7/17 10:53	1	1	1	0	0.015358362	0.017064846	586	1	7	5	1	1536	691.2166667	907	0
12750	2006/6/21 9:29	1	4	5	0.944045529	0.007246377	0.011594203	138	1	12	297	0.6	1415	592.75	807	0
12759	2005/9/24 14:43	4	25	85	0.890039548	0.01061832	0.010770208	852.0235294	1	275	6063	0.658823529	1617	832.1666667	1165	1
12761	2005/8/18 23:21	1	1	1	0	0.019332162	0.010544815	569	1	4	0	1	1057	670.3333333	553	0
12762	2005/8/18 12:35	1	1	1	0	0.056537102	0.019434629	566	1	4	48	1	1056	669.3333333	552	0
12777	2005/2/15 9:21	1	1	1	0	0.057017544	0.01754386	456	1	4	7	1	628	438.5	221	1
12778	2005/2/8 10:29	1	1	1	0	0.013452915	0.002242152	446	1	4	12	1	618	433.5	216	1
12783	2004/6/22 12:38	1	1	1	0	0.033254157	0.014251781	421	1	3	18	1	120	120	80	0
12785	2004/5/25 10:37	1	1	3	0.91356565	0.065989848	0.040609137	197	1	5	114	0.333333333	32	32	9	1
12792	2003/4/7 21:51	1	1	1	0	0.002277904	0.002277904	439	1	1	6	1	1343	642.75	819	0
12796	2005/8/18 23:24	1	1	1	0	0.066666667	0.019298246	570	1	4	55	1	1058	671.3333333	554	0
12812	2006/9/29 2:43	1	1	1	0	0.004255319	0.004255319	235	1	6	0	1	383	284.5	203	0
12818	2005/10/8 22:36	1	1	1	0	0.036666667	0.033333333	300	1	5	25	1	1215	747.5	647	0
12825	2005/6/1 9:46	1	1	1	0	0.013100437	0.013100437	229	1	5	47	1	825	541.8333333	386	0
12831	2005/2/7 14:51	1	1	1	0	0.023904382	0	251	1	5	91	1	607	422.5	208	1
12833	2004/11/7 21:21	1	1	1	0	0	0.060402685	149	1	5	97	1	487	479	145	0
12839	2003/10/22 4:46	1	1	1	0	0.007692308	0.015384615	130	1	3	25	1	3388	1770.95	14	0
12849	2003/4/15 6:24	1	1	1	0	0.007518797	0.097744361	133	1	1	0	1	1425	724.5833333	891	0
12850	2003/4/15 4:45	2	4	27	0.775014119	0.119216113	0.153238977	136.0740741	1	16	843	0.37037037	1424	723.5833333	1047	1
12851	2003/4/1 15:02	1	1	3	0	0	0	241.3333333	1	1	0	0.333333333	1291	604	779	1
12852	2006/4/11 9:33	1	2	2	0.863120569	0.004945598	0.001978239	505.5	1	15	550	1	1259	477.8333333	687	0
12853	2005/10/10 22:02	1	1	1	0	0.036666667	0.033333333	300	1	5	122	1	1216	745.5	648	0
12854	2005/9/21 16:25	1	2	2	0.977417818	0.006365372	0.004455761	785.5	1	30	153	1	1151	728	613	0
12857	2006/4/24 1:33	1	2	2	0.863120569	0.004945598	0.001978239	505.5	1	18	576	1	190	133.6666667	59	0
12869	2005/4/4 9:43	1	1	1	0	0	0	27	1	1	0	1	760	555	333	0
12870	2005/4/4 11:04	1	1	1	0	0	0	10	1	1	0	1	763	558	336	0
12873	2005/3/29 19:53	1	1	2	0.40217919	0.005928854	0.043478261	253	1	4	296	1	735	531	317	1
12874	2004/6/9 8:42	1	1	1	0	0.8125	0	16	1	3	53	1	102	102	62	0
12882	2003/4/1 15:02	3	6	24	0.610883972	0.005457283	0.003434324	885.6666667	1	152	1728	0.708333333	1318	631	1080	1
12884	2005/9/22 15:36	1	1	2	0.906370189	1.161764706	0.117647059	34	1	3	1375	1	1157	725.5	619	0
12892	2006/7/17 16:45	1	1	1	0	0.09375	0	128	1	1	0	1	1546	701.2166667	917	1
12893	2006/7/17 10:53	1	1	1	0	0	0	119	1	1	0	1	1536	691.2166667	907	1
12895	2004/1/23 8:23	1	1	2	0.439496987	0.016722408	0.02006689	149.5	1	7	219	1	256	215.8333333	2	0
12901	2003/4/1 15:02	1	1	3	0	0	0	39.66666667	1	1	0	0.333333333	1318	631	794	0
12905	2005/10/12 15:12	1	1	1	0	0.006535948	0.013071895	153	1	7	9	1	3984	1487.252417	30	0
12907	2005/9/26 22:17	1	1	2	0.650022422	0.026315789	0.036842105	95	1	6	454	1	1167	729.5	623	0
12908	2005/8/23 17:02	1	1	1	0	0.125	0.1	160	1	6	1	1	1067	680.3333333	561	0
12910	2005/7/22 14:50	1	1	1	0	0.051612903	0.025806452	155	1	5	181	1	958	616.8333333	503	0
12923	2005/10/12 15:12	1	1	1	0	0.012738854	0.012738854	157	1	7	263	1	3983	1486.252417	29	0
12924	2005/10/4 0:06	1	2	2	0.693965967	0.093167702	0.090062112	161	1	16	311	1	1213	751	645	0
12925	2005/9/27 15:41	1	1	1	0	0.02484472	0.037267081	161	1	6	248	1	1169	731.5	625	0
12926	2005/8/24 15:20	1	1	1	0	0.124223602	0.099378882	161	1	6	214	1	1081	694.3333333	564	0
12935	2005/9/27 15:41	1	1	1	0	0.033333333	0.033333333	30	1	3	423	1	1169	731.5	625	0
12940	2004/12/3 17:25	1	1	1	0	0.133333333	0.066666667	30	1	1	26	1	535	489.5	167	0
12943	2004/11/7 21:37	1	2	3	0	0	0	14.33333333	1	1	0	0.333333333	497	489	155	0
12945	2005/4/13 13:17	1	2	4	0.818911741	0.038616251	0.01689461	310.75	1	12	95	1	792	568.5	362	0
12953	2004/7/6 9:03	1	1	2	0	0	0	22	1	1	0	0.5	169	169	120	0
12964	2003/4/1 18:48	1	1	8	0	0	0	7.875	1	1	0	0.125	1342	655	818	0
12969	2003/4/15 6:31	1	1	1	0	0.272727273	0	11	1	1	0	1	1426	725.5833333	892	0
12982	2004/11/7 22:01	1	2	2	1	0	0.055555556	18	1	4	0	0.5	501	493	159	0
12994	2005/4/4 10:10	1	2	2	0	0	0	5	1	1	0	0.5	762	557	335	0
13007	2005/3/17 23:29	1	1	1	0	0	0	7	1	1	0	1	691	492	274	0
13010	2006/8/24 17:13	1	1	4	0	0	0	51	1	1	0	0.25	144	118.5	5	1
13011	2006/12/12 11:19	2	4	7	0.86858147	0.09656925	0.016518424	112.4285714	1	6	213	0.571428571	147	127.8333333	68	0
13018	2006/9/25 11:22	3	4	8	0.532140016	0.173402868	0.004563233	191.75	1	44	50	0.25	1737	829.6666667	1261	1
13025	2006/9/19 6:37	3	4	7	0.727026472	0.161568627	0.003137255	182.1428571	1	43	168	0.571428571	84	82.5	25	0
13034	2006/12/12 11:19	1	1	2	0	0	0	37	1	1	0	0.5	147	127.8333333	66	0
13056	2002/4/9 22:27	1	1	8	0	0	0	34	0	4	881	0.75	75	49.46904762	39	0
13061	2002/5/10 18:34	3	4	9	0.856135021	0.01616738	0.003328578	701	1	79	180	0.444444444	619	341.15	544	1
13063	2002/3/21 2:33	3	5	7	0.823920961	0.012526652	0.007995736	1072	1	73	7	0.285714286	984	762	442	0
13073	2005/3/15 10:44	1	1	2	0	0	0	27.5	1	1	0	0.5	678	479	261	0
13077	2002/11/18 5:14	1	1	3	0.937230563	0.023121387	0.005780347	115.3333333	1	6	396	1	109	109	57	0
13102	2005/12/21 4:09	1	1	2	0.543564443	0.00907441	0.005444646	275.5	1	20	116	1	110	83.16666667	10	0
13103	2005/12/16 0:20	1	1	1	0	0.01552795	0.01552795	322	1	15	119	1	106	79.16666667	7	0
13105	2005/7/20 21:09	1	1	1	0	0.003067485	0.003067485	326	1	14	0	1	951	611.1666667	497	0
13106	2005/7/20 20:37	1	2	2	0.650022422	0.0125	0.0175	200	1	14	231	1	946	606.1666667	492	0
13111	2005/4/1 20:00	1	1	1	0	0.042763158	0.023026316	304	1	14	6	1	747	543	325	1
13131	2004/3/23 0:40	1	2	5	0.732645829	0.021256039	0.02705314	207	1	20	5	0.4	75	35.33333333	12	1
13141	2002/7/14 22:23	1	1	2	0.537376085	0.150943396	0.002695418	185.5	1	7	34	1	63	63	14	1
13142	2002/7/3 12:38	1	1	1	0	0.015037594	0.018796992	266	1	6	12	1	835	441.3333333	663	1
13145	2002/5/28 4:55	1	1	1	0	0.015810277	0.019762846	253	1	6	18	1	1	1	1	0
13149	2002/1/14 16:00	1	1	2	1	0.00623053	0.00623053	160.5	1	2	7	1	584	434.3333333	356	0
13161	2006/2/14 3:20	1	1	1	0	0.01552795	0.01552795	322	1	15	209	1	121	76.16666667	12	0
13162	2005/8/19 15:25	1	1	2	0.468995594	0.031476998	0.065375303	206.5	1	14	166	1	1062	675.3333333	558	0
13173	2005/8/19 15:24	1	1	2	0.468995594	0.031476998	0.065375303	206.5	1	14	109	1	1060	673.3333333	556	0
13175	2005/4/5 7:16	1	1	2	0.391243564	0.092857143	0	210	1	14	10	1	164	88.41666667	94	0
13177	2005/3/14 18:10	1	3	8	0.657856156	0.027374302	0.048603352	223.75	1	35	1298	0.875	669	470.5	254	1
13178	2004/6/2 1:32	1	1	2	0.863120569	0.015037594	0.020050125	199.5	1	13	0	1	67	67	44	0
13179	2004/6/2 1:06	1	1	1	0	0.020833333	0.010416667	96	1	8	0	1	65	65	42	0
13188	2002/6/21 0:54	1	1	2	0.353359335	0.085545723	0.002949853	169.5	1	6	16	0.5	806	413.3333333	647	0
13189	2002/6/13 21:47	1	2	3	0.835055451	0.008257638	0.007431874	403.6666667	1	15	77	1	799	419.8333333	640	0
13198	2001/10/9 17:52	1	1	3	0	0	0	19.66666667	1	1	0	0.333333333	479	443.3333333	253	0
13199	2002/4/9 22:27	1	1	4	0	0	0	145.25	0	7	181	1	79	53.46904762	43	0
13200	2006/4/21 2:27	1	1	3	0.982141033	0.006775068	0.002710027	246	1	16	1007	1	188	131.6666667	57	0
13202	2006/11/30 22:46	1	1	1	0	0	0.057522124	226	1	19	38	1	404	263.1166667	216	0
13203	2006/10/23 5:45	1	4	7	0.914652397	0.005385156	0.00585343	610.1428571	0	53	325	1	112	106.5	38	0
13207	2006/8/2 10:40	1	4	10	0.874806828	0.013888889	0.018132716	259.2	1	39	162	0.6	1615	758.8	983	0
13210	2006/4/19 11:11	1	1	2	0.41381685	0.042857143	0	140	1	18	851	1	120	106.5	2	0
13213	2005/7/7 13:10	1	1	1	0	0.008810573	0.008810573	227	1	16	27	1	910	610	464	0
13216	2005/4/2 16:08	1	1	1	0	0.008888889	0.004444444	225	1	15	53	1	102	101.5	1	0
13217	2005/2/8 20:30	1	1	1	0	0.017857143	0.03125	224	1	14	7	1	619	434.5	217	0
13231	2004/3/8 3:08	1	1	1	0	0.130232558	0	215	1	8	221	1	306	137.0833333	184	0
13237	2002/10/24 22:47	1	1	1	0	0.005025126	0.005025126	199	1	6	125	1	1056	564.0833333	694	0
13238	2002/6/21 0:47	1	1	1	0	0.015075377	0.005025126	199	1	6	44	1	804	411.3333333	645	0
13241	2002/3/27 2:00	3	9	18	0.806229137	0.000979798	0.009984603	1190.722222	1	124	127	0.611111111	1019	794.5	476	0
13242	2002/3/24 17:37	1	1	1	0	0.081967213	0.155737705	122	1	5	1	1	988	765	4	0
13245	2002/3/20 17:48	3	5	7	0.823920961	0.008054772	0.012619144	1064.142857	1	73	366	0.571428571	977	755	435	0
13246	2002/3/12 16:49	3	7	13	0.758756298	0.011631411	0.000783463	1276.384615	1	99	397	0.692307692	958	741	418	0
13248	2001/11/19 21:05	1	1	1	0	0	0	119	1	1	0	1	619	518	523	0
13251	2006/2/15 1:36	1	1	2	0.543564443	0.00907441	0.005444646	275.5	1	20	460	1	124	79.16666667	15	0
13268	2006/9/16 22:32	1	1	1	0	0.006042296	0.006042296	331	1	12	5	1	371	275.75	191	0
13272	2006/5/3 9:36	1	1	1	0	0.024615385	0.012307692	325	1	12	12	1	1280	479.7	700	0
13273	2006/4/21 2:26	1	1	3	0.982141033	0.006802721	0.002721088	245	1	16	375	1	185	128.6666667	54	0
13278	2005/5/5 11:05	2	3	5	0.59775103	0.026286143	0.001877582	532.6	1	69	252	0.8	819	573.3333333	660	0
13281	2005/1/31 22:43	1	1	3	0.565384216	0.087677725	0.071090047	140.6666667	1	13	691	1	125	53.55	58	0
13283	2004/7/27 15:53	1	2	2	0.453716339	0.007418398	0.023738872	337	1	28	52	1	349	349	125	0
13286	2004/6/9 0:11	1	1	2	0.405977038	0.109422492	0.003039514	164.5	1	9	14	0.5	97	56.5	30	0
13288	2004/5/22 18:14	23	94	170	0.893377683	0.003945982	0.003945982	1055.429412	1	317	4395	0.394117647	2078	1173.609524	1801	1
13296	2002/6/21 0:44	1	1	1	0	0.029166667	0.0375	240	1	5	8	1	803	410.3333333	644	0
13297	2002/6/13 21:47	1	1	1	0	0.012345679	0.004115226	243	1	5	1	1	796	416.8333333	637	0
13305	2006/5/15 14:24	1	1	1	0	0.009174312	0.012232416	327	1	12	375	1	1297	493.4833333	703	0
13306	2006/5/8 9:28	1	1	1	0	0.012195122	0.009146341	328	0	12	368	1	1296	493.9833333	702	0
13307	2006/5/8 9:27	1	1	1	0	0.021406728	0.012232416	327	1	12	368	1	1295	492.9833333	701	0
13309	2006/4/18 7:28	1	1	1	0	0.015384615	0.006153846	325	1	12	348	1	175	118.6666667	46	0
13343	2004/6/9 8:50	1	2	2	1	0	0.012269939	81.5	1	16	46	0.5	107	107	67	0
13348	2004/3/22 22:17	1	2	4	0.808594786	0.010796221	0.018893387	185.25	1	16	472	1	70	30.33333333	7	0
13357	2003/2/22 23:41	1	1	1	0	0.331168831	0.266233766	154	1	6	44	1	314	314	1	0
13360	2002/6/24 22:41	1	1	1	0	0.0125	0	80	0	4	3	1	807	413.3333333	648	0
13361	2002/6/21 0:41	1	1	1	0	0.2625	0.05	80	1	4	90	1	802	409.3333333	643	0
13382	2005/8/9 21:51	1	3	8	0.741628416	0.021934461	0.03461945	473	1	42	255	0.875	1001	630	535	1
13384	2005/7/14 11:12	1	2	5	0.612057593	0.067164179	0.000678426	294.8	1	30	581	1	928	603.1666667	480	1
13385	2005/7/13 10:24	1	1	1	0	0.225806452	0.096774194	31	1	7	1	1	913	588.1666667	467	0
13386	2005/7/12 17:39	1	1	1	0	0.103448276	0.24137931	29	1	7	0	1	912	587.1666667	466	0
13387	2005/7/12 17:24	1	1	1	0	0.225806452	0.096774194	31	1	7	18	1	911	586.1666667	465	0
13414	2002/6/13 21:47	1	1	2	0.503258335	0.333333333	0	13.5	1	4	164	0.5	801	421.8333333	642	0
13419	2006/12/8 4:57	1	3	4	0.356259979	0.055404178	0.009990917	275.25	1	18	364	1	12	12	5	0
13420	2006/11/15 0:29	1	1	1	0	0.060869565	0.019130435	575	1	16	107	1	132	87.58333333	8	0
13424	2006/6/8 23:25	1	1	2	0.205592508	0.047473201	0	326.5	1	15	325	1	243	184.75	103	0
13430	2005/3/18 0:47	1	1	1	0	0	0.007285974	549	1	12	1	1	700	501	283	0
13431	2005/3/17 23:29	1	3	5	0.594968189	0.138398915	0.027137042	147.4	1	12	231	0.6	691	492	274	0
13436	2005/1/4 14:31	16	22	26	0.918775874	0.001781703	0.001781703	993	1	170	2453	0.961538462	5386	2106.69881	4584	0
13437	2004/8/2 8:32	1	2	2	1	0.004491018	0.00748503	334	0	13	0	0.5	366	366	132	1
13441	2004/6/16 9:09	1	1	1	0	0.022044088	0.006012024	499	1	10	0	1	112	112	72	0
13449	2003/6/2 4:39	1	1	1	0	0.012765957	0.012765957	470	1	4	41	1	1534	784.3833333	991	0
13455	2002/7/23 1:32	1	1	1	0	0.015320334	0.008356546	718	1	2	7	1	68	68	42	1
13458	2002/6/19 22:51	1	1	1	0	0.031941032	0.051597052	407	1	2	7	1	17	17	13	0
13476	2004/7/26 19:27	1	1	2	0.558629373	0.023529412	0.01512605	297.5	1	11	40	0.5	109	81.16666667	24	0
13477	2004/7/6 9:03	1	4	5	0.487697004	0.033587786	0.010687023	131	1	10	528	0.8	169	169	120	1
13478	2004/6/16 2:19	1	1	2	0.416013694	0.144097222	0.083333333	288	1	9	85	1	102	61.5	35	1
13485	2002/7/16 22:32	1	1	2	0.222284831	0.640198511	0.019851117	403	1	2	30	0.5	65	65	16	0
13486	2002/7/1 22:01	1	1	2	0.305400571	0.096899225	0.009689922	258	1	2	31	1	34	34	26	0
13488	2002/5/13 3:11	1	1	2	0	0	0	208.5	1	1	0	0.5	31	31	2	1
13490	2006/6/9 5:17	1	1	1	0	0.011627907	0	86	1	9	422	1	249	190.75	109	0
15072	2004/11/30 3:22	1	5	16	0.634821751	0.185757815	0.020765151	553.8125	0	25	1598	0.875	1041	559	433	1
15102	2002/9/2 0:03	1	1	1	0	0	0.029154519	343	0	25	26	1	1873	1329.666667	50	0
15103	2002/4/2 6:04	1	1	1	0	0	0.027777778	144	0	1	0	1	124	63.33333333	4	0
15106	2004/4/22 0:55	1	2	2	0.881290899	0.000637755	0.005739796	784	1	3	209	1	505	385.5	12	0
15186	2005/11/23 9:16	2	2	2	0.315997133	0.016726404	0.025089606	418.5	1	33	96	1	3364	2022.283333	265	0
15208	2005/2/3 18:01	1	1	1	0	0.00141844	0.005673759	705	1	8	18	1	5450	3153.583333	29	0
15270	2002/9/20 1:03	1	1	1	0	0.052631579	0.052631579	19	0	2	30	1	515	305.8333333	1	0
15278	2002/8/21 15:21	1	1	1	0	0	0	19	0	1	0	1	1827	1339.666667	1	0
15304	2004/5/27 3:38	1	1	1	0	0.00487013	0.001623377	1232	0	15	57	1	866	770.5	300	0
15319	2004/2/10 19:56	1	1	1	0	0.000925069	0.000925069	1081	0	7	11	1	515	512.5	234	0
15487	2006/8/17 11:37	5	5	5	0.474738197	0.012941176	0.011176471	340	1	44	790	0.6	1281	1224.5	674	0
15489	2005/8/11 21:17	1	1	1	0	0.04	0.04	25	0	9	0	1	1156	390.5333333	444	0
15490	2005/8/11 20:33	1	1	1	0	0.04	0.04	25	0	9	51	1	1155	389.5333333	443	0
15491	2005/6/21 21:00	1	1	1	0	0.04	0.04	25	0	9	0	1	1153	441.8333333	442	0
15492	2005/6/21 20:59	1	1	1	0	0.04	0.04	25	0	9	40	1	1152	440.8333333	441	0
15494	2005/4/23 0:26	1	1	1	0	0.043478261	0.043478261	23	0	9	1	1	1145	491.9166667	440	0
15496	2005/4/11 18:42	1	1	1	0	0.043478261	0.043478261	23	1	9	4	1	10	10	2	0
15500	2005/2/25 5:36	1	1	1	0	0.043478261	0.043478261	23	0	7	0	1	1122	517.6666667	438	0
15503	2004/12/3 3:43	1	1	1	0	0	0.181818182	22	1	7	2	1	5033	3572.166667	28	0
15504	2004/12/1 20:42	1	1	1	0	0.153846154	0	26	0	7	1	1	1068	586	435	0
15505	2004/11/30 13:52	1	1	1	0	0.045454545	0.045454545	22	0	7	0	1	1046	564	434	0
15511	2004/3/5 3:40	1	1	1	0	0.052631579	0.052631579	19	1	5	1	1	720	717	312	0
15512	2004/3/4 19:42	1	3	4	0.805288622	0.034155598	0.018975332	131.75	0	7	166	1	717	714	309	0
15513	2003/9/30 21:17	1	1	1	0	0.052631579	0.052631579	19	1	4	1	1	723	723	4	0
15515	2003/5/16 17:41	1	1	1	0	0.052631579	0.052631579	19	0	3	0	1	3255	2004.083333	11	0
15516	2003/5/16 15:21	1	1	1	0	0.052631579	0.052631579	19	0	3	64	1	248	80.54285714	9	0
15517	2003/3/13 1:18	1	1	1	0	0.052631579	0.052631579	19	1	2	174	1	2986	1835.5	10	0
15520	2004/6/3 20:06	3	3	5	0.365510181	0.033541785	0.009096077	351.8	0	18	920	0.8	896	794	704	0
15523	2005/4/11 18:07	1	1	1	0	0.047619048	0.047619048	21	1	9	402	1	9	9	1	0
15524	2004/12/29 15:06	1	1	1	0	0.043478261	0.043478261	23	0	7	26	1	1069	547	436	0
15525	2006/5/15 16:26	1	1	1	0	0.04	0.04	25	1	11	277	1	152	133	35	0
15526	2005/8/23 16:09	1	1	1	0	0.04	0.04	25	1	9	12	1	1162	388.2	446	0
15527	2005/8/23 14:15	1	1	1	0	0.04	0.04	25	1	9	12	1	1158	384.2	445	0
15539	2004/8/29 4:17	1	1	2	0.102158036	0.031685393	0.002022472	2225	0	65	169	1	976	629	25	0
15548	2004/3/8 4:56	1	2	9	0.623614907	1.628238342	0.009067358	85.77777778	0	7	9	0.444444444	740	737	331	1
15552	2004/2/14 20:49	2	6	10	0.622286472	0.042200095	0.04065908	843.6	0	16	775	0.8	574	571	428	1
15572	2004/2/4 17:56	3	5	6	0.681658496	0.005328597	0.001657786	1407.5	1	161	885	1	498	495.5	239	0
15576	2003/12/16 20:42	2	4	5	0.984795474	0.044132069	0.005230467	611.8	0	98	480	1	224	224	7	0
15674	2003/12/31 18:03	1	1	1	0	0.16969697	0	165	1	4	115	1	1248	1248	26	0
15692	2003/10/21 19:33	1	1	1	0	0.007822686	0.003259452	1534	1	70	93	1	229	215.5	5	0
15699	2003/8/12 1:22	1	2	4	0.706749122	0.034759358	0.005347594	280.5	0	7	643	1	49	49	46	0
15714	2003/5/19 0:23	1	1	1	0	0	0.026490066	151	1	3	131	1	3256	2004.083333	15	0
15765	2003/12/31 18:04	1	1	1	0	0.16969697	0	165	1	4	226	1	1249	1249	27	0
15775	2003/10/8 4:17	1	1	2	0.168538682	0.087123288	0.209041096	1825	1	7	0	0.5	33	28	19	1
15777	2003/10/3 16:30	1	1	2	0.169522164	0.085024685	0.209270433	1823	1	7	52	1	29	24.16666667	15	0
15877	2002/11/1 19:28	1	1	2	0.918295834	0.004444444	0.002222222	450	1	2	35	1	536	228.5	23	0
15932	2006/7/28 20:04	3	5	10	0.809646969	0.02223074	0.014564967	1304.5	1	195	148	0.8	14	14	12	0
15974	2006/2/8 22:50	2	2	4	0.635589234	0.017234132	0.002101723	594.75	1	60	322	0.75	8059	3072.429762	2942	0
15990	2005/9/23 14:16	2	4	8	0.652824371	0.050775153	0.006554989	1201.375	1	177	51	0.625	5950	2161.65	2280	1
15993	2005/9/14 3:28	2	4	8	0.642937625	0.006877283	0.049752848	1163.25	0	176	7	0.25	5936	2164.833333	2272	0
16009	2005/7/20 4:40	1	1	2	0.66319684	0.035661218	0.007429421	336.5	1	45	224	1	51	51	13	1
16028	2005/4/22 21:37	4	4	8	0.844830097	0.023721666	0.012783342	948.5	0	94	240	1	1137	484.5833333	874	1
16030	2005/4/6 16:13	1	2	2	0.811278124	0.011173184	0	179	1	36	164	1	12	7.033333333	6	0
16075	2004/10/20 9:32	2	7	16	0.515399414	0.022414969	0.022609882	641.3125	1	165	4461	0.6875	127	124	21	0
16080	2004/10/7 18:51	1	1	2	0.276195428	0.104022191	0.012482663	360.5	1	7	426	1	996	588.8333333	415	0
16088	2004/9/1 1:01	1	1	2	0.86853396	0.028409091	0.010795455	880	1	17	514	1	980	618.5	339	0
16092	2004/8/4 23:49	2	2	2	0.811278124	0.001242622	0.001242622	1609.5	0	73	297	1	969	712.1666667	348	0
16111	2005/4/6 15:23	1	2	2	1	0.005571031	0.005571031	179.5	1	36	1263	1	10	5.033333333	4	0
16112	2005/4/6 15:21	1	2	2	0.811278124	0.011142061	0	179.5	1	36	1263	1	8	3.033333333	2	0
16114	2004/9/30 18:49	1	1	1	0	0.000659196	0.000659196	1517	0	62	206	1	10762	1792.638925	31	0
16122	2005/1/17 5:17	1	1	1	0	0.001871257	0.001122754	2672	1	112	50	1	1085	524	8	0
16159	2006/7/6 15:33	1	1	1	0	0.010582011	0	567	1	70	350	1	29	9.766666667	4	0
16174	2006/4/26 14:33	3	5	8	0.689237336	0.017252066	0.001756198	1210	1	152	3954	0.875	734	734	21	0
16195	2005/9/25 23:28	1	1	3	0.49065872	0.015714769	0.001182832	1972.666667	1	155	250	1	5954	2160.8	95	0
16196	2005/9/16 15:51	1	1	1	0	0	0.00138217	1447	1	15	70	1	7035	2642.466667	18	0
16263	2004/5/19 14:55	3	3	5	0.576623853	0.164986251	0.06416132	436.4	0	48	1406	1	831	754.5	297	0
16268	2005/2/1 12:36	1	3	6	0.899147173	0.023435722	0.016609784	732.5	1	25	854	0.666666667	19278	6539.97619	6	0
16352	2005/8/12 3:01	1	1	1	0	0.009083402	0	3633	1	25	3	1	37	37	3	0
16358	2005/5/20 8:58	1	1	2	0.376715003	0.062542488	0.002719239	735.5	1	75	54	1	1933	956.2	60	0
16364	2005/2/25 4:07	1	1	1	0	0.043478261	0.043478261	23	0	7	81	1	1121	516.6666667	437	0
16519	2005/3/9 23:38	1	1	2	1	0.002824859	0.002824859	354	1	9	400	1	1766	983	51	0
16642	2005/6/22 22:25	1	1	1	0	0.035971223	0	139	1	14	141	1	31	31	2	0
16689	2006/11/3 23:48	1	2	8	0.859811221	0.012135296	0.012135296	484.125	1	37	495	0.5	44	24.74285714	9	0
16691	2006/10/9 19:57	1	1	1	0	0	0.034682081	173	1	22	17	1	146	66.33333333	26	0
16701	2006/5/25 17:22	4	4	5	1	0.001404494	0.001404494	712	1	92	79	0.8	159	140	42	0
16702	2006/5/22 15:23	1	1	1	0	0.005085653	0.00133833	3736	1	30	16	1	21	11.76785714	5	0
16709	2006/3/25 17:03	3	6	9	0.884268031	0.004971782	0.018274657	826.8888889	1	168	1027	1	261	211	160	0
16711	2006/3/16 21:01	1	1	1	0	0.002522068	0.002522068	793	1	4	6	1	40	40	40	0
16725	2006/1/13 15:47	1	1	2	0.485460761	0.005117399	0.000602047	1661	1	4	17	1	20	20	20	0
16775	2004/3/3 2:52	1	1	2	0.755375413	0.099099099	0.108108108	55.5	0	7	35	1	701	698	296	0
16840	2006/5/5 18:46	1	1	1	0	0.008585994	0.000268312	3727	1	29	269	1	16	6.767857143	2	0
17086	2006/2/24 16:45	1	1	2	0.918295834	0.005181347	0.005181347	289.5	1	5	71	1	35	35	35	0
17214	2006/4/28 2:08	1	1	1	0	0.028985507	0	138	0	1	2	1	63	63	61	0
17274	2006/2/15 19:42	1	1	3	0.282573316	0.099375355	0	587	1	5	22	0.666666667	316	316	267	0
17283	2006/1/9 20:55	1	1	2	0.945660305	0.05952381	0.027777778	126	1	14	16	0.5	3594	1319.6	841	1
17299	2005/12/4 13:34	1	1	7	0.74317518	0.00645682	0.105730428	177	1	18	1753	0.857142857	45	45	13	0
17362	2005/8/10 16:21	6	10	19	0.729537039	0.018179256	0.001021702	1493.894737	1	211	1085	0.631578947	3680	1358.339719	2531	1
17363	2005/8/9 0:53	1	1	1	0	0.010815308	0	3606	1	23	1	1	838	336.6869048	22	0
17372	2005/7/25 18:09	5	7	10	0.893647103	0.001847437	0.001072706	1678	1	185	211	0.8	5771	2427.65	3506	0
17383	2005/7/7 5:45	1	1	2	0.345117315	0.006058158	0.000201939	2476	1	125	17	1	547	427.6666667	29	0
17394	2005/6/16 8:57	3	3	3	0.797919622	0.002052485	0.001319455	2273.666667	1	89	1554	1	1217	542.6666667	46	0
17436	2005/3/15 19:40	1	4	7	0.805488752	0.015309404	0.006175222	1110.428571	1	105	691	0.857142857	2429	1360.75	75	0
17479	2004/11/3 12:06	1	1	2	0.142193533	0.022908623	0.015444015	1942.5	1	131	12	1	2101	1452.833333	245	0
17500	2004/7/30 1:29	1	1	3	0.583880987	0.272601794	0.001380262	1449	0	16	25	0.666666667	33	33	21	1
17501	2004/7/29 19:49	1	1	2	0.115751497	0.027931416	0.043141593	1808	0	16	194	1	30	30	18	0
17502	2004/7/29 4:08	1	1	1	0	0.007352941	0.001470588	680	1	11	0	1	2997	2096.833333	174	0
17547	2004/3/3 16:26	1	1	2	0.893571102	0.204724409	0.023622047	63.5	0	7	0	1	708	705	303	0
17596	2003/10/8 0:45	1	1	2	0.169522164	0.193017961	0.078421452	1976.5	1	7	10	0.5	31	26	17	0
17740	2002/10/10 6:55	1	1	1	0	0.001185302	0	2531	0	3	0	1	524	220.5833333	2	0
17742	2002/10/9 15:57	1	1	1	0	0.001185302	0	2531	0	2	11	1	523	220.4166667	1	0
17835	2003/11/17 20:32	1	1	1	0	0.090909091	1.181818182	11	0	6	219	1	152	152	1	0
17842	2004/1/19 4:36	1	1	2	0.495969072	0.428571429	0.168831169	77	0	1	0	0.5	479	479	151	0
17843	2004/1/10 2:37	1	2	3	0.8142555	0.004822335	0.001522843	1313.333333	0	9	27	0.666666667	358	358	76	0
17849	2004/11/3 12:50	1	1	2	0.131744048	0.023099851	0.01763537	2013	1	131	483	1	2103	1454.833333	247	0
17861	2004/10/30 1:53	1	1	2	0.131744048	0.022259454	0.016993777	2089	1	131	475	1	2062	1439.333333	236	0
17867	2004/10/21 21:29	1	1	1	0	0.002972873	0.002229654	2691	1	104	241	1	1970	1394.333333	319	0
17874	2004/10/11 17:26	1	1	1	0	0.064661654	0.030075188	665	1	25	199	1	117	73	25	0
17888	2004/10/4 14:21	1	2	4	0.781403316	0.007936508	0.00459482	598.5	1	64	1541	1	4677	3360.666667	63	0
17925	2004/8/17 19:44	1	1	1	0	0.001536098	0.001536098	651	0	2	0	1	2	2	2	0
17937	2004/7/29 4:09	1	1	1	0	0.007374631	0.001474926	678	1	11	144	1	2998	2097.833333	175	0
17947	2004/7/17 1:33	1	1	2	0.144899618	0.010446592	0.040219378	1914.5	0	15	352	1	24	24	12	0
17958	2004/7/11 21:38	2	2	3	0.737430521	0.01079414	0.004240555	1729.333333	1	135	1005	1	954	728	13	0
17968	2004/7/9 21:11	2	2	2	0.529360865	0.009045226	0.003517588	995	1	18	133	1	594	127.1202381	28	0
17998	2005/7/6 13:38	1	1	2	0.345117315	0.006466911	0.000215564	2319.5	1	125	1010	1	545	425.6666667	27	0
18011	2005/3/15 19:20	1	4	7	0.806185777	0.015973154	0.006308725	1064.285714	1	105	3622	0.857142857	2419	1350.75	65	0
18057	2006/7/31 13:16	1	1	1	0	0.003403531	0.000638162	4701	1	151	355	1	289	246.6666667	10	0
18108	2006/4/28 2:06	1	1	1	0	0.028985507	0	138	0	1	0	1	62	62	60	0
18110	2006/4/26 20:18	1	1	2	0.828055725	0.075268817	0.007168459	139.5	1	18	961	1	51	51	51	0
18122	2006/4/8 13:58	1	1	1	0	0.001923077	0.001923077	520	1	6	114	1	18	18	18	0
18124	2006/4/6 19:29	1	1	1	0	0.001923077	0.001923077	520	1	6	112	1	16	16	16	0
18174	2006/2/15 19:42	1	1	3	0.282573316	0.099375355	0	587	1	5	166	1	313	313	264	0
18222	2005/8/25 1:13	1	1	2	0.999525689	0.05338809	0.106776181	243.5	1	32	325	1	3039	1503.416667	987	0
18237	2006/6/12 9:22	1	2	3	0.680232949	0.047580645	0.009677419	413.3333333	0	37	790	1	1681	1348.779365	37	0
18268	2006/5/5 17:51	1	1	1	0	0.00257732	0.00257732	388	1	1	0	1	761	761	23	0
18289	2006/2/24 16:41	1	1	2	0.918295834	0.005181347	0.005181347	289.5	1	5	77	1	33	33	33	0
18306	2005/6/24 0:25	2	4	6	0.540299905	0.013824885	0.007945336	1048.833333	1	142	274	0.833333333	35	35	13	0
18341	2004/3/6 23:42	1	1	2	0.20307393	0.226618705	0	278	0	2	40	0.5	723	720	315	0
18487	2002/9/29 23:21	1	1	1	0	0.001256281	0.001256281	796	0	2	0	1	512	210.8666667	10	0
18717	2005/2/7 9:35	5	6	7	1	0.001807384	0.001807384	553.2857143	1	99	1025	1	1994	948.7285714	611	0
18730	2004/10/27 1:23	1	1	1	0	0	0.001207438	4141	1	120	8	1	1295	577.5	12	0
18742	2004/4/20 5:42	1	2	3	0.318533574	0.007568931	0.000540638	1849.666667	0	12	98	1	795	758	365	0
18783	2004/5/5 23:37	2	2	2	0.269055303	0.014669927	0.020782396	1227	1	33	471	1	1733	1537.5	17	0
18829	2006/1/2 23:19	4	4	4	1	0.003533569	0.003533569	283	0	131	624	1	8109	2696.65	103	1
18871	2006/1/9 20:33	1	1	1	0	0.04	0.04	25	1	10	151	1	2	2	1	0
19040	2006/6/2 0:28	1	1	1	0	0.145496536	0.027713626	866	1	109	18	1	5443	2818.983333	54	0
19082	2005/2/18 7:39	1	2	3	0.674029346	0.022996516	0.007665505	478.3333333	1	20	51	0.333333333	252	234.5	10	0
19101	2006/6/6 16:05	7	12	19	0.559363407	0.021509414	0.006490372	981.2105263	1	133	1323	0.789473684	31	28.5	31	0
19121	2003/9/15 15:14	2	2	3	0.914100892	0.000803643	0.001071524	1244.333333	1	71	284	1	3523	1031.727381	7	0
19228	2005/9/13 14:39	7	7	23	0.932717783	0.203118588	0.191218712	105.9565217	1	36	3991	0.47826087	19420	4512.453968	6180	0
19253	2006/9/15 17:28	2	2	5	0.691123613	0.129429892	0.000770416	259.6	1	11	207	0.6	177	138	44	0
19256	2006/5/18 19:14	1	1	1	0	0.00209205	0.00209205	478	1	5	35	1	6918	2351.5	302	0
19259	2006/1/26 14:17	1	2	3	1	0.020765027	0.002185792	305	1	22	163	0.666666667	6383	2165.866667	255	0
19260	2006/1/24 9:47	1	1	4	0.739087459	0.02876798	0.011882427	399.75	1	34	870	0.5	3636	1332.133333	754	0
19278	2006/5/18 19:14	1	1	1	0	0.00209205	0.00209205	478	1	5	0	1	6919	2352.5	303	0
19279	2006/4/6 14:06	2	2	5	0.919036886	0.00400987	0.00400987	648.4	1	27	1462	1	249	249	34	0
19282	2006/1/31 10:00	1	1	1	0	0.001011122	0.001011122	989	1	29	230	1	3652	1338.15	756	0
19286	2005/9/29 22:14	1	1	2	0.475431646	0.049180328	0.01261034	396.5	1	31	949	1	5964	2162.733333	98	0
19346	2003/10/24 2:55	1	1	1	0	0	0.02504817	519	1	8	2	1	36	27.5	3	0
19360	2005/2/17 21:03	1	2	3	0.674029346	0.023060797	0.007686932	477	1	20	1306	1	245	227.5	7	0
19503	2006/6/4 9:59	2	4	6	0.829368957	0.008020478	0.001365188	976.6666667	0	50	747	0.666666667	841	519.7793651	37	0
20885	2005/6/7 15:45	1	1	1	0	0	0	185	1	1	0	1	1981	968.5166667	54	0
20894	2004/2/15 18:48	1	1	1	0	0.222222222	0.077777778	90	1	7	1	1	570	119.8833333	44	0
20910	2002/9/28 17:45	2	2	4	0.974254938	0.376344086	0.344086022	23.25	0	3	4	1	553	285.1666667	34	0
20911	2002/9/27 21:30	1	1	1	0	0.448275862	0.034482759	29	0	3	0	1	1910	1323.833333	2	0
20948	2006/1/21 15:12	1	1	1	0	0.205837174	0.052227343	651	1	4	35	1	78	77	27	0
20960	2005/5/4 22:17	1	1	1	0	0.002816901	0.002816901	710	1	11	55	1	7	7	1	0
21022	2005/12/4 16:02	1	1	7	0.74317518	0.099847561	0.006097561	187.4285714	1	18	0	0.142857143	52	52	20	0
21033	2002/8/3 22:04	1	1	2	0	0	0	0	0	2	246	0.5	496	263.0833333	2	0
21036	2005/12/16 0:17	1	2	2	0.543564443	0.034482759	0.015673981	159.5	1	16	124	1	6159	2149.4	113	0
21039	2003/4/12 4:04	1	1	1	0	0.002868318	0.001043025	3835	0	3	0	1	3	3	3	0
21131	2003/12/8 11:30	1	1	2	0.421166015	0.02980666	0.001611171	1862	1	8	109	1	44	35.5	21	0
21217	2006/6/26 14:32	1	1	2	1	0.000909298	0.000454649	2199.5	1	36	59	1	21	20.5	7	0
21244	2005/3/7 14:46	4	8	14	0.96313738	0.009130282	0.006438019	610.2142857	0	159	1304	0.714285714	2031	944.6666667	472	0
21294	2003/4/23 10:10	1	1	1	0	0.007563902	0.009650496	3834	1	4	2	1	12	10.5	5	0
21362	2004/8/17 18:26	1	1	1	0	0.011320755	0.005660377	3710	0	16	161	1	129	129	34	0
21365	2004/7/24 23:02	1	1	1	0	0.010396717	0.014227086	3655	1	15	137	1	27	27	15	0
21481	2005/10/6 20:31	2	3	6	0.20299282	0.091298527	0.001874163	622.5	1	68	121	0.666666667	1964	810.1	312	1
21524	2003/4/24 17:46	1	1	2	0.399938047	0.014409938	0.001242236	2012.5	1	4	4	1	15	13.5	8	0
21629	2003/9/29 17:43	1	1	1	0	0.018943436	0.04909285	3748	1	7	22	1	25	20.16666667	11	0
21640	2004/7/30 22:22	1	1	1	0	0.00413337	0.000826674	3629	0	16	143	1	41	41	25	0
21658	2003/8/2 16:12	1	1	1	0	0.002913907	0	3775	0	6	52	1	6	6	5	0
21726	2004/7/30 2:25	1	1	1	0	0.017940933	0.032845708	3623	1	16	0	1	34	34	22	0
21744	2003/5/23 8:02	2	3	4	0.78798936	0.005044391	0.002421308	1239	1	35	43	0.75	201	186.5	42	0
21802	2006/4/7 4:11	1	2	3	0.965401367	0.00178731	0.011617516	746	1	102	1152	1	266	215.6666667	138	0
21901	2003/5/16 15:22	1	1	2	0.082143051	0.000252845	0.024525917	1977.5	0	4	44	0.5	250	82.54285714	11	0
21943	2006/6/15 17:58	1	1	2	0.591672779	0	0.00357599	1957.5	1	33	6	0.5	15	14.5	2	0
21947	2005/7/9 2:17	1	1	1	0	0.001856272	0.004508088	3771	1	22	9	1	804	321.1297619	20	0
21955	2004/3/9 1:09	2	4	5	0.973666912	0.00136318	0.001219687	2787.6	1	91	3	0.8	3881	1734.6	48	0
21956	2004/3/8 23:50	1	1	1	0	0.001157742	0.001157742	3455	1	9	8	1	742	739	332	0
21957	2003/12/14 5:41	1	1	1	0	0.019793699	0	3587	0	8	6	1	45	36.5	22	0
21974	2006/8/8 15:36	1	1	2	0.377646321	0.008973081	0.001246261	2006	0	34	743	1	5143	828.0327312	13	0
21975	2006/6/23 18:33	1	1	1	0	0.002372792	0	3793	1	34	318	1	25	5.766666667	1	0
22087	2002/4/2 5:34	1	2	3	0	0	0	1315.666667	0	1	0	0.333333333	123	62.33333333	3	0
22088	2004/10/22 16:21	1	1	1	0	0.066783831	0.001757469	569	0	1	0	1	374	374	67	0
22089	2004/8/17 22:00	1	2	4	0.28990561	0.026021401	0.004134241	1028	0	20	743	1	144	144	43	0
22091	2005/1/9 23:06	1	2	2	0.66319684	0.005009542	0.008826336	2096	0	19	216	1	1569	835.3333333	45	0
22099	2004/4/16 17:06	7	18	23	0.831228125	0.003350886	0.003829584	817.4347826	1	216	2014	0.826086957	1182	663.7333333	411	0
22113	2006/10/17 12:54	1	1	1	0	0.013595166	0.016616314	662	1	10	14	1	389	323.3333333	50	0
22114	2006/10/3 21:42	1	1	1	0	0.00753012	0.004518072	664	1	10	23	1	142	142	18	0
22115	2006/9/10 15:57	1	1	1	0	0.003016591	0.001508296	663	1	10	76	1	9294	2960.827994	12	0
22117	2006/4/28 19:28	1	1	1	0	0.027190332	0.001510574	662	1	7	16	1	368	284.3333333	9	0
22119	2006/1/30 18:44	5	16	18	0.794473395	0.001241364	0.003022453	1029.333333	1	203	638	0.444444444	797	676.3333333	360	0
22121	2005/12/17 13:43	1	1	1	0	0.032534247	0	584	1	4	56	1	3540	1307.616667	17	0
22122	2005/10/22 17:50	1	1	1	0	0.007005254	0.001751313	571	1	3	85	1	28	28	5	0
22123	2005/7/29 18:02	1	1	1	0	0	0.03502627	571	0	3	0	1	7	7	3	0
22124	2005/7/29 16:44	1	1	1	0	0.034188034	0	585	1	3	2	1	6	6	2	0
22125	2005/7/27 11:25	1	1	1	0	0.00525394	0.001751313	571	0	2	0	1	806	545.6666667	69	0
22126	2005/7/27 10:20	1	1	1	0	0.001757469	0.001757469	569	0	2	239	1	805	544.6666667	68	0
22128	2004/9/20 19:15	2	4	4	0.518700627	0.021183801	0.014953271	401.25	0	29	277	0.75	262	262	69	1
22130	2004/7/7 17:11	1	1	1	0	0	0	0	0	1	0	1	14	14	3	0
22132	2004/10/12 1:21	1	1	1	0	0.00729927	0	548	0	1	0	1	355	355	66	0
22134	2004/10/6 2:14	1	1	1	0	0.021978022	0.007326007	546	0	1	0	1	276	276	62	0
22136	2004/9/29 17:30	1	1	2	0.611551695	0.009806211	0.007237917	2141.5	0	16	204	1	271	271	57	0
22137	2004/9/20 15:51	1	1	1	0	0.052419355	0.010080645	496	1	1	0	1	258	258	49	0
22138	2004/9/9 2:01	1	1	1	0	0.002070393	0.002070393	483	0	1	0	1	257	257	48	0
22139	2004/8/17 17:52	1	1	1	0	0.020703934	0.022774327	483	1	1	0	1	128	128	33	0
22141	2004/7/16 23:24	1	1	1	0	0.002070393	0.217391304	483	1	1	0	1	21	21	9	0
22142	2004/7/10 3:32	1	1	1	0	0.031365314	0.012915129	542	1	1	0	1	18	18	7	0
22143	2004/7/8 0:35	1	1	1	0	0.097744361	0.054511278	532	1	1	0	1	17	17	6	0
22144	2004/7/7 19:05	1	1	1	0	0	0.005714286	525	0	1	0	1	16	16	5	0
22146	2006/1/6 16:22	1	1	1	0	0.032534247	0	584	1	4	161	1	67	67	25	0
22147	2006/11/21 15:54	1	1	1	0	0.013554217	0.016566265	664	1	12	480	1	421	335.1666667	51	0
22148	2006/9/29 1:53	1	1	1	0	0.007507508	0.004504505	666	1	10	427	1	141	141	17	0
22149	2006/7/13 16:03	1	1	1	0	0.006015038	0.001503759	665	1	9	349	1	221	182.5	41	0
22150	2006/6/28 13:27	1	1	2	1	0.000897062	0.000448531	2229.5	1	36	657	1	23	22.5	9	0
22151	2006/5/22 15:55	1	1	1	0	0.027108434	0.001506024	664	1	8	297	1	393	286.1666667	10	0
22152	2006/5/20 9:59	1	1	1	0	0.205837174	0.052227343	651	1	8	295	1	14	14	1	0
22153	2006/1/6 16:21	1	1	1	0	0.032534247	0	584	1	4	161	1	66	66	24	0
22159	2006/9/13 1:51	1	1	1	0	0.000267308	0.000267308	3741	1	36	5	1	46	36.68055556	20	0
22160	2006/9/8 0:35	10	17	27	0.949430403	0.001681337	0.001714305	1123.444444	1	256	3125	0.777777778	97	97	45	0
22161	2006/8/9 2:56	1	1	1	0	0.000267308	0.001871157	3741	1	35	5	1	1712	1239.5	3	0
22162	2006/8/4 9:52	1	1	1	0	0.000267023	0	3745	1	34	30	1	291	247.5	45	0
22163	2006/7/5 12:46	1	1	1	0	0.000267094	0.000267094	3744	1	34	1	1	34	24.75	14	0
22164	2006/7/4 3:24	1	1	1	0	0.008012821	0.003472222	3744	1	34	8	1	33	23.76785714	13	0
22166	2006/6/26 14:23	1	1	1	0	0.006157965	0.005087015	3735	1	34	8	1	32	22.76785714	12	0
22167	2006/6/18 17:18	14	33	42	0.954175642	0.001354096	0.002986977	1195.666667	1	299	3980	0.619047619	2934	1195.311905	1623	0
22169	2006/6/12 14:27	1	1	2	0.172036949	0.011974522	0.007898089	1962.5	1	32	239	1	34	34	34	0
22172	2006/5/6 18:09	4	7	8	0.948010645	0.00041846	0.00095648	2091	1	201	195	0.875	2740	1251.360714	361	0
22173	2006/5/5 18:44	2	2	3	0.686977014	0.011439466	0.000238322	1398.666667	1	56	381	1	15	5.767857143	3	0
22174	2006/4/12 20:27	1	1	2	0.811278124	0.000688863	0.001148106	2177.5	1	29	140	1	9290	3318.921429	6	0
22175	2006/2/3 9:17	30	189	450	0.908813292	0.003942418	0.003976838	839.3044444	1	408	86524	0.662222222	3076	1385.805159	2977	1
22176	2005/10/30 12:30	1	1	1	0	0.000539665	0.000269833	3706	1	26	39	1	32	32	6	0
22177	2005/9/21 15:12	1	1	1	0	0.002968961	0	3705	1	25	6	1	1117	794.6666667	74	0
22178	2005/9/15 19:17	10	10	12	0.989297256	0.000736043	0.000736043	1471.833333	1	200	584	1	1938	807.1333333	1189	0
22181	2005/8/9 6:33	1	1	1	0	0.002493766	0.00055417	3609	1	24	0	1	62	62	1	0
22185	2005/7/9 10:29	1	1	1	0	0.004503311	0.001854305	3775	1	22	0	1	805	322.1297619	21	0
22187	2005/6/30 21:38	1	1	1	0	0.000264901	0	3775	1	22	6	1	1766	750.3666667	4	0
22188	2005/6/24 18:38	1	1	1	0	0	0.000264971	3774	1	22	0	1	92	74	3	0
22189	2005/6/24 17:34	1	1	1	0	0.005298013	0.012980132	3775	1	22	143	1	90	72	2	0
22193	2004/12/30 6:44	1	1	1	0	0.000262467	0.001312336	3810	1	18	28	1	17	17	1	0
22194	2004/12/2 19:10	1	1	1	0	0.000786782	0.004458432	3813	1	17	2	1	2684	1702.833333	14	0
22197	2004/11/7 21:43	1	1	1	0	0.000271076	0.000271076	3689	1	17	0	1	2561	1600.166667	12	0
22198	2004/11/7 18:59	19	56	79	0.890545006	0.004869701	0.009802318	1005.962025	1	281	7904	0.379746835	2560	1599.166667	2019	1
22199	2004/11/1 13:50	24	101	148	0.90154188	0.003838596	0.007671089	1107.175676	1	337	16123	0.567567568	2451	1514.833333	2033	1
22200	2004/9/12 13:16	1	1	1	0	0.0013488	0.00107904	3707	0	16	0	1	614	349.8833333	13	0
22201	2004/9/12 11:28	2	2	2	0.787126586	0.001023672	0.001151631	3907.5	1	86	39	1	613	348.8833333	27	0
22202	2004/8/23 12:06	2	2	2	0.998845536	0.002047083	0.001151484	3908	1	86	27	1	595	337.4166667	24	0
22203	2004/8/17 18:27	1	1	1	0	0.011339093	0.005669546	3704	0	16	6	1	130	130	35	0
22204	2004/8/11 18:10	1	1	1	0	0.00298103	0	3690	0	16	2	1	49	49	31	0
22205	2004/8/9 17:44	1	1	2	0.25387844	0.023784902	0.000517063	1934	0	16	20	1	46	46	29	0
22207	2004/7/30 2:30	1	1	1	0	0.000828043	0.000828043	3623	0	16	0	1	373	181.8333333	2	0
22211	2004/7/1 19:53	3	3	3	0.94639463	0	0.001217656	2190	1	41	70	1	1159	569.5833333	68	0
22212	2004/6/21 18:02	1	1	1	0	0.001434309	0	3486	1	13	60	1	4	1.65	1	0
22218	2004/2/29 1:10	1	1	1	0	0.000289436	0.000289436	3455	0	9	15	1	680	677	279	0
22220	2003/12/15 2:26	1	1	1	0	0.009202454	0.013943112	3586	0	8	1	1	48	39.5	25	0
22221	2003/12/14 19:26	1	1	1	0	0.000278009	0.000278009	3597	0	8	0	1	47	38.5	24	0
22222	2003/12/14 17:55	1	1	1	0	0.004448151	0.000278009	3597	0	8	0	1	46	37.5	23	0
22225	2003/10/21 11:35	5	6	8	1	0.000479501	0.000479501	2085.5	0	119	126	1	8	8	8	0
22229	2003/9/30 12:16	1	1	1	0	0.002656748	0.001062699	3764	1	7	0	1	27	22.16666667	13	0
22230	2003/9/30 11:56	1	1	1	0	0.004788508	0	3759	1	7	1	1	26	21.16666667	12	0
22233	2003/8/15 20:24	1	1	2	0.128622436	0.030650386	0.011462746	2006.5	1	6	97	1	24	22.5	10	0
22235	2003/6/11 15:31	1	1	1	0	0.002389169	0.004778338	3767	1	6	19	1	3302	971.3071429	1	1
22241	2003/4/21 4:24	1	1	2	0.429461972	0.01367139	0.008948546	2011.5	1	4	18	0.5	11	9.5	4	0
22242	2003/4/12 8:53	1	1	2	0.181166402	0.015722486	0.020713751	2003.5	1	3	0	1	243	86.16666667	6	0
22244	2003/4/12 3:31	1	1	2	0.255475222	1.108814741	1.078934263	2008	0	3	504	0.5	2	2	2	1
22247	2004/1/12 6:00	1	2	4	0.246219454	0.003285614	0.053743253	1065.25	0	9	125	0.75	409	409	127	0
22249	2004/10/11 20:11	1	1	3	0.431038203	0.015959773	0.000874508	1524.666667	0	16	524	1	354	354	65	0
22250	2004/10/5 0:30	1	1	1	0	0.000263574	0.000263574	3794	0	16	210	1	275	275	61	0
22253	2004/9/21 13:08	1	1	1	0	0.002119205	0.002119205	3775	1	16	196	1	267	267	55	0
22254	2004/9/21 1:47	1	1	1	0	0.013774834	0.001059603	3775	0	16	196	1	266	266	54	0
22255	2004/9/21 1:36	1	1	1	0	0.001066382	0.01386297	3751	0	16	196	1	265	265	53	0
22256	2004/9/21 1:29	1	1	1	0	0.001059603	0.001059603	3775	1	16	196	1	264	264	52	0
22257	2004/9/21 1:26	1	1	1	0	0.013774834	0.001059603	3775	0	16	196	1	263	263	51	0
22258	2004/9/16 23:20	1	1	1	0	0.002132765	0.001332978	3751	1	16	191	1	616	351.4666667	14	0
22259	2004/8/18 14:38	1	1	2	0.40790598	0.00359626	0.008151522	2085.5	0	16	162	1	162	162	46	0
22262	2004/8/11 18:10	1	1	1	0	0.00297619	0	3696	0	16	155	1	48	48	30	0
22266	2004/7/26 3:52	1	1	1	0	0.00607064	0.018487859	3624	1	16	139	1	351	160.8333333	1	0
22267	2004/7/25 2:03	1	1	1	0	0.003007108	0.000546747	3658	0	15	138	1	28	28	16	0
22269	2004/7/18 20:31	1	1	1	0	0.009793254	0.001632209	3676	0	15	131	1	26	26	14	0
22270	2004/7/17 2:11	1	1	1	0	0.009836066	0.001092896	3660	0	15	130	1	25	25	13	0
22273	2004/7/7 17:11	1	1	2	0.840580034	0.292550684	0.002357379	2121	0	15	120	1	14	14	3	0
22275	2004/5/16 14:16	1	1	1	0	0.011206897	0.000574713	3480	0	12	68	1	810	734	369	0
22276	2005/1/13 16:25	1	1	1	0	0.000262812	0.002102497	3805	0	19	42	1	1597	857.6666667	47	0
22278	2006/9/13 14:04	1	1	1	0	0.000522603	0.000522603	3827	1	36	400	1	47	37.68055556	21	0
22279	2006/9/12 14:26	1	2	6	0.90119538	0.001891735	0.002037253	1145.333333	1	42	3143	1	114	114	16	0
22280	2006/8/8 16:16	1	1	1	0	0.00209041	0.00209041	3827	0	34	364	1	5145	830.0327312	15	0
22281	2006/8/8 15:56	1	1	1	0	0.002094789	0.002094789	3819	1	34	364	1	5144	829.0327312	14	0
22283	2006/7/5 16:39	1	1	1	0	0.000262812	0.000262812	3805	1	34	330	1	37	27.75	17	0
22284	2006/7/5 16:38	1	1	1	0	0.007884363	0.003416557	3805	1	34	330	1	36	26.75	16	0
22285	2006/7/5 16:38	1	1	1	0	0.006057414	0.00500395	3797	1	34	330	1	35	25.75	15	0
22288	2006/6/15 17:59	1	1	2	0.591672779	0	0.003523786	1986.5	1	33	635	1	17	16.5	4	0
22289	2006/6/13 14:33	1	1	1	0	0.001316829	0	3797	1	32	308	1	175	149	40	0
22291	2006/6/4 2:49	1	1	1	0	0.000264131	0	3786	1	30	299	1	166	140	39	0
22292	2006/6/4 2:28	1	2	3	0.418100197	0.018796098	0.000475851	1401	1	37	1101	1	165	139	38	0
22294	2006/5/9 23:49	1	1	1	0	0	0.001878186	3727	1	30	273	1	20	10.76785714	4	0
22295	2006/5/6 0:09	1	1	1	0	0.00187567	0.000803859	3732	0	30	270	1	75	75	70	0
22298	2005/11/4 4:51	1	1	1	0	0.000539665	0.000269833	3706	1	26	87	1	116	108	25	0
22299	2005/9/23 20:42	1	1	1	0	0.002968961	0	3705	1	25	45	1	1118	795.6666667	75	0
22300	2005/8/28 17:35	1	1	1	0	0.031917771	0.002975385	3697	0	25	19	1	1107	811	71	0
22306	2006/9/21 13:20	1	2	3	0.400544998	0.020216606	0.000481348	1385	1	43	171	1	323	270	48	0
22310	2005/8/28 17:35	1	1	2	0.065073075	0.030670103	0.002835052	1940	0	25	36	1	1109	813	73	1
22311	2005/8/8 9:37	1	2	3	0.712325581	0.025583145	0.032104339	1329	1	23	89	0.666666667	2191	1093.766667	59	0
22334	2004/10/2 20:17	1	1	3	0.700380835	0.021667035	0.003758567	1507.666667	0	16	506	1	274	274	60	0
22335	2004/8/18 15:21	1	1	1	0	0.016129032	0.010752688	186	0	7	254	1	163	163	47	0
22337	2004/8/9 17:43	1	1	2	0.238684511	0.024780589	0.001548787	1937	0	16	398	1	44	44	27	0
22344	2005/8/28 17:35	1	1	1	0	0.005464481	0	183	0	10	34	1	1107	811	71	0
22345	2006/11/14 16:25	1	2	3	0.494019999	0.007897112	0.007220217	1477.333333	1	39	3	0.333333333	1480	1272	176	0
22350	2004/8/17 22:00	1	1	1	0	0	0	0	0	1	0	1	144	144	43	0
22352	2004/8/18 1:18	1	1	1	0	0.009456265	0.004728132	423	1	1	0	1	149	149	44	0
22353	2004/8/17 22:00	1	1	2	0.461310346	1.852678571	0	224	0	1	0	0.5	144	144	43	0
22355	2004/8/17 22:00	1	1	1	0	0	0	0	0	1	0	1	144	144	43	0
22372	2006/4/19 14:02	1	1	2	0.072016472	0.135416667	0.064236111	288	1	12	223	1	341	341	23	0
22400	2003/4/12 20:42	1	1	1	0	0.260869565	0	23	0	4	196	1	5	5	4	0
22412	2004/1/19 0:43	1	1	3	0.255461131	0.209471767	0.010928962	183	0	1	0	0.333333333	477	477	149	0
22413	2004/1/17 18:13	1	1	2	0.866609077	0.246010638	0.039893617	376	0	1	0	0.5	457	457	129	0
22414	2004/1/1 21:59	1	1	2	0.825626526	0.92	0.16	12.5	0	6	577	1	260	260	7	0
22416	2004/5/17 21:26	2	3	4	0.588060601	0.031144781	0.042087542	297	0	78	435	1	1208	1046.833333	13	0
22423	2006/1/23 18:18	1	3	26	0.797105992	1.717996289	0	331.6923077	1	19	1469	0.769230769	6349	2148.066667	176	0
22430	2006/3/22 19:31	1	2	4	0.168864791	0.46488764	0.391011236	890	1	20	98	1	590	590	370	0
22435	2005/11/17 16:41	1	1	1	0	0.139534884	0	43	1	6	1	1	45	45	29	0
22436	2005/11/16 17:53	1	2	6	0.405299348	0.066574966	0.029436039	605.8333333	1	15	20	0.5	6070	2147	35	0
22445	2002/9/27 19:42	1	1	2	0	0.962962963	5.740740741	13.5	0	2	178	1	517	249.1666667	3	0
22446	2004/1/10 20:50	1	1	2	0.83255824	0.626373626	0.164835165	45.5	0	6	595	1	360	360	78	0
22447	2004/1/7 4:37	1	1	2	0.949452015	0.615384615	0.115384615	26	0	6	589	1	297	297	20	0
22448	2004/1/5 0:32	1	1	2	0.811278124	0.333333333	0.03030303	16.5	0	6	585	1	290	290	13	0
22451	2006/6/28 19:45	1	1	2	0.845350937	0.035830619	0	153.5	1	21	1087	1	100	91	91	0
22456	2006/5/18 16:53	1	1	2	0.899743759	0.06440678	0	147.5	1	19	114	0.5	5407	2798.75	27	0
22460	2006/9/22 10:40	1	2	3	0.623587846	0.004914005	0.065110565	271.3333333	1	30	7	1	1327	578.7166667	3	0
22467	2006/2/16 20:10	1	1	1	0	0.02020202	0.015151515	198	1	17	1	1	391	391	272	0
22468	2006/2/15 16:45	1	2	3	0.878801891	0.014817781	0.005606728	832.3333333	1	18	29	1	111	111	3	0
22473	2005/12/12 20:27	1	1	2	0.995727452	0.056521739	0	115	1	15	34	1	92	92	62	0
22474	2005/12/3 18:35	1	2	4	1	0.002346041	0.002346041	426.25	1	17	20	1	6120	2170.583333	81	0
22475	2005/11/17 13:36	1	1	1	0	0.079096045	0	177	1	15	1	1	39	39	25	0
22481	2004/9/14 16:43	1	1	1	0	0.094488189	0.047244094	127	1	12	9	1	4544	3263.333333	25	0
22482	2004/9/5 18:00	1	1	1	0	0.016528926	0.066115702	121	1	12	52	1	7	7	2	0
22486	2004/3/17 14:06	1	1	1	0	0.025	0.025	120	1	8	9	1	4937	658.4543651	1	0
22490	2004/3/3 16:02	1	1	1	0	0.011111111	0.066666667	90	1	7	0	1	706	703	301	0
22491	2004/3/3 15:48	1	1	1	0	0	0.0625	96	0	7	0	1	705	702	300	0
22492	2004/3/3 5:06	1	1	1	0	0.019607843	0	102	0	7	0	1	704	701	299	0
22493	2004/3/3 4:13	1	1	1	0	0.04	0	100	0	7	0	1	703	700	298	0
22507	2004/1/10 22:21	1	1	1	0	0.013888889	0.013888889	72	0	6	125	1	377	377	95	0
22512	2004/4/29 13:33	1	2	2	0.811278124	0.00744879	0	537	0	13	97	1	4340	1481.422619	5	0
22513	2004/9/14 16:43	1	1	1	0	0.088888889	0.044444444	135	1	12	190	1	4543	3262.333333	24	0
22514	2004/9/5 17:45	1	1	1	0	0.015503876	0.062015504	129	1	12	181	1	6	6	1	0
22516	2004/7/26 21:21	2	3	4	0.619958561	0.081445193	0.053888549	408.25	1	13	560	0.75	604	136.227381	81	0
22523	2006/3/22 19:31	1	2	4	0.168864791	0.46488764	0.391011236	890	1	20	1044	1	594	594	374	0
22662	2006/8/2 9:58	1	1	1	0	0.12406015	0.015037594	266	1	3	51	1	1110	1110	27	0
22663	2006/6/12 14:55	2	2	3	0.763936071	0.031518625	0.022922636	232.6666667	1	41	362	0.666666667	28	18.76785714	16	0
22664	2005/8/30 11:08	1	1	1	0	0.004405286	0.004405286	227	1	1	22	1	2404	1248.516667	76	0
22666	2005/6/8 8:18	1	1	1	0	0.005405405	0.005405405	185	1	1	1	1	1985	971.3166667	56	0
22667	2005/6/7 16:20	1	1	1	0	0.005405405	0.005405405	185	1	1	0	1	1984	971.5166667	55	0
22669	2006/8/3 9:30	1	1	1	0	0.12406015	0.015037594	266	1	3	421	1	1113	1113	28	0
22671	2005/8/30 16:42	1	1	1	0	0.004405286	0.004405286	227	1	1	83	1	2408	1252.516667	77	0
22672	2006/6/12 14:58	1	1	1	0	12.6	0	5	1	1	0	1	31	21.76785714	11	0
22673	2006/6/12 14:58	1	1	1	0	0	0	0	0	1	0	1	30	20.76785714	10	0
22674	2006/6/12 14:58	1	1	1	0	12.6	0	5	1	1	0	1	30	20.76785714	10	0
22676	2002/9/27 21:30	1	1	3	0	0	0	360.3333333	0	1	0	0.333333333	1913	1326.833333	5	1
[truncated: 96,276 more rows]
