# Supplementary material for: KCO: Balancing class distribution in just-in-time software defect prediction using kernel crossover oversampling
Source: PLoS One. 2024 Apr 11;19(4):e0299585. doi: 10.1371/journal.pone.0299585 (PMC11008885; doi:10.1371/journal.pone.0299585)
Supplement: S1 Datasets — (ZIP) [file pone.0299585.s001.zip › Datasets/platform.csv]

transactionid	commitdate	ns	nm	nf	entropy	la	ld	lt	fix	ndev	pd	npt	exp	rexp	sexp	bug
88	2003/3/10 16:31	1	3	17	0.994910583	0.159683794	0.096442688	74.41176471	1	9	1377	0.823529412	715	715	17	0
119	2003/10/15 11:45	1	4	4	0.87400194	0.090801887	0.071933962	212	1	1	117	1	4931	2809.466667	1076	1
558	2005/5/4 16:43	1	1	1	0	0.008928571	0.089285714	336	1	2	2	1	9612	4256.970238	3790	0
671	2003/3/4 13:37	3	15	80	0.816871837	0.877167419	0.877167419	85.7875	0	3	6526	0.475	1836	1152	1179	1
674	2005/1/27 22:50	1	1	6	0.777333077	0.064397424	0.156393744	181.1666667	0	2	2885	0.833333333	4082	1326.607143	85	0
706	2005/1/27 16:14	1	1	8	0.714332108	0.114845938	0.211684674	312.375	0	2	2214	0.875	4070	1314.607143	73	0
725	2004/1/7 18:39	1	1	9	0.455257342	0.242058705	0.172094893	276.3333333	0	2	1708	0.444444444	2940	1539.933333	42	0
732	2003/2/4 19:09	1	1	9	0	0	0	272.1111111	0	1	0	0.111111111	1619	964.5833333	9	0
745	2004/8/27 12:52	1	1	1	0	0.003448276	0.003448276	580	0	1	233	1	3960	1785.269048	51	0
747	2004/8/25 2:38	1	1	1	0	0.003448276	0.003448276	580	0	1	231	1	3959	1785.935714	50	0
814	2002/1/7 16:06	1	10	99	0	0	0	0	0	2	0	0.01010101	566	535	99	0
846	2004/11/18 21:22	1	1	3	0.789690082	0.006821282	0.001364256	244.3333333	0	1	717	0.666666667	4036	1433.134524	64	0
847	2004/8/25 2:22	1	1	1	0	0.003448276	0.003448276	580	0	1	231	1	3958	1784.935714	49	0
851	2003/9/11 10:33	1	1	4	0.666325548	0.137970353	0.196123147	438.5	0	2	758	0.75	2565	1378	29	0
853	2003/2/7 13:19	1	1	1	0	0.054613936	0.062146893	531	0	1	3	1	1638	982.5	16	0
854	2003/2/4 19:29	1	1	1	0	0.029962547	0	534	0	1	0	1	1625	970.5833333	15	0
855	2003/2/4 19:24	1	1	3	0.767918718	0.155030236	0.106102254	606.3333333	0	1	0	0.666666667	1624	969.5833333	14	0
860	2004/8/27 12:58	1	1	1	0	0	0	0	0	1	233	1	3970	1795.269048	61	0
864	2005/1/24 12:38	1	1	1	0	0.00172117	0.00172117	581	0	1	67	1	4039	1284.465476	65	0
866	2004/6/23 12:19	1	1	1	0	0.055555556	0.055555556	18	0	2	168	1	3872	1869.083333	48	0
867	2004/1/7 19:47	1	1	3	0.689328227	0.1604354	0.100804543	704.3333333	0	2	0	0.333333333	2943	1542.933333	45	0
870	2003/9/11 11:53	1	1	3	0.713195387	0.173701299	0.108225108	616	0	2	0	0.333333333	2569	1382	33	0
878	2003/2/4 19:21	1	1	2	0.69621226	0.029886432	0.008368201	836.5	0	1	0	0.5	1621	966.5833333	11	0
885	2005/1/27 18:40	1	1	6	0.498266578	0.159021407	0.098733071	381.5	0	2	0	0.166666667	4076	1320.607143	79	0
902	2003/3/7 10:16	1	1	1	0	0.000812348	0.000812348	1231	0	2	3	1	1495	898.9166667	101	0
907	2004/8/27 12:58	1	1	9	0	0	0	0	0	2	3437	0.666666667	3970	1795.269048	61	0
919	2004/1/7 19:53	1	1	2	0.619382195	0.006770481	0.002031144	738.5	0	2	0	1	2945	1544.933333	47	0
921	2003/9/11 11:10	1	1	1	0	0.555555556	0.055555556	18	0	2	0	1	2566	1379	30	0
923	2003/3/7 10:28	1	1	1	0	0.5	0	18	0	2	0	1	1496	899.9166667	102	0
924	2003/3/7 10:16	1	1	1	0	0.055555556	0.055555556	18	0	2	3	1	1494	897.9166667	100	0
1072	2002/1/7 15:52	1	10	99	0	0	0	55.08080808	0	1	0	0.01010101	1584	1168	99	0
1107	2003/10/26 21:46	1	2	2	0.154950736	0.373219373	0.198005698	351	1	4	233	1	5027	2632.2	285	1
1109	2003/6/11 15:23	1	1	1	0	0.034482759	1.137931034	29	1	3	44	1	3992	2517.566667	245	0
1133	2001/5/2 16:17	1	1	10	0	0	0	82.8	0	1	0	0.1	402	402	11	0
1168	2001/8/8 17:54	1	1	8	0.259783279	0.020725389	0.001727116	72.375	0	4	116	0.375	132	132	17	0
1220	2004/6/23 11:12	1	2	3	1	0.075	0.075	26.66666667	0	3	220	1	6453	2883.27381	377	0
1249	2001/11/27 12:30	2	2	2	0.928362072	0.020756116	0.002965159	674.5	1	6	344	1	19	19	7	0
1261	2002/4/3 13:58	1	5	19	0.172335024	0.079404467	0.114143921	21.21052632	0	5	131	0.105263158	261	261	207	0
2443	2003/7/28 17:00	2	2	2	0.965636133	0.012875536	0.011802575	466	1	4	17	1	4113	2405.7	657	1
2559	2004/11/25 1:37	1	1	3	0	0	0	233	1	1	0	0.333333333	7304	2735.630952	2766	0
2568	2006/4/18 12:04	2	6	8	0.951427485	0.012510785	0.012079379	289.75	1	11	59	0.375	10321	2543.523413	2491	0
2576	2005/4/27 19:10	1	1	3	0	0	0.055555556	6	1	3	63	1	9585	4269.687698	464	0
2611	2003/8/28 18:34	1	1	1	0	0.054365733	0.016474465	607	1	3	23	1	4261	2333.383333	273	0
2639	2001/7/23 13:51	1	1	3	0	0	0	26	0	4	138	0.666666667	748	748	24	0
2664	2002/5/14 18:18	1	2	2	0.99022469	0.060606061	0.084175084	148.5	1	1	36	1	429	427.5	292	1
2736	2003/2/20 20:02	2	2	2	0.995727452	0.030898876	0.005617978	178	1	4	11	1	3135	2219.666667	1491	0
2745	2003/1/28 10:02	1	1	1	0	0.00137741	0.00137741	726	0	4	4	1	2755	1868.333333	183	1
2747	2003/1/24 17:44	1	1	1	0	0.12962963	0	54	1	2	7	1	2712	1828.666667	175	0
2752	2002/12/31 17:22	2	4	4	0.904787514	0.045493562	0.003433476	291.25	1	9	50	1	2409	1559.5	867	0
2759	2002/10/7 16:36	1	1	1	0	0.049090909	0.018181818	550	1	2	0	1	1780	1142.5	88	1
2789	2001/10/23 10:25	1	1	1	0	0.006622517	0.006622517	151	1	6	22	1	3	3	1	0
2801	2004/6/23 14:02	2	2	2	0.976020648	0.01002004	0.004676019	748.5	1	4	28	1	6501	2931.27381	2513	0
2805	2004/2/18 23:29	1	1	1	0	0.145454545	0.036363636	55	1	3	86	1	5532	2712.1	320	0
2879	2002/4/2 17:55	1	1	1	0	0	0	0	0	1	0	1	227	227	186	0
2880	2002/4/3 14:12	1	1	3	0	0	0	0	0	1	0	0.333333333	283	283	219	0
2881	2002/4/3 14:00	1	1	3	0	0	0	176.3333333	0	1	0	0.333333333	264	264	210	0
2884	2002/4/2 17:55	1	1	1	0	0	0	0	0	1	0	1	227	227	186	0
2889	2002/4/2 17:55	1	2	2	0	0	0	0	0	1	0	0.5	227	227	186	0
2901	2007/3/16 17:27	1	2	2	0.749595257	0.230769231	0.128205128	78	1	3	354	1	10440	1734.375938	536	0
2903	2006/2/10 13:11	2	11	15	0.994360809	0.009987893	0.009987893	220.2666667	0	10	139	0.866666667	10095	2738.133333	4643	0
2904	2006/1/10 19:47	1	1	5	0.739351953	0.022568093	0.022568093	257	0	10	964	0.8	9988	2769.600397	499	0
2905	2005/4/26 23:35	1	1	1	0	0.078947368	0.013157895	76	1	3	15	1	9582	4279.069048	461	0
2906	2005/4/11 17:27	1	1	11	0.988109092	0.008448541	0.000768049	118.3636364	1	10	393	0.363636364	9558	4376.421429	460	0
2907	2005/4/4 20:45	1	2	2	0.998363673	0.132911392	0	79	1	3	61	1	9492	4357.804762	444	0
2908	2005/3/14 13:37	1	1	1	0	0.112676056	0.154929577	71	1	3	1	1	9391	4423.905952	440	0
2909	2005/3/13 18:56	1	1	3	0.241768171	0.076173605	0.028343667	376.3333333	1	9	54	0.333333333	9390	4426.615476	439	0
2911	2004/10/13 20:42	1	1	1	0	0.436619718	0.028169014	71	1	3	119	1	6992	2739.295238	383	0
2912	2004/6/16 13:22	1	1	1	0	0	0.016949153	59	1	3	37	1	6440	2876.647619	372	0
2913	2004/5/10 13:47	1	1	1	0	0.033333333	0.033333333	60	1	3	3	1	6222	2761.097619	353	0
2914	2004/5/7 0:26	1	2	2	0.787126586	0.195652174	0.173913043	46	1	3	2	0.5	6171	2710.747619	352	1
2916	2004/5/3 13:10	1	1	1	0	0.017857143	0.017857143	56	1	3	0	1	6087	2631.169048	344	1
2917	2004/5/3 12:57	1	1	1	0	0.142857143	0	56	1	3	0	1	6086	2630.169048	343	1
2921	2003/10/6 14:34	2	4	8	0.788293958	0.023385301	0.028953229	112.25	0	3	293	0.5	4911	2823.466667	1337	1
2922	2003/7/29 0:44	1	1	1	0	0.074074074	0.055555556	54	1	3	1	1	4131	2403.466667	261	0
2923	2003/7/28 16:57	1	1	1	0	0.37037037	0.055555556	54	1	3	95	1	4107	2399.7	252	0
2924	2003/4/24 12:53	1	1	1	0	0.057692308	0.057692308	52	0	3	45	1	3373	2138.083333	233	0
2926	2003/1/30 17:47	1	1	1	0	0.035714286	0.035714286	56	0	2	6	1	2776	1887.583333	185	0
2927	2003/1/24 22:08	1	1	3	0.922317215	0.02	0.009230769	216.6666667	1	7	1	1	2720	1836.666667	182	1
2929	2003/1/17 9:13	1	1	1	0	0.037735849	0.037735849	53	0	2	32	1	2522	1653.333333	172	0
2930	2002/12/16 9:51	2	4	7	0.853196859	0.005833333	0.083333333	171.4285714	1	9	59	0.857142857	2389	1569.333333	858	1
2931	2002/12/5 17:54	1	1	1	0	0	0.106060606	66	0	2	0	1	2328	1523	161	0
2932	2002/12/5 14:54	2	2	4	0.896240625	0.010471204	0.010471204	143.25	1	8	3	0.75	2326	1521	809	0
2933	2002/12/4 17:25	1	1	3	0.827175735	0.094637224	0.018927445	211.3333333	1	7	24	1	2307	1502.166667	157	1
2934	2002/11/26 10:50	1	2	2	0.371232327	0.083333333	0.208333333	48	0	2	76	1	2215	1421.5	153	1
2935	2002/11/19 0:18	1	1	1	0	0.030769231	0	65	1	2	19	1	2182	1417.166667	147	0
2937	2002/10/25 10:09	1	1	1	0	0.016666667	0.016666667	60	0	2	18	1	1970	1265.333333	114	0
2938	2002/10/7 14:16	1	1	1	0	0.1	0.483333333	60	1	2	4	1	1777	1139.5	85	0
2939	2002/10/3 17:37	1	1	2	0.819778959	0.246290801	0.299703264	168.5	0	2	2	1	1756	1124.333333	78	1
2940	2002/10/2 10:17	1	1	1	0	0.533333333	0.066666667	75	1	2	7	1	1639	1016.833333	68	0
2941	2002/9/25 14:07	1	1	2	0	0.047337278	0.062130178	169	1	2	6	1	1540	935.5	36	1
2942	2002/9/19 17:58	1	2	4	0.922456408	0.084479371	0.062868369	127.25	1	6	0	1	1523	955.3333333	28	0
2943	2002/9/19 11:29	1	1	1	0	0.017857143	0.017857143	56	0	2	1	1	1506	938.3333333	16	0
2945	2002/6/7 15:58	1	1	2	0.665273523	0.405594406	0.118881119	71.5	1	5	10	1	454	444.5	315	0
2952	2002/3/26 20:08	1	1	1	0	0	0	0	0	1	0	1	125	125	105	0
2956	2002/3/27 13:44	1	2	2	0.987692509	0.707070707	0.222222222	49.5	0	1	0	0.5	130	130	109	0
2957	2002/3/26 20:08	1	2	2	0.90071968	2.264150943	0	26.5	0	1	0	0.5	125	125	105	0
2961	2007/5/11 19:57	1	1	1	0	0.009944751	0.00441989	905	1	5	104	1	10492	1669.348782	548	0
2962	2007/1/27 12:42	1	1	1	0	0.023359288	0.006674082	899	1	5	284	1	10411	1875.710065	531	0
2966	2006/2/17 19:17	3	4	4	0.618320371	0.008752735	0.007658643	457	0	9	89	1	10133	2751.371032	1225	1
2968	2006/2/10 13:27	1	1	1	0	0.001133787	0.001133787	882	0	5	31	1	10098	2741.133333	507	0
2970	2006/1/5 13:15	1	1	1	0	0.001133787	0.001133787	882	0	5	0	1	9949	2742.281349	494	0
2971	2006/1/5 12:22	1	1	1	0	0.002267574	0	882	1	5	147	1	1908	1443.25	10	0
2976	2005/3/14 13:43	1	1	1	0	0.195678271	0.121248499	833	1	4	1	1	9392	4424.905952	441	1
2980	2005/1/7 19:36	1	1	1	0	0.00255102	0.003826531	784	1	4	0	1	7513	2832.083333	397	0
2981	2005/1/7 14:41	1	1	1	0	0.007633588	0.006361323	786	1	4	86	1	7494	2813.083333	395	1
2982	2004/10/13 18:22	2	2	2	1	0.002389486	0.002389486	418.5	1	4	133	1	6948	2695.295238	2245	0
2983	2004/6/23 10:35	1	1	1	0	0.001273885	0.001273885	785	0	4	20	1	6444	2874.27381	373	0
2984	2004/6/3 13:49	1	1	1	0	0.001273885	0.001273885	785	1	4	7	1	6406	2860.397619	369	0
2985	2004/5/27 23:31	2	2	2	0.831474388	0.0056926	0.006325111	790.5	1	4	0	1	6403	2893.380952	2429	0
2986	2004/5/27 19:30	2	4	4	0.888309535	0.011526049	0.001383126	542.25	1	5	216	1	6400	2890.380952	2426	1
2987	2004/5/25 17:27	2	3	4	0.810575467	0.0404814	0.014223195	228.5	1	4	145	1	6369	2863.397619	2397	0
2988	2004/5/25 12:50	1	1	1	0	0.005148005	0.005148005	777	1	4	15	1	6365	2859.397619	363	0
2989	2004/5/10 16:18	1	1	1	0	0.002574003	0.002574003	777	0	4	3	1	6225	2764.097619	354	0
2990	2004/5/7 0:24	1	2	4	0.977408754	0.02385159	0.027385159	283	0	9	219	0.75	6169	2708.747619	350	1
2991	2004/4/8 0:55	1	1	2	0.322756959	0.035252644	0.004700353	425.5	1	4	56	1	5947	2697.983333	339	0
2992	2004/3/31 22:13	2	2	3	0.516343117	0.025754885	0.005328597	375.3333333	1	4	209	1	5896	2677.433333	2100	1
2993	2004/3/26 19:11	1	1	1	0	0.001305483	0.001305483	766	0	4	24	1	5849	2651.133333	335	0
2994	2004/3/2 16:56	1	1	1	0	0.016971279	0	766	1	4	3	1	3051	1284.75	5	0
2995	2004/2/28 18:03	1	1	1	0	0	0.001308901	764	0	4	1	1	5615	2576.216667	331	0
2998	2004/2/20 13:44	1	1	2	0.918295834	0.058263971	0.005945303	420.5	1	3	90	1	5545	2724.9	326	0
2999	2004/2/18 23:43	1	1	1	0	0.100917431	0.064220183	763	1	3	2	1	5536	2716.1	324	0
3000	2004/2/16 23:26	1	1	1	0	0.009395973	0.006711409	745	1	3	23	1	5511	2699.35	319	0
3001	2004/1/24 11:12	1	1	1	0	0.025537634	0.005376344	744	1	3	19	1	5393	2697.016667	314	0
3002	2004/1/5 19:35	1	1	1	0	0.016326531	0.012244898	735	1	3	0	1	5212	2633.066667	311	0
3003	2004/1/5 19:20	1	1	1	0	0.019047619	0.008163265	735	1	3	0	1	2530	1191.333333	15	0
3004	2004/1/5 19:16	1	1	1	0	0.041039672	0.002735978	731	1	3	27	1	2529	1190.333333	14	0
3005	2003/12/9 17:31	1	1	1	0	0.064788732	0.015492958	710	1	3	15	1	5195	2654.283333	309	1
3008	2003/10/31 19:46	1	1	1	0	0.001438849	0.001438849	695	1	3	0	1	5065	2631.716667	289	0
3009	2003/10/31 16:40	1	1	1	0	0.002877698	0.002877698	695	0	3	0	1	5064	2630.716667	288	0
3010	2003/10/31 16:28	1	1	1	0	0.001438849	0.001438849	695	0	3	0	1	2484	1400.116667	13	0
3011	2003/10/31 15:53	1	1	1	0	0.01294964	0.004316547	695	1	3	0	1	5056	2622.716667	287	0
3012	2003/10/31 12:52	1	1	1	0	0.005788712	0.001447178	691	1	3	5	1	2483	1399.116667	12	1
3013	2003/10/26 22:42	1	1	1	0	0.005805515	0.005805515	689	1	3	0	1	5039	2644.2	286	0
3016	2003/10/23 14:24	1	1	1	0	0.086178862	0.001626016	615	1	3	56	1	4996	2703.483333	279	0
3018	2003/8/5 16:33	1	1	1	0	0.016750419	0.008375209	597	1	3	0	1	4168	2384.383333	267	0
3019	2003/8/5 16:14	2	2	2	1	0.012307692	0.003076923	325	1	3	8	0.5	4167	2383.383333	707	0
3020	2003/8/1 19:25	2	2	2	0.984239989	0.083591331	0.010835913	323	1	3	90	1	4151	2413.1	691	1
3021	2003/7/28 17:39	1	1	2	0.954434003	0.057902973	0.042253521	319.5	1	3	0	0.5	4120	2412.7	259	1
3022	2003/7/28 16:58	1	1	2	0.930586129	0.239370079	0.006299213	317.5	1	3	146	1	4109	2401.7	254	1
3023	2003/7/22 0:09	1	1	1	0	0	0.001858736	538	0	3	1	1	4091	2467.1	250	0
3024	2003/7/21 18:14	2	2	2	0.616166193	0.068471338	0.025477707	314	1	3	157	1	4088	2475.133333	635	1
3025	2003/5/12 16:21	1	1	1	0	0.078358209	0.02238806	536	1	3	46	1	3934	2580.733333	242	0
3026	2003/3/27 11:09	1	1	1	0	0	0.001941748	515	1	3	3	1	3281	2284.583333	229	0
3027	2003/3/24 12:25	1	1	1	0	0	0.013592233	515	0	3	0	1	3274	2283.416667	227	0
3028	2003/3/24 12:10	1	1	1	0	0.046601942	0.003883495	515	0	3	11	1	3273	2282.416667	226	0
3029	2003/3/13 15:19	1	1	1	0	0.145631068	0.029126214	515	1	3	3	1	1508	1291.666667	10	1
3031	2003/3/5 16:39	1	2	2	0.764204507	0.356343284	0.013059701	268	1	2	18	1	3205	2279.666667	221	1
3032	2003/3/3 9:40	1	1	1	0	0.005089059	0.007633588	393	0	1	3	1	3177	2252	218	0
3033	2003/2/28 13:23	1	1	1	0	0.066157761	0	393	1	1	0	1	3165	2241	217	0
3034	2003/2/28 11:40	1	1	1	0	0.018276762	0.010443864	383	1	1	1	1	3163	2239	216	0
3035	2003/2/27 15:50	1	1	1	0	0.005194805	0.005194805	385	1	1	0	1	3153	2229.666667	213	0
3036	2003/2/27 15:48	1	1	1	0	0.005194805	0.005194805	385	1	1	10	1	3152	2228.666667	212	0
3037	2003/2/17 11:40	1	1	1	0	0.002597403	0.002597403	385	0	1	13	1	3060	2147.166667	204	1
3038	2003/2/4 12:48	1	2	2	0.747394446	0.041108132	0.013404826	559.5	1	4	5	1	2856	1961.833333	192	1
3039	2003/2/4 9:32	1	1	1	0	0.067024129	0.00536193	373	0	1	1	1	2852	1957.833333	190	1
3040	2003/2/3 22:09	2	3	5	0.780274386	0.017475728	0.030420712	309	1	8	61	1	2843	1949.083333	1216	1
3042	2003/1/24 17:45	1	1	1	0	0.096256684	0	374	1	1	51	1	2713	1829.666667	176	1
3044	2002/11/27 10:45	1	1	1	0	0.017191977	0.008595989	349	0	1	15	1	2221	1427	154	0
3045	2002/11/12 22:40	1	1	1	0	0.002881844	0.002881844	347	1	1	8	1	2177	1430.5	145	0
3046	2002/11/4 13:19	2	3	4	0.759177691	0.031288344	0.019631902	407.5	0	3	0	1	2071	1345	566	1
3047	2002/11/4 12:32	1	1	1	0	0.040345821	0.020172911	347	1	1	0	1	2063	1337	138	0
3048	2002/11/4 10:41	1	1	1	0	0.00877193	0	342	1	1	0	1	2062	1336	137	0
3049	2002/11/4 10:09	1	3	3	0.39194971	0.098282443	0.034351145	349.3333333	0	3	9	0.333333333	2061	1335	136	1
3051	2002/11/1 16:02	1	2	2	0.548486609	0.070914697	0.002055498	486.5	1	3	8	1	2024	1307	128	1
3052	2002/10/25 10:09	1	1	1	0	0.011278195	0.003759398	266	0	1	9	1	1971	1266.333333	115	0
3053	2002/10/16 10:35	1	1	1	0	0.033834586	0.011278195	266	1	1	9	1	1942	1252.5	100	1
3054	2002/10/7 14:17	1	1	1	0	0.068441065	0.08365019	263	1	1	0	1	1778	1140.5	86	1
3055	2002/10/7 11:43	1	1	1	0	0.003745318	0.003745318	267	0	1	4	1	1772	1134.5	80	0
3057	2002/10/2 10:25	2	2	2	1	0.005681818	0	176	1	3	7	1	1643	1020.833333	141	0
3058	2002/10/2 10:18	1	1	1	0	0.129032258	0.064516129	279	0	1	7	1	1640	1017.833333	69	0
3059	2002/9/25 20:45	1	1	2	1	0.00443459	0.00443459	225.5	0	6	0	1	1559	954.5	48	0
3063	2002/2/15 16:32	1	1	2	0	0.115384615	0.009615385	52	0	4	253	1	1258	671.5	37	0
3077	2007/3/10 14:45	1	1	1	0	0.131274131	0.027027027	259	1	10	178	1	10436	1739.720274	532	0
3078	2006/9/13 16:21	1	1	1	0	0.111553785	0.03187251	251	1	10	148	1	10353	2079.759271	530	0
3084	2005/6/2 11:36	1	1	1	0	0.003984064	0.003984064	251	1	10	52	1	9753	4234.769444	483	0
3086	2005/4/6 14:52	1	3	9	0.682754739	0.096079276	0.062473072	257.8888889	1	10	556	0.666666667	403	282	9	1
3089	2004/9/27 19:12	1	1	1	0	0.023904382	0.003984064	251	1	9	140	1	6713	2536.554762	380	0
3090	2004/5/10 17:53	1	1	1	0	0.052419355	0.016129032	248	1	9	3	1	6227	2766.097619	355	1
3092	2004/2/13 17:18	2	2	2	0.840358672	0	0.117913832	220.5	1	9	102	1	5496	2703.733333	1774	0
3094	2003/10/24 13:07	1	1	1	0	0.01953125	0.0078125	256	1	9	35	1	5012	2717.733333	281	0
3095	2003/9/19 17:20	2	2	2	0.970950594	0.115555556	0.028888889	225	1	9	14	0.5	4816	2817.383333	1257	1
3097	2003/7/29 0:39	1	1	1	0	0.0041841	0.0041841	239	1	9	12	1	4130	2402.466667	260	0
3098	2003/7/17 15:23	2	3	4	1	0.003375527	0.003375527	296.25	0	9	207	1	4043	2450.633333	614	0
3099	2003/5/30 12:41	1	1	1	0	0.012552301	0.0041841	239	1	9	0	1	3948	2538.233333	244	0
3100	2003/5/30 10:47	1	1	1	0	0.008368201	0.0041841	239	1	9	23	1	3944	2534.233333	243	0
3101	2003/5/7 12:47	2	2	2	0.650022422	0.019337017	0.013812155	181	1	9	19	1	3921	2579.833333	557	1
3102	2003/4/30 15:30	1	2	2	0.487917993	0.044791667	0.023958333	480	1	9	9	1	3888	2612.5	238	1
3103	2003/4/23 14:19	1	1	1	0	0.012711864	0.016949153	236	0	9	27	1	3359	2125	232	0
3104	2003/3/27 17:32	1	1	1	0	0.004237288	0.004237288	236	0	9	3	1	2134	1198.5	3	0
3105	2003/3/24 12:53	1	1	1	0	0.004237288	0	236	0	8	11	1	3275	2284.416667	228	0
3106	2003/3/13 17:46	2	3	3	0.861877737	0.0928	0.0176	208.3333333	1	10	9	0.666666667	3271	2335.333333	1624	0
3108	2003/2/28 11:29	1	2	2	0.99107606	0.019292605	0.009646302	155.5	1	7	17	1	3162	2238	215	0
3109	2003/2/12 17:08	1	1	1	0	0.160869565	0.095652174	230	1	7	9	1	2989	2078.666667	197	1
3111	2003/1/30 17:54	2	2	2	0.563856004	0.115183246	0.062827225	191	1	8	6	1	2779	1890.583333	1153	1
3113	2003/1/23 21:22	1	1	1	0	0.027272727	0.004545455	220	1	7	7	1	2607	1724.583333	174	0
3114	2003/1/16 15:40	1	1	1	0	0.02293578	0.009174312	218	1	7	16	1	2509	1641	168	0
3119	2002/11/25 21:28	2	2	2	0.543564443	0.011516315	0.003838772	260.5	1	7	26	1	2198	1405.5	684	0
3120	2002/11/7 17:17	1	2	2	0.988699408	0.030474041	0.005643341	443	0	7	10	1	2156	1423.5	144	1
3121	2002/10/31 11:18	1	1	2	0.666578358	0.082677165	0.007874016	127	0	7	7	1	1993	1276.333333	122	1
3122	2002/10/30 15:08	1	1	1	0	0	0.015957447	188	0	7	5	1	519	422	6	0
3123	2002/10/25 17:46	2	4	4	0.730480672	0.053631285	0.007821229	223.75	1	9	19	1	1978	1273.333333	476	0
3125	2002/10/18 15:20	1	2	2	1	0.002699055	0.002699055	370.5	0	7	4	1	1946	1256.5	104	0
3126	2002/10/16 10:38	1	1	1	0	0.043956044	0.021978022	182	1	7	5	1	1944	1254.5	102	0
3127	2002/10/11 11:57	1	1	1	0	0.033149171	0.011049724	181	0	7	3	1	1789	1123	97	0
3128	2002/10/8 10:51	1	1	1	0	0.022346369	0.011173184	179	0	7	5	1	1782	1137	90	0
3129	2002/10/3 11:42	1	1	1	0	0.185393258	0.219101124	178	1	6	1	1	1654	1022.333333	75	1
3130	2002/10/2 10:19	1	1	1	0	0.016304348	0.065217391	184	1	6	1	1	1641	1018.833333	70	1
3131	2002/10/1 16:28	1	2	2	0.514091279	0.06442577	0.021008403	357	0	6	2	1	1637	1018.833333	66	0
3132	2002/9/30 17:57	1	1	1	0	0.005555556	0	180	0	6	0	1	1635	1026.833333	64	0
3133	2002/9/30 11:10	1	1	1	0	0.005586592	0.005586592	179	0	6	0	1	1574	965.8333333	61	0
3134	2002/9/30 10:55	1	1	1	0	0.106145251	0.016759777	179	1	6	4	1	1573	964.8333333	60	1
3135	2002/9/26 9:26	1	1	1	0	0.005988024	0.02994012	167	0	6	1	1	1562	956.1666667	50	0
3137	2002/9/25 14:08	1	2	4	0	0.029411765	0.011764706	42.5	1	6	22	0.75	1546	941.5	42	0
3138	2002/9/23 17:56	1	1	1	0	0.023809524	0.011904762	168	0	6	0	1	1528	924	33	0
3141	2002/9/19 15:58	1	1	1	0	0.011764706	0.005882353	170	0	6	0	1	1513	945.3333333	22	0
3142	2002/9/19 11:41	1	1	1	0	0.201183432	0.201183432	169	1	6	1	1	1507	939.3333333	17	0
3143	2002/9/18 10:44	1	1	1	0	1.858823529	1.747058824	170	1	6	29	1	1501	933.3333333	11	1
3144	2002/8/20 9:56	1	1	1	0	0.025806452	0.006451613	155	1	5	1	1	483	473	341	1
3146	2002/7/29 11:27	1	2	2	0.999722648	0.11302682	0.082375479	261	1	5	24	1	476	466.5	334	0
3147	2002/7/17 14:28	1	1	1	0	0.031746032	0.007936508	126	1	5	1	1	467	457.5	325	0
3150	2002/7/12 10:54	1	1	1	0	0.041237113	0.020618557	97	1	5	35	1	460	450.5	318	0
3155	2002/5/14 11:35	1	1	1	0	0.170454545	0.011363636	88	1	5	34	1	427	425.5	290	0
3156	2002/4/10 10:21	2	4	4	0.736154664	0.056722689	0.025210084	119	0	5	10	0.5	385	384.5	372	1
3158	2002/4/8 19:26	1	2	2	0.918295834	0.012315271	0.002463054	203	0	5	5	1	377	377	272	0
3162	2002/1/31 12:11	1	1	1	0	0.061728395	0.015432099	324	1	5	69	1	20	20	13	0
3164	2001/9/9 23:56	1	1	1	0	0.003571429	0.003571429	280	1	4	0	1	320	320	30	0
3165	2001/9/9 23:54	1	1	2	0.311929072	0.328205128	0.402564103	195	1	4	34	1	319	319	29	0
3171	2001/5/29 18:24	1	1	1	0	0.12	0.050909091	275	0	4	1	1	37	37	1	0
3172	2001/5/28 17:27	1	1	7	0.674179909	0.116691285	0.155096012	96.71428571	0	3	6	0.285714286	29	29	7	0
3174	2001/5/26 14:25	1	1	3	1	0.029239766	0	171	0	2	72	0.333333333	154	154	13	0
3179	2002/4/1 16:11	1	1	1	0	0.014285714	0.014285714	70	0	5	129	1	193	193	152	0
3180	2002/4/1 15:14	2	2	3	0.236647491	1.36627907	1.26744186	57.33333333	0	5	504	1	192	192	185	0
3183	2002/3/29 18:44	1	3	5	0.011047692	1.905292479	0.278551532	71.8	0	5	126	0.4	174	174	137	0
3187	2002/3/25 20:59	2	3	5	0.43840291	0.954545455	1.056818182	17.6	0	5	381	0.6	110	110	103	0
3189	2002/3/19 13:45	1	1	1	0	0.175	0.1375	80	0	5	116	1	95	95	81	0
3191	2002/10/7 10:26	1	1	2	0.918295834	0.01863354	0	80.5	0	7	206	1	507	465.6666667	2	0
3192	2002/7/29 11:48	1	1	1	0	0.020408163	0.06122449	147	1	5	53	1	479	469.5	337	0
3199	2001/5/29 23:30	2	2	2	1	0.222222222	0.222222222	4.5	0	1	0	1	39	39	31	0
3200	2001/5/29 23:16	1	1	2	0	0.078853047	0.139784946	139.5	0	4	0	1	31	31	9	0
3202	2002/3/29 18:44	1	1	1	0	0	0	0	0	1	0	1	174	174	137	0
3203	2002/4/1 11:15	2	2	3	0.020023211	1.183333333	9	20	0	5	395	1	184	184	177	0
3205	2002/3/29 18:44	1	1	1	0	2.086956522	0	46	0	1	0	1	174	174	137	0
3209	2004/11/29 17:31	1	1	1	0	1	0.333333333	3	1	3	630	1	7323	2744.82381	391	0
3211	2002/9/30 14:14	1	1	1	0	0.166666667	0.166666667	6	0	2	0	1	1581	972.8333333	63	0
3212	2002/9/30 12:42	1	1	1	0	0.5	0.166666667	6	0	2	4	1	1435	773	1	0
3213	2002/9/26 17:44	1	1	1	0	0	0	6	1	1	0	1	1568	962.1666667	55	0
3227	2001/11/23 10:37	1	1	8	0.590961988	0.715455476	0.623336745	122.125	0	6	607	0.875	16	16	12	0
3238	2002/4/3 14:47	1	3	31	0.554383097	2.120171674	0.706008584	30.06451613	0	6	216	0.387096774	314	314	250	1
3249	2001/8/29 14:30	1	1	1	0	0.046296296	0.009259259	108	0	4	83	1	143	143	22	0
3261	2001/6/7 14:10	1	1	11	0.856439046	0.53283767	0.096654275	73.36363636	1	4	108	0.363636364	73	73	22	0
3282	2001/5/25 21:07	1	1	8	0.361804603	0.304347826	0.294314381	37.375	0	2	178	0.375	67	67	10	0
3289	2001/11/22 14:20	1	1	2	1	0.583783784	0	92.5	0	6	171	1	8	8	4	0
3290	2001/11/19 11:16	1	1	1	0	0.082758621	0.124137931	145	1	6	27	1	4	4	2	0
3293	2001/9/28 17:37	1	1	1	0	0.430463576	0.006622517	151	1	5	11	1	250	250	1	1
3294	2001/9/17 1:13	1	1	1	0	0.109243697	0.008403361	119	0	4	8	1	321	321	31	1
3296	2001/8/29 14:31	1	1	1	0	0.092592593	0.148148148	108	0	4	12	1	145	145	23	0
3299	2001/6/15 12:11	1	1	1	0	0.5	0.023255814	86	0	3	8	1	316	316	27	0
3303	2001/5/8 17:45	1	1	1	0	0.014492754	0.014492754	69	1	2	0	1	21	21	2	0
3304	2001/5/8 15:57	1	1	1	0	0.014492754	0	69	0	2	6	1	20	20	1	0
3311	2004/2/18 23:41	1	2	3	0.685387093	0.373493976	0.036144578	27.66666667	1	2	242	1	5535	2715.1	323	1
3312	2003/11/24 17:11	1	1	1	0	0.4	0.2	5	0	1	29	1	5120	2635.4	300	0
3313	2003/10/26 21:46	1	2	2	0	0	0	12.5	1	1	0	0.5	5027	2632.2	285	1
3316	2002/3/19 13:15	1	1	1	0	0	0	0	0	1	0	1	87	87	80	0
3324	2005/2/23 10:39	1	2	2	1	0.3	0.3	10	0	1	718	1	7901	3028.37619	436	0
3325	2003/11/24 14:28	1	1	3	0.819448372	0.074468085	0.095744681	31.33333333	0	4	496	1	5117	2632.4	299	0
3327	2003/7/28 17:00	1	2	2	0	0	0	9.5	1	1	0	0.5	4111	2403.7	256	1
3337	2001/5/27 20:14	1	1	10	0.90880421	0.108343711	0.02739726	80.3	0	2	17	0.2	181	181	23	0
3354	2002/3/28 15:00	1	1	20	0.917674539	2.671741778	2.671741778	82.1	0	6	3335	0.4	1587	984	61	0
3355	2002/2/14 17:54	1	1	1	0	0.183673469	0.020408163	49	0	3	174	1	1218	631.5	27	0
3356	2001/8/24 10:42	2	2	2	1	0.019417476	0.019417476	51.5	1	4	148	0.5	1187	1187	42	0
3357	2001/6/11 15:47	4	4	7	0.91397216	0.108	0.04	35.71428571	1	4	74	0.857142857	309	309	245	0
3358	2001/6/7 10:35	4	5	5	1	0.005446623	0.005446623	183.6	1	5	46	1	729	729	725	0
3359	2001/5/31 13:46	1	1	1	0	0.023255814	0.511627907	43	0	1	3	1	50	50	11	0
3361	2001/8/24 10:30	1	1	1	0	0.023255814	0.023255814	43	1	3	78	1	1181	1181	25	0
3362	2001/7/23 13:51	1	1	9	0	0	0	88.77777778	0	4	444	0.333333333	748	748	24	0
3363	2002/3/19 13:15	1	2	41	0.770850176	2.66130884	0	42.48780488	0	6	2174	0.170731707	87	87	80	0
3368	2003/1/16 15:40	1	1	1	0	0	0	15	1	1	0	1	2510	1642	169	0
3374	2004/11/29 18:33	1	1	1	0	0.01369863	0.02739726	73	1	2	159	1	7324	2745.82381	392	0
3375	2004/6/23 10:36	1	1	1	0	0.013513514	0.013513514	74	0	2	47	1	6445	2875.27381	374	0
3378	2004/2/20 14:51	1	1	1	0	0.03125	0.03125	64	1	2	0	1	5547	2726.9	327	0
3385	2002/11/1 16:01	1	1	1	0	0	0	34	1	1	0	1	2022	1305	126	1
3386	2002/3/19 13:15	1	1	1	0	0	0	0	0	1	0	1	87	87	80	0
3404	2003/1/16 15:41	2	3	4	0.902972013	0.042576419	0.017467249	229	1	4	83	1	2514	1646	920	1
3405	2002/12/18 16:28	1	1	1	0	0.194444444	0	36	0	3	42	1	2390	1569.666667	165	0
3407	2002/11/1 15:19	1	1	1	0	0.074074074	0.037037037	27	0	3	9	1	727	629.5	7	0
3408	2002/10/23 8:56	1	1	1	0	0	0.074074074	27	0	3	1	1	1956	1253	111	0
3409	2002/10/22 16:46	1	2	3	0.928515627	0.080952381	0.03452381	280	1	7	23	1	517	462.6666667	5	1
3410	2002/10/3 11:40	1	1	1	0	0.473684211	0.473684211	19	0	2	15	1	1653	1021.333333	74	0
3411	2002/9/18 10:46	1	1	1	0	2.736842105	2.789473684	19	1	2	64	1	1502	934.3333333	12	1
3412	2002/7/16 17:32	1	1	2	0.863120569	0.02173913	0.028985507	69	1	5	0	0.5	465	455.5	323	0
3415	2002/7/26 10:56	1	1	2	0	0.54601227	0.006134969	81.5	1	5	60	1	473	463.5	331	0
3420	2002/9/25 14:08	1	1	2	0	0	0	11	1	1	0	0.5	1542	937.5	38	0
3427	2001/5/2 16:17	1	1	1	0	0	0	74	0	1	0	1	402	402	11	0
3440	2001/10/1 10:59	1	1	1	0	0.006622517	0.006622517	151	1	5	3	1	251	251	2	0
3452	2002/3/19 13:15	1	1	3	0	1.358024691	8.358024691	27	0	5	686	1	87	87	80	0
3455	2002/2/15 11:42	1	1	4	0.622466226	0.331210191	0.050955414	39.25	0	1	4	0.25	1237	650.5	35	0
3456	2002/2/14 17:54	1	1	4	0	0	0	32.5	0	1	0	0.25	1222	635.5	31	0
3467	2005/2/3 17:32	1	1	1	0	0	0	8	1	1	0	1	7731	2966.007143	403	0
3470	2005/4/4 20:56	1	1	1	0	0	0	41	1	1	0	1	9495	4360.804762	447	1
3472	2007/3/16 0:09	1	1	1	0	0.183098592	0.070422535	71	1	3	1	1	10438	1732.375938	534	0
3473	2007/3/15 23:56	1	1	1	0	1.303030303	0.560606061	66	1	3	352	1	10437	1733.228968	533	0
3475	2005/5/23 21:47	2	2	2	0.73001663	0.032987747	0.013195099	530.5	1	4	89	1	9713	4246.943254	4354	1
3480	2003/12/1 14:23	1	1	1	0	0.034482759	0.034482759	29	1	3	103	1	5140	2617.183333	307	0
3481	2003/8/20 18:24	1	1	1	0	0.034482759	0.034482759	29	1	3	0	1	4221	2315.583333	270	0
3482	2003/8/20 18:18	1	1	1	0	0.103448276	0.068965517	29	1	3	70	1	4220	2314.583333	269	0
3484	2003/4/28 17:14	1	1	1	0	0.065217391	0.086956522	46	1	3	49	1	3852	2607.5	236	1
3487	2003/2/17 20:22	1	1	1	0	0.032258065	0.032258065	31	1	2	5	1	3062	2149.166667	205	0
3488	2003/2/12 12:39	1	1	1	0	0.161290323	0.129032258	31	1	2	78	1	2985	2074.666667	194	1
3490	2002/9/18 10:29	1	1	1	0	1.384615385	1.41025641	39	0	2	127	1	1495	927.3333333	5	1
3492	2002/4/11 0:01	1	1	1	0	0.088235294	0.029411765	34	1	1	3	1	416	415.5	283	0
3496	2002/3/25 20:59	1	1	1	0	0	0	0	0	1	0	1	110	110	90	0
3500	2003/12/10 16:02	1	1	1	0	0.021276596	0.021276596	47	1	3	280	1	5207	2665.166667	310	0
3502	2005/1/7 19:31	2	2	5	0.412309499	0.212713936	0.398533007	81.8	1	3	627	0.4	7512	2831.083333	3343	1
3504	2004/4/8 0:49	2	2	3	0.989497539	0.01793722	0.024663677	148.6666667	0	2	276	1	5941	2691.983333	2125	0
3505	2004/3/18 18:04	1	1	1	0	0.048780488	0.024390244	41	1	1	29	1	5825	2672.65	332	0
3507	2003/12/3 16:21	1	1	1	0	0.275862069	0	29	0	1	2	1	5158	2633.483333	308	0
3512	2002/9/19 11:49	1	1	1	0	0.003745318	0.003745318	267	0	2	1	1	1509	941.3333333	19	0
3513	2002/9/18 10:39	1	1	1	0	1.337078652	1.277153558	267	1	2	112	1	1496	928.3333333	6	0
3514	2002/5/29 13:50	1	1	1	0	0.004	0.004	250	1	1	8	1	443	433.5	306	0
3515	2002/5/21 3:04	1	3	6	0.742083984	0.151898734	0.151898734	131.6666667	0	5	55	0.666666667	438	434	301	1
3521	2002/4/3 17:01	1	1	1	0	0.011428571	0.011428571	175	0	1	0	1	345	345	260	0
3522	2002/4/3 15:39	1	1	1	0	0.011428571	0.011428571	175	0	1	0	1	344	344	259	0
3525	2002/3/26 20:08	1	1	1	0	0	0	0	0	1	0	1	125	125	105	0
3528	2002/4/1 19:46	1	1	1	0	0.222826087	0.065217391	184	0	1	0	1	197	197	156	0
3529	2002/4/1 19:27	1	1	1	0	0.018072289	0.301204819	166	0	1	0	1	196	196	155	0
3531	2002/4/1 14:43	1	1	1	0	0.208695652	0	115	0	1	0	1	189	189	150	0
3532	2002/3/29 17:06	1	1	1	0	0.440366972	0.137614679	109	0	1	0	1	167	167	130	0
3533	2002/3/29 15:54	1	1	1	0	0.063291139	0.063291139	79	0	1	0	1	166	166	129	0
3538	2002/3/27 11:46	1	2	2	0.782444129	0.361702128	0.095744681	47	0	5	124	1	128	128	107	0
3540	2006/1/23 23:21	1	1	1	0	0.197916667	0.020833333	96	1	1	294	1	10016	2770.526984	500	0
3543	2004/12/1 18:42	1	1	1	0	0	0	76	1	1	0	1	7353	2766.095238	393	0
3546	2005/4/4 20:47	1	1	1	0	0	0	79	1	1	0	1	9493	4358.804762	445	0
3547	2006/6/13 18:02	1	1	1	0	0.020408163	0.020408163	49	0	2	77	1	10328	2436.01158	529	0
3548	2006/3/28 10:59	1	1	1	0	0.040816327	0.040816327	49	0	2	1	1	10223	2508.78373	518	0
3551	2004/8/25 19:06	1	1	1	0	0.047619048	0.047619048	42	0	2	63	1	6598	2638.783333	379	0
3554	2004/2/20 18:18	1	2	2	0.370056486	0.156479218	0.118581907	409	1	3	2	1	5550	2729.9	330	1
3556	2003/12/1 11:29	2	2	4	0.816451811	0.096774194	0.103942652	69.75	1	2	86	1	5139	2616.183333	1492	0
3557	2003/11/24 17:28	1	1	1	0	0.783783784	0.027027027	37	1	2	119	1	5121	2636.4	301	1
3558	2003/7/28 16:56	1	1	1	0	1.115384615	0.192307692	26	1	2	140	1	4106	2398.7	251	0
3560	2003/1/24 17:45	1	1	1	0	0.8	0	25	1	1	109	1	2714	1830.666667	177	1
3561	2002/10/7 14:18	1	1	1	0	0.35	0	20	0	1	12	1	1779	1141.5	87	1
3562	2002/9/25 14:08	1	1	1	0	0	0	18	1	1	0	1	1547	942.5	43	1
3566	2004/6/7 11:49	1	1	1	0	0.294117647	0.235294118	17	1	1	196	1	6420	2861.030952	370	0
3567	2003/11/24 17:28	1	1	1	0	0.1875	0.0625	16	0	1	118	1	5122	2637.4	302	0
3568	2003/7/29 14:36	1	2	2	1	0.105263158	0.105263158	9.5	1	1	2	0.5	4133	2405.466667	263	0
3571	2005/2/22 14:58	2	2	2	0.619382195	0.009165903	0.002749771	545.5	1	1	9	1	7866	3000.283333	3563	0
3572	2005/2/21 18:12	1	1	1	0	0.0546875	0.0546875	128	1	1	13	1	7864	3001.283333	409	1
3573	2005/2/8 13:57	1	1	1	0	0	0	128	1	1	0	1	7756	2979.07381	407	1
3578	2003/1/30 17:46	1	1	1	0	0	0.352941176	17	0	2	87	1	2775	1886.583333	184	0
3581	2002/11/1 16:00	1	1	1	0	0.6875	0	16	1	2	43	1	2021	1304	125	0
3583	2002/9/19 11:42	1	1	1	0	0.333333333	0	18	1	2	1	1	1508	940.3333333	18	0
3584	2002/9/18 10:39	1	2	4	0.873175249	1.692307692	1.743589744	29.25	0	2	549	0.75	1500	932.3333333	10	0
3587	2002/4/8 19:14	1	2	3	0.36720173	0.507886435	0.03785489	105.6666667	0	1	0	0.333333333	375	375	270	1
3589	2002/4/3 15:31	1	1	1	0	0	0	12	0	1	0	1	343	343	258	0
3590	2002/3/25 20:59	1	1	1	0	0	0	0	0	1	0	1	110	110	90	0
3592	2002/3/25 21:34	1	2	2	0.448864489	0.127659574	0.212765957	47	0	5	122	1	112	112	92	0
3603	2005/4/4 20:54	1	1	1	0	0.097222222	0.263888889	72	1	1	0	1	9494	4359.804762	446	0
3606	2005/2/21 16:51	1	1	1	0	0.005102041	0.005102041	784	1	4	45	1	7863	3000.283333	408	0
3617	2002/9/18 10:25	1	2	2	0	0	0	15	1	1	0	0.5	1492	924.3333333	2	1
3619	2002/8/19 17:05	1	2	2	0.945660305	0.097297297	0.021621622	92.5	0	5	105	1	482	472	340	0
3621	2002/4/17 15:15	5	10	10	0.954745338	0.092136616	0.318506751	125.9	1	9	83	0.8	1839	1236	1839	1
3624	2002/3/29 15:39	1	1	1	0	0	0	0	0	1	0	1	165	165	128	0
3628	2002/3/29 15:39	1	1	1	0	1.979591837	0	49	0	1	0	1	165	165	128	0
3634	2002/4/1 14:43	1	1	1	0	0	0	0	0	1	0	1	189	189	150	0
3636	2002/4/2 17:54	1	2	8	0	0	0	0	0	5	130	0.25	205	205	164	0
3643	2002/4/1 14:43	1	1	1	0	0	0	0	0	1	0	1	189	189	150	0
3646	2002/4/1 18:18	1	1	2	0.083188093	0.706161137	0.208530806	105.5	0	1	0	0.5	195	195	154	0
3647	2002/4/1 14:43	1	1	2	1	3.222222222	0	18	0	1	0	0.5	189	189	150	0
3649	2002/6/6 12:27	1	1	1	0	0.042105263	0	95	1	5	16	1	452	442.5	313	0
3650	2002/4/10 11:09	1	1	2	0.669015835	0.052238806	0.097014925	134	1	1	4	0.5	389	388.5	282	0
3657	2006/1/30 14:28	1	1	2	0.842657877	0.300813008	0.089430894	61.5	1	1	445	1	10020	2748.223413	502	0
3658	2005/4/27 19:13	1	1	1	0	0	0	37	1	1	0	1	9587	4271.687698	466	1
3660	2005/8/16 0:26	1	1	1	0	0.164383562	0.01369863	73	1	1	75	1	9926	4057.444048	492	0
3661	2005/6/2 17:57	1	1	1	0	0.073529412	0.044117647	68	1	1	36	1	9781	4262.769444	484	0
3662	2005/4/27 19:13	1	1	1	0	0	0	66	1	1	0	1	9587	4271.687698	466	1
3663	2005/9/1 10:29	1	1	1	0	0.164383562	0.01369863	73	1	1	127	1	9927	3254.681349	493	0
3664	2002/3/19 13:15	1	1	1	0	0	0	0	0	1	0	1	87	87	80	0
3665	2002/3/28 15:14	1	1	1	0	0	0	0	0	1	0	1	142	142	116	0
3667	2002/3/19 13:15	1	1	1	0	0	0	0	0	1	0	1	87	87	80	0
3668	2002/3/28 17:16	2	2	3	0	1	1	0.333333333	0	6	286	1	148	148	141	0
3669	2002/3/22 13:30	2	3	3	0.864973521	0.037313433	0.037313433	44.66666667	0	5	375	1	99	99	92	0
3671	2002/3/19 13:15	1	1	1	0	0	0	0	0	1	0	1	87	87	80	0
3675	2002/3/19 13:15	1	1	1	0	0	0	0	0	1	0	1	87	87	80	0
3678	2002/3/19 13:15	1	1	1	0	0	0	0	0	1	0	1	87	87	80	0
3681	2002/3/19 13:15	1	1	1	0	0	0	0	0	1	0	1	87	87	80	0
3684	2002/3/19 13:15	1	1	1	0	0	0	0	0	1	0	1	87	87	80	0
3687	2002/3/19 13:15	1	1	1	0	0	0	0	0	1	0	1	87	87	80	0
3690	2002/3/19 13:15	1	1	1	0	0	0	0	0	1	0	1	87	87	80	0
3693	2002/3/19 13:15	1	1	1	0	0	0	0	0	1	0	1	87	87	80	0
3694	2002/3/28 13:35	1	2	5	0	0.136363636	0	13.2	0	1	0	0.2	135	135	114	0
3696	2002/3/19 13:15	1	1	1	0	0	0	0	0	1	0	1	87	87	80	0
3700	2002/3/19 13:15	1	1	1	0	0	0	0	0	1	0	1	87	87	80	0
3703	2002/3/19 13:15	1	1	1	0	0	0	0	0	1	0	1	87	87	80	0
3704	2002/3/30 11:28	1	2	6	0.187202419	0.03514377	0.300319489	52.16666667	0	5	127	0.333333333	181	181	143	0
3707	2002/3/19 13:15	1	1	1	0	0	0	0	0	1	0	1	87	87	80	0
3711	2002/3/19 13:15	1	1	1	0	0	0	0	0	1	0	1	87	87	80	0
3715	2002/3/19 13:15	1	1	1	0	0	0	0	0	1	0	1	87	87	80	0
3718	2002/3/19 13:15	1	1	1	0	0	0	0	0	1	0	1	87	87	80	0
3719	2002/3/28 14:15	1	1	1	0	0	0	0	0	1	0	1	141	141	115	0
3721	2002/3/19 13:15	1	1	1	0	0	0	0	0	1	0	1	87	87	80	0
3722	2002/3/26 20:08	1	3	9	0.09765008	0.357142857	0.285714286	6.222222222	0	5	123	0.222222222	125	125	105	0
3724	2002/3/19 13:15	1	1	1	0	0	0	0	0	1	0	1	87	87	80	0
3725	2002/3/29 15:39	2	3	8	0.618095291	0.025518341	0.015948963	78.375	0	1	0	0.125	165	165	158	0
3727	2002/3/19 13:15	1	1	1	0	0	0	0	0	1	0	1	87	87	80	0
3730	2002/3/19 13:15	1	1	1	0	0	0	0	0	1	0	1	87	87	80	0
3739	2002/4/2 17:55	1	1	1	0	0	0	0	0	1	0	1	227	227	186	0
3742	2002/4/2 17:55	1	1	1	0	0	0	0	0	1	0	1	227	227	186	0
3745	2002/4/2 17:55	1	1	1	0	0	0	0	0	1	0	1	227	227	186	0
3751	2002/4/2 17:55	1	1	1	0	0	0	0	0	1	0	1	227	227	186	0
3754	2002/4/2 17:55	1	1	1	0	0	0	0	0	1	0	1	227	227	186	0
3756	2002/4/2 18:32	1	1	1	0	0.017751479	0.017751479	169	0	1	0	1	229	229	188	0
3757	2002/4/2 18:28	1	1	1	0	0.130177515	0.236686391	169	0	1	0	1	228	228	187	0
3762	2002/4/2 17:55	1	1	1	0	0	0	0	0	1	0	1	227	227	186	0
3765	2002/4/2 17:55	1	1	1	0	0	0	0	0	1	0	1	227	227	186	0
3767	2002/4/2 17:55	1	3	11	0.813296227	2.166842661	0	86.09090909	0	1	0	0.090909091	227	227	186	0
3772	2005/2/8 13:54	1	1	2	0	0.00996264	0.00498132	401.5	1	5	443	1	7755	2978.07381	406	0
3773	2003/11/24 14:19	1	2	6	0.860987963	0.040737148	0.033947624	343.6666667	0	9	511	1	5114	2629.4	296	1
3774	2003/7/8 19:34	1	1	1	0	0.06779661	0.508474576	118	1	2	120	1	4006	2465.216667	246	0
3776	2002/11/1 17:35	1	1	1	0	0.02238806	0.02238806	134	0	1	1	1	2051	1334	133	0
3777	2002/10/31 11:23	1	1	1	0	0.104477612	0.373134328	134	0	1	28	1	1995	1278.333333	124	1
3778	2002/10/3 11:24	1	1	2	0.956888666	0.361774744	0.395904437	146.5	0	2	15	1	1652	1020.333333	73	1
3779	2002/9/26 17:43	1	1	1	0	0	0	142	1	1	0	1	1566	960.1666667	53	0
3780	2002/5/7 17:42	1	1	1	0	0	0	0	0	1	27	1	420	418.5	285	0
3783	2002/4/3 14:12	1	1	1	0	0	0	0	0	1	0	1	280	280	216	0
3785	2005/2/23 10:22	1	3	23	0.990692291	0.046524357	0.046524357	79.43478261	0	9	6627	0.739130435	7899	3026.37619	434	0
3786	2005/2/22 18:36	1	1	1	0	0.5	0.5	6	0	1	393	1	7875	3009.283333	411	0
3787	2004/1/26 12:49	2	2	2	0	0	0	6	1	1	0	0.5	5408	2695.566667	1713	0
3788	2007/3/16 19:18	1	1	2	0	0	0	12.5	1	1	0	0.5	10444	1738.375938	540	0
3790	2005/5/19 18:11	1	1	3	0	0	0	12.66666667	1	1	0	0.333333333	9681	4228.494444	476	0
3796	2005/5/16 23:56	1	1	1	0	0	0	9	1	1	0	1	9659	4228.319444	471	0
3800	2007/4/17 16:03	1	1	1	0	0.052631579	0	19	0	3	371	1	10479	1692.943998	546	0
3801	2006/4/11 10:41	3	13	19	0.989436824	0.018198362	0.018198362	115.6842105	0	6	19	0.105263158	10310	2550.706349	6768	0
3802	2006/4/10 11:37	2	16	36	1	0.003658908	0.003658908	273.3055556	1	11	5357	0.555555556	10291	2534.251984	4797	1
3807	2003/2/12 12:45	1	1	1	0	0	0	22	1	1	0	1	2986	2075.666667	195	1
3811	2007/4/16 21:20	1	1	2	0.548628676	0.051490515	0.322493225	369	1	6	62	0.5	10474	1698.693434	544	0
3812	2007/3/16 19:41	1	1	2	0.548628676	0.266517357	0.042553191	446.5	1	6	0	0.5	10446	1740.375938	542	0
3813	2007/3/16 19:18	1	1	2	0.548628676	0.051490515	0.322493225	369	1	6	1047	1	10444	1738.375938	540	0
3814	2005/4/8 14:30	2	17	17	0.998643303	0.041894353	0.349726776	32.29411765	1	3	19	0.117647059	9523	4379.897619	4180	0
3828	2004/12/1 18:42	1	1	1	0	0.063371356	0.178707224	789	1	4	23	1	7354	2767.095238	394	1
3830	2004/5/12 14:31	1	1	1	0	0.076923077	0.025641026	78	1	1	0	1	6246	2781.680952	361	1
3831	2004/1/8 14:17	2	3	3	0.753803552	0.106145251	0.032122905	477.3333333	1	4	134	0.666666667	5224	2638.216667	1552	1
3832	2003/9/12 16:59	2	2	2	0.99648599	0.051243406	0.04596835	663.5	1	4	2	1	4754	2769.65	1237	1
3839	2003/1/23 11:53	1	1	1	0	0.191111111	0.031111111	225	1	3	7	1	2601	1718.583333	818	0
3841	2002/12/5 14:24	1	1	1	0	0.009817672	0.021037868	713	1	4	10	1	2322	1517	158	0
3845	2002/10/29 14:56	2	2	3	0.463436782	0.023929471	0.011335013	264.6666667	1	5	36	0.666666667	1984	1269	482	0
3846	2002/10/28 18:04	1	1	1	0	0.026604069	0.004694836	639	1	3	3	1	1980	1267.5	118	1
3847	2002/10/22 16:06	1	1	1	0	0.019448947	0.01458671	617	1	2	0	1	1955	1253	110	0
3848	2002/10/18 15:56	1	1	1	0	0.028368794	0.015957447	564	1	2	0	1	1947	1257.5	105	0
3849	2002/10/11 12:20	1	1	1	0	0.025	0.032142857	560	0	2	1	1	1790	1124	98	1
3851	2002/9/30 10:55	1	1	1	0	0.003853565	0.003853565	519	0	2	3	1	1572	963.8333333	59	0
3852	2002/9/27 17:02	1	1	1	0	0.003891051	0.027237354	514	0	2	0	1	1570	963.8333333	57	0
3855	2002/9/19 11:50	1	1	1	0	0.073170732	0.057649667	451	1	2	1	1	1510	942.3333333	20	0
3863	2007/4/17 16:11	1	1	1	0	0.002890173	0.001445087	692	1	5	1	1	10480	1693.943998	547	0
3870	2006/2/15 12:21	2	4	4	0.928858735	0.006097561	0.004988914	451	0	6	48	1	10122	2745.315476	4665	1
3873	2005/5/27 1:43	1	1	1	0	0.014616322	0.001218027	821	1	5	1	1	9750	4272.524206	482	0
3874	2005/5/26 16:21	2	2	2	0.974778547	0.000666223	0.038640906	750.5	1	5	14	1	9740	4265.969444	4377	1
3875	2005/5/19 18:11	1	1	1	0	0.007185629	0.001197605	835	1	5	2	1	9681	4228.494444	476	0
3876	2005/5/17 0:48	2	2	2	1	0.001309758	0.001309758	763.5	1	5	2	1	9662	4227.265873	4307	0
3877	2005/5/16 23:56	1	1	1	0	0.007211538	0.001201923	832	1	5	15	1	9659	4228.319444	471	0
3878	2005/5/1 23:00	1	1	1	0	0.019300362	0.007237636	829	1	5	25	1	9600	4257.166667	467	0
3880	2005/3/22 13:45	1	1	1	0	0.05346294	0.006075334	823	1	4	42	1	9428	4437.634524	442	0
3882	2005/2/7 13:40	2	2	2	1	0.001359619	0.017675051	735.5	1	4	8	1	7745	2968.97381	3509	1
3885	2005/1/18 17:04	2	3	3	0.92146324	0.006701031	0.006701031	646.6666667	1	4	12	0.333333333	7564	2840.02619	3391	0
3886	2005/1/14 17:20	2	3	3	0.992215061	0.003094379	0.002578649	646.3333333	1	4	184	1	7552	2846.2	3379	0
3888	2004/11/8 23:02	1	1	1	0	0.001190476	0.001190476	840	0	4	0	1	7187	2718.759524	390	0
3889	2004/11/8 22:54	1	1	1	0	0.002380952	0.002380952	840	0	4	0	1	7186	2717.759524	389	0
3890	2004/11/8 22:23	1	1	1	0	0.001190476	0.001190476	840	0	4	0	1	7185	2716.759524	388	0
3891	2004/11/8 22:11	1	1	1	0	0.001190476	0.001190476	840	0	4	0	1	7184	2715.759524	387	0
3892	2004/11/8 12:49	1	1	1	0	0.002380952	0.004761905	840	0	4	7	1	7173	2704.759524	386	0
3893	2004/11/1 20:16	2	4	6	0.764723158	0.071395021	0.020197276	354.8333333	1	4	234	1	7159	2743.221429	3029	1
3894	2004/10/15 20:07	1	1	1	0	0.001190476	0	840	1	4	18	1	7007	2734.142857	384	0
3895	2004/9/27 19:26	1	1	1	0	0.025029797	0.013110846	839	1	4	96	1	6714	2537.554762	381	0
3897	2004/6/9 13:02	1	1	1	0	0.012004802	0.00240096	833	1	4	28	1	6430	2868.314286	371	0
3898	2004/5/12 14:07	2	3	4	0.853726485	0.010286952	0.036275041	461.75	1	4	71	1	6245	2780.680952	2321	0
3899	2004/5/12 14:05	1	1	1	0	0.006038647	0.025362319	828	1	4	1	1	6241	2776.680952	358	0
3900	2004/5/11 23:11	1	1	1	0	0.003623188	0.001207729	828	1	4	14	1	6238	2776.930952	356	1
3901	2004/4/27 14:52	2	2	2	0.866725613	0.051144011	0.01884253	743	1	4	40	1	6046	2615.416667	2204	1
3902	2004/4/23 18:55	1	1	1	0	0.027227723	0.027227723	808	1	4	36	1	6002	2592.983333	340	0
3903	2004/3/18 18:21	1	1	1	0	0.021039604	0.068069307	808	1	4	27	1	5826	2673.65	333	0
3904	2004/2/20 18:13	1	1	1	0	0.063040791	0.080346106	809	0	4	25	1	5548	2727.9	328	1
3905	2004/1/26 12:51	2	2	2	0.999923333	0.043878273	0.024769993	706.5	1	4	36	0.5	5410	2697.566667	1715	1
3908	2003/11/29 1:04	1	1	1	0	0.027061856	0.021907216	776	0	4	5	1	5134	2620.833333	304	0
3910	2003/11/15 16:57	1	1	1	0	0.057989691	0.007731959	776	1	4	64	1	5090	2618.516667	290	0
3912	2003/9/11 14:07	1	1	1	0	0.070844687	0.064032698	734	1	4	15	1	4749	2766.983333	274	1
3913	2003/8/27 14:02	1	1	1	0	0.008207934	0.004103967	731	1	4	2	1	4251	2325.55	272	0
3914	2003/8/25 19:05	2	3	3	0.972850395	0.091393079	0.028393966	375.6666667	1	4	51	1	4249	2341.333333	767	1
3915	2003/8/1 18:17	1	1	1	0	0.013774105	0.023415978	726	1	4	4	1	4149	2411.1	264	0
3918	2003/5/5 12:26	1	1	1	0	0.00137931	0.00137931	725	0	4	2	1	1831	1343.833333	11	0
3919	2003/5/3 12:43	1	1	1	0	0.005517241	0.00137931	725	1	4	1	1	3902	2606.833333	240	0
3920	2003/5/2 16:24	1	1	1	0	0.005532503	0.002766252	723	1	4	2	1	3900	2621.333333	239	0
3922	2003/4/28 15:22	1	1	1	0	0.016830295	0.016830295	713	0	4	4	1	3672	2427.5	235	0
3923	2003/4/24 20:21	1	1	1	0	0.001402525	0.001402525	713	0	4	9	1	3538	2303.083333	234	0
3924	2003/4/15 12:02	1	1	1	0	0.002805049	0.002805049	713	1	4	1	1	3299	2087.333333	231	0
3925	2003/4/14 11:36	1	1	1	0	0.063113604	0.026647966	713	1	4	32	1	3298	2086.333333	230	0
3926	2003/3/13 17:44	1	1	1	0	0.014184397	0.004255319	705	1	4	2	1	3268	2332.333333	224	0
3928	2003/2/27 14:57	1	1	2	0.721928095	0.011435832	0.001270648	393.5	1	4	1	1	3150	2226.666667	211	0
3929	2003/2/27 14:39	1	1	1	0	0.015580737	0.008498584	706	0	4	0	1	1490	1276.666667	9	1
3930	2003/2/27 10:50	1	1	1	0	0.019774011	0.024011299	708	1	4	14	1	3142	2218.666667	209	0
3931	2003/2/13 20:14	1	1	2	0.205592508	0.076142132	0.002538071	394	1	4	0	0.5	3018	2107.666667	203	0
3933	2003/2/13 11:51	1	1	1	0	0.008438819	0.025316456	711	1	4	1	1	2997	2086.666667	198	1
3934	2003/2/12 12:46	1	1	1	0	0.11961057	0.104311544	719	1	4	7	1	2987	2076.666667	196	1
3935	2003/2/5 18:04	1	1	1	0	0	0.04628331	713	0	4	1	1	2901	2003.666667	193	0
3937	2003/1/30 17:52	1	1	1	0	0.004126547	0.001375516	727	0	4	2	1	2777	1888.583333	186	0
3939	2003/1/24 22:04	1	1	1	0	0	0.00137741	726	1	4	0	1	2717	1833.666667	179	0
3940	2003/1/24 17:46	1	1	1	0	0.006877579	0.005502063	727	1	4	1	1	2715	1831.666667	178	0
3941	2003/1/23 11:39	1	1	1	0	0.015151515	0.013774105	726	1	4	7	1	2600	1717.583333	173	1
3944	2002/12/9 22:21	1	1	1	0	0.006993007	0.001398601	715	1	4	4	1	2365	1557.333333	162	0
3946	2002/11/25 18:16	1	1	1	0	0.006954103	0.001390821	719	1	4	1	1	2196	1403.5	150	0
3947	2002/11/24 15:28	1	1	1	0	0.0041841	0	717	1	4	0	1	2190	1411.166667	149	0
3949	2002/11/18 20:00	1	1	1	0	0.002886003	0.002886003	693	1	4	0	1	1662	900.75	2	1
3953	2002/11/4 12:36	1	1	1	0	0.001449275	0.001449275	690	1	3	0	1	2064	1338	139	0
3957	2002/10/31 11:21	1	1	1	0	0.038690476	0.00297619	672	1	3	2	1	1994	1277.333333	123	0
3959	2002/10/29 14:14	1	1	1	0	0.054878049	0.006097561	656	1	3	1	1	1981	1266	119	1
3962	2002/10/23 12:18	1	1	1	0	0.001594896	0.001594896	627	0	3	0	1	1958	1255	113	0
3963	2002/10/23 8:57	1	1	1	0	0.006379585	0.007974482	627	0	3	1	1	1957	1254	112	0
3966	2002/10/22 15:22	1	1	1	0	0.025974026	0.017857143	616	1	2	0	1	1954	1252	109	0
3967	2002/10/22 14:48	1	1	1	0	0.014681892	0.014681892	613	1	2	1	1	1953	1251	108	0
3968	2002/10/21 17:05	1	1	1	0	0.175986842	0.027960526	608	1	2	3	1	1949	1248.5	107	1
3969	2002/10/18 17:18	1	1	1	0	0.012433393	0.01598579	563	1	2	0	1	1948	1258.5	106	0
3972	2002/10/16 10:37	1	1	1	0	0.04293381	0.030411449	559	1	2	1	1	1943	1253.5	101	0
3973	2002/10/15 17:46	1	1	1	0	0.037701975	0.043087971	557	1	2	4	1	1941	1253	99	1
3975	2002/10/10 17:23	1	1	1	0	0.021276596	0.005319149	564	1	2	0	1	1788	1138.5	96	0
3976	2002/10/10 12:36	1	1	1	0	0.003577818	0.003577818	559	0	2	0	1	1787	1137.5	95	0
3977	2002/10/10 9:54	1	1	1	0	0.048300537	0.016100179	559	1	2	1	1	1786	1136.5	94	0
3978	2002/10/9 12:28	1	1	1	0	0.001811594	0.001811594	552	1	2	1	1	1785	1138	93	0
3979	2002/10/8 16:12	1	1	1	0	0.005434783	0.001811594	552	1	2	0	1	1784	1139	92	0
3980	2002/10/8 15:48	1	1	1	0	0.014519056	0.010889292	551	1	2	1	1	1783	1138	91	1
3981	2002/10/7 20:44	1	1	1	0	0.005444646	0.001814882	551	0	2	0	1	1781	1143.5	89	0
3983	2002/10/7 14:13	1	1	1	0	0.003663004	0.003663004	546	0	2	0	1	1775	1137.5	83	0
3984	2002/10/7 11:59	1	1	1	0	0.021978022	0.009157509	546	1	2	0	1	1774	1136.5	82	0
3985	2002/10/7 11:46	1	1	1	0	0.157116451	0.036968577	541	1	2	4	1	1773	1135.5	81	1
3986	2002/10/3 16:16	1	1	1	0	0.188640974	0.247464503	493	0	2	1	1	1754	1122.333333	76	1
3987	2002/10/2 10:16	1	1	1	0	0.007648184	0.007648184	523	0	2	1	1	1638	1015.833333	67	0
3989	2002/9/30 11:43	1	1	1	0	0.021194605	0.021194605	519	1	2	0	1	1575	966.8333333	62	0
3991	2002/9/27 17:56	1	1	1	0	0.028901734	0.009633911	519	1	2	0	1	1571	964.8333333	58	0
3993	2002/9/27 11:15	1	1	1	0	0.058365759	0.046692607	514	1	2	1	1	1569	962.8333333	56	0
3994	2002/9/26 17:44	1	1	1	0	0.021526419	0.001956947	511	1	2	0	1	1567	961.1666667	54	0
3995	2002/9/26 11:40	1	1	1	0	0.00990099	0.013861386	505	1	2	0	1	1564	958.1666667	52	0
3996	2002/9/26 9:47	1	1	1	0	0.007905138	0.001976285	506	0	2	1	1	1563	957.1666667	51	0
3997	2002/9/25 20:46	1	1	1	0	0.017857143	0.013888889	504	0	2	0	1	1560	955.5	49	1
3998	2002/9/25 17:19	1	1	1	0	0.011928429	0	503	1	2	0	1	1556	951.5	45	0
3999	2002/9/25 14:09	1	1	1	0	0.02004008	0.012024048	499	1	2	2	1	1548	943.5	44	0
4000	2002/9/23 17:58	1	1	1	0	0.127016129	0.028225806	496	1	2	0	1	1529	925	34	1
4001	2002/9/23 14:31	1	1	1	0	0.124197002	0.109207709	467	1	2	4	1	1526	922	31	0
4002	2002/9/19 17:52	1	1	1	0	0.008733624	0.002183406	458	0	2	0	1	1519	951.3333333	24	0
4003	2002/9/19 15:59	1	1	1	0	0.037280702	0.021929825	456	1	2	0	1	1514	946.3333333	23	0
4004	2002/9/19 12:36	1	1	1	0	0.090507726	0.072847682	453	1	2	0	1	1512	944.3333333	21	1
4006	2002/9/18 12:35	1	1	1	0	0.156950673	0.152466368	446	1	2	0	1	1505	937.3333333	15	0
4007	2002/9/18 10:53	1	1	1	0	1.595505618	1.379775281	445	1	2	51	1	1504	936.3333333	14	1
4008	2002/7/29 11:59	1	1	1	0	0.00536193	0	373	1	1	0	1	480	470.5	338	1
4010	2002/7/17 16:21	1	1	1	0	0.015424165	0.033419023	389	1	1	0	1	468	458.5	326	0
4011	2002/7/17 11:16	1	1	1	0	0	0.005076142	394	1	1	1	1	466	456.5	324	0
4012	2002/7/16 9:54	1	2	3	0.613547459	0.144194757	0	178	1	5	39	1	463	453.5	321	1
4013	2002/6/11 16:02	1	1	1	0	0.005277045	0.007915567	379	1	1	12	1	455	445.5	316	1
4014	2002/5/30 23:36	1	1	1	0	0.010526316	0.010526316	380	1	1	0	1	451	441.5	312	0
4016	2002/5/29 15:49	2	3	4	0.758801969	0.103515625	0.013671875	128	1	2	33	0.75	447	437.5	332	0
4017	2002/5/28 12:21	1	1	1	0	0.058201058	0.074074074	378	1	1	0	1	442	432.5	305	1
4018	2002/5/28 10:42	1	1	1	0	0.091383812	0.010443864	383	1	1	1	1	440	430.5	303	0
4021	2002/5/21 2:29	1	2	2	0.956888666	0.079295154	0.002202643	227	1	5	14	1	431	427	294	0
4022	2002/5/14 10:14	1	2	3	0.75343974	0.025039124	0.00312989	213	0	1	72	1	426	424.5	289	0
4023	2002/5/9 19:48	1	1	1	0	0.002857143	0.002857143	350	1	1	2	1	421	419.5	286	0
4024	2002/5/7 14:56	1	1	1	0	0.025714286	0.008571429	350	1	1	27	1	419	417.5	284	0
4026	2002/4/9 23:33	2	3	3	0.736216199	0.091764706	0.002352941	141.6666667	1	5	7	1	381	381	368	1
4027	2002/4/9 9:34	1	1	1	0	0.003012048	0.003012048	332	0	1	1	1	378	378	273	0
4029	2002/4/8 16:42	1	3	7	0.997625911	0.113821138	0.087804878	87.85714286	0	1	35	0.571428571	372	372	267	0
4030	2002/4/3 15:31	2	4	8	0.884026629	0.064052288	0.005228758	95.625	0	5	0	0.25	343	343	336	0
4032	2002/4/3 14:12	1	1	1	0	0	0	0	0	1	0	1	280	280	216	0
4033	2002/4/3 14:12	1	1	1	0	2.087349398	0	332	0	1	0	1	280	280	216	0
4034	2002/7/29 11:46	1	2	2	0.99107606	0.134357006	0.090211132	260.5	1	5	113	1	478	468.5	336	0
4035	2002/7/26 10:57	1	1	1	0	0	0.076726343	391	1	1	57	1	474	464.5	332	0
4036	2002/7/26 10:56	1	2	2	0.981714084	0.11509434	0.086792453	265	1	5	107	1	473	463.5	331	0
4037	2002/7/24 14:18	1	1	1	0	0.016042781	0.034759358	374	1	1	55	1	469	459.5	327	0
4043	2005/5/3 0:18	2	2	2	1	0.014285714	0.014285714	70	0	3	29	1	9610	4259.910714	4257	0
4045	2004/5/17 22:26	1	1	1	0	0.154761905	0.154761905	84	1	2	0	1	3704	1706.65	6	1
4046	2004/5/17 22:10	2	2	2	0.811278124	0.026631158	0.005326232	375.5	1	1	10	1	6333	2857.021429	2372	1
4049	2004/3/22 17:23	2	3	3	0.999900539	0.041322314	0.155991736	322.6666667	0	1	81	1	5836	2671.166667	2057	0
4050	2004/2/15 22:47	1	1	1	0	0	0.108108108	74	0	1	185	1	5501	2695.183333	318	0
4051	2003/8/14 12:52	1	1	1	0	0.038461538	0.038461538	78	0	1	156	1	4199	2343.75	268	0
4055	2003/2/26 21:25	1	1	1	0	0.311688312	0.298701299	77	1	1	13	1	3138	2219.5	208	1
4057	2003/2/13 15:33	1	1	2	0.14609425	0.14213198	0.101522843	394	1	4	0	1	3001	2090.666667	201	1
4058	2003/2/13 11:51	1	1	1	0	0	0	66	1	1	0	1	2998	2087.666667	199	1
4059	2005/5/1 23:02	1	1	1	0	0	0	10	1	1	0	1	9601	4258.166667	468	0
4061	2004/5/11 23:12	1	1	1	0	0	0	7	1	1	0	1	6239	2777.930952	357	0
4062	2002/9/18 10:28	1	2	2	0	0	0	0	1	3	141	1	1494	926.3333333	4	0
4063	2002/5/30 22:21	1	1	3	0.492044148	0.295539033	0.035315985	179.3333333	1	2	6	1	450	440.5	311	1
4068	2002/4/3 14:12	1	1	1	0	0	0	0	0	1	0	1	280	280	216	0
4069	2002/4/3 14:12	1	1	2	0.691894968	2.654822335	0	98.5	0	1	0	0.5	280	280	216	0
4072	2005/8/11 12:16	2	5	11	0.573834723	0.034541724	0.034541724	265.8181818	0	10	1196	0.545454545	9825	3971.84127	4448	1
4075	2005/1/21 14:24	1	1	1	0	0.159340659	0.049450549	182	1	4	424	1	7589	2856.739286	401	0
4078	2003/3/5 16:26	1	1	1	0	0.05988024	0	167	1	3	13	1	3203	2277.666667	219	0
4080	2003/2/17 20:29	1	1	1	0	0.006451613	0	155	0	3	87	1	3063	2150.166667	206	0
4081	2002/11/22 10:05	1	1	1	0	0.071428571	0.038961039	154	1	3	46	1	911	784.5	8	1
4082	2002/10/7 14:14	1	1	1	0	0.02	0.013333333	150	0	2	0	1	1776	1138.5	84	0
4083	2002/10/7 10:54	1	1	1	0	0	0.020134228	149	1	2	4	1	1771	1133.5	79	0
4085	2002/9/25 20:21	1	1	1	0	0.01863354	0.01863354	161	0	2	2	1	1557	952.5	46	0
4086	2002/9/23 14:32	1	1	1	0	0.130434783	0	161	0	2	0	1	1527	923	32	0
4087	2002/9/23 14:26	1	2	2	0.863120569	0.015243902	0.027439024	164	0	6	9	1	1525	921	30	0
4088	2002/9/18 10:48	1	1	1	0	1.50931677	1.068322981	161	1	2	68	1	1503	935.3333333	13	1
4089	2002/7/12 10:53	1	1	1	0	0	0.016260163	123	0	1	43	1	459	449.5	317	0
4091	2002/5/28 10:50	1	1	1	0	0.076923077	0.076923077	26	1	1	7	1	441	431.5	304	0
4093	2002/5/21 2:29	1	1	1	0	0	0	26	1	1	0	1	432	428	295	0
4095	2002/5/27 13:07	1	1	1	0	0.008310249	0.008310249	361	1	1	6	1	439	429.5	302	0
4097	2002/4/10 10:51	1	1	2	0.978869851	0.124352332	0.088082902	96.5	1	1	14	0.5	387	386.5	280	1
4111	2003/11/6 13:18	1	3	3	0.806456833	0.028192371	0.019900498	201	0	3	142	1	2783	1298.216667	33	0
4115	2003/7/14 20:00	1	1	2	0.97372167	0.132107023	0.280936455	299	1	1	161	1	4022	2457.55	348	0
4126	2001/7/9 10:44	1	1	10	0.503378072	0.338414634	0.164634146	32.8	0	4	184	0.5	124	124	77	0
4165	2002/3/25 20:59	2	2	3	0.835331234	1.074074074	0.024691358	54	0	4	102	0.666666667	110	110	103	0
4264	2005/4/5 0:38	1	1	1	0	0	0	0	1	2	41	1	9500	4363.221429	3710	0
4268	2005/2/23 20:50	1	1	2	0.970950594	0.005272408	0.003514938	284.5	1	1	0	0.5	8430	3557.37619	3602	1
4281	2004/10/25 21:37	1	1	1	0	0.662337662	0.038961039	77	1	1	2	1	7075	2714.557143	2596	1
4283	2004/10/6 21:07	1	1	1	0	0.027722772	0.007920792	505	1	2	0	1	6926	2705.004762	2469	1
4284	2004/10/5 13:16	1	1	2	1	0.003703704	0	270	1	2	205	1	6898	2678.171429	2441	0
4293	2004/5/5 23:29	1	2	3	0.662486956	0.138489209	0.043165468	185.3333333	1	5	0	1	3645	1670.733333	2360	1
4294	2004/5/3 20:17	1	1	1	0	0	0	0	1	2	248	1	2730	1089.483333	106	0
4295	2004/4/25 23:59	1	2	2	0.99107606	0.082901554	0.010362694	96.5	1	2	47	1	6013	2587.033333	1851	1
4300	2004/3/29 20:33	1	1	2	0	0.130559541	0.06312769	348.5	1	1	27	1	5861	2654.116667	1742	1
4303	2004/3/15 21:38	1	1	1	0	0.098314607	0.025280899	356	1	1	4	1	5763	2644.5	1655	0
4322	2001/8/13 16:35	1	1	2	1	1	1	1	1	4	134	1	230	230	2	0
4324	2002/4/3 14:08	1	1	6	0.811558882	0.611413043	0.505434783	61.33333333	0	4	111	0.333333333	274	274	57	0
4337	2007/3/19 1:04	1	1	2	0.782444129	0.084210526	0.142105263	95	1	2	929	1	10448	1729.940152	4372	0
4340	2007/1/16 22:13	1	2	2	0.103275085	0.06598513	0.002788104	538	1	2	973	1	10410	1888.928824	4349	0
4343	2006/3/27 19:43	1	1	5	0.624875507	0.421621622	0.091891892	37	1	4	1537	0.6	10217	2504.41627	4214	0
4353	2005/6/15 19:44	1	1	3	0.981827005	0.677966102	3.559322034	19.66666667	1	2	67	0.666666667	9813	4256.613095	3951	1
4369	2005/3/14 14:11	1	2	5	0.957999439	0.144032922	0.013717421	145.8	1	2	93	0.6	9397	4429.905952	3625	1
4391	2004/9/17 15:14	1	1	1	0	0	0.728813559	59	1	3	23	1	6701	2583.571429	2256	0
4406	2004/5/10 23:12	1	1	1	0	0.394736842	1.078947368	38	1	3	5	1	3679	1693.266667	2384	1
4412	2004/5/5 14:23	1	2	4	0.664694454	0.051829268	0.079268293	82	1	5	331	0.75	6142	2684.780952	1779	1
4431	2004/2/27 14:08	2	2	2	0.566509507	0	0.036900369	406.5	1	4	16	1	3040	1278.333333	42	0
4450	2003/4/25 13:15	1	8	29	0.888573443	0.069529086	0.044598338	124.4827586	1	1	14	0.24137931	3624	2388.25	246	1
4451	2003/4/25 11:57	1	4	4	0.787208714	0.036931818	0.042613636	88	1	1	4	0.25	3559	2323.25	181	0
4485	2002/3/29 12:08	2	3	3	0.417988731	0.896	0.472	41.66666667	0	3	0	0.333333333	155	155	148	0
4516	2004/10/29 18:48	1	1	1	0	0	0	45	1	1	0	1	7142	2765.602381	2628	0
4531	2005/1/21 23:11	1	3	3	0.894342646	0.054585153	0.041484716	152.6666667	1	2	0	0.666666667	7599	2866.739286	3025	1
4535	2003/5/12 12:37	1	1	1	0	0.044025157	0.031446541	159	1	1	17	1	3933	2579.733333	327	0
4543	2004/5/7 19:41	1	1	1	0	0.008254717	0.001179245	848	1	2	0	1	6182	2721.747619	1911	1
4583	2004/11/22 23:10	1	1	1	0	0.8	0.2	5	0	1	451	1	7298	2747.82619	2760	0
4589	2004/1/16 14:54	1	2	4	0.942156764	0.035812672	0.035812672	90.75	0	1	513	0.5	5269	2635.35	1273	0
4591	2003/10/7 13:29	1	3	4	0.979251515	0.029177719	0.053050398	94.25	0	1	129	0.75	4917	2826.883333	1063	0
4597	2003/8/29 14:16	1	3	57	0	0	0	100.5263158	1	1	0	0.01754386	4345	2416.216667	584	1
4604	2005/1/10 23:56	1	1	1	0	0.5	0	12	0	1	500	1	7536	2848.747619	2969	0
4609	2004/1/12 0:05	1	1	1	0	0.153846154	0.164835165	91	0	1	136	1	5237	2629.616667	1252	0
4613	2006/2/10 13:29	1	1	1	0	0.090225564	0.090225564	133	0	2	183	1	10099	2742.133333	4140	0
4617	2004/9/1 17:19	1	1	1	0	0.02238806	0.02238806	134	0	1	16	1	6623	2621.945238	2211	0
4618	2004/8/16 14:48	1	1	1	0	0.007462687	0.007462687	134	0	1	99	1	6573	2724.678571	2169	0
4634	2004/1/16 15:03	1	2	2	0.828055725	0.379310345	0.413793103	14.5	0	1	280	1	5271	2637.35	1275	0
4670	2006/1/4 13:39	1	1	1	0	0.238095238	0.904761905	21	1	1	315	1	9945	2742.219444	4053	0
4674	2004/5/9 23:46	1	11	26	0.927323226	0.032001925	0.040182868	159.8461538	0	3	2549	0.846153846	6216	2755.264286	1943	1
4676	2004/10/6 20:49	1	1	1	0	0	0	0	0	1	7	1	6920	2699.004762	2463	0
4678	2004/8/25 20:14	1	4	7	0.466966264	0.069273743	0.031284916	127.8571429	1	3	489	0.714285714	6607	2647.783333	2198	1
4680	2004/6/3 14:29	1	1	1	0	0.020833333	0.020833333	96	1	1	0	1	6408	2862.397619	2065	0
4681	2004/6/3 14:25	1	1	1	0	0.104166667	0.010416667	96	1	1	17	1	6407	2861.397619	2064	0
4682	2004/5/17 18:31	1	1	1	0	0.1	0.011111111	90	0	1	0	1	6320	2844.021429	1998	0
4684	2004/5/15 12:09	1	5	12	0.642849489	0.305016722	0.040802676	124.5833333	1	3	452	0.75	6292	2819.757143	1979	1
4688	2004/12/7 12:34	1	1	1	0	0.006756757	0.006756757	148	1	1	8	1	7387	2785.864286	2834	0
4689	2004/11/29 0:20	1	1	1	0	0	0	148	1	1	0	1	7315	2736.82381	2775	1
4692	2004/6/10 15:45	1	1	1	0	0.189189189	0.081081081	148	1	1	22	1	6435	2872.980952	2089	0
4693	2004/5/19 23:15	1	1	1	0	0.007352941	0.007352941	136	1	1	14	1	6341	2860.154762	2016	0
4694	2004/5/5 12:32	1	1	1	0	0.125	0.080882353	136	1	1	9	1	6130	2672.780952	1885	0
4696	2004/4/15 12:16	1	3	5	0.400129963	0.258089976	0.055248619	253.4	1	1	89	1	5980	2694.3	1822	1
4697	2004/3/19 16:45	1	1	1	0	0	0	62	1	1	0	1	5830	2676.8	1718	1
4700	2004/3/9 12:33	1	1	1	0	0.026666667	0.013333333	75	1	1	1	1	5678	2573.716667	1596	0
4701	2004/3/8 22:26	1	1	1	0	0.189189189	0.013513514	74	1	1	5	1	5668	2564.866667	1587	0
4702	2004/3/3 18:08	1	1	1	0	0.029411765	0.029411765	68	1	1	2	1	5653	2580.766667	1573	0
4703	2004/3/1 0:19	1	1	1	0	0.176470588	0.073529412	68	1	1	136	1	5627	2566.316667	1548	0
4704	2003/10/17 17:59	1	1	1	0	0.121212121	0	66	0	1	49	1	4966	2841.8	1085	0
4710	2007/12/20 11:54	1	1	1	0	0.049803408	0.038007864	763	1	3	1	1	10516	1398.837168	4420	0
4711	2007/12/19 9:39	1	1	1	0	0.107427056	0.092838196	754	1	3	274	1	10482	2279.66723	113	0
4712	2007/3/20 18:09	1	1	1	0	0.00132626	0.00132626	754	0	3	1	1	10463	1744.454293	4385	0
4713	2007/3/19 11:24	1	2	5	0.323632292	0.006238303	0.112289457	320.6	1	3	0	0.4	10462	1743.940152	4384	0
4716	2006/3/7 12:24	1	1	1	0	0.010575793	0.009400705	851	1	2	13	1	10167	2506.829365	4182	1
4717	2006/2/22 15:59	1	8	14	0.74567113	0.008085106	0.01106383	335.7142857	0	5	1140	0.857142857	10159	2522.397619	4176	0
4718	2006/2/7 13:57	1	1	1	0	0.003529412	0.004705882	850	0	2	1	1	10037	2692.110317	4112	0
4719	2006/2/6 18:16	1	1	1	0	0.002352941	0.005882353	850	1	2	28	1	10034	2738.996429	4110	0
4720	2006/1/9 16:31	1	1	1	0	0.069248826	0.039906103	852	1	2	214	1	9955	2737.764286	4062	0
4721	2005/6/9 14:59	1	2	2	0.997502546	0.013667426	0.005694761	439	1	2	46	1	9809	4265.218254	3947	0
4722	2005/5/16 22:58	1	1	1	0	0.002398082	0.002398082	834	0	2	4	1	9655	4224.319444	3831	0
4723	2005/5/12 22:31	1	1	1	0	0.001199041	0.001199041	834	1	2	10	1	9636	4242.125794	3813	0
4725	2005/5/1 22:13	1	1	1	0	0.011976048	0.00239521	835	1	2	2	1	9597	4254.166667	3781	0
4726	2005/4/29 11:31	1	1	2	0	0.024096386	0	415	1	2	22	1	9590	4270.484921	3774	0
4727	2005/4/25 10:29	1	1	1	0	0.001216545	0.006082725	822	1	2	5	1	9579	4281.286905	3771	0
4728	2005/4/20 8:42	1	1	1	0	0.006067961	0	824	1	2	9	1	5127	2129.904762	103	0
4729	2005/4/11 17:34	1	1	1	0	0.02676399	0.010948905	822	1	2	6	1	9559	4377.421429	3751	1
4730	2005/4/5 12:37	1	2	3	0.392377827	0.034896401	0.021810251	305.6666667	1	2	46	1	9505	4368.221429	3715	0
4731	2005/3/25 0:49	1	1	1	0	0.016089109	0.014851485	808	1	2	6	1	9457	4460.214286	3672	1
4732	2005/3/19 12:13	1	1	1	0	0	0.003745318	801	0	2	5	1	9415	4434.335714	3639	0
4733	2005/3/14 14:47	1	1	1	0	0.006242197	0	801	1	2	0	1	9408	4440.905952	3636	0
4734	2005/3/14 14:33	1	1	2	0.180292547	0.453001133	0.004530011	441.5	1	2	38	0.5	9407	4439.905952	3635	0
4737	2005/1/14 15:08	1	2	2	0.485460761	0.02690583	0.001494768	334.5	1	2	47	1	7549	2843.2	2979	0
4738	2005/1/6 13:19	1	1	1	0	0.003378378	0	592	1	2	7	1	7492	2815.6	2931	0
4739	2004/12/30 13:46	1	1	1	0	0.027118644	0	590	1	2	22	1	7451	2785.640476	2890	0
4740	2004/12/8 19:35	1	1	1	0	0.01208981	0	579	1	2	5	1	7403	2801.864286	2849	0
4742	2004/11/29 0:20	1	1	2	0	0.011647255	0.006655574	300.5	1	2	75	1	7314	2735.82381	2774	0
4743	2004/11/15 11:06	1	1	1	0	0.011686144	0	599	1	2	13	1	7205	2685.383333	2676	0
4744	2004/11/2 17:59	1	1	1	0	0.005042017	0	595	1	2	6	1	7165	2745.104762	2649	1
4745	2004/10/27 19:36	1	1	1	0	0.001686341	0.001686341	593	0	2	1	1	7105	2731.392857	2614	0
4747	2004/10/25 19:34	1	1	1	0	0.204116638	0.063464837	583	1	2	3	1	7070	2709.557143	2591	1
4748	2004/10/22 13:36	1	1	1	0	0.018115942	0	552	1	2	2	1	7043	2713.928571	2565	0
4749	2004/10/20 15:02	1	1	1	0	0.027522936	0.011009174	545	1	2	0	1	7040	2721.780952	2563	1
4750	2004/10/20 12:13	1	1	1	0	0.001862197	0.001862197	537	0	2	2	1	7036	2717.780952	2559	0
4751	2004/10/18 14:59	1	1	1	0	0.03538175	0.024208566	537	1	2	5	1	7010	2720.459524	2546	0
4753	2004/10/13 11:58	1	1	2	0.432750159	0.061253561	0.002849003	351	1	2	8	1	6946	2693.295238	2489	1
4754	2004/10/12 0:28	1	1	1	0	0.009345794	0.001869159	535	1	2	0	1	6944	2696.071429	2487	0
4755	2004/10/12 0:17	1	2	5	0.875254038	0.021617294	0.004403523	499.6	1	2	22	0.8	6943	2695.071429	2486	1
4756	2004/10/11 11:33	1	2	5	0.870720753	0.070307167	0.019112628	293	1	2	44	0.6	6937	2693.038095	2480	0
4757	2004/10/8 14:32	1	1	1	0	0.072106262	0.041745731	527	1	2	2	1	6932	2707.188095	2475	0
4760	2004/10/6 20:41	1	1	1	0	0.016064257	0.012048193	498	1	2	1	1	6913	2692.004762	2456	0
4761	2004/10/5 19:32	1	1	2	0.782444129	0.071813285	0.005385996	278.5	1	2	0	0.5	6908	2688.171429	2451	0
4763	2004/10/4 13:22	1	1	1	0	0.014583333	0.014583333	480	0	2	1	1	6889	2677.004762	2434	0
4764	2004/10/3 22:01	1	1	1	0	0.008333333	0	480	1	2	4	1	6888	2683.871429	2433	0
4769	2004/8/16 12:46	1	1	1	0	0.112033195	0.091286307	482	1	2	7	1	6570	2721.678571	2166	0
4771	2004/8/6 18:31	1	1	1	0	0.070967742	0.004301075	465	1	2	60	1	6546	2750.361905	2144	0
4772	2004/6/7 19:29	1	2	3	0.846475587	0.025376685	0.001586043	420.3333333	1	2	297	1	6427	2868.030952	2083	1
4773	2004/5/24 14:18	1	1	1	0	0.002272727	0.002272727	440	0	2	7	1	6359	2855.930952	2026	0
4776	2004/5/11 11:26	1	2	2	0.970950594	0.012924071	0.015347334	619	0	2	5	1	6234	2772.930952	1955	1
4778	2004/4/26 16:54	1	1	1	0	0.006593407	0	455	1	2	7	1	6029	2601.333333	1861	0
4780	2004/4/13 0:29	1	1	1	0	0.006622517	0.006622517	453	1	1	1	1	5967	2693.3	1811	0
4781	2004/4/12 20:59	1	3	5	0.720858448	0.128324468	0.091755319	300.8	1	1	120	1	5965	2702.133333	1809	1
4782	2004/4/9 0:03	1	1	1	0	0.006666667	0	450	1	1	9	1	5954	2703.65	1798	0
4783	2004/3/31 20:25	1	1	1	0	0.006696429	0.006696429	448	1	1	0	1	5891	2672.433333	1760	0
4784	2004/3/31 15:38	1	1	1	0	0.013392857	0	448	1	1	0	1	5881	2662.433333	1751	0
4785	2004/3/31 15:36	1	1	1	0	0.015765766	0.013513514	444	1	1	0	1	5880	2661.433333	1750	0
4786	2004/3/31 15:14	1	2	2	0.964078765	0.038626609	0	233	1	1	227	1	5878	2659.433333	1748	0
4787	2004/3/19 16:47	1	1	1	0	0.098623853	0.05733945	436	1	1	1	1	5831	2677.8	1719	1
4788	2004/3/18 15:56	1	1	1	0	0.007092199	0	423	1	1	1	1	5818	2665.65	1708	0
4789	2004/3/17 17:13	1	1	1	0	0.016627078	0.007125891	421	1	1	0	1	5807	2658.566667	1698	1
4790	2004/3/17 13:57	1	2	2	0.506813115	0.21976593	0.023407022	384.5	1	2	8	1	5803	2654.566667	1695	1
4792	2004/3/11 18:35	1	3	6	0.966420115	0.024975025	0.02997003	166.8333333	1	1	0	0.5	5740	2627.866667	1639	1
4793	2004/3/11 18:23	1	1	2	0.948848294	0.093439364	0.041749503	251.5	1	1	12	1	5721	2608.866667	1620	0
4794	2004/3/8 22:09	1	1	1	0	0.012461059	0.034267913	321	1	1	12	1	5667	2563.866667	1586	1
4795	2004/2/25 23:09	1	1	1	0	0.009375	0	320	1	1	0	1	5592	2561.033333	1529	0
4797	2004/2/18 15:24	1	1	1	0	0.006711409	0.006711409	298	1	1	1	1	5527	2707.1	1484	0
4798	2004/2/17 20:02	1	1	1	0	0.040133779	0	299	1	1	0	1	5517	2700.85	1475	0
4799	2004/2/17 14:06	1	1	1	0	0.010273973	0.006849315	292	1	1	0	1	5516	2699.85	1474	0
4801	2004/2/6 14:37	1	1	2	0.787126586	0.111111111	0.023809524	126	1	1	0	1	5466	2702.983333	1450	1
4802	2004/2/6 13:15	1	1	2	0.650022422	0.016528926	0.008264463	121	1	1	0	0.5	5459	2695.983333	1443	0
4803	2004/2/6 12:38	1	1	3	0.892238622	0.089552239	0.007462687	134	1	1	23	0.666666667	5453	2689.983333	1438	1
4805	2004/1/30 19:58	1	1	1	0	0.006134969	0.006134969	163	1	1	1	1	5435	2698.533333	1421	0
4806	2004/1/29 12:45	1	4	6	0.782572478	0.217808219	0.056164384	121.6666667	1	1	229	1	5423	2694.783333	1412	1
4807	2004/1/22 19:43	1	1	1	0	0.006369427	0.006369427	157	1	1	0	1	5366	2685.7	1358	0
4808	2004/1/22 19:39	1	4	5	0.737177891	0.051912568	0.051912568	146.4	1	1	8	0.8	5365	2684.7	1357	0
4809	2004/1/22 19:03	1	4	4	0.438768926	0.06257379	0.030696576	211.75	1	1	0	0.75	5359	2678.7	1351	0
4810	2004/1/22 12:27	1	1	1	0	0.006369427	0.006369427	157	1	1	0	1	5350	2669.7	1342	0
4812	2004/1/20 20:01	1	3	3	0.662096753	0.041818182	0.007272727	183.3333333	1	1	0	1	5305	2630.266667	1307	0
4814	2004/1/14 15:41	1	1	1	0	0.03164557	0.018987342	158	1	1	0	1	5258	2629.516667	1265	0
4815	2004/1/14 14:57	1	2	6	0.742215738	0.0502693	0.190305206	92.83333333	1	1	533	0.833333333	5256	2627.516667	1263	1
4816	2003/12/4 11:14	1	1	1	0	0.006410256	0.006410256	156	0	1	1	1	5176	2647.983333	1214	0
4817	2003/12/3 19:24	1	1	1	0	0.025641026	0.006410256	156	1	1	47	1	5169	2644.483333	1207	1
4818	2003/10/17 18:07	1	1	1	0	0.019480519	0.019480519	154	0	1	17	1	4967	2842.8	1086	0
4819	2003/9/30 13:21	1	1	2	0.926504446	0.114583333	0.00297619	336	1	1	38	1	4876	2822.933333	1034	1
4824	2005/5/9 19:55	1	1	1	0	0.077777778	0	90	1	1	56	1	9622	4240.955159	3799	0
4827	2004/11/8 17:45	1	2	2	0.733537929	0.174863388	0.010928962	91.5	1	1	24	1	7177	2708.759524	2660	0
4828	2004/10/27 18:40	1	5	6	0.818853932	0.097777778	0.048888889	112.5	1	2	85	0.833333333	7102	2728.392857	2613	1
4831	2004/3/15 12:00	1	1	1	0	0	0.034482759	58	1	1	35	1	5753	2634.5	1652	0
4832	2004/2/9 14:38	1	1	1	0	0.066666667	0.033333333	60	1	1	3	1	5472	2692.15	1456	1
4834	2004/2/6 13:16	1	2	5	0.56238237	0.052139037	0.164438503	149.6	1	1	0	0.8	5464	2700.983333	1448	1
4837	2004/2/2 1:28	1	2	3	0.954574746	0.116448326	0.010189229	229	1	1	9	0.666666667	5445	2698.15	1430	1
4838	2004/1/30 19:58	1	3	4	0.719121771	0.0501002	0.026052104	124.75	1	1	4	0.5	5440	2703.533333	1426	1
4848	2006/2/8 19:39	1	1	2	0.387743181	0.0642978	0.002538071	591	1	2	350	1	10046	2692.354762	4121	0
4849	2006/2/8 19:26	1	2	2	0.721928095	0.022977023	0.011988012	500.5	1	2	385	1	10043	2689.354762	4118	0
4850	2006/1/4 16:01	1	1	1	0	0.037735849	0.001048218	954	1	2	210	1	9948	2745.219444	4056	0
4851	2005/6/8 18:42	1	4	5	0.723852494	0.033629687	0.002705837	517.4	1	3	137	1	9807	4263.218254	3945	0
4852	2005/5/16 22:57	1	1	1	0	0.006486486	0	925	1	2	38	1	9654	4223.319444	3830	0
4853	2005/4/8 17:08	1	1	2	1	0.001813237	0.001813237	551.5	1	3	88	0.5	9535	4391.897619	3738	0
4855	2005/2/1 17:39	1	1	1	0	0.001085776	0.004343105	921	0	2	5	1	7719	2961.040476	3082	0
4857	2004/12/30 14:53	1	1	1	0	0.010799136	0.006479482	926	1	2	0	1	7456	2790.640476	2895	0
4858	2004/12/30 14:03	1	2	2	0.852405179	0.002829655	0.007357102	883.5	1	2	82	1	7455	2789.640476	2894	0
4859	2004/11/7 23:04	1	1	1	0	0.052972973	0.00972973	925	1	2	11	1	7172	2712.409524	2656	0
4860	2004/10/27 20:26	1	1	1	0	0.012222222	0.006666667	900	1	2	2	1	7106	2732.392857	2615	0
4862	2004/10/22 20:23	1	2	2	0.552495114	0.028415301	0.01420765	457.5	1	2	186	1	7051	2721.928571	2572	0
4863	2004/10/18 9:40	1	1	1	0	0.013468013	0.002244669	891	1	2	6	1	7008	2718.459524	2545	0
4865	2004/10/6 20:38	1	1	1	0	0.001133787	0.002267574	882	0	2	0	1	6912	2691.004762	2455	0
4866	2004/10/6 16:24	1	1	1	0	0.001132503	0.001132503	883	1	2	7	1	6910	2689.004762	2453	0
4868	2004/9/27 16:25	1	2	3	0.980834038	0.006128703	0	652.6666667	1	2	14	0.666666667	6710	2533.554762	2262	0
4869	2004/9/27 14:42	1	1	2	0.96323122	0.079395085	0.042533081	529	1	2	54	1	6707	2530.554762	2259	0
4870	2004/9/15 13:46	1	1	1	0	0.001154734	0.001154734	866	1	2	16	1	6688	2572.019048	2249	1
4871	2004/8/30 19:13	1	1	1	0	0.016166282	0.013856813	866	1	2	12	1	6619	2624.802381	2210	0
4872	2004/8/18 19:53	1	1	1	0	0.001153403	0.001153403	867	1	2	76	1	6593	2737.045238	2188	0
4873	2004/6/3 17:03	1	1	1	0	0.010368664	0.001152074	868	1	2	14	1	6412	2866.397619	2069	0
4874	2004/5/20 13:21	1	1	1	0	0.006952491	0.069524913	863	1	2	3	1	6347	2865.688095	2020	0
4875	2004/5/17 23:38	1	1	1	0	0.001126126	0.001126126	888	1	2	0	1	6337	2861.021429	2013	1
4876	2004/5/17 23:31	1	1	1	0	0.006756757	0.010135135	888	1	2	0	1	6336	2860.021429	2012	0
4877	2004/5/17 20:11	1	1	1	0	0.084650113	0.020316027	886	1	2	7	1	6330	2854.021429	2008	0
4878	2004/5/10 15:52	1	2	2	0.872696504	0.043968433	0.021420519	443.5	1	2	4	1	6224	2763.097619	1947	1
4879	2004/5/9 23:23	1	1	1	0	0.005896226	0.001179245	848	1	2	2	1	6190	2729.264286	1917	0
4881	2004/5/7 11:19	1	1	1	0	0.094674556	0.043786982	845	1	2	0	1	6175	2714.747619	1910	1
4882	2004/5/7 10:49	1	2	2	0.769192829	0.013215859	0.037130271	794.5	1	2	3	1	6173	2712.747619	1908	1
4883	2004/5/5 16:28	1	1	1	0	0.032806804	0.032806804	823	1	2	0	1	6144	2686.780952	1894	1
4884	2004/5/5 15:13	1	1	1	0	0.001219512	0.001219512	820	1	2	2	1	6143	2685.780952	1893	0
4885	2004/5/3 20:49	1	1	1	0	0.001219512	0.001219512	820	1	2	0	1	6091	2635.169048	1882	0
4887	2004/5/3 11:46	1	1	1	0	0.001234568	0.001234568	810	1	2	7	1	6082	2626.169048	1877	0
4888	2004/4/26 10:29	1	1	1	0	0.002469136	0.002469136	810	1	2	3	1	6020	2592.333333	1858	0
4889	2004/4/23 20:47	1	1	1	0	0.004938272	0.012345679	810	1	2	0	1	6007	2597.983333	1847	0
4890	2004/4/23 20:33	1	1	1	0	0.001233046	0.001233046	811	1	2	0	1	6006	2596.983333	1846	0
4891	2004/4/23 20:30	1	1	1	0	0.01972873	0.008631319	811	1	2	0	1	6005	2595.983333	1845	1
4892	2004/4/23 20:20	1	1	1	0	0.03113325	0.00622665	803	1	2	0	1	6004	2594.983333	1844	1
4893	2004/4/23 0:28	1	1	1	0	0.012658228	0	790	1	2	4	1	5994	2584.983333	1836	0
4895	2004/4/18 16:35	1	1	1	0	0.017766497	0.039340102	788	1	1	3	1	5990	2661.683333	1832	0
4897	2004/4/13 0:29	1	1	1	0	0.013784461	0.013784461	798	1	1	7	1	5966	2692.3	1810	0
4898	2004/4/6 20:26	1	1	1	0	0.086901763	0.027707809	794	1	1	1	1	5924	2676.883333	1780	1
4899	2004/4/5 1:01	1	1	1	0	0.026246719	0.01312336	762	1	1	1	1	5915	2668.766667	1775	0
4900	2004/4/4 23:46	1	1	1	0	0.111111111	0.085978836	756	1	1	2	1	5908	2661.983333	1768	1
4901	2004/4/2 20:21	1	1	1	0	0.090053763	0.010752688	744	1	1	3	1	5907	2687.483333	1767	0
4904	2004/3/17 22:46	1	1	1	0	0.016129032	0.002932551	682	1	1	0	1	5813	2664.566667	1703	1
4905	2004/3/17 18:28	1	1	1	0	0.00739645	0.00739645	676	1	1	0	1	5811	2662.566667	1702	1
4906	2004/3/17 15:03	1	1	1	0	0.035502959	0.023668639	676	1	1	1	1	5805	2656.566667	1697	1
4907	2004/3/16 19:09	1	1	1	0	0.004477612	0.005970149	670	1	1	0	1	5792	2647.7	1684	0
4908	2004/3/16 0:27	1	1	1	0	0.001490313	0.001490313	671	0	1	2	1	5774	2629.7	1666	0
4909	2004/3/14 23:19	1	1	1	0	0.087928465	0.01490313	671	1	1	2	1	5751	2633.05	1650	1
4910	2004/3/12 21:34	1	1	1	0	0.117647059	0.075851393	646	1	1	4	1	5744	2629.366667	1643	0
4911	2004/3/8 22:27	1	1	1	0	0.006688963	0.006688963	598	0	1	3	1	5669	2565.866667	1588	0
4912	2004/3/5 21:30	1	1	1	0	0.080267559	0.073578595	598	1	1	0	1	5658	2581.066667	1578	0
4913	2004/3/5 12:10	1	1	1	0	0.004991681	0.001663894	601	1	1	2	1	5656	2579.066667	1576	0
4914	2004/3/3 14:25	1	1	1	0	0.006677796	0.001669449	599	1	1	2	1	5650	2577.766667	1570	0
4915	2004/3/1 0:26	1	1	1	0	0.098993289	0.036912752	596	1	1	5	1	5628	2567.316667	1549	0
4916	2004/2/25 23:10	1	1	1	0	0.008741259	0.001748252	572	0	1	0	1	5593	2562.033333	1530	0
4917	2004/2/25 21:45	1	1	1	0	0.003502627	0.001751313	571	1	1	0	1	5590	2559.033333	1527	0
4918	2004/2/25 18:53	1	1	1	0	0.008756567	0.001751313	571	0	1	1	1	5589	2558.033333	1526	0
4919	2004/2/24 14:52	1	1	1	0	0.042179262	0.04745167	569	1	1	4	1	5568	2725.95	1505	1
4920	2004/2/20 18:28	1	1	1	0	0.007017544	0.007017544	570	0	1	2	1	5553	2732.9	1496	0
4921	2004/2/18 15:28	1	1	1	0	0.00877193	0.003508772	570	1	1	0	1	5529	2709.1	1486	0
4922	2004/2/18 15:25	1	1	1	0	0.014059754	0.003514938	569	1	1	0	1	5528	2708.1	1485	0
4923	2004/2/18 14:25	1	1	1	0	0.033628319	0.026548673	565	1	1	2	1	5525	2705.1	1483	0
4924	2004/2/16 19:51	1	1	1	0	0.135472371	0.07486631	561	1	1	18	1	5509	2697.35	1468	1
4926	2004/1/26 20:13	1	1	1	0	0.005319149	0.005319149	564	1	1	0	1	5413	2700.566667	1402	0
4927	2004/1/26 1:36	1	1	1	0	0.040925267	0	562	1	1	1	1	5406	2693.566667	1397	1
4928	2004/1/25 18:15	1	1	1	0	0.010968921	0	547	0	1	2	1	5397	2692.066667	1388	0
4930	2004/1/22 17:49	1	1	1	0	0.001828154	0.001828154	547	0	1	0	1	5355	2674.7	1347	0
4931	2004/1/22 8:32	1	1	4	0.026885079	0.148629149	0.323232323	173.25	1	1	68	1	5348	2667.7	1340	1
4932	2004/1/16 17:35	1	1	1	0	0.001724138	0.001724138	580	1	1	4	1	5272	2638.35	1276	0
4933	2004/1/12 20:15	1	1	1	0	0.001724138	0	580	1	1	0	1	5243	2635.616667	1257	0
4934	2004/1/12 12:46	1	1	1	0	0	0.001724138	580	0	1	0	1	5240	2632.616667	1255	0
4937	2003/10/17 12:27	1	1	3	0.661307148	0.211668928	0.104477612	245.6666667	1	1	22	0.666666667	4958	2833.8	1084	1
4940	2003/9/24 22:06	1	1	1	0	0.005964215	0.003976143	503	1	1	26	1	4839	2828.3	1000	0
4943	2004/3/10 17:27	1	2	2	0	0	0.030769231	97.5	0	1	196	1	5692	2581.816667	1606	0
4946	2004/10/25 19:34	1	1	1	0	0	0	446	1	1	0	1	7071	2710.557143	2592	0
4949	2004/10/6 21:09	1	1	1	0	0.461538462	0.153846154	13	1	1	404	1	6927	2706.004762	2470	0
4951	2006/3/27 14:08	1	1	1	0	0.002344666	0	853	1	3	20	1	2059	1471.45	124	0
4956	2004/12/3 19:41	1	1	1	0	0.123595506	0	178	1	2	4	1	7379	2788.833333	2826	1
4957	2004/10/25 19:34	1	1	2	0.824530021	0.265171504	0.005277045	379	1	2	89	1	7073	2712.557143	2594	1
4958	2004/10/5 13:20	1	1	1	0	0	0	0	1	1	151	1	6899	2679.171429	2442	0
4961	2004/5/3 12:05	2	2	2	0.168660931	0.056	0.035428571	437.5	1	4	75	1	6084	2628.169048	2220	1
4969	2004/1/29 16:38	1	1	1	0	0.230769231	0.230769231	13	0	1	0	1	5434	2705.783333	1420	0
4974	2004/1/20 18:15	1	1	1	0	0.024390244	0.024390244	123	0	1	95	1	5295	2620.266667	1297	0
4975	2003/10/17 18:10	1	1	1	0	0.219512195	0.780487805	123	1	1	0	1	4968	2843.8	1087	0
4978	2003/9/25 18:19	1	2	2	0.999926399	0.055452865	0.12754159	270.5	1	1	54	0.5	4852	2830.483333	1012	0
4982	2007/4/16 14:31	1	1	1	0	0.035502959	0.065088757	169	0	2	28	1	10468	1692.693434	4390	0
4988	2004/12/6 17:17	1	1	3	0.831798714	0.132701422	0.161137441	70.33333333	1	2	9	0.666666667	7385	2785.064286	2832	0
4990	2004/11/29 0:21	1	1	1	0	0.263473054	0.269461078	167	1	2	47	1	7316	2737.82381	2776	1
4992	2004/10/6 21:01	1	1	1	0	0.272108844	0.006802721	147	1	2	7	1	6924	2703.004762	2467	0
4994	2004/9/28 19:11	1	1	1	0	0.008	0.008	125	1	2	89	1	6719	2539.371429	2266	0
4995	2004/7/1 17:42	1	1	1	0	0.024	0	125	1	2	47	1	6540	2964.292857	2141	1
4998	2004/4/26 0:02	1	2	3	0.736198942	0.313131313	0.934343434	66	1	2	15	0.666666667	6018	2590.333333	1856	0
5001	2004/4/13 0:29	1	1	1	0	0.046242775	0.028901734	173	1	1	25	1	5968	2694.3	1812	1
5002	2004/3/19 16:44	1	1	1	0	0.152046784	0.029239766	171	1	1	2	1	5829	2675.8	1717	0
5003	2004/3/17 17:48	1	2	2	0.918295834	0.004489338	0.002244669	445.5	1	1	6	1	5809	2660.566667	1700	1
5006	2004/3/2 17:32	1	2	4	0.873921404	0.108433735	0.012048193	103.75	1	1	56	1	5634	2564.266667	1554	1
5007	2004/2/23 23:22	1	2	3	0.925888728	0.305135952	0.057401813	110.3333333	1	1	18	0.666666667	5563	2728.716667	1500	1
5008	2004/2/17 13:56	1	2	4	0.405659797	0.182825485	0.010156971	270.75	1	1	42	1	5515	2698.85	1473	1
5013	2003/12/3 23:36	1	2	3	0.930543998	0.233160622	0.207253886	64.33333333	1	1	255	0.666666667	5175	2650.483333	1213	1
5014	2003/10/1 23:43	1	1	1	0	0.032258065	0.038709677	155	1	1	33	1	4882	2828.533333	1035	0
5016	2004/8/27 11:24	1	1	1	0	0.024	0	125	1	2	110	1	6608	2638.835714	2199	0
5025	2004/12/3 19:41	1	1	2	0	0	0	18.5	1	1	0	0.5	7378	2787.833333	2825	1
5029	2004/10/6 20:41	1	1	1	0	0	0	110	1	1	0	1	6914	2693.004762	2457	0
5031	2004/3/14 23:15	1	1	1	0	0	0	41	1	1	0	1	5748	2630.05	1647	0
5035	2004/9/27 16:26	1	1	1	0	0	0	23	1	1	0	1	6711	2534.554762	2263	0
5037	2005/4/11 17:46	1	1	1	0	0	0	18	1	1	0	1	9561	4379.421429	3753	0
5038	2006/8/31 11:26	1	2	2	1	0.007352941	0.007352941	136	1	1	0	0.5	10350	2098.156385	4312	0
5039	2006/8/31 11:24	1	2	5	0.969022256	0.016293279	0.016293279	98.2	1	1	2447	0.6	10348	2096.156385	4310	0
5040	2005/4/29 11:33	1	1	1	0	0	0	16	1	1	0	1	9591	4271.484921	3775	1
5042	2004/1/12 12:47	1	1	1	0	0.181818182	0.075757576	66	1	1	87	1	5241	2633.616667	1256	0
5043	2003/10/17 18:20	1	1	1	0	0.661290323	0.983870968	62	0	1	0	1	4969	2844.8	1088	1
5047	2005/5/26 17:33	1	1	1	0	0.057971014	0.014492754	69	1	1	17	1	9743	4268.969444	3899	0
5048	2005/5/9 11:32	1	2	5	0.865717023	0.202160494	0.13117284	129.6	1	2	111	0.8	9620	4238.955159	3797	1
5049	2005/4/11 17:42	1	1	1	0	0.096774194	0.096774194	62	0	1	6	1	9560	4378.421429	3752	0
5053	2005/3/19 17:19	1	2	5	0.831590324	0.129699248	0.007518797	106.4	1	1	20	0.8	9420	4439.335714	3644	1
5054	2005/3/19 12:12	1	1	1	0	0.05	0	60	1	1	5	1	9414	4433.335714	3638	0
5055	2005/3/14 14:28	1	1	1	0	0	0	58	1	1	0	1	9405	4437.905952	3633	1
5057	2004/5/7 11:18	1	1	1	0	0.045454545	0.045454545	22	0	1	95	1	6174	2713.747619	1909	0
5058	2004/2/2 1:28	1	1	1	0	0	0	22	1	1	0	1	5442	2695.15	1427	0
5061	2004/1/29 12:45	1	1	1	0	0	0	13	1	1	0	1	5423	2694.783333	1412	0
5068	2004/8/16 14:48	1	1	1	0	0.06626506	0.06626506	166	0	1	99	1	6574	2725.678571	2170	1
5070	2004/1/29 16:03	1	1	2	0.503258335	0.020491803	0.028688525	366	1	1	16	1	5432	2703.783333	1418	1
5071	2004/1/16 17:47	1	1	1	0	0	0.005952381	168	1	1	0	1	5275	2641.35	1279	0
5072	2004/1/16 17:44	1	1	1	0	0.089285714	0.047619048	168	1	1	140	1	5273	2639.35	1277	0
5074	2004/3/15 21:39	1	1	1	0	0	0	0	0	1	45	1	5764	2645.5	1656	0
5075	2004/1/30 19:58	1	1	1	0	0	0	13	1	1	0	1	5440	2703.533333	1426	0
5096	2004/11/17 0:07	1	1	5	0	0	0	47.4	1	1	0	0.2	7263	2736.957143	2733	0
5104	2005/5/9 19:55	1	2	2	0.041739346	1.252808989	1.231273408	534	1	2	48	1	9625	4243.955159	3802	1
5108	2005/2/23 12:31	1	24	133	1	0.022447257	0.022447257	44.54887218	0	3	0	0.007518797	8357	3484.37619	3529	0
5111	2004/11/22 23:10	1	1	2	0.970950594	0.037037037	0.037037037	67.5	1	1	10	0.5	7300	2749.82619	2762	0
5115	2005/11/29 16:39	1	1	3	0	0	0	0	1	2	837	0.333333333	6462	2498.827381	108	0
5122	2005/2/23 12:18	1	28	234	0.988926933	0.048671039	0.04872857	74.28205128	0	5	30968	0.568376068	8224	3351.37619	3396	0
5126	2004/10/5 19:33	1	1	1	0	0	0	53	1	1	0	1	6909	2689.171429	2452	0
5129	2004/10/5 19:27	1	1	2	0.828055725	0.108695652	0.391304348	23	0	1	0	0.5	6906	2686.171429	2449	0
5139	2004/10/6 21:11	1	1	1	0	0	0	102	1	1	0	1	6928	2707.004762	2471	0
5140	2005/3/16 16:15	1	1	2	0	0	0	0	1	2	42	0.5	4903	2024.357143	98	0
5149	2004/10/23 19:31	1	1	1	0	0	0	0	0	1	1	1	7061	2717.040476	2582	0
5155	2004/10/5 13:22	1	1	5	0	0	0	28.8	1	1	0	0.2	6904	2684.171429	2447	0
5156	2006/3/23 14:09	1	6	7	1	0.017610063	0.017610063	113.5714286	0	5	113	0.857142857	10202	2496.187698	4204	0
5157	2006/3/8 11:16	1	1	2	0.831474388	0.090909091	0.041958042	71.5	0	1	717	1	10173	2510.585317	4184	0
5158	2005/4/3 14:50	1	1	1	0	0.044642857	0.008928571	112	1	1	39	1	9486	4362.871429	3701	0
5161	2004/11/8 19:28	1	1	1	0	0.045454545	0.027272727	110	1	1	0	1	7181	2712.759524	2664	0
5163	2004/10/27 20:30	1	1	1	0	0.225806452	0.107526882	93	1	1	1	1	7107	2733.392857	2616	0
5164	2004/10/26 19:32	1	1	1	0	0.406976744	0.337209302	86	1	1	1	1	7093	2726.540476	2604	1
5166	2004/10/23 19:32	1	2	2	0.995727452	0.116788321	0.072992701	205.5	1	1	1	1	7063	2719.040476	2584	0
5167	2004/10/22 20:25	1	1	2	0	0	0	37.5	1	1	0	0.5	7053	2723.928571	2574	1
5168	2005/5/3 11:57	1	1	1	0	0.013888889	0.013888889	72	0	1	4	1	9611	4260.910714	3789	0
5169	2005/4/29 18:07	1	1	1	0	0.5	0.152777778	72	1	1	0	1	9594	4274.484921	3778	0
5170	2005/4/29 11:33	1	2	2	0.74248757	0.015267176	0.002862595	524	1	2	40	1	9593	4273.484921	3777	0
5171	2005/4/11 17:52	1	1	1	0	0.035714286	0.071428571	56	1	1	17	1	9562	4380.421429	3754	1
5172	2005/3/25 0:49	1	1	1	0	0	0	54	1	1	0	1	9458	4461.214286	3673	1
5176	2005/1/10 23:55	1	2	2	0.881290899	0.048076923	0.048076923	52	1	2	30	1	7535	2847.747619	2968	0
5177	2005/1/5 23:45	1	1	1	0	0.030769231	0.015384615	65	1	2	0	1	7491	2817.211905	2930	1
5178	2005/1/5 17:31	1	1	1	0	0.0625	0.9375	64	1	2	0	1	4354	1637.405952	93	0
5179	2005/1/5 16:40	1	1	1	0	0.021276596	0.010638298	94	1	1	28	1	7490	2816.211905	2929	0
5180	2004/12/8 19:49	1	1	1	0	0	0	93	1	1	0	1	7408	2806.864286	2854	1
5181	2005/5/20 16:03	1	1	1	0	0.06	0.02	50	1	1	4	1	9693	4238.202778	3861	0
5182	2005/5/16 19:11	1	1	1	0	0.040816327	0.020408163	49	1	1	7	1	9651	4220.319444	3827	1
5183	2005/5/9 19:55	1	1	1	0	0	0	48	1	1	0	1	9625	4243.955159	3802	1
5187	2004/12/30 13:41	1	1	1	0	0.068181818	0.045454545	44	1	1	14	1	7450	2784.640476	2889	0
5188	2004/12/16 18:49	1	1	1	0	0.045454545	0.045454545	44	0	1	31	1	7441	2835.816667	2880	0
5189	2004/11/15 11:06	1	2	2	0	0	0	51.5	1	1	0	0.5	7207	2687.383333	2678	1
5191	2005/3/14 14:28	1	1	1	0	0	0	40	1	1	0	1	9404	4436.905952	3632	1
5195	2004/10/25 19:36	1	1	1	0	0.064516129	0.064516129	62	0	1	20	1	7074	2713.557143	2595	0
5198	2005/6/3 14:08	1	1	1	0	0.005847953	0.005847953	171	1	1	100	1	9787	4267.756349	3927	0
5209	2005/12/7 13:31	1	1	1	0	0.117117117	0.036036036	111	1	1	287	1	9941	2777.813889	4049	0
5213	2004/6/23 11:18	1	2	6	1	0.040677966	0.040677966	49.16666667	0	2	594	0.666666667	6459	2889.27381	2099	0
5214	2004/1/26 0:58	1	1	1	0	0.018518519	0.018518519	108	0	1	150	1	5398	2685.566667	1389	0
5218	2006/3/6 12:00	1	1	1	0	1.506849315	1.273972603	73	1	1	376	1	10165	2506.477778	4180	0
5236	2004/4/16 21:38	1	1	2	0	0	0	0	1	1	32	1	5982	2695.016667	1824	0
5237	2004/4/15 0:18	1	1	1	0	0.008196721	0.010928962	366	0	1	40	1	5975	2689.3	1817	0
5238	2004/3/6 21:52	1	1	1	0	0.008196721	0.008196721	366	0	1	29	1	5665	2581.85	1585	0
5240	2004/2/6 12:47	1	1	1	0	0	0.00273224	366	1	1	0	1	5457	2693.983333	1441	0
5241	2004/2/6 12:36	1	1	5	0	0	0	161.8	1	1	0	0.2	5450	2686.983333	1435	1
5242	2005/2/23 12:49	1	11	51	0.99324851	0.030612245	0.030023548	99.92156863	0	4	15405	0.549019608	8408	3535.37619	3580	0
5244	2004/5/17 18:37	1	1	1	0	0.514285714	0	35	1	1	1	1	6324	2848.021429	2002	0
5245	2004/5/16 23:48	1	1	1	0	0	0.32	25	1	1	61	1	6306	2832.138095	1984	0
5246	2004/3/16 11:53	1	1	3	0.533357058	0.044117647	0.117647059	45.33333333	1	1	58	1	5777	2632.7	1669	0
5247	2004/3/1 0:30	1	1	1	0	0.225806452	0.129032258	31	1	1	7	1	5629	2568.316667	1550	0
5249	2004/2/17 20:09	1	1	4	0.767421387	0.124010554	0.277044855	94.75	1	1	44	0.5	5522	2705.85	1480	1
5256	2004/3/16 12:33	1	1	1	0	0.009259259	0.009259259	108	1	1	0	1	5782	2637.7	1674	0
5258	2004/2/24 18:07	1	1	2	0.684038436	0.045081967	0.045081967	122	0	1	2	1	5571	2728.95	1508	0
5259	2004/2/23 23:24	1	1	1	0	0	0	111	1	1	0	1	5564	2729.716667	1501	0
5262	2005/5/20 20:50	1	1	3	0.783580704	0.032163743	0.011695906	114	1	1	258	0.333333333	9707	4252.202778	3873	0
5264	2005/2/5 13:48	1	1	1	0	0.003952569	0.003952569	253	0	1	1	1	7741	2969.37381	3102	0
5265	2005/2/4 19:51	1	1	3	0.913986163	0.037174721	0.068773234	179.3333333	1	1	394	1	7740	2971.757143	3101	1
5269	2004/5/7 19:42	1	2	2	0.650022422	0.012820513	0.017948718	195	1	2	22	1	6184	2723.747619	1913	0
5270	2004/4/26 11:23	1	2	2	0.228538144	0.424242424	0.012121212	247.5	1	1	21	1	6022	2594.333333	1860	1
5271	2004/4/16 21:44	1	1	1	0	0.030470914	0.049861496	361	1	1	1	1	5983	2696.016667	1825	0
5273	2004/3/16 11:56	1	1	1	0	0	0	203	1	1	0	1	5778	2633.7	1670	1
5277	2004/10/6 20:33	1	1	1	0	0.029411765	0.029411765	34	1	1	133	1	6911	2690.004762	2454	0
5279	2004/5/17 18:36	1	1	2	0.985228136	0.291139241	0.063291139	39.5	1	1	62	1	6322	2846.021429	2000	1
5280	2004/4/16 21:48	1	1	3	0.669296552	0.276450512	0.498293515	97.66666667	1	1	63	1	5986	2699.016667	1828	1
5282	2004/3/16 11:57	1	1	2	0.087674483	0.288659794	1.577319588	48.5	1	1	49	1	5780	2635.7	1672	1
5289	2005/2/5 13:52	1	1	2	0.918295834	0.010526316	0.010526316	142.5	1	1	2	0.5	7743	2971.37381	3104	0
5292	2004/4/16 21:53	1	2	2	0.238684511	0.077669903	0.169902913	103	1	1	3	1	5988	2701.016667	1830	0
5303	2004/9/29 16:48	1	15	84	0.828579216	0.022179865	0.029544273	137.4047619	1	3	10473	0.69047619	6876	2693.971429	2422	1
5304	2004/9/9 18:18	1	1	1	0	0	0.293233083	133	0	1	92	1	6669	2611.25	2241	0
5305	2004/6/9 18:17	1	1	1	0	0.006451613	0.006451613	155	0	1	5	1	6433	2871.314286	2087	0
5306	2004/6/4 2:04	1	3	5	0.937756321	0.08490566	0.030188679	106	1	1	167	0.8	6418	2869.730952	2075	1
5307	2004/5/27 23:38	1	2	2	0.69621226	0.133333333	0.019047619	105	1	1	2	1	6405	2895.380952	2063	0
5309	2004/5/17 18:37	1	1	1	0	0	0	29	1	1	0	1	6323	2847.021429	2001	1
5313	2005/2/1 20:26	1	1	1	0	0.238493724	0.305439331	239	1	1	71	1	7721	2963.040476	3084	0
5314	2004/11/22 23:11	1	1	1	0	0.013043478	0.004347826	230	0	1	76	1	7301	2750.82619	2763	0
5315	2004/9/7 15:18	1	1	1	0	0.004366812	0.004366812	229	0	1	105	1	6641	2587.67381	2217	0
5316	2004/5/25 1:27	1	1	1	0	0.052173913	0.004347826	230	1	1	16	1	6363	2857.397619	2029	0
5319	2004/3/16 11:58	1	1	1	0	0	0	224	1	1	0	1	5781	2636.7	1673	1
5320	2004/9/29 15:13	1	2	20	0	0	0	0	1	2	2045	0.7	6746	2563.971429	2292	0
5321	2004/8/16 20:22	1	3	8	0.885500568	0.100090171	0.001803427	138.625	1	3	220	0.625	6589	2740.678571	2184	0
5322	2004/8/16 12:32	1	4	6	0.886283262	0.051675185	0.035207269	293.5	1	2	37	0.5	6567	2718.678571	2163	1
5323	2004/8/10 19:11	1	1	1	0	0	0	6	1	1	0	1	6556	2742.528571	2153	0
5326	2004/8/16 12:45	1	1	1	0	0	0	6	1	1	0	1	6569	2720.678571	2165	0
5329	2004/6/30 11:04	1	1	1	0	0.017857143	0.017857143	56	1	1	23	1	6535	2960.859524	2136	0
5330	2004/6/7 14:54	1	3	4	0.853629552	0.030956848	0.00750469	266.5	1	1	46	1	6424	2865.030952	2080	1
5332	2004/5/13 0:49	1	1	1	0	0.078431373	0	51	1	1	37	1	6255	2786.833333	1966	0
5333	2004/4/6 20:22	1	1	3	0.997519476	0.175084175	0.016835017	99	1	1	53	1	5923	2675.883333	1779	0
5334	2004/3/26 19:10	1	2	2	0.847861745	0.05994898	0.005102041	392	1	1	10	1	5848	2650.133333	1730	1
5335	2004/3/16 14:57	1	1	1	0	0.045454545	0.045454545	22	1	1	1	1	5783	2638.7	1675	1
5336	2004/3/15 12:00	1	2	2	0.873981048	0.015406162	0.008403361	357	1	1	6	1	5755	2636.5	1654	1
5337	2004/3/12 21:35	1	1	1	0	0	0	20	1	1	0	1	5745	2630.366667	1644	1
5341	2004/8/10 19:12	1	3	4	0.876958851	0.049881235	0.007125891	421	1	2	247	1	6560	2746.528571	2157	0
5342	2004/5/26 13:48	1	2	2	0.353359335	0.041832669	0.017928287	251	1	3	18	1	6372	2865.764286	2035	0
5343	2004/5/17 22:08	1	1	1	0	0.013574661	0	221	0	2	7	1	6331	2855.021429	2009	0
5344	2004/5/10 20:15	1	3	4	0.699032479	0.0625	0.02625	200	1	3	35	0.75	2745	1101.3	110	1
5345	2004/5/10 19:29	1	2	4	0.869151142	0.023272727	0.014545455	343.75	1	2	105	1	6231	2770.097619	1952	1
5346	2004/4/14 13:33	1	1	1	0	0.004878049	0.004878049	205	1	1	8	1	5974	2690.15	1816	0
5348	2004/3/16 15:01	1	2	5	0.770074093	0.049049049	0.032032032	199.8	1	1	29	0.8	5788	2643.7	1680	1
5350	2004/3/8 23:36	1	1	1	0	0.217171717	0.005050505	198	1	1	5	1	5672	2568.866667	1590	1
5351	2004/3/3 23:59	1	1	1	0	0.005681818	0.005681818	176	1	1	0	1	5655	2582.766667	1575	0
5352	2004/3/3 22:38	1	1	1	0	0.039772727	0.045454545	176	1	1	1	1	5654	2581.766667	1574	0
5355	2004/2/25 23:13	1	1	4	0.595721811	0.122047244	0.07480315	63.5	1	1	63	1	5599	2568.033333	1536	0
5356	2004/2/25 23:11	1	1	1	0	0.121212121	0.012121212	165	1	1	0	1	5594	2563.033333	1531	0
5358	2004/2/8 23:02	1	1	1	0	0.037735849	0.037735849	159	1	1	15	1	5469	2690.816667	1453	0
5359	2004/1/24 15:28	1	2	3	0.761922393	0.112132353	0.020220588	181.3333333	1	1	6	1	5396	2700.016667	1387	0
5360	2004/1/23 20:21	1	1	2	0.992774454	0.102272727	0.011363636	88	1	1	2	1	5389	2707.3	1381	0
5361	2004/1/22 19:14	1	1	1	0	0.020547945	0.116438356	146	1	1	0	1	5360	2679.7	1352	0
5363	2004/1/22 17:48	1	1	1	0	0.012987013	0.012987013	154	1	1	0	1	5354	2673.7	1346	0
5367	2004/1/20 18:12	1	1	7	0	0	0	34.85714286	1	1	0	0.142857143	5285	2610.266667	1287	1
5371	2004/2/26 0:09	1	1	2	0.918295834	0.028571429	0.014285714	35	1	1	2	1	5605	2572.983333	1542	1
5372	2004/2/25 23:11	1	1	1	0	0	0	32	1	1	0	1	5595	2564.033333	1532	0
5379	2004/6/3 16:40	1	1	1	0	0.170212766	0	47	1	1	29	1	6410	2864.397619	2067	0
5383	2004/3/16 21:34	1	2	3	0.745915829	0.075682382	0.00248139	268.6666667	1	1	0	0.333333333	5796	2651.7	1688	1
5385	2004/3/5 21:32	1	3	4	0.587293144	0.075025694	0.065775951	243.25	1	1	8	0.75	5662	2585.066667	1582	1
5388	2004/1/22 0:40	1	4	5	0.867340487	0.082840237	0.009467456	169	1	1	6	0.8	5344	2663.7	1336	0
5393	2004/5/14 23:35	1	1	1	0	0.111111111	0.027777778	36	1	1	78	1	6279	2810.642857	1967	0
5397	2004/1/23 20:22	1	1	1	0	0.416666667	0.083333333	36	1	1	0	1	5390	2708.3	1382	0
5398	2004/1/23 18:07	1	1	1	0	0.2	0.1	30	1	1	1	1	5380	2698.3	1372	0
5410	2004/1/20 21:02	1	1	1	0	0.409090909	0.045454545	22	1	1	0	1	5306	2631.266667	1308	0
5413	2004/5/27 17:22	1	2	3	0.6229772	0.043923865	0.019033675	227.6666667	1	2	0	0.666666667	6391	2881.380952	2052	0
5415	2004/3/30 17:48	1	2	2	0.930586129	0.028985507	0.005270092	379.5	1	1	19	1	5863	2650.433333	1744	0
5416	2004/3/12 21:36	1	1	1	0	0.019230769	0.173076923	52	1	1	16	1	5746	2631.366667	1645	1
5419	2004/2/16 19:24	1	1	1	0	0.085106383	0.021276596	47	1	1	18	1	5505	2693.35	1464	0
5421	2004/1/26 1:03	1	2	2	0.530989574	0.724324324	0.037837838	92.5	1	1	8	1	5400	2687.566667	1391	1
5427	2004/2/25 23:14	1	1	1	0	0	0	16	1	1	0	1	5600	2569.033333	1537	0
5429	2007/2/19 22:46	1	1	1	0	0.025454545	0.007272727	275	1	3	119	1	10420	1745.858189	4356	0
5430	2006/10/23 11:07	1	4	4	0.964955585	0.024086379	0.022425249	301	0	4	870	1	10397	1973.137302	4338	0
5431	2006/10/19 17:23	1	1	1	0	0.003676471	0.003676471	272	0	3	238	1	10364	1948.49899	4325	0
5432	2006/2/23 14:37	1	1	1	0	0.003676471	0.003676471	272	1	3	72	1	10161	2523.019841	4178	0
5435	2005/4/7 11:22	1	20	101	0.824678772	0.100184298	0.065315149	134.3069307	1	5	3596	0.267326733	543	422	111	1
5437	2004/11/30 18:22	1	1	1	0	0.106617647	0.400735294	272	1	2	34	1	7340	2757.961905	2795	0
5444	2004/8/20 12:59	1	1	1	0	0.002985075	0.005970149	335	0	2	1	1	6594	2732.8	2189	0
5445	2004/8/19 14:50	1	1	1	0	0.002985075	0.011940299	335	1	2	3	1	2829	992.0952381	115	0
5450	2004/5/5 18:27	1	1	1	0	0.011363636	0.017045455	352	0	2	35	1	6152	2694.780952	1896	0
5451	2004/3/31 16:25	1	1	1	0	0.008522727	0.002840909	352	1	2	5	1	5885	2666.433333	1755	0
5452	2004/3/26 18:01	1	1	1	0	0.002849003	0.002849003	351	1	2	9	1	5844	2646.133333	1726	0
5455	2004/3/8 23:36	1	1	1	0	0.012618297	0	317	1	2	5	1	5673	2569.866667	1591	0
5457	2004/3/2 17:37	1	2	4	0.261413966	0.375384615	0.171282051	243.75	1	2	379	0.75	5638	2568.266667	1558	1
5458	2004/2/25 23:05	1	1	1	0	0.093103448	0.062068966	290	1	2	0	1	5591	2560.033333	1528	1
5459	2004/2/25 16:18	1	1	1	0	0	0.003521127	284	1	2	0	1	5588	2557.033333	1525	0
5460	2004/2/25 16:12	1	1	1	0	0.126315789	0.098245614	285	1	2	0	1	5587	2556.033333	1524	1
5462	2004/2/24 20:28	1	1	4	0.676362098	0.022959184	0.028061224	196	1	2	392	0.75	5577	2734.95	1514	1
5463	2004/1/21 14:06	1	2	6	0.694819467	0.143636364	0.207272727	91.66666667	1	2	5	0.666666667	5327	2652.216667	1329	0
5464	2004/1/21 13:09	1	2	3	0.832383341	0.064133017	0.007125891	280.6666667	1	2	3	0.666666667	5319	2644.216667	1321	0
5465	2004/1/20 21:08	1	1	2	0.342463772	0.265927978	0.12465374	180.5	1	2	133	1	5308	2633.266667	1310	1
5466	2004/1/20 18:17	1	1	2	0.682366648	0.751269036	0.248730964	295.5	1	2	107	1	5297	2622.266667	1299	1
5467	2004/1/10 0:38	1	1	2	0.575908443	0.107055961	0.124087591	205.5	1	2	2	1	5236	2644.3	1251	1
5469	2004/1/9 12:52	1	1	1	0	0.107142857	0.00297619	336	1	2	1	1	5230	2641.966667	1245	0
5470	2004/1/8 23:35	1	1	1	0	0.01910828	0.015923567	314	1	2	3	1	5228	2642.216667	1243	0
5472	2003/10/17 18:21	1	1	1	0	0.003225806	0.019354839	310	0	2	22	1	4970	2845.8	1089	0
5473	2003/9/25 18:12	1	1	1	0	0.009615385	0.038461538	312	1	2	1	1	4849	2827.483333	1009	0
5474	2003/9/24 21:22	1	1	1	0	0.003134796	0.009404389	319	0	2	9	1	2451	1616.533333	87	0
5476	2003/9/15 14:47	1	1	1	0	0.012658228	0.006329114	316	1	2	3	1	4762	2770.683333	968	0
5478	2003/9/8 19:27	1	1	1	0	0.040955631	0.040955631	293	1	2	0	1	4708	2740.3	931	1
5486	2004/6/22 16:49	1	1	1	0	0.441176471	0.049019608	102	1	1	6	1	6443	2874.340476	2093	0
5487	2004/6/16 12:38	1	1	1	0	0.039473684	0.039473684	76	1	1	20	1	6439	2875.647619	2092	0
5489	2004/5/17 17:17	1	1	1	0	0.067567568	0.013513514	74	1	1	5	1	6319	2843.021429	1997	0
5490	2004/5/12 20:01	1	2	3	0.94639463	0.004405286	0.002643172	378.3333333	1	1	7	1	6254	2789.680952	1965	1
5491	2004/5/5 13:31	1	1	1	0	0.014084507	0.042253521	71	0	1	2	1	6133	2675.780952	1887	0
5492	2004/5/3 13:20	1	1	1	0	0.555555556	0.138888889	72	1	1	33	1	6088	2632.169048	1880	1
5493	2004/3/31 16:11	1	1	1	0	0.482142857	0.464285714	56	1	1	0	1	5884	2665.433333	1754	0
5495	2004/3/29 11:59	1	1	3	0.523975158	0.466666667	0.016666667	40	1	1	41	1	5852	2645.116667	1733	1
5496	2004/3/15 21:39	1	1	1	0	0	0	55	1	1	0	1	5765	2646.5	1657	1
5498	2004/9/28 19:16	1	3	4	0.219111202	0.033568905	0.19434629	283	1	2	160	1	6723	2543.371429	2270	0
5501	2004/9/13 23:08	1	1	1	0	0.001121076	0.001121076	892	0	1	17	1	6681	2577.77619	2247	0
5503	2004/8/25 19:15	1	1	1	0	0.097533632	0	892	1	1	7	1	6600	2640.783333	2191	0
5504	2004/8/18 19:33	1	1	1	0	0.014319809	0.010739857	838	1	1	0	1	6592	2736.045238	2187	0
5505	2004/8/18 12:40	1	1	2	0.208180946	0.032954545	0.036363636	440	1	1	105	1	6591	2735.045238	2186	0
5506	2004/8/16 19:51	1	1	1	0	0.017985612	0.020383693	834	1	1	0	1	6581	2732.678571	2176	0
5507	2004/8/16 18:32	1	1	1	0	0.010778443	0.003592814	835	1	1	0	1	6580	2731.678571	2175	0
5508	2004/8/16 13:00	1	2	2	0.909022156	0.016740088	0.015859031	567.5	1	1	0	1	6572	2723.678571	2168	1
5511	2004/8/6 18:32	1	1	1	0	0.01494396	0.00996264	803	1	1	60	1	6547	2751.361905	2145	0
5514	2004/6/4 12:03	1	1	1	0	0.001254705	0.003764115	797	1	1	1	1	6419	2870.730952	2076	0
5515	2004/6/3 15:21	1	1	1	0	0.003759398	0.002506266	798	1	1	7	1	6409	2863.397619	2066	0
5517	2004/5/27 23:01	1	1	1	0	0	0.002515723	795	1	1	0	1	6401	2891.380952	2060	0
5519	2004/5/27 18:49	1	2	4	0.566674887	0.031707317	0.018699187	307.5	1	1	11	1	6396	2886.380952	2057	0
5520	2004/5/27 17:54	1	1	1	0	0.006329114	0.027848101	790	1	1	0	1	6392	2882.380952	2053	0
5522	2004/5/20 15:47	1	1	1	0	0.01270648	0.001270648	787	1	1	8	1	6349	2867.688095	2021	0
5524	2004/5/12 16:05	1	1	1	0	0.017971759	0.016688062	779	1	1	1	1	6247	2782.680952	1962	0
5525	2004/5/11 17:24	1	1	1	0	0.001285347	0	778	1	1	0	1	6237	2775.930952	1958	0
5526	2004/5/11 17:21	1	1	1	0	0.024421594	0.023136247	778	1	1	0	1	6236	2774.930952	1957	1
5529	2004/5/10 17:18	1	1	1	0	0.014157014	0.007722008	777	1	1	3	1	6226	2765.097619	1948	0
5531	2004/5/6 19:31	2	3	3	0.807463039	0.032369942	0.003468208	288.3333333	1	3	161	1	6161	2700.980952	2249	1
5533	2004/5/3 20:36	1	1	1	0	0.003841229	0.016645327	781	1	1	0	1	6090	2634.169048	1881	1
5534	2004/5/3 12:09	1	1	1	0	0.020356234	0.003816794	786	1	1	3	1	6085	2629.169048	1879	0
5535	2004/4/30 11:01	1	1	1	0	0.007692308	0.001282051	780	1	1	1	1	6073	2624.783333	1875	0
5536	2004/4/29 1:00	1	1	1	0	0.01029601	0.006435006	777	1	1	2	1	6067	2625.416667	1871	0
5538	2004/4/27 14:51	1	1	1	0	0.001287001	0.001287001	777	0	1	13	1	6044	2613.416667	1862	0
5539	2004/4/14 11:25	1	1	1	0	0.001287001	0.001287001	777	0	1	2	1	5972	2688.15	1814	0
5541	2004/4/12 18:03	1	1	1	0	0.00655308	0.009174312	763	1	1	0	1	5956	2693.133333	1800	0
5542	2004/4/12 17:22	1	1	1	0	0.003931848	0	763	1	1	5	1	5955	2692.133333	1799	1
5543	2004/4/7 12:33	1	2	2	0.522559375	0.042079208	0	404	1	1	3	1	5927	2678.55	1782	0
5544	2004/4/5 0:55	1	1	2	0.98285869	0.025	0.009210526	380	1	1	25	1	5914	2667.766667	1774	1
5545	2004/3/31 15:39	1	1	2	0.689201985	0.032178218	0.014851485	404	1	1	2	1	5883	2664.433333	1753	1
5546	2004/3/31 15:16	1	1	1	0	0.005347594	0	748	1	1	5	1	5879	2660.433333	1749	0
5548	2004/3/26 18:05	1	2	2	0.297472249	0.013052209	0.006024096	498	1	1	8	1	5846	2648.133333	1728	0
5549	2004/3/22 17:32	1	2	2	0.930586129	0.0273794	0.006518905	383.5	1	1	6	0.5	5838	2673.166667	1725	1
5550	2004/3/19 16:48	1	2	2	0.721928095	0.014454665	0.011826544	380.5	1	1	3	1	5833	2679.8	1721	1
5551	2004/3/18 19:17	1	1	1	0	0.001369863	0.001369863	730	1	1	0	1	5828	2675.65	1716	0
5552	2004/3/18 12:17	1	1	1	0	0.002739726	0.001369863	730	1	1	1	1	5817	2664.65	1707	0
5554	2004/3/17 12:55	1	1	1	0	0.013736264	0	728	1	1	1	1	5797	2648.566667	1689	1
5557	2004/3/16 0:11	1	1	1	0	0.001432665	0.001432665	698	1	1	1	1	5772	2627.7	1664	0
5558	2004/3/15 21:41	1	2	4	0.522442172	0.058282209	0.113496933	244.5	1	1	254	1	5769	2650.5	1661	1
5560	2004/3/12 21:40	1	1	1	0	0.058055152	0.059506531	689	1	1	2	1	5747	2632.366667	1646	1
5561	2004/3/10 17:28	2	3	4	0.730242341	0.00575374	0.009205984	217.25	0	3	290	1	5696	2585.816667	1615	0
5562	2004/3/8 23:37	1	1	1	0	0.036308623	0.013615734	661	1	1	3	1	5674	2570.866667	1592	0
5563	2004/3/5 22:12	1	1	1	0	0.029141104	0.006134969	652	1	1	0	1	5664	2587.066667	1584	0
5564	2004/3/5 21:35	1	1	1	0	0	0.003115265	642	1	1	0	1	5663	2586.066667	1583	0
5566	2004/3/5 12:16	1	1	1	0	0.056426332	0.068965517	638	1	1	2	1	5657	2580.066667	1577	0
5567	2004/3/3 17:37	1	1	1	0	0.00622084	0.00777605	643	1	1	1	1	5652	2579.766667	1572	0
5568	2004/3/2 21:40	1	1	1	0	0.00310559	0.00310559	644	1	1	0	1	5643	2573.266667	1563	0
5570	2004/3/2 17:43	1	1	1	0	0	0.001594896	627	1	1	0	1	5640	2570.266667	1560	0
5571	2004/3/2 17:42	1	1	1	0	0.001592357	0.001592357	628	1	1	0	1	5639	2569.266667	1559	0
5573	2004/3/1 0:17	1	1	1	0	0.001834862	0	545	1	1	4	1	5626	2565.316667	1547	0
5574	2004/2/26 0:08	1	1	1	0	0.045955882	0.023897059	544	1	1	1	1	5603	2570.983333	1540	1
5575	2004/2/25 23:16	1	2	2	0.717949977	0.090101523	0.038071066	394	1	1	0	0.5	5602	2571.033333	1539	0
5578	2004/2/24 17:52	1	1	1	0	0.010504202	0.025210084	476	0	1	6	1	5569	2726.95	1506	0
5579	2004/2/18 18:36	1	1	1	0	0.010416667	0.002083333	480	0	1	2	1	5531	2711.1	1488	0
5580	2004/2/16 19:32	1	1	1	0	0.183333333	0.064583333	480	1	1	8	1	5507	2695.35	1466	1
5581	2004/2/8 21:11	1	1	1	0	0.004310345	0.002155172	464	1	1	2	1	5468	2689.816667	1452	1
5582	2004/2/6 12:41	1	2	2	0.811278124	0.030944625	0.001628664	307	0	1	15	1	5455	2691.983333	1440	1
5586	2004/1/26 21:04	1	1	1	0	0.002624672	0	381	1	1	0	1	5414	2701.566667	1403	0
5587	2004/1/26 20:02	1	1	1	0	0.010526316	0	380	0	1	0	1	5412	2699.566667	1401	0
5588	2004/1/26 1:08	1	1	1	0	0.095238095	0.023809524	378	1	1	2	1	5402	2689.566667	1393	1
5590	2004/1/23 20:39	1	1	1	0	0.002816901	0.005633803	355	0	1	0	1	5392	2710.3	1384	0
5591	2004/1/23 20:22	1	1	1	0	0.078873239	0.03943662	355	1	1	0	1	5391	2709.3	1383	0
5592	2004/1/23 19:39	1	2	2	0.475898849	0.094095941	0.158671587	271	1	1	1	1	5387	2705.3	1379	1
5593	2004/1/23 18:57	1	1	1	0	0.055393586	0.040816327	343	0	1	0	1	5385	2703.3	1377	0
5594	2004/1/23 18:49	1	2	2	0.892623013	0.022624434	0.024886878	442	1	1	1	1	5384	2702.3	1376	1
5595	2004/1/23 18:08	1	1	1	0	0.103244838	0.017699115	339	1	1	1	1	5381	2699.3	1373	0
5599	2004/1/21 14:04	1	1	1	0	0.017921147	0.014336918	279	1	1	0	1	5320	2645.216667	1322	0
5601	2004/1/20 21:35	1	2	2	0.619382195	0.065400844	0.016877637	237	1	1	0	1	5316	2641.266667	1318	0
5606	2004/8/27 11:27	1	1	1	0	0.103971963	0	856	1	1	81	1	6609	2639.835714	2200	0
5608	2004/8/27 13:46	1	1	2	0	0	0	8	1	1	0	0.5	6611	2641.835714	2202	0
5609	2004/1/20 18:14	1	2	4	0	0.079470199	0.092715232	37.75	1	1	162	1	5294	2619.266667	1296	0
5610	2004/1/20 17:37	1	1	1	0	0	0	104	1	1	0	1	5278	2603.266667	1280	0
5613	2004/5/7 0:15	1	1	1	0	0	0.025641026	39	0	1	1	1	6165	2704.747619	1906	0
5614	2004/5/6 17:55	1	1	1	0	0.45	0	40	1	1	1	1	6158	2697.980952	1902	1
5615	2004/5/5 18:56	1	1	1	0	0.678571429	0.142857143	28	1	1	0	1	6156	2698.780952	1900	0
5616	2004/5/5 18:34	1	2	3	0.866274556	0.051129608	0.042806183	280.3333333	1	1	60	1	6155	2697.780952	1899	0
5618	2004/3/16 0:13	1	1	1	0	0	0	5	1	1	0	1	5773	2628.7	1665	0
5645	2004/4/22 11:39	1	2	2	0.299132604	0.379746835	0.037974684	158	1	3	38	1	5993	2594.95	1835	1
5646	2004/4/22 11:19	1	1	1	0	0.172839506	0.037037037	81	1	1	43	1	5991	2592.95	1833	0
5648	2004/2/8 21:01	1	1	1	0	0.04	0.026666667	75	1	1	19	1	5467	2688.816667	1451	1
5649	2004/1/20 18:18	1	1	1	0	0.08	0.106666667	75	1	1	10	1	5300	2625.266667	1302	0
5651	2004/1/9 12:52	1	1	1	0	0	0	73	1	1	0	1	5231	2642.966667	1246	0
5652	2004/8/27 13:46	1	2	6	0.697364921	0.01443418	0.011547344	288.6666667	1	3	530	1	6617	2647.835714	2208	0
5668	2003/9/8 19:28	1	1	1	0	0	0	14	1	1	0	1	4711	2743.3	934	1
5676	2003/9/8 19:28	1	2	2	0	0.018518519	0.018518519	27	1	2	10	1	4711	2743.3	934	0
5677	2003/9/8 17:08	1	1	1	0	0	0	14	1	1	0	1	2389	1561.583333	52	0
5683	2004/3/11 1:39	1	1	1	0	0	0	17	1	1	0	1	5703	2590.866667	1613	1
5691	2004/6/23 11:20	1	1	1	0	0.25	0.25	8	0	1	86	1	6460	2890.27381	2100	0
5702	2004/1/8 23:36	1	1	1	0	0.004651163	0.002325581	430	1	1	3	1	5229	2643.216667	1244	0
5704	2003/10/17 18:35	1	1	1	0	0.072463768	0.120772947	414	1	1	11	1	4971	2846.8	1090	0
5713	2004/3/17 14:01	1	1	1	0	0	0	21	1	1	0	1	5804	2655.566667	1696	1
5719	2003/9/12 18:05	1	1	1	0	0	0	14	1	1	0	1	2409	1580.333333	64	1
5724	2004/6/23 11:20	2	16	39	0.996859234	0.024028478	0.024028478	86.43589744	0	5	3266	0.692307692	6499	2929.27381	3932	0
5725	2004/1/20 18:17	1	1	1	0	0.086956522	0.043478261	23	0	1	144	1	5298	2623.266667	1300	0
5728	2004/8/5 15:54	1	1	1	0	0	0.028571429	70	1	1	70	1	6545	2753.611905	2143	0
5730	2004/5/27 13:56	1	2	2	0.716633612	0.521008403	0.117647059	59.5	1	1	69	1	6382	2872.380952	2043	1
5735	2004/1/20 18:18	1	1	1	0	0	0	21	1	1	0	1	5300	2625.266667	1302	1
5738	2006/8/4 13:29	1	1	1	0	0.025	0.025	40	1	2	175	1	10339	2336.423557	4301	0
5745	2004/5/26 19:39	1	2	4	0.641989235	0.491525424	0.430084746	118	1	2	51	1	6379	2872.764286	2041	1
5750	2004/4/17 10:00	1	1	1	0	0.076923077	0.076923077	26	1	1	2	1	5989	2696.3	1831	0
5752	2006/8/4 14:12	1	1	1	0	0.025	0.025	40	1	2	177	1	10340	2337.423557	4302	0
5753	2004/10/6 20:47	1	1	2	0	0.035714286	0	14	1	1	173	1	6916	2695.004762	2459	0
5756	2004/4/23 0:28	1	1	3	0	0	0	21.33333333	1	1	0	0.333333333	5997	2587.983333	1839	0
5757	2007/1/28 15:39	2	3	3	1	0.02739726	0.02739726	73	0	5	214	1	10414	1876.89697	6320	0
5762	2004/9/16 18:38	1	1	1	0	0.033333333	0.3	30	0	1	140	1	6694	2577.321429	2253	0
5763	2004/4/29 1:45	1	1	1	0	0.142857143	0.085714286	35	1	1	4	1	6068	2626.416667	1872	0
5764	2004/4/25 12:29	1	1	1	0	0.03030303	0.03030303	33	0	1	21	1	6010	2584.033333	1848	1
5765	2004/4/4 23:52	1	1	1	0	0.242424242	0.393939394	33	1	1	6	1	5909	2662.983333	1769	0
5772	2004/10/6 20:48	1	1	1	0	0.018518519	0.018518519	54	0	1	7	1	6917	2696.004762	2460	0
5775	2004/5/26 19:32	1	1	2	0.918295834	0.103896104	0.090909091	38.5	1	1	63	1	6375	2868.764286	2037	1
5777	2004/4/25 12:30	1	1	1	0	0	0	81	1	1	0	1	6011	2585.033333	1849	1
5779	2005/1/5 17:16	1	1	1	0	0.043478261	0.043478261	23	0	2	1	1	1	1	1	0
5781	2005/1/4 14:38	1	1	1	0	0.130434783	0	23	1	1	74	1	7459	2787.554762	2898	0
5786	2004/4/26 0:00	1	2	2	0	0	0	41.5	1	1	0	0.5	6015	2587.333333	1853	1
5789	2004/10/6 20:48	1	1	1	0	0.285714286	0.285714286	7	0	1	163	1	6918	2697.004762	2461	0
5790	2004/4/26 0:02	1	1	1	0	0	0	7	1	1	0	1	6019	2591.333333	1857	0
5798	2004/4/4 23:54	1	1	2	0	0	0	9.5	1	1	0	0.5	5911	2664.983333	1771	0
5799	2007/1/16 22:13	1	1	1	0	0	0	3	1	1	0	1	10410	1888.928824	4349	0
5803	2004/4/4 23:54	1	1	1	0	0	0	0	1	1	6	1	5912	2665.983333	1772	0
5809	2004/9/9 17:43	1	1	6	0.380598687	0.06271777	0.240418118	47.83333333	1	1	1037	0.833333333	6665	2607.25	2237	1
5814	2004/10/22 13:51	1	1	3	0	0	0	39	1	1	0	0.333333333	7046	2716.928571	2568	0
5823	2004/4/12 20:59	1	1	3	0	0	0	20.33333333	1	1	0	0.333333333	5965	2702.133333	1809	1
5825	2005/1/31 21:09	1	1	2	1	0.068965517	0.068965517	29	1	2	318	0.5	7631	2875.290476	3054	0
5827	2004/7/26 18:36	1	1	1	0	0.071428571	0.071428571	28	1	2	46	1	6541	2797.2	2142	0
5828	2004/6/10 13:45	1	1	1	0	0.214285714	0.285714286	28	0	2	0	1	3749	1698.92619	87	0
5829	2004/6/10 13:45	1	1	1	0	0.034482759	0.034482759	29	0	2	1	1	3748	1697.92619	86	0
5830	2004/6/9 18:24	1	1	1	0	0.068965517	0.137931034	29	1	1	5	1	6434	2872.314286	2088	0
5833	2007/12/20 11:35	1	1	1	0	0	0.013888889	72	1	1	517	1	10515	1397.837168	4419	0
5834	2006/7/21 18:58	1	1	1	0	0.232876712	0.02739726	73	1	1	179	1	10332	2362.358081	4294	0
5835	2006/1/23 13:01	1	1	1	0	0.03030303	0.257575758	66	1	1	14	1	10013	2767.526984	4098	1
5836	2006/1/9 16:32	1	1	1	0	0.136986301	0.205479452	73	1	1	320	1	9956	2738.764286	4063	0
5838	2005/1/8 13:58	1	1	1	0	0.106666667	0.026666667	75	1	1	74	1	7514	2831.130952	2948	1
5839	2004/10/26 18:45	1	2	2	0.556421567	0.054216867	0.027108434	332	1	2	5	1	7091	2724.540476	2603	1
5840	2004/10/22 13:53	1	1	1	0	0.536231884	3.507246377	69	1	1	3	1	7047	2717.928571	2569	1
5841	2004/10/19 18:15	1	1	1	0	0.016216216	0.005405405	185	0	1	20	1	7028	2720.909524	2552	0
5842	2004/9/29 16:58	1	2	2	0.994030211	0.007376185	0.015806112	474.5	1	1	0	1	6878	2695.971429	2424	1
5846	2004/4/13 0:30	1	1	1	0	0.070754717	0.231132075	212	1	1	1	1	5969	2695.3	1813	0
5849	2004/3/11 18:24	1	1	1	0	0.0041841	0.0041841	239	0	1	49	1	5722	2609.866667	1621	0
5850	2004/1/22 12:06	1	1	1	0	0.008368201	0.0041841	239	0	1	2	1	5349	2668.7	1341	1
5851	2004/1/20 18:14	1	1	1	0	0.029411765	0.046218487	238	0	1	6	1	5290	2615.266667	1292	1
5854	2006/8/3 23:48	1	1	1	0	0.01369863	0.01369863	73	0	1	206	1	10336	2334.708478	4298	0
5855	2006/7/21 19:01	1	1	1	0	0.219178082	0.01369863	73	1	1	193	1	10333	2363.358081	4295	0
5856	2006/3/21 22:37	1	1	2	0.566509507	0.229508197	0.508196721	30.5	1	1	782	0.5	10184	2494.324603	4194	0
5859	2004/6/4 1:53	1	1	1	0	0.052631579	0.052631579	19	0	1	20	1	6413	2864.730952	2070	0
5860	2004/5/15 16:28	1	1	1	0	0.578947368	0.263157895	19	1	1	211	1	6302	2829.757143	1980	1
5861	2003/10/17 18:40	1	1	1	0	0.125	1.1875	16	0	1	49	1	4973	2848.8	1092	1
5863	2005/8/3 18:14	1	1	1	0	0.060606061	0.060606061	33	1	1	161	1	9814	4028.190079	3952	0
5868	2004/3/11 18:24	1	1	3	0.986008059	0.37254902	0.588235294	17	1	1	393	0.666666667	5725	2612.866667	1624	0
5878	2007/3/29 19:17	1	1	1	0	0.111111111	0.222222222	9	1	2	720	1	10464	1726.487879	4386	0
5883	2004/1/26 1:15	1	1	1	0	0	0	12	1	1	0	1	5403	2690.566667	1394	1
5895	2005/5/20 20:51	1	1	1	0	0.012658228	0.025316456	79	0	1	86	1	9708	4253.202778	3874	0
5902	2004/8/9 18:43	1	2	3	0.700680458	0.032702238	0.018932874	193.6666667	1	2	9	1	6555	2743.195238	2152	1
5903	2004/8/6 18:36	1	1	1	0	0	0	74	1	1	0	1	6548	2752.361905	2146	1
5906	2004/10/6 21:02	1	1	1	0	0	0	12	1	1	0	1	6925	2704.004762	2468	0
5912	2006/3/21 22:30	1	1	1	0	0	0	19	1	1	0	1	10182	2492.324603	4192	0
5915	2004/1/26 1:05	1	1	1	0	0	0	7	1	1	0	1	5401	2688.566667	1392	0
5931	2004/12/6 17:16	1	1	1	0	0.5625	8.4375	16	1	1	432	1	7382	2782.064286	2829	0
5932	2003/10/1 23:44	1	1	1	0	0	0	66	1	1	0	1	4884	2830.533333	1037	1
5933	2003/10/1 23:44	1	1	1	0	0	0	0	1	1	33	1	4884	2830.533333	1037	0
5941	2006/1/9 16:27	1	1	2	0	0	0	0	1	1	417	1	9954	2736.764286	4061	0
5942	2005/10/4 0:09	1	1	1	0	2.076923077	0.653846154	52	1	1	223	1	9929	3091.32619	4042	0
5945	2004/10/4 15:05	1	1	1	0	0	0.652173913	23	1	1	160	1	6890	2678.004762	2435	0
5946	2004/4/27 20:04	1	2	2	0.996791632	0	0.018773467	399.5	0	1	13	1	6048	2617.416667	1865	0
5947	2004/4/14 11:26	1	1	1	0	0.275862069	0.24137931	29	1	1	2	1	5973	2689.15	1815	0
5949	2004/3/2 21:28	1	2	2	0.167026804	0.080838323	0.040419162	334	1	1	0	1	5642	2572.266667	1562	0
5955	2004/4/5 1:16	1	1	1	0	1.224489796	0.020408163	49	1	1	171	1	5916	2669.766667	1776	0
5956	2003/10/17 18:36	1	1	1	0	0.166666667	0.111111111	18	0	1	49	1	4972	2847.8	1091	0
5964	2004/1/26 1:15	1	1	1	0	0.039215686	0.039215686	102	0	1	150	1	5404	2691.566667	1395	0
5971	2003/12/3 23:35	1	1	1	0	0.1875	0.196428571	112	0	1	96	1	5172	2647.483333	1210	0
5973	2006/8/9 0:58	1	1	1	0	0.133333333	0.133333333	15	0	1	57	1	10343	2276.629509	4305	0
5974	2006/6/13 18:02	1	1	1	0	0.066666667	0.066666667	15	0	1	475	1	10329	2437.01158	4292	0
5980	2003/12/9 6:13	1	1	1	0	0.039215686	0.019607843	51	0	1	102	1	5194	2653.283333	1227	0
5982	2006/8/3 23:49	1	1	1	0	0.066666667	0.066666667	15	0	1	526	1	10337	2335.708478	4299	0
5983	2005/5/2 14:35	1	2	2	0.839004061	0.020857474	0.026651217	431.5	1	2	69	1	9603	4253.220238	3785	1
5990	2004/8/6 18:38	1	2	3	0.853094067	0.089970501	0.025073746	226	1	2	268	1	6551	2755.361905	2149	0
5993	2004/3/17 17:54	1	1	1	0	0.766666667	0.4	30	1	1	0	1	5810	2661.566667	1701	1
5994	2004/3/17 13:33	1	1	1	0	0.153846154	0	26	1	1	9	1	5801	2652.566667	1693	1
5995	2004/3/8 23:38	1	1	1	0	0.083333333	0.708333333	24	1	1	6	1	5675	2571.866667	1593	1
6000	2007/4/24 0:52	1	1	1	0	0.018518519	0.013888889	216	1	3	36	1	10488	1683.157637	4401	0
6006	2005/5/26 17:51	1	1	1	0	0.009302326	0.009302326	215	1	3	9	1	9748	4273.969444	3904	1
6007	2005/5/17 16:39	1	1	1	0	0.018604651	0	215	1	3	20	1	9664	4229.265873	3837	0
6008	2005/4/27 20:00	1	1	1	0	0.023474178	0.009389671	213	1	3	20	1	9588	4272.687698	3772	0
6010	2005/3/14 14:25	1	1	1	0	0.023696682	0.004739336	211	0	2	19	1	9403	4435.905952	3631	0
6012	2005/2/11 17:49	1	1	1	0	0.004784689	0.004784689	209	1	2	2	1	7843	3056.442857	3139	0
6013	2005/2/9 0:36	1	1	1	0	0.110047847	0.066985646	209	1	2	1	1	7776	2994.697619	3123	0
6016	2005/1/18 19:53	1	1	1	0	0.103448276	0.045977011	174	1	2	33	1	7565	2841.02619	2993	0
6017	2004/12/16 9:25	1	1	1	0	0.011764706	0.011764706	170	1	2	50	1	7435	2829.816667	2874	1
6019	2004/10/13 20:38	1	5	7	0.966276826	0.015232292	0.012947449	187.5714286	1	3	83	0.571428571	6991	2738.295238	2532	1
6020	2004/9/30 11:39	1	1	1	0	0.160714286	0.05952381	168	1	2	1	1	6886	2693.638095	2432	0
6022	2004/9/9 17:50	1	2	3	0.413180689	0.013782542	0.145482389	217.6666667	1	2	377	1	6668	2610.25	2240	1
6023	2004/5/7 0:15	1	1	1	0	0.01875	0.0125	160	1	2	1	1	6164	2703.747619	1905	0
6024	2004/5/6 11:29	1	1	1	0	0.05625	0.025	160	1	2	11	1	6157	2696.980952	1901	1
6027	2004/3/15 0:07	1	1	1	0	0.01986755	0	151	1	1	25	1	5752	2633.5	1651	0
6028	2004/2/19 12:14	1	1	1	0	0.006711409	0.006711409	149	0	1	3	1	5542	2721.9	1492	1
6029	2004/2/16 22:40	1	1	1	0	0	0.006711409	149	0	1	0	1	5510	2698.35	1469	0
6030	2004/2/16 19:30	1	1	1	0	0.013333333	0.086666667	150	1	1	10	1	5506	2694.35	1465	0
6032	2004/1/26 1:15	1	1	1	0	0.040816327	0.047619048	147	1	1	0	1	5405	2692.566667	1396	1
6034	2004/1/23 18:48	1	1	1	0	0.025316456	0.025316456	79	1	1	1	1	5382	2700.3	1374	0
6036	2004/1/15 11:45	1	1	1	0	1.140625	0.203125	64	1	1	139	1	5259	2628.183333	1266	1
6038	2004/1/29 14:21	1	1	2	0	0	0	0	0	1	166	1	5430	2701.783333	1416	0
6043	2004/1/16 17:46	1	1	1	0	0	0.031446541	159	0	1	140	1	5274	2640.35	1278	0
6051	2006/8/3 23:41	1	1	1	0	0.057471264	0.025862069	348	1	2	174	1	10335	2333.708478	4297	1
6053	2006/2/6 18:16	1	1	1	0	0.011764706	0.017647059	340	0	2	179	1	10035	2739.996429	4111	1
6056	2005/5/26 16:26	1	2	2	0.811278124	0.019230769	0.002747253	182	1	2	114	1	9742	4267.969444	3898	0
6058	2005/5/2 17:59	1	2	2	0.918295834	0.011913626	0.003723008	671.5	1	2	6	1	9605	4255.220238	3787	0
6059	2005/4/29 19:17	1	1	1	0	0.12173913	0.020289855	345	1	2	22	1	9595	4275.484921	3779	1
6061	2005/3/21 22:52	1	1	1	0	0.003076923	0.003076923	325	1	1	0	1	9424	4435.059524	3647	0
6062	2005/3/21 15:26	1	1	1	0	0.067692308	0.015384615	325	1	1	26	1	9423	4434.059524	3646	0
6064	2005/1/21 18:16	1	1	1	0	0.015974441	0	313	1	1	52	1	7596	2863.739286	3022	0
6065	2004/11/30 18:59	1	1	1	0	0.009677419	0.009677419	310	0	1	48	1	7341	2758.961905	2796	0
6066	2004/10/13 20:32	1	1	1	0	0.087096774	0.058064516	310	1	1	14	1	6970	2717.295238	2511	0
6068	2004/9/1 17:29	1	1	1	0	0.003267974	0	306	1	1	16	1	6624	2622.945238	2212	0
6070	2004/8/16 12:43	1	1	1	0	0.010033445	0.003344482	299	1	1	0	1	6568	2719.678571	2164	0
6074	2004/5/26 13:20	1	1	1	0	0.04467354	0.006872852	291	1	1	7	1	6370	2863.764286	2033	0
6075	2004/5/19 22:30	1	1	1	0	0.014084507	0.017605634	284	1	1	7	1	6340	2859.154762	2015	0
6079	2004/4/29 0:59	1	1	1	0	0.250883392	0.021201413	283	1	1	34	1	6065	2623.416667	1869	1
6082	2004/3/8 22:39	1	1	1	0	0.015503876	0.019379845	258	1	1	3	1	5670	2566.866667	1589	0
6084	2004/3/3 17:00	1	1	1	0	0.015748031	0.011811024	254	1	1	7	1	5651	2578.766667	1571	1
6086	2004/2/25 15:33	1	4	7	0.793588196	0.139636819	0.088290545	228.1428571	1	2	79	0.857142857	5586	2555.033333	1523	1
6087	2004/2/16 19:33	1	1	1	0	0.113043478	0.034782609	230	1	1	18	1	5508	2696.35	1467	0
6088	2004/1/29 16:21	1	1	1	0	0.178082192	0.00456621	219	1	1	3	1	5433	2704.783333	1419	0
6089	2004/1/26 12:53	1	1	1	0	0.005050505	0.005050505	198	0	1	3	1	5411	2698.566667	1400	0
6095	2004/1/20 18:20	1	1	1	0	1.175879397	0.025125628	199	1	1	8	1	5302	2627.266667	1304	1
6096	2004/1/12 0:13	1	2	2	0.896330578	0.310397554	0.06116208	327	1	1	8	0.5	5239	2631.616667	1254	1
6099	2006/8/3 23:49	1	1	1	0	0.057471264	0.025862069	348	1	2	178	1	10338	2336.708478	4300	0
6100	2004/1/8 23:16	1	2	3	0.380091517	0.197916667	0.038194444	192	1	1	308	1	5227	2641.216667	1242	1
6101	2003/10/7 13:43	1	1	1	0	0.014577259	0.04664723	343	0	1	39	1	4923	2832.883333	1069	0
6107	2004/4/29 0:59	1	1	1	0	0	0	13	1	1	0	1	6066	2624.416667	1870	1
6113	2004/1/20 18:13	1	1	4	0	0	0	0	1	1	351	0.75	5289	2614.266667	1291	0
6124	2003/12/3 12:56	1	1	1	0	0.01459854	0.124087591	137	1	1	47	1	5156	2631.483333	1195	0
6125	2003/10/17 18:42	1	1	1	0	0.006896552	0.834482759	145	0	1	2	1	4974	2849.8	1093	0
6135	2003/5/9 11:50	1	1	1	0	0.055555556	0.055555556	18	0	1	15	1	3925	2581.483333	319	0
6140	2003/7/30 17:59	1	1	1	0	0.1	0.7	10	1	1	97	1	4142	2411.933333	422	0
6157	2003/8/14 12:55	1	1	2	1	0.045977011	0.045977011	87	0	1	126	1	4201	2345.75	467	0
6165	2003/7/17 17:23	1	2	3	0.864973521	0.009501188	0.014251781	140.3333333	0	1	167	1	4064	2471.633333	374	0
6176	2003/7/17 16:52	1	1	1	0	0.005586592	0.011173184	179	0	1	2	1	4057	2464.633333	367	0
6183	2003/7/30 17:57	1	1	2	0.286396957	0.014285714	0.080952381	105	1	1	13	1	4140	2409.933333	420	0
6184	2003/7/30 17:56	1	1	1	0	0.057142857	0.085714286	140	1	1	97	1	4138	2407.933333	418	0
6210	2003/7/18 17:58	1	1	1	0	0	0	64	1	1	0	1	4073	2479.633333	375	0
6212	2003/8/20 13:42	1	2	5	0.793325763	0.435897436	0.33974359	62.4	1	2	392	0.6	4219	2313.583333	479	0
6213	2003/8/19 19:44	1	1	1	0	0.084507042	0.450704225	142	1	2	0	1	4210	2306.416667	473	0
6214	2003/8/19 15:02	1	1	1	0	0.023121387	0.028901734	173	0	2	35	1	4209	2305.416667	472	1
6216	2003/7/14 19:59	1	1	1	0	0.277456647	0.49132948	173	1	1	42	1	4020	2455.55	346	0
6217	2003/6/2 22:08	1	1	1	0	0.015873016	0.015873016	189	0	1	38	1	3965	2528.066667	334	0
6218	2003/4/25 15:48	1	2	7	0.750335791	0.013567839	0.02160804	284.2857143	1	1	3	0.285714286	3636	2400.25	258	0
6225	2003/7/30 20:43	1	1	1	0	0.053677932	0.023856859	503	0	1	0	1	4146	2415.933333	423	0
6226	2003/7/30 17:58	1	1	1	0	0.004056795	0	493	0	1	12	1	4141	2410.933333	421	0
6227	2003/7/18 17:59	1	1	2	0.600608575	0.017953321	0.055655296	278.5	1	1	1	1	4075	2481.633333	377	0
6228	2003/7/17 16:53	1	1	2	0.970950594	0.00753012	0.00753012	332	0	1	104	1	4061	2468.633333	371	0
6229	2003/6/12 12:25	1	1	1	0	0.386	0.554	500	1	1	6	1	3993	2517.4	341	1
6230	2003/6/6 12:51	1	1	1	0	0.088291747	0.107485605	521	1	1	8	1	3973	2515.983333	339	0
6231	2003/5/29 16:59	1	1	1	0	0.093690249	0.091778203	523	1	1	17	1	3942	2550.233333	332	1
6232	2003/5/12 11:53	1	2	2	1	0.002522068	0.002522068	396.5	1	1	20	1	3930	2576.733333	324	1
6233	2003/5/9 16:45	1	1	1	0	0.001915709	0.001915709	522	1	1	0	1	3928	2584.483333	322	0
6234	2003/5/9 12:00	1	1	1	0	0.325670498	0.348659004	522	1	1	14	1	3927	2583.483333	321	1
6242	2003/4/25 12:25	1	8	19	0.543062608	0.021613833	0.021613833	36.52631579	1	1	16	0.157894737	3593	2357.25	215	0
6249	2003/6/6 16:04	1	1	1	0	0.2	0.291666667	120	0	1	4	1	3974	2516.983333	340	0
6250	2003/6/2 22:06	1	1	1	0	0.015873016	0.015873016	126	0	1	38	1	3964	2527.066667	333	0
6256	2003/5/8 14:52	1	1	1	0	0.16025641	0.115384615	156	1	1	13	1	3924	2580.983333	318	0
6264	2003/5/9 11:51	1	1	1	0	0.024539877	0.030674847	163	1	1	14	1	3926	2582.483333	320	0
6282	2003/7/17 16:53	1	1	1	0	0.007380074	0.007380074	271	0	1	66	1	4059	2466.633333	369	0
6287	2003/4/25 11:57	1	4	13	0.906453261	0.046360485	0.040727903	177.5384615	1	1	13	0.153846154	3555	2319.25	177	1
6290	2003/6/6 12:39	1	1	1	0	0.227722772	0.277227723	101	0	1	42	1	3972	2514.983333	338	0
6310	2003/10/7 17:38	1	1	1	0	0	0	0	0	1	0	1	4925	2834.883333	1071	0
6311	2003/10/7 17:37	1	1	1	0	0	0	437	0	1	39	1	4924	2833.883333	1070	0
6321	2003/7/14 19:56	1	1	2	0.66319684	0.119402985	0.097014925	67	1	1	161	1	4019	2454.55	345	1
6326	2003/7/24 11:17	1	1	1	0	0.033613445	0.008403361	238	0	2	9	1	4103	2418.983333	399	0
6327	2003/7/15 13:59	1	3	4	0.891929672	0.014876033	0.01322314	151.25	0	3	187	1	2361	1081.483333	11	0
6328	2003/5/1 11:18	1	1	1	0	0.021367521	0.021367521	234	0	1	0	1	3891	2612.916667	307	0
6329	2003/5/1 11:16	1	1	1	0	0.02991453	0.02991453	234	0	1	0	1	3890	2611.916667	306	0
6330	2003/5/1 9:23	1	1	1	0	0.030042918	0.030042918	233	0	1	7	1	3889	2610.916667	305	0
6333	2003/5/7 11:29	1	1	1	0	0.037037037	0.111111111	27	0	1	13	1	3919	2577.833333	315	0
6360	2003/7/17 16:52	1	1	1	0	0.117647059	0.196078431	102	0	1	84	1	4058	2465.633333	368	0
6405	2004/1/29 14:21	1	1	1	0	0	0	159	0	1	0	1	5430	2701.783333	1416	1
6415	2003/8/29 16:12	1	3	4	0	0	0	66.75	1	1	0	0.25	4639	2710.216667	878	0
6416	2003/8/29 14:50	1	3	4	0	0	0	0	1	1	0	0.25	4635	2706.216667	874	0
6428	2007/4/17 17:18	1	2	2	0.854180205	0.144927536	0.062801932	103.5	1	2	654	1	10482	1695.943998	4395	0
6429	2006/2/2 16:51	1	2	2	0.89049164	0.052325581	0.023255814	86	1	2	475	1	10025	2749.096032	4105	1
6434	2004/11/2 16:45	1	1	1	0	0.194444444	0.055555556	36	1	1	132	1	7163	2743.104762	2647	1
6436	2004/5/24 13:30	1	1	1	0	0	0.03125	32	0	1	15	1	6358	2854.930952	2025	0
6445	2006/2/20 13:27	1	1	1	0	0.079812207	0.028169014	213	1	4	193	1	10142	2506.497619	4161	0
6447	2005/6/2 12:13	1	2	2	1	0.004694836	0.004694836	213	1	4	29	1	9755	4236.769444	3908	0
6448	2005/5/24 19:16	1	4	4	0.49563213	0.059027778	0.001157407	216	1	4	127	0.75	9721	4251.940873	3884	1
6452	2005/3/27 23:18	1	4	6	0.402914209	0.298264642	0.053145336	153.6666667	1	4	72	0.5	9472	4458.795238	3687	1
6454	2005/2/22 17:05	1	5	7	0.789449503	0.05393053	0.010968921	156.2857143	1	3	448	0.857142857	7874	3008.283333	3161	1
6455	2005/2/8 13:58	1	1	1	0	0.023529412	0.011764706	170	1	3	5	1	7757	2980.07381	3108	0
6456	2005/2/3 17:32	2	3	7	0.566050114	0.036512262	0.024523161	262.1428571	1	4	168	0.857142857	7730	2965.007143	3494	1
6457	2005/1/19 14:22	1	3	4	0.95430619	0.0997921	0.085239085	120.25	1	4	325	1	7572	2845.355952	3000	1
6458	2004/12/8 12:34	1	1	1	0	0.005714286	0.005714286	175	1	3	70	1	7388	2786.864286	2835	0
6460	2004/9/13 18:40	1	1	1	0	0.005714286	0.005714286	175	1	3	0	1	6679	2575.77619	2245	0
6461	2004/9/13 18:27	1	1	1	0	0.097142857	0.074285714	175	1	3	6	1	6678	2574.77619	2244	0
6462	2004/9/7 15:18	1	3	4	0.896243845	0.018055556	0.016666667	180	0	3	780	1	6645	2591.67381	2221	0
6463	2003/10/16 0:19	1	1	1	0	0.023255814	0.005813953	172	1	3	21	1	4936	2813.05	1081	0
6464	2003/9/25 18:17	1	1	1	0	0.023668639	0.00591716	169	1	3	1	1	4850	2828.483333	1010	1
6468	2003/9/4 19:12	1	1	1	0	0	0.006024096	166	1	1	0	1	4701	2747.933333	927	0
6469	2003/9/4 16:36	1	1	1	0	0.017964072	0	167	0	1	1	1	4685	2731.933333	919	0
6470	2003/9/3 14:37	1	1	1	0	0.024242424	0.018181818	165	1	1	5	1	4657	2704.85	892	1
6475	2006/8/3 21:14	1	1	1	0	0.031746032	0.015873016	126	0	1	441	1	10334	2332.708478	4296	0
6476	2005/5/19 18:14	1	3	3	0.493041434	0.111290323	0.027419355	206.6666667	1	2	35	1	9688	4235.494444	3856	1
6477	2005/4/16 10:01	1	2	2	0.362051252	0.183098592	0.021126761	71	1	2	14	1	9573	4357.195238	3765	0
6483	2005/3/7 17:16	1	3	3	0.804391698	0.224696356	0.137651822	164.6666667	1	2	30	1	9378	4451.972619	3613	1
6484	2005/3/1 0:04	1	1	1	0	0.04137931	0.013793103	145	0	1	6	1	9373	4480.47381	3608	0
6486	2005/2/3 18:30	1	3	3	0.873479028	0.043103448	0.00862069	154.6666667	1	2	10	1	7737	2972.007143	3098	1
6490	2005/1/20 18:58	1	1	1	0	0.305439331	0.041841004	239	1	1	1	1	7585	2854.072619	3013	1
6491	2005/1/19 17:51	1	1	1	0	0.226804124	0.097938144	194	1	1	1	1	7575	2848.355952	3003	0
6493	2004/12/30 13:31	1	2	2	0.977417818	0.014634146	0.026829268	205	1	1	26	0.5	7449	2783.640476	2888	0
6494	2004/12/17 22:35	1	2	3	0.781809405	0.240534521	0.022271715	149.6666667	1	1	37	1	7446	2840.392857	2885	1
6495	2004/12/9 15:21	1	1	1	0	0.006711409	0.006711409	149	1	1	0	1	7412	2810.197619	2858	0
6496	2004/12/9 15:02	1	1	1	0	0.006711409	0.161073826	149	0	1	1	1	7411	2809.197619	2857	0
6498	2004/12/8 12:37	1	2	2	0	0	0	72	1	1	0	0.5	7390	2788.864286	2837	1
6506	2004/1/20 18:19	1	1	1	0	0.032786885	0.032786885	61	0	1	144	1	5301	2626.266667	1303	0
6511	2003/4/25 17:05	1	2	2	0.439496987	0.030612245	0.025510204	98	1	1	0	1	3671	2435.25	293	0
6518	2003/4/24 17:43	1	20	155	0	0	0	74.52258065	1	1	0	0.006451613	3533	2298.083333	160	1
6520	2003/8/12 19:43	1	1	1	0	0.036809816	0.006134969	163	1	1	5	1	4195	2350.75	465	0
6522	2003/8/5 20:23	1	1	1	0	0.01183432	0.01183432	169	0	1	0	1	4171	2387.383333	444	0
6523	2003/8/5 14:47	1	2	2	0.856114628	0.199312715	0.082474227	145.5	1	1	8	1	4165	2381.383333	440	1
6524	2003/8/1 22:06	1	1	1	0	0.019480519	0.051948052	154	0	1	0	1	4162	2424.1	437	1
6525	2003/8/1 20:04	1	2	2	0.66319684	0.045112782	0.281954887	133	1	1	99	1	4159	2421.1	434	1
6526	2003/4/25 16:36	1	12	32	0.936954629	0.026349073	0.031408094	148.25	1	1	12	0.3125	3669	2433.25	291	1
6531	2005/5/20 16:06	1	1	1	0	0	0	49	1	1	0	1	9695	4240.202778	3862	0
6532	2005/4/25 10:23	1	1	1	0	0	0	13	1	1	0	1	9578	4280.286905	3770	0
6535	2004/9/29 15:14	1	1	8	0	0	0	35.5	1	1	0	0.125	6757	2574.971429	2303	1
6536	2006/10/23 14:11	1	1	1	0	0.375	0.25	16	1	1	252	1	10398	1974.137302	4339	0
6537	2006/2/13 17:03	2	2	2	1	0.125	0.125	16	0	1	710	1	10110	2747.537698	4657	0
6540	2004/11/30 19:30	1	1	1	0	0	0	15	1	1	0	1	7342	2759.961905	2797	1
6548	2005/4/25 10:23	1	1	1	0	0.089430894	0	123	1	1	61	1	9578	4280.286905	3770	0
6551	2004/12/6 17:18	1	1	1	0	0.06779661	0.076271186	118	1	1	3	1	7386	2786.064286	2833	0
6553	2004/10/6 20:49	1	1	1	0	0	0	117	0	1	0	1	6919	2698.004762	2462	1
6555	2007/7/29 22:20	1	2	6	0.668138989	0.040540541	0.037837838	123.3333333	1	5	3528	1	10499	1612.904915	4411	0
6556	2006/2/22 16:06	1	1	1	0	0.024096386	0.024096386	83	0	3	7	1	10160	2523.397619	4177	0
6558	2006/1/10 16:14	1	2	3	0.991159471	0.037974684	0.025316456	52.66666667	1	3	593	1	9979	2760.600397	4085	0
6559	2005/8/2 12:26	1	1	1	0	0.222222222	0.962962963	81	1	3	112	1	837	633.8333333	118	0
6560	2005/4/12 12:37	2	2	2	1	0.010989011	0.142857143	91	1	4	55	1	5117	2164.409524	285	0
6561	2005/4/5 0:33	1	2	4	0.79248125	0.015625	0.015625	48	1	1	126	0.75	9499	4362.221429	3709	1
6564	2005/1/7 19:16	1	1	2	0.543564443	0	0.049079755	81.5	0	1	0	0.5	7507	2826.083333	2943	0
6567	2004/9/29 15:14	1	1	3	0	0	0	148.3333333	1	1	0	0.333333333	6757	2574.971429	2303	1
6568	2005/8/2 12:23	1	1	1	0	0.222222222	0.962962963	81	1	3	119	1	836	632.8333333	117	0
6584	2004/12/6 17:15	1	2	2	1	0.007462687	0.02238806	67	1	1	6	0.5	7381	2781.064286	2828	0
6586	2004/10/28 17:11	1	1	1	0	0.049180328	0.016393443	61	1	1	29	1	7117	2741.135714	2626	0
6589	2006/1/19 18:19	1	1	1	0	0.026315789	0.026315789	38	1	1	1	1	10012	2771.456349	4097	0
6590	2006/1/18 19:19	1	3	5	0.886421454	0.054095827	0.035548686	129.4	1	4	1117	0.8	10011	2772.781349	4096	1
6598	2007/4/23 23:41	1	5	5	0.982217782	0.004680187	0.003640146	384.6	1	4	1471	1	10487	1682.940537	4400	0
6599	2007/3/19 1:25	1	1	1	0	0.016055046	0.013761468	436	0	2	343	1	10455	1736.940152	4379	0
6603	2006/2/2 16:04	1	1	1	0	0.004597701	0.004597701	435	0	2	122	1	10021	2745.096032	4102	0
6604	2005/10/3 23:49	1	1	1	0	0.025287356	0.013793103	435	1	2	53	1	9928	3091.816667	4041	0
6606	2005/6/8 11:12	1	1	1	0	0.041570439	0	433	1	2	6	1	9802	4258.218254	3940	0
6607	2005/6/2 12:38	1	1	1	0	0.007125891	0	421	0	2	9	1	9762	4243.769444	3915	0
6609	2005/4/25 10:20	1	1	1	0	0.045918367	0.012755102	392	1	2	1	1	9576	4278.286905	3768	0
6610	2005/4/24 23:13	1	1	1	0	0.038860104	0.150259067	386	1	2	17	1	9575	4289.030952	3767	0
6612	2005/4/4 19:58	1	2	2	0.902393283	0.034990792	0.005524862	271.5	1	1	41	1	9489	4354.804762	3704	0
6613	2005/4/3 14:41	1	1	1	0	0.002493766	0.002493766	401	0	1	39	1	9484	4360.871429	3699	0
6616	2005/2/11 1:28	1	2	3	0.731570336	0.018763797	0.011037528	302	1	3	287	1	7796	3009.442857	3138	1
6617	2005/2/10 17:23	1	2	3	0.415272453	0.085918854	0.026252983	139.6666667	1	3	354	1	7788	3004.359524	3133	0
6619	2004/12/1 18:40	1	2	3	0.693474633	0.086750789	0.04022082	422.6666667	1	1	57	1	7352	2765.095238	2801	1
6620	2004/12/1 13:44	1	1	1	0	0.008287293	0	362	1	1	23	1	7349	2762.095238	2798	0
6621	2004/11/8 12:59	1	1	1	0	0.011111111	0.008333333	360	1	1	11	1	7174	2705.759524	2657	0
6623	2004/10/25 19:15	1	1	1	0	0.008310249	0.008310249	361	0	1	2	1	7067	2706.557143	2588	0
6625	2004/10/23 19:09	1	1	1	0	0.020348837	0.005813953	344	1	1	0	1	7060	2716.040476	2581	0
6626	2004/10/23 18:51	1	1	1	0	0	0.002906977	344	0	1	1	1	7059	2715.040476	2580	0
6628	2004/10/20 17:06	1	1	1	0	0.113402062	0.06185567	291	1	1	1	1	7041	2722.780952	2564	1
6630	2004/10/15 14:31	1	1	1	0	0.020761246	0	289	1	1	2	1	7004	2731.142857	2544	1
6631	2004/10/13 20:30	1	1	1	0	0.2	0.284210526	285	1	1	14	1	6969	2716.295238	2510	1
6632	2004/9/29 17:07	1	3	3	0.991159471	0.003759398	0.005639098	354.6666667	1	2	0	0.666666667	6881	2698.971429	2427	1
6634	2006/1/2 19:56	1	1	1	0	0.036781609	0.025287356	435	1	2	214	1	9942	2741.402778	4050	0
6643	2007/2/18 16:08	1	2	2	0.855450811	0.1	0.078571429	70	1	2	0	0.5	10419	1745.685931	4355	0
6644	2007/2/18 13:14	1	2	2	0.855450811	0.078571429	0.1	70	1	2	807	1	10416	1742.685931	4352	0
6645	2005/10/12 10:33	1	2	2	1	0.028571429	0.028571429	70	0	2	10	0.5	9933	3033.041667	4046	0
6646	2005/10/7 11:47	1	2	2	0.994030211	0.221428571	0.014285714	70	1	2	192	1	9931	3069.230952	4044	1
6647	2005/5/25 16:17	1	1	1	0	0.024390244	0.048780488	41	1	1	5	1	9727	4254.85754	3889	0
6648	2005/5/20 17:43	1	1	1	0	0	0	42	1	1	0	1	9697	4242.202778	3864	1
6661	2005/1/7 15:21	1	1	2	0.970950594	0.018181818	0.012121212	82.5	1	1	72	1	7497	2816.083333	2934	0
6662	2005/1/7 15:20	1	1	1	0	0.020833333	0	48	1	1	67	1	7495	2814.083333	2932	0
6671	2006/3/27 19:43	1	2	3	0.952090357	0.044973545	0.005291005	126	1	2	181	0.666666667	10222	2509.41627	4219	0
6675	2004/11/8 19:22	1	1	2	0.918295834	0.155172414	0	29	1	1	80	0.5	7179	2710.759524	2662	0
6677	2006/10/23 16:19	1	3	6	1	0.011406844	0.011406844	87.66666667	0	3	68	0.833333333	10405	1981.137302	4346	0
6678	2006/10/19 17:24	1	1	1	0	0.027777778	0.027777778	36	0	2	434	1	10365	1949.49899	4326	0
6688	2007/2/23 17:04	1	1	3	0.874143048	0.177304965	0.085106383	47	1	2	983	0.666666667	10429	1752.162771	4364	0
6689	2006/4/10 11:17	1	1	1	0	0	0.010526316	95	0	1	13	1	10249	2492.251984	4242	0
6690	2006/3/28 11:03	1	2	7	0.866650112	0.046511628	0.044397463	67.57142857	0	4	40	0.428571429	10230	2515.78373	4226	0
6692	2005/6/15 19:44	1	1	1	0	0	0	67	1	1	0	1	9810	4253.613095	3948	1
6696	2004/11/11 12:40	1	1	1	0	0.053571429	0.017857143	56	1	2	0	1	4078	1434.00119	92	0
6697	2004/11/11 12:34	1	1	1	0	0.327272727	0.6	55	1	2	43	1	4076	1432.00119	91	0
6700	2004/3/11 18:26	1	1	1	0	0	0	67	1	1	0	1	5726	2613.866667	1625	1
6704	2005/1/11 17:22	1	3	4	0.49791968	0.234672304	0.190274841	118.25	1	4	538	1	304	215.5	5	1
6705	2004/5/12 12:01	1	1	1	0	0.016666667	0.016666667	60	0	3	63	1	6240	2775.680952	1959	0
6706	2004/3/10 22:53	1	1	1	0	0.283333333	0.066666667	60	1	3	98	1	5701	2590.816667	1611	1
6707	2003/12/3 13:35	1	1	1	0	0.057692308	0.019230769	52	1	3	12	1	5157	2632.483333	1196	0
6708	2003/11/21 18:20	1	1	1	0	0.156862745	0.176470588	51	1	3	57	1	5103	2619.733333	1174	0
6709	2003/9/25 19:59	1	1	1	0	0.019607843	0	51	1	3	0	1	4854	2832.483333	1013	0
6710	2003/9/25 17:23	1	1	1	0	0.18	0.18	50	1	3	0	1	4847	2825.483333	1007	1
6711	2003/9/25 17:20	1	1	1	0	0.08	0.04	50	1	3	0	1	4846	2824.483333	1006	1
6712	2003/9/25 16:17	1	1	1	0	0.183673469	0.12244898	49	1	3	1	1	4844	2822.483333	1004	0
6716	2003/8/29 14:16	1	19	110	0	0	0	55.82727273	1	1	0	0.009090909	4631	2702.216667	870	1
6718	2006/3/27 19:43	1	1	2	0	0	0	63.5	1	1	0	0.5	10219	2506.41627	4216	0
6724	2005/5/19 17:57	1	1	3	0.973818118	0.16374269	0.269005848	57	1	2	255	0.333333333	783	630	116	1
6726	2005/2/10 10:54	1	1	3	0	0	0	62.33333333	1	1	0	0.333333333	358	268	10	1
6727	2005/2/10 10:54	1	1	1	0	0	0	0	1	4	30	1	358	268	10	0
6729	2004/8/27 14:04	1	1	1	0	0.339805825	0.194174757	103	1	3	338	1	6618	2648.835714	2209	1
6731	2003/9/24 22:56	1	1	1	0	0.126315789	0.010526316	95	1	2	1	1	4842	2831.3	1003	0
6736	2007/8/25 16:37	1	1	1	0	0.024793388	0.008264463	121	1	1	516	1	10513	1531.004032	4417	0
6741	2005/6/2 14:42	1	1	1	0	0.1875	0.229166667	48	1	2	14	1	9765	4246.769444	3918	1
6756	2003/10/20 19:52	1	1	1	0	0.529411765	0.176470588	17	1	3	26	1	4983	2848.3	1094	0
6764	2006/2/19 20:40	1	1	1	0	0.007067138	0.010600707	283	1	2	41	1	10139	2505.867063	4159	0
6768	2005/6/7 18:07	1	1	1	0	0.004926108	0.004926108	203	1	2	0	1	9800	4257.718254	3938	0
6769	2005/6/7 18:04	1	1	3	0.738425859	0.056074766	0.03894081	214	1	2	35	1	9799	4256.718254	3937	1
6770	2005/5/17 18:59	1	1	1	0	0.262376238	0.153465347	202	1	2	24	1	9666	4231.265873	3839	0
6771	2005/4/23 8:41	1	1	1	0	0.005208333	0.005208333	192	1	2	16	1	9574	4297.711905	3766	1
6774	2005/2/23 19:27	1	1	8	0.424624078	0.075815739	0.04318618	130.25	1	1	0	0.5	8428	3555.37619	3600	1
6775	2005/2/23 18:35	1	1	1	0	0	0	191	1	1	0	1	8411	3538.37619	3583	1
6781	2005/2/23 18:37	1	1	3	0.315571281	0.910984848	0.791666667	176	1	1	178	0.666666667	8414	3541.37619	3586	1
6782	2004/11/26 13:21	1	1	3	0	0	0	0	0	1	3	0.333333333	7308	2737.464286	2769	0
6788	2004/5/5 14:22	1	1	1	0	0.045454545	0.045454545	22	1	1	37	1	6135	2677.780952	1889	0
6789	2004/3/29 19:39	1	1	3	0	0	0	45.66666667	1	1	0	0.333333333	5856	2649.116667	1737	1
6791	2007/2/27 15:02	1	1	2	0.309543429	0.132432432	0.062162162	185	1	2	414	0.5	10434	1748.470563	4369	0
6792	2006/8/4 15:02	1	1	2	0.543564443	0.034482759	0.011494253	174	1	2	284	1	10342	2339.423557	4304	0
6795	2006/2/6 16:29	1	1	1	0	0.003436426	0.017182131	291	0	2	179	1	10033	2737.996429	4109	0
6797	2005/6/3 15:18	1	1	1	0	0.09556314	0.109215017	293	1	2	10	1	9790	4270.756349	3929	0
6800	2005/4/5 0:38	1	1	2	0	0	0	142	1	1	0	0.5	9502	4365.221429	3712	1
6804	2006/1/9 23:15	1	1	7	0.662421043	0.083715119	0.111203665	343	1	2	0	0.428571429	9972	2754.764286	4079	1
6807	2005/2/23 18:39	1	1	6	0	0	0	97.16666667	1	1	0	0.166666667	8420	3547.37619	3592	1
6815	2007/4/10 0:05	1	1	3	0.207649653	0.033333333	0.10877193	570	1	2	823	1	10467	1699.972042	4389	0
6816	2007/2/18 13:17	1	1	1	0	0.001272265	0.003816794	786	0	1	118	1	10417	1743.685931	4353	0
6817	2006/10/23 14:19	1	1	1	0	0.007623888	0.00635324	787	1	1	182	1	10399	1975.137302	4340	0
6818	2006/4/24 16:26	1	1	1	0	0.005089059	0.001272265	786	1	1	0	1	10325	2531.072763	4290	0
6819	2006/4/24 13:16	1	1	1	0	0.00255102	0	784	1	1	61	1	10324	2530.072763	4289	0
6821	2006/2/19 21:28	1	1	1	0	0.003836317	0.00511509	782	1	1	12	1	10140	2506.867063	4160	0
6822	2006/2/7 16:56	1	1	1	0	0.02173913	0.020460358	782	1	1	29	1	10040	2695.110317	4115	0
6825	2006/1/5 13:30	1	1	2	0.70074955	0.071532847	0.013138686	342.5	1	1	380	1	9951	2744.281349	4058	0
6828	2005/6/7 11:33	1	1	1	0	0.159898477	0.106598985	394	1	1	20	1	9796	4253.718254	3934	0
6842	2006/1/9 23:01	1	1	1	0	0.019607843	0.019607843	51	1	2	0	1	9965	2747.764286	4072	0
6845	2005/5/24 21:22	1	1	2	0.152406999	0.213414634	0.06402439	164	1	2	93	1	9725	4255.940873	3888	0
6869	2004/10/14 17:18	1	1	1	0	0.022900763	0.003816794	262	1	2	0	1	7003	2747.583333	2543	0
6871	2004/9/16 17:03	1	1	1	0	0.154098361	0.124590164	305	1	2	0	1	6693	2576.321429	2252	1
6883	2005/5/17 18:40	1	1	1	0	0.1003861	0.015444015	259	1	1	83	1	9665	4230.265873	3838	1
6894	2006/2/27 23:15	1	1	1	0	0.064335664	0.005594406	715	1	1	49	1	10164	2521.885317	4179	0
6897	2005/5/18 14:43	1	1	2	0.381423288	0.31713555	0.044757033	391	1	1	85	1	9672	4223.094444	3845	1
6898	2005/5/17 0:29	1	1	1	0	0.097165992	0.012145749	247	1	1	41	1	9660	4225.265873	3834	0
6899	2005/4/6 20:18	1	1	1	0	0.080168776	0.037974684	237	1	1	42	1	9506	4368.530952	3716	1
6905	2004/10/27 23:02	1	1	2	0.266764988	0.0859375	0.0859375	192	1	2	21	1	7109	2735.392857	2618	0
6908	2004/10/14 16:46	1	1	1	0	0.038610039	0.007722008	259	1	2	1	1	7001	2745.583333	2541	0
6909	2004/10/13 20:22	1	1	1	0	0.023809524	0.329365079	252	1	2	14	1	6968	2715.295238	2509	1
6913	2004/9/16 18:42	1	1	1	0	0.043046358	0.059602649	302	1	2	0	1	6695	2578.321429	2254	0
6915	2004/9/16 14:56	1	1	1	0	0.003389831	0.003389831	295	1	2	0	1	6692	2575.321429	2251	0
6916	2004/9/16 14:55	1	1	1	0	0.003389831	0.003389831	295	1	2	7	1	6691	2574.321429	2250	1
6917	2004/9/9 14:03	1	1	1	0	0.003389831	0	295	0	2	50	1	6658	2600.25	2230	0
6918	2004/7/21 16:50	1	1	1	0	0.006779661	0.010169492	295	1	2	0	1	3768	1650.611905	90	0
6919	2004/7/21 16:03	1	1	1	0	0.006711409	0.006711409	298	1	2	73	1	3767	1649.611905	89	0
6921	2004/3/29 19:39	1	1	1	0	0	0	298	1	1	0	1	5856	2649.116667	1737	1
6922	2005/2/9 23:50	1	1	1	0	0.006711409	0.003355705	298	1	2	317	1	7784	3002.697619	3129	0
6925	2005/5/24 21:21	1	1	1	0	0	0	11	1	1	0	1	9723	4253.940873	3886	1
6933	2004/10/27 23:11	1	1	1	0	0.008264463	0.016528926	121	0	1	0	1	7110	2736.392857	2619	0
6935	2004/10/14 17:05	1	1	1	0	0.107438017	0.066115702	121	1	1	15	1	7002	2746.583333	2542	1
6937	2004/9/20 17:05	1	1	1	0	0.120689655	0.060344828	116	1	1	11	1	6702	2571.6	2257	0
6938	2004/9/9 14:04	1	1	1	0	0.339130435	0.217391304	115	1	1	164	1	6659	2601.25	2231	1
6942	2006/1/9 22:52	1	1	1	0	0	0	178	1	1	0	1	9958	2740.764286	4065	1
6948	2005/6/2 18:57	1	1	1	0	0	0	7	1	1	0	1	9785	4266.769444	3925	0
6953	2005/6/2 18:57	1	1	2	0.779349837	0.238095238	0.071428571	21	1	1	99	1	9785	4266.769444	3925	0
6954	2005/6/2 16:45	1	1	1	0	0.363636364	0.151515152	33	0	1	0	1	9766	4247.769444	3919	0
6955	2005/6/2 12:36	1	1	1	0	0	0	33	1	1	0	1	9760	4241.769444	3913	0
6962	2005/6/2 12:36	1	1	1	0	0.090909091	0.090909091	11	1	1	99	1	9759	4240.769444	3912	0
6965	2005/1/4 17:40	1	1	1	0	0.363636364	0	11	1	1	50	1	7460	2788.554762	2899	0
6968	2005/6/2 16:58	1	1	1	0	0.666666667	4.777777778	9	1	1	0	1	9767	4248.769444	3920	0
6969	2005/6/2 12:38	1	1	1	0	4	5.444444444	9	1	1	14	1	9761	4242.769444	3914	0
6970	2005/5/19 17:44	1	2	2	0.950956048	0.142857143	0.071428571	63	1	2	127	1	9677	4224.494444	3849	1
6972	2005/1/20 11:59	1	1	1	0	0.292682927	0.146341463	41	1	1	1	1	7582	2851.072619	3010	1
6973	2005/1/19 23:18	1	1	1	0	0.108108108	0.027027027	37	0	1	6	1	7580	2853.355952	3008	0
6974	2005/1/13 17:11	1	1	1	0	0.388888889	0.166666667	36	1	1	9	1	7545	2846.119048	2975	1
6981	2004/12/8 19:49	1	1	1	0	1.2	0	5	1	1	23	1	7409	2807.864286	2855	0
6982	2004/11/15 15:32	1	2	2	0.795040279	0.615384615	0.346153846	13	1	1	0	0.5	7230	2710.383333	2700	1
6985	2005/4/10 23:03	1	5	7	0.702386261	0.120996441	0.042704626	160.5714286	1	2	140	0.571428571	9542	4388.778571	3745	0
6988	2004/12/8 19:56	1	1	1	0	3.3	0.1	10	1	1	0	1	7410	2808.864286	2856	0
6992	2007/8/2 13:31	1	1	1	0	0	0.352941176	17	1	2	812	1	10363	2907.859341	111	0
6993	2005/5/12 17:05	1	1	5	0.890217224	0.1475	0.06	80	1	3	257	1	9633	4239.125794	3810	1
6994	2005/3/23 12:09	2	2	2	0	0.055555556	0.055555556	9	1	2	52	0.5	5045	2156.269048	1308	0
6995	2005/2/25 19:19	2	2	4	0.581279841	0.052154195	0.231292517	110.25	1	2	7	0.75	9372	4491.54881	4245	1
6998	2004/12/8 16:29	1	1	1	0	0.069767442	0	43	1	1	0	1	7396	2794.864286	2843	1
6999	2004/12/8 12:37	1	2	5	0.667864576	0.130538922	0.075449102	167	1	3	47	1	7395	2793.864286	2842	1
7000	2004/11/15 19:57	1	1	4	0.776318236	0.24566474	0.095375723	86.5	1	1	0	0.5	7235	2715.383333	2705	0
7001	2004/11/15 11:09	1	3	13	0	0	0	56.38461538	1	1	0	0.076923077	7221	2701.383333	2692	1
7013	2005/5/20 17:45	1	1	1	0	0.025	0.025	80	1	2	1	1	9700	4245.202778	3867	1
7017	2005/1/24 19:08	1	2	2	0.995727452	0.054644809	0.087431694	91.5	1	1	6	1	7610	2866.859524	3034	1
7018	2005/1/20 18:59	1	1	1	0	0.64556962	0.493670886	79	1	1	2	1	7586	2855.072619	3014	1
7019	2005/1/18 23:11	1	1	1	0	0	0.027777778	72	0	1	8	1	7566	2842.02619	2994	0
7020	2005/1/10 21:22	1	1	1	0	0.111111111	0	72	1	1	32	1	7524	2836.747619	2958	0
7021	2004/12/9 17:56	1	1	1	0	0.029850746	0.104477612	67	0	1	0	1	7420	2818.197619	2864	0
7022	2004/12/9 17:44	1	1	1	0	0.125	0.013888889	72	0	1	1	1	7415	2813.197619	2860	0
7024	2004/11/30 0:59	1	1	1	0	0	0	62	1	1	0	1	7330	2747.961905	2786	1
7027	2006/3/20 17:51	1	2	3	0.864973521	0.023450586	0.010050251	199	1	4	273	0.666666667	10178	2491.203175	4188	0
7035	2005/1/4 17:53	1	1	1	0	0.015789474	0.010526316	190	1	1	19	1	7463	2791.554762	2902	0
7036	2004/12/16 18:55	1	1	1	0	0.010526316	0.010526316	190	1	1	0	1	7442	2836.816667	2881	0
7037	2004/12/16 18:38	1	1	1	0	0.042105263	0.010526316	190	1	1	6	1	7439	2833.816667	2878	0
7038	2004/12/10 12:14	1	1	1	0	0.048128342	0.016042781	187	1	1	1	1	7422	2820.197619	2866	0
7039	2004/12/9 19:15	1	1	1	0	0.114754098	0.010928962	183	1	1	1	1	7421	2819.197619	2865	1
7041	2004/12/8 18:20	1	4	5	0.808217086	0.155339806	0.113592233	206	1	3	5	0.6	7401	2799.864286	2848	1
7043	2004/12/3 18:34	1	2	2	0.213579815	0.094594595	0.064864865	185	1	1	0	1	7370	2779.833333	2817	0
7044	2004/12/3 17:50	1	1	1	0	0.019354839	0.025806452	155	1	1	0	1	7364	2773.833333	2811	0
7048	2004/11/19 16:56	1	2	3	0.716620108	0.031434185	0.023575639	169.6666667	1	1	3	1	7282	2750.62381	2751	0
7050	2004/11/19 1:26	1	1	1	0	0.135483871	0.109677419	155	1	1	3	1	7276	2744.62381	2745	1
7051	2004/11/16 20:17	1	2	5	0.491951341	0.133333333	0.057142857	105	1	1	2	0.6	7258	2733.1	2728	0
7052	2004/11/16 19:00	1	1	3	0.852404265	0.169491525	0.118644068	118	1	1	2	1	7251	2726.1	2721	1
7062	2004/12/16 18:48	1	1	1	0	0.375	0	40	0	1	8	1	7440	2834.816667	2879	1
7063	2004/12/8 19:46	1	2	4	0.853927	0.300595238	0.074404762	84	1	1	78	1	7407	2805.864286	2853	1
7069	2005/1/25 17:10	1	1	2	0.981940787	0.144144144	0.027027027	111	1	1	20	1	7616	2872.035714	3039	1
7070	2005/1/10 21:22	1	1	2	0	0	0	24.5	1	1	0	0.5	7526	2838.747619	2960	1
7079	2004/12/15 17:13	1	1	1	0	0.029411765	0.029411765	34	1	1	6	1	7429	2823.840476	2868	0
7080	2004/12/9 17:55	1	1	1	0	0.676470588	0.294117647	34	0	1	6	1	7419	2817.197619	2863	1
7085	2005/6/2 12:34	1	1	1	0	0.00877193	0.00877193	114	1	1	21	1	9758	4239.769444	3911	0
7087	2005/3/10 16:33	1	1	1	0	0.132743363	0.07079646	113	1	1	15	1	9386	4443.282143	3619	0
7089	2005/1/25 17:46	1	2	2	0.993055483	0.171717172	0	148.5	1	2	12	1	7618	2874.035714	3041	1
7090	2005/1/20 12:05	1	1	2	0.985228136	0.022058824	0.003676471	136	1	1	19	1	7584	2853.072619	3012	1
7091	2005/1/10 23:46	1	1	1	0	0.189473684	0.021052632	95	1	1	32	1	7532	2844.747619	2965	0
7093	2004/12/3 17:33	1	2	8	0.709076264	0.147214854	0.185676393	94.25	1	1	108	1	7362	2771.833333	2809	1
7096	2004/11/16 0:14	1	2	4	0.498909217	0.11409396	0.102908277	111.75	1	1	4	0.75	7245	2720.1	2715	0
7098	2004/11/15 17:31	1	1	1	0	0.02247191	0	89	1	1	0	1	7231	2711.383333	2701	0
7101	2006/2/16 20:22	1	1	1	0	0.628571429	0.580952381	210	1	2	189	1	10128	2749.480556	4158	0
7106	2005/3/7 16:18	1	1	1	0	0.015706806	0.005235602	191	0	1	6	1	9375	4448.972619	3610	0
7107	2005/3/1 0:05	1	1	1	0	0.015789474	0	190	1	1	4	1	9374	4481.47381	3609	0
7110	2005/1/31 21:06	1	1	1	0	0.005347594	0.005347594	187	1	1	6	1	7629	2873.290476	3052	0
7112	2005/1/20 18:59	2	2	2	0.353359335	0.011293634	0.004106776	487	1	4	2	1	7588	2857.072619	3415	1
7114	2005/1/11 1:17	1	1	1	0	0.011428571	0.011428571	175	1	1	1	1	7538	2849.180952	2971	1
7115	2005/1/10 23:49	1	1	1	0	0.274285714	0.08	175	1	1	0	1	7533	2845.747619	2966	1
7116	2005/1/10 21:24	1	1	1	0	0.329032258	0.090322581	155	1	1	25	1	7530	2842.747619	2964	1
7117	2004/12/16 11:56	1	2	2	0.543564443	0.020771513	0.002967359	168.5	1	1	15	1	7438	2832.816667	2877	1
7118	2004/12/9 17:28	1	1	1	0	0.046153846	0.053846154	130	1	1	1	1	7414	2812.197619	2859	1
7126	2005/2/25 19:19	1	1	1	0	0.090909091	0.045454545	22	1	1	2	1	9368	4487.54881	3604	0
7129	2004/12/9 17:48	1	1	2	0.522559375	0.074074074	0.083333333	54	0	1	29	1	7417	2815.197619	2862	0
7131	2004/11/15 19:58	1	1	1	0	0	0	22	1	1	0	1	7236	2716.383333	2706	1
7134	2005/1/22 22:21	1	2	2	0.985228136	0.038461538	0.096153846	26	1	1	12	1	7606	2870.796429	3032	0
7135	2005/1/10 21:22	1	2	2	1	0.111111111	0	27	1	1	76	0.5	7528	2840.747619	2962	0
7136	2004/12/3 18:11	1	2	4	0.760820318	0.00286533	0.037249284	87.25	1	1	0	0.5	7368	2777.833333	2815	1
7138	2004/11/19 1:26	1	1	1	0	0.076923077	0.076923077	26	0	1	3	1	7275	2743.62381	2744	0
7140	2004/11/15 19:58	1	3	5	0.484250388	0.205882353	0.041666667	81.6	1	1	0	0.6	7241	2721.383333	2711	0
7149	2004/11/30 0:59	1	1	1	0	0	0	11	1	1	0	1	7329	2746.961905	2785	1
7156	2005/1/18 23:11	1	2	2	0.764204507	0.018918919	0.005405405	185	1	1	33	1	7568	2844.02619	2996	0
7164	2006/1/18 19:10	1	1	1	0	0.00625	0.04375	160	1	2	283	1	10006	2767.781349	4091	0
7167	2005/1/25 16:27	1	1	1	0	0.006756757	0.013513514	148	1	2	26	1	7613	2869.035714	3037	0
7168	2004/12/30 12:17	1	1	1	0	0.006711409	0.006711409	149	0	2	10	1	7447	2781.640476	2886	0
7169	2004/12/20 11:07	1	1	1	0	0.006711409	0	149	1	2	3	1	296	208.5	1	0
7170	2004/12/17 18:38	1	1	1	0	0.22972973	0.114864865	148	1	1	2	1	7443	2837.392857	2882	0
7171	2004/12/15 17:50	1	1	1	0	0.029850746	0.007462687	134	1	1	7	1	7430	2824.840476	2869	0
7174	2004/12/3 17:41	1	1	1	0	0.010416667	0.010416667	96	1	1	0	1	7363	2772.833333	2810	0
7176	2004/11/19 18:46	1	1	1	0	0.048543689	0.029126214	103	1	1	0	1	7296	2764.62381	2759	0
7178	2004/11/19 16:17	1	1	1	0	0	0.030927835	97	0	1	3	1	7279	2747.62381	2748	0
7184	2004/11/30 0:59	1	2	2	0	0.012578616	0.012578616	79.5	1	1	25	1	7332	2749.961905	2788	1
7185	2004/11/16 19:14	1	2	2	1	0.067901235	0.043209877	81	1	1	1	1	7253	2728.1	2723	0
7192	2004/4/8 1:05	1	1	3	0.557908155	0.123595506	0.820224719	59.33333333	1	2	53	1	5950	2700.983333	1795	1
7193	2004/4/7 19:01	1	2	2	0	0	0	67	1	1	0	0.5	5938	2689.55	1786	1
7198	2005/1/31 22:11	2	7	28	0.99566367	0.010501995	0.015542953	170.0357143	0	7	2253	0.857142857	7659	2903.290476	4909	0
7201	2004/5/26 11:01	2	3	4	0.960964047	0.002087683	0.008350731	239.5	1	5	99	1	3732	1719.588095	2505	0
7202	2004/5/19 21:30	1	1	1	0	0.004651163	0.004651163	215	1	2	8	1	6339	2858.154762	2014	0
7203	2004/5/11 10:36	1	1	1	0	0.004651163	0	215	1	2	0	1	3680	1692.033333	82	0
7204	2004/5/11 0:41	1	1	1	0	0.014018692	0.046728972	214	0	2	1	1	6232	2770.930952	1953	0
7207	2005/2/9 12:34	1	1	1	0	0	0	75	1	1	0	1	7779	2997.697619	3126	0
7210	2004/3/18 18:48	1	1	1	0	0.055555556	0	18	1	3	0	1	5827	2674.65	1715	0
7211	2004/3/18 12:11	1	1	1	0	0.058823529	0	17	1	3	25	1	5814	2661.65	1704	0
7212	2004/2/22 23:26	1	1	1	0	0.25	0.25	16	1	3	152	1	5555	2723.75	1497	0
7223	2005/2/14 12:26	1	1	1	0	0.026785714	0.004464286	224	1	1	4	1	7846	3037.645238	3142	0
7224	2005/2/10 17:24	1	1	1	0	0	0	221	1	1	0	1	7789	3005.359524	3134	0
7226	2005/12/1 17:56	1	1	1	0	0.36	0.52	25	1	2	281	1	6471	2495.284921	109	0
7229	2004/3/12 17:04	1	1	2	0.852405179	0.24742268	0.12371134	48.5	1	2	12	1	5743	2628.366667	1642	1
7231	2004/2/27 14:20	1	1	1	0	0	0.041666667	48	1	2	0	1	3041	1279.333333	39	0
7233	2004/2/18 23:45	1	2	2	0.439496987	0.123287671	0.02739726	36.5	1	1	129	1	5538	2718.1	1490	1
7234	2004/1/16 14:39	1	1	1	0	0.2	0.46	50	1	1	0	1	5265	2631.35	1269	0
7235	2004/1/16 12:13	1	1	1	0	0.051724138	0.017241379	58	1	1	82	1	5264	2630.35	1268	1
7236	2003/10/26 21:46	1	3	11	0.852557774	0.134831461	0.124256444	137.5454545	1	3	64	0.545454545	5038	2643.2	1136	1
7245	2004/5/20 16:27	1	1	1	0	0.043478261	0.014492754	69	1	2	43	1	3720	1717.333333	84	1
7247	2004/3/10 16:35	1	1	2	0.998711751	0.393333333	0.08	75	1	2	8	1	5690	2579.816667	1604	0
7248	2004/3/10 14:26	1	1	1	0	0.181818182	0.045454545	44	1	2	7	1	5684	2573.816667	1598	0
7249	2004/3/3 21:48	1	1	3	0.044326589	0.573170732	2.317073171	27.33333333	1	3	1	1	3088	1320.05	59	1
7250	2004/3/3 21:46	1	1	2	0	0.040816327	0.040816327	24.5	1	2	9	1	3085	1317.05	56	0
7251	2004/2/24 13:43	1	1	1	0	0.080357143	0.080357143	112	1	1	83	1	5567	2724.95	1504	0
7252	2003/12/3 17:59	1	2	3	0.783580704	0.004761905	0.066666667	70	1	2	140	0.666666667	5163	2638.483333	1201	0
7253	2003/12/3 16:23	1	1	1	0	0.086206897	0	116	1	1	1	1	5159	2634.483333	1197	0
7254	2003/12/2 19:04	1	1	2	0.988699408	0.072972973	0.013513514	185	1	2	44	1	5151	2628.183333	1190	1
7257	2003/10/27 1:10	1	1	1	0	0.037037037	0.037037037	108	1	1	3	1	5041	2627.1	1138	0
7258	2003/10/24 17:53	1	2	5	0.89545741	0.019047619	0.017857143	168	1	2	25	0.6	5021	2726.733333	1125	1
7259	2003/10/23 14:31	1	1	1	0	0.425925926	0.953703704	108	1	1	28	1	4997	2704.483333	1104	1
7260	2003/9/25 16:33	1	1	1	0	0.006535948	0	153	1	1	1	1	4845	2823.483333	1005	0
7261	2003/9/24 15:58	1	1	1	0	0	0.019736842	152	1	1	0	1	4838	2827.3	999	0
7262	2003/9/24 12:45	1	3	7	0.792496625	0.039688716	0.017120623	183.5714286	1	3	86	1	4835	2824.3	996	1
7263	2003/9/19 20:13	1	1	1	0	0.01910828	0.006369427	157	1	1	1	1	4820	2821.383333	984	1
7264	2003/9/18 19:13	1	1	2	0.40790598	0.083333333	0.01875	240	1	2	0	1	4809	2810.633333	975	1
7265	2003/9/18 19:12	1	1	1	0	0.121019108	0.012738854	157	1	1	10	1	4807	2808.633333	973	1
7269	2004/3/3 21:29	1	1	1	0	0.384615385	0	39	1	1	1	1	3082	1314.05	53	0
7272	2004/3/11 18:26	1	3	8	0.601639963	0.028653295	0.606017192	87.25	1	2	461	0.875	5734	2621.866667	1633	0
7273	2004/1/9 18:40	1	1	1	0	0.9375	0.03125	64	1	2	29	1	5234	2645.966667	1249	0
7275	2003/9/4 17:10	1	1	1	0	0.233333333	0.4	30	1	1	6	1	4686	2732.933333	920	1
7282	2004/3/30 19:03	1	1	1	0	0.066666667	0.088888889	45	1	1	12	1	5864	2651.433333	1745	0
7283	2004/3/18 12:11	1	1	1	0	0	0	47	1	1	0	1	5815	2662.65	1705	1
7293	2004/3/10 18:11	1	1	1	0	0.034883721	0	86	1	2	0	1	5698	2587.816667	1610	0
7300	2006/10/19 18:35	1	1	1	0	0.013245033	0.026490066	151	1	3	182	1	10382	1966.49899	4334	0
7301	2006/4/20 11:50	1	1	1	0	0.078431373	0.019607843	153	1	3	28	1	10323	2539.301984	4288	0
7302	2006/3/23 13:33	1	1	2	0.985228136	0.008116883	0.003246753	308	1	5	6	1	10192	2486.187698	4197	0
7303	2006/3/20 18:56	1	1	1	0	0.013888889	0.006944444	144	0	3	50	1	10179	2492.203175	4189	0
7304	2006/1/29 18:39	1	1	1	0	0.034722222	0.020833333	144	1	3	171	1	10018	2748.380556	4101	0
7306	2005/5/24 16:55	1	1	2	0.942163169	0.077854671	0.032871972	289	1	5	54	1	9717	4247.940873	3880	0
7309	2005/2/1 11:46	1	1	1	0	0.06870229	0.007633588	131	1	2	1	1	7715	2957.040476	3078	1
7311	2005/1/19 23:19	1	1	1	0	0.007936508	0	126	1	2	2	1	7581	2854.355952	3009	0
7314	2004/9/13 19:16	1	1	1	0	0.011111111	0.011111111	90	1	2	82	1	6680	2576.77619	2246	0
7316	2004/5/24 12:10	1	1	1	0	0.044444444	0.222222222	90	1	2	54	1	6355	2851.930952	2024	0
7317	2004/3/31 12:18	1	1	1	0	0.152380952	0.095238095	105	1	2	28	1	5875	2656.433333	1746	1
7318	2004/3/3 21:40	1	1	1	0	0	1.932038835	103	1	2	1	1	3083	1315.05	54	0
7320	2004/2/18 17:05	1	1	1	0	0.015444015	0.007722008	259	1	2	78	1	5530	2710.1	1487	0
7322	2003/11/20 14:02	1	1	1	0	0.007843137	0.003921569	255	1	2	1	1	5102	2620.066667	1173	1
7323	2003/11/19 17:45	1	1	1	0	0.003921569	0	255	1	2	1	1	5101	2624.933333	1172	0
7324	2003/11/18 12:32	1	1	1	0	0.007874016	0	254	1	2	1	1	5099	2626.516667	1171	1
7326	2003/11/15 15:44	1	1	1	0	0.058823529	0.029411765	238	1	2	19	1	5086	2614.516667	1166	1
7328	2003/10/27 1:11	1	1	1	0	0.004149378	0.012448133	241	0	2	1	1	5042	2628.1	1139	0
7331	2003/10/2 13:39	1	1	1	0	0.016528926	0.004132231	242	1	2	8	1	4885	2828.55	1038	0
7333	2003/9/19 17:23	1	1	1	0	0.066666667	0	225	1	2	4	1	4817	2818.383333	981	0
7334	2003/9/15 16:49	1	1	1	0	0	0.004608295	217	0	2	1	1	2505	1107.85	14	0
7335	2003/9/14 22:45	1	1	2	0.999920071	0.252595156	0.076124567	144.5	1	1	4	1	4761	2769.733333	967	1
7336	2003/9/12 19:17	1	1	1	0	0.221674877	0.02955665	203	1	1	3	1	4757	2772.65	963	1
7337	2003/9/9 13:13	1	1	1	0	0.116666667	0.061111111	180	1	1	5	1	4719	2737.216667	942	0
7339	2003/9/3 18:42	2	5	17	0.920660397	0.036263061	0.040565458	95.70588235	1	3	140	0.411764706	4684	2731.85	2633	1
7340	2003/8/29 17:17	1	1	1	0	0.017964072	0.077844311	167	1	1	0	1	4642	2713.216667	881	0
7345	2005/2/24 12:37	1	1	1	0	0.133333333	0.133333333	15	1	2	1	1	4864	2053.236905	96	0
7349	2004/4/4 23:03	1	1	1	0	0	0.5	10	1	2	3	1	3253	1356.866667	62	0
7350	2004/4/1 17:23	1	1	1	0	0	0	13	1	1	0	1	5902	2683.15	1765	1
7354	2005/5/25 16:20	1	1	1	0	0.022727273	0	88	0	2	47	1	9729	4256.85754	3891	0
7371	2005/2/10 17:24	1	1	1	0	0.952380952	0.023809524	42	1	1	1	1	7790	3006.359524	3135	1
7377	2004/10/13 20:36	1	1	5	0.586413119	0.092146597	0.12460733	191	1	3	70	0.2	6984	2731.295238	2525	1
7383	2004/4/23 12:50	1	1	1	0	0.004310345	0.004310345	232	0	3	0	1	6000	2590.983333	1842	1
7384	2004/4/23 12:46	1	1	1	0	0.030172414	0.030172414	232	0	3	1	1	5999	2589.983333	1841	0
7385	2004/4/7 19:01	1	1	1	0	0.014925373	0	67	1	2	28	1	5936	2687.55	1784	0
7386	2004/4/7 17:36	1	1	1	0	0.2	0.120930233	430	1	3	29	1	5935	2686.55	1783	1
7390	2004/3/18 12:12	1	1	1	0	0.022727273	0	44	1	3	15	1	5816	2663.65	1706	0
7396	2003/10/31 16:21	1	2	2	0.811278124	0.0125	0.0125	160	1	2	8	1	5059	2625.716667	1151	1
7398	2003/9/24 22:35	1	1	2	0.453716339	0.010126582	0.043037975	197.5	1	3	0	0.5	4841	2830.3	1002	0
7412	2007/5/4 8:28	1	1	1	0	0.00845666	0.00845666	473	0	5	382	1	10491	1676.161319	4404	0
7413	2006/4/17 22:15	1	1	1	0	0.002114165	0.002114165	473	1	5	7	1	10313	2538.724206	4287	0
7415	2006/3/27 19:30	2	4	5	0.881638487	0.018181818	0.003030303	462	1	7	488	1	10212	2499.41627	4726	0
7417	2006/3/20 19:08	1	1	1	0	0.036247335	0	469	1	5	7	1	10181	2494.203175	4191	0
7418	2006/3/13 11:49	1	1	1	0	0.002169197	0.002169197	461	0	5	2	1	2048	1478	123	0
7419	2006/3/11 0:11	1	1	1	0	0.015184382	0.00867679	461	1	5	24	1	10175	2506.621825	4185	0
7420	2006/2/15 12:41	1	2	3	0.919432424	0.011678832	0.00729927	228.3333333	0	5	229	1	10126	2749.315476	4157	0
7421	2006/2/10 12:33	1	1	1	0	0.010917031	0.010917031	458	0	5	1	1	10078	2721.133333	4124	0
7422	2006/2/9 12:00	2	2	2	0.767651587	0.073578595	0.023411371	299	1	6	61	1	6910	2666.55873	1423	0
7423	2006/2/7 17:24	1	1	1	0	0.035242291	0.00660793	454	1	5	5	1	1982	1469.583333	122	0
7424	2006/2/2 16:19	2	2	2	0.965636133	0.018881627	0.014524328	688.5	1	9	30	1	10023	2747.096032	4763	0
7425	2006/1/10 17:30	1	1	1	0	0.006772009	0	443	1	5	147	1	9982	2763.600397	4086	1
7426	2005/8/16 0:24	1	1	1	0	0.002267574	0.002267574	441	0	5	5	1	9925	4056.444048	4040	0
7428	2005/6/2 14:23	1	1	1	0	0.020408163	0.020408163	441	1	5	0	1	9764	4245.769444	3917	0
7429	2005/6/2 12:22	1	1	1	0	0.056689342	0.040816327	441	1	5	9	1	9757	4238.769444	3910	0
7430	2005/5/24 19:19	1	1	1	0	0.043478261	0.036613272	437	1	5	0	1	9722	4252.940873	3885	0
7432	2005/5/17 14:14	1	1	1	0	0.048723898	0.004640371	431	1	5	28	1	9663	4228.265873	3836	0
7433	2005/4/19 17:01	3	3	3	1	0.003865979	0	258.6666667	1	7	28	1	755	622	712	0
7434	2005/4/16 9:49	1	1	1	0	0.002403846	0.007211538	416	1	5	9	1	9571	4355.195238	3763	1
7436	2005/4/3 14:44	1	1	1	0	0.0215311	0.002392344	418	1	4	3	1	9485	4361.871429	3700	0
7437	2005/3/31 12:29	1	1	2	0.996929708	0.078277886	0.101761252	255.5	1	4	65	1	9481	4375.616667	3696	1
7438	2005/3/2 12:33	1	1	1	0	0.002398082	0.002398082	417	1	4	7	1	51	51	5	1
7442	2005/1/19 16:45	1	1	1	0	0.021791768	0.012106538	413	1	3	2	1	7573	2846.355952	3001	1
7444	2005/1/10 18:31	1	1	1	0	0.0075	0	400	1	3	31	1	7523	2835.747619	2957	0
7448	2004/11/29 0:31	1	1	3	0.884614874	0.004338395	0.032537961	153.6666667	1	3	159	1	7319	2740.82381	2779	0
7449	2004/11/19 1:25	1	2	3	0	0.002583979	0.002583979	129	1	3	8	1	7271	2739.62381	2740	0
7451	2004/11/3 22:59	1	1	1	0	0.002666667	0.002666667	375	1	3	1	1	7169	2735.947619	2653	0
7452	2004/11/2 15:33	1	1	1	0	0.002666667	0.002666667	375	1	3	1	1	7161	2741.104762	2645	1
7456	2004/9/27 19:29	1	2	2	1	0.001627339	0.001627339	614.5	1	3	16	1	6716	2539.554762	2265	0
7458	2004/9/3 13:45	1	1	1	0	0.024024024	0.018018018	333	1	3	1	1	6630	2620.561905	2216	0
7459	2004/9/2 17:51	1	1	3	0.836477065	0.036231884	0.019323671	138	1	3	597	1	6629	2625.328571	2215	1
7460	2004/7/1 16:12	1	1	1	0	0.003030303	0.033333333	330	1	3	15	1	6538	2962.292857	2139	0
7461	2004/6/16 10:57	1	1	1	0	0.03880597	0.008955224	335	1	3	7	1	6438	2874.647619	2091	0
7462	2004/6/9 13:09	1	1	1	0	0.042553191	0	329	1	3	20	1	6431	2869.314286	2085	1
7464	2004/5/17 17:25	1	1	1	0	0.03785489	0.028391167	317	1	3	7	1	3703	1705.65	83	1
7466	2004/5/5 13:37	1	1	1	0	0.013245033	0.003311258	302	1	3	27	1	6134	2676.780952	1888	0
7467	2004/4/8 0:54	1	1	1	0	0.013245033	0.009933775	302	0	3	7	1	5945	2695.983333	1792	1
7468	2004/4/1 17:24	1	1	1	0	0.006644518	0.009966777	301	1	3	1	1	5903	2684.15	1766	0
7469	2004/3/31 22:02	1	1	1	0	0.029900332	0.033222591	301	1	3	0	1	5893	2674.433333	1762	0
7470	2004/3/31 20:08	1	1	1	0	0.013289037	0.006644518	301	1	3	21	1	5887	2668.433333	1756	0
7471	2004/3/10 23:35	1	1	1	0	0.056856187	0.036789298	299	1	3	7	1	5702	2591.816667	1612	1
7472	2004/3/3 19:15	1	1	1	0	0.152542373	0.027118644	295	1	3	1	1	2625	1145.233333	99	0
7474	2004/2/20 18:23	1	1	1	0	0.111111111	0.007407407	270	1	3	0	1	5551	2730.9	1494	1
7475	2004/2/20 13:58	1	1	1	0	0.004016064	0.008032129	249	1	3	5	1	5546	2725.9	1493	0
7476	2004/2/15 23:05	1	1	1	0	0.276	0.216	250	1	3	30	1	5504	2698.183333	1463	1
7477	2004/1/16 11:28	1	1	1	0	0.016393443	0.008196721	244	1	3	32	1	5263	2629.35	1267	0
7478	2003/12/15 11:50	1	1	1	0	0.020661157	0.012396694	242	1	3	3	1	5211	2663.95	1229	1
7479	2003/12/12 11:30	1	1	1	0	0.045643154	0	241	1	3	76	1	5210	2665.283333	1228	1
7480	2003/9/27 12:47	1	1	1	0	0.021186441	0	236	1	3	4	1	2456	1619.033333	92	1
7482	2003/9/18 21:55	4	6	6	0.556945411	0.05499154	0.067681895	197	1	5	42	1	2534	1127.1	2531	0
7483	2003/9/12 19:18	1	1	1	0	0.004273504	0	234	1	3	3	1	4758	2773.65	964	0
7484	2003/9/9 9:42	1	1	1	0	0.004273504	0.004273504	234	1	3	5	1	2480	1092.066667	12	0
7486	2003/9/3 15:31	1	3	4	0.486106718	0.05186722	0.01659751	120.5	1	2	15	0.75	4661	2708.85	896	1
7501	2007/12/19 9:30	1	1	1	0	0	0.003610108	277	1	5	7	1	10481	2278.66723	112	0
7502	2007/12/12 16:00	1	1	2	0.191433255	0.039325843	0.056179775	178	1	5	136	1	1351	736.9666667	4	0
7503	2007/12/12 15:45	1	1	1	0	0.056737589	0.035460993	282	1	5	0	1	1349	734.9666667	2	0
7504	2007/12/12 14:54	1	1	1	0	0.050179211	0.039426523	279	1	5	69	1	1348	733.9666667	1	0
7505	2007/10/4 22:35	1	1	1	0	0.075812274	0.057761733	277	1	4	64	1	10514	1462.266611	4418	1
7506	2007/8/1 18:22	1	1	1	0	0.465454545	0.618181818	275	1	4	162	1	10508	1612.116278	4412	1
7507	2007/2/20 0:12	1	4	4	0.956600351	0.058295964	0.053811659	111.5	1	4	1047	0.75	10424	1748.972944	4360	0
7509	2006/3/28 18:45	1	2	3	0.766078748	0.074523397	0.020797227	192.3333333	1	4	120	1	10235	2520.78373	4229	0
7513	2005/5/24 14:49	1	1	1	0	0.003558719	0.003558719	281	1	4	47	1	9714	4244.940873	3878	0
7517	2004/11/18 19:54	1	2	2	0.561752608	0.038314176	0.034482759	261	1	3	4	1	7267	2735.885714	2737	0
7519	2004/11/10 18:33	1	1	1	0	0.059440559	0.038461538	286	1	3	28	1	7198	2714.797619	2674	0
7520	2004/10/13 20:19	1	1	1	0	0.024734982	0.014134276	283	0	3	14	1	6967	2714.295238	2508	0
7522	2004/8/16 14:49	1	1	1	0	0.003558719	0.003558719	281	0	3	54	1	6575	2726.678571	2171	0
7525	2004/5/17 22:28	1	1	1	0	0.071174377	0.021352313	281	1	3	6	1	6334	2858.021429	2011	1
7526	2004/5/11 19:26	1	1	1	0	0.188191882	0.04797048	271	1	3	1	1	2748	1103.766667	111	0
7531	2004/3/15 16:37	1	1	1	0	0.005319149	0.005319149	188	1	3	66	1	3157	1355.45	61	0
7532	2004/1/9 13:02	1	2	2	0.366578013	0.055238095	0.053333333	262.5	1	3	4	1	5233	2644.966667	1248	0
7533	2004/1/5 17:39	1	1	1	0	0.02688172	0	186	1	3	49	1	2528	1189.333333	98	0
7534	2003/11/17 19:43	1	1	3	0.816408844	0.092050209	0.016736402	159.3333333	1	3	56	1	5095	2622.683333	1169	1
7543	2004/5/5 13:30	1	1	1	0	0.2	0.6	5	0	2	2	1	6132	2674.780952	1886	0
7544	2004/5/3 20:17	1	1	1	0	0	0	5	1	1	0	1	2730	1089.483333	106	0
7547	2007/4/16 23:34	3	4	4	0.960964047	0.01285347	0.01285347	97.25	0	6	235	0.75	10478	1702.693434	6915	0
7548	2007/2/27 9:19	1	1	1	0	0	0.008064516	124	1	4	336	1	10432	1746.470563	4367	0
7550	2006/1/10 19:46	1	1	1	0	0.336134454	0.042016807	119	1	4	152	1	9983	2764.600397	4087	1
7555	2005/1/24 23:57	1	1	1	0	0.010638298	0.010638298	94	0	4	13	1	7611	2867.859524	3035	1
7563	2003/12/4 13:18	1	3	3	0.971306738	0.015550239	0.01076555	278.6666667	1	3	40	1	5184	2655.983333	1219	0
7565	2003/12/2 19:08	1	1	1	0	0.449438202	0.112359551	89	1	3	35	1	5152	2629.183333	1191	0
7566	2003/10/28 17:24	2	2	2	0.436094664	0.109550562	0.140449438	178	0	4	14	0.5	2474	1390.366667	1399	1
7572	2006/4/2 22:12	1	1	1	0	0.029411765	0.029411765	34	1	1	11	1	10244	2518.729365	4237	0
7573	2006/3/22 21:59	1	1	1	0	0	0	34	1	1	0	1	10190	2498.367857	4195	1
7576	2006/2/7 13:57	1	1	1	0	0.015151515	0.015151515	66	0	1	250	1	10038	2693.110317	4113	0
7577	2005/6/2 12:15	1	1	1	0	0.075757576	0.015151515	66	1	1	47	1	9756	4237.769444	3909	0
7578	2005/4/16 9:43	1	1	1	0	0.031746032	0.126984127	63	1	1	52	1	9570	4354.195238	3762	0
7595	2005/1/7 15:34	1	1	1	0	0.356643357	0.111888112	143	1	2	100	1	7503	2822.083333	2940	1
7597	2004/7/20 12:20	1	1	1	0	0.110169492	0.127118644	118	1	2	103	1	2803	1029.516667	113	1
7599	2004/3/31 20:10	1	1	1	0	0.016393443	0.016393443	122	1	2	22	1	5888	2669.433333	1757	0
7601	2003/12/2 19:08	1	1	3	0.587872857	0.133116883	0.034090909	205.3333333	1	3	96	1	5155	2632.183333	1194	0
7603	2004/7/20 12:33	1	1	1	0	0.110169492	0.127118644	118	1	2	111	1	2804	1030.516667	114	0
7610	2005/1/4 18:05	1	1	1	0	0.074074074	0.111111111	27	1	3	468	1	7464	2792.554762	2903	1
7624	2005/1/4 18:10	1	1	1	0	0.035087719	0.052631579	57	1	3	46	1	7465	2793.554762	2904	0
7625	2004/11/19 18:31	1	1	2	0.997502546	0.151315789	0.184210526	76	1	3	167	1	7293	2761.62381	2758	0
7632	2003/10/21 14:38	1	1	2	0.985228136	0.009324009	0.006993007	214.5	1	3	42	1	4994	2769.333333	1102	1
7640	2003/9/18 12:14	1	1	1	0	0	0.15942029	69	0	2	2	1	4764	2765.633333	970	0
7641	2003/9/16 14:06	1	1	1	0	0.3	0.157142857	70	1	2	0	1	2418	1588.583333	73	0
7642	2003/9/16 13:41	1	1	2	1	0.005277045	0.005277045	189.5	1	2	2	0.5	2417	1587.583333	72	0
7649	2006/10/19 18:28	1	1	1	0	0.016563147	0.01242236	483	1	4	0	1	10381	1965.49899	4333	0
7650	2006/10/19 17:24	1	1	1	0	0.002074689	0.002074689	482	0	4	122	1	10366	1950.49899	4327	0
7651	2006/6/19 16:35	1	1	1	0	0.056016598	0.008298755	482	1	4	69	1	2125	1004.666667	126	1
7659	2005/1/21 14:35	1	1	1	0	0.002123142	0.002123142	471	1	3	3	1	7590	2857.739286	3016	0
7662	2004/11/9 13:20	1	1	1	0	0.054507338	0.039832285	477	1	3	8	1	7191	2720.440476	2668	1
7663	2004/11/1 16:33	1	1	1	0	0	0.006451613	465	1	3	4	1	7151	2735.221429	2637	0
7664	2004/10/28 14:35	1	1	1	0	0.032119914	0.002141328	467	1	3	15	1	7111	2735.135714	2620	1
7669	2004/6/9 16:00	1	1	1	0	0.017817372	0.002227171	449	1	3	15	1	6432	2870.314286	2086	0
7670	2004/5/25 8:28	1	1	1	0	0.015765766	0.002252252	444	1	3	1	1	6364	2858.397619	2030	1
7671	2004/5/24 17:31	1	1	1	0	0.002272727	0.002272727	440	1	3	0	1	6361	2857.930952	2027	0
7672	2004/5/24 12:09	1	1	1	0	0.004545455	0.002272727	440	1	3	15	1	6354	2850.930952	2023	0
7674	2004/5/3 21:05	1	1	1	0	0.009111617	0.004555809	439	1	3	10	1	6092	2636.169048	1883	0
7675	2004/4/23 11:25	1	1	1	0	0.038901602	0.004576659	437	1	3	11	1	5998	2588.983333	1840	0
7676	2004/4/12 20:56	1	1	1	0	0.006944444	0	432	1	3	5	1	5957	2694.133333	1801	0
7679	2003/12/8 16:58	2	3	3	0.982141033	0.00456621	0.001826484	365	1	3	40	1	5193	2653.3	2835	0
7680	2003/12/5 12:26	1	1	1	0	0.004926108	0.007389163	406	1	3	1	1	5190	2660.933333	1224	0
7681	2003/12/4 14:11	1	1	1	0	0.007389163	0	406	1	3	1	1	5185	2656.983333	1220	1
7682	2003/12/3 18:18	1	1	1	0	0.002475248	0	404	1	3	0	1	5168	2643.483333	1206	0
7683	2003/12/3 16:23	1	1	1	0	0.004962779	0.00248139	403	1	3	1	1	5160	2635.483333	1198	1
7685	2003/12/1 18:40	1	1	1	0	0.025706941	0.025706941	389	1	3	41	1	5141	2618.183333	1187	0
7687	2003/10/7 13:36	1	1	2	1	0.004484305	0.004484305	223	0	3	49	1	4922	2831.883333	1068	0
7688	2003/9/27 10:47	1	1	1	0	0.017948718	0.002564103	390	1	3	2	1	4866	2839.65	1024	0
7689	2003/9/25 11:38	1	1	1	0	0.108247423	0.020618557	388	0	3	0	1	2455	1619.2	91	0
7690	2003/9/25 11:32	1	1	1	0	0.085051546	0.051546392	388	1	3	1	1	2454	1618.2	90	1
7692	2003/9/24 21:23	1	1	2	0.251198817	0.326582278	0.035443038	197.5	1	3	10	1	2453	1618.533333	89	0
7693	2003/9/23 23:13	1	1	1	0	0.021276596	0.006079027	329	1	3	0	1	4827	2816.55	988	0
7696	2003/9/18 12:11	1	1	1	0	0.003225806	0.009677419	310	1	2	2	1	4763	2764.633333	969	0
7698	2003/9/15 17:37	1	3	6	0.789654579	0.161375661	0.01675485	189	1	2	49	0.833333333	2415	1585.666667	70	1
7699	2003/9/12 13:16	1	1	1	0	0.003610108	0.007220217	277	1	2	14	1	2404	1575.333333	59	0
7705	2006/3/20 18:57	1	1	1	0	0.090909091	0.212121212	33	0	4	26	1	10180	2493.203175	4190	0
7707	2005/10/24 16:19	1	1	1	0	0.428571429	0.857142857	35	1	4	74	1	6079	2237.910714	105	0
7709	2005/5/25 16:20	1	1	1	0	0.104166667	0.083333333	48	1	4	40	1	9728	4255.85754	3890	1
7710	2005/4/15 13:57	1	1	1	0	0	0.1875	48	1	4	8	1	55	55	6	0
7711	2005/4/7 12:51	1	1	1	0	0.019230769	0.019230769	52	1	3	43	1	724	603	112	0
7714	2004/9/15 12:16	1	1	1	0	0.230769231	0	52	1	2	90	1	6686	2570.019048	2248	0
7715	2004/6/17 14:31	1	1	1	0	0.413043478	1	46	1	2	41	1	3753	1697.32619	88	0
7716	2004/5/7 16:32	1	1	1	0	0	0.013513514	74	1	2	231	1	3670	1694.904762	73	0
7717	2003/9/19 19:46	1	1	1	0	0.013333333	0.04	75	1	1	0	1	4819	2820.383333	983	0
7718	2003/9/19 18:58	1	1	1	0	0.285714286	0.142857143	77	1	1	5	1	4818	2819.383333	982	1
7720	2003/9/12 19:19	1	1	1	0	0	0	56	1	1	0	1	4759	2774.65	965	1
7723	2006/1/10 0:04	1	2	3	0.982141033	0.008631319	0.008631319	270.3333333	0	3	17	0.666666667	9975	2756.600397	4082	0
7724	2006/1/5 20:04	1	1	1	0	0.016	0.008	125	1	3	147	1	9952	2745.281349	4059	0
7726	2005/5/26 16:14	1	1	1	0	0.427419355	0.112903226	124	1	3	49	1	9738	4263.969444	3895	0
7730	2005/1/18 13:37	1	1	1	0	0.010309278	0.010309278	97	0	2	1	1	7561	2837.02619	2990	0
7731	2005/1/17 22:45	1	2	7	0.789497851	0.103697749	0.045819936	177.7142857	1	3	519	1	7560	2839.269048	2989	1
7732	2004/11/2 16:50	1	1	1	0	0.030927835	0	97	1	2	0	1	7164	2744.104762	2648	0
7733	2004/11/2 16:39	1	1	1	0	0.195876289	0.041237113	97	1	2	1	1	7162	2742.104762	2646	1
7737	2004/3/16 19:38	1	1	1	0	0.150684932	0.02739726	73	1	2	4	1	5793	2648.7	1685	0
7739	2004/3/10 14:28	1	1	1	0	0.28358209	0.119402985	67	1	2	6	1	5685	2574.816667	1599	1
7740	2004/3/4 13:19	1	1	1	0	0.583333333	0.083333333	60	1	1	2	1	3089	1320.75	60	1
7741	2004/3/2 16:56	1	1	4	0	0	0	49.5	1	1	0	0.25	3060	1293.75	48	1
7748	2004/4/7 15:26	1	2	2	1	0.006896552	0.006896552	145	0	2	71	1	3420	1523.033333	64	0
7757	2005/2/14 15:02	1	1	2	0.873981048	0.063241107	0.003952569	126.5	1	3	5	1	7851	3042.645238	3147	0
7760	2004/3/2 23:13	1	2	4	0.623298994	0.120503597	0.001798561	139	1	3	11	0.75	3066	1299.75	52	0
7761	2004/3/2 16:56	1	2	5	0.738237689	0.106382979	0.226305609	103.4	1	3	281	1	3060	1293.75	48	1
7762	2003/10/3 19:01	1	1	1	0	0.307692308	0	13	0	2	9	1	4902	2843.8	1052	0
7775	2004/8/16 14:49	1	2	3	0.994737238	0.02832244	0.02832244	153	0	3	760	1	6578	2729.678571	2174	0
7783	2006/2/12 23:55	1	1	1	0	0.020661157	0.008264463	242	1	3	20	1	10106	2744.727381	4147	0
7784	2006/1/23 13:08	1	1	1	0	0	0.008298755	241	0	3	5	1	10015	2769.526984	4100	0
7786	2006/1/4 0:14	1	2	2	0.857148437	0.052742616	0.014767932	237	1	4	431	1	9944	2741.219444	4052	0
7787	2005/6/3 11:53	1	1	1	0	0.0041841	0.0041841	239	0	3	10	1	9786	4266.756349	3926	1
7789	2005/5/20 17:44	1	2	2	0.985228136	0.029816514	0.002293578	218	1	4	7	1	9699	4244.202778	3866	1
7790	2005/5/20 16:13	1	1	1	0	0.043478261	0.013043478	230	1	3	2	1	9696	4241.202778	3863	1
7791	2005/5/18 0:05	1	2	2	0.918295834	0.021634615	0.007211538	208	1	4	43	1	9670	4221.094444	3843	0
7792	2005/5/13 16:47	1	2	2	0.970950594	0.01814059	0.004535147	220.5	1	4	0	0.5	9646	4248.985317	3822	1
7799	2004/11/15 11:16	1	1	2	0.183122068	0.062084257	0.097560976	225.5	1	3	5	1	7227	2707.383333	2698	0
7800	2004/11/15 11:13	1	1	2	0.987692509	0.057245081	0.025044723	279.5	1	3	59	1	7225	2705.383333	2696	1
7803	2003/12/11 17:05	1	1	2	0.845350937	0.03960396	0.014851485	101	1	3	137	1	2525	1194.8	97	0
7804	2003/11/2 2:07	1	1	1	0	0.023668639	0.023668639	169	0	3	39	1	5066	2615.683333	1156	0
7805	2003/9/24 23:42	2	6	9	0.884915733	0.008103728	0.150729335	68.55555556	1	5	33	0.666666667	2663	1242.183333	711	0
7806	2003/9/18 19:17	2	4	5	0.968100819	0.130801688	0	94.8	1	4	428	0.8	2426	1595.25	324	0
7807	2003/9/8 17:12	1	1	1	0	0.01183432	0.029585799	169	1	1	5	1	4707	2739.3	930	0
7808	2003/9/3 12:08	1	1	2	0.2108423	0.100502513	0.050251256	199	1	2	6	1	4655	2702.85	890	0
7814	2004/6/16 10:50	1	1	1	0	0.416666667	0.083333333	12	1	1	286	1	6437	2873.647619	2090	0
7815	2003/9/4 17:19	1	1	2	0	0	0	9.5	1	1	0	0.5	4691	2737.933333	924	1
7817	2006/6/21 12:49	1	1	1	0	0.2	0.2	10	1	3	9	1	10330	2434.681061	4293	0
7818	2006/6/12 17:34	1	1	1	0	0.1	0.1	10	1	3	474	1	2123	1010.733333	125	0
7829	2004/5/10 22:19	1	2	7	0.61882361	0.066141732	0.007874016	90.71428571	1	3	533	1	3678	1692.266667	81	1
7841	2005/2/9 12:34	2	3	4	0.69037521	0.227272727	0.053030303	66	1	4	234	1	7783	3001.697619	4971	0
7849	2004/2/9 13:34	1	1	1	0	0.5	0.141891892	148	1	1	159	1	5471	2691.15	1455	1
7851	2003/9/3 14:04	1	1	1	0	0.009174312	0.009174312	109	1	1	1	1	4656	2703.85	891	0
7852	2003/9/2 19:00	1	1	1	0	0.018348624	0.100917431	109	1	1	0	1	4652	2701.45	887	0
7853	2003/9/2 14:13	1	1	1	0	0.025641026	0.017094017	117	1	1	1	1	4647	2696.45	883	0
7854	2003/9/1 14:54	1	1	1	0	0.043103448	0	116	1	1	3	1	4643	2696.966667	882	1
7861	2004/1/21 14:32	1	2	2	1	0	0.017391304	57.5	0	1	270	1	5329	2654.216667	1331	0
7866	2005/2/22 17:02	1	1	1	0	0.007751938	0.015503876	129	0	1	146	1	7867	3001.283333	3154	0
7870	2004/1/23 13:55	1	4	7	0.894100151	0.026470588	0.029411765	97.14285714	0	3	661	0.714285714	5373	2691.3	1365	0
7872	2006/1/14 16:10	1	2	3	0.624697828	0.232142857	0.455357143	37.33333333	1	4	637	0.666666667	10001	2771.489683	4090	0
7874	2005/6/3 16:09	1	1	1	0	0.095890411	0.246575342	73	1	4	57	1	9792	4272.756349	3931	0
7878	2005/1/11 9:06	2	3	3	1	0.005524862	0.005524862	181	1	4	121	1	4384	1659.832143	274	0
7879	2004/11/28 23:49	1	1	1	0	0	0.011904762	84	1	1	234	1	7311	2733.314286	2771	0
7880	2004/4/8 1:06	1	1	1	0	0	0	85	1	1	0	1	5951	2701.983333	1796	1
7881	2005/10/26 17:13	1	1	1	0	0.142857143	0	42	1	1	139	1	9939	2975.893651	4047	0
7883	2005/5/18 18:15	1	1	1	0	0.27027027	0.027027027	37	1	1	9	1	9673	4224.094444	3846	1
7884	2005/5/9 11:25	1	1	1	0	0	0.3125	32	1	1	24	1	9615	4233.955159	3792	0
7885	2005/4/15 0:35	1	1	6	0.942903017	0.057654076	0.019880716	83.83333333	1	2	62	0.333333333	9569	4362.414286	3761	1
7886	2005/3/24 11:12	1	1	2	0.643639413	0.285714286	0.093167702	80.5	1	1	2	1	9451	4457.658333	3667	1
7887	2005/3/22 22:47	1	1	1	0	0.032258065	0.032258065	31	0	1	7	1	9430	4439.634524	3650	0
7888	2005/3/15 0:22	1	1	1	0	0.129032258	0.129032258	31	0	1	4	1	9409	4439.020238	3637	0
7889	2005/3/11 21:00	1	1	1	0	0.290322581	0.258064516	31	1	1	2	1	9387	4435.605952	3620	1
7890	2005/3/9 17:29	1	1	1	0	0.033333333	0.033333333	30	1	1	0	1	9383	4444.877381	3616	1
7891	2005/3/9 17:23	1	1	1	0	0	0	30	1	1	0	1	9381	4442.877381	3614	1
7899	2006/3/6 12:41	1	1	1	0	0.098039216	0.049019608	102	1	2	19	1	10166	2507.477778	4181	0
7903	2005/5/1 22:58	1	1	2	0.970950594	0.121794872	0.070512821	78	1	2	204	1	9599	4256.166667	3783	0
7904	2005/4/29 20:15	1	1	1	0	0.085714286	0.019047619	105	1	2	22	1	9596	4276.484921	3780	0
7907	2005/2/8 16:59	1	2	6	0.936589514	0.025862069	0.009852217	135.3333333	1	2	63	0.5	7768	2991.07381	3119	1
7909	2005/2/2 19:54	1	1	2	0.965636133	0.104938272	0.037037037	81	1	1	70	1	7723	2959.940476	3086	0
7910	2005/1/27 19:30	1	1	2	0.556421567	0.03003003	0.024024024	499.5	1	1	0	0.5	7628	2881.183333	3051	0
7912	2005/1/25 19:34	1	1	3	0.941294706	0.06143001	0.012084592	331	1	1	180	1	7622	2878.035714	3045	1
7913	2004/10/13 20:50	1	1	1	0	0.158730159	0	63	1	1	14	1	6994	2741.295238	2534	0
7921	2006/4/5 11:17	1	1	1	0	0.029661017	0.004237288	236	1	2	2	1	10247	2511.00873	4240	0
7922	2006/4/3 23:16	1	1	1	0	0	0.004237288	236	0	2	1	1	10245	2513.753175	4238	0
7923	2006/4/2 22:04	1	1	1	0	0.139240506	0.092827004	237	1	2	3	1	10243	2517.729365	4236	0
7924	2006/3/30 11:27	1	1	1	0	0.106122449	0	245	1	2	1	1	10241	2520.75754	4234	0
7925	2006/3/29 18:44	1	1	1	0	0.004366812	0.004366812	229	0	2	0	1	10240	2523.248016	4233	0
7926	2006/3/29 17:19	1	1	1	0	0	0.113537118	229	1	2	1	1	10239	2522.248016	4232	0
7927	2006/3/28 19:06	1	1	1	0	0.004081633	0.004081633	245	0	2	49	1	10236	2521.78373	4230	1
7928	2006/2/7 13:58	1	1	1	0	0.004081633	0.004081633	245	0	2	180	1	10039	2694.110317	4114	0
7930	2005/6/2 14:21	1	1	1	0	0.020408163	0.020408163	245	1	2	17	1	9763	4244.769444	3916	0
7931	2005/5/16 13:55	1	1	1	0	0.048979592	0.130612245	245	1	2	7	1	9650	4219.319444	3826	0
7938	2005/2/7 22:00	1	1	1	0	0.012765957	0.012765957	235	0	1	105	1	7753	2976.97381	3107	0
7939	2004/10/25 21:44	1	1	1	0	0	0.004255319	235	0	1	0	1	7076	2715.557143	2597	0
7940	2004/10/25 16:14	1	1	1	0	0.025531915	0	235	0	1	12	1	7064	2703.557143	2585	0
7941	2004/10/13 22:16	1	1	2	0.994030211	0.030508475	0.006779661	147.5	1	1	0	1	6996	2743.295238	2536	0
7942	2004/10/13 20:32	1	1	2	0.512926831	0.218978102	2.610705596	205.5	1	1	2	0.5	6972	2719.295238	2513	1
7947	2004/3/16 15:04	1	1	3	0.581671866	0.047619048	0	70	1	2	5	0.666666667	5791	2646.7	1683	0
7948	2004/3/15 21:46	1	1	1	0	0.018518519	0.074074074	54	1	1	16	1	5770	2651.5	1662	0
7950	2004/1/21 14:05	1	1	1	0	0.038461538	0.134615385	52	0	1	145	1	5321	2646.216667	1323	0
7955	2005/3/9 17:30	1	1	1	0	0.018181818	0.018181818	55	0	1	14	1	9384	4445.877381	3617	1
7960	2004/11/30 17:05	1	1	6	0.821202827	0.168181818	0.127272727	73.33333333	1	1	199	0.833333333	7339	2756.961905	2794	1
7961	2004/10/19 14:32	1	1	1	0	0.294117647	0	51	1	1	20	1	7024	2716.909524	2549	0
7966	2007/2/27 8:40	1	1	1	0	0.00093985	0.00093985	1064	1	2	0	1	10431	1745.470563	4366	0
7967	2007/2/27 8:38	1	1	1	0	0.00093985	0	1064	1	2	307	1	10430	1744.470563	4365	0
7968	2006/4/26 14:18	1	1	1	0	0.000940734	0	1063	1	2	14	1	10326	2525.380592	4291	0
7969	2006/4/12 17:36	1	1	1	0	0.006591337	0.00094162	1062	1	2	2	1	10312	2547.146429	4286	0
7971	2006/3/28 22:25	2	2	2	0.74248757	0.078110808	0.077202543	550.5	1	4	362	1	10238	2523.78373	4750	1
7972	2006/2/3 15:38	1	1	1	0	0.002827521	0.003770028	1061	1	2	0	1	10030	2750.16746	4108	0
7974	2006/1/9 16:32	1	1	1	0	0.004721435	0.001888574	1059	1	2	151	1	9957	2739.764286	4064	0
7978	2005/5/23 18:18	1	1	1	0	0.001962709	0.000981354	1019	1	2	3	1	9711	4244.943254	3876	0
7979	2005/5/20 20:32	1	1	1	0	0.00589391	0.000982318	1018	1	2	0	1	9704	4249.202778	3870	0
7980	2005/5/20 19:44	1	1	2	0.341153893	0.056956116	0.001867414	535.5	1	2	90	1	9703	4248.202778	3869	1
7981	2005/5/16 19:15	1	1	1	0	0	0.006903353	1014	1	2	3	1	9652	4221.319444	3828	0
7982	2005/5/13 12:15	1	1	1	0	0.002952756	0	1016	1	2	1	1	9637	4239.985317	3814	0
7983	2005/5/12 19:24	1	1	2	0.266764988	0.013464991	0.006283662	557	1	2	11	1	9635	4241.125794	3812	0
7984	2005/5/12 15:07	1	1	1	0	0.010891089	0.006930693	1010	1	2	0	1	9628	4234.125794	3805	0
7985	2005/5/12 11:26	1	1	1	0	0.007944389	0.002979146	1007	1	2	3	1	9627	4233.125794	3804	0
7986	2005/5/9 20:06	1	1	1	0	0.007984032	0.001996008	1002	1	2	0	1	9626	4244.955159	3803	0
7991	2005/3/29 0:47	1	1	1	0	0.032421479	0.021276596	987	1	1	0	1	9479	4377.72381	3694	0
7993	2005/3/24 0:38	1	1	3	0.546294702	0.014951627	0.004397537	379	1	1	3	0.333333333	9447	4453.658333	3664	1
7994	2005/3/23 19:57	1	2	7	0.934030972	0.066828676	0.059538275	235.1428571	1	1	12	0.285714286	9443	4452.134524	3661	1
7996	2005/3/20 23:32	1	1	1	0	0.008316008	0.002079002	962	1	1	6	1	9421	4438.878571	3645	0
7997	2005/3/14 14:22	1	2	4	0.615374786	0.026315789	0.011695906	342	1	1	62	0.75	9402	4434.905952	3630	1
7998	2005/3/9 19:18	1	1	1	0	0.013626834	0.007337526	954	1	1	0	1	9385	4446.877381	3618	0
7999	2005/3/9 17:24	1	1	1	0	0.001052632	0.018947368	950	1	1	14	1	9382	4443.877381	3615	0
8001	2005/2/22 22:04	1	1	1	0	0.012461059	0.00623053	963	1	1	0	1	7876	3010.283333	3162	1
8004	2005/2/8 20:44	1	3	3	0.850852492	0.033849684	0.00172117	581	1	2	39	1	7774	2997.07381	3122	0
8005	2005/2/8 13:59	1	1	1	0	0.017316017	0.005411255	924	1	1	1	1	7758	2981.07381	3109	1
8006	2005/2/7 21:59	1	1	1	0	0.002178649	0.003267974	918	0	1	6	1	7752	2975.97381	3106	0
8007	2005/2/1 18:54	1	1	1	0	0.001088139	0.001088139	919	1	1	0	1	7720	2962.040476	3083	0
8008	2005/2/1 17:39	1	1	1	0	0.001088139	0.001088139	919	1	1	0	1	7718	2960.040476	3081	0
8009	2005/2/1 17:14	1	1	1	0	0.005440696	0.001088139	919	1	1	0	1	7717	2959.040476	3080	0
8010	2005/2/1 14:17	1	1	1	0	0.038209607	0.013100437	916	1	1	5	1	7716	2958.040476	3079	1
8015	2005/1/4 14:29	1	1	1	0	0.019859813	0.001168224	856	1	1	5	1	7458	2786.554762	2897	0
8018	2004/11/11 19:51	1	1	1	0	0.001189061	0.003567182	841	1	1	2	1	7201	2703.85119	2675	0
8019	2004/11/9 20:03	1	1	1	0	0.001189061	0	841	1	1	0	1	7194	2723.440476	2670	0
8020	2004/11/9 18:41	1	1	1	0	0.017857143	0.004761905	840	1	1	14	1	7193	2722.440476	2669	0
8021	2004/10/26 18:24	1	1	1	0	0.013189448	0.003597122	834	1	1	4	1	7089	2722.540476	2601	0
8022	2004/10/22 14:14	1	1	1	0	0.007237636	0	829	1	1	3	1	7049	2719.928571	2570	0
8024	2004/10/19 16:36	1	1	1	0	0.005617978	0.016853933	178	1	1	6	1	7025	2717.909524	2550	0
8028	2004/10/6 21:58	1	2	2	0.949452015	0.041860465	0.017054264	645	1	2	7	1	6930	2709.004762	2473	1
8036	2004/10/13 20:36	1	1	1	0	0.307692308	0.307692308	13	1	1	14	1	6979	2726.295238	2520	0
8040	2004/10/13 20:35	1	1	1	0	0.3	0.133333333	30	1	1	9	1	6978	2725.295238	2519	0
8041	2004/10/4 18:30	1	1	1	0	0.592592593	0.444444444	27	1	1	5	1	6892	2680.004762	2436	0
8045	2007/2/23 13:59	1	1	1	0	0.105263158	0.052631579	57	1	1	318	1	10426	1749.162771	4361	0
8054	2004/10/13 20:35	1	1	1	0	0.1	0.05	20	0	1	9	1	6977	2724.295238	2518	0
8055	2004/10/4 18:30	1	1	1	0	0.526315789	0.315789474	19	0	1	5	1	6893	2681.004762	2437	0
8058	2004/10/13 20:33	1	1	1	0	0	0	699	1	1	0	1	6973	2720.295238	2514	0
8070	2004/11/29 22:46	1	1	2	0.949452015	0.120418848	0.078534031	95.5	1	1	61	1	7328	2749.82381	2784	1
8072	2004/10/25 21:44	1	3	3	0.480207768	0.114384749	0.045060659	192.3333333	1	3	20	1	7079	2718.557143	2600	1
8082	2005/5/26 17:37	1	1	4	0.960964047	0.010822511	0.010822511	115.5	1	2	54	0.75	9747	4272.969444	3903	0
8089	2005/3/14 14:18	1	1	1	0	0.145454545	0	55	1	1	19	1	9398	4430.905952	3626	1
8091	2005/1/27 18:47	1	2	4	0.843617084	0.049213597	0.03652968	492.75	1	2	34	0.75	7626	2879.183333	3049	1
8092	2005/1/25 18:58	1	1	1	0	0.149253731	0.149253731	67	0	1	15	1	7619	2875.035714	3042	0
8093	2005/1/10 13:02	1	1	2	0.970950594	0.015306122	0.010204082	98	1	1	67	1	7521	2833.747619	2955	0
8094	2004/12/15 18:36	1	2	2	1	0.02027027	0.006756757	74	1	1	92	1	7432	2826.840476	2871	0
8097	2004/10/19 17:05	1	1	1	0	0.079365079	0.015873016	63	0	1	6	1	7026	2718.909524	2551	0
8099	2004/10/13 20:34	1	1	1	0	0.586206897	0.172413793	58	1	1	2	1	6976	2723.295238	2517	1
8104	2005/4/4 20:28	1	1	1	0	0.007874016	0.070866142	127	1	1	0	1	9490	4355.804762	3705	0
8107	2005/1/11 20:15	1	1	1	0	0.022900763	0	131	1	1	1	1	7543	2854.180952	2973	1
8111	2004/11/9 20:07	1	1	1	0	0.048780488	0.089430894	123	1	1	1	1	7195	2724.440476	2671	1
8112	2004/11/8 13:10	1	1	1	0	0.088	0	125	1	1	11	1	7175	2706.759524	2658	0
8113	2004/10/28 14:36	1	2	2	0.246022578	0.048016701	0.054279749	239.5	1	1	6	1	7113	2737.135714	2622	1
8115	2004/10/20 12:12	1	1	1	0	0.322580645	0	93	0	1	6	1	7035	2716.780952	2558	1
8117	2004/10/13 20:46	1	1	1	0	0	0.012987013	77	0	1	0	1	6993	2740.295238	2533	0
8118	2004/10/13 20:34	1	1	1	0	0	0	78	1	1	0	1	6975	2722.295238	2516	1
8119	2006/2/3 14:44	1	1	2	0.994030211	0.013344454	0.00500417	599.5	1	2	201	1	10029	2749.16746	4107	0
8122	2005/5/23 14:30	1	1	1	0	0.00729927	0.00729927	137	1	2	14	1	9709	4242.943254	3875	0
8124	2005/5/6 17:22	1	1	1	0	0.073170732	0	123	1	2	21	1	9613	4253.670238	3791	0
8127	2005/3/31 12:49	1	1	2	0.286396957	0.083969466	0.06870229	65.5	1	1	44	1	9483	4377.616667	3698	0
8134	2005/2/8 14:02	1	1	4	0.978033486	0.066202091	0.006968641	71.75	1	1	152	0.5	7762	2985.07381	3113	0
8137	2004/10/25 16:15	1	2	2	0.918295834	0.009384776	0.003128259	479.5	1	2	16	1	7066	2705.557143	2587	1
8139	2004/10/11 11:41	1	1	1	0	0.12244898	0.102040816	49	1	1	0	1	6938	2694.038095	2481	0
8147	2006/2/7 20:05	1	1	1	0	0.072463768	0.050724638	138	1	2	180	1	10041	2696.110317	4116	0
8150	2005/5/9 11:34	1	1	1	0	0.569343066	0.124087591	137	1	2	24	1	9621	4239.955159	3798	1
8153	2005/4/4 19:56	1	1	1	0	0	0.060606061	99	0	1	11	1	9487	4352.804762	3702	0
8154	2005/3/24 0:40	1	1	1	0	0.03960396	0	101	1	1	1	1	9448	4454.658333	3665	1
8161	2004/10/4 18:32	1	1	1	0	0.21875	0.125	64	1	1	5	1	6894	2682.004762	2438	1
8165	2007/4/26 23:45	1	1	1	0	0.040983607	0.008196721	122	1	2	10	1	10490	1683.45605	4403	0
8166	2007/4/16 20:34	1	1	2	0.684038436	0.016033755	0.011814346	592.5	1	2	437	1	10472	1696.693434	4392	1
8167	2006/3/23 14:16	1	4	4	0.975106032	0.007683864	0.007683864	227.75	0	2	129	0.75	10206	2500.187698	4208	0
8168	2006/2/21 12:59	1	1	1	0	0.059322034	0.016949153	118	1	2	194	1	10143	2506.564286	4162	0
8177	2005/3/23 11:31	1	2	4	0.919576414	0.061525841	0.005742412	304.75	1	1	20	0.75	9434	4443.134524	3654	0
8180	2005/2/9 11:27	1	1	2	1	0.016528926	0.033057851	60.5	0	1	2	0.5	7778	2996.697619	3125	1
8186	2004/8/26 17:49	1	1	1	0	0.00877193	0.00877193	114	1	3	57	1	2833	985.2619048	116	0
8187	2004/6/30 11:26	1	1	1	0	0.078947368	0.052631579	114	1	3	51	1	6536	2961.859524	2137	0
8189	2004/5/7 0:14	1	1	1	0	0.008928571	0.008928571	112	0	3	2	1	6163	2702.747619	1904	0
8190	2004/5/5 14:22	1	1	1	0	0.035714286	0.053571429	112	1	3	21	1	6136	2678.780952	1890	0
8192	2004/3/17 13:31	1	1	3	0.669591946	0.046242775	0	57.66666667	1	2	8	0.666666667	5800	2651.566667	1692	0
8194	2004/3/14 23:15	1	1	2	0.918295834	0.020134228	0	74.5	1	2	6	0.5	5750	2632.05	1649	0
[truncated: 62,251 more rows]
