# Supplementary material for: KCO: Balancing class distribution in just-in-time software defect prediction using kernel crossover oversampling
Source: PLoS One. 2024 Apr 11;19(4):e0299585. doi: 10.1371/journal.pone.0299585 (PMC11008885; doi:10.1371/journal.pone.0299585)
Supplement: S1 Datasets — (ZIP) [file pone.0299585.s001.zip › Datasets/platform_0.5.json]

{"columns":["ns","nf","entropy","la","ld","lt","fix","ndev","pd","npt","exp","sexp","ns_jitter","nf_jitter","entropy_jitter","la_jitter","ld_jitter","lt_jitter","fix_jitter","ndev_jitter","pd_jitter","npt_jitter","exp_jitter","sexp_jitter","bug"],"index":[0,1,2,3,4,5,6,7,8,9,10,11,12,13,14,15,16,17,18,19,20,21,22,23,24,25,26,27,28,29,30,31,32,33,34,35,36,37,38,39,40,41,42,43,44,45,46,47,48,49,50,51,52,53,54,55,56,57,58,59,60,61,62,63,64,65,66,67,68,69,70,71,72,73,74,75,76,77,78,79,80,81,82,83,84,85,86,87,88,89,90,91,92,93,94,95,96,97,98,99,100,101,102,103,104,105,106,107,108,109,110,111,112,113,114,115,116,117,118,119,120,121,122,123,124,125,126,127,128,129,130,131,132,133,134,135,136,137,138,139,140,141,142,143,144,145,146,147,148,149,150,151,152,153,154,155,156,157,158,159,160,161,162,163,164,165,166,167,168,169,170,171,172,173,174,175,176,177,178,179,180,181,182,183,184,185,186,187,188,189,190,191,192,193,194,195,196,197,198,199,200,201,202,203,204,205,206,207,208,209,210,211,212,213,214,215,216,217,218,219,220,221,222,223,224,225,226,227,228,229,230,231,232,233,234,235,236,237,238,239,240,241,242,243,244,245,246,247,248,249,250,251,252,253,254,255,256,257,258,259,260,261,262,263,264,265,266,267,268,269,270,271,272,273,274,275,276,277,278,279,280,281,282,283,284,285,286,287,288,289,290,291,292,293,294,295,296,297,298,299,300,301,302,303,304,305,306,307,308,309,310,311,312,313,314,315,316,317,318,319,320,321,322,323,324,325,326,327,328,329,330,331,332,333,334,335,336,337,338,339,340,341,342,343,344,345,346,347,348,349,350,351,352,353,354,355,356,357,358,359,360,361,362,363,364,365,366,367,368,369,370,371,372,373,374,375,376,377,378,379,380,381,382,383,384,385,386,387,388,389,390,391,392,393,394,395,396,397,398,399,400,401,402,403,404,405,406,407,408,409,410,411,412,413,414,415,416,417,418,419,420,421,422,423,424,425,426,427,428,429,430,431,432,433,434,435,436,437,438,439,440,441,442,443,444,445,446,447,448,449,450,451,452,453,454,455,456,457,458,459,460,461,462,463,464,465,466,467,468,469,470,471,472,473,474,475,476,477,478,479,480,481,482,483,484,485,486,487,488,489,490,491,492,493,494,495,496,497,498,499,500,501,502,503,504,505,506,507,508,509,510,511,512,513,514,515,516,517,518,519,520,521,522,523,524,525,526,527,528,529,530,531,532,533,534,535,536,537,538,539,540,541,542,543,544,545,546,547,548,549,550,551,552,553,554,555,556,557,558,559,560,561,562,563,564,565,566,567,568,569,570,571,572,573,574,575,576,577,578,579,580,581,582,583,584,585,586,587,588,589,590,591,592,593,594,595,596,597,598,599,600,601,602,603,604,605,606,607,608,609,610,611,612,613,614,615,616,617,618,619,620,621,622,623,624,625,626,627,628,629,630,631,632,633,634,635,636,637,638,639,640,641,642,643,644,645,646,647,648,649,650,651,652,653,654,655,656,657,658,659,660,661,662,663,664,665,666,667,668,669,670,671,672,673,674,675,676,677,678,679,680,681,682,683,684,685,686,687,688,689,690,691,692,693,694,695,696,697,698,699,700,701,702,703,704,705,706,707,708,709,710,711,712,713,714,715,716,717,718,719,720,721,722,723,724,725,726,727,728,729,730,731,732,733,734,735,736,737,738,739,740,741,742,743,744,745,746,747,748,749,750,751,752,753,754,755,756,757,758,759,760,761,762,763,764,765,766,767,768,769,770,771,772,773,774,775,776,777,778,779,780,781,782,783,784,785,786,787,788,789,790,791,792,793,794,795,796,797,798,799,800,801,802,803,804,805,806,807,808,809,810,811,812,813,814,815,816,817,818,819,820,821,822,823,824,825,826,827,828,829,830,831,832,833,834,835,836,837,838,839,840,841,842,843,844,845,846,847,848,849,850,851,852,853,854,855,856,857,858,859,860,861,862,863,864,865,866,867,868,869,870,871,872,873,874,875,876,877,878,879,880,881,882,883,884,885,886,887,888,889,890,891,892,893,894,895,896,897,898,899,900,901,902,903,904,905,906,907,908,909,910,911,912,913,914,915,916,917,918,919,920,921,922,923,924,925,926,927,928,929,930,931,932,933,934,935,936,937,938,939,940,941,942,943,944,945,946,947,948,949,950,951,952,953,954,955,956,957,958,959,960,961,962,963,964,965,966,967,968,969,970,971,972,973,974,975,976,977,978,979,980,981,982,983,984,985,986,987,988,989,990,991,992,993,994,995,996,997,998,999,1000,1001,1002,1003,1004,1005,1006,1007,1008,1009,1010,1011,1012,1013,1014,1015,1016,1017,1018,1019,1020,1021,1022,1023,1024,1025,1026,1027,1028,1029,1030,1031,1032,1033,1034,1035,1036,1037,1038,1039,1040,1041,1042,1043,1044,1045,1046,1047,1048,1049,1050,1051,1052,1053,1054,1055,1056,1057,1058,1059,1060,1061,1062,1063,1064,1065,1066,1067,1068,1069,1070,1071,1072,1073,1074,1075,1076,1077,1078,1079,1080,1081,1082,1083,1084,1085,1086,1087,1088,1089,1090,1091,1092,1093,1094,1095,1096,1097,1098,1099,1100,1101,1102,1103,1104,1105,1106,1107,1108,1109,1110,1111,1112,1113,1114,1115,1116,1117,1118,1119,1120,1121,1122,1123,1124,1125,1126,1127,1128,1129,1130,1131,1132,1133,1134,1135,1136,1137,1138,1139,1140,1141,1142,1143,1144,1145,1146,1147,1148,1149,1150,1151,1152,1153,1154,1155,1156,1157,1158,1159,1160,1161,1162,1163,1164,1165,1166,1167,1168,1169,1170,1171,1172,1173,1174,1175,1176,1177,1178,1179,1180,1181,1182,1183,1184,1185,1186,1187,1188,1189,1190,1191,1192,1193,1194,1195,1196,1197,1198,1199,1200,1201,1202,1203,1204,1205,1206,1207,1208,1209,1210,1211,1212,1213,1214,1215,1216,1217,1218,1219,1220,1221,1222,1223,1224,1225,1226,1227,1228,1229,1230,1231,1232,1233,1234,1235,1236,1237,1238,1239,1240,1241,1242,1243,1244,1245,1246,1247,1248,1249,1250,1251,1252,1253,1254,1255,1256,1257,1258,1259,1260,1261,1262,1263,1264,1265,1266,1267,1268,1269,1270,1271,1272,1273,1274,1275,1276,1277,1278,1279,1280,1281,1282,1283,1284,1285,1286,1287,1288,1289,1290,1291,1292,1293,1294,1295,1296,1297,1298,1299,1300,1301,1302,1303,1304,1305,1306,1307,1308,1309,1310,1311,1312,1313,1314,1315,1316,1317,1318,1319,1320,1321,1322,1323,1324,1325,1326,1327,1328,1329,1330,1331,1332,1333,1334,1335,1336,1337,1338,1339,1340,1341,1342,1343,1344,1345,1346,1347,1348,1349,1350,1351,1352,1353,1354,1355,1356,1357,1358,1359,1360,1361,1362,1363,1364,1365,1366,1367,1368,1369,1370,1371,1372,1373,1374,1375,1376,1377,1378,1379,1380,1381,1382,1383,1384,1385,1386,1387,1388,1389,1390,1391,1392,1393,1394,1395,1396,1397,1398,1399,1400,1401,1402,1403,1404,1405,1406,1407,1408,1409,1410,1411,1412,1413,1414,1415,1416,1417,1418,1419,1420,1421,1422,1423,1424,1425,1426,1427,1428,1429,1430,1431,1432,1433,1434,1435,1436,1437,1438,1439,1440,1441,1442,1443,1444,1445,1446,1447,1448,1449,1450,1451,1452,1453,1454,1455,1456,1457,1458,1459,1460,1461,1462,1463,1464,1465,1466,1467,1468,1469,1470,1471,1472,1473,1474,1475,1476,1477,1478,1479,1480,1481,1482,1483,1484,1485,1486,1487,1488,1489,1490,1491,1492,1493,1494,1495,1496,1497,1498,1499,1500,1501,1502,1503,1504,1505,1506,1507,1508,1509,1510,1511,1512,1513,1514,1515,1516,1517,1518,1519,1520,1521,1522,1523,1524,1525,1526,1527,1528,1529,1530,1531,1532,1533,1534,1535,1536,1537,1538,1539,1540,1541,1542,1543,1544,1545,1546,1547,1548,1549,1550,1551,1552,1553,1554,1555,1556,1557,1558,1559,1560,1561,1562,1563,1564,1565,1566,1567,1568,1569,1570,1571,1572,1573,1574,1575,1576,1577,1578,1579,1580,1581,1582,1583,1584,1585,1586,1587,1588,1589,1590,1591,1592,1593,1594,1595,1596,1597,1598,1599,1600,1601,1602,1603,1604,1605,1606,1607,1608,1609,1610,1611,1612,1613,1614,1615,1616,1617,1618,1619,1620,1621,1622,1623,1624,1625,1626,1627,1628,1629,1630,1631,1632,1633,1634,1635,1636,1637,1638,1639,1640,1641,1642,1643,1644,1645,1646,1647,1648,1649,1650,1651,1652,1653,1654,1655,1656,1657,1658,1659,1660,1661,1662,1663,1664,1665,1666,1667,1668,1669,1670,1671,1672,1673,1674,1675,1676,1677,1678,1679,1680,1681,1682,1683,1684,1685,1686,1687,1688,1689,1690,1691,1692,1693,1694,1695,1696,1697,1698,1699,1700,1701,1702,1703,1704,1705,1706,1707,1708,1709,1710,1711,1712,1713,1714,1715,1716,1717,1718,1719,1720,1721,1722,1723,1724,1725,1726,1727,1728,1729,1730,1731,1732,1733,1734,1735,1736,1737,1738,1739,1740,1741,1742,1743,1744,1745,1746,1747,1748,1749,1750,1751,1752,1753,1754,1755,1756,1757,1758,1759,1760,1761,1762,1763,1764,1765,1766,1767,1768,1769,1770,1771,1772,1773,1774,1775,1776,1777,1778,1779,1780,1781,1782,1783,1784,1785,1786,1787,1788,1789,1790,1791,1792,1793,1794,1795,1796,1797,1798,1799,1800,1801,1802,1803,1804,1805,1806,1807,1808,1809,1810,1811,1812,1813,1814,1815,1816,1817,1818,1819,1820,1821,1822,1823,1824,1825,1826,1827,1828,1829,1830,1831,1832,1833,1834,1835,1836,1837,1838,1839,1840,1841,1842,1843,1844,1845,1846,1847,1848,1849,1850,1851,1852,1853,1854,1855,1856,1857,1858,1859,1860,1861,1862,1863,1864,1865,1866,1867,1868,1869,1870,1871,1872,1873,1874,1875,1876,1877,1878,1879,1880,1881,1882,1883,1884,1885,1886,1887,1888,1889,1890,1891,1892,1893,1894,1895,1896,1897,1898,1899,1900,1901,1902,1903,1904,1905,1906,1907,1908,1909,1910,1911,1912,1913,1914,1915,1916,1917,1918,1919,1920,1921,1922,1923,1924,1925,1926,1927,1928,1929,1930,1931,1932,1933,1934,1935,1936,1937,1938,1939,1940,1941,1942,1943,1944,1945,1946,1947,1948,1949,1950,1951,1952,1953,1954,1955,1956,1957,1958,1959,1960,1961,1962,1963,1964,1965,1966,1967,1968,1969,1970,1971,1972,1973,1974,1975,1976,1977,1978,1979,1980,1981,1982,1983,1984,1985,1986,1987,1988,1989,1990,1991,1992,1993,1994,1995,1996,1997,1998,1999,2000,2001,2002,2003,2004,2005,2006,2007,2008,2009,2010,2011,2012,2013,2014,2015,2016,2017,2018,2019,2020,2021,2022,2023,2024,2025,2026,2027,2028,2029,2030,2031,2032,2033,2034,2035,2036,2037,2038,2039,2040,2041,2042,2043,2044,2045,2046,2047,2048,2049,2050,2051,2052,2053,2054,2055,2056,2057,2058,2059,2060,2061,2062,2063,2064,2065,2066,2067,2068,2069,2070,2071,2072,2073,2074,2075,2076,2077,2078,2079,2080,2081,2082,2083,2084,2085,2086,2087,2088,2089,2090,2091,2092,2093,2094,2095,2096,2097,2098,2099,2100,2101,2102,2103,2104,2105,2106,2107,2108,2109,2110,2111,2112,2113,2114,2115,2116,2117,2118,2119,2120,2121,2122,2123,2124,2125,2126,2127,2128,2129,2130,2131,2132,2133,2134,2135,2136,2137,2138,2139,2140,2141,2142,2143,2144,2145,2146,2147,2148,2149,2150,2151,2152,2153,2154,2155,2156,2157,2158,2159,2160,2161,2162,2163,2164,2165,2166,2167,2168,2169,2170,2171,2172,2173,2174,2175,2176,2177,2178,2179,2180,2181,2182,2183,2184,2185,2186,2187,2188,2189,2190,2191,2192,2193,2194,2195,2196,2197,2198,2199,2200,2201,2202,2203,2204,2205,2206,2207,2208,2209,2210,2211,2212,2213,2214,2215,2216,2217,2218,2219,2220,2221,2222,2223,2224,2225,2226,2227,2228,2229,2230,2231,2232,2233,2234,2235,2236,2237,2238,2239,2240,2241,2242,2243,2244,2245,2246,2247,2248,2249,2250,2251,2252,2253,2254,2255,2256,2257,2258,2259,2260,2261,2262,2263,2264,2265,2266,2267,2268,2269,2270,2271,2272,2273,2274,2275,2276,2277,2278,2279,2280,2281,2282,2283,2284,2285,2286,2287,2288,2289,2290,2291,2292,2293,2294,2295,2296,2297,2298,2299,2300,2301,2302,2303,2304,2305,2306,2307,2308,2309,2310,2311,2312,2313,2314,2315,2316,2317,2318,2319,2320,2321,2322,2323,2324,2325,2326,2327,2328,2329,2330,2331,2332,2333,2334,2335,2336,2337,2338,2339,2340,2341,2342,2343,2344,2345,2346,2347,2348,2349,2350,2351,2352,2353,2354,2355,2356,2357,2358,2359,2360,2361,2362,2363,2364,2365,2366,2367,2368,2369,2370,2371,2372,2373,2374,2375,2376,2377,2378,2379,2380,2381,2382,2383,2384,2385,2386,2387,2388,2389,2390,2391,2392,2393,2394,2395,2396,2397,2398,2399,2400,2401,2402,2403,2404,2405,2406,2407,2408,2409,2410,2411,2412,2413,2414,2415,2416,2417,2418,2419,2420,2421,2422,2423,2424,2425,2426,2427,2428,2429,2430,2431,2432,2433,2434,2435,2436,2437,2438,2439,2440,2441,2442,2443,2444,2445,2446,2447,2448,2449,2450,2451,2452,2453,2454,2455,2456,2457,2458,2459,2460,2461,2462,2463,2464,2465,2466,2467,2468,2469,2470,2471,2472,2473,2474,2475,2476,2477,2478,2479,2480,2481,2482,2483,2484,2485,2486,2487,2488,2489,2490,2491,2492,2493,2494,2495,2496,2497,2498,2499,2500,2501,2502,2503,2504,2505,2506,2507,2508,2509,2510,2511,2512,2513,2514,2515,2516,2517,2518,2519,2520,2521,2522,2523,2524,2525,2526,2527,2528,2529,2530,2531,2532,2533,2534,2535,2536,2537,2538,2539,2540,2541,2542,2543,2544,2545,2546,2547,2548,2549,2550,2551,2552,2553,2554,2555,2556,2557,2558,2559,2560,2561,2562,2563,2564,2565,2566,2567,2568,2569,2570,2571,2572,2573,2574,2575,2576,2577,2578,2579,2580,2581,2582,2583,2584,2585,2586,2587,2588,2589,2590,2591,2592,2593,2594,2595,2596,2597,2598,2599,2600,2601,2602,2603,2604,2605,2606,2607,2608,2609,2610,2611,2612,2613,2614,2615,2616,2617,2618,2619,2620,2621,2622,2623,2624,2625,2626,2627,2628,2629,2630,2631,2632,2633,2634,2635,2636,2637,2638,2639,2640,2641,2642,2643,2644,2645,2646,2647,2648,2649,2650,2651,2652,2653,2654,2655,2656,2657,2658,2659,2660,2661,2662,2663,2664,2665,2666,2667,2668,2669,2670,2671,2672,2673,2674,2675,2676,2677,2678,2679,2680,2681,2682,2683,2684,2685,2686,2687,2688,2689,2690,2691,2692,2693,2694,2695,2696,2697,2698,2699,2700,2701,2702,2703,2704,2705,2706,2707,2708,2709,2710,2711,2712,2713,2714,2715,2716,2717,2718,2719,2720,2721,2722,2723,2724,2725,2726,2727,2728,2729,2730,2731,2732,2733,2734,2735,2736,2737,2738,2739,2740,2741,2742,2743,2744,2745,2746,2747,2748,2749,2750,2751,2752,2753,2754,2755,2756,2757,2758,2759,2760,2761,2762,2763,2764,2765,2766,2767,2768,2769,2770,2771,2772,2773,2774,2775,2776,2777,2778,2779,2780,2781,2782,2783,2784,2785,2786,2787,2788,2789,2790,2791,2792,2793,2794,2795,2796,2797,2798,2799,2800,2801,2802,2803,2804,2805,2806,2807,2808,2809,2810,2811,2812,2813,2814,2815,2816,2817,2818,2819,2820,2821,2822,2823,2824,2825,2826,2827,2828,2829,2830,2831,2832,2833,2834,2835,2836,2837,2838,2839,2840,2841,2842,2843,2844,2845,2846,2847,2848,2849,2850,2851,2852,2853,2854,2855,2856,2857,2858,2859,2860,2861,2862,2863,2864,2865,2866,2867,2868,2869,2870,2871,2872,2873,2874,2875,2876,2877,2878,2879,2880,2881,2882,2883,2884,2885,2886,2887,2888,2889,2890,2891,2892,2893,2894,2895,2896,2897,2898,2899,2900,2901,2902,2903,2904,2905,2906,2907,2908,2909,2910,2911,2912,2913,2914,2915,2916,2917,2918,2919,2920,2921,2922,2923,2924,2925,2926,2927,2928,2929,2930,2931,2932,2933,2934,2935,2936,2937,2938,2939,2940,2941,2942,2943,2944,2945,2946,2947,2948,2949,2950,2951,2952,2953,2954,2955,2956,2957,2958,2959,2960,2961,2962,2963,2964,2965,2966,2967,2968,2969,2970,2971,2972,2973,2974,2975,2976,2977,2978,2979,2980,2981,2982,2983,2984,2985,2986,2987,2988,2989,2990,2991,2992,2993,2994,2995,2996,2997,2998,2999,3000,3001,3002,3003,3004,3005,3006,3007,3008,3009,3010,3011,3012,3013,3014,3015,3016,3017,3018,3019,3020,3021,3022,3023,3024,3025,3026,3027,3028,3029,3030,3031,3032,3033,3034,3035,3036,3037,3038,3039,3040,3041,3042,3043,3044,3045,3046,3047,3048,3049,3050,3051,3052,3053,3054,3055,3056,3057,3058,3059,3060,3061,3062,3063,3064,3065,3066,3067,3068,3069,3070,3071,3072,3073,3074,3075,3076,3077,3078,3079,3080,3081,3082,3083,3084,3085,3086,3087,3088,3089,3090,3091,3092,3093,3094,3095,3096,3097,3098,3099,3100,3101,3102,3103,3104,3105,3106,3107,3108,3109,3110,3111,3112,3113,3114,3115,3116,3117,3118,3119,3120,3121,3122,3123,3124,3125,3126,3127,3128,3129,3130,3131,3132,3133,3134,3135,3136,3137,3138,3139,3140,3141,3142,3143,3144,3145,3146,3147,3148,3149,3150,3151,3152,3153,3154,3155,3156,3157,3158,3159,3160,3161,3162,3163,3164,3165,3166,3167,3168,3169,3170,3171,3172,3173,3174,3175,3176,3177,3178,3179,3180,3181,3182,3183,3184,3185,3186,3187,3188,3189,3190,3191,3192,3193,3194,3195,3196,3197,3198,3199,3200,3201,3202,3203,3204,3205,3206,3207,3208,3209,3210,3211,3212,3213,3214,3215,3216,3217,3218,3219,3220,3221,3222,3223,3224,3225,3226,3227,3228,3229,3230,3231,3232,3233,3234,3235,3236,3237,3238,3239,3240,3241,3242,3243,3244,3245,3246,3247,3248,3249,3250,3251,3252,3253,3254,3255,3256,3257,3258,3259,3260,3261,3262,3263,3264,3265,3266,3267,3268,3269,3270,3271,3272,3273,3274,3275,3276,3277,3278,3279,3280,3281,3282,3283,3284,3285,3286,3287,3288,3289,3290,3291,3292,3293,3294,3295,3296,3297,3298,3299,3300,3301,3302,3303,3304,3305,3306,3307,3308,3309,3310,3311,3312,3313,3314,3315,3316,3317,3318,3319,3320,3321,3322,3323,3324,3325,3326,3327,3328,3329,3330,3331,3332,3333,3334,3335,3336,3337,3338,3339,3340,3341,3342,3343,3344,3345,3346,3347,3348,3349,3350,3351,3352,3353,3354,3355,3356,3357,3358,3359,3360,3361,3362,3363,3364,3365,3366,3367,3368,3369,3370,3371,3372,3373,3374,3375,3376,3377,3378,3379,3380,3381,3382,3383,3384,3385,3386,3387,3388,3389,3390,3391,3392,3393,3394,3395,3396,3397,3398,3399,3400,3401,3402,3403,3404,3405,3406,3407,3408,3409,3410,3411,3412,3413,3414,3415,3416,3417,3418,3419,3420,3421,3422,3423,3424,3425,3426,3427,3428,3429,3430,3431,3432,3433,3434,3435,3436,3437,3438,3439,3440,3441,3442,3443,3444,3445,3446,3447,3448,3449,3450,3451,3452,3453,3454,3455,3456,3457,3458,3459,3460,3461,3462,3463,3464,3465,3466,3467,3468,3469,3470,3471,3472,3473,3474,3475,3476,3477,3478,3479,3480,3481,3482,3483,3484,3485,3486,3487,3488,3489,3490,3491,3492,3493,3494,3495,3496,3497,3498,3499,3500,3501,3502,3503,3504,3505,3506,3507,3508,3509,3510,3511,3512,3513,3514,3515,3516,3517,3518,3519,3520,3521,3522,3523,3524,3525,3526,3527,3528,3529,3530,3531,3532,3533,3534,3535,3536,3537,3538,3539,3540,3541,3542,3543,3544,3545,3546,3547,3548,3549,3550,3551,3552,3553,3554,3555,3556,3557,3558,3559,3560,3561,3562,3563,3564,3565,3566,3567,3568,3569,3570,3571,3572,3573,3574,3575,3576,3577,3578,3579,3580,3581,3582,3583,3584,3585,3586,3587,3588,3589,3590,3591,3592,3593,3594,3595,3596,3597,3598,3599,3600,3601,3602,3603,3604,3605,3606,3607,3608,3609,3610,3611,3612,3613,3614,3615,3616,3617,3618,3619,3620,3621,3622,3623,3624,3625,3626,3627,3628,3629,3630,3631,3632,3633,3634,3635,3636,3637,3638,3639,3640,3641,3642,3643,3644,3645,3646,3647,3648,3649,3650,3651,3652,3653,3654,3655,3656,3657,3658,3659,3660,3661,3662,3663,3664,3665,3666,3667,3668,3669,3670,3671,3672,3673,3674,3675,3676,3677,3678,3679,3680,3681,3682,3683,3684,3685,3686,3687,3688,3689,3690,3691,3692,3693,3694,3695,3696,3697,3698,3699,3700,3701,3702,3703,3704,3705,3706,3707,3708,3709,3710,3711,3712,3713,3714,3715,3716,3717,3718,3719,3720,3721,3722,3723,3724,3725,3726,3727,3728,3729,3730,3731,3732,3733,3734,3735,3736,3737,3738,3739,3740,3741,3742,3743,3744,3745,3746,3747,3748,3749,3750,3751,3752,3753,3754,3755,3756,3757,3758,3759,3760,3761,3762,3763,3764,3765,3766,3767,3768,3769,3770,3771,3772,3773,3774,3775,3776,3777,3778,3779,3780,3781,3782,3783,3784,3785,3786,3787,3788,3789,3790,3791,3792,3793,3794,3795,3796,3797,3798,3799,3800,3801,3802,3803,3804,3805,3806,3807,3808,3809,3810,3811,3812,3813,3814,3815,3816,3817,3818,3819,3820,3821,3822,3823,3824,3825,3826,3827,3828,3829,3830,3831,3832,3833,3834,3835,3836,3837,3838,3839,3840,3841,3842,3843,3844,3845,3846,3847,3848,3849,3850,3851,3852,3853,3854,3855,3856,3857,3858,3859,3860,3861,3862,3863,3864,3865,3866,3867,3868,3869,3870,3871,3872,3873,3874,3875,3876,3877,3878,3879,3880,3881,3882,3883,3884,3885,3886,3887,3888,3889,3890,3891,3892,3893,3894,3895,3896,3897,3898,3899,3900,3901,3902,3903,3904,3905,3906,3907,3908,3909,3910,3911,3912,3913,3914,3915,3916,3917,3918,3919,3920,3921,3922,3923,3924,3925,3926,3927,3928,3929,3930,3931,3932,3933,3934,3935,3936,3937,3938,3939,3940,3941,3942,3943,3944,3945,3946,3947,3948,3949,3950,3951,3952,3953,3954,3955,3956,3957,3958,3959,3960,3961,3962,3963,3964,3965,3966,3967,3968,3969,3970,3971,3972,3973,3974,3975,3976,3977,3978,3979,3980,3981,3982,3983,3984,3985,3986,3987,3988,3989,3990,3991,3992,3993,3994,3995,3996,3997,3998,3999,4000,4001,4002,4003,4004,4005,4006,4007,4008,4009,4010,4011,4012,4013,4014,4015,4016,4017,4018,4019,4020,4021,4022,4023,4024,4025,4026,4027,4028,4029,4030,4031,4032,4033,4034,4035,4036,4037,4038,4039,4040,4041,4042,4043,4044,4045,4046,4047,4048,4049,4050,4051,4052,4053,4054,4055,4056,4057,4058,4059,4060,4061,4062,4063,4064,4065,4066,4067,4068,4069,4070,4071,4072,4073,4074,4075,4076,4077,4078,4079,4080,4081,4082,4083,4084,4085,4086,4087,4088,4089,4090,4091,4092,4093,4094,4095,4096,4097,4098,4099,4100,4101,4102,4103,4104,4105,4106,4107,4108,4109,4110,4111,4112,4113,4114,4115,4116,4117,4118,4119,4120,4121,4122,4123,4124,4125,4126,4127,4128,4129,4130,4131,4132,4133,4134,4135,4136,4137,4138,4139,4140,4141,4142,4143,4144,4145,4146,4147,4148,4149,4150,4151,4152,4153,4154,4155,4156,4157,4158,4159,4160,4161,4162,4163,4164,4165,4166,4167,4168,4169,4170,4171,4172,4173,4174,4175,4176,4177,4178,4179,4180,4181,4182,4183,4184,4185,4186,4187,4188,4189,4190,4191,4192,4193,4194,4195,4196,4197,4198,4199,4200,4201,4202,4203,4204,4205,4206,4207,4208,4209,4210,4211,4212,4213,4214,4215,4216,4217,4218,4219,4220,4221,4222,4223,4224,4225,4226,4227,4228,4229,4230,4231,4232,4233,4234,4235,4236,4237,4238,4239,4240,4241,4242,4243,4244,4245,4246,4247,4248,4249,4250,4251,4252,4253,4254,4255,4256,4257,4258,4259,4260,4261,4262,4263,4264,4265,4266,4267,4268,4269,4270,4271,4272,4273,4274,4275,4276,4277,4278,4279,4280,4281,4282,4283,4284,4285,4286,4287,4288,4289,4290,4291,4292,4293,4294,4295,4296,4297,4298,4299,4300,4301,4302,4303,4304,4305,4306,4307,4308,4309,4310,4311,4312,4313,4314,4315,4316,4317,4318,4319,4320,4321,4322,4323,4324,4325,4326,4327,4328,4329,4330,4331,4332,4333,4334,4335,4336,4337,4338,4339,4340,4341,4342,4343,4344,4345,4346,4347,4348,4349,4350,4351,4352,4353,4354,4355,4356,4357,4358,4359,4360,4361,4362,4363,4364,4365,4366,4367,4368,4369,4370,4371,4372,4373,4374,4375,4376,4377,4378,4379,4380,4381,4382,4383,4384,4385,4386,4387,4388,4389,4390,4391,4392,4393,4394,4395,4396,4397,4398,4399,4400,4401,4402,4403,4404,4405,4406,4407,4408,4409,4410,4411,4412,4413,4414,4415,4416,4417,4418,4419,4420,4421,4422,4423,4424,4425,4426,4427,4428,4429,4430,4431,4432,4433,4434,4435,4436,4437,4438,4439,4440,4441,4442,4443,4444,4445,4446,4447,4448,4449,4450,4451,4452,4453,4454,4455,4456,4457,4458,4459,4460,4461,4462,4463,4464,4465,4466,4467,4468,4469,4470,4471,4472,4473,4474,4475,4476,4477,4478,4479,4480,4481,4482,4483,4484,4485,4486,4487,4488,4489,4490,4491,4492,4493,4494,4495,4496,4497,4498,4499,4500,4501,4502,4503,4504,4505,4506,4507,4508,4509,4510,4511,4512,4513,4514,4515,4516,4517,4518,4519,4520,4521,4522,4523,4524,4525,4526,4527,4528,4529,4530,4531,4532,4533,4534,4535,4536,4537,4538,4539,4540,4541,4542,4543,4544,4545,4546,4547,4548,4549,4550,4551,4552,4553,4554,4555,4556,4557,4558,4559,4560,4561,4562,4563,4564,4565,4566,4567,4568,4569,4570,4571,4572,4573,4574,4575,4576,4577,4578,4579,4580,4581,4582,4583,4584,4585,4586,4587,4588,4589,4590,4591,4592,4593,4594,4595,4596,4597,4598,4599,4600,4601,4602,4603,4604,4605,4606,4607,4608,4609,4610,4611,4612,4613,4614,4615,4616,4617,4618,4619,4620,4621,4622,4623,4624,4625,4626,4627,4628,4629,4630,4631,4632,4633,4634,4635,4636,4637,4638,4639,4640,4641,4642,4643,4644,4645,4646,4647,4648,4649,4650,4651,4652,4653,4654,4655,4656,4657,4658,4659,4660,4661,4662,4663,4664,4665,4666,4667,4668,4669,4670,4671,4672,4673,4674,4675,4676,4677,4678,4679,4680,4681,4682,4683,4684,4685,4686,4687,4688,4689,4690,4691,4692,4693,4694,4695,4696,4697,4698,4699,4700,4701,4702,4703,4704,4705,4706,4707,4708,4709,4710,4711,4712,4713,4714,4715,4716,4717,4718,4719,4720,4721,4722,4723,4724,4725,4726,4727,4728,4729,4730,4731,4732,4733,4734,4735,4736,4737,4738,4739,4740,4741,4742,4743,4744,4745,4746,4747,4748,4749,4750,4751,4752,4753,4754,4755,4756,4757,4758,4759,4760,4761,4762,4763,4764,4765,4766,4767,4768,4769,4770,4771,4772,4773,4774,4775,4776,4777,4778,4779,4780,4781,4782,4783,4784,4785,4786,4787,4788,4789,4790,4791,4792,4793,4794,4795,4796,4797,4798,4799,4800,4801,4802,4803,4804,4805,4806,4807,4808,4809,4810,4811,4812,4813,4814,4815,4816,4817,4818,4819,4820,4821,4822,4823,4824,4825,4826,4827,4828,4829,4830,4831,4832,4833,4834,4835,4836,4837,4838,4839,4840,4841,4842,4843,4844,4845,4846,4847,4848,4849,4850,4851,4852,4853,4854,4855,4856,4857,4858,4859,4860,4861,4862,4863,4864,4865,4866,4867,4868,4869,4870,4871,4872,4873,4874,4875,4876,4877,4878,4879,4880,4881,4882,4883,4884,4885,4886,4887,4888,4889,4890,4891,4892,4893,4894,4895,4896,4897,4898,4899,4900,4901,4902,4903,4904,4905,4906,4907,4908,4909,4910,4911,4912,4913,4914,4915,4916,4917,4918,4919,4920,4921,4922,4923,4924,4925,4926,4927,4928,4929,4930,4931,4932,4933,4934,4935,4936,4937,4938,4939,4940,4941,4942,4943,4944,4945,4946,4947,4948,4949,4950,4951,4952,4953,4954,4955,4956,4957,4958,4959,4960,4961,4962,4963,4964,4965,4966,4967,4968,4969,4970,4971,4972,4973,4974,4975,4976,4977,4978,4979,4980,4981,4982,4983,4984,4985,4986,4987,4988,4989,4990,4991,4992,4993,4994,4995,4996,4997,4998,4999,5000,5001,5002,5003,5004,5005,5006,5007,5008,5009,5010,5011,5012,5013,5014,5015,5016,5017,5018,5019,5020,5021,5022,5023,5024,5025,5026,5027,5028,5029,5030,5031,5032,5033,5034,5035,5036,5037,5038,5039,5040,5041,5042,5043,5044,5045,5046,5047,5048,5049,5050,5051,5052,5053,5054,5055,5056,5057,5058,5059,5060,5061,5062,5063,5064,5065,5066,5067,5068,5069,5070,5071,5072,5073,5074,5075,5076,5077,5078,5079,5080,5081,5082,5083,5084,5085,5086,5087,5088,5089,5090,5091,5092,5093,5094,5095,5096,5097,5098,5099,5100,5101,5102,5103,5104,5105,5106,5107,5108,5109,5110,5111,5112,5113,5114,5115,5116,5117,5118,5119,5120,5121,5122,5123,5124,5125,5126,5127,5128,5129,5130,5131,5132,5133,5134,5135,5136,5137,5138,5139,5140,5141,5142,5143,5144,5145,5146,5147,5148,5149,5150,5151,5152,5153,5154,5155,5156,5157,5158,5159,5160,5161,5162,5163,5164,5165,5166,5167,5168,5169,5170,5171,5172,5173,5174,5175,5176,5177,5178,5179,5180,5181,5182,5183,5184,5185,5186,5187,5188,5189,5190,5191,5192,5193,5194,5195,5196,5197,5198,5199,5200,5201,5202,5203,5204,5205,5206,5207,5208,5209,5210,5211,5212,5213,5214,5215,5216,5217,5218,5219,5220,5221,5222,5223,5224,5225,5226,5227,5228,5229,5230,5231,5232,5233,5234,5235,5236,5237,5238,5239,5240,5241,5242,5243,5244,5245,5246,5247,5248,5249,5250,5251,5252,5253,5254,5255,5256,5257,5258,5259,5260,5261,5262,5263,5264,5265,5266,5267,5268,5269,5270,5271,5272,5273,5274,5275,5276,5277,5278,5279,5280,5281,5282,5283,5284,5285,5286,5287,5288,5289,5290,5291,5292,5293,5294,5295,5296,5297,5298,5299,5300,5301,5302,5303,5304,5305,5306,5307,5308,5309,5310,5311,5312,5313,5314,5315,5316,5317,5318,5319,5320,5321,5322,5323,5324,5325,5326,5327,5328,5329,5330,5331,5332,5333,5334,5335,5336,5337,5338,5339,5340,5341,5342,5343,5344,5345,5346,5347,5348,5349,5350,5351,5352,5353,5354,5355,5356,5357,5358,5359,5360,5361,5362,5363,5364,5365,5366,5367,5368,5369,5370,5371,5372,5373,5374,5375,5376,5377,5378,5379,5380,5381,5382,5383,5384,5385,5386,5387,5388,5389,5390,5391,5392,5393,5394,5395,5396,5397,5398,5399,5400,5401,5402,5403,5404,5405,5406,5407,5408,5409,5410,5411,5412,5413,5414,5415,5416,5417,5418,5419,5420,5421,5422,5423,5424,5425,5426,5427,5428,5429,5430,5431,5432,5433,5434,5435,5436,5437,5438,5439,5440,5441,5442,5443,5444,5445,5446,5447,5448,5449,5450,5451,5452,5453,5454,5455,5456,5457,5458,5459,5460,5461,5462,5463,5464,5465,5466,5467,5468,5469,5470,5471,5472,5473,5474,5475,5476,5477,5478,5479,5480,5481,5482,5483,5484,5485,5486,5487,5488,5489,5490,5491,5492,5493,5494,5495,5496,5497,5498,5499,5500,5501,5502,5503,5504,5505,5506,5507,5508,5509,5510,5511,5512,5513,5514,5515,5516,5517,5518,5519,5520,5521,5522,5523,5524,5525,5526,5527,5528,5529,5530,5531,5532,5533,5534,5535,5536,5537,5538,5539,5540,5541,5542,5543,5544,5545,5546,5547,5548,5549,5550,5551,5552,5553,5554,5555,5556,5557,5558,5559,5560,5561,5562,5563,5564,5565,5566,5567,5568,5569,5570,5571,5572,5573,5574,5575,5576,5577,5578,5579,5580,5581,5582,5583,5584,5585,5586,5587,5588,5589,5590,5591,5592,5593,5594,5595,5596,5597,5598,5599,5600,5601,5602,5603,5604,5605,5606,5607,5608,5609,5610,5611,5612,5613,5614,5615,5616,5617,5618,5619,5620,5621,5622,5623,5624,5625,5626,5627,5628,5629,5630,5631,5632,5633,5634,5635,5636,5637,5638,5639,5640,5641,5642,5643,5644,5645,5646,5647,5648,5649,5650,5651,5652,5653,5654,5655,5656,5657,5658,5659,5660,5661,5662,5663,5664,5665,5666,5667,5668,5669,5670,5671,5672,5673,5674,5675,5676,5677,5678,5679,5680,5681,5682,5683,5684,5685,5686,5687,5688,5689,5690,5691,5692,5693,5694,5695,5696,5697,5698,5699,5700,5701,5702,5703,5704,5705,5706,5707,5708,5709,5710,5711,5712,5713,5714,5715,5716,5717,5718,5719,5720,5721,5722,5723,5724,5725,5726,5727,5728,5729,5730,5731,5732,5733,5734,5735,5736,5737,5738,5739,5740,5741,5742,5743,5744,5745,5746,5747,5748,5749,5750,5751,5752,5753,5754,5755,5756,5757,5758,5759,5760,5761,5762,5763,5764,5765,5766,5767,5768,5769,5770,5771,5772,5773,5774,5775,5776,5777,5778,5779,5780,5781,5782,5783,5784,5785,5786,5787,5788,5789,5790,5791,5792,5793,5794,5795,5796,5797,5798,5799,5800,5801,5802,5803,5804,5805,5806,5807,5808,5809,5810,5811,5812,5813,5814,5815,5816,5817,5818,5819,5820,5821,5822,5823,5824,5825,5826,5827,5828,5829,5830,5831,5832,5833,5834,5835,5836,5837,5838,5839,5840,5841,5842,5843,5844,5845,5846,5847,5848,5849,5850,5851,5852,5853,5854,5855,5856,5857,5858,5859,5860,5861,5862,5863,5864,5865,5866,5867,5868,5869,5870,5871,5872,5873,5874,5875,5876,5877,5878,5879,5880,5881,5882,5883,5884,5885,5886,5887,5888,5889,5890,5891,5892,5893,5894,5895,5896,5897,5898,5899,5900,5901,5902,5903,5904,5905,5906,5907,5908,5909,5910,5911,5912,5913,5914,5915,5916,5917,5918,5919,5920,5921,5922,5923,5924,5925,5926,5927,5928,5929,5930,5931,5932,5933,5934,5935,5936,5937,5938,5939,5940,5941,5942,5943,5944,5945,5946,5947,5948,5949,5950,5951,5952,5953,5954,5955,5956,5957,5958,5959,5960,5961,5962,5963,5964,5965,5966,5967,5968,5969,5970,5971,5972,5973,5974,5975,5976,5977,5978,5979,5980,5981,5982,5983,5984,5985,5986,5987,5988,5989,5990,5991,5992,5993,5994,5995,5996,5997,5998,5999,6000,6001,6002,6003,6004,6005,6006,6007,6008,6009,6010,6011,6012,6013,6014,6015,6016,6017,6018,6019,6020,6021,6022,6023,6024,6025,6026,6027,6028,6029,6030,6031,6032,6033,6034,6035,6036,6037,6038,6039,6040,6041,6042,6043,6044,6045,6046,6047,6048,6049,6050,6051,6052,6053,6054,6055,6056,6057,6058,6059,6060,6061,6062,6063,6064,6065,6066,6067,6068,6069,6070,6071,6072,6073,6074,6075,6076,6077,6078,6079,6080,6081,6082,6083,6084,6085,6086,6087,6088,6089,6090,6091,6092,6093,6094,6095,6096,6097,6098,6099,6100,6101,6102,6103,6104,6105,6106,6107,6108,6109,6110,6111,6112,6113,6114,6115,6116,6117,6118,6119,6120,6121,6122,6123,6124,6125,6126,6127,6128,6129,6130,6131,6132,6133,6134,6135,6136,6137,6138,6139,6140,6141,6142,6143,6144,6145,6146,6147,6148,6149,6150,6151,6152,6153,6154,6155,6156,6157,6158,6159,6160,6161,6162,6163,6164,6165,6166,6167,6168,6169,6170,6171,6172,6173,6174,6175,6176,6177,6178,6179,6180,6181,6182,6183,6184,6185,6186,6187,6188,6189,6190,6191,6192,6193,6194,6195,6196,6197,6198,6199,6200,6201,6202,6203,6204,6205,6206,6207,6208,6209,6210,6211,6212,6213,6214,6215,6216,6217,6218,6219,6220,6221,6222,6223,6224,6225,6226,6227,6228,6229,6230,6231,6232,6233,6234,6235,6236,6237,6238,6239,6240,6241,6242,6243,6244,6245,6246,6247,6248,6249,6250,6251,6252,6253,6254,6255,6256,6257,6258,6259,6260,6261,6262,6263,6264,6265,6266,6267,6268,6269,6270,6271,6272,6273,6274,6275,6276,6277,6278,6279,6280,6281,6282,6283,6284,6285,6286,6287,6288,6289,6290,6291,6292,6293,6294,6295,6296,6297,6298,6299,6300,6301,6302,6303,6304,6305,6306,6307,6308,6309,6310,6311,6312,6313,6314,6315,6316,6317,6318,6319,6320,6321,6322,6323,6324,6325,6326,6327,6328,6329,6330,6331,6332,6333,6334,6335,6336,6337,6338,6339,6340,6341,6342,6343,6344,6345,6346,6347,6348,6349,6350,6351,6352,6353,6354,6355,6356,6357,6358,6359,6360,6361,6362,6363,6364,6365,6366,6367,6368,6369,6370,6371,6372,6373,6374,6375,6376,6377,6378,6379,6380,6381,6382,6383,6384,6385,6386,6387,6388,6389,6390,6391,6392,6393,6394,6395,6396,6397,6398,6399,6400,6401,6402,6403,6404,6405,6406,6407,6408,6409,6410,6411,6412,6413,6414,6415,6416,6417,6418,6419,6420,6421,6422,6423,6424,6425,6426,6427,6428,6429,6430,6431,6432,6433,6434,6435,6436,6437,6438,6439,6440,6441,6442,6443,6444,6445,6446,6447,6448,6449,6450,6451,6452,6453,6454,6455,6456,6457,6458,6459,6460,6461,6462,6463,6464,6465,6466,6467,6468,6469,6470,6471,6472,6473,6474,6475,6476,6477,6478,6479,6480,6481,6482,6483,6484,6485,6486,6487,6488,6489,6490,6491,6492,6493,6494,6495,6496,6497,6498,6499,6500,6501,6502,6503,6504,6505,6506,6507,6508,6509,6510,6511,6512,6513,6514,6515,6516,6517,6518,6519,6520,6521,6522,6523,6524,6525,6526,6527,6528,6529,6530,6531,6532,6533,6534,6535,6536,6537,6538,6539,6540,6541,6542,6543,6544,6545,6546,6547,6548,6549,6550,6551,6552,6553,6554,6555,6556,6557,6558,6559,6560,6561,6562,6563,6564,6565,6566,6567,6568,6569,6570,6571,6572,6573,6574,6575,6576,6577,6578,6579,6580,6581,6582,6583,6584,6585,6586,6587,6588,6589,6590,6591,6592,6593,6594,6595,6596,6597,6598,6599,6600,6601,6602,6603,6604,6605,6606,6607,6608,6609,6610,6611,6612,6613,6614,6615,6616,6617,6618,6619,6620,6621,6622,6623,6624,6625,6626,6627,6628,6629,6630,6631,6632,6633,6634,6635,6636,6637,6638,6639,6640,6641,6642,6643,6644,6645,6646,6647,6648,6649,6650,6651,6652,6653,6654,6655,6656,6657,6658,6659,6660,6661,6662,6663,6664,6665,6666,6667,6668,6669,6670,6671,6672,6673,6674,6675,6676,6677,6678,6679,6680,6681,6682,6683,6684,6685,6686,6687,6688,6689,6690,6691,6692,6693,6694,6695,6696,6697,6698,6699,6700,6701,6702,6703,6704,6705,6706,6707,6708,6709,6710,6711,6712,6713,6714,6715,6716,6717,6718,6719,6720,6721,6722,6723,6724,6725,6726,6727,6728,6729,6730,6731,6732,6733,6734,6735,6736,6737,6738,6739,6740,6741,6742,6743,6744,6745,6746,6747,6748,6749,6750,6751,6752,6753,6754,6755,6756,6757,6758,6759,6760,6761,6762,6763,6764,6765,6766,6767,6768,6769,6770,6771,6772,6773,6774,6775,6776,6777,6778,6779,6780,6781,6782,6783,6784,6785,6786,6787,6788,6789,6790,6791,6792,6793,6794,6795,6796,6797,6798,6799,6800,6801,6802,6803,6804,6805,6806,6807,6808,6809,6810,6811,6812,6813,6814,6815,6816,6817,6818,6819,6820,6821,6822,6823,6824,6825,6826,6827,6828,6829,6830,6831,6832,6833,6834,6835,6836,6837,6838,6839,6840,6841,6842,6843,6844,6845,6846,6847,6848,6849,6850,6851,6852,6853,6854,6855,6856,6857,6858,6859,6860,6861,6862,6863,6864,6865,6866,6867,6868,6869,6870,6871,6872,6873,6874,6875,6876,6877,6878,6879,6880,6881,6882,6883,6884,6885,6886,6887,6888,6889,6890,6891,6892,6893,6894,6895,6896,6897,6898,6899,6900,6901,6902,6903,6904,6905,6906,6907,6908,6909,6910,6911,6912,6913,6914,6915,6916,6917,6918,6919,6920,6921,6922,6923,6924,6925,6926,6927,6928,6929,6930,6931,6932,6933,6934,6935,6936,6937,6938,6939,6940,6941,6942,6943,6944,6945,6946,6947,6948,6949,6950,6951,6952,6953,6954,6955,6956,6957,6958,6959,6960,6961,6962,6963,6964,6965,6966,6967,6968,6969,6970,6971,6972,6973,6974,6975,6976,6977,6978,6979,6980,6981,6982,6983,6984,6985,6986,6987,6988,6989,6990,6991,6992,6993,6994,6995,6996,6997,6998,6999,7000,7001,7002,7003,7004,7005,7006,7007,7008,7009,7010,7011,7012,7013,7014,7015,7016,7017,7018,7019,7020,7021,7022,7023,7024,7025,7026,7027,7028,7029,7030,7031,7032,7033,7034,7035,7036,7037,7038,7039,7040,7041,7042,7043,7044,7045,7046,7047,7048,7049,7050,7051,7052,7053,7054,7055,7056,7057,7058,7059,7060,7061,7062,7063,7064,7065,7066,7067,7068,7069,7070,7071,7072,7073,7074,7075,7076,7077,7078,7079,7080,7081,7082,7083,7084,7085,7086,7087,7088,7089,7090,7091,7092,7093,7094,7095,7096,7097,7098,7099,7100,7101,7102,7103,7104,7105,7106,7107,7108,7109,7110,7111,7112,7113,7114,7115,7116,7117,7118,7119,7120,7121,7122,7123,7124,7125,7126,7127,7128,7129,7130,7131,7132,7133,7134,7135,7136,7137,7138,7139,7140,7141,7142,7143,7144,7145,7146,7147,7148,7149,7150,7151,7152,7153,7154,7155,7156,7157,7158,7159,7160,7161,7162,7163,7164,7165,7166,7167,7168,7169,7170,7171,7172,7173,7174,7175,7176,7177,7178,7179,7180,7181,7182,7183,7184,7185,7186,7187,7188,7189,7190,7191,7192,7193,7194,7195,7196,7197,7198,7199,7200,7201,7202,7203,7204,7205,7206,7207,7208,7209,7210,7211,7212,7213,7214,7215,7216,7217,7218,7219,7220,7221,7222,7223,7224,7225,7226,7227,7228,7229,7230,7231,7232,7233,7234,7235,7236,7237,7238,7239,7240,7241,7242,7243,7244,7245,7246,7247,7248,7249,7250,7251,7252,7253,7254,7255,7256,7257,7258,7259,7260,7261,7262,7263,7264,7265,7266,7267,7268,7269,7270,7271,7272,7273,7274,7275,7276,7277,7278,7279,7280,7281,7282,7283,7284,7285,7286,7287,7288,7289,7290,7291,7292,7293,7294,7295,7296,7297,7298,7299,7300,7301,7302,7303,7304,7305,7306,7307,7308,7309,7310,7311,7312,7313,7314,7315,7316,7317,7318,7319,7320,7321,7322,7323,7324,7325,7326,7327,7328,7329,7330,7331,7332,7333,7334,7335,7336,7337,7338,7339,7340,7341,7342,7343,7344,7345,7346,7347,7348,7349,7350,7351,7352,7353,7354,7355,7356,7357,7358,7359,7360,7361,7362,7363,7364,7365,7366,7367,7368,7369,7370,7371,7372,7373,7374,7375,7376,7377,7378,7379,7380,7381,7382,7383,7384,7385,7386,7387,7388,7389,7390,7391,7392,7393,7394,7395,7396,7397,7398,7399,7400,7401,7402,7403,7404,7405,7406,7407,7408,7409,7410,7411,7412,7413,7414,7415,7416,7417,7418,7419,7420,7421,7422,7423,7424,7425,7426,7427,7428,7429,7430,7431,7432,7433,7434,7435,7436,7437,7438,7439,7440,7441,7442,7443,7444,7445,7446,7447,7448,7449,7450,7451,7452,7453,7454,7455,7456,7457,7458,7459,7460,7461,7462,7463,7464,7465,7466,7467,7468,7469,7470,7471,7472,7473,7474,7475,7476,7477,7478,7479,7480,7481,7482,7483,7484,7485,7486,7487,7488,7489,7490,7491,7492,7493,7494,7495,7496,7497,7498,7499,7500,7501,7502,7503,7504,7505,7506,7507,7508,7509,7510,7511,7512,7513,7514,7515,7516,7517,7518,7519,7520,7521,7522,7523,7524,7525,7526,7527,7528,7529,7530,7531,7532,7533,7534,7535,7536,7537,7538,7539,7540,7541,7542,7543,7544,7545,7546,7547,7548,7549,7550,7551,7552,7553,7554,7555,7556,7557,7558,7559,7560,7561,7562,7563,7564,7565,7566,7567,7568,7569,7570,7571,7572,7573,7574,7575,7576,7577,7578,7579,7580,7581,7582,7583,7584,7585,7586,7587,7588,7589,7590,7591,7592,7593,7594,7595,7596,7597,7598,7599,7600,7601,7602,7603,7604,7605,7606,7607,7608,7609,7610,7611,7612,7613,7614,7615,7616,7617,7618,7619,7620,7621,7622,7623,7624,7625,7626,7627,7628,7629,7630,7631,7632,7633,7634,7635,7636,7637,7638,7639,7640,7641,7642,7643,7644,7645,7646,7647,7648,7649,7650,7651,7652,7653,7654,7655,7656,7657,7658,7659,7660,7661,7662,7663,7664,7665,7666,7667,7668,7669,7670,7671,7672,7673,7674,7675,7676,7677,7678,7679,7680,7681,7682,7683,7684,7685,7686,7687,7688,7689,7690,7691,7692,7693,7694,7695,7696,7697,7698,7699,7700,7701,7702,7703,7704,7705,7706,7707,7708,7709,7710,7711,7712,7713,7714,7715,7716,7717,7718,7719,7720,7721,7722,7723,7724,7725,7726,7727,7728,7729,7730,7731,7732,7733,7734,7735,7736,7737,7738,7739,7740,7741,7742,7743,7744,7745,7746,7747,7748,7749,7750,7751,7752,7753,7754,7755,7756,7757,7758,7759,7760,7761,7762,7763,7764,7765,7766,7767,7768,7769,7770,7771,7772,7773,7774,7775,7776,7777,7778,7779,7780,7781,7782,7783,7784,7785,7786,7787,7788,7789,7790,7791,7792,7793,7794,7795,7796,7797,7798,7799,7800,7801,7802,7803,7804,7805,7806,7807,7808,7809,7810,7811,7812,7813,7814,7815,7816,7817,7818,7819,7820,7821,7822,7823,7824,7825,7826,7827,7828,7829,7830,7831,7832,7833,7834,7835,7836,7837,7838,7839,7840,7841,7842,7843,7844,7845,7846,7847,7848,7849,7850,7851,7852,7853,7854,7855,7856,7857,7858,7859,7860,7861,7862,7863,7864,7865,7866,7867,7868,7869,7870,7871,7872,7873,7874,7875,7876,7877,7878,7879,7880,7881,7882,7883,7884,7885,7886,7887,7888,7889,7890,7891,7892,7893,7894,7895,7896,7897,7898,7899,7900,7901,7902,7903,7904,7905,7906,7907,7908,7909,7910,7911,7912,7913,7914,7915,7916,7917,7918,7919,7920,7921,7922,7923,7924,7925,7926,7927,7928,7929,7930,7931,7932,7933,7934,7935,7936,7937,7938,7939,7940,7941,7942,7943,7944,7945,7946,7947,7948,7949,7950,7951,7952,7953,7954,7955,7956,7957,7958,7959,7960,7961,7962,7963,7964,7965,7966,7967,7968,7969,7970,7971,7972,7973,7974,7975,7976,7977,7978,7979,7980,7981,7982,7983,7984,7985,7986,7987,7988,7989,7990,7991,7992,7993,7994,7995,7996,7997,7998,7999,8000,8001,8002,8003,8004,8005,8006,8007,8008,8009,8010,8011,8012,8013,8014,8015,8016,8017,8018,8019,8020,8021,8022,8023,8024,8025,8026,8027,8028,8029,8030,8031,8032,8033,8034,8035,8036,8037,8038,8039,8040,8041,8042,8043,8044,8045,8046,8047,8048,8049,8050,8051,8052,8053,8054,8055,8056,8057,8058,8059,8060,8061,8062,8063,8064,8065,8066,8067,8068,8069,8070,8071,8072,8073,8074,8075,8076,8077,8078,8079,8080,8081,8082,8083,8084,8085,8086,8087,8088,8089,8090,8091,8092,8093,8094,8095,8096,8097,8098,8099,8100,8101,8102,8103,8104,8105,8106,8107,8108,8109,8110,8111,8112,8113,8114,8115,8116,8117,8118,8119,8120,8121,8122,8123,8124,8125,8126,8127,8128,8129,8130,8131,8132,8133,8134,8135,8136,8137,8138,8139,8140,8141,8142,8143,8144,8145,8146,8147,8148,8149,8150,8151,8152,8153,8154,8155,8156,8157,8158,8159,8160,8161,8162,8163,8164,8165,8166,8167,8168,8169,8170,8171,8172,8173,8174,8175,8176,8177,8178,8179,8180,8181,8182,8183,8184,8185,8186,8187,8188,8189,8190,8191,8192,8193,8194,8195,8196,8197,8198,8199,8200,8201,8202,8203,8204,8205,8206,8207,8208,8209,8210,8211,8212,8213,8214,8215,8216,8217,8218,8219,8220,8221,8222,8223,8224,8225,8226,8227,8228,8229,8230,8231,8232,8233,8234,8235,8236,8237,8238,8239,8240,8241,8242,8243,8244,8245,8246,8247,8248,8249,8250,8251,8252,8253,8254,8255,8256,8257,8258,8259,8260,8261,8262,8263,8264,8265,8266,8267,8268,8269,8270,8271,8272,8273,8274,8275,8276,8277,8278,8279,8280,8281,8282,8283,8284,8285,8286,8287,8288,8289,8290,8291,8292,8293,8294,8295,8296,8297,8298,8299,8300,8301,8302,8303,8304,8305,8306,8307,8308,8309,8310,8311,8312,8313,8314,8315,8316,8317,8318,8319,8320,8321,8322,8323,8324,8325,8326,8327,8328,8329,8330,8331,8332,8333,8334,8335,8336,8337,8338,8339,8340,8341,8342,8343,8344,8345,8346,8347,8348,8349,8350,8351,8352,8353,8354,8355,8356,8357,8358,8359,8360,8361,8362,8363,8364,8365,8366,8367,8368,8369,8370,8371,8372,8373,8374,8375,8376,8377,8378,8379,8380,8381,8382,8383,8384,8385,8386,8387,8388,8389,8390,8391,8392,8393,8394,8395,8396,8397,8398,8399,8400,8401,8402,8403,8404,8405,8406,8407,8408,8409,8410,8411,8412,8413,8414,8415,8416,8417,8418,8419,8420,8421,8422,8423,8424,8425,8426,8427,8428,8429,8430,8431,8432,8433,8434,8435,8436,8437,8438,8439,8440,8441,8442,8443,8444,8445,8446,8447,8448,8449,8450,8451,8452,8453,8454,8455,8456,8457,8458,8459,8460,8461,8462,8463,8464,8465,8466,8467,8468,8469,8470,8471,8472,8473,8474,8475,8476,8477,8478,8479,8480,8481,8482,8483,8484,8485,8486,8487,8488,8489,8490,8491,8492,8493,8494,8495,8496,8497,8498,8499,8500,8501,8502,8503,8504,8505,8506,8507,8508,8509,8510,8511,8512,8513,8514,8515,8516,8517,8518,8519,8520,8521,8522,8523,8524,8525,8526,8527,8528,8529,8530,8531,8532,8533,8534,8535,8536,8537,8538,8539,8540,8541,8542,8543,8544,8545,8546,8547,8548,8549,8550,8551,8552,8553,8554,8555,8556,8557,8558,8559,8560,8561,8562,8563,8564,8565,8566,8567,8568,8569,8570,8571,8572,8573,8574,8575,8576,8577,8578,8579,8580,8581,8582,8583,8584,8585,8586,8587,8588,8589,8590,8591,8592,8593,8594,8595,8596,8597,8598,8599,8600,8601,8602,8603,8604,8605,8606,8607,8608,8609,8610,8611,8612,8613,8614,8615,8616,8617,8618,8619,8620,8621,8622,8623,8624,8625,8626,8627,8628,8629,8630,8631,8632,8633,8634,8635,8636,8637,8638,8639,8640,8641,8642,8643,8644,8645,8646,8647,8648,8649,8650,8651,8652,8653,8654,8655,8656,8657,8658,8659,8660,8661,8662,8663,8664,8665,8666,8667,8668,8669,8670,8671,8672,8673,8674,8675,8676,8677,8678,8679,8680,8681,8682,8683,8684,8685,8686,8687,8688,8689,8690,8691,8692,8693,8694,8695,8696,8697,8698,8699,8700,8701,8702,8703,8704,8705,8706,8707,8708,8709,8710,8711,8712,8713,8714,8715,8716,8717,8718,8719,8720,8721,8722,8723,8724,8725,8726,8727,8728,8729,8730,8731,8732,8733,8734,8735,8736,8737,8738,8739,8740,8741,8742,8743,8744,8745,8746,8747,8748,8749,8750,8751,8752,8753,8754,8755,8756,8757,8758,8759,8760,8761,8762,8763,8764,8765,8766,8767,8768,8769,8770,8771,8772,8773,8774,8775,8776,8777,8778,8779,8780,8781,8782,8783,8784,8785,8786,8787,8788,8789,8790,8791,8792,8793,8794,8795,8796,8797,8798,8799,8800,8801,8802,8803,8804,8805,8806,8807,8808,8809,8810,8811,8812,8813,8814,8815,8816,8817,8818,8819,8820,8821,8822,8823,8824,8825,8826,8827,8828,8829,8830,8831,8832,8833,8834,8835,8836,8837,8838,8839,8840,8841,8842,8843,8844,8845,8846,8847,8848,8849,8850,8851,8852,8853,8854,8855,8856,8857,8858,8859,8860,8861,8862,8863,8864,8865,8866,8867,8868,8869,8870,8871,8872,8873,8874,8875,8876,8877,8878,8879,8880,8881,8882,8883,8884,8885,8886,8887,8888,8889,8890,8891,8892,8893,8894,8895,8896,8897,8898,8899,8900,8901,8902,8903,8904,8905,8906,8907,8908,8909,8910,8911,8912,8913,8914,8915,8916,8917,8918,8919,8920,8921,8922,8923,8924,8925,8926,8927,8928,8929,8930,8931,8932,8933,8934,8935,8936,8937,8938,8939,8940,8941,8942,8943,8944,8945,8946,8947,8948,8949,8950,8951,8952,8953,8954,8955,8956,8957,8958,8959,8960,8961,8962,8963,8964,8965,8966,8967,8968,8969,8970,8971,8972,8973,8974,8975,8976,8977,8978,8979,8980,8981,8982,8983,8984,8985,8986,8987,8988,8989,8990,8991,8992,8993,8994,8995,8996,8997,8998,8999,9000,9001,9002,9003,9004,9005,9006,9007,9008,9009,9010,9011,9012,9013,9014,9015,9016,9017,9018,9019,9020,9021,9022,9023,9024,9025,9026,9027,9028,9029,9030,9031,9032,9033,9034,9035,9036,9037,9038,9039,9040,9041,9042,9043,9044,9045,9046,9047,9048,9049,9050,9051,9052,9053,9054,9055,9056,9057,9058,9059,9060,9061,9062,9063,9064,9065,9066,9067,9068,9069,9070,9071,9072,9073,9074,9075,9076,9077,9078,9079,9080,9081,9082,9083,9084,9085,9086,9087,9088,9089,9090,9091,9092,9093,9094,9095,9096,9097,9098,9099,9100,9101,9102,9103,9104,9105,9106,9107,9108,9109,9110,9111,9112,9113,9114,9115,9116,9117,9118,9119,9120,9121,9122,9123,9124,9125,9126,9127,9128,9129,9130,9131,9132,9133,9134,9135,9136,9137,9138,9139,9140,9141,9142,9143,9144,9145,9146,9147,9148,9149,9150,9151,9152,9153,9154,9155,9156,9157,9158,9159,9160,9161,9162,9163,9164,9165,9166,9167,9168,9169,9170,9171,9172,9173,9174,9175,9176,9177,9178,9179,9180,9181,9182,9183,9184,9185,9186,9187,9188,9189,9190,9191,9192,9193,9194,9195,9196,9197,9198,9199,9200,9201,9202,9203,9204,9205,9206,9207,9208,9209,9210,9211,9212,9213,9214,9215,9216,9217,9218,9219,9220,9221,9222,9223,9224,9225,9226,9227,9228,9229,9230,9231,9232,9233,9234,9235,9236,9237,9238,9239,9240,9241,9242,9243,9244,9245,9246,9247,9248,9249,9250,9251,9252,9253,9254,9255,9256,9257,9258,9259,9260,9261,9262,9263,9264,9265,9266,9267,9268,9269,9270,9271,9272,9273,9274,9275,9276,9277,9278,9279,9280,9281,9282,9283,9284,9285,9286,9287,9288,9289,9290,9291,9292,9293,9294,9295,9296,9297,9298,9299,9300,9301,9302,9303,9304,9305,9306,9307,9308,9309,9310,9311,9312,9313,9314,9315,9316,9317,9318,9319,9320,9321,9322,9323,9324,9325,9326,9327,9328,9329,9330,9331,9332,9333,9334,9335,9336,9337,9338,9339,9340,9341,9342,9343,9344,9345,9346,9347,9348,9349,9350,9351,9352,9353,9354,9355,9356,9357,9358,9359,9360,9361,9362,9363,9364,9365,9366,9367,9368,9369,9370,9371,9372,9373,9374,9375,9376,9377,9378,9379,9380,9381,9382,9383,9384,9385,9386,9387,9388,9389,9390,9391,9392,9393,9394,9395,9396,9397,9398,9399,9400,9401,9402,9403,9404,9405,9406,9407,9408,9409,9410,9411,9412,9413,9414,9415,9416,9417,9418,9419,9420,9421,9422,9423,9424,9425,9426,9427,9428,9429,9430,9431,9432,9433,9434,9435,9436,9437,9438,9439,9440,9441,9442,9443,9444,9445,9446,9447,9448,9449,9450,9451,9452,9453,9454,9455,9456,9457,9458,9459,9460,9461,9462,9463,9464,9465,9466,9467,9468,9469,9470,9471,9472,9473,9474,9475,9476,9477,9478,9479,9480,9481,9482,9483,9484,9485,9486,9487,9488,9489,9490,9491,9492,9493,9494,9495,9496,9497,9498,9499,9500,9501,9502,9503,9504,9505,9506,9507,9508,9509,9510,9511,9512,9513,9514,9515,9516,9517,9518,9519,9520,9521,9522,9523,9524,9525,9526,9527,9528,9529,9530,9531,9532,9533,9534,9535,9536,9537,9538,9539,9540,9541,9542,9543,9544,9545,9546,9547,9548,9549,9550,9551,9552,9553,9554,9555,9556,9557,9558,9559,9560,9561,9562,9563,9564,9565,9566,9567,9568,9569,9570,9571,9572,9573,9574,9575,9576,9577,9578,9579,9580,9581,9582,9583,9584,9585,9586,9587,9588,9589,9590,9591,9592,9593,9594,9595,9596,9597,9598,9599,9600,9601,9602,9603,9604,9605,9606,9607,9608,9609,9610,9611,9612,9613,9614,9615,9616,9617,9618,9619,9620,9621,9622,9623,9624,9625,9626,9627,9628,9629,9630,9631,9632,9633,9634,9635,9636,9637,9638,9639,9640,9641,9642,9643,9644,9645,9646,9647,9648,9649,9650,9651,9652,9653,9654,9655,9656,9657,9658,9659,9660,9661,9662,9663,9664,9665,9666,9667,9668,9669,9670,9671,9672,9673,9674,9675,9676,9677,9678,9679,9680,9681,9682,9683,9684,9685,9686,9687,9688,9689,9690,9691,9692,9693,9694,9695,9696,9697,9698,9699,9700,9701,9702,9703,9704,9705,9706,9707,9708,9709,9710,9711,9712,9713,9714,9715,9716,9717,9718,9719,9720,9721,9722,9723,9724,9725,9726,9727,9728,9729,9730,9731,9732,9733,9734,9735,9736,9737,9738,9739,9740,9741,9742,9743,9744,9745,9746,9747,9748,9749,9750,9751,9752,9753,9754,9755,9756,9757,9758,9759,9760,9761,9762,9763,9764,9765,9766,9767,9768,9769,9770,9771,9772,9773,9774,9775,9776,9777,9778,9779,9780,9781,9782,9783,9784,9785,9786,9787,9788,9789,9790,9791,9792,9793,9794,9795,9796,9797,9798,9799,9800,9801,9802,9803,9804,9805,9806,9807,9808,9809,9810,9811,9812,9813,9814,9815,9816,9817,9818,9819,9820,9821,9822,9823,9824,9825,9826,9827,9828,9829,9830,9831,9832,9833,9834,9835,9836,9837,9838,9839,9840,9841,9842,9843,9844,9845,9846,9847,9848,9849,9850,9851,9852,9853,9854,9855,9856,9857,9858,9859,9860,9861,9862,9863,9864,9865,9866,9867,9868,9869,9870,9871,9872,9873,9874,9875,9876,9877,9878,9879,9880,9881,9882,9883,9884,9885,9886,9887,9888,9889,9890,9891,9892,9893,9894,9895,9896,9897,9898,9899,9900,9901,9902,9903,9904,9905,9906,9907,9908,9909,9910,9911,9912,9913,9914,9915,9916,9917,9918,9919,9920,9921,9922,9923,9924,9925,9926,9927,9928,9929,9930,9931,9932,9933,9934,9935,9936,9937,9938,9939,9940,9941,9942,9943,9944,9945,9946,9947,9948,9949,9950,9951,9952,9953,9954,9955,9956,9957,9958,9959,9960,9961,9962,9963,9964,9965,9966,9967,9968,9969,9970,9971,9972,9973,9974,9975,9976,9977,9978,9979,9980,9981,9982,9983,9984,9985,9986,9987,9988,9989,9990,9991,9992,9993,9994,9995,9996,9997,9998,9999,10000,10001,10002,10003,10004,10005,10006,10007,10008,10009,10010,10011,10012,10013,10014,10015,10016,10017,10018,10019,10020,10021,10022,10023,10024,10025,10026,10027,10028,10029,10030,10031,10032,10033,10034,10035,10036,10037,10038,10039,10040,10041,10042,10043,10044,10045,10046,10047,10048,10049,10050,10051,10052,10053,10054,10055,10056,10057,10058,10059,10060,10061,10062,10063,10064,10065,10066,10067,10068,10069,10070,10071,10072,10073,10074,10075,10076,10077,10078,10079,10080,10081,10082,10083,10084,10085,10086,10087,10088,10089,10090,10091,10092,10093,10094,10095,10096,10097,10098,10099,10100,10101,10102,10103,10104,10105,10106,10107,10108,10109,10110,10111,10112,10113,10114,10115,10116,10117,10118,10119,10120,10121,10122,10123,10124,10125,10126,10127,10128,10129,10130,10131,10132,10133,10134,10135,10136,10137,10138,10139,10140,10141,10142,10143,10144,10145,10146,10147,10148,10149,10150,10151,10152,10153,10154,10155,10156,10157,10158,10159,10160,10161,10162,10163,10164,10165,10166,10167,10168,10169,10170,10171,10172,10173,10174,10175,10176,10177,10178,10179,10180,10181,10182,10183,10184,10185,10186,10187,10188,10189,10190,10191,10192,10193,10194,10195,10196,10197,10198,10199,10200,10201,10202,10203,10204,10205,10206,10207,10208,10209,10210,10211,10212,10213,10214,10215,10216,10217,10218,10219,10220,10221,10222,10223,10224,10225,10226,10227,10228,10229,10230,10231,10232,10233,10234,10235,10236,10237,10238,10239,10240,10241,10242,10243,10244,10245,10246,10247,10248,10249,10250,10251,10252,10253,10254,10255,10256,10257,10258,10259,10260,10261,10262,10263,10264,10265,10266,10267,10268,10269,10270,10271,10272,10273,10274,10275,10276,10277,10278,10279,10280,10281,10282,10283,10284,10285,10286,10287,10288,10289,10290,10291,10292,10293,10294,10295,10296,10297,10298,10299,10300,10301,10302,10303,10304,10305,10306,10307,10308,10309,10310,10311,10312,10313,10314,10315,10316,10317,10318,10319,10320,10321,10322,10323,10324,10325,10326,10327,10328,10329,10330,10331,10332,10333,10334,10335,10336,10337,10338,10339,10340,10341,10342,10343,10344,10345,10346,10347,10348,10349,10350,10351,10352,10353,10354,10355,10356,10357,10358,10359,10360,10361,10362,10363,10364,10365,10366,10367,10368,10369,10370,10371,10372,10373,10374,10375,10376,10377,10378,10379,10380,10381,10382,10383,10384,10385,10386,10387,10388,10389,10390,10391,10392,10393,10394,10395,10396,10397,10398,10399,10400,10401,10402,10403,10404,10405,10406,10407,10408,10409,10410,10411,10412,10413,10414,10415,10416,10417,10418,10419,10420,10421,10422,10423,10424,10425,10426,10427,10428,10429,10430,10431,10432,10433,10434,10435,10436,10437,10438,10439,10440,10441,10442,10443,10444,10445,10446,10447,10448,10449,10450,10451,10452,10453,10454,10455,10456,10457,10458,10459,10460,10461,10462,10463,10464,10465,10466,10467,10468,10469,10470,10471,10472,10473,10474,10475,10476,10477,10478,10479,10480,10481,10482,10483,10484,10485,10486,10487,10488,10489,10490,10491,10492,10493,10494,10495,10496,10497,10498,10499,10500,10501,10502,10503,10504,10505,10506,10507,10508,10509,10510,10511,10512,10513,10514,10515,10516,10517,10518,10519,10520,10521,10522,10523,10524,10525,10526,10527,10528,10529,10530,10531,10532,10533,10534,10535,10536,10537,10538,10539,10540,10541,10542,10543,10544,10545,10546,10547,10548,10549,10550,10551,10552,10553,10554,10555,10556,10557,10558,10559,10560,10561,10562,10563,10564,10565,10566,10567,10568,10569,10570,10571,10572,10573,10574,10575,10576,10577,10578,10579,10580,10581,10582,10583,10584,10585,10586,10587,10588,10589,10590,10591,10592,10593,10594,10595,10596,10597,10598,10599,10600,10601,10602,10603,10604,10605,10606,10607,10608,10609,10610,10611,10612,10613,10614,10615,10616,10617,10618,10619,10620,10621,10622,10623,10624,10625,10626,10627,10628,10629,10630,10631,10632,10633,10634,10635,10636,10637,10638,10639,10640,10641,10642,10643,10644,10645,10646,10647,10648,10649,10650,10651,10652,10653,10654,10655,10656,10657,10658,10659,10660,10661,10662,10663,10664,10665,10666,10667,10668,10669,10670,10671,10672,10673,10674,10675,10676,10677,10678,10679,10680,10681,10682,10683,10684,10685,10686,10687,10688,10689,10690,10691,10692,10693,10694,10695,10696,10697,10698,10699,10700,10701,10702,10703,10704,10705,10706,10707,10708,10709,10710,10711,10712,10713,10714,10715,10716,10717,10718,10719,10720,10721,10722,10723,10724,10725,10726,10727,10728,10729,10730,10731,10732,10733,10734,10735,10736,10737,10738,10739,10740,10741,10742,10743,10744,10745,10746,10747,10748,10749,10750,10751,10752,10753,10754,10755,10756,10757,10758,10759,10760,10761,10762,10763,10764,10765,10766,10767,10768,10769,10770,10771,10772,10773,10774,10775,10776,10777,10778,10779,10780,10781,10782,10783,10784,10785,10786,10787,10788,10789,10790,10791,10792,10793,10794,10795,10796,10797,10798,10799,10800,10801,10802,10803,10804,10805,10806,10807,10808,10809,10810,10811,10812,10813,10814,10815,10816,10817,10818,10819,10820,10821,10822,10823,10824,10825,10826,10827,10828,10829,10830,10831,10832,10833,10834,10835,10836,10837,10838,10839,10840,10841,10842,10843,10844,10845,10846,10847,10848,10849,10850,10851,10852,10853,10854,10855,10856,10857,10858,10859,10860,10861,10862,10863,10864,10865,10866,10867,10868,10869,10870,10871,10872,10873,10874,10875,10876,10877,10878,10879,10880,10881,10882,10883,10884,10885,10886,10887,10888,10889,10890,10891,10892,10893,10894,10895,10896,10897,10898,10899,10900,10901,10902,10903,10904,10905,10906,10907,10908,10909,10910,10911,10912,10913,10914,10915,10916,10917,10918,10919,10920,10921,10922,10923,10924,10925,10926,10927,10928,10929,10930,10931,10932,10933,10934,10935,10936,10937,10938,10939,10940,10941,10942,10943,10944,10945,10946,10947,10948,10949,10950,10951,10952,10953,10954,10955,10956,10957,10958,10959,10960,10961,10962,10963,10964,10965,10966,10967,10968,10969,10970,10971,10972,10973,10974,10975,10976,10977,10978,10979,10980,10981,10982,10983,10984,10985,10986,10987,10988,10989,10990,10991,10992,10993,10994,10995,10996,10997,10998,10999,11000,11001,11002,11003,11004,11005,11006,11007,11008,11009,11010,11011,11012,11013,11014,11015,11016,11017,11018,11019,11020,11021,11022,11023,11024,11025,11026,11027,11028,11029,11030,11031,11032,11033,11034,11035,11036,11037,11038,11039,11040,11041,11042,11043,11044,11045,11046,11047,11048,11049,11050,11051,11052,11053,11054,11055,11056,11057,11058,11059,11060,11061,11062,11063,11064,11065,11066,11067,11068,11069,11070,11071,11072,11073,11074,11075,11076,11077,11078,11079,11080,11081,11082,11083,11084,11085,11086,11087,11088,11089,11090,11091,11092,11093,11094,11095,11096,11097,11098,11099,11100,11101,11102,11103,11104,11105,11106,11107,11108,11109,11110,11111,11112,11113,11114,11115,11116,11117,11118,11119,11120,11121,11122,11123,11124,11125,11126,11127,11128,11129,11130,11131,11132,11133,11134,11135,11136,11137,11138,11139,11140,11141,11142,11143,11144,11145,11146,11147,11148,11149,11150,11151,11152,11153,11154,11155,11156,11157,11158,11159,11160,11161,11162,11163,11164,11165,11166,11167,11168,11169,11170,11171,11172,11173,11174,11175,11176,11177,11178,11179,11180,11181,11182,11183,11184,11185,11186,11187,11188,11189,11190,11191,11192,11193,11194,11195,11196,11197,11198,11199,11200,11201,11202,11203,11204,11205,11206,11207,11208,11209,11210,11211,11212,11213,11214,11215,11216,11217,11218,11219,11220,11221,11222,11223,11224,11225,11226,11227,11228,11229,11230,11231,11232,11233,11234,11235,11236,11237,11238,11239,11240,11241,11242,11243,11244,11245,11246,11247,11248,11249,11250,11251,11252,11253,11254,11255,11256,11257,11258,11259,11260,11261,11262,11263,11264,11265,11266,11267,11268,11269,11270,11271,11272,11273,11274,11275,11276,11277,11278,11279,11280,11281,11282,11283,11284,11285,11286,11287,11288,11289,11290,11291,11292,11293,11294,11295,11296,11297,11298,11299,11300,11301,11302,11303,11304,11305,11306,11307,11308,11309,11310,11311,11312,11313,11314,11315,11316,11317,11318,11319,11320,11321,11322,11323,11324,11325,11326,11327,11328,11329,11330,11331,11332,11333,11334,11335,11336,11337,11338,11339,11340,11341,11342,11343,11344,11345,11346,11347,11348,11349,11350,11351,11352,11353,11354,11355,11356,11357,11358,11359,11360,11361,11362,11363,11364,11365,11366,11367,11368,11369,11370,11371,11372,11373,11374,11375,11376,11377,11378,11379,11380,11381,11382,11383,11384,11385,11386,11387,11388,11389,11390,11391,11392,11393,11394,11395,11396,11397,11398,11399,11400,11401,11402,11403,11404,11405,11406,11407,11408,11409,11410,11411,11412,11413,11414,11415,11416,11417,11418,11419,11420,11421,11422,11423,11424,11425,11426,11427,11428,11429,11430,11431,11432,11433,11434,11435,11436,11437,11438,11439,11440,11441,11442,11443,11444,11445,11446,11447,11448,11449,11450,11451,11452,11453,11454,11455,11456,11457,11458,11459,11460,11461,11462,11463,11464,11465,11466,11467,11468,11469,11470,11471,11472,11473,11474,11475,11476,11477,11478,11479,11480,11481,11482,11483,11484,11485,11486,11487,11488,11489,11490,11491,11492,11493,11494,11495,11496,11497,11498,11499,11500,11501,11502,11503,11504,11505,11506,11507,11508,11509,11510,11511,11512,11513,11514,11515,11516,11517,11518,11519,11520,11521,11522,11523,11524,11525,11526,11527,11528,11529,11530,11531,11532,11533,11534,11535,11536,11537,11538,11539,11540,11541,11542,11543,11544,11545,11546,11547,11548,11549,11550,11551,11552,11553,11554,11555,11556,11557,11558,11559,11560,11561,11562,11563,11564,11565,11566,11567,11568,11569,11570,11571,11572,11573,11574,11575,11576,11577,11578,11579,11580,11581,11582,11583,11584,11585,11586,11587,11588,11589,11590,11591,11592,11593,11594,11595,11596,11597,11598,11599,11600,11601,11602,11603,11604,11605,11606,11607,11608,11609,11610,11611,11612,11613,11614,11615,11616,11617,11618,11619,11620,11621,11622,11623,11624,11625,11626,11627,11628,11629,11630,11631,11632,11633,11634,11635,11636,11637,11638,11639,11640,11641,11642,11643,11644,11645,11646,11647,11648,11649,11650,11651,11652,11653,11654,11655,11656,11657,11658,11659,11660,11661,11662,11663,11664,11665,11666,11667,11668,11669,11670,11671,11672,11673,11674,11675,11676,11677,11678,11679,11680,11681,11682,11683,11684,11685,11686,11687,11688,11689,11690,11691,11692,11693,11694,11695,11696,11697,11698,11699,11700,11701,11702,11703,11704,11705,11706,11707,11708,11709,11710,11711,11712,11713,11714,11715,11716,11717,11718,11719,11720,11721,11722,11723,11724,11725,11726,11727,11728,11729,11730,11731,11732,11733,11734,11735,11736,11737,11738,11739,11740,11741,11742,11743,11744,11745,11746,11747,11748,11749,11750,11751,11752,11753,11754,11755,11756,11757,11758,11759,11760,11761,11762,11763,11764,11765,11766,11767,11768,11769,11770,11771,11772,11773,11774,11775,11776,11777,11778,11779,11780,11781,11782,11783,11784,11785,11786,11787,11788,11789,11790,11791,11792,11793,11794,11795,11796,11797,11798,11799,11800,11801,11802,11803,11804,11805,11806,11807,11808,11809,11810,11811,11812,11813,11814,11815,11816,11817,11818,11819,11820,11821,11822,11823,11824,11825,11826,11827,11828,11829,11830,11831,11832,11833,11834,11835,11836,11837,11838,11839,11840,11841,11842,11843,11844,11845,11846,11847,11848,11849,11850,11851,11852,11853,11854,11855,11856,11857,11858,11859,11860,11861,11862,11863,11864,11865,11866,11867,11868,11869,11870,11871,11872,11873,11874,11875,11876,11877,11878,11879,11880,11881,11882,11883,11884,11885,11886,11887,11888,11889,11890,11891,11892,11893,11894,11895,11896,11897,11898,11899,11900,11901,11902,11903,11904,11905,11906,11907,11908,11909,11910,11911,11912,11913,11914,11915,11916,11917,11918,11919,11920,11921,11922,11923,11924,11925,11926,11927,11928,11929,11930,11931,11932,11933,11934,11935,11936,11937,11938,11939,11940,11941,11942,11943,11944,11945,11946,11947,11948,11949,11950,11951,11952,11953,11954,11955,11956,11957,11958,11959,11960,11961,11962,11963,11964,11965,11966,11967,11968,11969,11970,11971,11972,11973,11974,11975,11976,11977,11978,11979,11980,11981,11982,11983,11984,11985,11986,11987,11988,11989,11990,11991,11992,11993,11994,11995,11996,11997,11998,11999,12000,12001,12002,12003,12004,12005,12006,12007,12008,12009,12010,12011,12012,12013,12014,12015,12016,12017,12018,12019,12020,12021,12022,12023,12024,12025,12026,12027,12028,12029,12030,12031,12032,12033,12034,12035,12036,12037,12038,12039,12040,12041,12042,12043,12044,12045,12046,12047,12048,12049,12050,12051,12052,12053,12054,12055,12056,12057,12058,12059,12060,12061,12062,12063,12064,12065,12066,12067,12068,12069,12070,12071,12072,12073,12074,12075,12076,12077,12078,12079,12080,12081,12082,12083,12084,12085,12086,12087,12088,12089,12090,12091,12092,12093,12094,12095,12096,12097,12098,12099,12100,12101,12102,12103,12104,12105,12106,12107,12108,12109,12110,12111,12112,12113,12114,12115,12116,12117,12118,12119,12120,12121,12122,12123,12124,12125,12126,12127,12128,12129,12130,12131,12132,12133,12134,12135,12136,12137,12138,12139,12140,12141,12142,12143,12144,12145,12146,12147,12148,12149,12150,12151,12152,12153,12154,12155,12156,12157,12158,12159,12160,12161,12162,12163,12164,12165,12166,12167,12168,12169,12170,12171,12172,12173,12174,12175,12176,12177,12178,12179,12180,12181,12182,12183,12184,12185,12186,12187,12188,12189,12190,12191,12192,12193,12194,12195,12196,12197,12198,12199,12200,12201,12202,12203,12204,12205,12206,12207,12208,12209,12210,12211,12212,12213,12214,12215,12216,12217,12218,12219,12220,12221,12222,12223,12224,12225,12226,12227,12228,12229,12230,12231,12232,12233,12234,12235,12236,12237,12238,12239,12240,12241,12242,12243,12244,12245,12246,12247,12248,12249,12250,12251,12252,12253,12254,12255,12256,12257,12258,12259,12260,12261,12262,12263,12264,12265,12266,12267,12268,12269,12270,12271,12272,12273,12274,12275,12276,12277,12278,12279,12280,12281,12282,12283,12284,12285,12286,12287,12288,12289,12290,12291,12292,12293,12294,12295,12296,12297,12298,12299,12300,12301,12302,12303,12304,12305,12306,12307,12308,12309,12310,12311,12312,12313,12314,12315,12316,12317,12318,12319,12320,12321,12322,12323,12324,12325,12326,12327,12328,12329,12330,12331,12332,12333,12334,12335,12336,12337,12338,12339,12340,12341,12342,12343,12344,12345,12346,12347,12348,12349,12350,12351,12352,12353,12354,12355,12356,12357,12358,12359,12360,12361,12362,12363,12364,12365,12366,12367,12368,12369,12370,12371,12372,12373,12374,12375,12376,12377,12378,12379,12380,12381,12382,12383,12384,12385,12386,12387,12388,12389,12390,12391,12392,12393,12394,12395,12396,12397,12398,12399,12400,12401,12402,12403,12404,12405,12406,12407,12408,12409,12410,12411,12412,12413,12414,12415,12416,12417,12418,12419,12420,12421,12422,12423,12424,12425,12426,12427,12428,12429,12430,12431,12432,12433,12434,12435,12436,12437,12438,12439,12440,12441,12442,12443,12444,12445,12446,12447,12448,12449,12450,12451,12452,12453,12454,12455,12456,12457,12458,12459,12460,12461,12462,12463,12464,12465,12466,12467,12468,12469,12470,12471,12472,12473,12474,12475,12476,12477,12478,12479,12480,12481,12482,12483,12484,12485,12486,12487,12488,12489,12490,12491,12492,12493,12494,12495,12496,12497,12498,12499,12500,12501,12502,12503,12504,12505,12506,12507,12508,12509,12510,12511,12512,12513,12514,12515,12516,12517,12518,12519,12520,12521,12522,12523,12524,12525,12526,12527,12528,12529,12530,12531,12532,12533,12534,12535,12536,12537,12538,12539,12540,12541,12542,12543,12544,12545,12546,12547,12548,12549,12550,12551,12552,12553,12554,12555,12556,12557,12558,12559,12560,12561,12562,12563,12564,12565,12566,12567,12568,12569,12570,12571,12572,12573,12574,12575,12576,12577,12578,12579,12580,12581,12582,12583,12584,12585,12586,12587,12588,12589,12590,12591,12592,12593,12594,12595,12596,12597,12598,12599,12600,12601,12602,12603,12604,12605,12606,12607,12608,12609,12610,12611,12612,12613,12614,12615,12616,12617,12618,12619,12620,12621,12622,12623,12624,12625,12626,12627,12628,12629,12630,12631,12632,12633,12634,12635,12636,12637,12638,12639,12640,12641,12642,12643,12644,12645,12646,12647,12648,12649,12650,12651,12652,12653,12654,12655,12656,12657,12658,12659,12660,12661,12662,12663,12664,12665,12666,12667,12668,12669,12670,12671,12672,12673,12674,12675,12676,12677,12678,12679,12680,12681,12682,12683,12684,12685,12686,12687,12688,12689,12690,12691,12692,12693,12694,12695,12696,12697,12698,12699,12700,12701,12702,12703,12704,12705,12706,12707,12708,12709,12710,12711,12712,12713,12714,12715,12716,12717,12718,12719,12720,12721,12722,12723,12724,12725,12726,12727,12728,12729,12730,12731,12732,12733,12734,12735,12736,12737,12738,12739,12740,12741,12742,12743,12744,12745,12746,12747,12748,12749,12750,12751,12752,12753,12754,12755,12756,12757,12758,12759,12760,12761,12762,12763,12764,12765,12766,12767,12768,12769,12770,12771,12772,12773,12774,12775,12776,12777,12778,12779,12780,12781,12782,12783,12784,12785,12786,12787,12788,12789,12790,12791,12792,12793,12794,12795,12796,12797,12798,12799,12800,12801,12802,12803,12804,12805,12806,12807,12808,12809,12810,12811,12812,12813,12814,12815,12816,12817,12818,12819,12820,12821,12822,12823,12824,12825,12826,12827,12828,12829,12830,12831,12832,12833,12834,12835,12836,12837,12838,12839,12840,12841,12842,12843,12844,12845,12846,12847,12848,12849,12850,12851,12852,12853,12854,12855,12856,12857,12858,12859,12860,12861,12862,12863,12864,12865,12866,12867,12868,12869,12870,12871,12872,12873,12874,12875,12876,12877,12878,12879,12880,12881,12882,12883,12884,12885,12886,12887,12888,12889,12890,12891,12892,12893,12894,12895,12896,12897,12898,12899,12900,12901,12902,12903,12904,12905,12906,12907,12908,12909,12910,12911,12912,12913,12914,12915,12916,12917,12918,12919,12920,12921,12922,12923,12924,12925,12926,12927,12928,12929,12930,12931,12932,12933,12934,12935,12936,12937,12938,12939,12940,12941,12942,12943,12944,12945,12946,12947,12948,12949,12950,12951,12952,12953,12954,12955,12956,12957,12958,12959,12960,12961,12962,12963,12964,12965,12966,12967,12968,12969,12970,12971,12972,12973,12974,12975,12976,12977,12978,12979,12980,12981,12982,12983,12984,12985,12986,12987,12988,12989,12990,12991,12992,12993,12994,12995,12996,12997,12998,12999,13000,13001,13002,13003,13004,13005,13006,13007,13008,13009,13010,13011,13012,13013,13014,13015,13016,13017,13018,13019,13020,13021,13022,13023,13024,13025,13026,13027,13028,13029,13030,13031,13032,13033,13034,13035,13036,13037,13038,13039,13040,13041,13042,13043,13044,13045,13046,13047,13048,13049,13050,13051,13052,13053,13054,13055,13056,13057,13058,13059,13060,13061,13062,13063,13064,13065,13066,13067,13068,13069,13070,13071,13072,13073,13074,13075,13076,13077,13078,13079,13080,13081,13082,13083,13084,13085,13086,13087,13088,13089,13090,13091,13092,13093,13094,13095,13096,13097,13098,13099,13100,13101,13102,13103,13104,13105,13106,13107,13108,13109,13110,13111,13112,13113,13114,13115,13116,13117,13118,13119,13120,13121,13122,13123,13124,13125,13126,13127,13128,13129,13130,13131,13132,13133,13134,13135,13136,13137,13138,13139,13140,13141,13142,13143,13144,13145,13146,13147,13148,13149,13150,13151,13152,13153,13154,13155,13156,13157,13158,13159,13160,13161,13162,13163,13164,13165,13166,13167,13168,13169,13170,13171,13172,13173,13174,13175,13176,13177,13178,13179,13180,13181,13182,13183,13184,13185,13186,13187,13188,13189,13190,13191,13192,13193,13194,13195,13196,13197,13198,13199,13200,13201,13202,13203,13204,13205,13206,13207,13208,13209,13210,13211,13212,13213,13214,13215,13216,13217,13218,13219,13220,13221,13222,13223,13224,13225,13226,13227,13228,13229,13230,13231,13232,13233,13234,13235,13236,13237,13238,13239,13240,13241,13242,13243,13244,13245,13246,13247,13248,13249,13250,13251,13252,13253,13254,13255,13256,13257,13258,13259,13260,13261,13262,13263,13264,13265,13266,13267,13268,13269,13270,13271,13272,13273,13274,13275,13276,13277,13278,13279,13280,13281,13282,13283,13284,13285,13286,13287,13288,13289,13290,13291,13292,13293,13294,13295,13296,13297,13298,13299,13300,13301,13302,13303,13304,13305,13306,13307,13308,13309,13310,13311,13312,13313,13314,13315,13316,13317,13318,13319,13320,13321,13322,13323,13324,13325,13326,13327,13328,13329,13330,13331,13332,13333,13334,13335,13336,13337,13338,13339,13340,13341,13342,13343,13344,13345,13346,13347,13348,13349,13350,13351,13352,13353,13354,13355,13356,13357,13358,13359,13360,13361,13362,13363,13364,13365,13366,13367,13368,13369,13370,13371,13372,13373,13374,13375,13376,13377,13378,13379,13380,13381,13382,13383,13384,13385,13386,13387,13388,13389,13390,13391,13392,13393,13394,13395,13396,13397,13398,13399,13400,13401,13402,13403,13404,13405,13406,13407,13408,13409,13410,13411,13412,13413,13414,13415,13416,13417,13418,13419,13420,13421,13422,13423,13424,13425,13426,13427,13428,13429,13430,13431,13432,13433,13434,13435,13436,13437,13438,13439,13440,13441,13442,13443,13444,13445,13446,13447,13448,13449,13450,13451,13452,13453,13454,13455,13456,13457,13458,13459,13460,13461,13462,13463,13464,13465,13466,13467,13468,13469,13470,13471,13472,13473,13474,13475,13476,13477,13478,13479,13480,13481,13482,13483,13484,13485,13486,13487,13488,13489,13490,13491,13492,13493,13494,13495,13496,13497,13498,13499,13500,13501,13502,13503,13504,13505,13506,13507,13508,13509,13510,13511,13512,13513,13514,13515,13516,13517,13518,13519,13520,13521,13522,13523,13524,13525,13526,13527,13528,13529,13530,13531,13532,13533,13534,13535,13536,13537,13538,13539,13540,13541,13542,13543,13544,13545,13546,13547,13548,13549,13550,13551,13552,13553,13554,13555,13556,13557,13558,13559,13560,13561,13562,13563,13564,13565,13566,13567,13568,13569,13570,13571,13572,13573,13574,13575,13576,13577,13578,13579,13580,13581,13582,13583,13584,13585,13586,13587,13588,13589,13590,13591,13592,13593,13594,13595,13596,13597,13598,13599,13600,13601,13602,13603,13604,13605,13606,13607,13608,13609,13610,13611,13612,13613,13614,13615,13616,13617,13618,13619,13620,13621,13622,13623,13624,13625,13626,13627,13628,13629,13630,13631,13632,13633,13634,13635,13636,13637,13638,13639,13640,13641,13642,13643,13644,13645,13646,13647,13648,13649,13650,13651,13652,13653,13654,13655,13656,13657,13658,13659,13660,13661,13662,13663,13664,13665,13666,13667,13668,13669,13670,13671,13672,13673,13674,13675,13676,13677,13678,13679,13680,13681,13682,13683,13684,13685,13686,13687,13688,13689,13690,13691,13692,13693,13694,13695,13696,13697,13698,13699,13700,13701,13702,13703,13704,13705,13706,13707,13708,13709,13710,13711,13712,13713,13714,13715,13716,13717,13718,13719,13720,13721,13722,13723,13724,13725,13726,13727,13728,13729,13730,13731,13732,13733,13734,13735,13736,13737,13738,13739,13740,13741,13742,13743,13744,13745,13746,13747,13748,13749,13750,13751,13752,13753,13754,13755,13756,13757,13758,13759,13760,13761,13762,13763,13764,13765,13766,13767,13768,13769,13770,13771,13772,13773,13774,13775,13776,13777,13778,13779,13780,13781,13782,13783,13784,13785,13786,13787,13788,13789,13790,13791,13792,13793,13794,13795,13796,13797,13798,13799,13800,13801,13802,13803,13804,13805,13806,13807,13808,13809,13810,13811,13812,13813,13814,13815,13816,13817,13818,13819,13820,13821,13822,13823,13824,13825,13826,13827,13828,13829,13830,13831,13832,13833,13834,13835,13836,13837,13838,13839,13840,13841,13842,13843,13844,13845,13846,13847,13848,13849,13850,13851,13852,13853,13854,13855,13856,13857,13858,13859,13860,13861,13862,13863,13864,13865,13866,13867,13868,13869,13870,13871,13872,13873,13874,13875,13876,13877,13878,13879,13880,13881,13882,13883,13884,13885,13886,13887,13888,13889,13890,13891,13892,13893,13894,13895,13896,13897,13898,13899,13900,13901,13902,13903,13904,13905,13906,13907,13908,13909,13910,13911,13912,13913,13914,13915,13916,13917,13918,13919,13920,13921,13922,13923,13924,13925,13926,13927,13928,13929,13930,13931,13932,13933,13934,13935,13936,13937,13938,13939,13940,13941,13942,13943,13944,13945,13946,13947,13948,13949,13950,13951,13952,13953,13954,13955,13956,13957,13958,13959,13960,13961,13962,13963,13964,13965,13966,13967,13968,13969,13970,13971,13972,13973,13974,13975,13976,13977,13978,13979,13980,13981,13982,13983,13984,13985,13986,13987,13988,13989,13990,13991,13992,13993,13994,13995,13996,13997,13998,13999,14000,14001,14002,14003,14004,14005,14006,14007,14008,14009,14010,14011,14012,14013,14014,14015,14016,14017,14018,14019,14020,14021,14022,14023,14024,14025,14026,14027,14028,14029,14030,14031,14032,14033,14034,14035,14036,14037,14038,14039,14040,14041,14042,14043,14044,14045,14046,14047,14048,14049,14050,14051,14052,14053,14054,14055,14056,14057,14058,14059,14060,14061,14062,14063,14064,14065,14066,14067,14068,14069,14070,14071,14072,14073,14074,14075,14076,14077,14078,14079,14080,14081,14082,14083,14084,14085,14086,14087,14088,14089,14090,14091,14092,14093,14094,14095,14096,14097,14098,14099,14100,14101,14102,14103,14104,14105,14106,14107,14108,14109,14110,14111,14112,14113,14114,14115,14116,14117,14118,14119,14120,14121,14122,14123,14124,14125,14126,14127,14128,14129,14130,14131,14132,14133,14134,14135,14136,14137,14138,14139,14140,14141,14142,14143,14144,14145,14146,14147,14148,14149,14150,14151,14152,14153,14154,14155,14156,14157,14158,14159,14160,14161,14162,14163,14164,14165,14166,14167,14168,14169,14170,14171,14172,14173,14174,14175,14176,14177,14178,14179,14180,14181,14182,14183,14184,14185,14186,14187,14188,14189,14190,14191,14192,14193,14194,14195,14196,14197,14198,14199,14200,14201,14202,14203,14204,14205,14206,14207,14208,14209,14210,14211,14212,14213,14214,14215,14216,14217,14218,14219,14220,14221,14222,14223,14224,14225,14226,14227,14228,14229,14230,14231,14232,14233,14234,14235,14236,14237,14238,14239,14240,14241,14242,14243,14244,14245,14246,14247,14248,14249,14250,14251,14252,14253,14254,14255,14256,14257,14258,14259,14260,14261,14262,14263,14264,14265,14266,14267,14268,14269,14270,14271,14272,14273,14274,14275,14276,14277,14278,14279,14280,14281,14282,14283,14284,14285,14286,14287,14288,14289,14290,14291,14292,14293,14294,14295,14296,14297,14298,14299,14300,14301,14302,14303,14304,14305,14306,14307,14308,14309,14310,14311,14312,14313,14314,14315,14316,14317,14318,14319,14320,14321,14322,14323,14324,14325,14326,14327,14328,14329,14330,14331,14332,14333,14334,14335,14336,14337,14338,14339,14340,14341,14342,14343,14344,14345,14346,14347,14348,14349,14350,14351,14352,14353,14354,14355,14356,14357,14358,14359,14360,14361,14362,14363,14364,14365,14366,14367,14368,14369,14370,14371,14372,14373,14374,14375,14376,14377,14378,14379,14380,14381,14382,14383,14384,14385,14386,14387,14388,14389,14390,14391,14392,14393,14394,14395,14396,14397,14398,14399,14400,14401,14402,14403,14404,14405,14406,14407,14408,14409,14410,14411,14412,14413,14414,14415,14416,14417,14418,14419,14420,14421,14422,14423,14424,14425,14426,14427,14428,14429,14430,14431,14432,14433,14434,14435,14436,14437,14438,14439,14440,14441,14442,14443,14444,14445,14446,14447,14448,14449,14450,14451,14452,14453,14454,14455,14456,14457,14458,14459,14460,14461,14462,14463,14464,14465,14466,14467,14468,14469,14470,14471,14472,14473,14474,14475,14476,14477,14478,14479,14480,14481,14482,14483,14484,14485,14486,14487,14488,14489,14490,14491,14492,14493,14494,14495,14496,14497,14498,14499,14500,14501,14502,14503,14504,14505,14506,14507,14508,14509,14510,14511,14512,14513,14514,14515,14516,14517,14518,14519,14520,14521,14522,14523,14524,14525,14526,14527,14528,14529,14530,14531,14532,14533,14534,14535,14536,14537,14538,14539,14540,14541,14542,14543,14544,14545,14546,14547,14548,14549,14550,14551,14552,14553,14554,14555,14556,14557,14558,14559,14560,14561,14562,14563,14564,14565,14566,14567,14568,14569,14570,14571,14572,14573,14574,14575,14576,14577,14578,14579,14580,14581,14582,14583,14584,14585,14586,14587,14588,14589,14590,14591,14592,14593,14594,14595,14596,14597,14598,14599,14600,14601,14602,14603,14604,14605,14606,14607,14608,14609,14610,14611,14612,14613,14614,14615,14616,14617,14618,14619,14620,14621,14622,14623,14624,14625,14626,14627,14628,14629,14630,14631,14632,14633,14634,14635,14636,14637,14638,14639,14640,14641,14642,14643,14644,14645,14646,14647,14648,14649,14650,14651,14652,14653,14654,14655,14656,14657,14658,14659,14660,14661,14662,14663,14664,14665,14666,14667,14668,14669,14670,14671,14672,14673,14674,14675,14676,14677,14678,14679,14680,14681,14682,14683,14684,14685,14686,14687,14688,14689,14690,14691,14692,14693,14694,14695,14696,14697,14698,14699,14700,14701,14702,14703,14704,14705,14706,14707,14708,14709,14710,14711,14712,14713,14714,14715,14716,14717,14718,14719,14720,14721,14722,14723,14724,14725,14726,14727,14728,14729,14730,14731,14732,14733,14734,14735,14736,14737,14738,14739,14740,14741,14742,14743,14744,14745,14746,14747,14748,14749,14750,14751,14752,14753,14754,14755,14756,14757,14758,14759,14760,14761,14762,14763,14764,14765,14766,14767,14768,14769,14770,14771,14772,14773,14774,14775,14776,14777,14778,14779,14780,14781,14782,14783,14784,14785,14786,14787,14788,14789,14790,14791,14792,14793,14794,14795,14796,14797,14798,14799,14800,14801,14802,14803,14804,14805,14806,14807,14808,14809,14810,14811,14812,14813,14814,14815,14816,14817,14818,14819,14820,14821,14822,14823,14824,14825,14826,14827,14828,14829,14830,14831,14832,14833,14834,14835,14836,14837,14838,14839,14840,14841,14842,14843,14844,14845,14846,14847,14848,14849,14850,14851,14852,14853,14854,14855,14856,14857,14858,14859,14860,14861,14862,14863,14864,14865,14866,14867,14868,14869,14870,14871,14872,14873,14874,14875,14876,14877,14878,14879,14880,14881,14882,14883,14884,14885,14886,14887,14888,14889,14890,14891,14892,14893,14894,14895,14896,14897,14898,14899,14900,14901,14902,14903,14904,14905,14906,14907,14908,14909,14910,14911,14912,14913,14914,14915,14916,14917,14918,14919,14920,14921,14922,14923,14924,14925,14926,14927,14928,14929,14930,14931,14932,14933,14934,14935,14936,14937,14938,14939,14940,14941,14942,14943,14944,14945,14946,14947,14948,14949,14950,14951,14952,14953,14954,14955,14956,14957,14958,14959,14960,14961,14962,14963,14964,14965,14966,14967,14968,14969,14970,14971,14972,14973,14974,14975,14976,14977,14978,14979,14980,14981,14982,14983,14984,14985,14986,14987,14988,14989,14990,14991,14992,14993,14994,14995,14996,14997,14998,14999,15000,15001,15002,15003,15004,15005,15006,15007,15008,15009,15010,15011,15012,15013,15014,15015,15016,15017,15018,15019,15020,15021,15022,15023,15024,15025,15026,15027,15028,15029,15030,15031,15032,15033,15034,15035,15036,15037,15038,15039,15040,15041,15042,15043,15044,15045,15046,15047,15048,15049,15050,15051,15052,15053,15054,15055,15056,15057,15058,15059,15060,15061,15062,15063,15064,15065,15066,15067,15068,15069,15070,15071,15072,15073,15074,15075,15076,15077,15078,15079,15080,15081,15082,15083,15084,15085,15086,15087,15088,15089,15090,15091,15092,15093,15094,15095,15096,15097,15098,15099,15100,15101,15102,15103,15104,15105,15106,15107,15108,15109,15110,15111,15112,15113,15114,15115,15116,15117,15118,15119,15120,15121,15122,15123,15124,15125,15126,15127,15128,15129,15130,15131,15132,15133,15134,15135,15136,15137,15138,15139,15140,15141,15142,15143,15144,15145,15146,15147,15148,15149,15150,15151,15152,15153,15154,15155,15156,15157,15158,15159,15160,15161,15162,15163,15164,15165,15166,15167,15168,15169,15170,15171,15172,15173,15174,15175,15176,15177,15178,15179,15180,15181,15182,15183,15184,15185,15186,15187,15188,15189,15190,15191,15192,15193,15194,15195,15196,15197,15198,15199,15200,15201,15202,15203,15204,15205,15206,15207,15208,15209,15210,15211,15212,15213,15214,15215,15216,15217,15218,15219,15220,15221,15222,15223,15224,15225,15226,15227,15228,15229,15230,15231,15232,15233,15234,15235,15236,15237,15238,15239,15240,15241,15242,15243,15244,15245,15246,15247,15248,15249,15250,15251,15252,15253,15254,15255,15256,15257,15258,15259,15260,15261,15262,15263,15264,15265,15266,15267,15268,15269,15270,15271,15272,15273,15274,15275,15276,15277,15278,15279,15280,15281,15282,15283,15284,15285,15286,15287,15288,15289,15290,15291,15292,15293,15294,15295,15296,15297,15298,15299,15300,15301,15302,15303,15304,15305,15306,15307,15308,15309,15310,15311,15312,15313,15314,15315,15316,15317,15318,15319,15320,15321,15322,15323,15324,15325,15326,15327,15328,15329,15330,15331,15332,15333,15334,15335,15336,15337,15338,15339,15340,15341,15342,15343,15344,15345,15346,15347,15348,15349,15350,15351,15352,15353,15354,15355,15356,15357,15358,15359,15360,15361,15362,15363,15364,15365,15366,15367,15368,15369,15370,15371,15372,15373,15374,15375,15376,15377,15378,15379,15380,15381,15382,15383,15384,15385,15386,15387,15388,15389,15390,15391,15392,15393,15394,15395,15396,15397,15398,15399,15400,15401,15402,15403,15404,15405,15406,15407,15408,15409,15410,15411,15412,15413,15414,15415,15416,15417,15418,15419,15420,15421,15422,15423,15424,15425,15426,15427,15428,15429,15430,15431,15432,15433,15434,15435,15436,15437,15438,15439,15440,15441,15442,15443,15444,15445,15446,15447,15448,15449,15450,15451,15452,15453,15454,15455,15456,15457,15458,15459,15460,15461,15462,15463,15464,15465,15466,15467,15468,15469,15470,15471,15472,15473,15474,15475,15476,15477,15478,15479,15480,15481,15482,15483,15484,15485,15486,15487,15488,15489,15490,15491,15492,15493,15494,15495,15496,15497,15498,15499,15500,15501,15502,15503,15504,15505,15506,15507,15508,15509,15510,15511,15512,15513,15514,15515,15516,15517,15518,15519,15520,15521,15522,15523,15524,15525,15526,15527,15528,15529,15530,15531,15532,15533,15534,15535,15536,15537,15538,15539,15540,15541,15542,15543,15544,15545,15546,15547,15548,15549,15550,15551,15552,15553,15554,15555,15556,15557,15558,15559,15560,15561,15562,15563,15564,15565,15566,15567,15568,15569,15570,15571,15572,15573,15574,15575,15576,15577,15578,15579,15580,15581,15582,15583,15584,15585,15586,15587,15588,15589,15590,15591,15592,15593,15594,15595,15596,15597,15598,15599,15600,15601,15602,15603,15604,15605,15606,15607,15608,15609,15610,15611,15612,15613,15614,15615,15616,15617,15618,15619,15620,15621,15622,15623,15624,15625,15626,15627,15628,15629,15630,15631,15632,15633,15634,15635,15636,15637,15638,15639,15640,15641,15642,15643,15644,15645,15646,15647,15648,15649,15650,15651,15652,15653,15654,15655,15656,15657,15658,15659,15660,15661,15662,15663,15664,15665,15666,15667,15668,15669,15670,15671,15672,15673,15674,15675,15676,15677,15678,15679,15680,15681,15682,15683,15684,15685,15686,15687,15688,15689,15690,15691,15692,15693,15694,15695,15696,15697,15698,15699,15700,15701,15702,15703,15704,15705,15706,15707,15708,15709,15710,15711,15712,15713,15714,15715,15716,15717,15718,15719,15720,15721,15722,15723,15724,15725,15726,15727,15728,15729,15730,15731,15732,15733,15734,15735,15736,15737,15738,15739,15740,15741,15742,15743,15744,15745,15746,15747,15748,15749,15750,15751,15752,15753,15754,15755,15756,15757,15758,15759,15760,15761,15762,15763,15764,15765,15766,15767,15768,15769,15770,15771,15772,15773,15774,15775,15776,15777,15778,15779,15780,15781,15782,15783,15784,15785,15786,15787,15788,15789,15790,15791,15792,15793,15794,15795,15796,15797,15798,15799,15800,15801,15802,15803,15804,15805,15806,15807,15808,15809,15810,15811,15812,15813,15814,15815,15816,15817,15818,15819,15820,15821,15822,15823,15824,15825,15826,15827,15828,15829,15830,15831,15832,15833,15834,15835,15836,15837,15838,15839,15840,15841,15842,15843,15844,15845,15846,15847,15848,15849,15850,15851,15852,15853,15854,15855,15856,15857,15858,15859,15860,15861,15862,15863,15864,15865,15866,15867,15868,15869,15870,15871,15872,15873,15874,15875,15876,15877,15878,15879,15880,15881,15882,15883,15884,15885,15886,15887,15888,15889,15890,15891,15892,15893,15894,15895,15896,15897,15898,15899,15900,15901,15902,15903,15904,15905,15906,15907,15908,15909,15910,15911,15912,15913,15914,15915,15916,15917,15918,15919,15920,15921,15922,15923,15924,15925,15926,15927,15928,15929,15930,15931,15932,15933,15934,15935,15936,15937,15938,15939,15940,15941,15942,15943,15944,15945,15946,15947,15948,15949,15950,15951,15952,15953,15954,15955,15956,15957,15958,15959,15960,15961,15962,15963,15964,15965,15966,15967,15968,15969,15970,15971,15972,15973,15974,15975,15976,15977,15978,15979,15980,15981,15982,15983,15984,15985,15986,15987,15988,15989,15990,15991,15992,15993,15994,15995,15996,15997,15998,15999,16000,16001,16002,16003,16004,16005,16006,16007,16008,16009,16010,16011,16012,16013,16014,16015,16016,16017,16018,16019,16020,16021,16022,16023,16024,16025,16026,16027,16028,16029,16030,16031,16032,16033,16034,16035,16036,16037,16038,16039,16040,16041,16042,16043,16044,16045,16046,16047,16048,16049,16050,16051,16052,16053,16054,16055,16056,16057,16058,16059,16060,16061,16062,16063,16064,16065,16066,16067,16068,16069,16070,16071,16072,16073,16074,16075,16076,16077,16078,16079,16080,16081,16082,16083,16084,16085,16086,16087,16088,16089,16090,16091,16092,16093,16094,16095,16096,16097,16098,16099,16100,16101,16102,16103,16104,16105,16106,16107,16108,16109,16110,16111,16112,16113,16114,16115,16116,16117,16118,16119,16120,16121,16122,16123,16124,16125,16126,16127,16128,16129,16130,16131,16132,16133,16134,16135,16136,16137,16138,16139,16140,16141,16142,16143,16144,16145,16146,16147,16148,16149,16150,16151,16152,16153,16154,16155,16156,16157,16158,16159,16160,16161,16162,16163,16164,16165,16166,16167,16168,16169,16170,16171,16172,16173,16174,16175,16176,16177,16178,16179,16180,16181,16182,16183,16184,16185,16186,16187,16188,16189,16190,16191,16192,16193,16194,16195,16196,16197,16198,16199,16200,16201,16202,16203,16204,16205,16206,16207,16208,16209,16210,16211,16212,16213,16214,16215,16216,16217,16218,16219,16220,16221,16222,16223,16224,16225,16226,16227,16228,16229,16230,16231,16232,16233,16234,16235,16236,16237,16238,16239,16240,16241,16242,16243,16244,16245,16246,16247,16248,16249,16250,16251,16252,16253,16254,16255,16256,16257,16258,16259,16260,16261,16262,16263,16264,16265,16266,16267,16268,16269,16270,16271,16272,16273,16274,16275,16276,16277,16278,16279,16280,16281,16282,16283,16284,16285,16286,16287,16288,16289,16290,16291,16292,16293,16294,16295,16296,16297,16298,16299,16300,16301,16302,16303,16304,16305,16306,16307,16308,16309,16310,16311,16312,16313,16314,16315,16316,16317,16318,16319,16320,16321,16322,16323,16324,16325,16326,16327,16328,16329,16330,16331,16332,16333,16334,16335,16336,16337,16338,16339,16340,16341,16342,16343,16344,16345,16346,16347,16348,16349,16350,16351,16352,16353,16354,16355,16356,16357,16358,16359,16360,16361,16362,16363,16364,16365,16366,16367,16368,16369,16370,16371,16372,16373,16374,16375,16376,16377,16378,16379,16380,16381,16382,16383,16384,16385,16386,16387,16388,16389,16390,16391,16392,16393,16394,16395,16396,16397,16398,16399,16400,16401,16402,16403,16404,16405,16406,16407,16408,16409,16410,16411,16412,16413,16414,16415,16416,16417,16418,16419,16420,16421,16422,16423,16424,16425,16426,16427,16428,16429,16430,16431,16432,16433,16434,16435,16436,16437,16438,16439,16440,16441,16442,16443,16444,16445,16446,16447,16448,16449,16450,16451,16452,16453,16454,16455,16456,16457,16458,16459,16460,16461,16462,16463,16464,16465,16466,16467,16468,16469,16470,16471,16472,16473,16474,16475,16476,16477,16478,16479,16480,16481,16482,16483,16484,16485,16486,16487,16488,16489,16490,16491,16492,16493,16494,16495,16496,16497,16498,16499,16500,16501,16502,16503,16504,16505,16506,16507,16508,16509,16510,16511,16512,16513,16514,16515,16516,16517,16518,16519,16520,16521,16522,16523,16524,16525,16526,16527,16528,16529,16530,16531,16532,16533,16534,16535,16536,16537,16538,16539,16540,16541,16542,16543,16544,16545,16546,16547,16548,16549,16550,16551,16552,16553,16554,16555,16556,16557,16558,16559,16560,16561,16562,16563,16564,16565,16566,16567,16568,16569,16570,16571,16572,16573,16574,16575,16576,16577,16578,16579,16580,16581,16582,16583,16584,16585,16586,16587,16588,16589,16590,16591,16592,16593,16594,16595,16596,16597,16598,16599,16600,16601,16602,16603,16604,16605,16606,16607,16608,16609,16610,16611,16612,16613,16614,16615,16616,16617,16618,16619,16620,16621,16622,16623,16624,16625,16626,16627,16628,16629,16630,16631,16632,16633,16634,16635,16636,16637,16638,16639,16640,16641,16642,16643,16644,16645,16646,16647,16648,16649,16650,16651,16652,16653,16654,16655,16656,16657,16658,16659,16660,16661,16662,16663,16664,16665,16666,16667,16668,16669,16670,16671,16672,16673,16674,16675,16676,16677,16678,16679,16680,16681,16682,16683,16684,16685,16686,16687,16688,16689,16690,16691,16692,16693,16694,16695,16696,16697,16698,16699,16700,16701,16702,16703,16704,16705,16706,16707,16708,16709,16710,16711,16712,16713,16714,16715,16716,16717,16718,16719,16720,16721,16722,16723,16724,16725,16726,16727,16728,16729,16730,16731,16732,16733,16734,16735,16736,16737,16738,16739,16740,16741,16742,16743,16744,16745,16746,16747,16748,16749,16750,16751,16752,16753,16754,16755,16756,16757,16758,16759,16760,16761,16762,16763,16764,16765,16766,16767,16768,16769,16770,16771,16772,16773,16774,16775,16776,16777,16778,16779,16780,16781,16782,16783,16784,16785,16786,16787,16788,16789,16790,16791,16792,16793,16794,16795,16796,16797,16798,16799,16800,16801,16802,16803,16804,16805,16806,16807,16808,16809,16810,16811,16812,16813,16814,16815,16816,16817,16818,16819,16820,16821,16822,16823,16824,16825,16826,16827,16828,16829,16830,16831,16832,16833,16834,16835,16836,16837,16838,16839,16840,16841,16842,16843,16844,16845,16846,16847,16848,16849,16850,16851,16852,16853,16854,16855,16856,16857,16858,16859,16860,16861,16862,16863,16864,16865,16866,16867,16868,16869,16870,16871,16872,16873,16874,16875,16876,16877,16878,16879,16880,16881,16882,16883,16884,16885,16886,16887,16888,16889,16890,16891,16892,16893,16894,16895,16896,16897,16898,16899,16900,16901,16902,16903,16904,16905,16906,16907,16908,16909,16910,16911,16912,16913,16914,16915,16916,16917,16918,16919,16920,16921,16922,16923,16924,16925,16926,16927,16928,16929,16930,16931,16932,16933,16934,16935,16936,16937,16938,16939,16940,16941,16942,16943,16944,16945,16946,16947,16948,16949,16950,16951,16952,16953,16954,16955,16956,16957,16958,16959,16960,16961,16962,16963,16964,16965,16966,16967,16968,16969,16970,16971,16972,16973,16974,16975,16976,16977,16978,16979,16980,16981,16982,16983,16984,16985,16986,16987,16988,16989,16990,16991,16992,16993,16994,16995,16996,16997,16998,16999,17000,17001,17002,17003,17004,17005,17006,17007,17008,17009,17010,17011,17012,17013,17014,17015,17016,17017,17018,17019,17020,17021,17022,17023,17024,17025,17026,17027,17028,17029,17030,17031,17032,17033,17034,17035,17036,17037,17038,17039,17040,17041,17042,17043,17044,17045,17046,17047,17048,17049,17050,17051,17052,17053,17054,17055,17056,17057,17058,17059,17060,17061,17062,17063,17064,17065,17066,17067,17068,17069,17070,17071,17072,17073,17074,17075,17076,17077,17078,17079,17080,17081,17082,17083,17084,17085,17086,17087,17088,17089,17090,17091,17092,17093,17094,17095,17096,17097,17098,17099,17100,17101,17102,17103,17104,17105,17106,17107,17108,17109,17110,17111,17112,17113,17114,17115,17116,17117,17118,17119,17120,17121,17122,17123,17124,17125,17126,17127,17128,17129,17130,17131,17132,17133,17134,17135,17136,17137,17138,17139,17140,17141,17142,17143,17144,17145,17146,17147,17148,17149,17150,17151,17152,17153,17154,17155,17156,17157,17158,17159,17160,17161,17162,17163,17164,17165,17166,17167,17168,17169,17170,17171,17172,17173,17174,17175,17176,17177,17178,17179,17180,17181,17182,17183,17184,17185,17186,17187,17188,17189,17190,17191,17192,17193,17194,17195,17196,17197,17198,17199,17200,17201,17202,17203,17204,17205,17206,17207,17208,17209,17210,17211,17212,17213,17214,17215,17216,17217,17218,17219,17220,17221,17222,17223,17224,17225,17226,17227,17228,17229,17230,17231,17232,17233,17234,17235,17236,17237,17238,17239,17240,17241,17242,17243,17244,17245,17246,17247,17248,17249,17250,17251,17252,17253,17254,17255,17256,17257,17258,17259,17260,17261,17262,17263,17264,17265,17266,17267,17268,17269,17270,17271,17272,17273,17274,17275,17276,17277,17278,17279,17280,17281,17282,17283,17284,17285,17286,17287,17288,17289,17290,17291,17292,17293,17294,17295,17296,17297,17298,17299,17300,17301,17302,17303,17304,17305,17306,17307,17308,17309,17310,17311,17312,17313,17314,17315,17316,17317,17318,17319,17320,17321,17322,17323,17324,17325,17326,17327,17328,17329,17330,17331,17332,17333,17334,17335,17336,17337,17338,17339,17340,17341,17342,17343,17344,17345,17346,17347,17348,17349,17350,17351,17352,17353,17354,17355,17356,17357,17358,17359,17360,17361,17362,17363,17364,17365,17366,17367,17368,17369,17370,17371,17372,17373,17374,17375,17376,17377,17378,17379,17380,17381,17382,17383,17384,17385,17386,17387,17388,17389,17390,17391,17392,17393,17394,17395,17396,17397,17398,17399,17400,17401,17402,17403,17404,17405,17406,17407,17408,17409,17410,17411,17412,17413,17414,17415,17416,17417,17418,17419,17420,17421,17422,17423,17424,17425,17426,17427,17428,17429,17430,17431,17432,17433,17434,17435,17436,17437,17438,17439,17440,17441,17442,17443,17444,17445,17446,17447,17448,17449,17450,17451,17452,17453,17454,17455,17456,17457,17458,17459,17460,17461,17462,17463,17464,17465,17466,17467,17468,17469,17470,17471,17472,17473,17474,17475,17476,17477,17478,17479,17480,17481,17482,17483,17484,17485,17486,17487,17488,17489,17490,17491,17492,17493,17494,17495,17496,17497,17498,17499,17500,17501,17502,17503,17504,17505,17506,17507,17508,17509,17510,17511,17512,17513,17514,17515,17516,17517,17518,17519,17520,17521,17522,17523,17524,17525,17526,17527,17528,17529,17530,17531,17532,17533,17534,17535,17536,17537,17538,17539,17540,17541,17542,17543,17544,17545,17546,17547,17548,17549,17550,17551,17552,17553,17554,17555,17556,17557,17558,17559,17560,17561,17562,17563,17564,17565,17566,17567,17568,17569,17570,17571,17572,17573,17574,17575,17576,17577,17578,17579,17580,17581,17582,17583,17584,17585,17586,17587,17588,17589,17590,17591,17592,17593,17594,17595,17596,17597,17598,17599,17600,17601,17602,17603,17604,17605,17606,17607,17608,17609,17610,17611,17612,17613,17614,17615,17616,17617,17618,17619,17620,17621,17622,17623,17624,17625,17626,17627,17628,17629,17630,17631,17632,17633,17634,17635,17636,17637,17638,17639,17640,17641,17642,17643,17644,17645,17646,17647,17648,17649,17650,17651,17652,17653,17654,17655,17656,17657,17658,17659,17660,17661,17662,17663,17664,17665,17666,17667,17668,17669,17670,17671,17672,17673,17674,17675,17676,17677,17678,17679,17680,17681,17682,17683,17684,17685,17686,17687,17688,17689,17690,17691,17692,17693,17694,17695,17696,17697,17698,17699,17700,17701,17702,17703,17704,17705,17706,17707,17708,17709,17710,17711,17712,17713,17714,17715,17716,17717,17718,17719,17720,17721,17722,17723,17724,17725,17726,17727,17728,17729,17730,17731,17732,17733,17734,17735,17736,17737,17738,17739,17740,17741,17742,17743,17744,17745,17746,17747,17748,17749,17750,17751,17752,17753,17754,17755,17756,17757,17758,17759,17760,17761,17762,17763,17764,17765,17766,17767,17768,17769,17770,17771,17772,17773,17774,17775,17776,17777,17778,17779,17780,17781,17782,17783,17784,17785,17786,17787,17788,17789,17790,17791,17792,17793,17794,17795,17796,17797,17798,17799,17800,17801,17802,17803,17804,17805,17806,17807,17808,17809,17810,17811,17812,17813,17814,17815,17816,17817,17818,17819,17820,17821,17822,17823,17824,17825,17826,17827,17828,17829,17830,17831,17832,17833,17834,17835,17836,17837,17838,17839,17840,17841,17842,17843,17844,17845,17846,17847,17848,17849,17850,17851,17852,17853,17854,17855,17856,17857,17858,17859,17860,17861,17862,17863,17864,17865,17866,17867,17868,17869,17870,17871,17872,17873,17874,17875,17876,17877,17878,17879,17880,17881,17882,17883,17884,17885,17886,17887,17888,17889,17890,17891,17892,17893,17894,17895,17896,17897,17898,17899,17900,17901,17902,17903,17904,17905,17906,17907,17908,17909,17910,17911,17912,17913,17914,17915,17916,17917,17918,17919,17920,17921,17922,17923,17924,17925,17926,17927,17928,17929,17930,17931,17932,17933,17934,17935,17936,17937,17938,17939,17940,17941,17942,17943,17944,17945,17946,17947,17948,17949,17950,17951,17952,17953,17954,17955,17956,17957,17958,17959,17960,17961,17962,17963,17964,17965,17966,17967,17968,17969,17970,17971,17972,17973,17974,17975,17976,17977,17978,17979,17980,17981,17982,17983,17984,17985,17986,17987,17988,17989,17990,17991,17992,17993,17994,17995,17996,17997,17998,17999,18000,18001,18002,18003,18004,18005,18006,18007,18008,18009,18010,18011,18012,18013,18014,18015,18016,18017,18018,18019,18020,18021,18022,18023,18024,18025,18026,18027,18028,18029,18030,18031,18032,18033,18034,18035,18036,18037,18038,18039,18040,18041,18042,18043,18044,18045,18046,18047,18048,18049,18050,18051,18052,18053,18054,18055,18056,18057,18058,18059,18060,18061,18062,18063,18064,18065,18066,18067,18068,18069,18070,18071,18072,18073,18074,18075,18076,18077,18078,18079,18080,18081,18082,18083,18084,18085,18086,18087,18088,18089,18090,18091,18092,18093,18094,18095,18096,18097,18098,18099,18100,18101,18102,18103,18104,18105,18106,18107,18108,18109,18110,18111,18112,18113,18114,18115,18116,18117,18118,18119,18120,18121,18122,18123,18124,18125,18126,18127,18128,18129,18130,18131,18132,18133,18134,18135,18136,18137,18138,18139,18140,18141,18142,18143,18144,18145,18146,18147,18148,18149,18150,18151,18152,18153,18154,18155,18156,18157,18158,18159,18160,18161,18162,18163,18164,18165,18166,18167,18168,18169,18170,18171,18172,18173,18174,18175,18176,18177,18178,18179,18180,18181,18182,18183,18184,18185,18186,18187,18188,18189,18190,18191,18192,18193,18194,18195,18196,18197,18198,18199,18200,18201,18202,18203,18204,18205,18206,18207,18208,18209,18210,18211,18212,18213,18214,18215,18216,18217,18218,18219,18220,18221,18222,18223,18224,18225,18226,18227,18228,18229,18230,18231,18232,18233,18234,18235,18236,18237,18238,18239,18240,18241,18242,18243,18244,18245,18246,18247,18248,18249,18250,18251,18252,18253,18254,18255,18256,18257,18258,18259,18260,18261,18262,18263,18264,18265,18266,18267,18268,18269,18270,18271,18272,18273,18274,18275,18276,18277,18278,18279,18280,18281,18282,18283,18284,18285,18286,18287,18288,18289,18290,18291,18292,18293,18294,18295,18296,18297,18298,18299,18300,18301,18302,18303,18304,18305,18306,18307,18308,18309,18310,18311,18312,18313,18314,18315,18316,18317,18318,18319,18320,18321,18322,18323,18324,18325,18326,18327,18328,18329,18330,18331,18332,18333,18334,18335,18336,18337,18338,18339,18340,18341,18342,18343,18344,18345,18346,18347,18348,18349,18350,18351,18352,18353,18354,18355,18356,18357,18358,18359,18360,18361,18362,18363,18364,18365,18366,18367,18368,18369,18370,18371,18372,18373,18374,18375,18376,18377,18378,18379,18380,18381,18382,18383,18384,18385,18386,18387,18388,18389,18390,18391,18392,18393,18394,18395,18396,18397,18398,18399,18400,18401,18402,18403,18404,18405,18406,18407,18408,18409,18410,18411,18412,18413,18414,18415,18416,18417,18418,18419,18420,18421,18422,18423,18424,18425,18426,18427,18428,18429,18430,18431,18432,18433,18434,18435,18436,18437,18438,18439,18440,18441,18442,18443,18444,18445,18446,18447,18448,18449,18450,18451,18452,18453,18454,18455,18456,18457,18458,18459,18460,18461,18462,18463,18464,18465,18466,18467,18468,18469,18470,18471,18472,18473,18474,18475,18476,18477,18478,18479,18480,18481,18482,18483,18484,18485,18486,18487,18488,18489,18490,18491,18492,18493,18494,18495,18496,18497,18498,18499,18500,18501,18502,18503,18504,18505,18506,18507,18508,18509,18510,18511,18512,18513,18514,18515,18516,18517,18518,18519,18520,18521,18522,18523,18524,18525,18526,18527,18528,18529,18530,18531,18532,18533,18534,18535,18536,18537,18538,18539,18540,18541,18542,18543,18544,18545,18546,18547,18548,18549,18550,18551,18552,18553,18554,18555,18556,18557,18558,18559,18560,18561,18562,18563,18564,18565,18566,18567,18568,18569,18570,18571,18572,18573,18574,18575,18576,18577,18578,18579,18580,18581,18582,18583,18584,18585,18586,18587,18588,18589,18590,18591,18592,18593,18594,18595,18596,18597,18598,18599,18600,18601,18602,18603,18604,18605,18606,18607,18608,18609,18610,18611,18612,18613,18614,18615,18616,18617,18618,18619,18620,18621,18622,18623,18624,18625,18626,18627,18628,18629,18630,18631,18632,18633,18634,18635,18636,18637,18638,18639,18640,18641,18642,18643,18644,18645,18646,18647,18648,18649,18650,18651,18652,18653,18654,18655,18656,18657,18658,18659,18660,18661,18662,18663,18664,18665,18666,18667,18668,18669,18670,18671,18672,18673,18674,18675,18676,18677,18678,18679,18680,18681,18682,18683,18684,18685,18686,18687,18688,18689,18690,18691,18692,18693,18694,18695,18696,18697,18698,18699,18700,18701,18702,18703,18704,18705,18706,18707,18708,18709,18710,18711,18712,18713,18714,18715,18716,18717,18718,18719,18720,18721,18722,18723,18724,18725,18726,18727,18728,18729,18730,18731,18732,18733,18734,18735,18736,18737,18738,18739,18740,18741,18742,18743,18744,18745,18746,18747,18748,18749,18750,18751,18752,18753,18754,18755,18756,18757,18758,18759,18760,18761,18762,18763,18764,18765,18766,18767,18768,18769,18770,18771,18772,18773,18774,18775,18776,18777,18778,18779,18780,18781,18782,18783,18784,18785,18786,18787,18788,18789,18790,18791,18792,18793,18794,18795,18796,18797,18798,18799,18800,18801,18802,18803,18804,18805,18806,18807,18808,18809,18810,18811,18812,18813,18814,18815,18816,18817,18818,18819,18820,18821,18822,18823,18824,18825,18826,18827,18828,18829,18830,18831,18832,18833,18834,18835,18836,18837,18838,18839,18840,18841,18842,18843,18844,18845,18846,18847,18848,18849,18850,18851,18852,18853,18854,18855,18856,18857,18858,18859,18860,18861,18862,18863,18864,18865,18866,18867,18868,18869,18870,18871,18872,18873,18874,18875,18876,18877,18878,18879,18880,18881,18882,18883,18884,18885,18886,18887,18888,18889,18890,18891,18892,18893,18894,18895,18896,18897,18898,18899,18900,18901,18902,18903,18904,18905,18906,18907,18908,18909,18910,18911,18912,18913,18914,18915,18916,18917,18918,18919,18920,18921,18922,18923,18924,18925,18926,18927,18928,18929,18930,18931,18932,18933,18934,18935,18936,18937,18938,18939,18940,18941,18942,18943,18944,18945,18946,18947,18948,18949,18950,18951,18952,18953,18954,18955,18956,18957,18958,18959,18960,18961,18962,18963,18964,18965,18966,18967,18968,18969,18970,18971,18972,18973,18974,18975,18976,18977,18978,18979,18980,18981,18982,18983,18984,18985,18986,18987,18988,18989,18990,18991,18992,18993,18994,18995,18996,18997,18998,18999,19000,19001,19002,19003,19004,19005,19006,19007,19008,19009,19010,19011,19012,19013,19014,19015,19016,19017,19018,19019,19020,19021,19022,19023,19024,19025,19026,19027,19028,19029,19030,19031,19032,19033,19034,19035,19036,19037,19038,19039,19040,19041,19042,19043,19044,19045,19046,19047,19048,19049,19050,19051,19052,19053,19054,19055,19056,19057,19058,19059,19060,19061,19062,19063,19064,19065,19066,19067,19068,19069,19070,19071,19072,19073,19074,19075,19076,19077,19078,19079,19080,19081,19082,19083,19084,19085,19086,19087,19088,19089,19090,19091,19092,19093,19094,19095,19096,19097,19098,19099,19100,19101,19102,19103,19104,19105,19106,19107,19108,19109,19110,19111,19112,19113,19114,19115,19116,19117,19118,19119,19120,19121,19122,19123,19124,19125,19126,19127,19128,19129,19130,19131,19132,19133,19134,19135,19136,19137,19138,19139,19140,19141,19142,19143,19144,19145,19146,19147,19148,19149,19150,19151,19152,19153,19154,19155,19156,19157,19158,19159,19160,19161,19162,19163,19164,19165,19166,19167,19168,19169,19170,19171,19172,19173,19174,19175,19176,19177,19178,19179,19180,19181,19182,19183,19184,19185,19186,19187,19188,19189,19190,19191,19192,19193,19194,19195,19196,19197,19198,19199,19200,19201,19202,19203,19204,19205,19206,19207,19208,19209,19210,19211,19212,19213,19214,19215,19216,19217,19218,19219,19220,19221,19222,19223,19224,19225,19226,19227,19228,19229,19230,19231,19232,19233,19234,19235,19236,19237,19238,19239,19240,19241,19242,19243,19244,19245,19246,19247,19248,19249,19250,19251,19252,19253,19254,19255,19256,19257,19258,19259,19260,19261,19262,19263,19264,19265,19266,19267,19268,19269,19270,19271,19272,19273,19274,19275,19276,19277,19278,19279,19280,19281,19282,19283,19284,19285,19286,19287,19288,19289,19290,19291,19292,19293,19294,19295,19296,19297,19298,19299,19300,19301,19302,19303,19304,19305,19306,19307,19308,19309,19310,19311,19312,19313,19314,19315,19316,19317,19318,19319,19320,19321,19322,19323,19324,19325,19326,19327,19328,19329,19330,19331,19332,19333,19334,19335,19336,19337,19338,19339,19340,19341,19342,19343,19344,19345,19346,19347,19348,19349,19350,19351,19352,19353,19354,19355,19356,19357,19358,19359,19360,19361,19362,19363,19364,19365,19366,19367,19368,19369,19370,19371,19372,19373,19374,19375,19376,19377,19378,19379,19380,19381,19382,19383,19384,19385,19386,19387,19388,19389,19390,19391,19392,19393,19394,19395,19396,19397,19398,19399,19400,19401,19402,19403,19404,19405,19406,19407,19408,19409,19410,19411,19412,19413,19414,19415,19416,19417,19418,19419,19420,19421,19422,19423,19424,19425,19426,19427,19428,19429,19430,19431,19432,19433,19434,19435,19436,19437,19438,19439,19440,19441,19442,19443,19444,19445,19446,19447,19448,19449,19450,19451,19452,19453,19454,19455,19456,19457,19458,19459,19460,19461,19462,19463,19464,19465,19466,19467,19468,19469,19470,19471,19472,19473,19474,19475,19476,19477,19478,19479,19480,19481,19482,19483,19484,19485,19486,19487,19488,19489,19490,19491,19492,19493,19494,19495,19496,19497,19498,19499,19500,19501,19502,19503,19504,19505,19506,19507,19508,19509,19510,19511,19512,19513,19514,19515,19516,19517,19518,19519,19520,19521,19522,19523,19524,19525,19526,19527,19528,19529,19530,19531,19532,19533,19534,19535,19536,19537,19538,19539,19540,19541,19542,19543,19544,19545,19546,19547,19548,19549,19550,19551,19552,19553,19554,19555,19556,19557,19558,19559,19560,19561,19562,19563,19564,19565,19566,19567,19568,19569,19570,19571,19572,19573,19574,19575,19576,19577,19578,19579,19580,19581,19582,19583,19584,19585,19586,19587,19588,19589,19590,19591,19592,19593,19594,19595,19596,19597,19598,19599,19600,19601,19602,19603,19604,19605,19606,19607,19608,19609,19610,19611,19612,19613,19614,19615,19616,19617,19618,19619,19620,19621,19622,19623,19624,19625,19626,19627,19628,19629,19630,19631,19632,19633,19634,19635,19636,19637,19638,19639,19640,19641,19642,19643,19644,19645,19646,19647,19648,19649,19650,19651,19652,19653,19654,19655,19656,19657,19658,19659,19660,19661,19662,19663,19664,19665,19666,19667,19668,19669,19670,19671,19672,19673,19674,19675,19676,19677,19678,19679,19680,19681,19682,19683,19684,19685,19686,19687,19688,19689,19690,19691,19692,19693,19694,19695,19696,19697,19698,19699,19700,19701,19702,19703,19704,19705,19706,19707,19708,19709,19710,19711,19712,19713,19714,19715,19716,19717,19718,19719,19720,19721,19722,19723,19724,19725,19726,19727,19728,19729,19730,19731,19732,19733,19734,19735,19736,19737,19738,19739,19740,19741,19742,19743,19744,19745,19746,19747,19748,19749,19750,19751,19752,19753,19754,19755,19756,19757,19758,19759,19760,19761,19762,19763,19764,19765,19766,19767,19768,19769,19770,19771,19772,19773,19774,19775,19776,19777,19778,19779,19780,19781,19782,19783,19784,19785,19786,19787,19788,19789,19790,19791,19792,19793,19794,19795,19796,19797,19798,19799,19800,19801,19802,19803,19804,19805,19806,19807,19808,19809,19810,19811,19812,19813,19814,19815,19816,19817,19818,19819,19820,19821,19822,19823,19824,19825,19826,19827,19828,19829,19830,19831,19832,19833,19834,19835,19836,19837,19838,19839,19840,19841,19842,19843,19844,19845,19846,19847,19848,19849,19850,19851,19852,19853,19854,19855,19856,19857,19858,19859,19860,19861,19862,19863,19864,19865,19866,19867,19868,19869,19870,19871,19872,19873,19874,19875,19876,19877,19878,19879,19880,19881,19882,19883,19884,19885,19886,19887,19888,19889,19890,19891,19892,19893,19894,19895,19896,19897,19898,19899,19900,19901,19902,19903,19904,19905,19906,19907,19908,19909,19910,19911,19912,19913,19914,19915,19916,19917,19918,19919,19920,19921,19922,19923,19924,19925,19926,19927,19928,19929,19930,19931,19932,19933,19934,19935,19936,19937,19938,19939,19940,19941,19942,19943,19944,19945,19946,19947,19948,19949,19950,19951,19952,19953,19954,19955,19956,19957,19958,19959,19960,19961,19962,19963,19964,19965,19966,19967,19968,19969,19970,19971,19972,19973,19974,19975,19976,19977,19978,19979,19980,19981,19982,19983,19984,19985,19986,19987,19988,19989,19990,19991,19992,19993,19994,19995,19996,19997,19998,19999,20000,20001,20002,20003,20004,20005,20006,20007,20008,20009,20010,20011,20012,20013,20014,20015,20016,20017,20018,20019,20020,20021,20022,20023,20024,20025,20026,20027,20028,20029,20030,20031,20032,20033,20034,20035,20036,20037,20038,20039,20040,20041,20042,20043,20044,20045,20046,20047,20048,20049,20050,20051,20052,20053,20054,20055,20056,20057,20058,20059,20060,20061,20062,20063,20064,20065,20066,20067,20068,20069,20070,20071,20072,20073,20074,20075,20076,20077,20078,20079,20080,20081,20082,20083,20084,20085,20086,20087,20088,20089,20090,20091,20092,20093,20094,20095,20096,20097,20098,20099,20100,20101,20102,20103,20104,20105,20106,20107,20108,20109,20110,20111,20112,20113,20114,20115,20116,20117,20118,20119,20120,20121,20122,20123,20124,20125,20126,20127,20128,20129,20130,20131,20132,20133,20134,20135,20136,20137,20138,20139,20140,20141,20142,20143,20144,20145,20146,20147,20148,20149,20150,20151,20152,20153,20154,20155,20156,20157,20158,20159,20160,20161,20162,20163,20164,20165,20166,20167,20168,20169,20170,20171,20172,20173,20174,20175,20176,20177,20178,20179,20180,20181,20182,20183,20184,20185,20186,20187,20188,20189,20190,20191,20192,20193,20194,20195,20196,20197,20198,20199,20200,20201,20202,20203,20204,20205,20206,20207,20208,20209,20210,20211,20212,20213,20214,20215,20216,20217,20218,20219,20220,20221,20222,20223,20224,20225,20226,20227,20228,20229,20230,20231,20232,20233,20234,20235,20236,20237,20238,20239,20240,20241,20242,20243,20244,20245,20246,20247,20248,20249,20250,20251,20252,20253,20254,20255,20256,20257,20258,20259,20260,20261,20262,20263,20264,20265,20266,20267,20268,20269,20270,20271,20272,20273,20274,20275,20276,20277,20278,20279,20280,20281,20282,20283,20284,20285,20286,20287,20288,20289,20290,20291,20292,20293,20294,20295,20296,20297,20298,20299,20300,20301,20302,20303,20304,20305,20306,20307,20308,20309,20310,20311,20312,20313,20314,20315,20316,20317,20318,20319,20320,20321,20322,20323,20324,20325,20326,20327,20328,20329,20330,20331,20332,20333,20334,20335,20336,20337,20338,20339,20340,20341,20342,20343,20344,20345,20346,20347,20348,20349,20350,20351,20352,20353,20354,20355,20356,20357,20358,20359,20360,20361,20362,20363,20364,20365,20366,20367,20368,20369,20370,20371,20372,20373,20374,20375,20376,20377,20378,20379,20380,20381,20382,20383,20384,20385,20386,20387,20388,20389,20390,20391,20392,20393,20394,20395,20396,20397,20398,20399,20400,20401,20402,20403,20404,20405,20406,20407,20408,20409,20410,20411,20412,20413,20414,20415,20416,20417,20418,20419,20420,20421,20422,20423,20424,20425,20426,20427,20428,20429,20430,20431,20432,20433,20434,20435,20436,20437,20438,20439,20440,20441,20442,20443,20444,20445,20446,20447,20448,20449,20450,20451,20452,20453,20454,20455,20456,20457,20458,20459,20460,20461,20462,20463,20464,20465,20466,20467,20468,20469,20470,20471,20472,20473,20474,20475,20476,20477,20478,20479,20480,20481,20482,20483,20484,20485,20486,20487,20488,20489,20490,20491,20492,20493,20494,20495,20496,20497,20498,20499,20500,20501,20502,20503,20504,20505,20506,20507,20508,20509,20510,20511,20512,20513,20514,20515,20516,20517,20518,20519,20520,20521,20522,20523,20524,20525,20526,20527,20528,20529,20530,20531,20532,20533,20534,20535,20536,20537,20538,20539,20540,20541,20542,20543,20544,20545,20546,20547,20548,20549,20550,20551,20552,20553,20554,20555,20556,20557,20558,20559,20560,20561,20562,20563,20564,20565,20566,20567,20568,20569,20570,20571,20572,20573,20574,20575,20576,20577,20578,20579,20580,20581,20582,20583,20584,20585,20586,20587,20588,20589,20590,20591,20592,20593,20594,20595,20596,20597,20598,20599,20600,20601,20602,20603,20604,20605,20606,20607,20608,20609,20610,20611,20612,20613,20614,20615,20616,20617,20618,20619,20620,20621,20622,20623,20624,20625,20626,20627,20628,20629,20630,20631,20632,20633,20634,20635,20636,20637,20638,20639,20640,20641,20642,20643,20644,20645,20646,20647,20648,20649,20650,20651,20652,20653,20654,20655,20656,20657,20658,20659,20660,20661,20662,20663,20664,20665,20666,20667,20668,20669,20670,20671,20672,20673,20674,20675,20676,20677,20678,20679,20680,20681,20682,20683,20684,20685,20686,20687,20688,20689,20690,20691,20692,20693,20694,20695,20696,20697,20698,20699,20700,20701,20702,20703,20704,20705,20706,20707,20708,20709,20710,20711,20712,20713,20714,20715,20716,20717,20718,20719,20720,20721,20722,20723,20724,20725,20726,20727,20728,20729,20730,20731,20732,20733,20734,20735,20736,20737,20738,20739,20740,20741,20742,20743,20744,20745,20746,20747,20748,20749,20750,20751,20752,20753,20754,20755,20756,20757,20758,20759,20760,20761,20762,20763,20764,20765,20766,20767,20768,20769,20770,20771,20772,20773,20774,20775,20776,20777,20778,20779,20780,20781,20782,20783,20784,20785,20786,20787,20788,20789,20790,20791,20792,20793,20794,20795,20796,20797,20798,20799,20800,20801,20802,20803,20804,20805,20806,20807,20808,20809,20810,20811,20812,20813,20814,20815,20816,20817,20818,20819,20820,20821,20822,20823,20824,20825,20826,20827,20828,20829,20830,20831,20832,20833,20834,20835,20836,20837,20838,20839,20840,20841,20842,20843,20844,20845,20846,20847,20848,20849,20850,20851,20852,20853,20854,20855,20856,20857,20858,20859,20860,20861,20862,20863,20864,20865,20866,20867,20868,20869,20870,20871,20872,20873,20874,20875,20876,20877,20878,20879,20880,20881,20882,20883,20884,20885,20886,20887,20888,20889,20890,20891,20892,20893,20894,20895,20896,20897,20898,20899,20900,20901,20902,20903,20904,20905,20906,20907,20908,20909,20910,20911,20912,20913,20914,20915,20916,20917,20918,20919,20920,20921,20922,20923,20924,20925,20926,20927,20928,20929,20930,20931,20932,20933,20934,20935,20936,20937,20938,20939,20940,20941,20942,20943,20944,20945,20946,20947,20948,20949,20950,20951,20952,20953,20954,20955,20956,20957,20958,20959,20960,20961,20962,20963,20964,20965,20966,20967,20968,20969,20970,20971,20972,20973,20974,20975,20976,20977,20978,20979,20980,20981,20982,20983,20984,20985,20986,20987,20988,20989,20990,20991,20992,20993,20994,20995,20996,20997,20998,20999,21000,21001,21002,21003,21004,21005,21006,21007,21008,21009,21010,21011,21012,21013,21014,21015,21016,21017,21018,21019,21020,21021,21022,21023,21024,21025,21026,21027,21028,21029,21030,21031,21032,21033,21034,21035,21036,21037,21038,21039,21040,21041,21042,21043,21044,21045,21046,21047,21048,21049,21050,21051,21052,21053,21054,21055,21056,21057,21058,21059,21060,21061,21062,21063,21064,21065,21066,21067,21068,21069,21070,21071,21072,21073,21074,21075,21076,21077,21078,21079,21080,21081,21082,21083,21084,21085,21086,21087,21088,21089,21090,21091,21092,21093,21094,21095,21096,21097,21098,21099,21100,21101,21102,21103,21104,21105,21106,21107,21108,21109,21110,21111,21112,21113,21114,21115,21116,21117,21118,21119,21120,21121,21122,21123,21124,21125,21126,21127,21128,21129,21130,21131,21132,21133,21134,21135,21136,21137,21138,21139,21140,21141,21142,21143,21144,21145,21146,21147,21148,21149,21150,21151,21152,21153,21154,21155,21156,21157,21158,21159,21160,21161,21162,21163,21164,21165,21166,21167,21168,21169,21170,21171,21172,21173,21174,21175,21176,21177,21178,21179,21180,21181,21182,21183,21184,21185,21186,21187,21188,21189,21190,21191,21192,21193,21194,21195,21196,21197,21198,21199,21200,21201,21202,21203,21204,21205,21206,21207,21208,21209,21210,21211,21212,21213,21214,21215,21216,21217,21218,21219,21220,21221,21222,21223,21224,21225,21226,21227,21228,21229,21230,21231,21232,21233,21234,21235,21236,21237,21238,21239,21240,21241,21242,21243,21244,21245,21246,21247,21248,21249,21250,21251,21252,21253,21254,21255,21256,21257,21258,21259,21260,21261,21262,21263,21264,21265,21266,21267,21268,21269,21270,21271,21272,21273,21274,21275,21276,21277,21278,21279,21280,21281,21282,21283,21284,21285,21286,21287,21288,21289,21290,21291,21292,21293,21294,21295,21296,21297,21298,21299,21300,21301,21302,21303,21304,21305,21306,21307,21308,21309,21310,21311,21312,21313,21314,21315,21316,21317,21318,21319,21320,21321,21322,21323,21324,21325,21326,21327,21328,21329,21330,21331,21332,21333,21334,21335,21336,21337,21338,21339,21340,21341,21342,21343,21344,21345,21346,21347,21348,21349,21350,21351,21352,21353,21354,21355,21356,21357,21358,21359,21360,21361,21362,21363,21364,21365,21366,21367,21368,21369,21370,21371,21372,21373,21374,21375,21376,21377,21378,21379,21380,21381,21382,21383,21384,21385,21386,21387,21388,21389,21390,21391,21392,21393,21394,21395,21396,21397,21398,21399,21400,21401,21402,21403,21404,21405,21406,21407,21408,21409,21410,21411,21412,21413,21414,21415,21416,21417,21418,21419,21420,21421,21422,21423,21424,21425,21426,21427,21428,21429,21430,21431,21432,21433,21434,21435,21436,21437,21438,21439,21440,21441,21442,21443,21444,21445,21446,21447,21448,21449,21450,21451,21452,21453,21454,21455,21456,21457,21458,21459,21460,21461,21462,21463,21464,21465,21466,21467,21468,21469,21470,21471,21472,21473,21474,21475,21476,21477,21478,21479,21480,21481,21482,21483,21484,21485,21486,21487,21488,21489,21490,21491,21492,21493,21494,21495,21496,21497,21498,21499,21500,21501,21502,21503,21504,21505,21506,21507,21508,21509,21510,21511,21512,21513,21514,21515,21516,21517,21518,21519,21520,21521,21522,21523,21524,21525,21526,21527,21528,21529,21530,21531,21532,21533,21534,21535,21536,21537,21538,21539,21540,21541,21542,21543,21544,21545,21546,21547,21548,21549,21550,21551,21552,21553,21554,21555,21556,21557,21558,21559,21560,21561,21562,21563,21564,21565,21566,21567,21568,21569,21570,21571,21572,21573,21574,21575,21576,21577,21578,21579,21580,21581,21582,21583,21584,21585,21586,21587,21588,21589,21590,21591,21592,21593,21594,21595,21596,21597,21598,21599,21600,21601,21602,21603,21604,21605,21606,21607,21608,21609,21610,21611,21612,21613,21614,21615,21616,21617,21618,21619,21620,21621,21622,21623,21624,21625,21626,21627,21628,21629,21630,21631,21632,21633,21634,21635,21636,21637,21638,21639,21640,21641,21642,21643,21644,21645,21646,21647,21648,21649,21650,21651,21652,21653,21654,21655,21656,21657,21658,21659,21660,21661,21662,21663,21664,21665,21666,21667,21668,21669,21670,21671,21672,21673,21674,21675,21676,21677,21678,21679,21680,21681,21682,21683,21684,21685,21686,21687,21688,21689,21690,21691,21692,21693,21694,21695,21696,21697,21698,21699,21700,21701,21702,21703,21704,21705,21706,21707,21708,21709,21710,21711,21712,21713,21714,21715,21716,21717,21718,21719,21720,21721,21722,21723,21724,21725,21726,21727,21728,21729,21730,21731,21732,21733,21734,21735,21736,21737,21738,21739,21740,21741,21742,21743,21744,21745,21746,21747,21748,21749,21750,21751,21752,21753,21754,21755,21756,21757,21758,21759,21760,21761,21762,21763,21764,21765,21766,21767,21768,21769,21770,21771,21772,21773,21774,21775,21776,21777,21778,21779,21780,21781,21782,21783,21784,21785,21786,21787,21788,21789,21790,21791,21792,21793,21794,21795,21796,21797,21798,21799,21800,21801,21802,21803,21804,21805,21806,21807,21808,21809,21810,21811,21812,21813,21814,21815,21816,21817,21818,21819,21820,21821,21822,21823,21824,21825,21826,21827,21828,21829,21830,21831,21832,21833,21834,21835,21836,21837,21838,21839,21840,21841,21842,21843,21844,21845,21846,21847,21848,21849,21850,21851,21852,21853,21854,21855,21856,21857,21858,21859,21860,21861,21862,21863,21864,21865,21866,21867,21868,21869,21870,21871,21872,21873,21874,21875,21876,21877,21878,21879,21880,21881,21882,21883,21884,21885,21886,21887,21888,21889,21890,21891,21892,21893,21894,21895,21896,21897,21898,21899,21900,21901,21902,21903,21904,21905,21906,21907,21908,21909,21910,21911,21912,21913,21914,21915,21916,21917,21918,21919,21920,21921,21922,21923,21924,21925,21926,21927,21928,21929,21930,21931,21932,21933,21934,21935,21936,21937,21938,21939,21940,21941,21942,21943,21944,21945,21946,21947,21948,21949,21950,21951,21952,21953,21954,21955,21956,21957,21958,21959,21960,21961,21962,21963,21964,21965,21966,21967,21968,21969,21970,21971,21972,21973,21974,21975,21976,21977,21978,21979,21980,21981,21982,21983,21984,21985,21986,21987,21988,21989,21990,21991,21992,21993,21994,21995,21996,21997,21998,21999,22000,22001,22002,22003,22004,22005,22006,22007,22008,22009,22010,22011,22012,22013,22014,22015,22016,22017,22018,22019,22020,22021,22022,22023,22024,22025,22026,22027,22028,22029,22030,22031,22032,22033,22034,22035,22036,22037,22038,22039,22040,22041,22042,22043,22044,22045,22046,22047,22048,22049,22050,22051,22052,22053,22054,22055,22056,22057,22058,22059,22060,22061,22062,22063,22064,22065,22066,22067,22068,22069,22070,22071,22072,22073,22074,22075,22076,22077,22078,22079,22080,22081,22082,22083,22084,22085,22086,22087,22088,22089,22090,22091,22092,22093,22094,22095,22096,22097,22098,22099,22100,22101,22102,22103,22104,22105,22106,22107,22108,22109,22110,22111,22112,22113,22114,22115,22116,22117,22118,22119,22120,22121,22122,22123,22124,22125,22126,22127,22128,22129,22130,22131,22132,22133,22134,22135,22136,22137,22138,22139,22140,22141,22142,22143,22144,22145,22146,22147,22148,22149,22150,22151,22152,22153,22154,22155,22156,22157,22158,22159,22160,22161,22162,22163,22164,22165,22166,22167,22168,22169,22170,22171,22172,22173,22174,22175,22176,22177,22178,22179,22180,22181,22182,22183,22184,22185,22186,22187,22188,22189,22190,22191,22192,22193,22194,22195,22196,22197,22198,22199,22200,22201,22202,22203,22204,22205,22206,22207,22208,22209,22210,22211,22212,22213,22214,22215,22216,22217,22218,22219,22220,22221,22222,22223,22224,22225,22226,22227,22228,22229,22230,22231,22232,22233,22234,22235,22236,22237,22238,22239,22240,22241,22242,22243,22244,22245,22246,22247,22248,22249,22250,22251,22252,22253,22254,22255,22256,22257,22258,22259,22260,22261,22262,22263,22264,22265,22266,22267,22268,22269,22270,22271,22272,22273,22274,22275,22276,22277,22278,22279,22280,22281,22282,22283,22284,22285,22286,22287,22288,22289,22290,22291,22292,22293,22294,22295,22296,22297,22298,22299,22300,22301,22302,22303,22304,22305,22306,22307,22308,22309,22310,22311,22312,22313,22314,22315,22316,22317,22318,22319,22320,22321,22322,22323,22324,22325,22326,22327,22328,22329,22330,22331,22332,22333,22334,22335,22336,22337,22338,22339,22340,22341,22342,22343,22344,22345,22346,22347,22348,22349,22350,22351,22352,22353,22354,22355,22356,22357,22358,22359,22360,22361,22362,22363,22364,22365,22366,22367,22368,22369,22370,22371,22372,22373,22374,22375,22376,22377,22378,22379,22380,22381,22382,22383,22384,22385,22386,22387,22388,22389,22390,22391,22392,22393,22394,22395,22396,22397,22398,22399,22400,22401,22402,22403,22404,22405,22406,22407,22408,22409,22410,22411,22412,22413,22414,22415,22416,22417,22418,22419,22420,22421,22422,22423,22424,22425,22426,22427,22428,22429,22430,22431,22432,22433,22434,22435,22436,22437,22438,22439,22440,22441,22442,22443,22444,22445,22446,22447,22448,22449,22450,22451,22452,22453,22454,22455,22456,22457,22458,22459,22460,22461,22462,22463,22464,22465,22466,22467,22468,22469,22470,22471,22472,22473,22474,22475,22476,22477,22478,22479,22480,22481,22482,22483,22484,22485,22486,22487,22488,22489,22490,22491,22492,22493,22494,22495,22496,22497,22498,22499,22500,22501,22502,22503,22504,22505,22506,22507,22508,22509,22510,22511,22512,22513,22514,22515,22516,22517,22518,22519,22520,22521,22522,22523,22524,22525,22526,22527,22528,22529,22530,22531,22532,22533,22534,22535,22536,22537,22538,22539,22540,22541,22542,22543,22544,22545,22546,22547,22548,22549,22550,22551,22552,22553,22554,22555,22556,22557,22558,22559,22560,22561,22562,22563,22564,22565,22566,22567,22568,22569,22570,22571,22572,22573,22574,22575,22576,22577,22578,22579,22580,22581,22582,22583,22584,22585,22586,22587,22588,22589,22590,22591,22592,22593,22594,22595,22596,22597,22598,22599,22600,22601,22602,22603,22604,22605,22606,22607,22608,22609,22610,22611,22612,22613,22614,22615,22616,22617,22618,22619,22620,22621,22622,22623,22624,22625,22626,22627,22628,22629,22630,22631,22632,22633,22634,22635,22636,22637,22638,22639,22640,22641,22642,22643,22644,22645,22646,22647,22648,22649,22650,22651,22652,22653,22654,22655,22656,22657,22658,22659,22660,22661,22662,22663,22664,22665,22666,22667,22668,22669,22670,22671,22672,22673,22674,22675,22676,22677,22678,22679,22680,22681,22682,22683,22684,22685,22686,22687,22688,22689,22690,22691,22692,22693,22694,22695,22696,22697,22698,22699,22700,22701,22702,22703,22704,22705,22706,22707,22708,22709,22710,22711,22712,22713,22714,22715,22716,22717,22718,22719,22720,22721,22722,22723,22724,22725,22726,22727,22728,22729,22730,22731,22732,22733,22734,22735,22736,22737,22738,22739,22740,22741,22742,22743,22744,22745,22746,22747,22748,22749,22750,22751,22752,22753,22754,22755,22756,22757,22758,22759,22760,22761,22762,22763,22764,22765,22766,22767,22768,22769,22770,22771,22772,22773,22774,22775,22776,22777,22778,22779,22780,22781,22782,22783,22784,22785,22786,22787,22788,22789,22790,22791,22792,22793,22794,22795,22796,22797,22798,22799,22800,22801,22802,22803,22804,22805,22806,22807,22808,22809,22810,22811,22812,22813,22814,22815,22816,22817,22818,22819,22820,22821,22822,22823,22824,22825,22826,22827,22828,22829,22830,22831,22832,22833,22834,22835,22836,22837,22838,22839,22840,22841,22842,22843,22844,22845,22846,22847,22848,22849,22850,22851,22852,22853,22854,22855,22856,22857,22858,22859,22860,22861,22862,22863,22864,22865,22866,22867,22868,22869,22870,22871,22872,22873,22874,22875,22876,22877,22878,22879,22880,22881,22882,22883,22884,22885,22886,22887,22888,22889,22890,22891,22892,22893,22894,22895,22896,22897,22898,22899,22900,22901,22902,22903,22904,22905,22906,22907,22908,22909,22910,22911,22912,22913,22914,22915,22916,22917,22918,22919,22920,22921,22922,22923,22924,22925,22926,22927,22928,22929,22930,22931,22932,22933,22934,22935,22936,22937,22938,22939,22940,22941,22942,22943,22944,22945,22946,22947,22948,22949,22950,22951,22952,22953,22954,22955,22956,22957,22958,22959,22960,22961,22962,22963,22964,22965,22966,22967,22968,22969,22970,22971,22972,22973,22974,22975,22976,22977,22978,22979,22980,22981,22982,22983,22984,22985,22986,22987,22988,22989,22990,22991,22992,22993,22994,22995,22996,22997,22998,22999,23000,23001,23002,23003,23004,23005,23006,23007,23008,23009,23010,23011,23012,23013,23014,23015,23016,23017,23018,23019,23020,23021,23022,23023,23024,23025,23026,23027,23028,23029,23030,23031,23032,23033,23034,23035,23036,23037,23038,23039,23040,23041,23042,23043,23044,23045,23046,23047,23048,23049,23050,23051,23052,23053,23054,23055,23056,23057,23058,23059,23060,23061,23062,23063,23064,23065,23066,23067,23068,23069,23070,23071,23072,23073,23074,23075,23076,23077,23078,23079,23080,23081,23082,23083,23084,23085,23086,23087,23088,23089,23090,23091,23092,23093,23094,23095,23096,23097,23098,23099,23100,23101,23102,23103,23104,23105,23106,23107,23108,23109,23110,23111,23112,23113,23114,23115,23116,23117,23118,23119,23120,23121,23122,23123,23124,23125,23126,23127,23128,23129,23130,23131,23132,23133,23134,23135,23136,23137,23138,23139,23140,23141,23142,23143,23144,23145,23146,23147,23148,23149,23150,23151,23152,23153,23154,23155,23156,23157,23158,23159,23160,23161,23162,23163,23164,23165,23166,23167,23168,23169,23170,23171,23172,23173,23174,23175,23176,23177,23178,23179,23180,23181,23182,23183,23184,23185,23186,23187,23188,23189,23190,23191,23192,23193,23194,23195,23196,23197,23198,23199,23200,23201,23202,23203,23204,23205,23206,23207,23208,23209,23210,23211,23212,23213,23214,23215,23216,23217,23218,23219,23220,23221,23222,23223,23224,23225,23226,23227,23228,23229,23230,23231,23232,23233,23234,23235,23236,23237,23238,23239,23240,23241,23242,23243,23244,23245,23246,23247,23248,23249,23250,23251,23252,23253,23254,23255,23256,23257,23258,23259,23260,23261,23262,23263,23264,23265,23266,23267,23268,23269,23270,23271,23272,23273,23274,23275,23276,23277,23278,23279,23280,23281,23282,23283,23284,23285,23286,23287,23288,23289,23290,23291,23292,23293,23294,23295,23296,23297,23298,23299,23300,23301,23302,23303,23304,23305,23306,23307,23308,23309,23310,23311,23312,23313,23314,23315,23316,23317,23318,23319,23320,23321,23322,23323,23324,23325,23326,23327,23328,23329,23330,23331,23332,23333,23334,23335,23336,23337,23338,23339,23340,23341,23342,23343,23344,23345,23346,23347,23348,23349,23350,23351,23352,23353,23354,23355,23356,23357,23358,23359,23360,23361,23362,23363,23364,23365,23366,23367,23368,23369,23370,23371,23372,23373,23374,23375,23376,23377,23378,23379,23380,23381,23382,23383,23384,23385,23386,23387,23388,23389,23390,23391,23392,23393,23394,23395,23396,23397,23398,23399,23400,23401,23402,23403,23404,23405,23406,23407,23408,23409,23410,23411,23412,23413,23414,23415,23416,23417,23418,23419,23420,23421,23422,23423,23424,23425,23426,23427,23428,23429,23430,23431,23432,23433,23434,23435,23436,23437,23438,23439,23440,23441,23442,23443,23444,23445,23446,23447,23448,23449,23450,23451,23452,23453,23454,23455,23456,23457,23458,23459,23460,23461,23462,23463,23464,23465,23466,23467,23468,23469,23470,23471,23472,23473,23474,23475,23476,23477,23478,23479,23480,23481,23482,23483,23484,23485,23486,23487,23488,23489,23490,23491,23492,23493,23494,23495,23496,23497,23498,23499,23500,23501,23502,23503,23504,23505,23506,23507,23508,23509,23510,23511,23512,23513,23514,23515,23516,23517,23518,23519,23520,23521,23522,23523,23524,23525,23526,23527,23528,23529,23530,23531,23532,23533,23534,23535,23536,23537,23538,23539,23540,23541,23542,23543,23544,23545,23546,23547,23548,23549,23550,23551,23552,23553,23554,23555,23556,23557,23558,23559,23560,23561,23562,23563,23564,23565,23566,23567,23568,23569,23570,23571,23572,23573,23574,23575,23576,23577,23578,23579,23580,23581,23582,23583,23584,23585,23586,23587,23588,23589,23590,23591,23592,23593,23594,23595,23596,23597,23598,23599,23600,23601,23602,23603,23604,23605,23606,23607,23608,23609,23610,23611,23612,23613,23614,23615,23616,23617,23618,23619,23620,23621,23622,23623,23624,23625,23626,23627,23628,23629,23630,23631,23632,23633,23634,23635,23636,23637,23638,23639,23640,23641,23642,23643,23644,23645,23646,23647,23648,23649,23650,23651,23652,23653,23654,23655,23656,23657,23658,23659,23660,23661,23662,23663,23664,23665,23666,23667,23668,23669,23670,23671,23672,23673,23674,23675,23676,23677,23678,23679,23680,23681,23682,23683,23684,23685,23686,23687,23688,23689,23690,23691,23692,23693,23694,23695,23696,23697,23698,23699,23700,23701,23702,23703,23704,23705,23706,23707,23708,23709,23710,23711,23712,23713,23714,23715,23716,23717,23718,23719,23720,23721,23722,23723,23724,23725,23726,23727,23728,23729,23730,23731,23732,23733,23734,23735,23736,23737,23738,23739,23740,23741,23742,23743,23744,23745,23746,23747,23748,23749,23750,23751,23752,23753,23754,23755,23756,23757,23758,23759,23760,23761,23762,23763,23764,23765,23766,23767,23768,23769,23770,23771,23772,23773,23774,23775,23776,23777,23778,23779,23780,23781,23782,23783,23784,23785,23786,23787,23788,23789,23790,23791,23792,23793,23794,23795,23796,23797,23798,23799,23800,23801,23802,23803,23804,23805,23806,23807,23808,23809,23810,23811,23812,23813,23814,23815,23816,23817,23818,23819,23820,23821,23822,23823,23824,23825,23826,23827,23828,23829,23830,23831,23832,23833,23834,23835,23836,23837,23838,23839,23840,23841,23842,23843,23844,23845,23846,23847,23848,23849,23850,23851,23852,23853,23854,23855,23856,23857,23858,23859,23860,23861,23862,23863,23864,23865,23866,23867,23868,23869,23870,23871,23872,23873,23874,23875,23876,23877,23878,23879,23880,23881,23882,23883,23884,23885,23886,23887,23888,23889,23890,23891,23892,23893,23894,23895,23896,23897,23898,23899,23900,23901,23902,23903,23904,23905,23906,23907,23908,23909,23910,23911,23912,23913,23914,23915,23916,23917,23918,23919,23920,23921,23922,23923,23924,23925,23926,23927,23928,23929,23930,23931,23932,23933,23934,23935,23936,23937,23938,23939,23940,23941,23942,23943,23944,23945,23946,23947,23948,23949,23950,23951,23952,23953,23954,23955,23956,23957,23958,23959,23960,23961,23962,23963,23964,23965,23966,23967,23968,23969,23970,23971,23972,23973,23974,23975,23976,23977,23978,23979,23980,23981,23982,23983,23984,23985,23986,23987,23988,23989,23990,23991,23992,23993,23994,23995,23996,23997,23998,23999,24000,24001,24002,24003,24004,24005,24006,24007,24008,24009,24010,24011,24012,24013,24014,24015,24016,24017,24018,24019,24020,24021,24022,24023,24024,24025,24026,24027,24028,24029,24030,24031,24032,24033,24034,24035,24036,24037,24038,24039,24040,24041,24042,24043,24044,24045,24046,24047,24048,24049,24050,24051,24052,24053,24054,24055,24056,24057,24058,24059,24060,24061,24062,24063,24064,24065,24066,24067,24068,24069,24070,24071,24072,24073,24074,24075,24076,24077,24078,24079,24080,24081,24082,24083,24084,24085,24086,24087,24088,24089,24090,24091,24092,24093,24094,24095,24096,24097,24098,24099,24100,24101,24102,24103,24104,24105,24106,24107,24108,24109,24110,24111,24112,24113,24114,24115,24116,24117,24118,24119,24120,24121,24122,24123,24124,24125,24126,24127,24128,24129,24130,24131,24132,24133,24134,24135,24136,24137,24138,24139,24140,24141,24142,24143,24144,24145,24146,24147,24148,24149,24150,24151,24152,24153,24154,24155,24156,24157,24158,24159,24160,24161,24162,24163,24164,24165,24166,24167,24168,24169,24170,24171,24172,24173,24174,24175,24176,24177,24178,24179,24180,24181,24182,24183,24184,24185,24186,24187,24188,24189,24190,24191,24192,24193,24194,24195,24196,24197,24198,24199,24200,24201,24202,24203,24204,24205,24206,24207,24208,24209,24210,24211,24212,24213,24214,24215,24216,24217,24218,24219,24220,24221,24222,24223,24224,24225,24226,24227,24228,24229,24230,24231,24232,24233,24234,24235,24236,24237,24238,24239,24240,24241,24242,24243,24244,24245,24246,24247,24248,24249,24250,24251,24252,24253,24254,24255,24256,24257,24258,24259,24260,24261,24262,24263,24264,24265,24266,24267,24268,24269,24270,24271,24272,24273,24274,24275,24276,24277,24278,24279,24280,24281,24282,24283,24284,24285,24286,24287,24288,24289,24290,24291,24292,24293,24294,24295,24296,24297,24298,24299,24300,24301,24302,24303,24304,24305,24306,24307,24308,24309,24310,24311,24312,24313,24314,24315,24316,24317,24318,24319,24320,24321,24322,24323,24324,24325,24326,24327,24328,24329,24330,24331,24332,24333,24334,24335,24336,24337,24338,24339,24340,24341,24342,24343,24344,24345,24346,24347,24348,24349,24350,24351,24352,24353,24354,24355,24356,24357,24358,24359,24360,24361,24362,24363,24364,24365,24366,24367,24368,24369,24370,24371,24372,24373,24374,24375,24376,24377,24378,24379,24380,24381,24382,24383,24384,24385,24386,24387,24388,24389,24390,24391,24392,24393,24394,24395,24396,24397,24398,24399,24400,24401,24402,24403,24404,24405,24406,24407,24408,24409,24410,24411,24412,24413,24414,24415,24416,24417,24418,24419,24420,24421,24422,24423,24424,24425,24426,24427,24428,24429,24430,24431,24432,24433,24434,24435,24436,24437,24438,24439,24440,24441,24442,24443,24444,24445,24446,24447,24448,24449,24450,24451,24452,24453,24454,24455,24456,24457,24458,24459,24460,24461,24462,24463,24464,24465,24466,24467,24468,24469,24470,24471,24472,24473,24474,24475,24476,24477,24478,24479,24480,24481,24482,24483,24484,24485,24486,24487,24488,24489,24490,24491,24492,24493,24494,24495,24496,24497,24498,24499,24500,24501,24502,24503,24504,24505,24506,24507,24508,24509,24510,24511,24512,24513,24514,24515,24516,24517,24518,24519,24520,24521,24522,24523,24524,24525,24526,24527,24528,24529,24530,24531,24532,24533,24534,24535,24536,24537,24538,24539,24540,24541,24542,24543,24544,24545,24546,24547,24548,24549,24550,24551,24552,24553,24554,24555,24556,24557,24558,24559,24560,24561,24562,24563,24564,24565,24566,24567,24568,24569,24570,24571,24572,24573,24574,24575,24576,24577,24578,24579,24580,24581,24582,24583,24584,24585,24586,24587,24588,24589,24590,24591,24592,24593,24594,24595,24596,24597,24598,24599,24600,24601,24602,24603,24604,24605,24606,24607,24608,24609,24610,24611,24612,24613,24614,24615,24616,24617,24618,24619,24620,24621,24622,24623,24624,24625,24626,24627,24628,24629,24630,24631,24632,24633,24634,24635,24636,24637,24638,24639,24640,24641,24642,24643,24644,24645,24646,24647,24648,24649,24650,24651,24652,24653,24654,24655,24656,24657,24658,24659,24660,24661,24662,24663,24664,24665,24666,24667,24668,24669,24670,24671,24672,24673,24674,24675,24676,24677,24678,24679,24680,24681,24682,24683,24684,24685,24686,24687,24688,24689,24690,24691,24692,24693,24694,24695,24696,24697,24698,24699,24700,24701,24702,24703,24704,24705,24706,24707,24708,24709,24710,24711,24712,24713,24714,24715,24716,24717,24718,24719,24720,24721,24722,24723,24724,24725,24726,24727,24728,24729,24730,24731,24732,24733,24734,24735,24736,24737,24738,24739,24740,24741,24742,24743,24744,24745,24746,24747,24748,24749,24750,24751,24752,24753,24754,24755,24756,24757,24758,24759,24760,24761,24762,24763,24764,24765,24766,24767,24768,24769,24770,24771,24772,24773,24774,24775,24776,24777,24778,24779,24780,24781,24782,24783,24784,24785,24786,24787,24788,24789,24790,24791,24792,24793,24794,24795,24796,24797,24798,24799,24800,24801,24802,24803,24804,24805,24806,24807,24808,24809,24810,24811,24812,24813,24814,24815,24816,24817,24818,24819,24820,24821,24822,24823,24824,24825,24826,24827,24828,24829,24830,24831,24832,24833,24834,24835,24836,24837,24838,24839,24840,24841,24842,24843,24844,24845,24846,24847,24848,24849,24850,24851,24852,24853,24854,24855,24856,24857,24858,24859,24860,24861,24862,24863,24864,24865,24866,24867,24868,24869,24870,24871,24872,24873,24874,24875,24876,24877,24878,24879,24880,24881,24882,24883,24884,24885,24886,24887,24888,24889,24890,24891,24892,24893,24894,24895,24896,24897,24898,24899,24900,24901,24902,24903,24904,24905,24906,24907,24908,24909,24910,24911,24912,24913,24914,24915,24916,24917,24918,24919,24920,24921,24922,24923,24924,24925,24926,24927,24928,24929,24930,24931,24932,24933,24934,24935,24936,24937,24938,24939,24940,24941,24942,24943,24944,24945,24946,24947,24948,24949,24950,24951,24952,24953,24954,24955,24956,24957,24958,24959,24960,24961,24962,24963,24964,24965,24966,24967,24968,24969,24970,24971,24972,24973,24974,24975,24976,24977,24978,24979,24980,24981,24982,24983,24984,24985,24986,24987,24988,24989,24990,24991,24992,24993,24994,24995,24996,24997,24998,24999,25000,25001,25002,25003,25004,25005,25006,25007,25008,25009,25010,25011,25012,25013,25014,25015,25016,25017,25018,25019,25020,25021,25022,25023,25024,25025,25026,25027,25028,25029,25030,25031,25032,25033,25034,25035,25036,25037,25038,25039,25040,25041,25042,25043,25044,25045,25046,25047,25048,25049,25050,25051,25052,25053,25054,25055,25056,25057,25058,25059,25060,25061,25062,25063,25064,25065,25066,25067,25068,25069,25070,25071,25072,25073,25074,25075,25076,25077,25078,25079,25080,25081,25082,25083,25084,25085,25086,25087,25088,25089,25090,25091,25092,25093,25094,25095,25096,25097,25098,25099,25100,25101,25102,25103,25104,25105,25106,25107,25108,25109,25110,25111,25112,25113,25114,25115,25116,25117,25118,25119,25120,25121,25122,25123,25124,25125,25126,25127,25128,25129,25130,25131,25132,25133,25134,25135,25136,25137,25138,25139,25140,25141,25142,25143,25144,25145,25146,25147,25148,25149,25150,25151,25152,25153,25154,25155,25156,25157,25158,25159,25160,25161,25162,25163,25164,25165,25166,25167,25168,25169,25170,25171,25172,25173,25174,25175,25176,25177,25178,25179,25180,25181,25182,25183,25184,25185,25186,25187,25188,25189,25190,25191,25192,25193,25194,25195,25196,25197,25198,25199,25200,25201,25202,25203,25204,25205,25206,25207,25208,25209,25210,25211,25212,25213,25214,25215,25216,25217,25218,25219,25220,25221,25222,25223,25224,25225,25226,25227,25228,25229,25230,25231,25232,25233,25234,25235,25236,25237,25238,25239,25240,25241,25242,25243,25244,25245,25246,25247,25248,25249,25250,25251,25252,25253,25254,25255,25256,25257,25258,25259,25260,25261,25262,25263,25264,25265,25266,25267,25268,25269,25270,25271,25272,25273,25274,25275,25276,25277,25278,25279,25280,25281,25282,25283,25284,25285,25286,25287,25288,25289,25290,25291,25292,25293,25294,25295,25296,25297,25298,25299,25300,25301,25302,25303,25304,25305,25306,25307,25308,25309,25310,25311,25312,25313,25314,25315,25316,25317,25318,25319,25320,25321,25322,25323,25324,25325,25326,25327,25328,25329,25330,25331,25332,25333,25334,25335,25336,25337,25338,25339,25340,25341,25342,25343,25344,25345,25346,25347,25348,25349,25350,25351,25352,25353,25354,25355,25356,25357,25358,25359,25360,25361,25362,25363,25364,25365,25366,25367,25368,25369,25370,25371,25372,25373,25374,25375,25376,25377,25378,25379,25380,25381,25382,25383,25384,25385,25386,25387,25388,25389,25390,25391,25392,25393,25394,25395,25396,25397,25398,25399,25400,25401,25402,25403,25404,25405,25406,25407,25408,25409,25410,25411,25412,25413,25414,25415,25416,25417,25418,25419,25420,25421,25422,25423,25424,25425,25426,25427,25428,25429,25430,25431,25432,25433,25434,25435,25436,25437,25438,25439,25440,25441,25442,25443,25444,25445,25446,25447,25448,25449,25450,25451,25452,25453,25454,25455,25456,25457,25458,25459,25460,25461,25462,25463,25464,25465,25466,25467,25468,25469,25470,25471,25472,25473,25474,25475,25476,25477,25478,25479,25480,25481,25482,25483,25484,25485,25486,25487,25488,25489,25490,25491,25492,25493,25494,25495,25496,25497,25498,25499,25500,25501,25502,25503,25504,25505,25506,25507,25508,25509,25510,25511,25512,25513,25514,25515,25516,25517,25518,25519,25520,25521,25522,25523,25524,25525,25526,25527,25528,25529,25530,25531,25532,25533,25534,25535,25536,25537,25538,25539,25540,25541,25542,25543,25544,25545,25546,25547,25548,25549,25550,25551,25552,25553,25554,25555,25556,25557,25558,25559,25560,25561,25562,25563,25564,25565,25566,25567,25568,25569,25570,25571,25572,25573,25574,25575,25576,25577,25578,25579,25580,25581,25582,25583,25584,25585,25586,25587,25588,25589,25590,25591,25592,25593,25594,25595,25596,25597,25598,25599,25600,25601,25602,25603,25604,25605,25606,25607,25608,25609,25610,25611,25612,25613,25614,25615,25616,25617,25618,25619,25620,25621,25622,25623,25624,25625,25626,25627,25628,25629,25630,25631,25632,25633,25634,25635,25636,25637,25638,25639,25640,25641,25642,25643,25644,25645,25646,25647,25648,25649,25650,25651,25652,25653,25654,25655,25656,25657,25658,25659,25660,25661,25662,25663,25664,25665,25666,25667,25668,25669,25670,25671,25672,25673,25674,25675,25676,25677,25678,25679,25680,25681,25682,25683,25684,25685,25686,25687,25688,25689,25690,25691,25692,25693,25694,25695,25696,25697,25698,25699,25700,25701,25702,25703,25704,25705,25706,25707,25708,25709,25710,25711,25712,25713,25714,25715,25716,25717,25718,25719,25720,25721,25722,25723,25724,25725,25726,25727,25728,25729,25730,25731,25732,25733,25734,25735,25736,25737,25738,25739,25740,25741,25742,25743,25744,25745,25746,25747,25748,25749,25750,25751,25752,25753,25754,25755,25756,25757,25758,25759,25760,25761,25762,25763,25764,25765,25766,25767,25768,25769,25770,25771,25772,25773,25774,25775,25776,25777,25778,25779,25780,25781,25782,25783,25784,25785,25786,25787,25788,25789,25790,25791,25792,25793,25794,25795,25796,25797,25798,25799,25800,25801,25802,25803,25804,25805,25806,25807,25808,25809,25810,25811,25812,25813,25814,25815,25816,25817,25818,25819,25820,25821,25822,25823,25824,25825,25826,25827,25828,25829,25830,25831,25832,25833,25834,25835,25836,25837,25838,25839,25840,25841,25842,25843,25844,25845,25846,25847,25848,25849,25850,25851,25852,25853,25854,25855,25856,25857,25858,25859,25860,25861,25862,25863,25864,25865,25866,25867,25868,25869,25870,25871,25872,25873,25874,25875,25876,25877,25878,25879,25880,25881,25882,25883,25884,25885,25886,25887,25888,25889,25890,25891,25892,25893,25894,25895,25896,25897,25898,25899,25900,25901,25902,25903,25904,25905,25906,25907,25908,25909,25910,25911,25912,25913,25914,25915,25916,25917,25918,25919,25920,25921,25922,25923,25924,25925,25926,25927,25928,25929,25930,25931,25932,25933,25934,25935,25936,25937,25938,25939,25940,25941,25942,25943,25944,25945,25946,25947,25948,25949,25950,25951,25952,25953,25954,25955,25956,25957,25958,25959,25960,25961,25962,25963,25964,25965,25966,25967,25968,25969,25970,25971,25972,25973,25974,25975,25976,25977,25978,25979,25980,25981,25982,25983,25984,25985,25986,25987,25988,25989,25990,25991,25992,25993,25994,25995,25996,25997,25998,25999,26000,26001,26002,26003,26004,26005,26006,26007,26008,26009,26010,26011,26012,26013,26014,26015,26016,26017,26018,26019,26020,26021,26022,26023,26024,26025,26026,26027,26028,26029,26030,26031,26032,26033,26034,26035,26036,26037,26038,26039,26040,26041,26042,26043,26044,26045,26046,26047,26048,26049,26050,26051,26052,26053,26054,26055,26056,26057,26058,26059,26060,26061,26062,26063,26064,26065,26066,26067,26068,26069,26070,26071,26072,26073,26074,26075,26076,26077,26078,26079,26080,26081,26082,26083,26084,26085,26086,26087,26088,26089,26090,26091,26092,26093,26094,26095,26096,26097,26098,26099,26100,26101,26102,26103,26104,26105,26106,26107,26108,26109,26110,26111,26112,26113,26114,26115,26116,26117,26118,26119,26120,26121,26122,26123,26124,26125,26126,26127,26128,26129,26130,26131,26132,26133,26134,26135,26136,26137,26138,26139,26140,26141,26142,26143,26144,26145,26146,26147,26148,26149,26150,26151,26152,26153,26154,26155,26156,26157,26158,26159,26160,26161,26162,26163,26164,26165,26166,26167,26168,26169,26170,26171,26172,26173,26174,26175,26176,26177,26178,26179,26180,26181,26182,26183,26184,26185,26186,26187,26188,26189,26190,26191,26192,26193,26194,26195,26196,26197,26198,26199,26200,26201,26202,26203,26204,26205,26206,26207,26208,26209,26210,26211,26212,26213,26214,26215,26216,26217,26218,26219,26220,26221,26222,26223,26224,26225,26226,26227,26228,26229,26230,26231,26232,26233,26234,26235,26236,26237,26238,26239,26240,26241,26242,26243,26244,26245,26246,26247,26248,26249,26250,26251,26252,26253,26254,26255,26256,26257,26258,26259,26260,26261,26262,26263,26264,26265,26266,26267,26268,26269,26270,26271,26272,26273,26274,26275,26276,26277,26278,26279,26280,26281,26282,26283,26284,26285,26286,26287,26288,26289,26290,26291,26292,26293,26294,26295,26296,26297,26298,26299,26300,26301,26302,26303,26304,26305,26306,26307,26308,26309,26310,26311,26312,26313,26314,26315,26316,26317,26318,26319,26320,26321,26322,26323,26324,26325,26326,26327,26328,26329,26330,26331,26332,26333,26334,26335,26336,26337,26338,26339,26340,26341,26342,26343,26344,26345,26346,26347,26348,26349,26350,26351,26352,26353,26354,26355,26356,26357,26358,26359,26360,26361,26362,26363,26364,26365,26366,26367,26368,26369,26370,26371,26372,26373,26374,26375,26376,26377,26378,26379,26380,26381,26382,26383,26384,26385,26386,26387,26388,26389,26390,26391,26392,26393,26394,26395,26396,26397,26398,26399,26400,26401,26402,26403,26404,26405,26406,26407,26408,26409,26410,26411,26412,26413,26414,26415,26416,26417,26418,26419,26420,26421,26422,26423,26424,26425,26426,26427,26428,26429,26430,26431,26432,26433,26434,26435,26436,26437,26438,26439,26440,26441,26442,26443,26444,26445,26446,26447,26448,26449,26450,26451,26452,26453,26454,26455,26456,26457,26458,26459,26460,26461,26462,26463,26464,26465,26466,26467,26468,26469,26470,26471,26472,26473,26474,26475,26476,26477,26478,26479,26480,26481,26482,26483,26484,26485,26486,26487,26488,26489,26490,26491,26492,26493,26494,26495,26496,26497,26498,26499,26500,26501,26502,26503,26504,26505,26506,26507,26508,26509,26510,26511,26512,26513,26514,26515,26516,26517,26518,26519,26520,26521,26522,26523,26524,26525,26526,26527,26528,26529,26530,26531,26532,26533,26534,26535,26536,26537,26538,26539,26540,26541,26542,26543,26544,26545,26546,26547,26548,26549,26550,26551,26552,26553,26554,26555,26556,26557,26558,26559,26560,26561,26562,26563,26564,26565,26566,26567,26568,26569,26570,26571,26572,26573,26574,26575,26576,26577,26578,26579,26580,26581,26582,26583,26584,26585,26586,26587,26588,26589,26590,26591,26592,26593,26594,26595,26596,26597,26598,26599,26600,26601,26602,26603,26604,26605,26606,26607,26608,26609,26610,26611,26612,26613,26614,26615,26616,26617,26618,26619,26620,26621,26622,26623,26624,26625,26626,26627,26628,26629,26630,26631,26632,26633,26634,26635,26636,26637,26638,26639,26640,26641,26642,26643,26644,26645,26646,26647,26648,26649,26650,26651,26652,26653,26654,26655,26656,26657,26658,26659,26660,26661,26662,26663,26664,26665,26666,26667,26668,26669,26670,26671,26672,26673,26674,26675,26676,26677,26678,26679,26680,26681,26682,26683,26684,26685,26686,26687,26688,26689,26690,26691,26692,26693,26694,26695,26696,26697,26698,26699,26700,26701,26702,26703,26704,26705,26706,26707,26708,26709,26710,26711,26712,26713,26714,26715,26716,26717,26718,26719,26720,26721,26722,26723,26724,26725,26726,26727,26728,26729,26730,26731,26732,26733,26734,26735,26736,26737,26738,26739,26740,26741,26742,26743,26744,26745,26746,26747,26748,26749,26750,26751,26752,26753,26754,26755,26756,26757,26758,26759,26760,26761,26762,26763,26764,26765,26766,26767,26768,26769,26770,26771,26772,26773,26774,26775,26776,26777,26778,26779,26780,26781,26782,26783,26784,26785,26786,26787,26788,26789,26790,26791,26792,26793,26794,26795,26796,26797,26798,26799,26800,26801,26802,26803,26804,26805,26806,26807,26808,26809,26810,26811,26812,26813,26814,26815,26816,26817,26818,26819,26820,26821,26822,26823,26824,26825,26826,26827,26828,26829,26830,26831,26832,26833,26834,26835,26836,26837,26838,26839,26840,26841,26842,26843,26844,26845,26846,26847,26848,26849,26850,26851,26852,26853,26854,26855,26856,26857,26858,26859,26860,26861,26862,26863,26864,26865,26866,26867,26868,26869,26870,26871,26872,26873,26874,26875,26876,26877,26878,26879,26880,26881,26882,26883,26884,26885,26886,26887,26888,26889,26890,26891,26892,26893,26894,26895,26896,26897,26898,26899,26900,26901,26902,26903,26904,26905,26906,26907,26908,26909,26910,26911,26912,26913,26914,26915,26916,26917,26918,26919,26920,26921,26922,26923,26924,26925,26926,26927,26928,26929,26930,26931,26932,26933,26934,26935,26936,26937,26938,26939,26940,26941,26942,26943,26944,26945,26946,26947,26948,26949,26950,26951,26952,26953,26954,26955,26956,26957,26958,26959,26960,26961,26962,26963,26964,26965,26966,26967,26968,26969,26970,26971,26972,26973,26974,26975,26976,26977,26978,26979,26980,26981,26982,26983,26984,26985,26986,26987,26988,26989,26990,26991,26992,26993,26994,26995,26996,26997,26998,26999,27000,27001,27002,27003,27004,27005,27006,27007,27008,27009,27010,27011,27012,27013,27014,27015,27016,27017,27018,27019,27020,27021,27022,27023,27024,27025,27026,27027,27028,27029,27030,27031,27032,27033,27034,27035,27036,27037,27038,27039,27040,27041,27042,27043,27044,27045,27046,27047,27048,27049,27050,27051,27052,27053,27054,27055,27056,27057,27058,27059,27060,27061,27062,27063,27064,27065,27066,27067,27068,27069,27070,27071,27072,27073,27074,27075,27076,27077,27078,27079,27080,27081,27082,27083,27084,27085,27086,27087,27088,27089,27090,27091,27092,27093,27094,27095,27096,27097,27098,27099,27100,27101,27102,27103,27104,27105,27106,27107,27108,27109,27110,27111,27112,27113,27114,27115,27116,27117,27118,27119,27120,27121,27122,27123,27124,27125,27126,27127,27128,27129,27130,27131,27132,27133,27134,27135,27136,27137,27138,27139,27140,27141,27142,27143,27144,27145,27146,27147,27148,27149,27150,27151,27152,27153,27154,27155,27156,27157,27158,27159,27160,27161,27162,27163,27164,27165,27166,27167,27168,27169,27170,27171,27172,27173,27174,27175,27176,27177,27178,27179,27180,27181,27182,27183,27184,27185,27186,27187,27188,27189,27190,27191,27192,27193,27194,27195,27196,27197,27198,27199,27200,27201,27202,27203,27204,27205,27206,27207,27208,27209,27210,27211,27212,27213,27214,27215,27216,27217,27218,27219,27220,27221,27222,27223,27224,27225,27226,27227,27228,27229,27230,27231,27232,27233,27234,27235,27236,27237,27238,27239,27240,27241,27242,27243,27244,27245,27246,27247,27248,27249,27250,27251,27252,27253,27254,27255,27256,27257,27258,27259,27260,27261,27262,27263,27264,27265,27266,27267,27268,27269,27270,27271,27272,27273,27274,27275,27276,27277,27278,27279,27280,27281,27282,27283,27284,27285,27286,27287,27288,27289,27290,27291,27292,27293,27294,27295,27296,27297,27298,27299,27300,27301,27302,27303,27304,27305,27306,27307,27308,27309,27310,27311,27312,27313,27314,27315,27316,27317,27318,27319,27320,27321,27322,27323,27324,27325,27326,27327,27328,27329,27330,27331,27332,27333,27334,27335,27336,27337,27338,27339,27340,27341,27342,27343,27344,27345,27346,27347,27348,27349,27350,27351,27352,27353,27354,27355,27356,27357,27358,27359,27360,27361,27362,27363,27364,27365,27366,27367,27368,27369,27370,27371,27372,27373,27374,27375,27376,27377,27378,27379,27380,27381,27382,27383,27384,27385,27386,27387,27388,27389,27390,27391,27392,27393,27394,27395,27396,27397,27398,27399,27400,27401,27402,27403,27404,27405,27406,27407,27408,27409,27410,27411,27412,27413,27414,27415,27416,27417,27418,27419,27420,27421,27422,27423,27424,27425,27426,27427,27428,27429,27430,27431,27432,27433,27434,27435,27436,27437,27438,27439,27440,27441,27442,27443,27444,27445,27446,27447,27448,27449,27450,27451,27452,27453,27454,27455,27456,27457,27458,27459,27460,27461,27462,27463,27464,27465,27466,27467,27468,27469,27470,27471,27472,27473,27474,27475,27476,27477,27478,27479,27480,27481,27482,27483,27484,27485,27486,27487,27488,27489,27490,27491,27492,27493,27494,27495,27496,27497,27498,27499,27500,27501,27502,27503,27504,27505,27506,27507,27508,27509,27510,27511,27512,27513,27514,27515,27516,27517,27518,27519,27520,27521,27522,27523,27524,27525,27526,27527,27528,27529,27530,27531,27532,27533,27534,27535,27536,27537,27538,27539,27540,27541,27542,27543,27544,27545,27546,27547,27548,27549,27550,27551,27552,27553,27554,27555,27556,27557,27558,27559,27560,27561,27562,27563,27564,27565,27566,27567,27568,27569,27570,27571,27572,27573,27574,27575,27576,27577,27578,27579,27580,27581,27582,27583,27584,27585,27586,27587,27588,27589,27590,27591,27592,27593,27594,27595,27596,27597,27598,27599,27600,27601,27602,27603,27604,27605,27606,27607,27608,27609,27610,27611,27612,27613,27614,27615,27616,27617,27618,27619,27620,27621,27622,27623,27624,27625,27626,27627,27628,27629,27630,27631,27632,27633,27634,27635,27636,27637,27638,27639,27640,27641,27642,27643,27644,27645,27646,27647,27648,27649,27650,27651,27652,27653,27654,27655,27656,27657,27658,27659,27660,27661,27662,27663,27664,27665,27666,27667,27668,27669,27670,27671,27672,27673,27674,27675,27676,27677,27678,27679,27680,27681,27682,27683,27684,27685,27686,27687,27688,27689,27690,27691,27692,27693,27694,27695,27696,27697,27698,27699,27700,27701,27702,27703,27704,27705,27706,27707,27708,27709,27710,27711,27712,27713,27714,27715,27716,27717,27718,27719,27720,27721,27722,27723,27724,27725,27726,27727,27728,27729,27730,27731,27732,27733,27734,27735,27736,27737,27738,27739,27740,27741,27742,27743,27744,27745,27746,27747,27748,27749,27750,27751,27752,27753,27754,27755,27756,27757,27758,27759,27760,27761,27762,27763,27764,27765,27766,27767,27768,27769,27770,27771,27772,27773,27774,27775,27776,27777,27778,27779,27780,27781,27782,27783,27784,27785,27786,27787,27788,27789,27790,27791,27792,27793,27794,27795,27796,27797,27798,27799,27800,27801,27802,27803,27804,27805,27806,27807,27808,27809,27810,27811,27812,27813,27814,27815,27816,27817,27818,27819,27820,27821,27822,27823,27824,27825,27826,27827,27828,27829,27830,27831,27832,27833,27834,27835,27836,27837,27838,27839,27840,27841,27842,27843,27844,27845,27846,27847,27848,27849,27850,27851,27852,27853,27854,27855,27856,27857,27858,27859,27860,27861,27862,27863,27864,27865,27866,27867,27868,27869,27870,27871,27872,27873,27874,27875,27876,27877,27878,27879,27880,27881,27882,27883,27884,27885,27886,27887,27888,27889,27890,27891,27892,27893,27894,27895,27896,27897,27898,27899,27900,27901,27902,27903,27904,27905,27906,27907,27908,27909,27910,27911,27912,27913,27914,27915,27916,27917,27918,27919,27920,27921,27922,27923,27924,27925,27926,27927,27928,27929,27930,27931,27932,27933,27934,27935,27936,27937,27938,27939,27940,27941,27942,27943,27944,27945,27946,27947,27948,27949,27950,27951,27952,27953,27954,27955,27956,27957,27958,27959,27960,27961,27962,27963,27964,27965,27966,27967,27968,27969,27970,27971,27972,27973,27974,27975,27976,27977,27978,27979,27980,27981,27982,27983,27984,27985,27986,27987,27988,27989,27990,27991,27992,27993,27994,27995,27996,27997,27998,27999,28000,28001,28002,28003,28004,28005,28006,28007,28008,28009,28010,28011,28012,28013,28014,28015,28016,28017,28018,28019,28020,28021,28022,28023,28024,28025,28026,28027,28028,28029,28030,28031,28032,28033,28034,28035,28036,28037,28038,28039,28040,28041,28042,28043,28044,28045,28046,28047,28048,28049,28050,28051,28052,28053,28054,28055,28056,28057,28058,28059,28060,28061,28062,28063,28064,28065,28066,28067,28068,28069,28070,28071,28072,28073,28074,28075,28076,28077,28078,28079,28080,28081,28082,28083,28084,28085,28086,28087,28088,28089,28090,28091,28092,28093,28094,28095,28096,28097,28098,28099,28100,28101,28102,28103,28104,28105,28106,28107,28108,28109,28110,28111,28112,28113,28114,28115,28116,28117,28118,28119,28120,28121,28122,28123,28124,28125,28126,28127,28128,28129,28130,28131,28132,28133,28134,28135,28136,28137,28138,28139,28140,28141,28142,28143,28144,28145,28146,28147,28148,28149,28150,28151,28152,28153,28154,28155,28156,28157,28158,28159,28160,28161,28162,28163,28164,28165,28166,28167,28168,28169,28170,28171,28172,28173,28174,28175,28176,28177,28178,28179,28180,28181,28182,28183,28184,28185,28186,28187,28188,28189,28190,28191,28192,28193,28194,28195,28196,28197,28198,28199,28200,28201,28202,28203,28204,28205,28206,28207,28208,28209,28210,28211,28212,28213,28214,28215,28216,28217,28218,28219,28220,28221,28222,28223,28224,28225,28226,28227,28228,28229,28230,28231,28232,28233,28234,28235,28236,28237,28238,28239,28240,28241,28242,28243,28244,28245,28246,28247,28248,28249,28250,28251,28252,28253,28254,28255,28256,28257,28258,28259,28260,28261,28262,28263,28264,28265,28266,28267,28268,28269,28270,28271,28272,28273,28274,28275,28276,28277,28278,28279,28280,28281,28282,28283,28284,28285,28286,28287,28288,28289,28290,28291,28292,28293,28294,28295,28296,28297,28298,28299,28300,28301,28302,28303,28304,28305,28306,28307,28308,28309,28310,28311,28312,28313,28314,28315,28316,28317,28318,28319,28320,28321,28322,28323,28324,28325,28326,28327,28328,28329,28330,28331,28332,28333,28334,28335,28336,28337,28338,28339,28340,28341,28342,28343,28344,28345,28346,28347,28348,28349,28350,28351,28352,28353,28354,28355,28356,28357,28358,28359,28360,28361,28362,28363,28364,28365,28366,28367,28368,28369,28370,28371,28372,28373,28374,28375,28376,28377,28378,28379,28380,28381,28382,28383,28384,28385,28386,28387,28388,28389,28390,28391,28392,28393,28394,28395,28396,28397,28398,28399,28400,28401,28402,28403,28404,28405,28406,28407,28408,28409,28410,28411,28412,28413,28414,28415,28416,28417,28418,28419,28420,28421,28422,28423,28424,28425,28426,28427,28428,28429,28430,28431,28432,28433,28434,28435,28436,28437,28438,28439,28440,28441,28442,28443,28444,28445,28446,28447,28448,28449,28450,28451,28452,28453,28454,28455,28456,28457,28458,28459,28460,28461,28462,28463,28464,28465,28466,28467,28468,28469,28470,28471,28472,28473,28474,28475,28476,28477,28478,28479,28480,28481,28482,28483,28484,28485,28486,28487,28488,28489,28490,28491,28492,28493,28494,28495,28496,28497,28498,28499,28500,28501,28502,28503,28504,28505,28506,28507,28508,28509,28510,28511,28512,28513,28514,28515,28516,28517,28518,28519,28520,28521,28522,28523,28524,28525,28526,28527,28528,28529,28530,28531,28532,28533,28534,28535,28536,28537,28538,28539,28540,28541,28542,28543,28544,28545,28546,28547,28548,28549,28550,28551,28552,28553,28554,28555,28556,28557,28558,28559,28560,28561,28562,28563,28564,28565,28566,28567,28568,28569,28570,28571,28572,28573,28574,28575,28576,28577,28578,28579,28580,28581,28582,28583,28584,28585,28586,28587,28588,28589,28590,28591,28592,28593,28594,28595,28596,28597,28598,28599,28600,28601,28602,28603,28604,28605,28606,28607,28608,28609,28610,28611,28612,28613,28614,28615,28616,28617,28618,28619,28620,28621,28622,28623,28624,28625,28626,28627,28628,28629,28630,28631,28632,28633,28634,28635,28636,28637,28638,28639,28640,28641,28642,28643,28644,28645,28646,28647,28648,28649,28650,28651,28652,28653,28654,28655,28656,28657,28658,28659,28660,28661,28662,28663,28664,28665,28666,28667,28668,28669,28670,28671,28672,28673,28674,28675,28676,28677,28678,28679,28680,28681,28682,28683,28684,28685,28686,28687,28688,28689,28690,28691,28692,28693,28694,28695,28696,28697,28698,28699,28700,28701,28702,28703,28704,28705,28706,28707,28708,28709,28710,28711,28712,28713,28714,28715,28716,28717,28718,28719,28720,28721,28722,28723,28724,28725,28726,28727,28728,28729,28730,28731,28732,28733,28734,28735,28736,28737,28738,28739,28740,28741,28742,28743,28744,28745,28746,28747,28748,28749,28750,28751,28752,28753,28754,28755,28756,28757,28758,28759,28760,28761,28762,28763,28764,28765,28766,28767,28768,28769,28770,28771,28772,28773,28774,28775,28776,28777,28778,28779,28780,28781,28782,28783,28784,28785,28786,28787,28788,28789,28790,28791,28792,28793,28794,28795,28796,28797,28798,28799,28800,28801,28802,28803,28804,28805,28806,28807,28808,28809,28810,28811,28812,28813,28814,28815,28816,28817,28818,28819,28820,28821,28822,28823,28824,28825,28826,28827,28828,28829,28830,28831,28832,28833,28834,28835,28836,28837,28838,28839,28840,28841,28842,28843,28844,28845,28846,28847,28848,28849,28850,28851,28852,28853,28854,28855,28856,28857,28858,28859,28860,28861,28862,28863,28864,28865,28866,28867,28868,28869,28870,28871,28872,28873,28874,28875,28876,28877,28878,28879,28880,28881,28882,28883,28884,28885,28886,28887,28888,28889,28890,28891,28892,28893,28894,28895,28896,28897,28898,28899,28900,28901,28902,28903,28904,28905,28906,28907,28908,28909,28910,28911,28912,28913,28914,28915,28916,28917,28918,28919,28920,28921,28922,28923,28924,28925,28926,28927,28928,28929,28930,28931,28932,28933,28934,28935,28936,28937,28938,28939,28940,28941,28942,28943,28944,28945,28946,28947,28948,28949,28950,28951,28952,28953,28954,28955,28956,28957,28958,28959,28960,28961,28962,28963,28964,28965,28966,28967,28968,28969,28970,28971,28972,28973,28974,28975,28976,28977,28978,28979,28980,28981,28982,28983,28984,28985,28986,28987,28988,28989,28990,28991,28992,28993,28994,28995,28996,28997,28998,28999,29000,29001,29002,29003,29004,29005,29006,29007,29008,29009,29010,29011,29012,29013,29014,29015,29016,29017,29018,29019,29020,29021,29022,29023,29024,29025,29026,29027,29028,29029,29030,29031,29032,29033,29034,29035,29036,29037,29038,29039,29040,29041,29042,29043,29044,29045,29046,29047,29048,29049,29050,29051,29052,29053,29054,29055,29056,29057,29058,29059,29060,29061,29062,29063,29064,29065,29066,29067,29068,29069,29070,29071,29072,29073,29074,29075,29076,29077,29078,29079,29080,29081,29082,29083,29084,29085,29086,29087,29088,29089,29090,29091,29092,29093,29094,29095,29096,29097,29098,29099,29100,29101,29102,29103,29104,29105,29106,29107,29108,29109,29110,29111,29112,29113,29114,29115,29116,29117,29118,29119,29120,29121,29122,29123,29124,29125,29126,29127,29128,29129,29130,29131,29132,29133,29134,29135,29136,29137,29138,29139,29140,29141,29142,29143,29144,29145,29146,29147,29148,29149,29150,29151,29152,29153,29154,29155,29156,29157,29158,29159,29160,29161,29162,29163,29164,29165,29166,29167,29168,29169,29170,29171,29172,29173,29174,29175,29176,29177,29178,29179,29180,29181,29182,29183,29184,29185,29186,29187,29188,29189,29190,29191,29192,29193,29194,29195,29196,29197,29198,29199,29200,29201,29202,29203,29204,29205,29206,29207,29208,29209,29210,29211,29212,29213,29214,29215,29216,29217,29218,29219,29220,29221,29222,29223,29224,29225,29226,29227,29228,29229,29230,29231,29232,29233,29234,29235,29236,29237,29238,29239,29240,29241,29242,29243,29244,29245,29246,29247,29248,29249,29250,29251,29252,29253,29254,29255,29256,29257,29258,29259,29260,29261,29262,29263,29264,29265,29266,29267,29268,29269,29270,29271,29272,29273,29274,29275,29276,29277,29278,29279,29280,29281,29282,29283,29284,29285,29286,29287,29288,29289,29290,29291,29292,29293,29294,29295,29296,29297,29298,29299,29300,29301,29302,29303,29304,29305,29306,29307,29308,29309,29310,29311,29312,29313,29314,29315,29316,29317,29318,29319,29320,29321,29322,29323,29324,29325,29326,29327,29328,29329,29330,29331,29332,29333,29334,29335,29336,29337,29338,29339,29340,29341,29342,29343,29344,29345,29346,29347,29348,29349,29350,29351,29352,29353,29354,29355,29356,29357,29358,29359,29360,29361,29362,29363,29364,29365,29366,29367,29368,29369,29370,29371,29372,29373,29374,29375,29376,29377,29378,29379,29380,29381,29382,29383,29384,29385,29386,29387,29388,29389,29390,29391,29392,29393,29394,29395,29396,29397,29398,29399,29400,29401,29402,29403,29404,29405,29406,29407,29408,29409,29410,29411,29412,29413,29414,29415,29416,29417,29418,29419,29420,29421,29422,29423,29424,29425,29426,29427,29428,29429,29430,29431,29432,29433,29434,29435,29436,29437,29438,29439,29440,29441,29442,29443,29444,29445,29446,29447,29448,29449,29450,29451,29452,29453,29454,29455,29456,29457,29458,29459,29460,29461,29462,29463,29464,29465,29466,29467,29468,29469,29470,29471,29472,29473,29474,29475,29476,29477,29478,29479,29480,29481,29482,29483,29484,29485,29486,29487,29488,29489,29490,29491,29492,29493,29494,29495,29496,29497,29498,29499,29500,29501,29502,29503,29504,29505,29506,29507,29508,29509,29510,29511,29512,29513,29514,29515,29516,29517,29518,29519,29520,29521,29522,29523,29524,29525,29526,29527,29528,29529,29530,29531,29532,29533,29534,29535,29536,29537,29538,29539,29540,29541,29542,29543,29544,29545,29546,29547,29548,29549,29550,29551,29552,29553,29554,29555,29556,29557,29558,29559,29560,29561,29562,29563,29564,29565,29566,29567,29568,29569,29570,29571,29572,29573,29574,29575,29576,29577,29578,29579,29580,29581,29582,29583,29584,29585,29586,29587,29588,29589,29590,29591,29592,29593,29594,29595,29596,29597,29598,29599,29600,29601,29602,29603,29604,29605,29606,29607,29608,29609,29610,29611,29612,29613,29614,29615,29616,29617,29618,29619,29620,29621,29622,29623,29624,29625,29626,29627,29628,29629,29630,29631,29632,29633,29634,29635,29636,29637,29638,29639,29640,29641,29642,29643,29644,29645,29646,29647,29648,29649,29650,29651,29652,29653,29654,29655,29656,29657,29658,29659,29660,29661,29662,29663,29664,29665,29666,29667,29668,29669,29670,29671,29672,29673,29674,29675,29676,29677,29678,29679,29680,29681,29682,29683,29684,29685,29686,29687,29688,29689,29690,29691,29692,29693,29694,29695,29696,29697,29698,29699,29700,29701,29702,29703,29704,29705,29706,29707,29708,29709,29710,29711,29712,29713,29714,29715,29716,29717,29718,29719,29720,29721,29722,29723,29724,29725,29726,29727,29728,29729,29730,29731,29732,29733,29734,29735,29736,29737,29738,29739,29740,29741,29742,29743,29744,29745,29746,29747,29748,29749,29750,29751,29752,29753,29754,29755,29756,29757,29758,29759,29760,29761,29762,29763,29764,29765,29766,29767,29768,29769,29770,29771,29772,29773,29774,29775,29776,29777,29778,29779,29780,29781,29782,29783,29784,29785,29786,29787,29788,29789,29790,29791,29792,29793,29794,29795,29796,29797,29798,29799,29800,29801,29802,29803,29804,29805,29806,29807,29808,29809,29810,29811,29812,29813,29814,29815,29816,29817,29818,29819,29820,29821,29822,29823,29824,29825,29826,29827,29828,29829,29830,29831,29832,29833,29834,29835,29836,29837,29838,29839,29840,29841,29842,29843,29844,29845,29846,29847,29848,29849,29850,29851,29852,29853,29854,29855,29856,29857,29858,29859,29860,29861,29862,29863,29864,29865,29866,29867,29868,29869,29870,29871,29872,29873,29874,29875,29876,29877,29878,29879,29880,29881,29882,29883,29884,29885,29886,29887,29888,29889,29890,29891,29892,29893,29894,29895,29896,29897,29898,29899,29900,29901,29902,29903,29904,29905,29906,29907,29908,29909,29910,29911,29912,29913,29914,29915,29916,29917,29918,29919,29920,29921,29922,29923,29924,29925,29926,29927,29928,29929,29930,29931,29932,29933,29934,29935,29936,29937,29938,29939,29940,29941,29942,29943,29944,29945,29946,29947,29948,29949,29950,29951,29952,29953,29954,29955,29956,29957,29958,29959,29960,29961,29962,29963,29964,29965,29966,29967,29968,29969,29970,29971,29972,29973,29974,29975,29976,29977,29978,29979,29980,29981,29982,29983,29984,29985,29986,29987,29988,29989,29990,29991,29992,29993,29994,29995,29996,29997,29998,29999,30000,30001,30002,30003,30004,30005,30006,30007,30008,30009,30010,30011,30012,30013,30014,30015,30016,30017,30018,30019,30020,30021,30022,30023,30024,30025,30026,30027,30028,30029,30030,30031,30032,30033,30034,30035,30036,30037,30038,30039,30040,30041,30042,30043,30044,30045,30046,30047,30048,30049,30050,30051,30052,30053,30054,30055,30056,30057,30058,30059,30060,30061,30062,30063,30064,30065,30066,30067,30068,30069,30070,30071,30072,30073,30074,30075,30076,30077,30078,30079,30080,30081,30082,30083,30084,30085,30086,30087,30088,30089,30090,30091,30092,30093,30094,30095,30096,30097,30098,30099,30100,30101,30102,30103,30104,30105,30106,30107,30108,30109,30110,30111,30112,30113,30114,30115,30116,30117,30118,30119,30120,30121,30122,30123,30124,30125,30126,30127,30128,30129,30130,30131,30132,30133,30134,30135,30136,30137,30138,30139,30140,30141,30142,30143,30144,30145,30146,30147,30148,30149,30150,30151,30152,30153,30154,30155,30156,30157,30158,30159,30160,30161,30162,30163,30164,30165,30166,30167,30168,30169,30170,30171,30172,30173,30174,30175,30176,30177,30178,30179,30180,30181,30182,30183,30184,30185,30186,30187,30188,30189,30190,30191,30192,30193,30194,30195,30196,30197,30198,30199,30200,30201,30202,30203,30204,30205,30206,30207,30208,30209,30210,30211,30212,30213,30214,30215,30216,30217,30218,30219,30220,30221,30222,30223,30224,30225,30226,30227,30228,30229,30230,30231,30232,30233,30234,30235,30236,30237,30238,30239,30240,30241,30242,30243,30244,30245,30246,30247,30248,30249,30250,30251,30252,30253,30254,30255,30256,30257,30258,30259,30260,30261,30262,30263,30264,30265,30266,30267,30268,30269,30270,30271,30272,30273,30274,30275,30276,30277,30278,30279,30280,30281,30282,30283,30284,30285,30286,30287,30288,30289,30290,30291,30292,30293,30294,30295,30296,30297,30298,30299,30300,30301,30302,30303,30304,30305,30306,30307,30308,30309,30310,30311,30312,30313,30314,30315,30316,30317,30318,30319,30320,30321,30322,30323,30324,30325,30326,30327,30328,30329,30330,30331,30332,30333,30334,30335,30336,30337,30338,30339,30340,30341,30342,30343,30344,30345,30346,30347,30348,30349,30350,30351,30352,30353,30354,30355,30356,30357,30358,30359,30360,30361,30362,30363,30364,30365,30366,30367,30368,30369,30370,30371,30372,30373,30374,30375,30376,30377,30378,30379,30380,30381,30382,30383,30384,30385,30386,30387,30388,30389,30390,30391,30392,30393,30394,30395,30396,30397,30398,30399,30400,30401,30402,30403,30404,30405,30406,30407,30408,30409,30410,30411,30412,30413,30414,30415,30416,30417,30418,30419,30420,30421,30422,30423,30424,30425,30426,30427,30428,30429,30430,30431,30432,30433,30434,30435,30436,30437,30438,30439,30440,30441,30442,30443,30444,30445,30446,30447,30448,30449,30450,30451,30452,30453,30454,30455,30456,30457,30458,30459,30460,30461,30462,30463,30464,30465,30466,30467,30468,30469,30470,30471,30472,30473,30474,30475,30476,30477,30478,30479,30480,30481,30482,30483,30484,30485,30486,30487,30488,30489,30490,30491,30492,30493,30494,30495,30496,30497,30498,30499,30500,30501,30502,30503,30504,30505,30506,30507,30508,30509,30510,30511,30512,30513,30514,30515,30516,30517,30518,30519,30520,30521,30522,30523,30524,30525,30526,30527,30528,30529,30530,30531,30532,30533,30534,30535,30536,30537,30538,30539,30540,30541,30542,30543,30544,30545,30546,30547,30548,30549,30550,30551,30552,30553,30554,30555,30556,30557,30558,30559,30560,30561,30562,30563,30564,30565,30566,30567,30568,30569,30570,30571,30572,30573,30574,30575,30576,30577,30578,30579,30580,30581,30582,30583,30584,30585,30586,30587,30588,30589,30590,30591,30592,30593,30594,30595,30596,30597,30598,30599,30600,30601,30602,30603,30604,30605,30606,30607,30608,30609,30610,30611,30612,30613,30614,30615,30616,30617,30618,30619,30620,30621,30622,30623,30624,30625,30626,30627,30628,30629,30630,30631,30632,30633,30634,30635,30636,30637,30638,30639,30640,30641,30642,30643,30644,30645,30646,30647,30648,30649,30650,30651,30652,30653,30654,30655,30656,30657,30658,30659,30660,30661,30662,30663,30664,30665,30666,30667,30668,30669,30670,30671,30672,30673,30674,30675,30676,30677,30678,30679,30680,30681,30682,30683,30684,30685,30686,30687,30688,30689,30690,30691,30692,30693,30694,30695,30696,30697,30698,30699,30700,30701,30702,30703,30704,30705,30706,30707,30708,30709,30710,30711,30712,30713,30714,30715,30716,30717,30718,30719,30720,30721,30722,30723,30724,30725,30726,30727,30728,30729,30730,30731,30732,30733,30734,30735,30736,30737,30738,30739,30740,30741,30742,30743,30744,30745,30746,30747,30748,30749,30750,30751,30752,30753,30754,30755,30756,30757,30758,30759,30760,30761,30762,30763,30764,30765,30766,30767,30768,30769,30770,30771,30772,30773,30774,30775,30776,30777,30778,30779,30780,30781,30782,30783,30784,30785,30786,30787,30788,30789,30790,30791,30792,30793,30794,30795,30796,30797,30798,30799,30800,30801,30802,30803,30804,30805,30806,30807,30808,30809,30810,30811,30812,30813,30814,30815,30816,30817,30818,30819,30820,30821,30822,30823,30824,30825,30826,30827,30828,30829,30830,30831,30832,30833,30834,30835,30836,30837,30838,30839,30840,30841,30842,30843,30844,30845,30846,30847,30848,30849,30850,30851,30852,30853,30854,30855,30856,30857,30858,30859,30860,30861,30862,30863,30864,30865,30866,30867,30868,30869,30870,30871,30872,30873,30874,30875,30876,30877,30878,30879,30880,30881,30882,30883,30884,30885,30886,30887,30888,30889,30890,30891,30892,30893,30894,30895,30896,30897,30898,30899,30900,30901,30902,30903,30904,30905,30906,30907,30908,30909,30910,30911,30912,30913,30914,30915,30916,30917,30918,30919,30920,30921,30922,30923,30924,30925,30926,30927,30928,30929,30930,30931,30932,30933,30934,30935,30936,30937,30938,30939,30940,30941,30942,30943,30944,30945,30946,30947,30948,30949,30950,30951,30952,30953,30954,30955,30956,30957,30958,30959,30960,30961,30962,30963,30964,30965,30966,30967,30968,30969,30970,30971,30972,30973,30974,30975,30976,30977,30978,30979,30980,30981,30982,30983,30984,30985,30986,30987,30988,30989,30990,30991,30992,30993,30994,30995,30996,30997,30998,30999,31000,31001,31002,31003,31004,31005,31006,31007,31008,31009,31010,31011,31012,31013,31014,31015,31016,31017,31018,31019,31020,31021,31022,31023,31024,31025,31026,31027,31028,31029,31030,31031,31032,31033,31034,31035,31036,31037,31038,31039,31040,31041,31042,31043,31044,31045,31046,31047,31048,31049,31050,31051,31052,31053,31054,31055,31056,31057,31058,31059,31060,31061,31062,31063,31064,31065,31066,31067,31068,31069,31070,31071,31072,31073,31074,31075,31076,31077,31078,31079,31080,31081,31082,31083,31084,31085,31086,31087,31088,31089,31090,31091,31092,31093,31094,31095,31096,31097,31098,31099,31100,31101,31102,31103,31104,31105,31106,31107,31108,31109,31110,31111,31112,31113,31114,31115,31116,31117,31118,31119,31120,31121,31122,31123,31124,31125,31126,31127,31128,31129,31130,31131,31132,31133,31134,31135,31136,31137,31138,31139,31140,31141,31142,31143,31144,31145,31146,31147,31148,31149,31150,31151,31152,31153,31154,31155,31156,31157,31158,31159,31160,31161,31162,31163,31164,31165,31166,31167,31168,31169,31170,31171,31172,31173,31174,31175,31176,31177,31178,31179,31180,31181,31182,31183,31184,31185,31186,31187,31188,31189,31190,31191,31192,31193,31194,31195,31196,31197,31198,31199,31200,31201,31202,31203,31204,31205,31206,31207,31208,31209,31210,31211,31212,31213,31214,31215,31216,31217,31218,31219,31220,31221,31222,31223,31224,31225,31226,31227,31228,31229,31230,31231,31232,31233,31234,31235,31236,31237,31238,31239,31240,31241,31242,31243,31244,31245,31246,31247,31248,31249,31250,31251,31252,31253,31254,31255,31256,31257,31258,31259,31260,31261,31262,31263,31264,31265,31266,31267,31268,31269,31270,31271,31272,31273,31274,31275,31276,31277,31278,31279,31280,31281,31282,31283,31284,31285,31286,31287,31288,31289,31290,31291,31292,31293,31294,31295,31296,31297,31298,31299,31300,31301,31302,31303,31304,31305,31306,31307,31308,31309,31310,31311,31312,31313,31314,31315,31316,31317,31318,31319,31320,31321,31322,31323,31324,31325,31326,31327,31328,31329,31330,31331,31332,31333,31334,31335,31336,31337,31338,31339,31340,31341,31342,31343,31344,31345,31346,31347,31348,31349,31350,31351,31352,31353,31354,31355,31356,31357,31358,31359,31360,31361,31362,31363,31364,31365,31366,31367,31368,31369,31370,31371,31372,31373,31374,31375,31376,31377,31378,31379,31380,31381,31382,31383,31384,31385,31386,31387,31388,31389,31390,31391,31392,31393,31394,31395,31396,31397,31398,31399,31400,31401,31402,31403,31404,31405,31406,31407,31408,31409,31410,31411,31412,31413,31414,31415,31416,31417,31418,31419,31420,31421,31422,31423,31424,31425,31426,31427,31428,31429,31430,31431,31432,31433,31434,31435,31436,31437,31438,31439,31440,31441,31442,31443,31444,31445,31446,31447,31448,31449,31450,31451,31452,31453,31454,31455,31456,31457,31458,31459,31460,31461,31462,31463,31464,31465,31466,31467,31468,31469,31470,31471,31472,31473,31474,31475,31476,31477,31478,31479,31480,31481,31482,31483,31484,31485,31486,31487,31488,31489,31490,31491,31492,31493,31494,31495,31496,31497,31498,31499,31500,31501,31502,31503,31504,31505,31506,31507,31508,31509,31510,31511,31512,31513,31514,31515,31516,31517,31518,31519,31520,31521,31522,31523,31524,31525,31526,31527,31528,31529,31530,31531,31532,31533,31534,31535,31536,31537,31538,31539,31540,31541,31542,31543,31544,31545,31546,31547,31548,31549,31550,31551,31552,31553,31554,31555,31556,31557,31558,31559,31560,31561,31562,31563,31564,31565,31566,31567,31568,31569,31570,31571,31572,31573,31574,31575,31576,31577,31578,31579,31580,31581,31582,31583,31584,31585,31586,31587,31588,31589,31590,31591,31592,31593,31594,31595,31596,31597,31598,31599,31600,31601,31602,31603,31604,31605,31606,31607,31608,31609,31610,31611,31612,31613,31614,31615,31616,31617,31618,31619,31620,31621,31622,31623,31624,31625,31626,31627,31628,31629,31630,31631,31632,31633,31634,31635,31636,31637,31638,31639,31640,31641,31642,31643,31644,31645,31646,31647,31648,31649,31650,31651,31652,31653,31654,31655,31656,31657,31658,31659,31660,31661,31662,31663,31664,31665,31666,31667,31668,31669,31670,31671,31672,31673,31674,31675,31676,31677,31678,31679,31680,31681,31682,31683,31684,31685,31686,31687,31688,31689,31690,31691,31692,31693,31694,31695,31696,31697,31698,31699,31700,31701,31702,31703,31704,31705,31706,31707,31708,31709,31710,31711,31712,31713,31714,31715,31716,31717,31718,31719,31720,31721,31722,31723,31724,31725,31726,31727,31728,31729,31730,31731,31732,31733,31734,31735,31736,31737,31738,31739,31740,31741,31742,31743,31744,31745,31746,31747,31748,31749,31750,31751,31752,31753,31754,31755,31756,31757,31758,31759,31760,31761,31762,31763,31764,31765,31766,31767,31768,31769,31770,31771,31772,31773,31774,31775,31776,31777,31778,31779,31780,31781,31782,31783,31784,31785,31786,31787,31788,31789,31790,31791,31792,31793,31794,31795,31796,31797,31798,31799,31800,31801,31802,31803,31804,31805,31806,31807,31808,31809,31810,31811,31812,31813,31814,31815,31816,31817,31818,31819,31820,31821,31822,31823,31824,31825,31826,31827,31828,31829,31830,31831,31832,31833,31834,31835,31836,31837,31838,31839,31840,31841,31842,31843,31844,31845,31846,31847,31848,31849,31850,31851,31852,31853,31854,31855,31856,31857,31858,31859,31860,31861,31862,31863,31864,31865,31866,31867,31868,31869,31870,31871,31872,31873,31874,31875,31876,31877,31878,31879,31880,31881,31882,31883,31884,31885,31886,31887,31888,31889,31890,31891,31892,31893,31894,31895,31896,31897,31898,31899,31900,31901,31902,31903,31904,31905,31906,31907,31908,31909,31910,31911,31912,31913,31914,31915,31916,31917,31918,31919,31920,31921,31922,31923,31924,31925,31926,31927,31928,31929,31930,31931,31932,31933,31934,31935,31936,31937,31938,31939,31940,31941,31942,31943,31944,31945,31946,31947,31948,31949,31950,31951,31952,31953,31954,31955,31956,31957,31958,31959,31960,31961,31962,31963,31964,31965,31966,31967,31968,31969,31970,31971,31972,31973,31974,31975,31976,31977,31978,31979,31980,31981,31982,31983,31984,31985,31986,31987,31988,31989,31990,31991,31992,31993,31994,31995,31996,31997,31998,31999,32000,32001,32002,32003,32004,32005,32006,32007,32008,32009,32010,32011,32012,32013,32014,32015,32016,32017,32018,32019,32020,32021,32022,32023,32024,32025,32026,32027,32028,32029,32030,32031,32032,32033,32034,32035,32036,32037,32038,32039,32040,32041,32042,32043,32044,32045,32046,32047,32048,32049,32050,32051,32052,32053,32054,32055,32056,32057,32058,32059,32060,32061,32062,32063,32064,32065,32066,32067,32068,32069,32070,32071,32072,32073,32074,32075,32076,32077,32078,32079,32080,32081,32082,32083,32084,32085,32086,32087,32088,32089,32090,32091,32092,32093,32094,32095,32096,32097,32098,32099,32100,32101,32102,32103,32104,32105,32106,32107,32108,32109,32110,32111,32112,32113,32114,32115,32116,32117,32118,32119,32120,32121,32122,32123,32124,32125,32126,32127,32128,32129,32130,32131,32132,32133,32134,32135,32136,32137,32138,32139,32140,32141,32142,32143,32144,32145,32146,32147,32148,32149,32150,32151,32152,32153,32154,32155,32156,32157,32158,32159,32160,32161,32162,32163,32164,32165,32166,32167,32168,32169,32170,32171,32172,32173,32174,32175,32176,32177,32178,32179,32180,32181,32182,32183,32184,32185,32186,32187,32188,32189,32190,32191,32192,32193,32194,32195,32196,32197,32198,32199,32200,32201,32202,32203,32204,32205,32206,32207,32208,32209,32210,32211,32212,32213,32214,32215,32216,32217,32218,32219,32220,32221,32222,32223,32224,32225,32226,32227,32228,32229,32230,32231,32232,32233,32234,32235,32236,32237,32238,32239,32240,32241,32242,32243,32244,32245,32246,32247,32248,32249,32250,32251,32252,32253,32254,32255,32256,32257,32258,32259,32260,32261,32262,32263,32264,32265,32266,32267,32268,32269,32270,32271,32272,32273,32274,32275,32276,32277,32278,32279,32280,32281,32282,32283,32284,32285,32286,32287,32288,32289,32290,32291,32292,32293,32294,32295,32296,32297,32298,32299,32300,32301,32302,32303,32304,32305,32306,32307,32308,32309,32310,32311,32312,32313,32314,32315,32316,32317,32318,32319,32320,32321,32322,32323,32324,32325,32326,32327,32328,32329,32330,32331,32332,32333,32334,32335,32336,32337,32338,32339,32340,32341,32342,32343,32344,32345,32346,32347,32348,32349,32350,32351,32352,32353,32354,32355,32356,32357,32358,32359,32360,32361,32362,32363,32364,32365,32366,32367,32368,32369,32370,32371,32372,32373,32374,32375,32376,32377,32378,32379,32380,32381,32382,32383,32384,32385,32386,32387,32388,32389,32390,32391,32392,32393,32394,32395,32396,32397,32398,32399,32400,32401,32402,32403,32404,32405,32406,32407,32408,32409,32410,32411,32412,32413,32414,32415,32416,32417,32418,32419,32420,32421,32422,32423,32424,32425,32426,32427,32428,32429,32430,32431,32432,32433,32434,32435,32436,32437,32438,32439,32440,32441,32442,32443,32444,32445,32446,32447,32448,32449,32450,32451,32452,32453,32454,32455,32456,32457,32458,32459,32460,32461,32462,32463,32464,32465,32466,32467,32468,32469,32470,32471,32472,32473,32474,32475,32476,32477,32478,32479,32480,32481,32482,32483,32484,32485,32486,32487,32488,32489,32490,32491,32492,32493,32494,32495,32496,32497,32498,32499,32500,32501,32502,32503,32504,32505,32506,32507,32508,32509,32510,32511,32512,32513,32514,32515,32516,32517,32518,32519,32520,32521,32522,32523,32524,32525,32526,32527,32528,32529,32530,32531,32532,32533,32534,32535,32536,32537,32538,32539,32540,32541,32542,32543,32544,32545,32546,32547,32548,32549,32550,32551,32552,32553,32554,32555,32556,32557,32558,32559,32560,32561,32562,32563,32564,32565,32566,32567,32568,32569,32570,32571,32572,32573,32574,32575,32576,32577,32578,32579,32580,32581,32582,32583,32584,32585,32586,32587,32588,32589,32590,32591,32592,32593,32594,32595,32596,32597,32598,32599,32600,32601,32602,32603,32604,32605,32606,32607,32608,32609,32610,32611,32612,32613,32614,32615,32616,32617,32618,32619,32620,32621,32622,32623,32624,32625,32626,32627,32628,32629,32630,32631,32632,32633,32634,32635,32636,32637,32638,32639,32640,32641,32642,32643,32644,32645,32646,32647,32648,32649,32650,32651,32652,32653,32654,32655,32656,32657,32658,32659,32660,32661,32662,32663,32664,32665,32666,32667,32668,32669,32670,32671,32672,32673,32674,32675,32676,32677,32678,32679,32680,32681,32682,32683,32684,32685,32686,32687,32688,32689,32690,32691,32692,32693,32694,32695,32696,32697,32698,32699,32700,32701,32702,32703,32704,32705,32706,32707,32708,32709,32710,32711,32712,32713,32714,32715,32716,32717,32718,32719,32720,32721,32722,32723,32724,32725,32726,32727,32728,32729,32730,32731,32732,32733,32734,32735,32736,32737,32738,32739,32740,32741,32742,32743,32744,32745,32746,32747,32748,32749,32750,32751,32752,32753,32754,32755,32756,32757,32758,32759,32760,32761,32762,32763,32764,32765,32766,32767,32768,32769,32770,32771,32772,32773,32774,32775,32776,32777,32778,32779,32780,32781,32782,32783,32784,32785,32786,32787,32788,32789,32790,32791,32792,32793,32794,32795,32796,32797,32798,32799,32800,32801,32802,32803,32804,32805,32806,32807,32808,32809,32810,32811,32812,32813,32814,32815,32816,32817,32818,32819,32820,32821,32822,32823,32824,32825,32826,32827,32828,32829,32830,32831,32832,32833,32834,32835,32836,32837,32838,32839,32840,32841,32842,32843,32844,32845,32846,32847,32848,32849,32850,32851,32852,32853,32854,32855,32856,32857,32858,32859,32860,32861,32862,32863,32864,32865,32866,32867,32868,32869,32870,32871,32872,32873,32874,32875,32876,32877,32878,32879,32880,32881,32882,32883,32884,32885,32886,32887,32888,32889,32890,32891,32892,32893,32894,32895,32896,32897,32898,32899,32900,32901,32902,32903,32904,32905,32906,32907,32908,32909,32910,32911,32912,32913,32914,32915,32916,32917,32918,32919,32920,32921,32922,32923,32924,32925,32926,32927,32928,32929,32930,32931,32932,32933,32934,32935,32936,32937,32938,32939,32940,32941,32942,32943,32944,32945,32946,32947,32948,32949,32950,32951,32952,32953,32954,32955,32956,32957,32958,32959,32960,32961,32962,32963,32964,32965,32966,32967,32968,32969,32970,32971,32972,32973,32974,32975,32976,32977,32978,32979,32980,32981,32982,32983,32984,32985,32986,32987,32988,32989,32990,32991,32992,32993,32994,32995,32996,32997,32998,32999,33000,33001,33002,33003,33004,33005,33006,33007,33008,33009,33010,33011,33012,33013,33014,33015,33016,33017,33018,33019,33020,33021,33022,33023,33024,33025,33026,33027,33028,33029,33030,33031,33032,33033,33034,33035,33036,33037,33038,33039,33040,33041,33042,33043,33044,33045,33046,33047,33048,33049,33050,33051,33052,33053,33054,33055,33056,33057,33058,33059,33060,33061,33062,33063,33064,33065,33066,33067,33068,33069,33070,33071,33072,33073,33074,33075,33076,33077,33078,33079,33080,33081,33082,33083,33084,33085,33086,33087,33088,33089,33090,33091,33092,33093,33094,33095,33096,33097,33098,33099,33100,33101,33102,33103,33104,33105,33106,33107,33108,33109,33110,33111,33112,33113,33114,33115,33116,33117,33118,33119,33120,33121,33122,33123,33124,33125,33126,33127,33128,33129,33130,33131,33132,33133,33134,33135,33136,33137,33138,33139,33140,33141,33142,33143,33144,33145,33146,33147,33148,33149,33150,33151,33152,33153,33154,33155,33156,33157,33158,33159,33160,33161,33162,33163,33164,33165,33166,33167,33168,33169,33170,33171,33172,33173,33174,33175,33176,33177,33178,33179,33180,33181,33182,33183,33184,33185,33186,33187,33188,33189,33190,33191,33192,33193,33194,33195,33196,33197,33198,33199,33200,33201,33202,33203,33204,33205,33206,33207,33208,33209,33210,33211,33212,33213,33214,33215,33216,33217,33218,33219,33220,33221,33222,33223,33224,33225,33226,33227,33228,33229,33230,33231,33232,33233,33234,33235,33236,33237,33238,33239,33240,33241,33242,33243,33244,33245,33246,33247,33248,33249,33250,33251,33252,33253,33254,33255,33256,33257,33258,33259,33260,33261,33262,33263,33264,33265,33266,33267,33268,33269,33270,33271,33272,33273,33274,33275,33276,33277,33278,33279,33280,33281,33282,33283,33284,33285,33286,33287,33288,33289,33290,33291,33292,33293,33294,33295,33296,33297,33298,33299,33300,33301,33302,33303,33304,33305,33306,33307,33308,33309,33310,33311,33312,33313,33314,33315,33316,33317,33318,33319,33320,33321,33322,33323,33324,33325,33326,33327,33328,33329,33330,33331,33332,33333,33334,33335,33336,33337,33338,33339,33340,33341,33342,33343,33344,33345,33346,33347,33348,33349,33350,33351,33352,33353,33354,33355,33356,33357,33358,33359,33360,33361,33362,33363,33364,33365,33366,33367,33368,33369,33370,33371,33372,33373,33374,33375,33376,33377,33378,33379,33380,33381,33382,33383,33384,33385,33386,33387,33388,33389,33390,33391,33392,33393,33394,33395,33396,33397,33398,33399,33400,33401,33402,33403,33404,33405,33406,33407,33408,33409,33410,33411,33412,33413,33414,33415,33416,33417,33418,33419,33420,33421,33422,33423,33424,33425,33426,33427,33428,33429,33430,33431,33432,33433,33434,33435,33436,33437,33438,33439,33440,33441,33442,33443,33444,33445,33446,33447,33448,33449,33450,33451,33452,33453,33454,33455,33456,33457,33458,33459,33460,33461,33462,33463,33464,33465,33466,33467,33468,33469,33470,33471,33472,33473,33474,33475,33476,33477,33478,33479,33480,33481,33482,33483,33484,33485,33486,33487,33488,33489,33490,33491,33492,33493,33494,33495,33496,33497,33498,33499,33500,33501,33502,33503,33504,33505,33506,33507,33508,33509,33510,33511,33512,33513,33514,33515,33516,33517,33518,33519,33520,33521,33522,33523,33524,33525,33526,33527,33528,33529,33530,33531,33532,33533,33534,33535,33536,33537,33538,33539,33540,33541,33542,33543,33544,33545,33546,33547,33548,33549,33550,33551,33552,33553,33554,33555,33556,33557,33558,33559,33560,33561,33562,33563,33564,33565,33566,33567,33568,33569,33570,33571,33572,33573,33574,33575,33576,33577,33578,33579,33580,33581,33582,33583,33584,33585,33586,33587,33588,33589,33590,33591,33592,33593,33594,33595,33596,33597,33598,33599,33600,33601,33602,33603,33604,33605,33606,33607,33608,33609,33610,33611,33612,33613,33614,33615,33616,33617,33618,33619,33620,33621,33622,33623,33624,33625,33626,33627,33628,33629,33630,33631,33632,33633,33634,33635,33636,33637,33638,33639,33640,33641,33642,33643,33644,33645,33646,33647,33648,33649,33650,33651,33652,33653,33654,33655,33656,33657,33658,33659,33660,33661,33662,33663,33664,33665,33666,33667,33668,33669,33670,33671,33672,33673,33674,33675,33676,33677,33678,33679,33680,33681,33682,33683,33684,33685,33686,33687,33688,33689,33690,33691,33692,33693,33694,33695,33696,33697,33698,33699,33700,33701,33702,33703,33704,33705,33706,33707,33708,33709,33710,33711,33712,33713,33714,33715,33716,33717,33718,33719,33720,33721,33722,33723,33724,33725,33726,33727,33728,33729,33730,33731,33732,33733,33734,33735,33736,33737,33738,33739,33740,33741,33742,33743,33744,33745,33746,33747,33748,33749,33750,33751,33752,33753,33754,33755,33756,33757,33758,33759,33760,33761,33762,33763,33764,33765,33766,33767,33768,33769,33770,33771,33772,33773,33774,33775,33776,33777,33778,33779,33780,33781,33782,33783,33784,33785,33786,33787,33788,33789,33790,33791,33792,33793,33794,33795,33796,33797,33798,33799,33800,33801,33802,33803,33804,33805,33806,33807,33808,33809,33810,33811,33812,33813,33814,33815,33816,33817,33818,33819,33820,33821,33822,33823,33824,33825,33826,33827,33828,33829,33830,33831,33832,33833,33834,33835,33836,33837,33838,33839,33840,33841,33842,33843,33844,33845,33846,33847,33848,33849,33850,33851,33852,33853,33854,33855,33856,33857,33858,33859,33860,33861,33862,33863,33864,33865,33866,33867,33868,33869,33870,33871,33872,33873,33874,33875,33876,33877,33878,33879,33880,33881,33882,33883,33884,33885,33886,33887,33888,33889,33890,33891,33892,33893,33894,33895,33896,33897,33898,33899,33900,33901,33902,33903,33904,33905,33906,33907,33908,33909,33910,33911,33912,33913,33914,33915,33916,33917,33918,33919,33920,33921,33922,33923,33924,33925,33926,33927,33928,33929,33930,33931,33932,33933,33934,33935,33936,33937,33938,33939,33940,33941,33942,33943,33944,33945,33946,33947,33948,33949,33950,33951,33952,33953,33954,33955,33956,33957,33958,33959,33960,33961,33962,33963,33964,33965,33966,33967,33968,33969,33970,33971,33972,33973,33974,33975,33976,33977,33978,33979,33980,33981,33982,33983,33984,33985,33986,33987,33988,33989,33990,33991,33992,33993,33994,33995,33996,33997,33998,33999,34000,34001,34002,34003,34004,34005,34006,34007,34008,34009,34010,34011,34012,34013,34014,34015,34016,34017,34018,34019,34020,34021,34022,34023,34024,34025,34026,34027,34028,34029,34030,34031,34032,34033,34034,34035,34036,34037,34038,34039,34040,34041,34042,34043,34044,34045,34046,34047,34048,34049,34050,34051,34052,34053,34054,34055,34056,34057,34058,34059,34060,34061,34062,34063,34064,34065,34066,34067,34068,34069,34070,34071,34072,34073,34074,34075,34076,34077,34078,34079,34080,34081,34082,34083,34084,34085,34086,34087,34088,34089,34090,34091,34092,34093,34094,34095,34096,34097,34098,34099,34100,34101,34102,34103,34104,34105,34106,34107,34108,34109,34110,34111,34112,34113,34114,34115,34116,34117,34118,34119,34120,34121,34122,34123,34124,34125,34126,34127,34128,34129,34130,34131,34132,34133,34134,34135,34136,34137,34138,34139,34140,34141,34142,34143,34144,34145,34146,34147,34148,34149,34150,34151,34152,34153,34154,34155,34156,34157,34158,34159,34160,34161,34162,34163,34164,34165,34166,34167,34168,34169,34170,34171,34172,34173,34174,34175,34176,34177,34178,34179,34180,34181,34182,34183,34184,34185,34186,34187,34188,34189,34190,34191,34192,34193,34194,34195,34196,34197,34198,34199,34200,34201,34202,34203,34204,34205,34206,34207,34208,34209,34210,34211,34212,34213,34214,34215,34216,34217,34218,34219,34220,34221,34222,34223,34224,34225,34226,34227,34228,34229,34230,34231,34232,34233,34234,34235,34236,34237,34238,34239,34240,34241,34242,34243,34244,34245,34246,34247,34248,34249,34250,34251,34252,34253,34254,34255,34256,34257,34258,34259,34260,34261,34262,34263,34264,34265,34266,34267,34268,34269,34270,34271,34272,34273,34274,34275,34276,34277,34278,34279,34280,34281,34282,34283,34284,34285,34286,34287,34288,34289,34290,34291,34292,34293,34294,34295,34296,34297,34298,34299,34300,34301,34302,34303,34304,34305,34306,34307,34308,34309,34310,34311,34312,34313,34314,34315,34316,34317,34318,34319,34320,34321,34322,34323,34324,34325,34326,34327,34328,34329,34330,34331,34332,34333,34334,34335,34336,34337,34338,34339,34340,34341,34342,34343,34344,34345,34346,34347,34348,34349,34350,34351,34352,34353,34354,34355,34356,34357,34358,34359,34360,34361,34362,34363,34364,34365,34366,34367,34368,34369,34370,34371,34372,34373,34374,34375,34376,34377,34378,34379,34380,34381,34382,34383,34384,34385,34386,34387,34388,34389,34390,34391,34392,34393,34394,34395,34396,34397,34398,34399,34400,34401,34402,34403,34404,34405,34406,34407,34408,34409,34410,34411,34412,34413,34414,34415,34416,34417,34418,34419,34420,34421,34422,34423,34424,34425,34426,34427,34428,34429,34430,34431,34432,34433,34434,34435,34436,34437,34438,34439,34440,34441,34442,34443,34444,34445,34446,34447,34448,34449,34450,34451,34452,34453,34454,34455,34456,34457,34458,34459,34460,34461,34462,34463,34464,34465,34466,34467,34468,34469,34470,34471,34472,34473,34474,34475,34476,34477,34478,34479,34480,34481,34482,34483,34484,34485,34486,34487,34488,34489,34490,34491,34492,34493,34494,34495,34496,34497,34498,34499,34500,34501,34502,34503,34504,34505,34506,34507,34508,34509,34510,34511,34512,34513,34514,34515,34516,34517,34518,34519,34520,34521,34522,34523,34524,34525,34526,34527,34528,34529,34530,34531,34532,34533,34534,34535,34536,34537,34538,34539,34540,34541,34542,34543,34544,34545,34546,34547,34548,34549,34550,34551,34552,34553,34554,34555,34556,34557,34558,34559,34560,34561,34562,34563,34564,34565,34566,34567,34568,34569,34570,34571,34572,34573,34574,34575,34576,34577,34578,34579,34580,34581,34582,34583,34584,34585,34586,34587,34588,34589,34590,34591,34592,34593,34594,34595,34596,34597,34598,34599,34600,34601,34602,34603,34604,34605,34606,34607,34608,34609,34610,34611,34612,34613,34614,34615,34616,34617,34618,34619,34620,34621,34622,34623,34624,34625,34626,34627,34628,34629,34630,34631,34632,34633,34634,34635,34636,34637,34638,34639,34640,34641,34642,34643,34644,34645,34646,34647,34648,34649,34650,34651,34652,34653,34654,34655,34656,34657,34658,34659,34660,34661,34662,34663,34664,34665,34666,34667,34668,34669,34670,34671,34672,34673,34674,34675,34676,34677,34678,34679,34680,34681,34682,34683,34684,34685,34686,34687,34688,34689,34690,34691,34692,34693,34694,34695,34696,34697,34698,34699,34700,34701,34702,34703,34704,34705,34706,34707,34708,34709,34710,34711,34712,34713,34714,34715,34716,34717,34718,34719,34720,34721,34722,34723,34724,34725,34726,34727,34728,34729,34730,34731,34732,34733,34734,34735,34736,34737,34738,34739,34740,34741,34742,34743,34744,34745,34746,34747,34748,34749,34750,34751,34752,34753,34754,34755,34756,34757,34758,34759,34760,34761,34762,34763,34764,34765,34766,34767,34768,34769,34770,34771,34772,34773,34774,34775,34776,34777,34778,34779,34780,34781,34782,34783,34784,34785,34786,34787,34788,34789,34790,34791,34792,34793,34794,34795,34796,34797,34798,34799,34800,34801,34802,34803,34804,34805,34806,34807,34808,34809,34810,34811,34812,34813,34814,34815,34816,34817,34818,34819,34820,34821,34822,34823,34824,34825,34826,34827,34828,34829,34830,34831,34832,34833,34834,34835,34836,34837,34838,34839,34840,34841,34842,34843,34844,34845,34846,34847,34848,34849,34850,34851,34852,34853,34854,34855,34856,34857,34858,34859,34860,34861,34862,34863,34864,34865,34866,34867,34868,34869,34870,34871,34872,34873,34874,34875,34876,34877,34878,34879,34880,34881,34882,34883,34884,34885,34886,34887,34888,34889,34890,34891,34892,34893,34894,34895,34896,34897,34898,34899,34900,34901,34902,34903,34904,34905,34906,34907,34908,34909,34910,34911,34912,34913,34914,34915,34916,34917,34918,34919,34920,34921,34922,34923,34924,34925,34926,34927,34928,34929,34930,34931,34932,34933,34934,34935,34936,34937,34938,34939,34940,34941,34942,34943,34944,34945,34946,34947,34948,34949,34950,34951,34952,34953,34954,34955,34956,34957,34958,34959,34960,34961,34962,34963,34964,34965,34966,34967,34968,34969,34970,34971,34972,34973,34974,34975,34976,34977,34978,34979,34980,34981,34982,34983,34984,34985,34986,34987,34988,34989,34990,34991,34992,34993,34994,34995,34996,34997,34998,34999,35000,35001,35002,35003,35004,35005,35006,35007,35008,35009,35010,35011,35012,35013,35014,35015,35016,35017,35018,35019,35020,35021,35022,35023,35024,35025,35026,35027,35028,35029,35030,35031,35032,35033,35034,35035,35036,35037,35038,35039,35040,35041,35042,35043,35044,35045,35046,35047,35048,35049,35050,35051,35052,35053,35054,35055,35056,35057,35058,35059,35060,35061,35062,35063,35064,35065,35066,35067,35068,35069,35070,35071,35072,35073,35074,35075,35076,35077,35078,35079,35080,35081,35082,35083,35084,35085,35086,35087,35088,35089,35090,35091,35092,35093,35094,35095,35096,35097,35098,35099,35100,35101,35102,35103,35104,35105,35106,35107,35108,35109,35110,35111,35112,35113,35114,35115,35116,35117,35118,35119,35120,35121,35122,35123,35124,35125,35126,35127,35128,35129,35130,35131,35132,35133,35134,35135,35136,35137,35138,35139,35140,35141,35142,35143,35144,35145,35146,35147,35148,35149,35150,35151,35152,35153,35154,35155,35156,35157,35158,35159,35160,35161,35162,35163,35164,35165,35166,35167,35168,35169,35170,35171,35172,35173,35174,35175,35176,35177,35178,35179,35180,35181,35182,35183,35184,35185,35186,35187,35188,35189,35190,35191,35192,35193,35194,35195,35196,35197,35198,35199,35200,35201,35202,35203,35204,35205,35206,35207,35208,35209,35210,35211,35212,35213,35214,35215,35216,35217,35218,35219,35220,35221,35222,35223,35224,35225,35226,35227,35228,35229,35230,35231,35232,35233,35234,35235,35236,35237,35238,35239,35240,35241,35242,35243,35244,35245,35246,35247,35248,35249,35250,35251,35252,35253,35254,35255,35256,35257,35258,35259,35260,35261,35262,35263,35264,35265,35266,35267,35268,35269,35270,35271,35272,35273,35274,35275,35276,35277,35278,35279,35280,35281,35282,35283,35284,35285,35286,35287,35288,35289,35290,35291,35292,35293,35294,35295,35296,35297,35298,35299,35300,35301,35302,35303,35304,35305,35306,35307,35308,35309,35310,35311,35312,35313,35314,35315,35316,35317,35318,35319,35320,35321,35322,35323,35324,35325,35326,35327,35328,35329,35330,35331,35332,35333,35334,35335,35336,35337,35338,35339,35340,35341,35342,35343,35344,35345,35346,35347,35348,35349,35350,35351,35352,35353,35354,35355,35356,35357,35358,35359,35360,35361,35362,35363,35364,35365,35366,35367,35368,35369,35370,35371,35372,35373,35374,35375,35376,35377,35378,35379,35380,35381,35382,35383,35384,35385,35386,35387,35388,35389,35390,35391,35392,35393,35394,35395,35396,35397,35398,35399,35400,35401,35402,35403,35404,35405,35406,35407,35408,35409,35410,35411,35412,35413,35414,35415,35416,35417,35418,35419,35420,35421,35422,35423,35424,35425,35426,35427,35428,35429,35430,35431,35432,35433,35434,35435,35436,35437,35438,35439,35440,35441,35442,35443,35444,35445,35446,35447,35448,35449,35450,35451,35452,35453,35454,35455,35456,35457,35458,35459,35460,35461,35462,35463,35464,35465,35466,35467,35468,35469,35470,35471,35472,35473,35474,35475,35476,35477,35478,35479,35480,35481,35482,35483,35484,35485,35486,35487,35488,35489,35490,35491,35492,35493,35494,35495,35496,35497,35498,35499,35500,35501,35502,35503,35504,35505,35506,35507,35508,35509,35510,35511,35512,35513,35514,35515,35516,35517,35518,35519,35520,35521,35522,35523,35524,35525,35526,35527,35528,35529,35530,35531,35532,35533,35534,35535,35536,35537,35538,35539,35540,35541,35542,35543,35544,35545,35546,35547,35548,35549,35550,35551,35552,35553,35554,35555,35556,35557,35558,35559,35560,35561,35562,35563,35564,35565,35566,35567,35568,35569,35570,35571,35572,35573,35574,35575,35576,35577,35578,35579,35580,35581,35582,35583,35584,35585,35586,35587,35588,35589,35590,35591,35592,35593,35594,35595,35596,35597,35598,35599,35600,35601,35602,35603,35604,35605,35606,35607,35608,35609,35610,35611,35612,35613,35614,35615,35616,35617,35618,35619,35620,35621,35622,35623,35624,35625,35626,35627,35628,35629,35630,35631,35632,35633,35634,35635,35636,35637,35638,35639,35640,35641,35642,35643,35644,35645,35646,35647,35648,35649,35650,35651,35652,35653,35654,35655,35656,35657,35658,35659,35660,35661,35662,35663,35664,35665,35666,35667,35668,35669,35670,35671,35672,35673,35674,35675,35676,35677,35678,35679,35680,35681,35682,35683,35684,35685,35686,35687,35688,35689,35690,35691,35692,35693,35694,35695,35696,35697,35698,35699,35700,35701,35702,35703,35704,35705,35706,35707,35708,35709,35710,35711,35712,35713,35714,35715,35716,35717,35718,35719,35720,35721,35722,35723,35724,35725,35726,35727,35728,35729,35730,35731,35732,35733,35734,35735,35736,35737,35738,35739,35740,35741,35742,35743,35744,35745,35746,35747,35748,35749,35750,35751,35752,35753,35754,35755,35756,35757,35758,35759,35760,35761,35762,35763,35764,35765,35766,35767,35768,35769,35770,35771,35772,35773,35774,35775,35776,35777,35778,35779,35780,35781,35782,35783,35784,35785,35786,35787,35788,35789,35790,35791,35792,35793,35794,35795,35796,35797,35798,35799,35800,35801,35802,35803,35804,35805,35806,35807,35808,35809,35810,35811,35812,35813,35814,35815,35816,35817,35818,35819,35820,35821,35822,35823,35824,35825,35826,35827,35828,35829,35830,35831,35832,35833,35834,35835,35836,35837,35838,35839,35840,35841,35842,35843,35844,35845,35846,35847,35848,35849,35850,35851,35852,35853,35854,35855,35856,35857,35858,35859,35860,35861,35862,35863,35864,35865,35866,35867,35868,35869,35870,35871,35872,35873,35874,35875,35876,35877,35878,35879,35880,35881,35882,35883,35884,35885,35886,35887,35888,35889,35890,35891,35892,35893,35894,35895,35896,35897,35898,35899,35900,35901,35902,35903,35904,35905,35906,35907,35908,35909,35910,35911,35912,35913,35914,35915,35916,35917,35918,35919,35920,35921,35922,35923,35924,35925,35926,35927,35928,35929,35930,35931,35932,35933,35934,35935,35936,35937,35938,35939,35940,35941,35942,35943,35944,35945,35946,35947,35948,35949,35950,35951,35952,35953,35954,35955,35956,35957,35958,35959,35960,35961,35962,35963,35964,35965,35966,35967,35968,35969,35970,35971,35972,35973,35974,35975,35976,35977,35978,35979,35980,35981,35982,35983,35984,35985,35986,35987,35988,35989,35990,35991,35992,35993,35994,35995,35996,35997,35998,35999,36000,36001,36002,36003,36004,36005,36006,36007,36008,36009,36010,36011,36012,36013,36014,36015,36016,36017,36018,36019,36020,36021,36022,36023,36024,36025,36026,36027,36028,36029,36030,36031,36032,36033,36034,36035,36036,36037,36038,36039,36040,36041,36042,36043,36044,36045,36046,36047,36048,36049,36050,36051,36052,36053,36054,36055,36056,36057,36058,36059,36060,36061,36062,36063,36064,36065,36066,36067,36068,36069,36070,36071,36072,36073,36074,36075,36076,36077,36078,36079,36080,36081,36082,36083,36084,36085,36086,36087,36088,36089,36090,36091,36092,36093,36094,36095,36096,36097,36098,36099,36100,36101,36102,36103,36104,36105,36106,36107,36108,36109,36110,36111,36112,36113,36114,36115,36116,36117,36118,36119,36120,36121,36122,36123,36124,36125,36126,36127,36128,36129,36130,36131,36132,36133,36134,36135,36136,36137,36138,36139,36140,36141,36142,36143,36144,36145,36146,36147,36148,36149,36150,36151,36152,36153,36154,36155,36156,36157,36158,36159,36160,36161,36162,36163,36164,36165,36166,36167,36168,36169,36170,36171,36172,36173,36174,36175,36176,36177,36178,36179,36180,36181,36182,36183,36184,36185,36186,36187,36188,36189,36190,36191,36192,36193,36194,36195,36196,36197,36198,36199,36200,36201,36202,36203,36204,36205,36206,36207,36208,36209,36210,36211,36212,36213,36214,36215,36216,36217,36218,36219,36220,36221,36222,36223,36224,36225,36226,36227,36228,36229,36230,36231,36232,36233,36234,36235,36236,36237,36238,36239,36240,36241,36242,36243,36244,36245,36246,36247,36248,36249,36250,36251,36252,36253,36254,36255,36256,36257,36258,36259,36260,36261,36262,36263,36264,36265,36266,36267,36268,36269,36270,36271,36272,36273,36274,36275,36276,36277,36278,36279,36280,36281,36282,36283,36284,36285,36286,36287,36288,36289,36290,36291,36292,36293,36294,36295,36296,36297,36298,36299,36300,36301,36302,36303,36304,36305,36306,36307,36308,36309,36310,36311,36312,36313,36314,36315,36316,36317,36318,36319,36320,36321,36322,36323,36324,36325,36326,36327,36328,36329,36330,36331,36332,36333,36334,36335,36336,36337,36338,36339,36340,36341,36342,36343,36344,36345,36346,36347,36348,36349,36350,36351,36352,36353,36354,36355,36356,36357,36358,36359,36360,36361,36362,36363,36364,36365,36366,36367,36368,36369,36370,36371,36372,36373,36374,36375,36376,36377,36378,36379,36380,36381,36382,36383,36384,36385,36386,36387,36388,36389,36390,36391,36392,36393,36394,36395,36396,36397,36398,36399,36400,36401,36402,36403,36404,36405,36406,36407,36408,36409,36410,36411,36412,36413,36414,36415,36416,36417,36418,36419,36420,36421,36422,36423,36424,36425,36426,36427,36428,36429,36430,36431,36432,36433,36434,36435,36436,36437,36438,36439,36440,36441,36442,36443,36444,36445,36446,36447,36448,36449,36450,36451,36452,36453,36454,36455,36456,36457,36458,36459,36460,36461,36462,36463,36464,36465,36466,36467,36468,36469,36470,36471,36472,36473,36474,36475,36476,36477,36478,36479,36480,36481,36482,36483,36484,36485,36486,36487,36488,36489,36490,36491,36492,36493,36494,36495,36496,36497,36498,36499,36500,36501,36502,36503,36504,36505,36506,36507,36508,36509,36510,36511,36512,36513,36514,36515,36516,36517,36518,36519,36520,36521,36522,36523,36524,36525,36526,36527,36528,36529,36530,36531,36532,36533,36534,36535,36536,36537,36538,36539,36540,36541,36542,36543,36544,36545,36546,36547,36548,36549,36550,36551,36552,36553,36554,36555,36556,36557,36558,36559,36560,36561,36562,36563,36564,36565,36566,36567,36568,36569,36570,36571,36572,36573,36574,36575,36576,36577,36578,36579,36580,36581,36582,36583,36584,36585,36586,36587,36588,36589,36590,36591,36592,36593,36594,36595,36596,36597,36598,36599,36600,36601,36602,36603,36604,36605,36606,36607,36608,36609,36610,36611,36612,36613,36614,36615,36616,36617,36618,36619,36620,36621,36622,36623,36624,36625,36626,36627,36628,36629,36630,36631,36632,36633,36634,36635,36636,36637,36638,36639,36640,36641,36642,36643,36644,36645,36646,36647,36648,36649,36650,36651,36652,36653,36654,36655,36656,36657,36658,36659,36660,36661,36662,36663,36664,36665,36666,36667,36668,36669,36670,36671,36672,36673,36674,36675,36676,36677,36678,36679,36680,36681,36682,36683,36684,36685,36686,36687,36688,36689,36690,36691,36692,36693,36694,36695,36696,36697,36698,36699,36700,36701,36702,36703,36704,36705,36706,36707,36708,36709,36710,36711,36712,36713,36714,36715,36716,36717,36718,36719,36720,36721,36722,36723,36724,36725,36726,36727,36728,36729,36730,36731,36732,36733,36734,36735,36736,36737,36738,36739,36740,36741,36742,36743,36744,36745,36746,36747,36748,36749,36750,36751,36752,36753,36754,36755,36756,36757,36758,36759,36760,36761,36762,36763,36764,36765,36766,36767,36768,36769,36770,36771,36772,36773,36774,36775,36776,36777,36778,36779,36780,36781,36782,36783,36784,36785,36786,36787,36788,36789,36790,36791,36792,36793,36794,36795,36796,36797,36798,36799,36800,36801,36802,36803,36804,36805,36806,36807,36808,36809,36810,36811,36812,36813,36814,36815,36816,36817,36818,36819,36820,36821,36822,36823,36824,36825,36826,36827,36828,36829,36830,36831,36832,36833,36834,36835,36836,36837,36838,36839,36840,36841,36842,36843,36844,36845,36846,36847,36848,36849,36850,36851,36852,36853,36854,36855,36856,36857,36858,36859,36860,36861,36862,36863,36864,36865,36866,36867,36868,36869,36870,36871,36872,36873,36874,36875,36876,36877,36878,36879,36880,36881,36882,36883,36884,36885,36886,36887,36888,36889,36890,36891,36892,36893,36894,36895,36896,36897,36898,36899,36900,36901,36902,36903,36904,36905,36906,36907,36908,36909,36910,36911,36912,36913,36914,36915,36916,36917,36918,36919,36920,36921,36922,36923,36924,36925,36926,36927,36928,36929,36930,36931,36932,36933,36934,36935,36936,36937,36938,36939,36940,36941,36942,36943,36944,36945,36946,36947,36948,36949,36950,36951,36952,36953,36954,36955,36956,36957,36958,36959,36960,36961,36962,36963,36964,36965,36966,36967,36968,36969,36970,36971,36972,36973,36974,36975,36976,36977,36978,36979,36980,36981,36982,36983,36984,36985,36986,36987,36988,36989,36990,36991,36992,36993,36994,36995,36996,36997,36998,36999,37000,37001,37002,37003,37004,37005,37006,37007,37008,37009,37010,37011,37012,37013,37014,37015,37016,37017,37018,37019,37020,37021,37022,37023,37024,37025,37026,37027,37028,37029,37030,37031,37032,37033,37034,37035,37036,37037,37038,37039,37040,37041,37042,37043,37044,37045,37046,37047,37048,37049,37050,37051,37052,37053,37054,37055,37056,37057,37058,37059,37060,37061,37062,37063,37064,37065,37066,37067,37068,37069,37070,37071,37072,37073,37074,37075,37076,37077,37078,37079,37080,37081,37082,37083,37084,37085,37086,37087,37088,37089,37090,37091,37092,37093,37094,37095,37096,37097,37098,37099,37100,37101,37102,37103,37104,37105,37106,37107,37108,37109,37110,37111,37112,37113,37114,37115,37116,37117,37118,37119,37120,37121,37122,37123,37124,37125,37126,37127,37128,37129,37130,37131,37132,37133,37134,37135,37136,37137,37138,37139,37140,37141,37142,37143,37144,37145,37146,37147,37148,37149,37150,37151,37152,37153,37154,37155,37156,37157,37158,37159,37160,37161,37162,37163,37164,37165,37166,37167,37168,37169,37170,37171,37172,37173,37174,37175,37176,37177,37178,37179,37180,37181,37182,37183,37184,37185,37186,37187,37188,37189,37190,37191,37192,37193,37194,37195,37196,37197,37198,37199,37200,37201,37202,37203,37204,37205,37206,37207,37208,37209,37210,37211,37212,37213,37214,37215,37216,37217,37218,37219,37220,37221,37222,37223,37224,37225,37226,37227,37228,37229,37230,37231,37232,37233,37234,37235,37236,37237,37238,37239,37240,37241,37242,37243,37244,37245,37246,37247,37248,37249,37250,37251,37252,37253,37254,37255,37256,37257,37258,37259,37260,37261,37262,37263,37264,37265,37266,37267,37268,37269,37270,37271,37272,37273,37274,37275,37276,37277,37278,37279,37280,37281,37282,37283,37284,37285,37286,37287,37288,37289,37290,37291,37292,37293,37294,37295,37296,37297,37298,37299,37300,37301,37302,37303,37304,37305,37306,37307,37308,37309,37310,37311,37312,37313,37314,37315,37316,37317,37318,37319,37320,37321,37322,37323,37324,37325,37326,37327,37328,37329,37330,37331,37332,37333,37334,37335,37336,37337,37338,37339,37340,37341,37342,37343,37344,37345,37346,37347,37348,37349,37350,37351,37352,37353,37354,37355,37356,37357,37358,37359,37360,37361,37362,37363,37364,37365,37366,37367,37368,37369,37370,37371,37372,37373,37374,37375,37376,37377,37378,37379,37380,37381,37382,37383,37384,37385,37386,37387,37388,37389,37390,37391,37392,37393,37394,37395,37396,37397,37398,37399,37400,37401,37402,37403,37404,37405,37406,37407,37408,37409,37410,37411,37412,37413,37414,37415,37416,37417,37418,37419,37420,37421,37422,37423,37424,37425,37426,37427,37428,37429,37430,37431,37432,37433,37434,37435,37436,37437,37438,37439,37440,37441,37442,37443,37444,37445,37446,37447,37448,37449,37450,37451,37452,37453,37454,37455,37456,37457,37458,37459,37460,37461,37462,37463,37464,37465,37466,37467,37468,37469,37470,37471,37472,37473,37474,37475,37476,37477,37478,37479,37480,37481,37482,37483,37484,37485,37486,37487,37488,37489,37490,37491,37492,37493,37494,37495,37496,37497,37498,37499,37500,37501,37502,37503,37504,37505,37506,37507,37508,37509,37510,37511,37512,37513,37514,37515,37516,37517,37518,37519,37520,37521,37522,37523,37524,37525,37526,37527,37528,37529,37530,37531,37532,37533,37534,37535,37536,37537,37538,37539,37540,37541,37542,37543,37544,37545,37546,37547,37548,37549,37550,37551,37552,37553,37554,37555,37556,37557,37558,37559,37560,37561,37562,37563,37564,37565,37566,37567,37568,37569,37570,37571,37572,37573,37574,37575,37576,37577,37578,37579,37580,37581,37582,37583,37584,37585,37586,37587,37588,37589,37590,37591,37592,37593,37594,37595,37596,37597,37598,37599,37600,37601,37602,37603,37604,37605,37606,37607,37608,37609,37610,37611,37612,37613,37614,37615,37616,37617,37618,37619,37620,37621,37622,37623,37624,37625,37626,37627,37628,37629,37630,37631,37632,37633,37634,37635,37636,37637,37638,37639,37640,37641,37642,37643,37644,37645,37646,37647,37648,37649,37650,37651,37652,37653,37654,37655,37656,37657,37658,37659,37660,37661,37662,37663,37664,37665,37666,37667,37668,37669,37670,37671,37672,37673,37674,37675,37676,37677,37678,37679,37680,37681,37682,37683,37684,37685,37686,37687,37688,37689,37690,37691,37692,37693,37694,37695,37696,37697,37698,37699,37700,37701,37702,37703,37704,37705,37706,37707,37708,37709,37710,37711,37712,37713,37714,37715,37716,37717,37718,37719,37720,37721,37722,37723,37724,37725,37726,37727,37728,37729,37730,37731,37732,37733,37734,37735,37736,37737,37738,37739,37740,37741,37742,37743,37744,37745,37746,37747,37748,37749,37750,37751,37752,37753,37754,37755,37756,37757,37758,37759,37760,37761,37762,37763,37764,37765,37766,37767,37768,37769,37770,37771,37772,37773,37774,37775,37776,37777,37778,37779,37780,37781,37782,37783,37784,37785,37786,37787,37788,37789,37790,37791,37792,37793,37794,37795,37796,37797,37798,37799,37800,37801,37802,37803,37804,37805,37806,37807,37808,37809,37810,37811,37812,37813,37814,37815,37816,37817,37818,37819,37820,37821,37822,37823,37824,37825,37826,37827,37828,37829,37830,37831,37832,37833,37834,37835,37836,37837,37838,37839,37840,37841,37842,37843,37844,37845,37846,37847,37848,37849,37850,37851,37852,37853,37854,37855,37856,37857,37858,37859,37860,37861,37862,37863,37864,37865,37866,37867,37868,37869,37870,37871,37872,37873,37874,37875,37876,37877,37878,37879,37880,37881,37882,37883,37884,37885,37886,37887,37888,37889,37890,37891,37892,37893,37894,37895,37896,37897,37898,37899,37900,37901,37902,37903,37904,37905,37906,37907,37908,37909,37910,37911,37912,37913,37914,37915,37916,37917,37918,37919,37920,37921,37922,37923,37924,37925,37926,37927,37928,37929,37930,37931,37932,37933,37934,37935,37936,37937,37938,37939,37940,37941,37942,37943,37944,37945,37946,37947,37948,37949,37950,37951,37952,37953,37954,37955,37956,37957,37958,37959,37960,37961,37962,37963,37964,37965,37966,37967,37968,37969,37970,37971,37972,37973,37974,37975,37976,37977,37978,37979,37980,37981,37982,37983,37984,37985,37986,37987,37988,37989,37990,37991,37992,37993,37994,37995,37996,37997,37998,37999,38000,38001,38002,38003,38004,38005,38006,38007,38008,38009,38010,38011,38012,38013,38014,38015,38016,38017,38018,38019,38020,38021,38022,38023,38024,38025,38026,38027,38028,38029,38030,38031,38032,38033,38034,38035,38036,38037,38038,38039,38040,38041,38042,38043,38044,38045,38046,38047,38048,38049,38050,38051,38052,38053,38054,38055,38056,38057,38058,38059,38060,38061,38062,38063,38064,38065,38066,38067,38068,38069,38070,38071,38072,38073,38074,38075,38076,38077,38078,38079,38080,38081,38082,38083,38084,38085,38086,38087,38088,38089,38090,38091,38092,38093,38094,38095,38096,38097,38098,38099,38100,38101,38102,38103,38104,38105,38106,38107,38108,38109,38110,38111,38112,38113,38114,38115,38116,38117,38118,38119,38120,38121,38122,38123,38124,38125,38126,38127,38128,38129,38130,38131,38132,38133,38134,38135,38136,38137,38138,38139,38140,38141,38142,38143,38144,38145,38146,38147,38148,38149,38150,38151,38152,38153,38154,38155,38156,38157,38158,38159,38160,38161,38162,38163,38164,38165,38166,38167,38168,38169,38170,38171,38172,38173,38174,38175,38176,38177,38178,38179,38180,38181,38182,38183,38184,38185,38186,38187,38188,38189,38190,38191,38192,38193,38194,38195,38196,38197,38198,38199,38200,38201,38202,38203,38204,38205,38206,38207,38208,38209,38210,38211,38212,38213,38214,38215,38216,38217,38218,38219,38220,38221,38222,38223,38224,38225,38226,38227,38228,38229,38230,38231,38232,38233,38234,38235,38236,38237,38238,38239,38240,38241,38242,38243,38244,38245,38246,38247,38248,38249,38250,38251,38252,38253,38254,38255,38256,38257,38258,38259,38260,38261,38262,38263,38264,38265,38266,38267,38268,38269,38270,38271,38272,38273,38274,38275,38276,38277,38278,38279,38280,38281,38282,38283,38284,38285,38286,38287,38288,38289,38290,38291,38292,38293,38294,38295,38296,38297,38298,38299,38300,38301,38302,38303,38304,38305,38306,38307,38308,38309,38310,38311,38312,38313,38314,38315,38316,38317,38318,38319,38320,38321,38322,38323,38324,38325,38326,38327,38328,38329,38330,38331,38332,38333,38334,38335,38336,38337,38338,38339,38340,38341,38342,38343,38344,38345,38346,38347,38348,38349,38350,38351,38352,38353,38354,38355,38356,38357,38358,38359,38360,38361,38362,38363,38364,38365,38366,38367,38368,38369,38370,38371,38372,38373,38374,38375,38376,38377,38378,38379,38380,38381,38382,38383,38384,38385,38386,38387,38388,38389,38390,38391,38392,38393,38394,38395,38396,38397,38398,38399,38400,38401,38402,38403,38404,38405,38406,38407,38408,38409,38410,38411,38412,38413,38414,38415,38416,38417,38418,38419,38420,38421,38422,38423,38424,38425,38426,38427,38428,38429,38430,38431,38432,38433,38434,38435,38436,38437,38438,38439,38440,38441,38442,38443,38444,38445,38446,38447,38448,38449,38450,38451,38452,38453,38454,38455,38456,38457,38458,38459,38460,38461,38462,38463,38464,38465,38466,38467,38468,38469,38470,38471,38472,38473,38474,38475,38476,38477,38478,38479,38480,38481,38482,38483,38484,38485,38486,38487,38488,38489,38490,38491,38492,38493,38494,38495,38496,38497,38498,38499,38500,38501,38502,38503,38504,38505,38506,38507,38508,38509,38510,38511,38512,38513,38514,38515,38516,38517,38518,38519,38520,38521,38522,38523,38524,38525,38526,38527,38528,38529,38530,38531,38532,38533,38534,38535,38536,38537,38538,38539,38540,38541,38542,38543,38544,38545,38546,38547,38548,38549,38550,38551,38552,38553,38554,38555,38556,38557,38558,38559,38560,38561,38562,38563,38564,38565,38566,38567,38568,38569,38570,38571,38572,38573,38574,38575,38576,38577,38578,38579,38580,38581,38582,38583,38584,38585,38586,38587,38588,38589,38590,38591,38592,38593,38594,38595,38596,38597,38598,38599,38600,38601,38602,38603,38604,38605,38606,38607,38608,38609,38610,38611,38612,38613,38614,38615,38616,38617,38618,38619,38620,38621,38622,38623,38624,38625,38626,38627,38628,38629,38630,38631,38632,38633,38634,38635,38636,38637,38638,38639,38640,38641,38642,38643,38644,38645,38646,38647,38648,38649,38650,38651,38652,38653,38654,38655,38656,38657,38658,38659,38660,38661,38662,38663,38664,38665,38666,38667,38668,38669,38670,38671,38672,38673,38674,38675,38676,38677,38678,38679,38680,38681,38682,38683,38684,38685,38686,38687,38688,38689,38690,38691,38692,38693,38694,38695,38696,38697,38698,38699,38700,38701,38702,38703,38704,38705,38706,38707,38708,38709,38710,38711,38712,38713,38714,38715,38716,38717,38718,38719,38720,38721,38722,38723,38724,38725,38726,38727,38728,38729,38730,38731,38732,38733,38734,38735,38736,38737,38738,38739,38740,38741,38742,38743,38744,38745,38746,38747,38748,38749,38750,38751,38752,38753,38754,38755,38756,38757,38758,38759,38760,38761,38762,38763,38764,38765,38766,38767,38768,38769,38770,38771,38772,38773,38774,38775,38776,38777,38778,38779,38780,38781,38782,38783,38784,38785,38786,38787,38788,38789,38790,38791,38792,38793,38794,38795,38796,38797,38798,38799,38800,38801,38802,38803,38804,38805,38806,38807,38808,38809,38810,38811,38812,38813,38814,38815,38816,38817,38818,38819,38820,38821,38822,38823,38824,38825,38826,38827,38828,38829,38830,38831,38832,38833,38834,38835,38836,38837,38838,38839,38840,38841,38842,38843,38844,38845,38846,38847,38848,38849,38850,38851,38852,38853,38854,38855,38856,38857,38858,38859,38860,38861,38862,38863,38864,38865,38866,38867,38868,38869,38870,38871,38872,38873,38874,38875,38876,38877,38878,38879,38880,38881,38882,38883,38884,38885,38886,38887,38888,38889,38890,38891,38892,38893,38894,38895,38896,38897,38898,38899,38900,38901,38902,38903,38904,38905,38906,38907,38908,38909,38910,38911,38912,38913,38914,38915,38916,38917,38918,38919,38920,38921,38922,38923,38924,38925,38926,38927,38928,38929,38930,38931,38932,38933,38934,38935,38936,38937,38938,38939,38940,38941,38942,38943,38944,38945,38946,38947,38948,38949,38950,38951,38952,38953,38954,38955,38956,38957,38958,38959,38960,38961,38962,38963,38964,38965,38966,38967,38968,38969,38970,38971,38972,38973,38974,38975,38976,38977,38978,38979,38980,38981,38982,38983,38984,38985,38986,38987,38988,38989,38990,38991,38992,38993,38994,38995,38996,38997,38998,38999,39000,39001,39002,39003,39004,39005,39006,39007,39008,39009,39010,39011,39012,39013,39014,39015,39016,39017,39018,39019,39020,39021,39022,39023,39024,39025,39026,39027,39028,39029,39030,39031,39032,39033,39034,39035,39036,39037,39038,39039,39040,39041,39042,39043,39044,39045,39046,39047,39048,39049,39050,39051,39052,39053,39054,39055,39056,39057,39058,39059,39060,39061,39062,39063,39064,39065,39066,39067,39068,39069,39070,39071,39072,39073,39074,39075,39076,39077,39078,39079,39080,39081,39082,39083,39084,39085,39086,39087,39088,39089,39090,39091,39092,39093,39094,39095,39096,39097,39098,39099,39100,39101,39102,39103,39104,39105,39106,39107,39108,39109,39110,39111,39112,39113,39114,39115,39116,39117,39118,39119,39120,39121,39122,39123,39124,39125,39126,39127,39128,39129,39130,39131,39132,39133,39134,39135,39136,39137,39138,39139,39140,39141,39142,39143,39144,39145,39146,39147,39148,39149,39150,39151,39152,39153,39154,39155,39156,39157,39158,39159,39160,39161,39162,39163,39164,39165,39166,39167,39168,39169,39170,39171,39172,39173,39174,39175,39176,39177,39178,39179,39180,39181,39182,39183,39184,39185,39186,39187,39188,39189,39190,39191,39192,39193,39194,39195,39196,39197,39198,39199,39200,39201,39202,39203,39204,39205,39206,39207,39208,39209,39210,39211,39212,39213,39214,39215,39216,39217,39218,39219,39220,39221,39222,39223,39224,39225,39226,39227,39228,39229,39230,39231,39232,39233,39234,39235,39236,39237,39238,39239,39240,39241,39242,39243,39244,39245,39246,39247,39248,39249,39250,39251,39252,39253,39254,39255,39256,39257,39258,39259,39260,39261,39262,39263,39264,39265,39266,39267,39268,39269,39270,39271,39272,39273,39274,39275,39276,39277,39278,39279,39280,39281,39282,39283,39284,39285,39286,39287,39288,39289,39290,39291,39292,39293,39294,39295,39296,39297,39298,39299,39300,39301,39302,39303,39304,39305,39306,39307,39308,39309,39310,39311,39312,39313,39314,39315,39316,39317,39318,39319,39320,39321,39322,39323,39324,39325,39326,39327,39328,39329,39330,39331,39332,39333,39334,39335,39336,39337,39338,39339,39340,39341,39342,39343,39344,39345,39346,39347,39348,39349,39350,39351,39352,39353,39354,39355,39356,39357,39358,39359,39360,39361,39362,39363,39364,39365,39366,39367,39368,39369,39370,39371,39372,39373,39374,39375,39376,39377,39378,39379,39380,39381,39382,39383,39384,39385,39386,39387,39388,39389,39390,39391,39392,39393,39394,39395,39396,39397,39398,39399,39400,39401,39402,39403,39404,39405,39406,39407,39408,39409,39410,39411,39412,39413,39414,39415,39416,39417,39418,39419,39420,39421,39422,39423,39424,39425,39426,39427,39428,39429,39430,39431,39432,39433,39434,39435,39436,39437,39438,39439,39440,39441,39442,39443,39444,39445,39446,39447,39448,39449,39450,39451,39452,39453,39454,39455,39456,39457,39458,39459,39460,39461,39462,39463,39464,39465,39466,39467,39468,39469,39470,39471,39472,39473,39474,39475,39476,39477,39478,39479,39480,39481,39482,39483,39484,39485,39486,39487,39488,39489,39490,39491,39492,39493,39494,39495,39496,39497,39498,39499,39500,39501,39502,39503,39504,39505,39506,39507,39508,39509,39510,39511,39512,39513,39514,39515,39516,39517,39518,39519,39520,39521,39522,39523,39524,39525,39526,39527,39528,39529,39530,39531,39532,39533,39534,39535,39536,39537,39538,39539,39540,39541,39542,39543,39544,39545,39546,39547,39548,39549,39550,39551,39552,39553,39554,39555,39556,39557,39558,39559,39560,39561,39562,39563,39564,39565,39566,39567,39568,39569,39570,39571,39572,39573,39574,39575,39576,39577,39578,39579,39580,39581,39582,39583,39584,39585,39586,39587,39588,39589,39590,39591,39592,39593,39594,39595,39596,39597,39598,39599,39600,39601,39602,39603,39604,39605,39606,39607,39608,39609,39610,39611,39612,39613,39614,39615,39616,39617,39618,39619,39620,39621,39622,39623,39624,39625,39626,39627,39628,39629,39630,39631,39632,39633,39634,39635,39636,39637,39638,39639,39640,39641,39642,39643,39644,39645,39646,39647,39648,39649,39650,39651,39652,39653,39654,39655,39656,39657,39658,39659,39660,39661,39662,39663,39664,39665,39666,39667,39668,39669,39670,39671,39672,39673,39674,39675,39676,39677,39678,39679,39680,39681,39682,39683,39684,39685,39686,39687,39688,39689,39690,39691,39692,39693,39694,39695,39696,39697,39698,39699,39700,39701,39702,39703,39704,39705,39706,39707,39708,39709,39710,39711,39712,39713,39714,39715,39716,39717,39718,39719,39720,39721,39722,39723,39724,39725,39726,39727,39728,39729,39730,39731,39732,39733,39734,39735,39736,39737,39738,39739,39740,39741,39742,39743,39744,39745,39746,39747,39748,39749,39750,39751,39752,39753,39754,39755,39756,39757,39758,39759,39760,39761,39762,39763,39764,39765,39766,39767,39768,39769,39770,39771,39772,39773,39774,39775,39776,39777,39778,39779,39780,39781,39782,39783,39784,39785,39786,39787,39788,39789,39790,39791,39792,39793,39794,39795,39796,39797,39798,39799,39800,39801,39802,39803,39804,39805,39806,39807,39808,39809,39810,39811,39812,39813,39814,39815,39816,39817,39818,39819,39820,39821,39822,39823,39824,39825,39826,39827,39828,39829,39830,39831,39832,39833,39834,39835,39836,39837,39838,39839,39840,39841,39842,39843,39844,39845,39846,39847,39848,39849,39850,39851,39852,39853,39854,39855,39856,39857,39858,39859,39860,39861,39862,39863,39864,39865,39866,39867,39868,39869,39870,39871,39872,39873,39874,39875,39876,39877,39878,39879,39880,39881,39882,39883,39884,39885,39886,39887,39888,39889,39890,39891,39892,39893,39894,39895,39896,39897,39898,39899,39900,39901,39902,39903,39904,39905,39906,39907,39908,39909,39910,39911,39912,39913,39914,39915,39916,39917,39918,39919,39920,39921,39922,39923,39924,39925,39926,39927,39928,39929,39930,39931,39932,39933,39934,39935,39936,39937,39938,39939,39940,39941,39942,39943,39944,39945,39946,39947,39948,39949,39950,39951,39952,39953,39954,39955,39956,39957,39958,39959,39960,39961,39962,39963,39964,39965,39966,39967,39968,39969,39970,39971,39972,39973,39974,39975,39976,39977,39978,39979,39980,39981,39982,39983,39984,39985,39986,39987,39988,39989,39990,39991,39992,39993,39994,39995,39996,39997,39998,39999,40000,40001,40002,40003,40004,40005,40006,40007,40008,40009,40010,40011,40012,40013,40014,40015,40016,40017,40018,40019,40020,40021,40022,40023,40024,40025,40026,40027,40028,40029,40030,40031,40032,40033,40034,40035,40036,40037,40038,40039,40040,40041,40042,40043,40044,40045,40046,40047,40048,40049,40050,40051,40052,40053,40054,40055,40056,40057,40058,40059,40060,40061,40062,40063,40064,40065,40066,40067,40068,40069,40070,40071,40072,40073,40074,40075,40076,40077,40078,40079,40080,40081,40082,40083,40084,40085,40086,40087,40088,40089,40090,40091,40092,40093,40094,40095,40096,40097,40098,40099,40100,40101,40102,40103,40104,40105,40106,40107,40108,40109,40110,40111,40112,40113,40114,40115,40116,40117,40118,40119,40120,40121,40122,40123,40124,40125,40126,40127,40128,40129,40130,40131,40132,40133,40134,40135,40136,40137,40138,40139,40140,40141,40142,40143,40144,40145,40146,40147,40148,40149,40150,40151,40152,40153,40154,40155,40156,40157,40158,40159,40160,40161,40162,40163,40164,40165,40166,40167,40168,40169,40170,40171,40172,40173,40174,40175,40176,40177,40178,40179,40180,40181,40182,40183,40184,40185,40186,40187,40188,40189,40190,40191,40192,40193,40194,40195,40196,40197,40198,40199,40200,40201,40202,40203,40204,40205,40206,40207,40208,40209,40210,40211,40212,40213,40214,40215,40216,40217,40218,40219,40220,40221,40222,40223,40224,40225,40226,40227,40228,40229,40230,40231,40232,40233,40234,40235,40236,40237,40238,40239,40240,40241,40242,40243,40244,40245,40246,40247,40248,40249,40250,40251,40252,40253,40254,40255,40256,40257,40258,40259,40260,40261,40262,40263,40264,40265,40266,40267,40268,40269,40270,40271,40272,40273,40274,40275,40276,40277,40278,40279,40280,40281,40282,40283,40284,40285,40286,40287,40288,40289,40290,40291,40292,40293,40294,40295,40296,40297,40298,40299,40300,40301,40302,40303,40304,40305,40306,40307,40308,40309,40310,40311,40312,40313,40314,40315,40316,40317,40318,40319,40320,40321,40322,40323,40324,40325,40326,40327,40328,40329,40330,40331,40332,40333,40334,40335,40336,40337,40338,40339,40340,40341,40342,40343,40344,40345,40346,40347,40348,40349,40350,40351,40352,40353,40354,40355,40356,40357,40358,40359,40360,40361,40362,40363,40364,40365,40366,40367,40368,40369,40370,40371,40372,40373,40374,40375,40376,40377,40378,40379,40380,40381,40382,40383,40384,40385,40386,40387,40388,40389,40390,40391,40392,40393,40394,40395,40396,40397,40398,40399,40400,40401,40402,40403,40404,40405,40406,40407,40408,40409,40410,40411,40412,40413,40414,40415,40416,40417,40418,40419,40420,40421,40422,40423,40424,40425,40426,40427,40428,40429,40430,40431,40432,40433,40434,40435,40436,40437,40438,40439,40440,40441,40442,40443,40444,40445,40446,40447,40448,40449,40450,40451,40452,40453,40454,40455,40456,40457,40458,40459,40460,40461,40462,40463,40464,40465,40466,40467,40468,40469,40470,40471,40472,40473,40474,40475,40476,40477,40478,40479,40480,40481,40482,40483,40484,40485,40486,40487,40488,40489,40490,40491,40492,40493,40494,40495,40496,40497,40498,40499,40500,40501,40502,40503,40504,40505,40506,40507,40508,40509,40510,40511,40512,40513,40514,40515,40516,40517,40518,40519,40520,40521,40522,40523,40524,40525,40526,40527,40528,40529,40530,40531,40532,40533,40534,40535,40536,40537,40538,40539,40540,40541,40542,40543,40544,40545,40546,40547,40548,40549,40550,40551,40552,40553,40554,40555,40556,40557,40558,40559,40560,40561,40562,40563,40564,40565,40566,40567,40568,40569,40570,40571,40572,40573,40574,40575,40576,40577,40578,40579,40580,40581,40582,40583,40584,40585,40586,40587,40588,40589,40590,40591,40592,40593,40594,40595,40596,40597,40598,40599,40600,40601,40602,40603,40604,40605,40606,40607,40608,40609,40610,40611,40612,40613,40614,40615,40616,40617,40618,40619,40620,40621,40622,40623,40624,40625,40626,40627,40628,40629,40630,40631,40632,40633,40634,40635,40636,40637,40638,40639,40640,40641,40642,40643,40644,40645,40646,40647,40648,40649,40650,40651,40652,40653,40654,40655,40656,40657,40658,40659,40660,40661,40662,40663,40664,40665,40666,40667,40668,40669,40670,40671,40672,40673,40674,40675,40676,40677,40678,40679,40680,40681,40682,40683,40684,40685,40686,40687,40688,40689,40690,40691,40692,40693,40694,40695,40696,40697,40698,40699,40700,40701,40702,40703,40704,40705,40706,40707,40708,40709,40710,40711,40712,40713,40714,40715,40716,40717,40718,40719,40720,40721,40722,40723,40724,40725,40726,40727,40728,40729,40730,40731,40732,40733,40734,40735,40736,40737,40738,40739,40740,40741,40742,40743,40744,40745,40746,40747,40748,40749,40750,40751,40752,40753,40754,40755,40756,40757,40758,40759,40760,40761,40762,40763,40764,40765,40766,40767,40768,40769,40770,40771,40772,40773,40774,40775,40776,40777,40778,40779,40780,40781,40782,40783,40784,40785,40786,40787,40788,40789,40790,40791,40792,40793,40794,40795,40796,40797,40798,40799,40800,40801,40802,40803,40804,40805,40806,40807,40808,40809,40810,40811,40812,40813,40814,40815,40816,40817,40818,40819,40820,40821,40822,40823,40824,40825,40826,40827,40828,40829,40830,40831,40832,40833,40834,40835,40836,40837,40838,40839,40840,40841,40842,40843,40844,40845,40846,40847,40848,40849,40850,40851,40852,40853,40854,40855,40856,40857,40858,40859,40860,40861,40862,40863,40864,40865,40866,40867,40868,40869,40870,40871,40872,40873,40874,40875,40876,40877,40878,40879,40880,40881,40882,40883,40884,40885,40886,40887,40888,40889,40890,40891,40892,40893,40894,40895,40896,40897,40898,40899,40900,40901,40902,40903,40904,40905,40906,40907,40908,40909,40910,40911,40912,40913,40914,40915,40916,40917,40918,40919,40920,40921,40922,40923,40924,40925,40926,40927,40928,40929,40930,40931,40932,40933,40934,40935,40936,40937,40938,40939,40940,40941,40942,40943,40944,40945,40946,40947,40948,40949,40950,40951,40952,40953,40954,40955,40956,40957,40958,40959,40960,40961,40962,40963,40964,40965,40966,40967,40968,40969,40970,40971,40972,40973,40974,40975,40976,40977,40978,40979,40980,40981,40982,40983,40984,40985,40986,40987,40988,40989,40990,40991,40992,40993,40994,40995,40996,40997,40998,40999,41000,41001,41002,41003,41004,41005,41006,41007,41008,41009,41010,41011,41012,41013,41014,41015,41016,41017,41018,41019,41020,41021,41022,41023,41024,41025,41026,41027,41028,41029,41030,41031,41032,41033,41034,41035,41036,41037,41038,41039,41040,41041,41042,41043,41044,41045,41046,41047,41048,41049,41050,41051,41052,41053,41054,41055,41056,41057,41058,41059,41060,41061,41062,41063,41064,41065,41066,41067,41068,41069,41070,41071,41072,41073,41074,41075,41076,41077,41078,41079,41080,41081,41082,41083,41084,41085,41086,41087,41088,41089,41090,41091,41092,41093,41094,41095,41096,41097,41098,41099,41100,41101,41102,41103,41104,41105,41106,41107,41108,41109,41110,41111,41112,41113,41114,41115,41116,41117,41118,41119,41120,41121,41122,41123,41124,41125,41126,41127,41128,41129,41130,41131,41132,41133,41134,41135,41136,41137,41138,41139,41140,41141,41142,41143,41144,41145,41146,41147,41148,41149,41150,41151,41152,41153,41154,41155,41156,41157,41158,41159,41160,41161,41162,41163,41164,41165,41166,41167,41168,41169,41170,41171,41172,41173,41174,41175,41176,41177,41178,41179,41180,41181,41182,41183,41184,41185,41186,41187,41188,41189,41190,41191,41192,41193,41194,41195,41196,41197,41198,41199,41200,41201,41202,41203,41204,41205,41206,41207,41208,41209,41210,41211,41212,41213,41214,41215,41216,41217,41218,41219,41220,41221,41222,41223,41224,41225,41226,41227,41228,41229,41230,41231,41232,41233,41234,41235,41236,41237,41238,41239,41240,41241,41242,41243,41244,41245,41246,41247,41248,41249,41250,41251,41252,41253,41254,41255,41256,41257,41258,41259,41260,41261,41262,41263,41264,41265,41266,41267,41268,41269,41270,41271,41272,41273,41274,41275,41276,41277,41278,41279,41280,41281,41282,41283,41284,41285,41286,41287,41288,41289,41290,41291,41292,41293,41294,41295,41296,41297,41298,41299,41300,41301,41302,41303,41304,41305,41306,41307,41308,41309,41310,41311,41312,41313,41314,41315,41316,41317,41318,41319,41320,41321,41322,41323,41324,41325,41326,41327,41328,41329,41330,41331,41332,41333,41334,41335,41336,41337,41338,41339,41340,41341,41342,41343,41344,41345,41346,41347,41348,41349,41350,41351,41352,41353,41354,41355,41356,41357,41358,41359,41360,41361,41362,41363,41364,41365,41366,41367,41368,41369,41370,41371,41372,41373,41374,41375,41376,41377,41378,41379,41380,41381,41382,41383,41384,41385,41386,41387,41388,41389,41390,41391,41392,41393,41394,41395,41396,41397,41398,41399,41400,41401,41402,41403,41404,41405,41406,41407,41408,41409,41410,41411,41412,41413,41414,41415,41416,41417,41418,41419,41420,41421,41422,41423,41424,41425,41426,41427,41428,41429,41430,41431,41432,41433,41434,41435,41436,41437,41438,41439,41440,41441,41442,41443,41444,41445,41446,41447,41448,41449,41450,41451,41452,41453,41454,41455,41456,41457,41458,41459,41460,41461,41462,41463,41464,41465,41466,41467,41468,41469,41470,41471,41472,41473,41474,41475,41476,41477,41478,41479,41480,41481,41482,41483,41484,41485,41486,41487,41488,41489,41490,41491,41492,41493,41494,41495,41496,41497,41498,41499,41500,41501,41502,41503,41504,41505,41506,41507,41508,41509,41510,41511,41512,41513,41514,41515,41516,41517,41518,41519,41520,41521,41522,41523,41524,41525,41526,41527,41528,41529,41530,41531,41532,41533,41534,41535,41536,41537,41538,41539,41540,41541,41542,41543,41544,41545,41546,41547,41548,41549,41550,41551,41552,41553,41554,41555,41556,41557,41558,41559,41560,41561,41562,41563,41564,41565,41566,41567,41568,41569,41570,41571,41572,41573,41574,41575,41576,41577,41578,41579,41580,41581,41582,41583,41584,41585,41586,41587,41588,41589,41590,41591,41592,41593,41594,41595,41596,41597,41598,41599,41600,41601,41602,41603,41604,41605,41606,41607,41608,41609,41610,41611,41612,41613,41614,41615,41616,41617,41618,41619,41620,41621,41622,41623,41624,41625,41626,41627,41628,41629,41630,41631,41632,41633,41634,41635,41636,41637,41638,41639,41640,41641,41642,41643,41644,41645,41646,41647,41648,41649,41650,41651,41652,41653,41654,41655,41656,41657,41658,41659,41660,41661,41662,41663,41664,41665,41666,41667,41668,41669,41670,41671,41672,41673,41674,41675,41676,41677,41678,41679,41680,41681,41682,41683,41684,41685,41686,41687,41688,41689,41690,41691,41692,41693,41694,41695,41696,41697,41698,41699,41700,41701,41702,41703,41704,41705,41706,41707,41708,41709,41710,41711,41712,41713,41714,41715,41716,41717,41718,41719,41720,41721,41722,41723,41724,41725,41726,41727,41728,41729,41730,41731,41732,41733,41734,41735,41736,41737,41738,41739,41740,41741,41742,41743,41744,41745,41746,41747,41748,41749,41750,41751,41752,41753,41754,41755,41756,41757,41758,41759,41760,41761,41762,41763,41764,41765,41766,41767,41768,41769,41770,41771,41772,41773,41774,41775,41776,41777,41778,41779,41780,41781,41782,41783,41784,41785,41786,41787,41788,41789,41790,41791,41792,41793,41794,41795,41796,41797,41798,41799,41800,41801,41802,41803,41804,41805,41806,41807,41808,41809,41810,41811,41812,41813,41814,41815,41816,41817,41818,41819,41820,41821,41822,41823,41824,41825,41826,41827,41828,41829,41830,41831,41832,41833,41834,41835,41836,41837,41838,41839,41840,41841,41842,41843,41844,41845,41846,41847,41848,41849,41850,41851,41852,41853,41854,41855,41856,41857,41858,41859,41860,41861,41862,41863,41864,41865,41866,41867,41868,41869,41870,41871,41872,41873,41874,41875,41876,41877,41878,41879,41880,41881,41882,41883,41884,41885,41886,41887,41888,41889,41890,41891,41892,41893,41894,41895,41896,41897,41898,41899,41900,41901,41902,41903,41904,41905,41906,41907,41908,41909,41910,41911,41912,41913,41914,41915,41916,41917,41918,41919,41920,41921,41922,41923,41924,41925,41926,41927,41928,41929,41930,41931,41932,41933,41934,41935,41936,41937,41938,41939,41940,41941,41942,41943,41944,41945,41946,41947,41948,41949,41950,41951,41952,41953,41954,41955,41956,41957,41958,41959,41960,41961,41962,41963,41964,41965,41966,41967,41968,41969,41970,41971,41972,41973,41974,41975,41976,41977,41978,41979,41980,41981,41982,41983,41984,41985,41986,41987,41988,41989,41990,41991,41992,41993,41994,41995,41996,41997,41998,41999,42000,42001,42002,42003,42004,42005,42006,42007,42008,42009,42010,42011,42012,42013,42014,42015,42016,42017,42018,42019,42020,42021,42022,42023,42024,42025,42026,42027,42028,42029,42030,42031,42032,42033,42034,42035,42036,42037,42038,42039,42040,42041,42042,42043,42044,42045,42046,42047,42048,42049,42050,42051,42052,42053,42054,42055,42056,42057,42058,42059,42060,42061,42062,42063,42064,42065,42066,42067,42068,42069,42070,42071,42072,42073,42074,42075,42076,42077,42078,42079,42080,42081,42082,42083,42084,42085,42086,42087,42088,42089,42090,42091,42092,42093,42094,42095,42096,42097,42098,42099,42100,42101,42102,42103,42104,42105,42106,42107,42108,42109,42110,42111,42112,42113,42114,42115,42116,42117,42118,42119,42120,42121,42122,42123,42124,42125,42126,42127,42128,42129,42130,42131,42132,42133,42134,42135,42136,42137,42138,42139,42140,42141,42142,42143,42144,42145,42146,42147,42148,42149,42150,42151,42152,42153,42154,42155,42156,42157,42158,42159,42160,42161,42162,42163,42164,42165,42166,42167,42168,42169,42170,42171,42172,42173,42174,42175,42176,42177,42178,42179,42180,42181,42182,42183,42184,42185,42186,42187,42188,42189,42190,42191,42192,42193,42194,42195,42196,42197,42198,42199,42200,42201,42202,42203,42204,42205,42206,42207,42208,42209,42210,42211,42212,42213,42214,42215,42216,42217,42218,42219,42220,42221,42222,42223,42224,42225,42226,42227,42228,42229,42230,42231,42232,42233,42234,42235,42236,42237,42238,42239,42240,42241,42242,42243,42244,42245,42246,42247,42248,42249,42250,42251,42252,42253,42254,42255,42256,42257,42258,42259,42260,42261,42262,42263,42264,42265,42266,42267,42268,42269,42270,42271,42272,42273,42274,42275,42276,42277,42278,42279,42280,42281,42282,42283,42284,42285,42286,42287,42288,42289,42290,42291,42292,42293,42294,42295,42296,42297,42298,42299,42300,42301,42302,42303,42304,42305,42306,42307,42308,42309,42310,42311,42312,42313,42314,42315,42316,42317,42318,42319,42320,42321,42322,42323,42324,42325,42326,42327,42328,42329,42330,42331,42332,42333,42334,42335,42336,42337,42338,42339,42340,42341,42342,42343,42344,42345,42346,42347,42348,42349,42350,42351,42352,42353,42354,42355,42356,42357,42358,42359,42360,42361,42362,42363,42364,42365,42366,42367,42368,42369,42370,42371,42372,42373,42374,42375,42376,42377,42378,42379,42380,42381,42382,42383,42384,42385,42386,42387,42388,42389,42390,42391,42392,42393,42394,42395,42396,42397,42398,42399,42400,42401,42402,42403,42404,42405,42406,42407,42408,42409,42410,42411,42412,42413,42414,42415,42416,42417,42418,42419,42420,42421,42422,42423,42424,42425,42426,42427,42428,42429,42430,42431,42432,42433,42434,42435,42436,42437,42438,42439,42440,42441,42442,42443,42444,42445,42446,42447,42448,42449,42450,42451,42452,42453,42454,42455,42456,42457,42458,42459,42460,42461,42462,42463,42464,42465,42466,42467,42468,42469,42470,42471,42472,42473,42474,42475,42476,42477,42478,42479,42480,42481,42482,42483,42484,42485,42486,42487,42488,42489,42490,42491,42492,42493,42494,42495,42496,42497,42498,42499,42500,42501,42502,42503,42504,42505,42506,42507,42508,42509,42510,42511,42512,42513,42514,42515,42516,42517,42518,42519,42520,42521,42522,42523,42524,42525,42526,42527,42528,42529,42530,42531,42532,42533,42534,42535,42536,42537,42538,42539,42540,42541,42542,42543,42544,42545,42546,42547,42548,42549,42550,42551,42552,42553,42554,42555,42556,42557,42558,42559,42560,42561,42562,42563,42564,42565,42566,42567,42568,42569,42570,42571,42572,42573,42574,42575,42576,42577,42578,42579,42580,42581,42582,42583,42584,42585,42586,42587,42588,42589,42590,42591,42592,42593,42594,42595,42596,42597,42598,42599,42600,42601,42602,42603,42604,42605,42606,42607,42608,42609,42610,42611,42612,42613,42614,42615,42616,42617,42618,42619,42620,42621,42622,42623,42624,42625,42626,42627,42628,42629,42630,42631,42632,42633,42634,42635,42636,42637,42638,42639,42640,42641,42642,42643,42644,42645,42646,42647,42648,42649,42650,42651,42652,42653,42654,42655,42656,42657,42658,42659,42660,42661,42662,42663,42664,42665,42666,42667,42668,42669,42670,42671,42672,42673,42674,42675,42676,42677,42678,42679,42680,42681,42682,42683,42684,42685,42686,42687,42688,42689,42690,42691,42692,42693,42694,42695,42696,42697,42698,42699,42700,42701,42702,42703,42704,42705,42706,42707,42708,42709,42710,42711,42712,42713,42714,42715,42716,42717,42718,42719,42720,42721,42722,42723,42724,42725,42726,42727,42728,42729,42730,42731,42732,42733,42734,42735,42736,42737,42738,42739,42740,42741,42742,42743,42744,42745,42746,42747,42748,42749,42750,42751,42752,42753,42754,42755,42756,42757,42758,42759,42760,42761,42762,42763,42764,42765,42766,42767,42768,42769,42770,42771,42772,42773,42774,42775,42776,42777,42778,42779,42780,42781,42782,42783,42784,42785,42786,42787,42788,42789,42790,42791,42792,42793,42794,42795,42796,42797,42798,42799,42800,42801,42802,42803,42804,42805,42806,42807,42808,42809,42810,42811,42812,42813,42814,42815,42816,42817,42818,42819,42820,42821,42822,42823,42824,42825,42826,42827,42828,42829,42830,42831,42832,42833,42834,42835,42836,42837,42838,42839,42840,42841,42842,42843,42844,42845,42846,42847,42848,42849,42850,42851,42852,42853,42854,42855,42856,42857,42858,42859,42860,42861,42862,42863,42864,42865,42866,42867,42868,42869,42870,42871,42872,42873,42874,42875,42876,42877,42878,42879,42880,42881,42882,42883,42884,42885,42886,42887,42888,42889,42890,42891,42892,42893,42894,42895,42896,42897,42898,42899,42900,42901,42902,42903,42904,42905,42906,42907,42908,42909,42910,42911,42912,42913,42914,42915,42916,42917,42918,42919,42920,42921,42922,42923,42924,42925,42926,42927,42928,42929,42930,42931,42932,42933,42934,42935,42936,42937,42938,42939,42940,42941,42942,42943,42944,42945,42946,42947,42948,42949,42950,42951,42952,42953,42954,42955,42956,42957,42958,42959,42960,42961,42962,42963,42964,42965,42966,42967,42968,42969,42970,42971,42972,42973,42974,42975,42976,42977,42978,42979,42980,42981,42982,42983,42984,42985,42986,42987,42988,42989,42990,42991,42992,42993,42994,42995,42996,42997,42998,42999,43000,43001,43002,43003,43004,43005,43006,43007,43008,43009,43010,43011,43012,43013,43014,43015,43016,43017,43018,43019,43020,43021,43022,43023,43024,43025,43026,43027,43028,43029,43030,43031,43032,43033,43034,43035,43036,43037,43038,43039,43040,43041,43042,43043,43044,43045,43046,43047,43048,43049,43050,43051,43052,43053,43054,43055,43056,43057,43058,43059,43060,43061,43062,43063,43064,43065,43066,43067,43068,43069,43070,43071,43072,43073,43074,43075,43076,43077,43078,43079,43080,43081,43082,43083,43084,43085,43086,43087,43088,43089,43090,43091,43092,43093,43094,43095,43096,43097,43098,43099,43100,43101,43102,43103,43104,43105,43106,43107,43108,43109,43110,43111,43112,43113,43114,43115,43116,43117,43118,43119,43120,43121,43122,43123,43124,43125,43126,43127,43128,43129,43130,43131,43132,43133,43134,43135,43136,43137,43138,43139,43140,43141,43142,43143,43144,43145,43146,43147,43148,43149,43150,43151,43152,43153,43154,43155,43156,43157,43158,43159,43160,43161,43162,43163,43164,43165,43166,43167,43168,43169,43170,43171,43172,43173,43174,43175,43176,43177,43178,43179,43180,43181,43182,43183,43184,43185,43186,43187,43188,43189,43190,43191,43192,43193,43194,43195,43196,43197,43198,43199,43200,43201,43202,43203,43204,43205,43206,43207,43208,43209,43210,43211,43212,43213,43214,43215,43216,43217,43218,43219,43220,43221,43222,43223,43224,43225,43226,43227,43228,43229,43230,43231,43232,43233,43234,43235,43236,43237,43238,43239,43240,43241,43242,43243,43244,43245,43246,43247,43248,43249,43250,43251,43252,43253,43254,43255,43256,43257,43258,43259,43260,43261,43262,43263,43264,43265,43266,43267,43268,43269,43270,43271,43272,43273,43274,43275,43276,43277,43278,43279,43280,43281,43282,43283,43284,43285,43286,43287,43288,43289,43290,43291,43292,43293,43294,43295,43296,43297,43298,43299,43300,43301,43302,43303,43304,43305,43306,43307,43308,43309,43310,43311,43312,43313,43314,43315,43316,43317,43318,43319,43320,43321,43322,43323,43324,43325,43326,43327,43328,43329,43330,43331,43332,43333,43334,43335,43336,43337,43338,43339,43340,43341,43342,43343,43344,43345,43346,43347,43348,43349,43350,43351,43352,43353,43354,43355,43356,43357,43358,43359,43360,43361,43362,43363,43364,43365,43366,43367,43368,43369,43370,43371,43372,43373,43374,43375,43376,43377,43378,43379,43380,43381,43382,43383,43384,43385,43386,43387,43388,43389,43390,43391,43392,43393,43394,43395,43396,43397,43398,43399,43400,43401,43402,43403,43404,43405,43406,43407,43408,43409,43410,43411,43412,43413,43414,43415,43416,43417,43418,43419,43420,43421,43422,43423,43424,43425,43426,43427,43428,43429,43430,43431,43432,43433,43434,43435,43436,43437,43438,43439,43440,43441,43442,43443,43444,43445,43446,43447,43448,43449,43450,43451,43452,43453,43454,43455,43456,43457,43458,43459,43460,43461,43462,43463,43464,43465,43466,43467,43468,43469,43470,43471,43472,43473,43474,43475,43476,43477,43478,43479,43480,43481,43482,43483,43484,43485,43486,43487,43488,43489,43490,43491,43492,43493,43494,43495,43496,43497,43498,43499,43500,43501,43502,43503,43504,43505,43506,43507,43508,43509,43510,43511,43512,43513,43514,43515,43516,43517,43518,43519,43520,43521,43522,43523,43524,43525,43526,43527,43528,43529,43530,43531,43532,43533,43534,43535,43536,43537,43538,43539,43540,43541,43542,43543,43544,43545,43546,43547,43548,43549,43550,43551,43552,43553,43554,43555,43556,43557,43558,43559,43560,43561,43562,43563,43564,43565,43566,43567,43568,43569,43570,43571,43572,43573,43574,43575,43576,43577,43578,43579,43580,43581,43582,43583,43584,43585,43586,43587,43588,43589,43590,43591,43592,43593,43594,43595,43596,43597,43598,43599,43600,43601,43602,43603,43604,43605,43606,43607,43608,43609,43610,43611,43612,43613,43614,43615,43616,43617,43618,43619,43620,43621,43622,43623,43624,43625,43626,43627,43628,43629,43630,43631,43632,43633,43634,43635,43636,43637,43638,43639,43640,43641,43642,43643,43644,43645,43646,43647,43648,43649,43650,43651,43652,43653,43654,43655,43656,43657,43658,43659,43660,43661,43662,43663,43664,43665,43666,43667,43668,43669,43670,43671,43672,43673,43674,43675,43676,43677,43678,43679,43680,43681,43682,43683,43684,43685,43686,43687,43688,43689,43690,43691,43692,43693,43694,43695,43696,43697,43698,43699,43700,43701,43702,43703,43704,43705,43706,43707,43708,43709,43710,43711,43712,43713,43714,43715,43716,43717,43718,43719,43720,43721,43722,43723,43724,43725,43726,43727,43728,43729,43730,43731,43732,43733,43734,43735,43736,43737,43738,43739,43740,43741,43742,43743,43744,43745,43746,43747,43748,43749,43750,43751,43752,43753,43754,43755,43756,43757,43758,43759,43760,43761,43762,43763,43764,43765,43766,43767,43768,43769,43770,43771,43772,43773,43774,43775,43776,43777,43778,43779,43780,43781,43782,43783,43784,43785,43786,43787,43788,43789,43790,43791,43792,43793,43794,43795,43796,43797,43798,43799,43800,43801,43802,43803,43804,43805,43806,43807,43808,43809,43810,43811,43812,43813,43814,43815,43816,43817,43818,43819,43820,43821,43822,43823,43824,43825,43826,43827,43828,43829,43830,43831,43832,43833,43834,43835,43836,43837,43838,43839,43840,43841,43842,43843,43844,43845,43846,43847,43848,43849,43850,43851,43852,43853,43854,43855,43856,43857,43858,43859,43860,43861,43862,43863,43864,43865,43866,43867,43868,43869,43870,43871,43872,43873,43874,43875,43876,43877,43878,43879,43880,43881,43882,43883,43884,43885,43886,43887,43888,43889,43890,43891,43892,43893,43894,43895,43896,43897,43898,43899,43900,43901,43902,43903,43904,43905,43906,43907,43908,43909,43910,43911,43912,43913,43914,43915,43916,43917,43918,43919,43920,43921,43922,43923,43924,43925,43926,43927,43928,43929,43930,43931,43932,43933,43934,43935,43936,43937,43938,43939,43940,43941,43942,43943,43944,43945,43946,43947,43948,43949,43950,43951,43952,43953,43954,43955,43956,43957,43958,43959,43960,43961,43962,43963,43964,43965,43966,43967,43968,43969,43970,43971,43972,43973,43974,43975,43976,43977,43978,43979,43980,43981,43982,43983,43984,43985,43986,43987,43988,43989,43990,43991,43992,43993,43994,43995,43996,43997,43998,43999,44000,44001,44002,44003,44004,44005,44006,44007,44008,44009,44010,44011,44012,44013,44014,44015,44016,44017,44018,44019,44020,44021,44022,44023,44024,44025,44026,44027,44028,44029,44030,44031,44032,44033,44034,44035,44036,44037,44038,44039,44040,44041,44042,44043,44044,44045,44046,44047,44048,44049,44050,44051,44052,44053,44054,44055,44056,44057,44058,44059,44060,44061,44062,44063,44064,44065,44066,44067,44068,44069,44070,44071,44072,44073,44074,44075,44076,44077,44078,44079,44080,44081,44082,44083,44084,44085,44086,44087,44088,44089,44090,44091,44092,44093,44094,44095,44096,44097,44098,44099,44100,44101,44102,44103,44104,44105,44106,44107,44108,44109,44110,44111,44112,44113,44114,44115,44116,44117,44118,44119,44120,44121,44122,44123,44124,44125,44126,44127,44128,44129,44130,44131,44132,44133,44134,44135,44136,44137,44138,44139,44140,44141,44142,44143,44144,44145,44146,44147,44148,44149,44150,44151,44152,44153,44154,44155,44156,44157,44158,44159,44160,44161,44162,44163,44164,44165,44166,44167,44168,44169,44170,44171,44172,44173,44174,44175,44176,44177,44178,44179,44180,44181,44182,44183,44184,44185,44186,44187,44188,44189,44190,44191,44192,44193,44194,44195,44196,44197,44198,44199,44200,44201,44202,44203,44204,44205,44206,44207,44208,44209,44210,44211,44212,44213,44214,44215,44216,44217,44218,44219,44220,44221,44222,44223,44224,44225,44226,44227,44228,44229,44230,44231,44232,44233,44234,44235,44236,44237,44238,44239,44240,44241,44242,44243,44244,44245,44246,44247,44248,44249,44250,44251,44252,44253,44254,44255,44256,44257,44258,44259,44260,44261,44262,44263,44264,44265,44266,44267,44268,44269,44270,44271,44272,44273,44274,44275,44276,44277,44278,44279,44280,44281,44282,44283,44284,44285,44286,44287,44288,44289,44290,44291,44292,44293,44294,44295,44296,44297,44298,44299,44300,44301,44302,44303,44304,44305,44306,44307,44308,44309,44310,44311,44312,44313,44314,44315,44316,44317,44318,44319,44320,44321,44322,44323,44324,44325,44326,44327,44328,44329,44330,44331,44332,44333,44334,44335,44336,44337,44338,44339,44340,44341,44342,44343,44344,44345,44346,44347,44348,44349,44350,44351,44352,44353,44354,44355,44356,44357,44358,44359,44360,44361,44362,44363,44364,44365,44366,44367,44368,44369,44370,44371,44372,44373,44374,44375,44376,44377,44378,44379,44380,44381,44382,44383,44384,44385,44386,44387,44388,44389,44390,44391,44392,44393,44394,44395,44396,44397,44398,44399,44400,44401,44402,44403,44404,44405,44406,44407,44408,44409,44410,44411,44412,44413,44414,44415,44416,44417,44418,44419,44420,44421,44422,44423,44424,44425,44426,44427,44428,44429,44430,44431,44432,44433,44434,44435,44436,44437,44438,44439,44440,44441,44442,44443,44444,44445,44446,44447,44448,44449,44450,44451,44452,44453,44454,44455,44456,44457,44458,44459,44460,44461,44462,44463,44464,44465,44466,44467,44468,44469,44470,44471,44472,44473,44474,44475,44476,44477,44478,44479,44480,44481,44482,44483,44484,44485,44486,44487,44488,44489,44490,44491,44492,44493,44494,44495,44496,44497,44498,44499,44500,44501,44502,44503,44504,44505,44506,44507,44508,44509,44510,44511,44512,44513,44514,44515,44516,44517,44518,44519,44520,44521,44522,44523,44524,44525,44526,44527,44528,44529,44530,44531,44532,44533,44534,44535,44536,44537,44538,44539,44540,44541,44542,44543,44544,44545,44546,44547,44548,44549,44550,44551,44552,44553,44554,44555,44556,44557,44558,44559,44560,44561,44562,44563,44564,44565,44566,44567,44568,44569,44570,44571,44572,44573,44574,44575,44576,44577,44578,44579,44580,44581,44582,44583,44584,44585,44586,44587,44588,44589,44590,44591,44592,44593,44594,44595,44596,44597,44598,44599,44600,44601,44602,44603,44604,44605,44606,44607,44608,44609,44610,44611,44612,44613,44614,44615,44616,44617,44618,44619,44620,44621,44622,44623,44624,44625,44626,44627,44628,44629,44630,44631,44632,44633,44634,44635,44636,44637,44638,44639,44640,44641,44642,44643,44644,44645,44646,44647,44648,44649,44650,44651,44652,44653,44654,44655,44656,44657,44658,44659,44660,44661,44662,44663,44664,44665,44666,44667,44668,44669,44670,44671,44672,44673,44674,44675,44676,44677,44678,44679,44680,44681,44682,44683,44684,44685,44686,44687,44688,44689,44690,44691,44692,44693,44694,44695,44696,44697,44698,44699,44700,44701,44702,44703,44704,44705,44706,44707,44708,44709,44710,44711,44712,44713,44714,44715,44716,44717,44718,44719,44720,44721,44722,44723,44724,44725,44726,44727,44728,44729,44730,44731,44732,44733,44734,44735,44736,44737,44738,44739,44740,44741,44742,44743,44744,44745,44746,44747,44748,44749,44750,44751,44752,44753,44754,44755,44756,44757,44758,44759,44760,44761,44762,44763,44764,44765,44766,44767,44768,44769,44770,44771,44772,44773,44774,44775,44776,44777,44778,44779,44780,44781,44782,44783,44784,44785,44786,44787,44788,44789,44790,44791,44792,44793,44794,44795,44796,44797,44798,44799,44800,44801,44802,44803,44804,44805,44806,44807,44808,44809,44810,44811,44812,44813,44814,44815,44816,44817,44818,44819,44820,44821,44822,44823,44824,44825,44826,44827,44828,44829,44830,44831,44832,44833,44834,44835,44836,44837,44838,44839,44840,44841,44842,44843,44844,44845,44846,44847,44848,44849,44850,44851,44852,44853,44854,44855,44856,44857,44858,44859,44860,44861,44862,44863,44864,44865,44866,44867,44868,44869,44870,44871,44872,44873,44874,44875,44876,44877,44878,44879,44880,44881,44882,44883,44884,44885,44886,44887,44888,44889,44890,44891,44892,44893,44894,44895,44896,44897,44898,44899,44900,44901,44902,44903,44904,44905,44906,44907,44908,44909,44910,44911,44912,44913,44914,44915,44916,44917,44918,44919,44920,44921,44922,44923,44924,44925,44926,44927,44928,44929,44930,44931,44932,44933,44934,44935,44936,44937,44938,44939,44940,44941,44942,44943,44944,44945,44946,44947,44948,44949,44950,44951,44952,44953,44954,44955,44956,44957,44958,44959,44960,44961,44962,44963,44964,44965,44966,44967,44968,44969,44970,44971,44972,44973,44974,44975,44976,44977,44978,44979,44980,44981,44982,44983,44984,44985,44986,44987,44988,44989,44990,44991,44992,44993,44994,44995,44996,44997,44998,44999,45000,45001,45002,45003,45004,45005,45006,45007,45008,45009,45010,45011,45012,45013,45014,45015,45016,45017,45018,45019,45020,45021,45022,45023,45024,45025,45026,45027,45028,45029,45030,45031,45032,45033,45034,45035,45036,45037,45038,45039,45040,45041,45042,45043,45044,45045,45046,45047,45048,45049,45050,45051,45052,45053,45054,45055,45056,45057,45058,45059,45060,45061,45062,45063,45064,45065,45066,45067,45068,45069,45070,45071,45072,45073,45074,45075,45076,45077,45078,45079,45080,45081,45082,45083,45084,45085,45086,45087,45088,45089,45090,45091,45092,45093,45094,45095,45096,45097,45098,45099,45100,45101,45102,45103,45104,45105,45106,45107,45108,45109,45110,45111,45112,45113,45114,45115,45116,45117,45118,45119,45120,45121,45122,45123,45124,45125,45126,45127,45128,45129,45130,45131,45132,45133,45134,45135,45136,45137,45138,45139,45140,45141,45142,45143,45144,45145,45146,45147,45148,45149,45150,45151,45152,45153,45154,45155,45156,45157,45158,45159,45160,45161,45162,45163,45164,45165,45166,45167,45168,45169,45170,45171,45172,45173,45174,45175,45176,45177,45178,45179,45180,45181,45182,45183,45184,45185,45186,45187,45188,45189,45190,45191,45192,45193,45194,45195,45196,45197,45198,45199,45200,45201,45202,45203,45204,45205,45206,45207,45208,45209,45210,45211,45212,45213,45214,45215,45216,45217,45218,45219,45220,45221,45222,45223,45224,45225,45226,45227,45228,45229,45230,45231,45232,45233,45234,45235,45236,45237,45238,45239,45240,45241,45242,45243,45244,45245,45246,45247,45248,45249,45250,45251,45252,45253,45254,45255,45256,45257,45258,45259,45260,45261,45262,45263,45264,45265,45266,45267,45268,45269,45270,45271,45272,45273,45274,45275,45276,45277,45278,45279,45280,45281,45282,45283,45284,45285,45286,45287,45288,45289,45290,45291,45292,45293,45294,45295,45296,45297,45298,45299,45300,45301,45302,45303,45304,45305,45306,45307,45308,45309,45310,45311,45312,45313,45314,45315,45316,45317,45318,45319,45320,45321,45322,45323,45324,45325,45326,45327,45328,45329,45330,45331,45332,45333,45334,45335,45336,45337,45338,45339,45340,45341,45342,45343,45344,45345,45346,45347,45348,45349,45350,45351,45352,45353,45354,45355,45356,45357,45358,45359,45360,45361,45362,45363,45364,45365,45366,45367,45368,45369,45370,45371,45372,45373,45374,45375,45376,45377,45378,45379,45380,45381,45382,45383,45384,45385,45386,45387,45388,45389,45390,45391,45392,45393,45394,45395,45396,45397,45398,45399,45400,45401,45402,45403,45404,45405,45406,45407,45408,45409,45410,45411,45412,45413,45414,45415,45416,45417,45418,45419,45420,45421,45422,45423,45424,45425,45426,45427,45428,45429,45430,45431,45432,45433,45434,45435,45436,45437,45438,45439,45440,45441,45442,45443,45444,45445,45446,45447,45448,45449,45450,45451,45452,45453,45454,45455,45456,45457,45458,45459,45460,45461,45462,45463,45464,45465,45466,45467,45468,45469,45470,45471,45472,45473,45474,45475,45476,45477,45478,45479,45480,45481,45482,45483,45484,45485,45486,45487,45488,45489,45490,45491,45492,45493,45494,45495,45496,45497,45498,45499,45500,45501,45502,45503,45504,45505,45506,45507,45508,45509,45510,45511,45512,45513,45514,45515,45516,45517,45518,45519,45520,45521,45522,45523,45524,45525,45526,45527,45528,45529,45530,45531,45532,45533,45534,45535,45536,45537,45538,45539,45540,45541,45542,45543,45544,45545,45546,45547,45548,45549,45550,45551,45552,45553,45554,45555,45556,45557,45558,45559,45560,45561,45562,45563,45564,45565,45566,45567,45568,45569,45570,45571,45572,45573,45574,45575,45576,45577,45578,45579,45580,45581,45582,45583,45584,45585,45586,45587,45588,45589,45590,45591,45592,45593,45594,45595,45596,45597,45598,45599,45600,45601,45602,45603,45604,45605,45606,45607,45608,45609,45610,45611,45612,45613,45614,45615,45616,45617,45618,45619,45620,45621,45622,45623,45624,45625,45626,45627,45628,45629,45630,45631,45632,45633,45634,45635,45636,45637,45638,45639,45640,45641,45642,45643,45644,45645,45646,45647,45648,45649,45650,45651,45652,45653,45654,45655,45656,45657,45658,45659,45660,45661,45662,45663,45664,45665,45666,45667,45668,45669,45670,45671,45672,45673,45674,45675,45676,45677,45678,45679,45680,45681,45682,45683,45684,45685,45686,45687,45688,45689,45690,45691,45692,45693,45694,45695,45696,45697,45698,45699,45700,45701,45702,45703,45704,45705,45706,45707,45708,45709,45710,45711,45712,45713,45714,45715,45716,45717,45718,45719,45720,45721,45722,45723,45724,45725,45726,45727,45728,45729,45730,45731,45732,45733,45734,45735,45736,45737,45738,45739,45740,45741,45742,45743,45744,45745,45746,45747,45748,45749,45750,45751,45752,45753,45754,45755,45756,45757,45758,45759,45760,45761,45762,45763,45764,45765,45766,45767,45768,45769,45770,45771,45772,45773,45774,45775,45776,45777,45778,45779,45780,45781,45782,45783,45784,45785,45786,45787,45788,45789,45790,45791,45792,45793,45794,45795,45796,45797,45798,45799,45800,45801,45802,45803,45804,45805,45806,45807,45808,45809,45810,45811,45812,45813,45814,45815,45816,45817,45818,45819,45820,45821,45822,45823,45824,45825,45826,45827,45828,45829,45830,45831,45832,45833,45834,45835,45836,45837,45838,45839,45840,45841,45842,45843,45844,45845,45846,45847,45848,45849,45850,45851,45852,45853,45854,45855,45856,45857,45858,45859,45860,45861,45862,45863,45864,45865,45866,45867,45868,45869,45870,45871,45872,45873,45874,45875,45876,45877,45878,45879,45880,45881,45882,45883,45884,45885,45886,45887,45888,45889,45890,45891,45892,45893,45894,45895,45896,45897,45898,45899,45900,45901,45902,45903,45904,45905,45906,45907,45908,45909,45910,45911,45912,45913,45914,45915,45916,45917,45918,45919,45920,45921,45922,45923,45924,45925,45926,45927,45928,45929,45930,45931,45932,45933,45934,45935,45936,45937,45938,45939,45940,45941,45942,45943,45944,45945,45946,45947,45948,45949,45950,45951,45952,45953,45954,45955,45956,45957,45958,45959,45960,45961,45962,45963,45964,45965,45966,45967,45968,45969,45970,45971,45972,45973,45974,45975,45976,45977,45978,45979,45980,45981,45982,45983,45984,45985,45986,45987,45988,45989,45990,45991,45992,45993,45994,45995,45996,45997,45998,45999,46000,46001,46002,46003,46004,46005,46006,46007,46008,46009,46010,46011,46012,46013,46014,46015,46016,46017,46018,46019,46020,46021,46022,46023,46024,46025,46026,46027,46028,46029,46030,46031,46032,46033,46034,46035,46036,46037,46038,46039,46040,46041,46042,46043,46044,46045,46046,46047,46048,46049,46050,46051,46052,46053,46054,46055,46056,46057,46058,46059,46060,46061,46062,46063,46064,46065,46066,46067,46068,46069,46070,46071,46072,46073,46074,46075,46076,46077,46078,46079,46080,46081,46082,46083,46084,46085,46086,46087,46088,46089,46090,46091,46092,46093,46094,46095,46096,46097,46098,46099,46100,46101,46102,46103,46104,46105,46106,46107,46108,46109,46110,46111,46112,46113,46114,46115,46116,46117,46118,46119,46120,46121,46122,46123,46124,46125,46126,46127,46128,46129,46130,46131,46132,46133,46134,46135,46136,46137,46138,46139,46140,46141,46142,46143,46144,46145,46146,46147,46148,46149,46150,46151,46152,46153,46154,46155,46156,46157,46158,46159,46160,46161,46162,46163,46164,46165,46166,46167,46168,46169,46170,46171,46172,46173,46174,46175,46176,46177,46178,46179,46180,46181,46182,46183,46184,46185,46186,46187,46188,46189,46190,46191,46192,46193,46194,46195,46196,46197,46198,46199,46200,46201,46202,46203,46204,46205,46206,46207,46208,46209,46210,46211,46212,46213,46214,46215,46216,46217,46218,46219,46220,46221,46222,46223,46224,46225,46226,46227,46228,46229,46230,46231,46232,46233,46234,46235,46236,46237,46238,46239,46240,46241,46242,46243,46244,46245,46246,46247,46248,46249,46250,46251,46252,46253,46254,46255,46256,46257,46258,46259,46260,46261,46262,46263,46264,46265,46266,46267,46268,46269,46270,46271,46272,46273,46274,46275,46276,46277,46278,46279,46280,46281,46282,46283,46284,46285,46286,46287,46288,46289,46290,46291,46292,46293,46294,46295,46296,46297,46298,46299,46300,46301,46302,46303,46304,46305,46306,46307,46308,46309,46310,46311,46312,46313,46314,46315,46316,46317,46318,46319,46320,46321,46322,46323,46324,46325,46326,46327,46328,46329,46330,46331,46332,46333,46334,46335,46336,46337,46338,46339,46340,46341,46342,46343,46344,46345,46346,46347,46348,46349,46350,46351,46352,46353,46354,46355,46356,46357,46358,46359,46360,46361,46362,46363,46364,46365,46366,46367,46368,46369,46370,46371,46372,46373,46374,46375,46376,46377,46378,46379,46380,46381,46382,46383,46384,46385,46386,46387,46388,46389,46390,46391,46392,46393,46394,46395,46396,46397,46398,46399,46400,46401,46402,46403,46404,46405,46406,46407,46408,46409,46410,46411,46412,46413,46414,46415,46416,46417,46418,46419,46420,46421,46422,46423,46424,46425,46426,46427,46428,46429,46430,46431,46432,46433,46434,46435,46436,46437,46438,46439,46440,46441,46442,46443,46444,46445,46446,46447,46448,46449,46450,46451,46452,46453,46454,46455,46456,46457,46458,46459,46460,46461,46462,46463,46464,46465,46466,46467,46468,46469,46470,46471,46472,46473,46474,46475,46476,46477,46478,46479,46480,46481,46482,46483,46484,46485,46486,46487,46488,46489,46490,46491,46492,46493,46494,46495,46496,46497,46498,46499,46500,46501,46502,46503,46504,46505,46506,46507,46508,46509,46510,46511,46512,46513,46514,46515,46516,46517,46518,46519,46520,46521,46522,46523,46524,46525,46526,46527,46528,46529,46530,46531,46532,46533,46534,46535,46536,46537,46538,46539,46540,46541,46542,46543,46544,46545,46546,46547,46548,46549,46550,46551,46552,46553,46554,46555,46556,46557,46558,46559,46560,46561,46562,46563,46564,46565,46566,46567,46568,46569,46570,46571,46572,46573,46574,46575,46576,46577,46578,46579,46580,46581,46582,46583,46584,46585,46586,46587,46588,46589,46590,46591,46592,46593,46594,46595,46596,46597,46598,46599,46600,46601,46602,46603,46604,46605,46606,46607,46608,46609,46610,46611,46612,46613,46614,46615,46616,46617,46618,46619,46620,46621,46622,46623,46624,46625,46626,46627,46628,46629,46630,46631,46632,46633,46634,46635,46636,46637,46638,46639,46640,46641,46642,46643,46644,46645,46646,46647,46648,46649,46650,46651,46652,46653,46654,46655,46656,46657,46658,46659,46660,46661,46662,46663,46664,46665,46666,46667,46668,46669,46670,46671,46672,46673,46674,46675,46676,46677,46678,46679,46680,46681,46682,46683,46684,46685,46686,46687,46688,46689,46690,46691,46692,46693,46694,46695,46696,46697,46698,46699,46700,46701,46702,46703,46704,46705,46706,46707,46708,46709,46710,46711,46712,46713,46714,46715,46716,46717,46718,46719,46720,46721,46722,46723,46724,46725,46726,46727,46728,46729,46730,46731,46732,46733,46734,46735,46736,46737,46738,46739,46740,46741,46742,46743,46744,46745,46746,46747,46748,46749,46750,46751,46752,46753,46754,46755,46756,46757,46758,46759,46760,46761,46762,46763,46764,46765,46766,46767,46768,46769,46770,46771,46772,46773,46774,46775,46776,46777,46778,46779,46780,46781,46782,46783,46784,46785,46786,46787,46788,46789,46790,46791,46792,46793,46794,46795,46796,46797,46798,46799,46800,46801,46802,46803,46804,46805,46806,46807,46808,46809,46810,46811,46812,46813,46814,46815,46816,46817,46818,46819,46820,46821,46822,46823,46824,46825,46826,46827,46828,46829,46830,46831,46832,46833,46834,46835,46836,46837,46838,46839,46840,46841,46842,46843,46844,46845,46846,46847,46848,46849,46850,46851,46852,46853,46854,46855,46856,46857,46858,46859,46860,46861,46862,46863,46864,46865,46866,46867,46868,46869,46870,46871,46872,46873,46874,46875,46876,46877,46878,46879,46880,46881,46882,46883,46884,46885,46886,46887,46888,46889,46890,46891,46892,46893,46894,46895,46896,46897,46898,46899,46900,46901,46902,46903,46904,46905,46906,46907,46908,46909,46910,46911,46912,46913,46914,46915,46916,46917,46918,46919,46920,46921,46922,46923,46924,46925,46926,46927,46928,46929,46930,46931,46932,46933,46934,46935,46936,46937,46938,46939,46940,46941,46942,46943,46944,46945,46946,46947,46948,46949,46950,46951,46952,46953,46954,46955,46956,46957,46958,46959,46960,46961,46962,46963,46964,46965,46966,46967,46968,46969,46970,46971,46972,46973,46974,46975,46976,46977,46978,46979,46980,46981,46982,46983,46984,46985,46986,46987,46988,46989,46990,46991,46992,46993,46994,46995,46996,46997,46998,46999,47000,47001,47002,47003,47004,47005,47006,47007,47008,47009,47010,47011,47012,47013,47014,47015,47016,47017,47018,47019,47020,47021,47022,47023,47024,47025,47026,47027,47028,47029,47030,47031,47032,47033,47034,47035,47036,47037,47038,47039,47040,47041,47042,47043,47044,47045,47046,47047,47048,47049,47050,47051,47052,47053,47054,47055,47056,47057,47058,47059,47060,47061,47062,47063,47064,47065,47066,47067,47068,47069,47070,47071,47072,47073,47074,47075,47076,47077,47078,47079,47080,47081,47082,47083,47084,47085,47086,47087,47088,47089,47090,47091,47092,47093,47094,47095,47096,47097,47098,47099,47100,47101,47102,47103,47104,47105,47106,47107,47108,47109,47110,47111,47112,47113,47114,47115,47116,47117,47118,47119,47120,47121,47122,47123,47124,47125,47126,47127,47128,47129,47130,47131,47132,47133,47134,47135,47136,47137,47138,47139,47140,47141,47142,47143,47144,47145,47146,47147,47148,47149,47150,47151,47152,47153,47154,47155,47156,47157,47158,47159,47160,47161,47162,47163,47164,47165,47166,47167,47168,47169,47170,47171,47172,47173,47174,47175,47176,47177,47178,47179,47180,47181,47182,47183,47184,47185,47186,47187,47188,47189,47190,47191,47192,47193,47194,47195,47196,47197,47198,47199,47200,47201,47202,47203,47204,47205,47206,47207,47208,47209,47210,47211,47212,47213,47214,47215,47216,47217,47218,47219,47220,47221,47222,47223,47224,47225,47226,47227,47228,47229,47230,47231,47232,47233,47234,47235,47236,47237,47238,47239,47240,47241,47242,47243,47244,47245,47246,47247,47248,47249,47250,47251,47252,47253,47254,47255,47256,47257,47258,47259,47260,47261,47262,47263,47264,47265,47266,47267,47268,47269,47270,47271,47272,47273,47274,47275,47276,47277,47278,47279,47280,47281,47282,47283,47284,47285,47286,47287,47288,47289,47290,47291,47292,47293,47294,47295,47296,47297,47298,47299,47300,47301,47302,47303,47304,47305,47306,47307,47308,47309,47310,47311,47312,47313,47314,47315,47316,47317,47318,47319,47320,47321,47322,47323,47324,47325,47326,47327,47328,47329,47330,47331,47332,47333,47334,47335,47336,47337,47338,47339,47340,47341,47342,47343,47344,47345,47346,47347,47348,47349,47350,47351,47352,47353,47354,47355,47356,47357,47358,47359,47360,47361,47362,47363,47364,47365,47366,47367,47368,47369,47370,47371,47372,47373,47374,47375,47376,47377,47378,47379,47380,47381,47382,47383,47384,47385,47386,47387,47388,47389,47390,47391,47392,47393,47394,47395,47396,47397,47398,47399,47400,47401,47402,47403,47404,47405,47406,47407,47408,47409,47410,47411,47412,47413,47414,47415,47416,47417,47418,47419,47420,47421,47422,47423,47424,47425,47426,47427,47428,47429,47430,47431,47432,47433,47434,47435,47436,47437,47438,47439,47440,47441,47442,47443,47444,47445,47446,47447,47448,47449,47450,47451,47452,47453,47454,47455,47456,47457,47458,47459,47460,47461,47462,47463,47464,47465,47466,47467,47468,47469,47470,47471,47472,47473,47474,47475,47476,47477,47478,47479,47480,47481,47482,47483,47484,47485,47486,47487,47488,47489,47490,47491,47492,47493,47494,47495,47496,47497,47498,47499,47500,47501,47502,47503,47504,47505,47506,47507,47508,47509,47510,47511,47512,47513,47514,47515,47516,47517,47518,47519,47520,47521,47522,47523,47524,47525,47526,47527,47528,47529,47530,47531,47532,47533,47534,47535,47536,47537,47538,47539,47540,47541,47542,47543,47544,47545,47546,47547,47548,47549,47550,47551,47552,47553,47554,47555,47556,47557,47558,47559,47560,47561,47562,47563,47564,47565,47566,47567,47568,47569,47570,47571,47572,47573,47574,47575,47576,47577,47578,47579,47580,47581,47582,47583,47584,47585,47586,47587,47588,47589,47590,47591,47592,47593,47594,47595,47596,47597,47598,47599,47600,47601,47602,47603,47604,47605,47606,47607,47608,47609,47610,47611,47612,47613,47614,47615,47616,47617,47618,47619,47620,47621,47622,47623,47624,47625,47626,47627,47628,47629,47630,47631,47632,47633,47634,47635,47636,47637,47638,47639,47640,47641,47642,47643,47644,47645,47646,47647,47648,47649,47650,47651,47652,47653,47654,47655,47656,47657,47658,47659,47660,47661,47662,47663,47664,47665,47666,47667,47668,47669,47670,47671,47672,47673,47674,47675,47676,47677,47678,47679,47680,47681,47682,47683,47684,47685,47686,47687,47688,47689,47690,47691,47692,47693,47694,47695,47696,47697,47698,47699,47700,47701,47702,47703,47704,47705,47706,47707,47708,47709,47710,47711,47712,47713,47714,47715,47716,47717,47718,47719,47720,47721,47722,47723,47724,47725,47726,47727,47728,47729,47730,47731,47732,47733,47734,47735,47736,47737,47738,47739,47740,47741,47742,47743,47744,47745,47746,47747,47748,47749,47750,47751,47752,47753,47754,47755,47756,47757,47758,47759,47760,47761,47762,47763,47764,47765,47766,47767,47768,47769,47770,47771,47772,47773,47774,47775,47776,47777,47778,47779,47780,47781,47782,47783,47784,47785,47786,47787,47788,47789,47790,47791,47792,47793,47794,47795,47796,47797,47798,47799,47800,47801,47802,47803,47804,47805,47806,47807,47808,47809,47810,47811,47812,47813,47814,47815,47816,47817,47818,47819,47820,47821,47822,47823,47824,47825,47826,47827,47828,47829,47830,47831,47832,47833,47834,47835,47836,47837,47838,47839,47840,47841,47842,47843,47844,47845,47846,47847,47848,47849,47850,47851,47852,47853,47854,47855,47856,47857,47858,47859,47860,47861,47862,47863,47864,47865,47866,47867,47868,47869,47870,47871,47872,47873,47874,47875,47876,47877,47878,47879,47880,47881,47882,47883,47884,47885,47886,47887,47888,47889,47890,47891,47892,47893,47894,47895,47896,47897,47898,47899,47900,47901,47902,47903,47904,47905,47906,47907,47908,47909,47910,47911,47912,47913,47914,47915,47916,47917,47918,47919,47920,47921,47922,47923,47924,47925,47926,47927,47928,47929,47930,47931,47932,47933,47934,47935,47936,47937,47938,47939,47940,47941,47942,47943,47944,47945,47946,47947,47948,47949,47950,47951,47952,47953,47954,47955,47956,47957,47958,47959,47960,47961,47962,47963,47964,47965,47966,47967,47968,47969,47970,47971,47972,47973,47974,47975,47976,47977,47978,47979,47980,47981,47982,47983,47984,47985,47986,47987,47988,47989,47990,47991,47992,47993,47994,47995,47996,47997,47998,47999,48000,48001,48002,48003,48004,48005,48006,48007,48008,48009,48010,48011,48012,48013,48014,48015,48016,48017,48018,48019,48020,48021,48022,48023,48024,48025,48026,48027,48028,48029,48030,48031,48032,48033,48034,48035,48036,48037,48038,48039,48040,48041,48042,48043,48044,48045,48046,48047,48048,48049,48050,48051,48052,48053,48054,48055,48056,48057,48058,48059,48060,48061,48062,48063,48064,48065,48066,48067,48068,48069,48070,48071,48072,48073,48074,48075,48076,48077,48078,48079,48080,48081,48082,48083,48084,48085,48086,48087,48088,48089,48090,48091,48092,48093,48094,48095,48096,48097,48098,48099,48100,48101,48102,48103,48104,48105,48106,48107,48108,48109,48110,48111,48112,48113,48114,48115,48116,48117,48118,48119,48120,48121,48122,48123,48124,48125,48126,48127,48128,48129,48130,48131,48132,48133,48134,48135,48136,48137,48138,48139,48140,48141,48142,48143,48144,48145,48146,48147,48148,48149,48150,48151,48152,48153,48154,48155,48156,48157,48158,48159,48160,48161,48162,48163,48164,48165,48166,48167,48168,48169,48170,48171,48172,48173,48174,48175,48176,48177,48178,48179,48180,48181,48182,48183,48184,48185,48186,48187,48188,48189,48190,48191,48192,48193,48194,48195,48196,48197,48198,48199,48200,48201,48202,48203,48204,48205,48206,48207,48208,48209,48210,48211,48212,48213,48214,48215,48216,48217,48218,48219,48220,48221,48222,48223,48224,48225,48226,48227,48228,48229,48230,48231,48232,48233,48234,48235,48236,48237,48238,48239,48240,48241,48242,48243,48244,48245,48246,48247,48248,48249,48250,48251,48252,48253,48254,48255,48256,48257,48258,48259,48260,48261,48262,48263,48264,48265,48266,48267,48268,48269,48270,48271,48272,48273,48274,48275,48276,48277,48278,48279,48280,48281,48282,48283,48284,48285,48286,48287,48288,48289,48290,48291,48292,48293,48294,48295,48296,48297,48298,48299,48300,48301,48302,48303,48304,48305,48306,48307,48308,48309,48310,48311,48312,48313,48314,48315,48316,48317,48318,48319,48320,48321,48322,48323,48324,48325,48326,48327,48328,48329,48330,48331,48332,48333,48334,48335,48336,48337,48338,48339,48340,48341,48342,48343,48344,48345,48346,48347,48348,48349,48350,48351,48352,48353,48354,48355,48356,48357,48358,48359,48360,48361,48362,48363,48364,48365,48366,48367,48368,48369,48370,48371,48372,48373,48374,48375,48376,48377,48378,48379,48380,48381,48382,48383,48384,48385,48386,48387,48388,48389,48390,48391,48392,48393,48394,48395,48396,48397,48398,48399,48400,48401,48402,48403,48404,48405,48406,48407,48408,48409,48410,48411,48412,48413,48414,48415,48416,48417,48418,48419,48420,48421,48422,48423,48424,48425,48426,48427,48428,48429,48430,48431,48432,48433,48434,48435,48436,48437,48438,48439,48440,48441,48442,48443,48444,48445,48446,48447,48448,48449,48450,48451,48452,48453,48454,48455,48456,48457,48458,48459,48460,48461,48462,48463,48464,48465,48466,48467,48468,48469,48470,48471,48472,48473,48474,48475,48476,48477,48478,48479,48480,48481,48482,48483,48484,48485,48486,48487,48488,48489,48490,48491,48492,48493,48494,48495,48496,48497,48498,48499,48500,48501,48502,48503,48504,48505,48506,48507,48508,48509,48510,48511,48512,48513,48514,48515,48516,48517,48518,48519,48520,48521,48522,48523,48524,48525,48526,48527,48528,48529,48530,48531,48532,48533,48534,48535,48536,48537,48538,48539,48540,48541,48542,48543,48544,48545,48546,48547,48548,48549,48550,48551,48552,48553,48554,48555,48556,48557,48558,48559,48560,48561,48562,48563,48564,48565,48566,48567,48568,48569,48570,48571,48572,48573,48574,48575,48576,48577,48578,48579,48580,48581,48582,48583,48584,48585,48586,48587,48588,48589,48590,48591,48592,48593,48594,48595,48596,48597,48598,48599,48600,48601,48602,48603,48604,48605,48606,48607,48608,48609,48610,48611,48612,48613,48614,48615,48616,48617,48618,48619,48620,48621,48622,48623,48624,48625,48626,48627,48628,48629,48630,48631,48632,48633,48634,48635,48636,48637,48638,48639,48640,48641,48642,48643,48644,48645,48646,48647,48648,48649,48650,48651,48652,48653,48654,48655,48656,48657,48658,48659,48660,48661,48662,48663,48664,48665,48666,48667,48668,48669,48670,48671,48672,48673,48674,48675,48676,48677,48678,48679,48680,48681,48682,48683,48684,48685,48686,48687,48688,48689,48690,48691,48692,48693,48694,48695,48696,48697,48698,48699,48700,48701,48702,48703,48704,48705,48706,48707,48708,48709,48710,48711,48712,48713,48714,48715,48716,48717,48718,48719,48720,48721,48722,48723,48724,48725,48726,48727,48728,48729,48730,48731,48732,48733,48734,48735,48736,48737,48738,48739,48740,48741,48742,48743,48744,48745,48746,48747,48748,48749,48750,48751,48752,48753,48754,48755,48756,48757,48758,48759,48760,48761,48762,48763,48764,48765,48766,48767,48768,48769,48770,48771,48772,48773,48774,48775,48776,48777,48778,48779,48780,48781,48782,48783,48784,48785,48786,48787,48788,48789,48790,48791,48792,48793,48794,48795,48796,48797,48798,48799,48800,48801,48802,48803,48804,48805,48806,48807,48808,48809,48810,48811,48812,48813,48814,48815,48816,48817,48818,48819,48820,48821,48822,48823,48824,48825,48826,48827,48828,48829,48830,48831,48832,48833,48834,48835,48836,48837,48838,48839,48840,48841,48842,48843,48844,48845,48846,48847,48848,48849,48850,48851,48852,48853,48854,48855,48856,48857,48858,48859,48860,48861,48862,48863,48864,48865,48866,48867,48868,48869,48870,48871,48872,48873,48874,48875,48876,48877,48878,48879,48880,48881,48882,48883,48884,48885,48886,48887,48888,48889,48890,48891,48892,48893,48894,48895,48896,48897,48898,48899,48900,48901,48902,48903,48904,48905,48906,48907,48908,48909,48910,48911,48912,48913,48914,48915,48916,48917,48918,48919,48920,48921,48922,48923,48924,48925,48926,48927,48928,48929,48930,48931,48932,48933,48934,48935,48936,48937,48938,48939,48940,48941,48942,48943,48944,48945,48946,48947,48948,48949,48950,48951,48952,48953,48954,48955,48956,48957,48958,48959,48960,48961,48962,48963,48964,48965,48966,48967,48968,48969,48970,48971,48972,48973,48974,48975,48976,48977,48978,48979,48980,48981,48982,48983,48984,48985,48986,48987,48988,48989,48990,48991,48992,48993,48994,48995,48996,48997,48998,48999,49000,49001,49002,49003,49004,49005,49006,49007,49008,49009,49010,49011,49012,49013,49014,49015,49016,49017,49018,49019,49020,49021,49022,49023,49024,49025,49026,49027,49028,49029,49030,49031,49032,49033,49034,49035,49036,49037,49038,49039,49040,49041,49042,49043,49044,49045,49046,49047,49048,49049,49050,49051,49052,49053,49054,49055,49056,49057,49058,49059,49060,49061,49062,49063,49064,49065,49066,49067,49068,49069,49070,49071,49072,49073,49074,49075,49076,49077,49078,49079,49080,49081,49082,49083,49084,49085,49086,49087,49088,49089,49090,49091,49092,49093,49094,49095,49096,49097,49098,49099,49100,49101,49102,49103,49104,49105,49106,49107,49108,49109,49110,49111,49112,49113,49114,49115,49116,49117,49118,49119,49120,49121,49122,49123,49124,49125,49126,49127,49128,49129,49130,49131,49132,49133,49134,49135,49136,49137,49138,49139,49140,49141,49142,49143,49144,49145,49146,49147,49148,49149,49150,49151,49152,49153,49154,49155,49156,49157,49158,49159,49160,49161,49162,49163,49164,49165,49166,49167,49168,49169,49170,49171,49172,49173,49174,49175,49176,49177,49178,49179,49180,49181,49182,49183,49184,49185,49186,49187,49188,49189,49190,49191,49192,49193,49194,49195,49196,49197,49198,49199,49200,49201,49202,49203,49204,49205,49206,49207,49208,49209,49210,49211,49212,49213,49214,49215,49216,49217,49218,49219,49220,49221,49222,49223,49224,49225,49226,49227,49228,49229,49230,49231,49232,49233,49234,49235,49236,49237,49238,49239,49240,49241,49242,49243,49244,49245,49246,49247,49248,49249,49250,49251,49252,49253,49254,49255,49256,49257,49258,49259,49260,49261,49262,49263,49264,49265,49266,49267,49268,49269,49270,49271,49272,49273,49274,49275,49276,49277,49278,49279,49280,49281,49282,49283,49284,49285,49286,49287,49288,49289,49290,49291,49292,49293,49294,49295,49296,49297,49298,49299,49300,49301,49302,49303,49304,49305,49306,49307,49308,49309,49310,49311,49312,49313,49314,49315,49316,49317,49318,49319,49320,49321,49322,49323,49324,49325,49326,49327,49328,49329,49330,49331,49332,49333,49334,49335,49336,49337,49338,49339,49340,49341,49342,49343,49344,49345,49346,49347,49348,49349,49350,49351,49352,49353,49354,49355,49356,49357,49358,49359,49360,49361,49362,49363,49364,49365,49366,49367,49368,49369,49370,49371,49372,49373,49374,49375,49376,49377,49378,49379,49380,49381,49382,49383,49384,49385,49386,49387,49388,49389,49390,49391,49392,49393,49394,49395,49396,49397,49398,49399,49400,49401,49402,49403,49404,49405,49406,49407,49408,49409,49410,49411,49412,49413,49414,49415,49416,49417,49418,49419,49420,49421,49422,49423,49424,49425,49426,49427,49428,49429,49430,49431,49432,49433,49434,49435,49436,49437,49438,49439,49440,49441,49442,49443,49444,49445,49446,49447,49448,49449,49450,49451,49452,49453,49454,49455,49456,49457,49458,49459,49460,49461,49462,49463,49464,49465,49466,49467,49468,49469,49470,49471,49472,49473,49474,49475,49476,49477,49478,49479,49480,49481,49482,49483,49484,49485,49486,49487,49488,49489,49490,49491,49492,49493,49494,49495,49496,49497,49498,49499,49500,49501,49502,49503,49504,49505,49506,49507,49508,49509,49510,49511,49512,49513,49514,49515,49516,49517,49518,49519,49520,49521,49522,49523,49524,49525,49526,49527,49528,49529,49530,49531,49532,49533,49534,49535,49536,49537,49538,49539,49540,49541,49542,49543,49544,49545,49546,49547,49548,49549,49550,49551,49552,49553,49554,49555,49556,49557,49558,49559,49560,49561,49562,49563,49564,49565,49566,49567,49568,49569,49570,49571,49572,49573,49574,49575,49576,49577,49578,49579,49580,49581,49582,49583,49584,49585,49586,49587,49588,49589,49590,49591,49592,49593,49594,49595,49596,49597,49598,49599,49600,49601,49602,49603,49604,49605,49606,49607,49608,49609,49610,49611,49612,49613,49614,49615,49616,49617,49618,49619,49620,49621,49622,49623,49624,49625,49626,49627,49628,49629,49630,49631,49632,49633,49634,49635,49636,49637,49638,49639,49640,49641,49642,49643,49644,49645,49646,49647,49648,49649,49650,49651,49652,49653,49654,49655,49656,49657,49658,49659,49660,49661,49662,49663,49664,49665,49666,49667,49668,49669,49670,49671,49672,49673,49674,49675,49676,49677,49678,49679,49680,49681,49682,49683,49684,49685,49686,49687,49688,49689,49690,49691,49692,49693,49694,49695,49696,49697,49698,49699,49700,49701,49702,49703,49704,49705,49706,49707,49708,49709,49710,49711,49712,49713,49714,49715,49716,49717,49718,49719,49720,49721,49722,49723,49724,49725,49726,49727,49728,49729,49730,49731,49732,49733,49734,49735,49736,49737,49738,49739,49740,49741,49742,49743,49744,49745,49746,49747,49748,49749,49750,49751,49752,49753,49754,49755,49756,49757,49758,49759,49760,49761,49762,49763,49764,49765,49766,49767,49768,49769,49770,49771,49772,49773,49774,49775,49776,49777,49778,49779,49780,49781,49782,49783,49784,49785,49786,49787,49788,49789,49790,49791,49792,49793,49794,49795,49796,49797,49798,49799,49800,49801,49802,49803,49804,49805,49806,49807,49808,49809,49810,49811,49812,49813,49814,49815,49816,49817,49818,49819,49820,49821,49822,49823,49824,49825,49826,49827,49828,49829,49830,49831,49832,49833,49834,49835,49836,49837,49838,49839,49840,49841,49842,49843,49844,49845,49846,49847,49848,49849,49850,49851,49852,49853,49854,49855,49856,49857,49858,49859,49860,49861,49862,49863,49864,49865,49866,49867,49868,49869,49870,49871,49872,49873,49874,49875,49876,49877,49878,49879,49880,49881,49882,49883,49884,49885,49886,49887,49888,49889,49890,49891,49892,49893,49894,49895,49896,49897,49898,49899,49900,49901,49902,49903,49904,49905,49906,49907,49908,49909,49910,49911,49912,49913,49914,49915,49916,49917,49918,49919,49920,49921,49922,49923,49924,49925,49926,49927,49928,49929,49930,49931,49932,49933,49934,49935,49936,49937,49938,49939,49940,49941,49942,49943,49944,49945,49946,49947,49948,49949,49950,49951,49952,49953,49954,49955,49956,49957,49958,49959,49960,49961,49962,49963,49964,49965,49966,49967,49968,49969,49970,49971,49972,49973,49974,49975,49976,49977,49978,49979,49980,49981,49982,49983,49984,49985,49986,49987,49988,49989,49990,49991,49992,49993,49994,49995,49996,49997,49998,49999,50000,50001,50002,50003,50004,50005,50006,50007,50008,50009,50010,50011,50012,50013,50014,50015,50016,50017,50018,50019,50020,50021,50022,50023,50024,50025,50026,50027,50028,50029,50030,50031,50032,50033,50034,50035,50036,50037,50038,50039,50040,50041,50042,50043,50044,50045,50046,50047,50048,50049,50050,50051,50052,50053,50054,50055,50056,50057,50058,50059,50060,50061,50062,50063,50064,50065,50066,50067,50068,50069,50070,50071,50072,50073,50074,50075,50076,50077,50078,50079,50080,50081,50082,50083,50084,50085,50086,50087,50088,50089,50090,50091,50092,50093,50094,50095,50096,50097,50098,50099,50100,50101,50102,50103,50104,50105,50106,50107,50108,50109,50110,50111,50112,50113,50114,50115,50116,50117,50118,50119,50120,50121,50122,50123,50124,50125,50126,50127,50128,50129,50130,50131,50132,50133,50134,50135,50136,50137,50138,50139,50140,50141,50142,50143,50144,50145,50146,50147,50148,50149,50150,50151,50152,50153,50154,50155,50156,50157,50158,50159,50160,50161,50162,50163,50164,50165,50166,50167,50168,50169,50170,50171,50172,50173,50174,50175,50176,50177,50178,50179,50180,50181,50182,50183,50184,50185,50186,50187,50188,50189,50190,50191,50192,50193,50194,50195,50196,50197,50198,50199,50200,50201,50202,50203,50204,50205,50206,50207,50208,50209,50210,50211,50212,50213,50214,50215,50216,50217,50218,50219,50220,50221,50222,50223,50224,50225,50226,50227,50228,50229,50230,50231,50232,50233,50234,50235,50236,50237,50238,50239,50240,50241,50242,50243,50244,50245,50246,50247,50248,50249,50250,50251,50252,50253,50254,50255,50256,50257,50258,50259,50260,50261,50262,50263,50264,50265,50266,50267,50268,50269,50270,50271,50272,50273,50274,50275,50276,50277,50278,50279,50280,50281,50282,50283,50284,50285,50286,50287,50288,50289,50290,50291,50292,50293,50294,50295,50296,50297,50298,50299,50300,50301,50302,50303,50304,50305,50306,50307,50308,50309,50310,50311,50312,50313,50314,50315,50316,50317,50318,50319,50320,50321,50322,50323,50324,50325,50326,50327,50328,50329,50330,50331,50332,50333,50334,50335,50336,50337,50338,50339,50340,50341,50342,50343,50344,50345,50346,50347,50348,50349,50350,50351,50352,50353,50354,50355,50356,50357,50358,50359,50360,50361,50362,50363,50364,50365,50366,50367,50368,50369,50370,50371,50372,50373,50374,50375,50376,50377,50378,50379,50380,50381,50382,50383,50384,50385,50386,50387,50388,50389,50390,50391,50392,50393,50394,50395,50396,50397,50398,50399,50400,50401,50402,50403,50404,50405,50406,50407,50408,50409,50410,50411,50412,50413,50414,50415,50416,50417,50418,50419,50420,50421,50422,50423,50424,50425,50426,50427,50428,50429,50430,50431,50432,50433,50434,50435,50436,50437,50438,50439,50440,50441,50442,50443,50444,50445,50446,50447,50448,50449,50450,50451,50452,50453,50454,50455,50456,50457,50458,50459,50460,50461,50462,50463,50464,50465,50466,50467,50468,50469,50470,50471,50472,50473,50474,50475,50476,50477,50478,50479,50480,50481,50482,50483,50484,50485,50486,50487,50488,50489,50490,50491,50492,50493,50494,50495,50496,50497,50498,50499,50500,50501,50502,50503,50504,50505,50506,50507,50508,50509,50510,50511,50512,50513,50514,50515,50516,50517,50518,50519,50520,50521,50522,50523,50524,50525,50526,50527,50528,50529,50530,50531,50532,50533,50534,50535,50536,50537,50538,50539,50540,50541,50542,50543,50544,50545,50546,50547,50548,50549,50550,50551,50552,50553,50554,50555,50556,50557,50558,50559,50560,50561,50562,50563,50564,50565,50566,50567,50568,50569,50570,50571,50572,50573,50574,50575,50576,50577,50578,50579,50580,50581,50582,50583,50584,50585,50586,50587,50588,50589,50590,50591,50592,50593,50594,50595,50596,50597,50598,50599,50600,50601,50602,50603,50604,50605,50606,50607,50608,50609,50610,50611,50612,50613,50614,50615,50616,50617,50618,50619,50620,50621,50622,50623,50624,50625,50626,50627,50628,50629,50630,50631,50632,50633,50634,50635,50636,50637,50638,50639,50640,50641,50642,50643,50644,50645,50646,50647,50648,50649,50650,50651,50652,50653,50654,50655,50656,50657,50658,50659,50660,50661,50662,50663,50664,50665,50666,50667,50668,50669,50670,50671,50672,50673,50674,50675,50676,50677,50678,50679,50680,50681,50682,50683,50684,50685,50686,50687,50688,50689,50690,50691,50692,50693,50694,50695,50696,50697,50698,50699,50700,50701,50702,50703,50704,50705,50706,50707,50708,50709,50710,50711,50712,50713,50714,50715,50716,50717,50718,50719,50720,50721,50722,50723,50724,50725,50726,50727,50728,50729,50730,50731,50732,50733,50734,50735,50736,50737,50738,50739,50740,50741,50742,50743,50744,50745,50746,50747,50748,50749,50750,50751,50752,50753,50754,50755,50756,50757,50758,50759,50760,50761,50762,50763,50764,50765,50766,50767,50768,50769,50770,50771,50772,50773,50774,50775,50776,50777,50778,50779,50780,50781,50782,50783,50784,50785,50786,50787,50788,50789,50790,50791,50792,50793,50794,50795,50796,50797,50798,50799,50800,50801,50802,50803,50804,50805,50806,50807,50808,50809,50810,50811,50812,50813,50814,50815,50816,50817,50818,50819,50820,50821,50822,50823,50824,50825,50826,50827,50828,50829,50830,50831,50832,50833,50834,50835,50836,50837,50838,50839,50840,50841,50842,50843,50844,50845,50846,50847,50848,50849,50850,50851,50852,50853,50854,50855,50856,50857,50858,50859,50860,50861,50862,50863,50864,50865,50866,50867,50868,50869,50870,50871,50872,50873,50874,50875,50876,50877,50878,50879,50880,50881,50882,50883,50884,50885,50886,50887,50888,50889,50890,50891,50892,50893,50894,50895,50896,50897,50898,50899,50900,50901,50902,50903,50904,50905,50906,50907,50908,50909,50910,50911,50912,50913,50914,50915,50916,50917,50918,50919,50920,50921,50922,50923,50924,50925,50926,50927,50928,50929,50930,50931,50932,50933,50934,50935,50936,50937,50938,50939,50940,50941,50942,50943,50944,50945,50946,50947,50948,50949,50950,50951,50952,50953,50954,50955,50956,50957,50958,50959,50960,50961,50962,50963,50964,50965,50966,50967,50968,50969,50970,50971,50972,50973,50974,50975,50976,50977,50978,50979,50980,50981,50982,50983,50984,50985,50986,50987,50988,50989,50990,50991,50992,50993,50994,50995,50996,50997,50998,50999,51000,51001,51002,51003,51004,51005,51006,51007,51008,51009,51010,51011,51012,51013,51014,51015,51016,51017,51018,51019,51020,51021,51022,51023,51024,51025,51026,51027,51028,51029,51030,51031,51032,51033,51034,51035,51036,51037,51038,51039,51040,51041,51042,51043,51044,51045,51046,51047,51048,51049,51050,51051,51052,51053,51054,51055,51056,51057,51058,51059,51060,51061,51062,51063,51064,51065,51066,51067,51068,51069,51070,51071,51072,51073,51074,51075,51076,51077,51078,51079,51080,51081,51082,51083,51084,51085,51086,51087,51088,51089,51090,51091,51092,51093,51094,51095,51096,51097,51098,51099,51100,51101,51102,51103,51104,51105,51106,51107,51108,51109,51110,51111,51112,51113,51114,51115,51116,51117,51118,51119,51120,51121,51122,51123,51124,51125,51126,51127,51128,51129,51130,51131,51132,51133,51134,51135,51136,51137,51138,51139,51140,51141,51142,51143,51144,51145,51146,51147,51148,51149,51150,51151,51152,51153,51154,51155,51156,51157,51158,51159,51160,51161,51162,51163,51164,51165,51166,51167,51168,51169,51170,51171,51172,51173,51174,51175,51176,51177,51178,51179,51180,51181,51182,51183,51184,51185,51186,51187,51188,51189,51190,51191,51192,51193,51194,51195,51196,51197,51198,51199,51200,51201,51202,51203,51204,51205,51206,51207,51208,51209,51210,51211,51212,51213,51214,51215,51216,51217,51218,51219,51220,51221,51222,51223,51224,51225,51226,51227,51228,51229,51230,51231,51232,51233,51234,51235,51236,51237,51238,51239,51240,51241,51242,51243,51244,51245,51246,51247,51248,51249,51250,51251,51252,51253,51254,51255,51256,51257,51258,51259,51260,51261,51262,51263,51264,51265,51266,51267,51268,51269,51270,51271,51272,51273,51274,51275,51276,51277,51278,51279,51280,51281,51282,51283,51284,51285,51286,51287,51288,51289,51290,51291,51292,51293,51294,51295,51296,51297,51298,51299,51300,51301,51302,51303,51304,51305,51306,51307,51308,51309,51310,51311,51312,51313,51314,51315,51316,51317,51318,51319,51320,51321,51322,51323,51324,51325,51326,51327,51328,51329,51330,51331,51332,51333,51334,51335,51336,51337,51338,51339,51340,51341,51342,51343,51344,51345,51346,51347,51348,51349,51350,51351,51352,51353,51354,51355,51356,51357,51358,51359,51360,51361,51362,51363,51364,51365,51366,51367,51368,51369,51370,51371,51372,51373,51374,51375,51376,51377,51378,51379,51380,51381,51382,51383,51384,51385,51386,51387,51388,51389,51390,51391,51392,51393,51394,51395,51396,51397,51398,51399,51400,51401,51402,51403,51404,51405,51406,51407,51408,51409,51410,51411,51412,51413,51414,51415,51416,51417,51418,51419,51420,51421,51422,51423,51424,51425,51426,51427,51428,51429,51430,51431,51432,51433,51434,51435,51436,51437,51438,51439,51440,51441,51442,51443,51444,51445,51446,51447,51448,51449,51450,51451,51452,51453,51454,51455,51456,51457,51458,51459,51460,51461,51462,51463,51464,51465,51466,51467,51468,51469,51470,51471,51472,51473,51474,51475,51476,51477,51478,51479,51480,51481,51482,51483,51484,51485,51486,51487,51488,51489,51490,51491,51492,51493,51494,51495,51496,51497,51498,51499,51500,51501,51502,51503,51504,51505,51506,51507,51508,51509,51510,51511,51512,51513,51514,51515,51516,51517,51518,51519,51520,51521,51522,51523,51524,51525,51526,51527,51528,51529,51530,51531,51532,51533,51534,51535,51536,51537,51538,51539,51540,51541,51542,51543,51544,51545,51546,51547,51548,51549,51550,51551,51552,51553,51554,51555,51556,51557,51558,51559,51560,51561,51562,51563,51564,51565,51566,51567,51568,51569,51570,51571,51572,51573,51574,51575,51576,51577,51578,51579,51580,51581,51582,51583,51584,51585,51586,51587,51588,51589,51590,51591,51592,51593,51594,51595,51596,51597,51598,51599,51600,51601,51602,51603,51604,51605,51606,51607,51608,51609,51610,51611,51612,51613,51614,51615,51616,51617,51618,51619,51620,51621,51622,51623,51624,51625,51626,51627,51628,51629,51630,51631,51632,51633,51634,51635,51636,51637,51638,51639,51640,51641,51642,51643,51644,51645,51646,51647,51648,51649,51650,51651,51652,51653,51654,51655,51656,51657,51658,51659,51660,51661,51662,51663,51664,51665,51666,51667,51668,51669,51670,51671,51672,51673,51674,51675,51676,51677,51678,51679,51680,51681,51682,51683,51684,51685,51686,51687,51688,51689,51690,51691,51692,51693,51694,51695,51696,51697,51698,51699,51700,51701,51702,51703,51704,51705,51706,51707,51708,51709,51710,51711,51712,51713,51714,51715,51716,51717,51718,51719,51720,51721,51722,51723,51724,51725,51726,51727,51728,51729,51730,51731,51732,51733,51734,51735,51736,51737,51738,51739,51740,51741,51742,51743,51744,51745,51746,51747,51748,51749,51750,51751,51752,51753,51754,51755,51756,51757,51758,51759,51760,51761,51762,51763,51764,51765,51766,51767,51768,51769,51770,51771,51772,51773,51774,51775,51776,51777,51778,51779,51780,51781,51782,51783,51784,51785,51786,51787,51788,51789,51790,51791,51792,51793,51794,51795,51796,51797,51798,51799,51800,51801,51802,51803,51804,51805,51806,51807,51808,51809,51810,51811,51812,51813,51814,51815,51816,51817,51818,51819,51820,51821,51822,51823,51824,51825,51826,51827,51828,51829,51830,51831,51832,51833,51834,51835,51836,51837,51838,51839,51840,51841,51842,51843,51844,51845,51846,51847,51848,51849,51850,51851,51852,51853,51854,51855,51856,51857,51858,51859,51860,51861,51862,51863,51864,51865,51866,51867,51868,51869,51870,51871,51872,51873,51874,51875,51876,51877,51878,51879,51880,51881,51882,51883,51884,51885,51886,51887,51888,51889,51890,51891,51892,51893,51894,51895,51896,51897,51898,51899,51900,51901,51902,51903,51904,51905,51906,51907,51908,51909,51910,51911,51912,51913,51914,51915,51916,51917,51918,51919,51920,51921,51922,51923,51924,51925,51926,51927,51928,51929,51930,51931,51932,51933,51934,51935,51936,51937,51938,51939,51940,51941,51942,51943,51944,51945,51946,51947,51948,51949,51950,51951,51952,51953,51954,51955,51956,51957,51958,51959,51960,51961,51962,51963,51964,51965,51966,51967,51968,51969,51970,51971,51972,51973,51974,51975,51976,51977,51978,51979,51980,51981,51982,51983,51984,51985,51986,51987,51988,51989,51990,51991,51992,51993,51994,51995,51996,51997,51998,51999,52000,52001,52002,52003,52004,52005,52006,52007,52008,52009,52010,52011,52012,52013,52014,52015,52016,52017,52018,52019,52020,52021,52022,52023,52024,52025,52026,52027,52028,52029,52030,52031,52032,52033,52034,52035,52036,52037,52038,52039,52040,52041,52042,52043,52044,52045,52046,52047,52048,52049,52050,52051,52052,52053,52054,52055,52056,52057,52058,52059,52060,52061,52062,52063,52064,52065,52066,52067,52068,52069,52070,52071,52072,52073,52074,52075,52076,52077,52078,52079,52080,52081,52082,52083,52084,52085,52086,52087,52088,52089,52090,52091,52092,52093,52094,52095,52096,52097,52098,52099,52100,52101,52102,52103,52104,52105,52106,52107,52108,52109,52110,52111,52112,52113,52114,52115,52116,52117,52118,52119,52120,52121,52122,52123,52124,52125,52126,52127,52128,52129,52130,52131,52132,52133,52134,52135,52136,52137,52138,52139,52140,52141,52142,52143,52144,52145,52146,52147,52148,52149,52150,52151,52152,52153,52154,52155,52156,52157,52158,52159,52160,52161,52162,52163,52164,52165,52166,52167,52168,52169,52170,52171,52172,52173,52174,52175,52176,52177,52178,52179,52180,52181,52182,52183,52184,52185,52186,52187,52188,52189,52190,52191,52192,52193,52194,52195,52196,52197,52198,52199,52200,52201,52202,52203,52204,52205,52206,52207,52208,52209,52210,52211,52212,52213,52214,52215,52216,52217,52218,52219,52220,52221,52222,52223,52224,52225,52226,52227,52228,52229,52230,52231,52232,52233,52234,52235,52236,52237,52238,52239,52240,52241,52242,52243,52244,52245,52246,52247,52248,52249,52250,52251,52252,52253,52254,52255,52256,52257,52258,52259,52260,52261,52262,52263,52264,52265,52266,52267,52268,52269,52270,52271,52272,52273,52274,52275,52276,52277,52278,52279,52280,52281,52282,52283,52284,52285,52286,52287,52288,52289,52290,52291,52292,52293,52294,52295,52296,52297,52298,52299,52300,52301,52302,52303,52304,52305,52306,52307,52308,52309,52310,52311,52312,52313,52314,52315,52316,52317,52318,52319,52320,52321,52322,52323,52324,52325,52326,52327,52328,52329,52330,52331,52332,52333,52334,52335,52336,52337,52338,52339,52340,52341,52342,52343,52344,52345,52346,52347,52348,52349,52350,52351,52352,52353,52354,52355,52356,52357,52358,52359,52360,52361,52362,52363,52364,52365,52366,52367,52368,52369,52370,52371,52372,52373,52374,52375,52376,52377,52378,52379,52380,52381,52382,52383,52384,52385,52386,52387,52388,52389,52390,52391,52392,52393,52394,52395,52396,52397,52398,52399,52400,52401,52402,52403,52404,52405,52406,52407,52408,52409,52410,52411,52412,52413,52414,52415,52416,52417,52418,52419,52420,52421,52422,52423,52424,52425,52426,52427,52428,52429,52430,52431,52432,52433,52434,52435,52436,52437,52438,52439,52440,52441,52442,52443,52444,52445,52446,52447,52448,52449,52450,52451,52452,52453,52454,52455,52456,52457,52458,52459,52460,52461,52462,52463,52464,52465,52466,52467,52468,52469,52470,52471,52472,52473,52474,52475,52476,52477,52478,52479,52480,52481,52482,52483,52484,52485,52486,52487,52488,52489,52490,52491,52492,52493,52494,52495,52496,52497,52498,52499,52500,52501,52502,52503,52504,52505,52506,52507,52508,52509,52510,52511,52512,52513,52514,52515,52516,52517,52518,52519,52520,52521,52522,52523,52524,52525,52526,52527,52528,52529,52530,52531,52532,52533,52534,52535,52536,52537,52538,52539,52540,52541,52542,52543,52544,52545,52546,52547,52548,52549,52550,52551,52552,52553,52554,52555,52556,52557,52558,52559,52560,52561,52562,52563,52564,52565,52566,52567,52568,52569,52570,52571,52572,52573,52574,52575,52576,52577,52578,52579,52580,52581,52582,52583,52584,52585,52586,52587,52588,52589,52590,52591,52592,52593,52594,52595,52596,52597,52598,52599,52600,52601,52602,52603,52604,52605,52606,52607,52608,52609,52610,52611,52612,52613,52614,52615,52616,52617,52618,52619,52620,52621,52622,52623,52624,52625,52626,52627,52628,52629,52630,52631,52632,52633,52634,52635,52636,52637,52638,52639,52640,52641,52642,52643,52644,52645,52646,52647,52648,52649,52650,52651,52652,52653,52654,52655,52656,52657,52658,52659,52660,52661,52662,52663,52664,52665,52666,52667,52668,52669,52670,52671,52672,52673,52674,52675,52676,52677,52678,52679,52680,52681,52682,52683,52684,52685,52686,52687,52688,52689,52690,52691,52692,52693,52694,52695,52696,52697,52698,52699,52700,52701,52702,52703,52704,52705,52706,52707,52708,52709,52710,52711,52712,52713,52714,52715,52716,52717,52718,52719,52720,52721,52722,52723,52724,52725,52726,52727,52728,52729,52730,52731,52732,52733,52734,52735,52736,52737,52738,52739,52740,52741,52742,52743,52744,52745,52746,52747,52748,52749,52750,52751,52752,52753,52754,52755,52756,52757,52758,52759,52760,52761,52762,52763,52764,52765,52766,52767,52768,52769,52770,52771,52772,52773,52774,52775,52776,52777,52778,52779,52780,52781,52782,52783,52784,52785,52786,52787,52788,52789,52790,52791,52792,52793,52794,52795,52796,52797,52798,52799,52800,52801,52802,52803,52804,52805,52806,52807,52808,52809,52810,52811,52812,52813,52814,52815,52816,52817,52818,52819,52820,52821,52822,52823,52824,52825,52826,52827,52828,52829,52830,52831,52832,52833,52834,52835,52836,52837,52838,52839,52840,52841,52842,52843,52844,52845,52846,52847,52848,52849,52850,52851,52852,52853,52854,52855,52856,52857,52858,52859,52860,52861,52862,52863,52864,52865,52866,52867,52868,52869,52870,52871,52872,52873,52874,52875,52876,52877,52878,52879,52880,52881,52882,52883,52884,52885,52886,52887,52888,52889,52890,52891,52892,52893,52894,52895,52896,52897,52898,52899,52900,52901,52902,52903,52904,52905,52906,52907,52908,52909,52910,52911,52912,52913,52914,52915,52916,52917,52918,52919,52920,52921,52922,52923,52924,52925,52926,52927,52928,52929,52930,52931,52932,52933,52934,52935,52936,52937,52938,52939,52940,52941,52942,52943,52944,52945,52946,52947,52948,52949,52950,52951,52952,52953,52954,52955,52956,52957,52958,52959,52960,52961,52962,52963,52964,52965,52966,52967,52968,52969,52970,52971,52972,52973,52974,52975,52976,52977,52978,52979,52980,52981,52982,52983,52984,52985,52986,52987,52988,52989,52990,52991,52992,52993,52994,52995,52996,52997,52998,52999,53000,53001,53002,53003,53004,53005,53006,53007,53008,53009,53010,53011,53012,53013,53014,53015,53016,53017,53018,53019,53020,53021,53022,53023,53024,53025,53026,53027,53028,53029,53030,53031,53032,53033,53034,53035,53036,53037,53038,53039,53040,53041,53042,53043,53044,53045,53046,53047,53048,53049,53050,53051,53052,53053,53054,53055,53056,53057,53058,53059,53060,53061,53062,53063,53064,53065,53066,53067,53068,53069,53070,53071,53072,53073,53074,53075,53076,53077,53078,53079,53080,53081,53082,53083,53084,53085,53086,53087,53088,53089,53090,53091,53092,53093,53094,53095,53096,53097,53098,53099,53100,53101,53102,53103,53104,53105,53106,53107,53108,53109,53110,53111,53112,53113,53114,53115,53116,53117,53118,53119,53120,53121,53122,53123,53124,53125,53126,53127,53128,53129,53130,53131,53132,53133,53134,53135,53136,53137,53138,53139,53140,53141,53142,53143,53144,53145,53146,53147,53148,53149,53150,53151,53152,53153,53154,53155,53156,53157,53158,53159,53160,53161,53162,53163,53164,53165,53166,53167,53168,53169,53170,53171,53172,53173,53174,53175,53176,53177,53178,53179,53180,53181,53182,53183,53184,53185,53186,53187,53188,53189,53190,53191,53192,53193,53194,53195,53196,53197,53198,53199,53200,53201,53202,53203,53204,53205,53206,53207,53208,53209,53210,53211,53212,53213,53214,53215,53216,53217,53218,53219,53220,53221,53222,53223,53224,53225,53226,53227,53228,53229,53230,53231,53232,53233,53234,53235,53236,53237,53238,53239,53240,53241,53242,53243,53244,53245,53246,53247,53248,53249,53250,53251,53252,53253,53254,53255,53256,53257,53258,53259,53260,53261,53262,53263,53264,53265,53266,53267,53268,53269,53270,53271,53272,53273,53274,53275,53276,53277,53278,53279,53280,53281,53282,53283,53284,53285,53286,53287,53288,53289,53290,53291,53292,53293,53294,53295,53296,53297,53298,53299,53300,53301,53302,53303,53304,53305,53306,53307,53308,53309,53310,53311,53312,53313,53314,53315,53316,53317,53318,53319,53320,53321,53322,53323,53324,53325,53326,53327,53328,53329,53330,53331,53332,53333,53334,53335,53336,53337,53338,53339,53340,53341,53342,53343,53344,53345,53346,53347,53348,53349,53350,53351,53352,53353,53354,53355,53356,53357,53358,53359,53360,53361,53362,53363,53364,53365,53366,53367,53368,53369,53370,53371,53372,53373,53374,53375,53376,53377,53378,53379,53380,53381,53382,53383,53384,53385,53386,53387,53388,53389,53390,53391,53392,53393,53394,53395,53396,53397,53398,53399,53400,53401,53402,53403,53404,53405,53406,53407,53408,53409,53410,53411,53412,53413,53414,53415,53416,53417,53418,53419,53420,53421,53422,53423,53424,53425,53426,53427,53428,53429,53430,53431,53432,53433,53434,53435,53436,53437,53438,53439,53440,53441,53442,53443,53444,53445,53446,53447,53448,53449,53450,53451,53452,53453,53454,53455,53456,53457,53458,53459,53460,53461,53462,53463,53464,53465,53466,53467,53468,53469,53470,53471,53472,53473,53474,53475,53476,53477,53478,53479,53480,53481,53482,53483,53484,53485,53486,53487,53488,53489,53490,53491,53492,53493,53494,53495,53496,53497,53498,53499,53500,53501,53502,53503,53504,53505,53506,53507,53508,53509,53510,53511,53512,53513,53514,53515,53516,53517,53518,53519,53520,53521,53522,53523,53524,53525,53526,53527,53528,53529,53530,53531,53532,53533,53534,53535,53536,53537,53538,53539,53540,53541,53542,53543,53544,53545,53546,53547,53548,53549,53550,53551,53552,53553,53554,53555,53556,53557,53558,53559,53560,53561,53562,53563,53564,53565,53566,53567,53568,53569,53570,53571,53572,53573,53574,53575,53576,53577,53578,53579,53580,53581,53582,53583,53584,53585,53586,53587,53588,53589,53590,53591,53592,53593,53594,53595,53596,53597,53598,53599,53600,53601,53602,53603,53604,53605,53606,53607,53608,53609,53610,53611,53612,53613,53614,53615,53616,53617,53618,53619,53620,53621,53622,53623,53624,53625,53626,53627,53628,53629,53630,53631,53632,53633,53634,53635,53636,53637,53638,53639,53640,53641,53642,53643,53644,53645,53646,53647,53648,53649,53650,53651,53652,53653,53654,53655,53656,53657,53658,53659,53660,53661,53662,53663,53664,53665,53666,53667,53668,53669,53670,53671,53672,53673,53674,53675,53676,53677,53678,53679,53680,53681,53682,53683,53684,53685,53686,53687,53688,53689,53690,53691,53692,53693,53694,53695,53696,53697,53698,53699,53700,53701,53702,53703,53704,53705,53706,53707,53708,53709,53710,53711,53712,53713,53714,53715,53716,53717,53718,53719,53720,53721,53722,53723,53724,53725,53726,53727,53728,53729,53730,53731,53732,53733,53734,53735,53736,53737,53738,53739,53740,53741,53742,53743,53744,53745,53746,53747,53748,53749,53750,53751,53752,53753,53754,53755,53756,53757,53758,53759,53760,53761,53762,53763,53764,53765,53766,53767,53768,53769,53770,53771,53772,53773,53774,53775,53776,53777,53778,53779,53780,53781,53782,53783,53784,53785,53786,53787,53788,53789,53790,53791,53792,53793,53794,53795,53796,53797,53798,53799,53800,53801,53802,53803,53804,53805,53806,53807,53808,53809,53810,53811,53812,53813,53814,53815,53816,53817,53818,53819,53820,53821,53822,53823,53824,53825,53826,53827,53828,53829,53830,53831,53832,53833,53834,53835,53836,53837,53838,53839,53840,53841,53842,53843,53844,53845,53846,53847,53848,53849,53850,53851,53852,53853,53854,53855,53856,53857,53858,53859,53860,53861,53862,53863,53864,53865,53866,53867,53868,53869,53870,53871,53872,53873,53874,53875,53876,53877,53878,53879,53880,53881,53882,53883,53884,53885,53886,53887,53888,53889,53890,53891,53892,53893,53894,53895,53896,53897,53898,53899,53900,53901,53902,53903,53904,53905,53906,53907,53908,53909,53910,53911,53912,53913,53914,53915,53916,53917,53918,53919,53920,53921,53922,53923,53924,53925,53926,53927,53928,53929,53930,53931,53932,53933,53934,53935,53936,53937,53938,53939,53940,53941,53942,53943,53944,53945,53946,53947,53948,53949,53950,53951,53952,53953,53954,53955,53956,53957,53958,53959,53960,53961,53962,53963,53964,53965,53966,53967,53968,53969,53970,53971,53972,53973,53974,53975,53976,53977,53978,53979,53980,53981,53982,53983,53984,53985,53986,53987,53988,53989,53990,53991,53992,53993,53994,53995,53996,53997,53998,53999,54000,54001,54002,54003,54004,54005,54006,54007,54008,54009,54010,54011,54012,54013,54014,54015,54016,54017,54018,54019,54020,54021,54022,54023,54024,54025,54026,54027,54028,54029,54030,54031,54032,54033,54034,54035,54036,54037,54038,54039,54040,54041,54042,54043,54044,54045,54046,54047,54048,54049,54050,54051,54052,54053,54054,54055,54056,54057,54058,54059,54060,54061,54062,54063,54064,54065,54066,54067,54068,54069,54070,54071,54072,54073,54074,54075,54076,54077,54078,54079,54080,54081,54082,54083,54084,54085,54086,54087,54088,54089,54090,54091,54092,54093,54094,54095,54096,54097,54098,54099,54100,54101,54102,54103,54104,54105,54106,54107,54108,54109,54110,54111,54112,54113,54114,54115,54116,54117,54118,54119,54120,54121,54122,54123,54124,54125,54126,54127,54128,54129,54130,54131,54132,54133,54134,54135,54136,54137,54138,54139,54140,54141,54142,54143,54144,54145,54146,54147,54148,54149,54150,54151,54152,54153,54154,54155,54156,54157,54158,54159,54160,54161,54162,54163,54164,54165,54166,54167,54168,54169,54170,54171,54172,54173,54174,54175,54176,54177,54178,54179,54180,54181,54182,54183,54184,54185,54186,54187,54188,54189,54190,54191,54192,54193,54194,54195,54196,54197,54198,54199,54200,54201,54202,54203,54204,54205,54206,54207,54208,54209,54210,54211,54212,54213,54214,54215,54216,54217,54218,54219,54220,54221,54222,54223,54224,54225,54226,54227,54228,54229,54230,54231,54232,54233,54234,54235,54236,54237,54238,54239,54240,54241,54242,54243,54244,54245,54246,54247,54248,54249,54250,54251,54252,54253,54254,54255,54256,54257,54258,54259,54260,54261,54262,54263,54264,54265,54266,54267,54268,54269,54270,54271,54272,54273,54274,54275,54276,54277,54278,54279,54280,54281,54282,54283,54284,54285,54286,54287,54288,54289,54290,54291,54292,54293,54294,54295,54296,54297,54298,54299,54300,54301,54302,54303,54304,54305,54306,54307,54308,54309,54310,54311,54312,54313,54314,54315,54316,54317,54318,54319,54320,54321,54322,54323,54324,54325,54326,54327,54328,54329,54330,54331,54332,54333,54334,54335,54336,54337,54338,54339,54340,54341,54342,54343,54344,54345,54346,54347,54348,54349,54350,54351,54352,54353,54354,54355,54356,54357,54358,54359,54360,54361,54362,54363,54364,54365,54366,54367,54368,54369,54370,54371,54372,54373,54374,54375,54376,54377,54378,54379,54380,54381,54382,54383,54384,54385,54386,54387,54388,54389,54390,54391,54392,54393,54394,54395,54396,54397,54398,54399,54400,54401,54402,54403,54404,54405,54406,54407,54408,54409,54410,54411,54412,54413,54414,54415,54416,54417,54418,54419,54420,54421,54422,54423,54424,54425,54426,54427,54428,54429,54430,54431,54432,54433,54434,54435,54436,54437,54438,54439,54440,54441,54442,54443,54444,54445,54446,54447,54448,54449,54450,54451,54452,54453,54454,54455,54456,54457,54458,54459,54460,54461,54462,54463,54464,54465,54466,54467,54468,54469,54470,54471,54472,54473,54474,54475,54476,54477,54478,54479,54480,54481,54482,54483,54484,54485,54486,54487,54488,54489,54490,54491,54492,54493,54494,54495,54496,54497,54498,54499,54500,54501,54502,54503,54504,54505,54506,54507,54508,54509,54510,54511,54512,54513,54514,54515,54516,54517,54518,54519,54520,54521,54522,54523,54524,54525,54526,54527,54528,54529,54530,54531,54532,54533,54534,54535,54536,54537,54538,54539,54540,54541,54542,54543,54544,54545,54546,54547,54548,54549,54550,54551,54552,54553,54554,54555,54556,54557,54558,54559,54560,54561,54562,54563,54564,54565,54566,54567,54568,54569,54570,54571,54572,54573,54574,54575,54576,54577,54578,54579,54580,54581,54582,54583,54584,54585,54586,54587,54588,54589,54590,54591,54592,54593,54594,54595,54596,54597,54598,54599,54600,54601,54602,54603,54604,54605,54606,54607,54608,54609,54610,54611,54612,54613,54614,54615,54616,54617,54618,54619,54620,54621,54622,54623,54624,54625,54626,54627,54628,54629,54630,54631,54632,54633,54634,54635,54636,54637,54638,54639,54640,54641,54642,54643,54644,54645,54646,54647,54648,54649,54650,54651,54652,54653,54654,54655,54656,54657,54658,54659,54660,54661,54662,54663,54664,54665,54666,54667,54668,54669,54670,54671,54672,54673,54674,54675,54676,54677,54678,54679,54680,54681,54682,54683,54684,54685,54686,54687,54688,54689,54690,54691,54692,54693,54694,54695,54696,54697,54698,54699,54700,54701,54702,54703,54704,54705,54706,54707,54708,54709,54710,54711,54712,54713,54714,54715,54716,54717,54718,54719,54720,54721,54722,54723,54724,54725,54726,54727,54728,54729,54730,54731,54732,54733,54734,54735,54736,54737,54738,54739,54740,54741,54742,54743,54744,54745,54746,54747,54748,54749,54750,54751,54752,54753,54754,54755,54756,54757,54758,54759,54760,54761,54762,54763,54764,54765,54766,54767,54768,54769,54770,54771,54772,54773,54774,54775,54776,54777,54778,54779,54780,54781,54782,54783,54784,54785,54786,54787,54788,54789,54790,54791,54792,54793,54794,54795,54796,54797,54798,54799,54800,54801,54802,54803,54804,54805,54806,54807,54808,54809,54810,54811,54812,54813,54814,54815,54816,54817,54818,54819,54820,54821,54822,54823,54824,54825,54826,54827,54828,54829,54830,54831,54832,54833,54834,54835,54836,54837,54838,54839,54840,54841,54842,54843,54844,54845,54846,54847,54848,54849,54850,54851,54852,54853,54854,54855,54856,54857,54858,54859,54860,54861,54862,54863,54864,54865,54866,54867,54868,54869,54870,54871,54872,54873,54874,54875,54876,54877,54878,54879,54880,54881,54882,54883,54884,54885,54886,54887,54888,54889,54890,54891,54892,54893,54894,54895,54896,54897,54898,54899,54900,54901,54902,54903,54904,54905,54906,54907,54908,54909,54910,54911,54912,54913,54914,54915,54916,54917,54918,54919,54920,54921,54922,54923,54924,54925,54926,54927,54928,54929,54930,54931,54932,54933,54934,54935,54936,54937,54938,54939,54940,54941,54942,54943,54944,54945,54946,54947,54948,54949,54950,54951,54952,54953,54954,54955,54956,54957,54958,54959,54960,54961,54962,54963,54964,54965,54966,54967,54968,54969,54970,54971,54972,54973,54974,54975,54976,54977,54978,54979,54980,54981,54982,54983,54984,54985,54986,54987,54988,54989,54990,54991,54992,54993,54994,54995,54996,54997,54998,54999,55000,55001,55002,55003,55004,55005,55006,55007,55008,55009,55010,55011,55012,55013,55014,55015,55016,55017,55018,55019,55020,55021,55022,55023,55024,55025,55026,55027,55028,55029,55030,55031,55032,55033,55034,55035,55036,55037,55038,55039,55040,55041,55042,55043,55044,55045,55046,55047,55048,55049,55050,55051,55052,55053,55054,55055,55056,55057,55058,55059,55060,55061,55062,55063,55064,55065,55066,55067,55068,55069,55070,55071,55072,55073,55074,55075,55076,55077,55078,55079,55080,55081,55082,55083,55084,55085,55086,55087,55088,55089,55090,55091,55092,55093,55094,55095,55096,55097,55098,55099,55100,55101,55102,55103,55104,55105,55106,55107,55108,55109,55110,55111,55112,55113,55114,55115,55116,55117,55118,55119,55120,55121,55122,55123,55124,55125,55126,55127,55128,55129,55130,55131,55132,55133,55134,55135,55136,55137,55138,55139,55140,55141,55142,55143,55144,55145,55146,55147,55148,55149,55150,55151,55152,55153,55154,55155,55156,55157,55158,55159,55160,55161,55162,55163,55164,55165,55166,55167,55168,55169,55170,55171,55172,55173,55174,55175,55176,55177,55178,55179,55180,55181,55182,55183,55184,55185,55186,55187,55188,55189,55190,55191,55192,55193,55194,55195,55196,55197,55198,55199,55200,55201,55202,55203,55204,55205,55206,55207,55208,55209,55210,55211,55212,55213,55214,55215,55216,55217,55218,55219,55220,55221,55222,55223,55224,55225,55226,55227,55228,55229,55230,55231,55232,55233,55234,55235,55236,55237,55238,55239,55240,55241,55242,55243,55244,55245,55246,55247,55248,55249,55250,55251,55252,55253,55254,55255,55256,55257,55258,55259,55260,55261,55262,55263,55264,55265,55266,55267,55268,55269,55270,55271,55272,55273,55274,55275,55276,55277,55278,55279,55280,55281,55282,55283,55284,55285,55286,55287,55288,55289,55290,55291,55292,55293,55294,55295,55296,55297,55298,55299,55300,55301,55302,55303,55304,55305,55306,55307,55308,55309,55310,55311,55312,55313,55314,55315,55316,55317,55318,55319,55320,55321,55322,55323,55324,55325,55326,55327,55328,55329,55330,55331,55332,55333,55334,55335,55336,55337,55338,55339,55340,55341,55342,55343,55344,55345,55346,55347,55348,55349,55350,55351,55352,55353,55354,55355,55356,55357,55358,55359,55360,55361,55362,55363,55364,55365,55366,55367,55368,55369,55370,55371,55372,55373,55374,55375,55376,55377,55378,55379,55380,55381,55382,55383,55384,55385,55386,55387,55388,55389,55390,55391,55392,55393,55394,55395,55396,55397,55398,55399,55400,55401,55402,55403,55404,55405,55406,55407,55408,55409,55410,55411,55412,55413,55414,55415,55416,55417,55418,55419,55420,55421,55422,55423,55424,55425,55426,55427,55428,55429,55430,55431,55432,55433,55434,55435,55436,55437,55438,55439,55440,55441,55442,55443,55444,55445,55446,55447,55448,55449,55450,55451,55452,55453,55454,55455,55456,55457,55458,55459,55460,55461,55462,55463,55464,55465,55466,55467,55468,55469,55470,55471,55472,55473,55474,55475,55476,55477,55478,55479,55480,55481,55482,55483,55484,55485,55486,55487,55488,55489,55490,55491,55492,55493,55494,55495,55496,55497,55498,55499,55500,55501,55502,55503,55504,55505,55506,55507,55508,55509,55510,55511,55512,55513,55514,55515,55516,55517,55518,55519,55520,55521,55522,55523,55524,55525,55526,55527,55528,55529,55530,55531,55532,55533,55534,55535,55536,55537,55538,55539,55540,55541,55542,55543,55544,55545,55546,55547,55548,55549,55550,55551,55552,55553,55554,55555,55556,55557,55558,55559,55560,55561,55562,55563,55564,55565,55566,55567,55568,55569,55570,55571,55572,55573,55574,55575,55576,55577,55578,55579,55580,55581,55582,55583,55584,55585,55586,55587,55588,55589,55590,55591,55592,55593,55594,55595,55596,55597,55598,55599,55600,55601,55602,55603,55604,55605,55606,55607,55608,55609,55610,55611,55612,55613,55614,55615,55616,55617,55618,55619,55620,55621,55622,55623,55624,55625,55626,55627,55628,55629,55630,55631,55632,55633,55634,55635,55636,55637,55638,55639,55640,55641,55642,55643,55644,55645,55646,55647,55648,55649,55650,55651,55652,55653,55654,55655,55656,55657,55658,55659,55660,55661,55662,55663,55664,55665,55666,55667,55668,55669,55670,55671,55672,55673,55674,55675,55676,55677,55678,55679,55680,55681,55682,55683,55684,55685,55686,55687,55688,55689,55690,55691,55692,55693,55694,55695,55696,55697,55698,55699,55700,55701,55702,55703,55704,55705,55706,55707,55708,55709,55710,55711,55712,55713,55714,55715,55716,55717,55718,55719,55720,55721,55722,55723,55724,55725,55726,55727,55728,55729,55730,55731,55732,55733,55734,55735,55736,55737,55738,55739,55740,55741,55742,55743,55744,55745,55746,55747,55748,55749,55750,55751,55752,55753,55754,55755,55756,55757,55758,55759,55760,55761,55762,55763,55764,55765,55766,55767,55768,55769,55770,55771,55772,55773,55774,55775,55776,55777,55778,55779,55780,55781,55782,55783,55784,55785,55786,55787,55788,55789,55790,55791,55792,55793,55794,55795,55796,55797,55798,55799,55800,55801,55802,55803,55804,55805,55806,55807,55808,55809,55810,55811,55812,55813,55814,55815,55816,55817,55818,55819,55820,55821,55822,55823,55824,55825,55826,55827,55828,55829,55830,55831,55832,55833,55834,55835,55836,55837,55838,55839,55840,55841,55842,55843,55844,55845,55846,55847,55848,55849,55850,55851,55852,55853,55854,55855,55856,55857,55858,55859,55860,55861,55862,55863,55864,55865,55866,55867,55868,55869,55870,55871,55872,55873,55874,55875,55876,55877,55878,55879,55880,55881,55882,55883,55884,55885,55886,55887,55888,55889,55890,55891,55892,55893,55894,55895,55896,55897,55898,55899,55900,55901,55902,55903,55904,55905,55906,55907,55908,55909,55910,55911,55912,55913,55914,55915,55916,55917,55918,55919,55920,55921,55922,55923,55924,55925,55926,55927,55928,55929,55930,55931,55932,55933,55934,55935,55936,55937,55938,55939,55940,55941,55942,55943,55944,55945,55946,55947,55948,55949,55950,55951,55952,55953,55954,55955,55956,55957,55958,55959,55960,55961,55962,55963,55964,55965,55966,55967,55968,55969,55970,55971,55972,55973,55974,55975,55976,55977,55978,55979,55980,55981,55982,55983,55984,55985,55986,55987,55988,55989,55990,55991,55992,55993,55994,55995,55996,55997,55998,55999,56000,56001,56002,56003,56004,56005,56006,56007,56008,56009,56010,56011,56012,56013,56014,56015,56016,56017,56018,56019,56020,56021,56022,56023,56024,56025,56026,56027,56028,56029,56030,56031,56032,56033,56034,56035,56036,56037,56038,56039,56040,56041,56042,56043,56044,56045,56046,56047,56048,56049,56050,56051,56052,56053,56054,56055,56056,56057,56058,56059,56060,56061,56062,56063,56064,56065,56066,56067,56068,56069,56070,56071,56072,56073,56074,56075,56076,56077,56078,56079,56080,56081,56082,56083,56084,56085,56086,56087,56088,56089,56090,56091,56092,56093,56094,56095,56096,56097,56098,56099,56100,56101,56102,56103,56104,56105,56106,56107,56108,56109,56110,56111,56112,56113,56114,56115,56116,56117,56118,56119,56120,56121,56122,56123,56124,56125,56126,56127,56128,56129,56130,56131,56132,56133,56134,56135,56136,56137,56138,56139,56140,56141,56142,56143,56144,56145,56146,56147,56148,56149,56150,56151,56152,56153,56154,56155,56156,56157,56158,56159,56160,56161,56162,56163,56164,56165,56166,56167,56168,56169,56170,56171,56172,56173,56174,56175,56176,56177,56178,56179,56180,56181,56182,56183,56184,56185,56186,56187,56188,56189,56190,56191,56192,56193,56194,56195,56196,56197,56198,56199,56200,56201,56202,56203,56204,56205,56206,56207,56208,56209,56210,56211,56212,56213,56214,56215,56216,56217,56218,56219,56220,56221,56222,56223,56224,56225,56226,56227,56228,56229,56230,56231,56232,56233,56234,56235,56236,56237,56238,56239,56240,56241,56242,56243,56244,56245,56246,56247,56248,56249,56250,56251,56252,56253,56254,56255,56256,56257,56258,56259,56260,56261,56262,56263,56264,56265,56266,56267,56268,56269,56270,56271,56272,56273,56274,56275,56276,56277,56278,56279,56280,56281,56282,56283,56284,56285,56286,56287,56288,56289,56290,56291,56292,56293,56294,56295,56296,56297,56298,56299,56300,56301,56302,56303,56304,56305,56306,56307,56308,56309,56310,56311,56312,56313,56314,56315,56316,56317,56318,56319,56320,56321,56322,56323,56324,56325,56326,56327,56328,56329,56330,56331,56332,56333,56334,56335,56336,56337,56338,56339,56340,56341,56342,56343,56344,56345,56346,56347,56348,56349,56350,56351,56352,56353,56354,56355,56356,56357,56358,56359,56360,56361,56362,56363,56364,56365,56366,56367,56368,56369,56370,56371,56372,56373,56374,56375,56376,56377,56378,56379,56380,56381,56382,56383,56384,56385,56386,56387,56388,56389,56390,56391,56392,56393,56394,56395,56396,56397,56398,56399,56400,56401,56402,56403,56404,56405,56406,56407,56408,56409,56410,56411,56412,56413,56414,56415,56416,56417,56418,56419,56420,56421,56422,56423,56424,56425,56426,56427,56428,56429,56430,56431,56432,56433,56434,56435,56436,56437,56438,56439,56440,56441,56442,56443,56444,56445,56446,56447,56448,56449,56450,56451,56452,56453,56454,56455,56456,56457,56458,56459,56460,56461,56462,56463,56464,56465,56466,56467,56468,56469,56470,56471,56472,56473,56474,56475,56476,56477,56478,56479,56480,56481,56482,56483,56484,56485,56486,56487,56488,56489,56490,56491,56492,56493,56494,56495,56496,56497,56498,56499,56500,56501,56502,56503,56504,56505,56506,56507,56508,56509,56510,56511,56512,56513,56514,56515,56516,56517,56518,56519,56520,56521,56522,56523,56524,56525,56526,56527,56528,56529,56530,56531,56532,56533,56534,56535,56536,56537,56538,56539,56540,56541,56542,56543,56544,56545,56546,56547,56548,56549,56550,56551,56552,56553,56554,56555,56556,56557,56558,56559,56560,56561,56562,56563,56564,56565,56566,56567,56568,56569,56570,56571,56572,56573,56574,56575,56576,56577,56578,56579,56580,56581,56582,56583,56584,56585,56586,56587,56588,56589,56590,56591,56592,56593,56594,56595,56596,56597,56598,56599,56600,56601,56602,56603,56604,56605,56606,56607,56608,56609,56610,56611,56612,56613,56614,56615,56616,56617,56618,56619,56620,56621,56622,56623,56624,56625,56626,56627,56628,56629,56630,56631,56632,56633,56634,56635,56636,56637,56638,56639,56640,56641,56642,56643,56644,56645,56646,56647,56648,56649,56650,56651,56652,56653,56654,56655,56656,56657,56658,56659,56660,56661,56662,56663,56664,56665,56666,56667,56668,56669,56670,56671,56672,56673,56674,56675,56676,56677,56678,56679,56680,56681,56682,56683,56684,56685,56686,56687,56688,56689,56690,56691,56692,56693,56694,56695,56696,56697,56698,56699,56700,56701,56702,56703,56704,56705,56706,56707,56708,56709,56710,56711,56712,56713,56714,56715,56716,56717,56718,56719,56720,56721,56722,56723,56724,56725,56726,56727,56728,56729,56730,56731,56732,56733,56734,56735,56736,56737,56738,56739,56740,56741,56742,56743,56744,56745,56746,56747,56748,56749,56750,56751,56752,56753,56754,56755,56756,56757,56758,56759,56760,56761,56762,56763,56764,56765,56766,56767,56768,56769,56770,56771,56772,56773,56774,56775,56776,56777,56778,56779,56780,56781,56782,56783,56784,56785,56786,56787,56788,56789,56790,56791,56792,56793,56794,56795,56796,56797,56798,56799,56800,56801,56802,56803,56804,56805,56806,56807,56808,56809,56810,56811,56812,56813,56814,56815,56816,56817,56818,56819,56820,56821,56822,56823,56824,56825,56826,56827,56828,56829,56830,56831,56832,56833,56834,56835,56836,56837,56838,56839,56840,56841,56842,56843,56844,56845,56846,56847,56848,56849,56850,56851,56852,56853,56854,56855,56856,56857,56858,56859,56860,56861,56862,56863,56864,56865,56866,56867,56868,56869,56870,56871,56872,56873,56874,56875,56876,56877,56878,56879,56880,56881,56882,56883,56884,56885,56886,56887,56888,56889,56890,56891,56892,56893,56894,56895,56896,56897,56898,56899,56900,56901,56902,56903,56904,56905,56906,56907,56908,56909,56910,56911,56912,56913,56914,56915,56916,56917,56918,56919,56920,56921,56922,56923,56924,56925,56926,56927,56928,56929,56930,56931,56932,56933,56934,56935,56936,56937,56938,56939,56940,56941,56942,56943,56944,56945,56946,56947,56948,56949,56950,56951,56952,56953,56954,56955,56956,56957,56958,56959,56960,56961,56962,56963,56964,56965,56966,56967,56968,56969,56970,56971,56972,56973,56974,56975,56976,56977,56978,56979,56980,56981,56982,56983,56984,56985,56986,56987,56988,56989,56990,56991,56992,56993,56994,56995,56996,56997,56998,56999,57000,57001,57002,57003,57004,57005,57006,57007,57008,57009,57010,57011,57012,57013,57014,57015,57016,57017,57018,57019,57020,57021,57022,57023,57024,57025,57026,57027,57028,57029,57030,57031,57032,57033,57034,57035,57036,57037,57038,57039,57040,57041,57042,57043,57044,57045,57046,57047,57048,57049,57050,57051,57052,57053,57054,57055,57056,57057,57058,57059,57060,57061,57062,57063,57064,57065,57066,57067,57068,57069,57070,57071,57072,57073,57074,57075,57076,57077,57078,57079,57080,57081,57082,57083,57084,57085,57086,57087,57088,57089,57090,57091,57092,57093,57094,57095,57096,57097,57098,57099,57100,57101,57102,57103,57104,57105,57106,57107,57108,57109,57110,57111,57112,57113,57114,57115,57116,57117,57118,57119,57120,57121,57122,57123,57124,57125,57126,57127,57128,57129,57130,57131,57132,57133,57134,57135,57136,57137,57138,57139,57140,57141,57142,57143,57144,57145,57146,57147,57148,57149,57150,57151,57152,57153,57154,57155,57156,57157,57158,57159,57160,57161,57162,57163,57164,57165,57166,57167,57168,57169,57170,57171,57172,57173,57174,57175,57176,57177,57178,57179,57180,57181,57182,57183,57184,57185,57186,57187,57188,57189,57190,57191,57192,57193,57194,57195,57196,57197,57198,57199,57200,57201,57202,57203,57204,57205,57206,57207,57208,57209,57210,57211,57212,57213,57214,57215,57216,57217,57218,57219,57220,57221,57222,57223,57224,57225,57226,57227,57228,57229,57230,57231,57232,57233,57234,57235,57236,57237,57238,57239,57240,57241,57242,57243,57244,57245,57246,57247,57248,57249,57250,57251,57252,57253,57254,57255,57256,57257,57258,57259,57260,57261,57262,57263,57264,57265,57266,57267,57268,57269,57270,57271,57272,57273,57274,57275,57276,57277,57278,57279,57280,57281,57282,57283,57284,57285,57286,57287,57288,57289,57290,57291,57292,57293,57294,57295,57296,57297,57298,57299,57300,57301,57302,57303,57304,57305,57306,57307,57308,57309,57310,57311,57312,57313,57314,57315,57316,57317,57318,57319,57320,57321,57322,57323,57324,57325,57326,57327,57328,57329,57330,57331,57332,57333,57334,57335,57336,57337,57338,57339,57340,57341,57342,57343,57344,57345,57346,57347,57348,57349,57350,57351,57352,57353,57354,57355,57356,57357,57358,57359,57360,57361,57362,57363,57364,57365,57366,57367,57368,57369,57370,57371,57372,57373,57374,57375,57376,57377,57378,57379,57380,57381,57382,57383,57384,57385,57386,57387,57388,57389,57390,57391,57392,57393,57394,57395,57396,57397,57398,57399,57400,57401,57402,57403,57404,57405,57406,57407,57408,57409,57410,57411,57412,57413,57414,57415,57416,57417,57418,57419,57420,57421,57422,57423,57424,57425,57426,57427,57428,57429,57430,57431,57432,57433,57434,57435,57436,57437,57438,57439,57440,57441,57442,57443,57444,57445,57446,57447,57448,57449,57450,57451,57452,57453,57454,57455,57456,57457,57458,57459,57460,57461,57462,57463,57464,57465,57466,57467,57468,57469,57470,57471,57472,57473,57474,57475,57476,57477,57478,57479,57480,57481,57482,57483,57484,57485,57486,57487,57488,57489,57490,57491,57492,57493,57494,57495,57496,57497,57498,57499,57500,57501,57502,57503,57504,57505,57506,57507,57508,57509,57510,57511,57512,57513,57514,57515,57516,57517,57518,57519,57520,57521,57522,57523,57524,57525,57526,57527,57528,57529,57530,57531,57532,57533,57534,57535,57536,57537,57538,57539,57540,57541,57542,57543,57544,57545,57546,57547,57548,57549,57550,57551,57552,57553,57554,57555,57556,57557,57558,57559,57560,57561,57562,57563,57564,57565,57566,57567,57568,57569,57570,57571,57572,57573,57574,57575,57576,57577,57578,57579,57580,57581,57582,57583,57584,57585,57586,57587,57588,57589,57590,57591,57592,57593,57594,57595,57596,57597,57598,57599,57600,57601,57602,57603,57604,57605,57606,57607,57608,57609,57610,57611,57612,57613,57614,57615,57616,57617,57618,57619,57620,57621,57622,57623,57624,57625,57626,57627,57628,57629,57630,57631,57632,57633,57634,57635,57636,57637,57638,57639,57640,57641,57642,57643,57644,57645,57646,57647,57648,57649,57650,57651,57652,57653,57654,57655,57656,57657,57658,57659,57660,57661,57662,57663,57664,57665,57666,57667,57668,57669,57670,57671,57672,57673,57674,57675,57676,57677,57678,57679,57680,57681,57682,57683,57684,57685,57686,57687,57688,57689,57690,57691,57692,57693,57694,57695,57696,57697,57698,57699,57700,57701,57702,57703,57704,57705,57706,57707,57708,57709,57710,57711,57712,57713,57714,57715,57716,57717,57718,57719,57720,57721,57722,57723,57724,57725,57726,57727,57728,57729,57730,57731,57732,57733,57734,57735,57736,57737,57738,57739,57740,57741,57742,57743,57744,57745,57746,57747,57748,57749,57750,57751,57752,57753,57754,57755,57756,57757,57758,57759,57760,57761,57762,57763,57764,57765,57766,57767,57768,57769,57770,57771,57772,57773,57774,57775,57776,57777,57778,57779,57780,57781,57782,57783,57784,57785,57786,57787,57788,57789,57790,57791,57792,57793,57794,57795,57796,57797,57798,57799,57800,57801,57802,57803,57804,57805,57806,57807,57808,57809,57810,57811,57812,57813,57814,57815,57816,57817,57818,57819,57820,57821,57822,57823,57824,57825,57826,57827,57828,57829,57830,57831,57832,57833,57834,57835,57836,57837,57838,57839,57840,57841,57842,57843,57844,57845,57846,57847,57848,57849,57850,57851,57852,57853,57854,57855,57856,57857,57858,57859,57860,57861,57862,57863,57864,57865,57866,57867,57868,57869,57870,57871,57872,57873,57874,57875,57876,57877,57878,57879,57880,57881,57882,57883,57884,57885,57886,57887,57888,57889,57890,57891,57892,57893,57894,57895,57896,57897,57898,57899,57900,57901,57902,57903,57904,57905,57906,57907,57908,57909,57910,57911,57912,57913,57914,57915,57916,57917,57918,57919,57920,57921,57922,57923,57924,57925,57926,57927,57928,57929,57930,57931,57932,57933,57934,57935,57936,57937,57938,57939,57940,57941,57942,57943,57944,57945,57946,57947,57948,57949,57950,57951,57952,57953,57954,57955,57956,57957,57958,57959,57960,57961,57962,57963,57964,57965,57966,57967,57968,57969,57970,57971,57972,57973,57974,57975,57976,57977,57978,57979,57980,57981,57982,57983,57984,57985,57986,57987,57988,57989,57990,57991,57992,57993,57994,57995,57996,57997,57998,57999,58000,58001,58002,58003,58004,58005,58006,58007,58008,58009,58010,58011,58012,58013,58014,58015,58016,58017,58018,58019,58020,58021,58022,58023,58024,58025,58026,58027,58028,58029,58030,58031,58032,58033,58034,58035,58036,58037,58038,58039,58040,58041,58042,58043,58044,58045,58046,58047,58048,58049,58050,58051,58052,58053,58054,58055,58056,58057,58058,58059,58060,58061,58062,58063,58064,58065,58066,58067,58068,58069,58070,58071,58072,58073,58074,58075,58076,58077,58078,58079,58080,58081,58082,58083,58084,58085,58086,58087,58088,58089,58090,58091,58092,58093,58094,58095,58096,58097,58098,58099,58100,58101,58102,58103,58104,58105,58106,58107,58108,58109,58110,58111,58112,58113,58114,58115,58116,58117,58118,58119,58120,58121,58122,58123,58124,58125,58126,58127,58128,58129,58130,58131,58132,58133,58134,58135,58136,58137,58138,58139,58140,58141,58142,58143,58144,58145,58146,58147,58148,58149,58150,58151,58152,58153,58154,58155,58156,58157,58158,58159,58160,58161,58162,58163,58164,58165,58166,58167,58168,58169,58170,58171,58172,58173,58174,58175,58176,58177,58178,58179,58180,58181,58182,58183,58184,58185,58186,58187,58188,58189,58190,58191,58192,58193,58194,58195,58196,58197,58198,58199,58200,58201,58202,58203,58204,58205,58206,58207,58208,58209,58210,58211,58212,58213,58214,58215,58216,58217,58218,58219,58220,58221,58222,58223,58224,58225,58226,58227,58228,58229,58230,58231,58232,58233,58234,58235,58236,58237,58238,58239,58240,58241,58242,58243,58244,58245,58246,58247,58248,58249,58250,58251,58252,58253,58254,58255,58256,58257,58258,58259,58260,58261,58262,58263,58264,58265,58266,58267,58268,58269,58270,58271,58272,58273,58274,58275,58276,58277,58278,58279,58280,58281,58282,58283,58284,58285,58286,58287,58288,58289,58290,58291,58292,58293,58294,58295,58296,58297,58298,58299,58300,58301,58302,58303,58304,58305,58306,58307,58308,58309,58310,58311,58312,58313,58314,58315,58316,58317,58318,58319,58320,58321,58322,58323,58324,58325,58326,58327,58328,58329,58330,58331,58332,58333,58334,58335,58336,58337,58338,58339,58340,58341,58342,58343,58344,58345,58346,58347,58348,58349,58350,58351,58352,58353,58354,58355,58356,58357,58358,58359,58360,58361,58362,58363,58364,58365,58366,58367,58368,58369,58370,58371,58372,58373,58374,58375,58376,58377,58378,58379,58380,58381,58382,58383,58384,58385,58386,58387,58388,58389,58390,58391,58392,58393,58394,58395,58396,58397,58398,58399,58400,58401,58402,58403,58404,58405,58406,58407,58408,58409,58410,58411,58412,58413,58414,58415,58416,58417,58418,58419,58420,58421,58422,58423,58424,58425,58426,58427,58428,58429,58430,58431,58432,58433,58434,58435,58436,58437,58438,58439,58440,58441,58442,58443,58444,58445,58446,58447,58448,58449,58450,58451,58452,58453,58454,58455,58456,58457,58458,58459,58460,58461,58462,58463,58464,58465,58466,58467,58468,58469,58470,58471,58472,58473,58474,58475,58476,58477,58478,58479,58480,58481,58482,58483,58484,58485,58486,58487,58488,58489,58490,58491,58492,58493,58494,58495,58496,58497,58498,58499,58500,58501,58502,58503,58504,58505,58506,58507,58508,58509,58510,58511,58512,58513,58514,58515,58516,58517,58518,58519,58520,58521,58522,58523,58524,58525,58526,58527,58528,58529,58530,58531,58532,58533,58534,58535,58536,58537,58538,58539,58540,58541,58542,58543,58544,58545,58546,58547,58548,58549,58550,58551,58552,58553,58554,58555,58556,58557,58558,58559,58560,58561,58562,58563,58564,58565,58566,58567,58568,58569,58570,58571,58572,58573,58574,58575,58576,58577,58578,58579,58580,58581,58582,58583,58584,58585,58586,58587,58588,58589,58590,58591,58592,58593,58594,58595,58596,58597,58598,58599,58600,58601,58602,58603,58604,58605,58606,58607,58608,58609,58610,58611,58612,58613,58614,58615,58616,58617,58618,58619,58620,58621,58622,58623,58624,58625,58626,58627,58628,58629,58630,58631,58632,58633,58634,58635,58636,58637,58638,58639,58640,58641,58642,58643,58644,58645,58646,58647,58648,58649,58650,58651,58652,58653,58654,58655,58656,58657,58658,58659,58660,58661,58662,58663,58664,58665,58666,58667,58668,58669,58670,58671,58672,58673,58674,58675,58676,58677,58678,58679,58680,58681,58682,58683,58684,58685,58686,58687,58688,58689,58690,58691,58692,58693,58694,58695,58696,58697,58698,58699,58700,58701,58702,58703,58704,58705,58706,58707,58708,58709,58710,58711,58712,58713,58714,58715,58716,58717,58718,58719,58720,58721,58722,58723,58724,58725,58726,58727,58728,58729,58730,58731,58732,58733,58734,58735,58736,58737,58738,58739,58740,58741,58742,58743,58744,58745,58746,58747,58748,58749,58750,58751,58752,58753,58754,58755,58756,58757,58758,58759,58760,58761,58762,58763,58764,58765,58766,58767,58768,58769,58770,58771,58772,58773,58774,58775,58776,58777,58778,58779,58780,58781,58782,58783,58784,58785,58786,58787,58788,58789,58790,58791,58792,58793,58794,58795,58796,58797,58798,58799,58800,58801,58802,58803,58804,58805,58806,58807,58808,58809,58810,58811,58812,58813,58814,58815,58816,58817,58818,58819,58820,58821,58822,58823,58824,58825,58826,58827,58828,58829,58830,58831,58832,58833,58834,58835,58836,58837,58838,58839,58840,58841,58842,58843,58844,58845,58846,58847,58848,58849,58850,58851,58852,58853,58854,58855,58856,58857,58858,58859,58860,58861,58862,58863,58864,58865,58866,58867,58868,58869,58870,58871,58872,58873,58874,58875,58876,58877,58878,58879,58880,58881,58882,58883,58884,58885,58886,58887,58888,58889,58890,58891,58892,58893,58894,58895,58896,58897,58898,58899,58900,58901,58902,58903,58904,58905,58906,58907,58908,58909,58910,58911,58912,58913,58914,58915,58916,58917,58918,58919,58920,58921,58922,58923,58924,58925,58926,58927,58928,58929,58930,58931,58932,58933,58934,58935,58936,58937,58938,58939,58940,58941,58942,58943,58944,58945,58946,58947,58948,58949,58950,58951,58952,58953,58954,58955,58956,58957,58958,58959,58960,58961,58962,58963,58964,58965,58966,58967,58968,58969,58970,58971,58972,58973,58974,58975,58976,58977,58978,58979,58980,58981,58982,58983,58984,58985,58986,58987,58988,58989,58990,58991,58992,58993,58994,58995,58996,58997,58998,58999,59000,59001,59002,59003,59004,59005,59006,59007,59008,59009,59010,59011,59012,59013,59014,59015,59016,59017,59018,59019,59020,59021,59022,59023,59024,59025,59026,59027,59028,59029,59030,59031,59032,59033,59034,59035,59036,59037,59038,59039,59040,59041,59042,59043,59044,59045,59046,59047,59048,59049,59050,59051,59052,59053,59054,59055,59056,59057,59058,59059,59060,59061,59062,59063,59064,59065,59066,59067,59068,59069,59070,59071,59072,59073,59074,59075,59076,59077,59078,59079,59080,59081,59082,59083,59084,59085,59086,59087,59088,59089,59090,59091,59092,59093,59094,59095,59096,59097,59098,59099,59100,59101,59102,59103,59104,59105,59106,59107,59108,59109,59110,59111,59112,59113,59114,59115,59116,59117,59118,59119,59120,59121,59122,59123,59124,59125,59126,59127,59128,59129,59130,59131,59132,59133,59134,59135,59136,59137,59138,59139,59140,59141,59142,59143,59144,59145,59146,59147,59148,59149,59150,59151,59152,59153,59154,59155,59156,59157,59158,59159,59160,59161,59162,59163,59164,59165,59166,59167,59168,59169,59170,59171,59172,59173,59174,59175,59176,59177,59178,59179,59180,59181,59182,59183,59184,59185,59186,59187,59188,59189,59190,59191,59192,59193,59194,59195,59196,59197,59198,59199,59200,59201,59202,59203,59204,59205,59206,59207,59208,59209,59210,59211,59212,59213,59214,59215,59216,59217,59218,59219,59220,59221,59222,59223,59224,59225,59226,59227,59228,59229,59230,59231,59232,59233,59234,59235,59236,59237,59238,59239,59240,59241,59242,59243,59244,59245,59246,59247,59248,59249,59250,59251,59252,59253,59254,59255,59256,59257,59258,59259,59260,59261,59262,59263,59264,59265,59266,59267,59268,59269,59270,59271,59272,59273,59274,59275,59276,59277,59278,59279,59280,59281,59282,59283,59284,59285,59286,59287,59288,59289,59290,59291,59292,59293,59294,59295,59296,59297,59298,59299,59300,59301,59302,59303,59304,59305,59306,59307,59308,59309,59310,59311,59312,59313,59314,59315,59316,59317,59318,59319,59320,59321,59322,59323,59324,59325,59326,59327,59328,59329,59330,59331,59332,59333,59334,59335,59336,59337,59338,59339,59340,59341,59342,59343,59344,59345,59346,59347,59348,59349,59350,59351,59352,59353,59354,59355,59356,59357,59358,59359,59360,59361,59362,59363,59364,59365,59366,59367,59368,59369,59370,59371,59372,59373,59374,59375,59376,59377,59378,59379,59380,59381,59382,59383,59384,59385,59386,59387,59388,59389,59390,59391,59392,59393,59394,59395,59396,59397,59398,59399,59400,59401,59402,59403,59404,59405,59406,59407,59408,59409,59410,59411,59412,59413,59414,59415,59416,59417,59418,59419,59420,59421,59422,59423,59424,59425,59426,59427,59428,59429,59430,59431,59432,59433,59434,59435,59436,59437,59438,59439,59440,59441,59442,59443,59444,59445,59446,59447,59448,59449,59450,59451,59452,59453,59454,59455,59456,59457,59458,59459,59460,59461,59462,59463,59464,59465,59466,59467,59468,59469,59470,59471,59472,59473,59474,59475,59476,59477,59478,59479,59480,59481,59482,59483,59484,59485,59486,59487,59488,59489,59490,59491,59492,59493,59494,59495,59496,59497,59498,59499,59500,59501,59502,59503,59504,59505,59506,59507,59508,59509,59510,59511,59512,59513,59514,59515,59516,59517,59518,59519,59520,59521,59522,59523,59524,59525,59526,59527,59528,59529,59530,59531,59532,59533,59534,59535,59536,59537,59538,59539,59540,59541,59542,59543,59544,59545,59546,59547,59548,59549,59550,59551,59552,59553,59554,59555,59556,59557,59558,59559,59560,59561,59562,59563,59564,59565,59566,59567,59568,59569,59570,59571,59572,59573,59574,59575,59576,59577,59578,59579,59580,59581,59582,59583,59584,59585,59586,59587,59588,59589,59590,59591,59592,59593,59594,59595,59596,59597,59598,59599,59600,59601,59602,59603,59604,59605,59606,59607,59608,59609,59610,59611,59612,59613,59614,59615,59616,59617,59618,59619,59620,59621,59622,59623,59624,59625,59626,59627,59628,59629,59630,59631,59632,59633,59634,59635,59636,59637,59638,59639,59640,59641,59642,59643,59644,59645,59646,59647,59648,59649,59650,59651,59652,59653,59654,59655,59656,59657,59658,59659,59660,59661,59662,59663,59664,59665,59666,59667,59668,59669,59670,59671,59672,59673,59674,59675,59676,59677,59678,59679,59680,59681,59682,59683,59684,59685,59686,59687,59688,59689,59690,59691,59692,59693,59694,59695,59696,59697,59698,59699,59700,59701,59702,59703,59704,59705,59706,59707,59708,59709,59710,59711,59712,59713,59714,59715,59716,59717,59718,59719,59720,59721,59722,59723,59724,59725,59726,59727,59728,59729,59730,59731,59732,59733,59734,59735,59736,59737,59738,59739,59740,59741,59742,59743,59744,59745,59746,59747,59748,59749,59750,59751,59752,59753,59754,59755,59756,59757,59758,59759,59760,59761,59762,59763,59764,59765,59766,59767,59768,59769,59770,59771,59772,59773,59774,59775,59776,59777,59778,59779,59780,59781,59782,59783,59784,59785,59786,59787,59788,59789,59790,59791,59792,59793,59794,59795,59796,59797,59798,59799,59800,59801,59802,59803,59804,59805,59806,59807,59808,59809,59810,59811,59812,59813,59814,59815,59816,59817,59818,59819,59820,59821,59822,59823,59824,59825,59826,59827,59828,59829,59830,59831,59832,59833,59834,59835,59836,59837,59838,59839,59840,59841,59842,59843,59844,59845,59846,59847,59848,59849,59850,59851,59852,59853,59854,59855,59856,59857,59858,59859,59860,59861,59862,59863,59864,59865,59866,59867,59868,59869,59870,59871,59872,59873,59874,59875,59876,59877,59878,59879,59880,59881,59882,59883,59884,59885,59886,59887,59888,59889,59890,59891,59892,59893,59894,59895,59896,59897,59898,59899,59900,59901,59902,59903,59904,59905,59906,59907,59908,59909,59910,59911,59912,59913,59914,59915,59916,59917,59918,59919,59920,59921,59922,59923,59924,59925,59926,59927,59928,59929,59930,59931,59932,59933,59934,59935,59936,59937,59938,59939,59940,59941,59942,59943,59944,59945,59946,59947,59948,59949,59950,59951,59952,59953,59954,59955,59956,59957,59958,59959,59960,59961,59962,59963,59964,59965,59966,59967,59968,59969,59970,59971,59972,59973,59974,59975,59976,59977,59978,59979,59980,59981,59982,59983,59984,59985,59986,59987,59988,59989,59990,59991,59992,59993,59994,59995,59996,59997,59998,59999,60000,60001,60002,60003,60004,60005,60006,60007,60008,60009,60010,60011,60012,60013,60014,60015,60016,60017,60018,60019,60020,60021,60022,60023,60024,60025,60026,60027,60028,60029,60030,60031,60032,60033,60034,60035,60036,60037,60038,60039,60040,60041,60042,60043,60044,60045,60046,60047,60048,60049,60050,60051,60052,60053,60054,60055,60056,60057,60058,60059,60060,60061,60062,60063,60064,60065,60066,60067,60068,60069,60070,60071,60072,60073,60074,60075,60076,60077,60078,60079,60080,60081,60082,60083,60084,60085,60086,60087,60088,60089,60090,60091,60092,60093,60094,60095,60096,60097,60098,60099,60100,60101,60102,60103,60104,60105,60106,60107,60108,60109,60110,60111,60112,60113,60114,60115,60116,60117,60118,60119,60120,60121,60122,60123,60124,60125,60126,60127,60128,60129,60130,60131,60132,60133,60134,60135,60136,60137,60138,60139,60140,60141,60142,60143,60144,60145,60146,60147,60148,60149,60150,60151,60152,60153,60154,60155,60156,60157,60158,60159,60160,60161,60162,60163,60164,60165,60166,60167,60168,60169,60170,60171,60172,60173,60174,60175,60176,60177,60178,60179,60180,60181,60182,60183,60184,60185,60186,60187,60188,60189,60190,60191,60192,60193,60194,60195,60196,60197,60198,60199,60200,60201,60202,60203,60204,60205,60206,60207,60208,60209,60210,60211,60212,60213,60214,60215,60216,60217,60218,60219,60220,60221,60222,60223,60224,60225,60226,60227,60228,60229,60230,60231,60232,60233,60234,60235,60236,60237,60238,60239,60240,60241,60242,60243,60244,60245,60246,60247,60248,60249,60250,60251,60252,60253,60254,60255,60256,60257,60258,60259,60260,60261,60262,60263,60264,60265,60266,60267,60268,60269,60270,60271,60272,60273,60274,60275,60276,60277,60278,60279,60280,60281,60282,60283,60284,60285,60286,60287,60288,60289,60290,60291,60292,60293,60294,60295,60296,60297,60298,60299,60300,60301,60302,60303,60304,60305,60306,60307,60308,60309,60310,60311,60312,60313,60314,60315,60316,60317,60318,60319,60320,60321,60322,60323,60324,60325,60326,60327,60328,60329,60330,60331,60332,60333,60334,60335,60336,60337,60338,60339,60340,60341,60342,60343,60344,60345,60346,60347,60348,60349,60350,60351,60352,60353,60354,60355,60356,60357,60358,60359,60360,60361,60362,60363,60364,60365,60366,60367,60368,60369,60370,60371,60372,60373,60374,60375,60376,60377,60378,60379,60380,60381,60382,60383,60384,60385,60386,60387,60388,60389,60390,60391,60392,60393,60394,60395,60396,60397,60398,60399,60400,60401,60402,60403,60404,60405,60406,60407,60408,60409,60410,60411,60412,60413,60414,60415,60416,60417,60418,60419,60420,60421,60422,60423,60424,60425,60426,60427,60428,60429,60430,60431,60432,60433,60434,60435,60436,60437,60438,60439,60440,60441,60442,60443,60444,60445,60446,60447,60448,60449,60450,60451,60452,60453,60454,60455,60456,60457,60458,60459,60460,60461,60462,60463,60464,60465,60466,60467,60468,60469,60470,60471,60472,60473,60474,60475,60476,60477,60478,60479,60480,60481,60482,60483,60484,60485,60486,60487,60488,60489,60490,60491,60492,60493,60494,60495,60496,60497,60498,60499,60500,60501,60502,60503,60504,60505,60506,60507,60508,60509,60510,60511,60512,60513,60514,60515,60516,60517,60518,60519,60520,60521,60522,60523,60524,60525,60526,60527,60528,60529,60530,60531,60532,60533,60534,60535,60536,60537,60538,60539,60540,60541,60542,60543,60544,60545,60546,60547,60548,60549,60550,60551,60552,60553,60554,60555,60556,60557,60558,60559,60560,60561,60562,60563,60564,60565,60566,60567,60568,60569,60570,60571,60572,60573,60574,60575,60576,60577,60578,60579,60580,60581,60582,60583,60584,60585,60586,60587,60588,60589,60590,60591,60592,60593,60594,60595,60596,60597,60598,60599,60600,60601,60602,60603,60604,60605,60606,60607,60608,60609,60610,60611,60612,60613,60614,60615,60616,60617,60618,60619,60620,60621,60622,60623,60624,60625,60626,60627,60628,60629,60630,60631,60632,60633,60634,60635,60636,60637,60638,60639,60640,60641,60642,60643,60644,60645,60646,60647,60648,60649,60650,60651,60652,60653,60654,60655,60656,60657,60658,60659,60660,60661,60662,60663,60664,60665,60666,60667,60668,60669,60670,60671,60672,60673,60674,60675,60676,60677,60678,60679,60680,60681,60682,60683,60684,60685,60686,60687,60688,60689,60690,60691,60692,60693,60694,60695,60696,60697,60698,60699,60700,60701,60702,60703,60704,60705,60706,60707,60708,60709,60710,60711,60712,60713,60714,60715,60716,60717,60718,60719,60720,60721,60722,60723,60724,60725,60726,60727,60728,60729,60730,60731,60732,60733,60734,60735,60736,60737,60738,60739,60740,60741,60742,60743,60744,60745,60746,60747,60748,60749,60750,60751,60752,60753,60754,60755,60756,60757,60758,60759,60760,60761,60762,60763,60764,60765,60766,60767,60768,60769,60770,60771,60772,60773,60774,60775,60776,60777,60778,60779,60780,60781,60782,60783,60784,60785,60786,60787,60788,60789,60790,60791,60792,60793,60794,60795,60796,60797,60798,60799,60800,60801,60802,60803,60804,60805,60806,60807,60808,60809,60810,60811,60812,60813,60814,60815,60816,60817,60818,60819,60820,60821,60822,60823,60824,60825,60826,60827,60828,60829,60830,60831,60832,60833,60834,60835,60836,60837,60838,60839,60840,60841,60842,60843,60844,60845,60846,60847,60848,60849,60850,60851,60852,60853,60854,60855,60856,60857,60858,60859,60860,60861,60862,60863,60864,60865,60866,60867,60868,60869,60870,60871,60872,60873,60874,60875,60876,60877,60878,60879,60880,60881,60882,60883,60884,60885,60886,60887,60888,60889,60890,60891,60892,60893,60894,60895,60896,60897,60898,60899,60900,60901,60902,60903,60904,60905,60906,60907,60908,60909,60910,60911,60912,60913,60914,60915,60916,60917,60918,60919,60920,60921,60922,60923,60924,60925,60926,60927,60928,60929,60930,60931,60932,60933,60934,60935,60936,60937,60938,60939,60940,60941,60942,60943,60944,60945,60946,60947,60948,60949,60950,60951,60952,60953,60954,60955,60956,60957,60958,60959,60960,60961,60962,60963,60964,60965,60966,60967,60968,60969,60970,60971,60972,60973,60974,60975,60976,60977,60978,60979,60980,60981,60982,60983,60984,60985,60986,60987,60988,60989,60990,60991,60992,60993,60994,60995,60996,60997,60998,60999,61000,61001,61002,61003,61004,61005,61006,61007,61008,61009,61010,61011,61012,61013,61014,61015,61016,61017,61018,61019,61020,61021,61022,61023,61024,61025,61026,61027,61028,61029,61030,61031,61032,61033,61034,61035,61036,61037,61038,61039,61040,61041,61042,61043,61044,61045,61046,61047,61048,61049,61050,61051,61052,61053,61054,61055,61056,61057,61058,61059,61060,61061,61062,61063,61064,61065,61066,61067,61068,61069,61070,61071,61072,61073,61074,61075,61076,61077,61078,61079,61080,61081,61082,61083,61084,61085,61086,61087,61088,61089,61090,61091,61092,61093,61094,61095,61096,61097,61098,61099,61100,61101,61102,61103,61104,61105,61106,61107,61108,61109,61110,61111,61112,61113,61114,61115,61116,61117,61118,61119,61120,61121,61122,61123,61124,61125,61126,61127,61128,61129,61130,61131,61132,61133,61134,61135,61136,61137,61138,61139,61140,61141,61142,61143,61144,61145,61146,61147,61148,61149,61150,61151,61152,61153,61154,61155,61156,61157,61158,61159,61160,61161,61162,61163,61164,61165,61166,61167,61168,61169,61170,61171,61172,61173,61174,61175,61176,61177,61178,61179,61180,61181,61182,61183,61184,61185,61186,61187,61188,61189,61190,61191,61192,61193,61194,61195,61196,61197,61198,61199,61200,61201,61202,61203,61204,61205,61206,61207,61208,61209,61210,61211,61212,61213,61214,61215,61216,61217,61218,61219,61220,61221,61222,61223,61224,61225,61226,61227,61228,61229,61230,61231,61232,61233,61234,61235,61236,61237,61238,61239,61240,61241,61242,61243,61244,61245,61246,61247,61248,61249,61250,61251,61252,61253,61254,61255,61256,61257,61258,61259,61260,61261,61262,61263,61264,61265,61266,61267,61268,61269,61270,61271,61272,61273,61274,61275,61276,61277,61278,61279,61280,61281,61282,61283,61284,61285,61286,61287,61288,61289,61290,61291,61292,61293,61294,61295,61296,61297,61298,61299,61300,61301,61302,61303,61304,61305,61306,61307,61308,61309,61310,61311,61312,61313,61314,61315,61316,61317,61318,61319,61320,61321,61322,61323,61324,61325,61326,61327,61328,61329,61330,61331,61332,61333,61334,61335,61336,61337,61338,61339,61340,61341,61342,61343,61344,61345,61346,61347,61348,61349,61350,61351,61352,61353,61354,61355,61356,61357,61358,61359,61360,61361,61362,61363,61364,61365,61366,61367,61368,61369,61370,61371,61372,61373,61374,61375,61376,61377,61378,61379,61380,61381,61382,61383,61384,61385,61386,61387,61388,61389,61390,61391,61392,61393,61394,61395,61396,61397,61398,61399,61400,61401,61402,61403,61404,61405,61406,61407,61408,61409,61410,61411,61412,61413,61414,61415,61416,61417,61418,61419,61420,61421,61422,61423,61424,61425,61426,61427,61428,61429,61430,61431,61432,61433,61434,61435,61436,61437,61438,61439,61440,61441,61442,61443,61444,61445,61446,61447,61448,61449,61450,61451,61452,61453,61454,61455,61456,61457,61458,61459,61460,61461,61462,61463,61464,61465,61466,61467,61468,61469,61470,61471,61472,61473,61474,61475,61476,61477,61478,61479,61480,61481,61482,61483,61484,61485,61486,61487,61488,61489,61490,61491,61492,61493,61494,61495,61496,61497,61498,61499,61500,61501,61502,61503,61504,61505,61506,61507,61508,61509,61510,61511,61512,61513,61514,61515,61516,61517,61518,61519,61520,61521,61522,61523,61524,61525,61526,61527,61528,61529,61530,61531,61532,61533,61534,61535,61536,61537,61538,61539,61540,61541,61542,61543,61544,61545,61546,61547,61548,61549,61550,61551,61552,61553,61554,61555,61556,61557,61558,61559,61560,61561,61562,61563,61564,61565,61566,61567,61568,61569,61570,61571,61572,61573,61574,61575,61576,61577,61578,61579,61580,61581,61582,61583,61584,61585,61586,61587,61588,61589,61590,61591,61592,61593,61594,61595,61596,61597,61598,61599,61600,61601,61602,61603,61604,61605,61606,61607,61608,61609,61610,61611,61612,61613,61614,61615,61616,61617,61618,61619,61620,61621,61622,61623,61624,61625,61626,61627,61628,61629,61630,61631,61632,61633,61634,61635,61636,61637,61638,61639,61640,61641,61642,61643,61644,61645,61646,61647,61648,61649,61650,61651,61652,61653,61654,61655,61656,61657,61658,61659,61660,61661,61662,61663,61664,61665,61666,61667,61668,61669,61670,61671,61672,61673,61674,61675,61676,61677,61678,61679,61680,61681,61682,61683,61684,61685,61686,61687,61688,61689,61690,61691,61692,61693,61694,61695,61696,61697,61698,61699,61700,61701,61702,61703,61704,61705,61706,61707,61708,61709,61710,61711,61712,61713,61714,61715,61716,61717,61718,61719,61720,61721,61722,61723,61724,61725,61726,61727,61728,61729,61730,61731,61732,61733,61734,61735,61736,61737,61738,61739,61740,61741,61742,61743,61744,61745,61746,61747,61748,61749,61750,61751,61752,61753,61754,61755,61756,61757,61758,61759,61760,61761,61762,61763,61764,61765,61766,61767,61768,61769,61770,61771,61772,61773,61774,61775,61776,61777,61778,61779,61780,61781,61782,61783,61784,61785,61786,61787,61788,61789,61790,61791,61792,61793,61794,61795,61796,61797,61798,61799,61800,61801,61802,61803,61804,61805,61806,61807,61808,61809,61810,61811,61812,61813,61814,61815,61816,61817,61818,61819,61820,61821,61822,61823,61824,61825,61826,61827,61828,61829,61830,61831,61832,61833,61834,61835,61836,61837,61838,61839,61840,61841,61842,61843,61844,61845,61846,61847,61848,61849,61850,61851,61852,61853,61854,61855,61856,61857,61858,61859,61860,61861,61862,61863,61864,61865,61866,61867,61868,61869,61870,61871,61872,61873,61874,61875,61876,61877,61878,61879,61880,61881,61882,61883,61884,61885,61886,61887,61888,61889,61890,61891,61892,61893,61894,61895,61896,61897,61898,61899,61900,61901,61902,61903,61904,61905,61906,61907,61908,61909,61910,61911,61912,61913,61914,61915,61916,61917,61918,61919,61920,61921,61922,61923,61924,61925,61926,61927,61928,61929,61930,61931,61932,61933,61934,61935,61936,61937,61938,61939,61940,61941,61942,61943,61944,61945,61946,61947,61948,61949,61950,61951,61952,61953,61954,61955,61956,61957,61958,61959,61960,61961,61962,61963,61964,61965,61966,61967,61968,61969,61970,61971,61972,61973,61974,61975,61976,61977,61978,61979,61980,61981,61982,61983,61984,61985,61986,61987,61988,61989,61990,61991,61992,61993,61994,61995,61996,61997,61998,61999,62000,62001,62002,62003,62004,62005,62006,62007,62008,62009,62010,62011,62012,62013,62014,62015,62016,62017,62018,62019,62020,62021,62022,62023,62024,62025,62026,62027,62028,62029,62030,62031,62032,62033,62034,62035,62036,62037,62038,62039,62040,62041,62042,62043,62044,62045,62046,62047,62048,62049,62050,62051,62052,62053,62054,62055,62056,62057,62058,62059,62060,62061,62062,62063,62064,62065,62066,62067,62068,62069,62070,62071,62072,62073,62074,62075,62076,62077,62078,62079,62080,62081,62082,62083,62084,62085,62086,62087,62088,62089,62090,62091,62092,62093,62094,62095,62096,62097,62098,62099,62100,62101,62102,62103,62104,62105,62106,62107,62108,62109,62110,62111,62112,62113,62114,62115,62116,62117,62118,62119,62120,62121,62122,62123,62124,62125,62126,62127,62128,62129,62130,62131,62132,62133,62134,62135,62136,62137,62138,62139,62140,62141,62142,62143,62144,62145,62146,62147,62148,62149,62150,62151,62152,62153,62154,62155,62156,62157,62158,62159,62160,62161,62162,62163,62164,62165,62166,62167,62168,62169,62170,62171,62172,62173,62174,62175,62176,62177,62178,62179,62180,62181,62182,62183,62184,62185,62186,62187,62188,62189,62190,62191,62192,62193,62194,62195,62196,62197,62198,62199,62200,62201,62202,62203,62204,62205,62206,62207,62208,62209,62210,62211,62212,62213,62214,62215,62216,62217,62218,62219,62220,62221,62222,62223,62224,62225,62226,62227,62228,62229,62230,62231,62232,62233,62234,62235,62236,62237,62238,62239,62240,62241,62242,62243,62244,62245,62246,62247,62248,62249,62250,62251,62252,62253,62254,62255,62256,62257,62258,62259,62260,62261,62262,62263,62264,62265,62266,62267,62268,62269,62270,62271,62272,62273,62274,62275,62276,62277,62278,62279,62280,62281,62282,62283,62284,62285,62286,62287,62288,62289,62290,62291,62292,62293,62294,62295,62296,62297,62298,62299,62300,62301,62302,62303,62304,62305,62306,62307,62308,62309,62310,62311,62312,62313,62314,62315,62316,62317,62318,62319,62320,62321,62322,62323,62324,62325,62326,62327,62328,62329,62330,62331,62332,62333,62334,62335,62336,62337,62338,62339,62340,62341,62342,62343,62344,62345,62346,62347,62348,62349,62350,62351,62352,62353,62354,62355,62356,62357,62358,62359,62360,62361,62362,62363,62364,62365,62366,62367,62368,62369,62370,62371,62372,62373,62374,62375,62376,62377,62378,62379,62380,62381,62382,62383,62384,62385,62386,62387,62388,62389,62390,62391,62392,62393,62394,62395,62396,62397,62398,62399,62400,62401,62402,62403,62404,62405,62406,62407,62408,62409,62410,62411,62412,62413,62414,62415,62416,62417,62418,62419,62420,62421,62422,62423,62424,62425,62426,62427,62428,62429,62430,62431,62432,62433,62434,62435,62436,62437,62438,62439,62440,62441,62442,62443,62444,62445,62446,62447,62448,62449,62450,62451,62452,62453,62454,62455,62456,62457,62458,62459,62460,62461,62462,62463,62464,62465,62466,62467,62468,62469,62470,62471,62472,62473,62474,62475,62476,62477,62478,62479,62480,62481,62482,62483,62484,62485,62486,62487,62488,62489,62490,62491,62492,62493,62494,62495,62496,62497,62498,62499,62500,62501,62502,62503,62504,62505,62506,62507,62508,62509,62510,62511,62512,62513,62514,62515,62516,62517,62518,62519,62520,62521,62522,62523,62524,62525,62526,62527,62528,62529,62530,62531,62532,62533,62534,62535,62536,62537,62538,62539,62540,62541,62542,62543,62544,62545,62546,62547,62548,62549,62550,62551,62552,62553,62554,62555,62556,62557,62558,62559,62560,62561,62562,62563,62564,62565,62566,62567,62568,62569,62570,62571,62572,62573,62574,62575,62576,62577,62578,62579,62580,62581,62582,62583,62584,62585,62586,62587,62588,62589,62590,62591,62592,62593,62594,62595,62596,62597,62598,62599,62600,62601,62602,62603,62604,62605,62606,62607,62608,62609,62610,62611,62612,62613,62614,62615,62616,62617,62618,62619,62620,62621,62622,62623,62624,62625,62626,62627,62628,62629,62630,62631,62632,62633,62634,62635,62636,62637,62638,62639,62640,62641,62642,62643,62644,62645,62646,62647,62648,62649,62650,62651,62652,62653,62654,62655,62656,62657,62658,62659,62660,62661,62662,62663,62664,62665,62666,62667,62668,62669,62670,62671,62672,62673,62674,62675,62676,62677,62678,62679,62680,62681,62682,62683,62684,62685,62686,62687,62688,62689,62690,62691,62692,62693,62694,62695,62696,62697,62698,62699,62700,62701,62702,62703,62704,62705,62706,62707,62708,62709,62710,62711,62712,62713,62714,62715,62716,62717,62718,62719,62720,62721,62722,62723,62724,62725,62726,62727,62728,62729,62730,62731,62732,62733,62734,62735,62736,62737,62738,62739,62740,62741,62742,62743,62744,62745,62746,62747,62748,62749,62750,62751,62752,62753,62754,62755,62756,62757,62758,62759,62760,62761,62762,62763,62764,62765,62766,62767,62768,62769,62770,62771,62772,62773,62774,62775,62776,62777,62778,62779,62780,62781,62782,62783,62784,62785,62786,62787,62788,62789,62790,62791,62792,62793,62794,62795,62796,62797,62798,62799,62800,62801,62802,62803,62804,62805,62806,62807,62808,62809,62810,62811,62812,62813,62814,62815,62816,62817,62818,62819,62820,62821,62822,62823,62824,62825,62826,62827,62828,62829,62830,62831,62832,62833,62834,62835,62836,62837,62838,62839,62840,62841,62842,62843,62844,62845,62846,62847,62848,62849,62850,62851,62852,62853,62854,62855,62856,62857,62858,62859,62860,62861,62862,62863,62864,62865,62866,62867,62868,62869,62870,62871,62872,62873,62874,62875,62876,62877,62878,62879,62880,62881,62882,62883,62884,62885,62886,62887,62888,62889,62890,62891,62892,62893,62894,62895,62896,62897,62898,62899,62900,62901,62902,62903,62904,62905,62906,62907,62908,62909,62910,62911,62912,62913,62914,62915,62916,62917,62918,62919,62920,62921,62922,62923,62924,62925,62926,62927,62928,62929,62930,62931,62932,62933,62934,62935,62936,62937,62938,62939,62940,62941,62942,62943,62944,62945,62946,62947,62948,62949,62950,62951,62952,62953,62954,62955,62956,62957,62958,62959,62960,62961,62962,62963,62964,62965,62966,62967,62968,62969,62970,62971,62972,62973,62974,62975,62976,62977,62978,62979,62980,62981,62982,62983,62984,62985,62986,62987,62988,62989,62990,62991,62992,62993,62994,62995,62996,62997,62998,62999,63000,63001,63002,63003,63004,63005,63006,63007,63008,63009,63010,63011,63012,63013,63014,63015,63016,63017,63018,63019,63020,63021,63022,63023,63024,63025,63026,63027,63028,63029,63030,63031,63032,63033,63034,63035,63036,63037,63038,63039,63040,63041,63042,63043,63044,63045,63046,63047,63048,63049,63050,63051,63052,63053,63054,63055,63056,63057,63058,63059,63060,63061,63062,63063,63064,63065,63066,63067,63068,63069,63070,63071,63072,63073,63074,63075,63076,63077,63078,63079,63080,63081,63082,63083,63084,63085,63086,63087,63088,63089,63090,63091,63092,63093,63094,63095,63096,63097,63098,63099,63100,63101,63102,63103,63104,63105,63106,63107,63108,63109,63110,63111,63112,63113,63114,63115,63116,63117,63118,63119,63120,63121,63122,63123,63124,63125,63126,63127,63128,63129,63130,63131,63132,63133,63134,63135,63136,63137,63138,63139,63140,63141,63142,63143,63144,63145,63146,63147,63148,63149,63150,63151,63152,63153,63154,63155,63156,63157,63158,63159,63160,63161,63162,63163,63164,63165,63166,63167,63168,63169,63170,63171,63172,63173,63174,63175,63176,63177,63178,63179,63180,63181,63182,63183,63184,63185,63186,63187,63188,63189,63190,63191,63192,63193,63194,63195,63196,63197,63198,63199,63200,63201,63202,63203,63204,63205,63206,63207,63208,63209,63210,63211,63212,63213,63214,63215,63216,63217,63218,63219,63220,63221,63222,63223,63224,63225,63226,63227,63228,63229,63230,63231,63232,63233,63234,63235,63236,63237,63238,63239,63240,63241,63242,63243,63244,63245,63246,63247,63248,63249,63250,63251,63252,63253,63254,63255,63256,63257,63258,63259,63260,63261,63262,63263,63264,63265,63266,63267,63268,63269,63270,63271,63272,63273,63274,63275,63276,63277,63278,63279,63280,63281,63282,63283,63284,63285,63286,63287,63288,63289,63290,63291,63292,63293,63294,63295,63296,63297,63298,63299,63300,63301,63302,63303,63304,63305,63306,63307,63308,63309,63310,63311,63312,63313,63314,63315,63316,63317,63318,63319,63320,63321,63322,63323,63324,63325,63326,63327,63328,63329,63330,63331,63332,63333,63334,63335,63336,63337,63338,63339,63340,63341,63342,63343,63344,63345,63346,63347,63348,63349,63350,63351,63352,63353,63354,63355,63356,63357,63358,63359,63360,63361,63362,63363,63364,63365,63366,63367,63368,63369,63370,63371,63372,63373,63374,63375,63376,63377,63378,63379,63380,63381,63382,63383,63384,63385,63386,63387,63388,63389,63390,63391,63392,63393,63394,63395,63396,63397,63398,63399,63400,63401,63402,63403,63404,63405,63406,63407,63408,63409,63410,63411,63412,63413,63414,63415,63416,63417,63418,63419,63420,63421,63422,63423,63424,63425,63426,63427,63428,63429,63430,63431,63432,63433,63434,63435,63436,63437,63438,63439,63440,63441,63442,63443,63444,63445,63446,63447,63448,63449,63450,63451,63452,63453,63454,63455,63456,63457,63458,63459,63460,63461,63462,63463,63464,63465,63466,63467,63468,63469,63470,63471,63472,63473,63474,63475,63476,63477,63478,63479,63480,63481,63482,63483,63484,63485,63486,63487,63488,63489,63490,63491,63492,63493,63494,63495,63496,63497,63498,63499,63500,63501,63502,63503,63504,63505,63506,63507,63508,63509,63510,63511,63512,63513,63514,63515,63516,63517,63518,63519,63520,63521,63522,63523,63524,63525,63526,63527,63528,63529,63530,63531,63532,63533,63534,63535,63536,63537,63538,63539,63540,63541,63542,63543,63544,63545,63546,63547,63548,63549,63550,63551,63552,63553,63554,63555,63556,63557,63558,63559,63560,63561,63562,63563,63564,63565,63566,63567,63568,63569,63570,63571,63572,63573,63574,63575,63576,63577,63578,63579,63580,63581,63582,63583,63584,63585,63586,63587,63588,63589,63590,63591,63592,63593,63594,63595,63596,63597,63598,63599,63600,63601,63602,63603,63604,63605,63606,63607,63608,63609,63610,63611,63612,63613,63614,63615,63616,63617,63618,63619,63620,63621,63622,63623,63624,63625,63626,63627,63628,63629,63630,63631,63632,63633,63634,63635,63636,63637,63638,63639,63640,63641,63642,63643,63644,63645,63646,63647,63648,63649,63650,63651,63652,63653,63654,63655,63656,63657,63658,63659,63660,63661,63662,63663,63664,63665,63666,63667,63668,63669,63670,63671,63672,63673,63674,63675,63676,63677,63678,63679,63680,63681,63682,63683,63684,63685,63686,63687,63688,63689,63690,63691,63692,63693,63694,63695,63696,63697,63698,63699,63700,63701,63702,63703,63704,63705,63706,63707,63708,63709,63710,63711,63712,63713,63714,63715,63716,63717,63718,63719,63720,63721,63722,63723,63724,63725,63726,63727,63728,63729,63730,63731,63732,63733,63734,63735,63736,63737,63738,63739,63740,63741,63742,63743,63744,63745,63746,63747,63748,63749,63750,63751,63752,63753,63754,63755,63756,63757,63758,63759,63760,63761,63762,63763,63764,63765,63766,63767,63768,63769,63770,63771,63772,63773,63774,63775,63776,63777,63778,63779,63780,63781,63782,63783,63784,63785,63786,63787,63788,63789,63790,63791,63792,63793,63794,63795,63796,63797,63798,63799,63800,63801,63802,63803,63804,63805,63806,63807,63808,63809,63810,63811,63812,63813,63814,63815,63816,63817,63818,63819,63820,63821,63822,63823,63824,63825,63826,63827,63828,63829,63830,63831,63832,63833,63834,63835,63836,63837,63838,63839,63840,63841,63842,63843,63844,63845,63846,63847,63848,63849,63850,63851,63852,63853,63854,63855,63856,63857,63858,63859,63860,63861,63862,63863,63864,63865,63866,63867,63868,63869,63870,63871,63872,63873,63874,63875,63876,63877,63878,63879,63880,63881,63882,63883,63884,63885,63886,63887,63888,63889,63890,63891,63892,63893,63894,63895,63896,63897,63898,63899,63900,63901,63902,63903,63904,63905,63906,63907,63908,63909,63910,63911,63912,63913,63914,63915,63916,63917,63918,63919,63920,63921,63922,63923,63924,63925,63926,63927,63928,63929,63930,63931,63932,63933,63934,63935,63936,63937,63938,63939,63940,63941,63942,63943,63944,63945,63946,63947,63948,63949,63950,63951,63952,63953,63954,63955,63956,63957,63958,63959,63960,63961,63962,63963,63964,63965,63966,63967,63968,63969,63970,63971,63972,63973,63974,63975,63976,63977,63978,63979,63980,63981,63982,63983,63984,63985,63986,63987,63988,63989,63990,63991,63992,63993,63994,63995,63996,63997,63998,63999,64000,64001,64002,64003,64004,64005,64006,64007,64008,64009,64010,64011,64012,64013,64014,64015,64016,64017,64018,64019,64020,64021,64022,64023,64024,64025,64026,64027,64028,64029,64030,64031,64032,64033,64034,64035,64036,64037,64038,64039,64040,64041,64042,64043,64044,64045,64046,64047,64048,64049,64050,64051,64052,64053,64054,64055,64056,64057,64058,64059,64060,64061,64062,64063,64064,64065,64066,64067,64068,64069,64070,64071,64072,64073,64074,64075,64076,64077,64078,64079,64080,64081,64082,64083,64084,64085,64086,64087,64088,64089,64090,64091,64092,64093,64094,64095,64096,64097,64098,64099,64100,64101,64102,64103,64104,64105,64106,64107,64108,64109,64110,64111,64112,64113,64114,64115,64116,64117,64118,64119,64120,64121,64122,64123,64124,64125,64126,64127,64128,64129,64130,64131,64132,64133,64134,64135,64136,64137,64138,64139,64140,64141,64142,64143,64144,64145,64146,64147,64148,64149,64150,64151,64152,64153,64154,64155,64156,64157,64158,64159,64160,64161,64162,64163,64164,64165,64166,64167,64168,64169,64170,64171,64172,64173,64174,64175,64176,64177,64178,64179,64180,64181,64182,64183,64184,64185,64186,64187,64188,64189,64190,64191,64192,64193,64194,64195,64196,64197,64198,64199,64200,64201,64202,64203,64204,64205,64206,64207,64208,64209,64210,64211,64212,64213,64214,64215,64216,64217,64218,64219,64220,64221,64222,64223,64224,64225,64226,64227,64228,64229,64230,64231,64232,64233,64234,64235,64236,64237,64238,64239,64240,64241,64242,64243,64244,64245,64246,64247,64248,64249],"data":[[1,14,0.0,0.0,0.0,18.28571429,0,1,0,0.071428571,193,193,1,13,0.0,0.1008290118,0.1426862112,18.6405440261,0,0,0,0.2280852471,193,193,0.0],[1,179,0.0,0.0,0.0,82.32402235,0,1,0,0.005586592,193,193,1,179,0.0,0.7616782539,0.2109502279,82.2538794627,0,0,0,0.2666471806,193,193,1.0],[1,76,0.0,0.0,0.0,66.98684211,0,1,0,0.013157895,271,78,1,76,0.0,0.0,0.4247090558,67.54096643,0,1,0,0.0,270,78,1.0],[1,2,0.0,0.0,0.0,30.5,0,1,0,0.5,271,78,2,1,0.5301480889,0.0,0.8917177167,31.1561054224,0,0,0,0.5943181914,270,77,0.0],[1,120,0.0,0.0,0.0,60.91666667,0,1,0,0.008333333,391,120,0,120,0.0,0.5883769777,0.5574997343,61.3473198253,0,0,0,1.0,391,120,1.0],[1,10,0.0,0.0,0.0,82.8,0,1,0,0.1,402,11,1,10,0.0,0.0,0.5870175883,83.9726597816,0,0,0,0.0,401,11,0.0],[1,1,0.0,0.0,0.0,74.0,0,1,0,1.0,402,11,1,0,0.0774039347,0.0,0.2266400103,73.5496164489,0,0,0,1.0,402,10,0.0],[1,4,0.0,0.0,0.0,37.0,0,1,0,0.25,406,4,1,4,0.0,0.0050565277,0.7898881813,37.2138120974,0,0,0,0.0,406,3,0.0],[1,34,0.0,0.0,0.0,208.7647059,0,1,0,0.029411765,144,144,1,33,0.0,0.0,0.0178515173,208.8419424852,0,0,0,0.4041887749,144,144,1.0],[1,110,0.0,0.0,0.0,40.18181818,0,1,0,0.009090909,144,144,0,110,0.0583699737,0.6142107393,0.8055687536,40.2128461219,0,0,0,0.13868856,143,144,0.0],[1,35,0.0,0.0,0.0,33.57142857,0,1,0,0.028571429,199,55,0,35,1.0,0.6305861082,0.0938168862,32.9315706908,1,0,0,0.2988030591,198,54,1.0],[1,20,0.0,0.0,0.0,107.1,0,1,0,0.05,199,55,0,19,0.6744025902,0.0,0.3836595509,106.3582289866,0,1,0,0.0,199,54,1.0],[1,12,0.909469735,0.013046815,0.015349194,217.1666667,0,1,12,0.083333333,418,205,1,11,0.2434355553,0.0,0.4566059543,216.7993904619,0,1,12,0.1578991286,417,205,0.0],[1,31,0.738399363,0.370575221,0.161227876,116.6451613,0,1,26,0.096774194,449,109,0,31,1.0,0.124673616,0.294366701,117.4777473306,0,1,25,1.0,449,109,1.0],[2,5,0.456608903,0.536105033,0.47702407,182.8,0,1,10,0.4,204,204,3,5,0.6200851108,0.328157343,0.7198026447,182.7984358628,0,1,10,0.7982739861,204,204,0.0],[1,1,0.0,0.622222222,0.444444444,45.0,0,2,1,1.0,1,1,0,1,0.7708935984,0.9617912474,0.9281887178,44.0819257233,1,2,0,0.8691555417,0,0,0.0],[1,1,0.0,0.002564103,0.002564103,390.0,0,2,1,1.0,2,2,2,0,0.0,0.8110282982,0.5057497431,388.8135245218,0,1,1,0.3769337701,2,1,0.0],[1,14,0.924296208,0.066104079,0.01734646,304.7142857,0,1,24,0.214285714,218,160,0,13,1.0,0.1640423215,0.9679941819,305.1883762456,0,0,24,0.1870083304,218,159,0.0],[1,1,0.0,0.192307692,0.076923077,26.0,1,2,2,1.0,1,1,1,1,0.3362193706,0.5737717394,0.4541510907,26.8226543901,1,2,2,0.5536604385,0,0,0.0],[1,1,0.0,0.009615385,0.038461538,104.0,1,1,2,1.0,450,206,2,0,0.4846815369,0.0,0.8323410827,104.3211809242,1,0,1,0.7329644932,450,206,0.0],[1,2,0.976634911,0.117073171,0.073170732,102.5,1,1,4,0.5,452,208,1,1,1.0,0.4594237064,0.0827304308,103.9183895259,1,1,3,0.1249712843,451,208,0.0],[1,1,0.0,0.225352113,0.070422535,142.0,1,1,0,1.0,453,209,0,0,0.0,1.0,0.5441112459,142.5219079351,0,0,0,1.0,453,208,0.0],[1,1,0.0,0.315789474,0.0,19.0,0,1,3,1.0,454,210,0,0,0.5469349166,0.3134109292,0.3830053551,19.8072655926,0,1,2,0.4608141082,454,210,0.0],[1,1,0.0,0.107142857,0.023809524,84.0,0,1,3,1.0,455,110,0,1,0.1936047273,0.3441727575,0.1513659647,82.973478896,0,0,2,0.4746715029,454,109,0.0],[1,1,0.0,0.031746032,0.015873016,63.0,1,1,2,1.0,456,111,0,1,0.0,0.0,0.1602828771,63.0772141435,1,0,1,1.0,457,110,0.0],[1,1,0.0,0.005119454,0.005119454,586.0,1,1,3,1.0,457,211,0,0,0.2663461901,0.0,0.6306720398,585.7147360005,0,1,3,1.0,456,211,0.0],[1,2,0.258018669,0.262008734,0.189956332,229.0,0,2,2,1.0,4,4,0,2,0.5555185541,0.385359359,0.0291182204,229.3862184894,0,2,1,1.0,4,4,0.0],[1,1,0.0,0.014084507,0.014084507,71.0,0,1,4,1.0,458,212,0,0,0.0,0.0,0.2618695986,71.0470228101,0,1,4,0.1887710219,458,210,0.0],[1,1,0.0,1.625,0.0,24.0,1,1,4,1.0,459,112,1,1,0.223302585,1.0,0.0580990849,24.1981155951,1,1,4,0.8102094633,458,111,0.0],[1,4,0.713325187,0.043624161,0.022371365,223.5,1,1,13,0.5,463,216,0,3,1.0,0.0,0.2548589923,223.8345686623,0,0,13,0.931558774,463,214,0.0],[1,11,0.766115966,0.157588962,0.0486565,125.1818182,0,2,37,0.363636364,15,15,1,11,1.0,0.0,0.5744624613,125.8426373228,0,1,36,0.45564296,15,15,1.0],[1,1,0.0,0.014569536,0.006622517,755.0,1,1,4,1.0,464,217,0,0,0.0750941161,0.0,0.7884344794,756.5991542331,1,1,4,0.8061806307,463,217,0.0],[1,2,0.043588096,0.07977208,0.11965812,526.5,1,1,6,1.0,466,219,1,2,0.1214016463,0.3860869109,0.350869421,526.1789016141,1,0,5,1.0,466,219,0.0],[1,6,0.909443551,0.06291591,0.033877798,551.0,1,1,18,0.166666667,224,166,0,5,1.0,0.783917981,0.3855175987,551.2217436007,1,1,17,0.0,223,166,0.0],[1,1,0.0,0.01754386,0.013157895,228.0,1,1,1,1.0,467,220,1,1,1.0,0.0,0.9129440932,227.323735972,1,1,0,1.0,467,220,0.0],[1,1,0.0,0.0,0.0,68.0,0,1,0,1.0,6,6,1,0,0.0,0.02109499,0.4922135722,67.6434678693,0,0,0,1.0,5,5,0.0],[1,4,0.0,1.049180328,1.147540984,15.25,0,2,20,0.5,6,6,1,4,0.0,1.0,1.6674493401,15.4361575434,0,1,19,0.0,5,5,0.0],[1,1,0.0,0.0,0.0,0.0,0,2,0,1.0,468,221,0,0,0.0,0.0639199145,0.2020377294,0.0164121359,0,1,0,1.0,467,220,0.0],[1,4,0.939707378,0.09215956,0.027510316,181.75,1,1,13,0.75,472,225,1,4,0.6114224123,0.6775533545,0.6934967753,181.6337103501,0,0,13,0.6026528412,471,224,0.0],[1,1,0.0,0.002331002,0.0,858.0,1,2,4,1.0,7,7,0,1,0.0,0.2415358267,0.855480549,858.2062608583,0,1,4,0.7861750896,6,6,0.0],[1,2,1.0,0.10989011,0.0,45.5,0,2,0,0.5,17,17,0,2,0.5605373267,0.3037606772,0.3140164378,45.8118068405,0,2,0,0.0,16,17,1.0],[1,8,0.977744627,0.053173242,0.060891938,145.75,0,1,38,0.375,232,66,1,7,0.3915357223,0.0,0.2323198764,145.2338899758,0,1,37,1.0,231,65,0.0],[1,1,0.0,0.004415011,0.004415011,453.0,0,2,0,1.0,18,18,0,1,0.0,0.0,0.0523265673,453.4200375232,0,2,0,0.4431543212,18,18,0.0],[1,1,0.0,0.042253521,0.028169014,71.0,0,1,0,1.0,233,67,1,0,0.0,0.1332425259,0.8463824144,71.6854697263,0,0,0,1.0,233,66,0.0],[1,1,0.0,0.021551724,0.004310345,232.0,1,1,0,1.0,473,226,0,1,0.4328260332,0.8900913439,0.1715092996,232.5836001546,0,1,0,1.0,473,226,0.0],[1,2,0.0,0.097178683,0.404388715,159.5,0,2,5,1.0,9,9,0,1,0.1485196793,0.0,0.7278789595,159.9458657013,0,2,5,0.4360556873,9,8,0.0],[1,1,0.0,0.126436782,0.0,87.0,0,2,4,1.0,19,19,1,0,0.6815549627,0.3350826692,0.2564824551,86.7565331179,0,1,4,1.0,18,19,0.0],[1,3,0.595905918,0.02804878,0.015853659,273.3333333,0,1,3,0.333333333,236,70,1,2,0.4717309678,0.0,0.0894901692,273.9725213942,0,1,3,0.0,236,69,0.0],[1,1,0.0,0.014492754,0.0,69.0,0,2,6,1.0,20,1,1,0,0.0,0.0514231847,0.1850436345,68.4598042513,0,3,6,0.4459209218,19,0,0.0],[1,1,0.0,0.014492754,0.014492754,69.0,1,2,0,1.0,21,2,1,0,0.0,0.0,0.5989900804,69.681700705,0,2,0,0.3545518959,21,2,0.0],[1,1,0.0,0.023529412,0.023529412,85.0,0,2,2,1.0,22,20,0,1,0.5351971475,0.0,0.2519577651,84.7091321036,0,1,1,1.0,22,19,0.0],[1,1,0.0,0.022988506,0.022988506,87.0,0,2,0,1.0,23,21,0,0,0.0,0.1213491341,0.4287883153,86.9127633074,0,2,0,1.0,23,20,0.0],[1,1,0.0,0.172413793,0.034482759,29.0,1,1,3,1.0,474,227,1,0,0.145726022,0.0,0.3260992237,28.4025532135,0,0,3,1.0,474,227,0.0],[1,10,0.726502331,0.074812968,0.053200333,240.6,0,1,56,0.4,246,176,1,9,0.9330473613,0.4804684861,0.2253459584,241.1107665461,0,0,55,0.0,246,175,0.0],[1,1,0.0,0.013157895,0.013157895,76.0,0,2,6,1.0,10,10,0,1,0.0,0.4758253982,0.15927194,75.9982333032,0,2,6,0.5680835892,10,9,0.0],[1,2,1.0,0.319327731,0.218487395,238.0,0,1,0,0.5,248,178,2,1,1.0,0.5102647855,0.3572517842,238.7495841868,0,0,0,0.1008104625,248,178,0.0],[1,6,0.751277793,0.029577465,0.038028169,118.3333333,1,1,16,0.833333333,255,77,1,5,1.0,0.0,0.0867383055,118.8556598594,0,0,15,0.0,254,77,0.0],[1,1,0.0,0.0,0.0,10.0,1,1,0,1.0,255,77,1,0,0.0,0.6674914449,1.1621076221,8.8018964294,1,0,0,0.9523579182,255,77,0.0],[1,1,0.0,0.028806584,0.012345679,243.0,0,1,0,1.0,256,78,1,1,0.0,0.0,0.2080332604,242.9601474095,0,0,0,0.0,256,77,0.0],[1,2,1.0,0.034482759,0.034482759,145.0,1,1,0,0.5,258,180,0,1,1.0,0.0,0.176833538,144.3615414697,1,0,0,1.0,257,179,0.0],[1,1,0.0,0.009202454,0.015337423,326.0,0,1,0,1.0,259,79,1,0,0.09826909,0.0,0.1345689413,326.1817005159,0,0,0,1.0,259,78,0.0],[1,5,0.0,0.189542484,0.0,30.6,0,2,6,0.4,28,26,1,5,0.9957674721,0.9492629412,0.5588767892,31.5780339468,0,0,5,0.752499331,28,24,0.0],[1,1,0.0,0.076271186,0.093220339,118.0,1,1,7,1.0,475,228,1,0,0.0,0.0009171801,0.5515780122,117.7127012218,1,1,6,1.0,475,227,0.0],[1,3,0.333667421,0.440613027,0.081736909,261.0,0,2,18,0.333333333,31,29,0,3,1.0,0.884005429,0.1686348765,261.2420754822,0,2,18,0.954315814,30,29,0.0],[1,1,0.0,0.004291845,0.0,233.0,0,2,2,1.0,32,1,1,2,0.4790422529,0.205220077,0.6010691569,233.3709499874,0,1,1,0.7767727066,32,1,0.0],[1,2,1.0,0.017857143,0.011904762,336.0,0,1,2,0.5,261,182,0,2,1.0,0.0,0.2346845441,335.6278665393,0,0,1,0.3072206782,260,180,0.0],[1,3,0.932047517,0.091836735,0.030612245,130.6666667,0,1,17,1.0,265,83,0,3,1.0,0.0580233371,0.1605034284,130.5168471413,0,0,16,1.0,265,83,0.0],[1,1,0.0,0.0,0.0,35.0,0,1,0,1.0,265,83,0,0,0.0,0.0,0.3384495891,35.3055442862,0,1,0,1.0,264,83,1.0],[1,4,0.702510066,1.0,0.783783784,55.5,0,1,32,0.25,269,186,2,3,0.0,1.0,0.2476748281,56.0405144702,0,1,31,0.0,268,186,0.0],[1,1,0.0,0.005813953,0.002325581,860.0,1,2,3,1.0,11,11,0,1,0.0,0.5130590064,0.1293343038,860.3282118012,0,2,4,0.8057209204,11,11,0.0],[1,1,0.0,0.0,0.016666667,60.0,0,2,3,1.0,476,229,1,1,0.0,0.0,0.3433530323,60.1767823579,0,2,1,1.0,476,229,0.0],[1,3,0.977733329,0.043785311,0.066384181,236.0,0,2,7,1.0,35,32,1,2,1.0,0.5549048395,0.2645382627,235.4651332374,0,2,7,1.0,35,32,0.0],[1,1,0.0,0.0464,0.0144,625.0,0,3,0,1.0,1,1,1,0,0.115730395,0.0,0.7947149372,624.958232548,0,2,0,1.0,1,1,0.0],[1,535,0.0,0.0,0.0,138.411215,0,1,0,0.001869159,535,535,0,535,0.6487841672,0.0201346832,0.5750635071,138.4381411743,0,0,0,0.0,535,533,1.0],[1,14,0.828340084,0.040429043,0.011551155,346.2857143,0,1,64,0.428571429,283,200,0,13,0.3574980666,0.7151422982,0.0502932437,346.4382310598,0,1,63,0.0,282,199,1.0],[1,1,0.0,0.0,0.0,26.0,0,1,0,1.0,51,51,1,0,0.5252737108,0.0,0.7391089447,26.1269603818,0,0,0,0.7567610141,50,51,0.0],[1,50,0.0,0.0,0.0,103.22,0,1,0,0.02,51,51,0,50,0.0996437389,0.0,0.1124684666,103.1698746546,0,1,0,0.0,50,50,0.0],[1,7,0.780846326,0.027522936,0.004259502,436.0,0,2,0,0.142857143,7,7,0,7,0.267426181,0.1280949795,1.0447098561,435.7807133061,0,2,0,0.0,6,6,0.0],[1,6,0.992491337,0.014502762,0.001035912,482.6666667,0,2,0,0.166666667,13,13,0,6,0.8727894287,0.0,0.1404610155,482.537737574,0,1,1,0.3793964584,11,12,0.0],[1,1,0.0,0.029411765,0.029411765,34.0,0,3,5,1.0,52,1,1,1,0.0,0.0,0.1834937579,33.9631314753,0,3,5,0.6753791599,51,0,0.0],[1,1,0.0,0.014492754,0.014492754,69.0,1,1,5,1.0,477,230,1,0,0.0,0.556994698,0.0212826112,68.4862518788,0,1,4,1.0,477,229,0.0],[1,1,0.0,0.001785714,0.001785714,560.0,1,1,5,1.0,478,231,1,0,0.5993231499,0.0,0.4993083025,559.4818779999,1,1,4,1.0,478,231,0.0],[1,1,0.0,0.088328076,0.003154574,317.0,0,2,10,1.0,53,2,1,0,0.5847447385,0.5271583487,0.8594280342,316.9645637851,0,2,10,1.0,52,2,0.0],[1,1,0.0,0.12,0.16,75.0,0,2,12,1.0,36,1,0,1,0.3398141944,0.0,0.3783132935,74.7435627949,0,2,11,1.0,36,0,0.0],[1,1,0.0,0.012638231,0.0,633.0,1,3,4,1.0,37,33,2,1,0.2264769923,0.1634223024,0.0952907084,633.4787247028,0,3,2,0.9700752551,36,32,0.0],[1,1,0.0,0.03,0.005,200.0,0,1,12,1.0,284,84,0,2,0.7267331438,0.0,0.912222048,200.4279477923,0,0,12,1.0,283,84,0.0],[1,1,0.0,0.082352941,0.0,85.0,1,1,12,1.0,479,232,2,0,0.1071377905,0.1850137725,0.3361274068,85.1856422845,0,0,11,0.5790691119,478,231,0.0],[1,7,0.715977647,0.058707124,0.080474934,216.5714286,0,2,72,0.714285714,18,18,0,6,0.6502935211,0.0,0.0830893508,216.3761058648,0,1,72,0.9648840739,18,17,0.0],[1,35,0.0,0.0,0.0,33.71428571,0,1,0,0.028571429,88,35,1,35,0.0,0.3271217682,0.3386385274,33.4800344676,0,0,0,0.0,88,34,0.0],[1,165,0.0,0.0,0.0,74.88484848,0,1,0,0.006060606,270,217,1,165,0.1843582515,0.8710424292,0.3409430514,74.5011371848,0,1,0,0.3494734164,270,217,0.0],[1,17,0.0,0.0,0.0,213.7058824,0,1,0,0.058823529,270,217,0,16,0.0,0.9656914767,0.4029151407,214.6410684586,0,0,0,0.0956596658,269,216,0.0],[1,1,0.0,0.039877301,0.003067485,326.0,1,2,0,1.0,1,1,0,1,0.0994775645,0.0,0.1099719281,326.557580137,1,1,0,0.8173597629,1,1,0.0],[1,4,0.959147917,0.019363762,0.009681881,361.5,0,1,16,0.5,288,204,1,2,1.0,0.0,0.0917207557,361.253493895,0,1,16,0.2841599369,288,203,0.0],[1,4,0.0,0.0,0.0,150.75,0,1,0,0.25,274,4,0,4,0.0,0.0,0.2318463499,150.989242094,0,0,0,0.5586651632,274,4,0.0],[1,1,0.0,0.0,0.0,0.0,0,1,0,1.0,5,5,1,1,0.2195760275,0.0,0.1589823775,0.253839418,0,0,0,1.0,4,4,0.0],[1,2,0.962412735,1.76,0.0,37.5,0,1,0,0.5,5,5,0,1,1.0,1.0,0.880759268,37.1500897098,0,0,0,0.1723538678,5,5,0.0],[1,1,0.0,0.0,0.0,0.0,0,1,0,1.0,5,5,1,2,0.0,0.0839611849,0.0960251486,0.6745090838,0,0,0,0.9948040665,4,4,0.0],[1,1,0.0,0.176610979,0.195704057,419.0,1,1,0,1.0,536,536,0,1,0.0,0.3749179748,0.9287853305,419.864904489,0,1,0,0.8074019606,536,536,0.0],[1,81,0.0,0.0,0.0,42.18518519,0,1,0,0.012345679,360,86,1,80,1.0,0.3498736945,1.0173152063,42.1885672141,0,1,0,0.0,361,85,0.0],[1,5,0.0,0.0,0.0,122.6,0,1,0,0.2,360,86,0,4,0.2471158709,0.0,0.6649835663,123.3508487746,0,0,0,0.0380572852,360,85,0.0],[1,3,0.0,0.0,0.0,79.0,0,1,0,0.333333333,402,42,1,2,0.0,0.0,0.455649145,79.8460442834,0,0,0,0.0,401,42,0.0],[1,39,0.0,0.0,0.0,90.48717949,0,1,0,0.025641026,402,42,1,38,0.0,0.0238740182,0.4218316715,90.1926954579,0,0,1,0.9113275967,402,41,0.0],[1,1,0.0,0.017107309,0.0,643.0,0,3,0,1.0,2,2,1,1,0.364120111,0.0,0.3556444475,643.8004855011,0,2,0,1.0,1,2,0.0],[1,1,0.0,0.01384083,0.003460208,578.0,0,1,0,1.0,537,537,1,0,0.0,0.320544865,0.3821427432,578.5113262142,1,0,0,0.9937802806,537,535,0.0],[1,1,0.0,0.015151515,0.015151515,66.0,0,1,0,1.0,538,538,1,0,0.3633590739,0.5565565377,0.0121097425,65.9245603359,0,1,0,0.9129825057,537,538,0.0],[1,2,0.721928095,0.005037783,0.00440806,794.0,0,1,0,0.5,540,540,0,2,0.1696598094,0.3252855022,0.3217208523,794.0858267296,0,0,0,0.1673246248,539,539,0.0],[1,4,0.952819531,0.026490066,0.026490066,75.5,1,1,52,0.25,483,236,0,3,0.7922447896,0.0,0.0693830723,75.6026128331,1,0,51,0.4940896329,482,235,0.0],[1,2,0.811278124,0.04494382,0.04494382,44.5,1,1,26,0.5,485,114,0,1,0.0748968486,0.7839368417,0.0831067577,44.8050698593,0,0,26,1.0,485,114,0.0],[1,2,1.0,0.017363852,0.021310182,1267.0,0,1,8,0.5,290,206,1,1,0.6285077226,0.8407316108,0.0130603362,1267.2421728261,0,0,8,0.5714212785,290,206,0.0],[1,2,0.997502546,0.253731343,0.0,33.5,0,2,12,0.5,4,4,1,2,0.6576729516,0.3489492268,0.5848642879,34.2356821251,0,2,11,0.0,3,3,0.0],[1,1,0.0,0.007319305,0.008234218,1093.0,1,2,0,1.0,6,6,1,1,0.0,0.0,0.7222557091,1093.1631371042,0,1,0,0.0842732101,5,5,0.0],[1,1,0.0,0.01025641,0.005128205,390.0,1,2,0,1.0,14,14,1,1,0.5212436432,0.0,0.3031574497,389.5201394278,1,3,0,0.7667677121,13,13,0.0],[1,1,0.0,0.000421941,0.000421941,2370.0,1,1,0,1.0,541,541,1,0,0.0,0.0,0.0827223094,2370.0525877251,1,0,0,0.0,541,540,0.0],[1,1,0.0,0.013836478,0.013836478,795.0,0,1,2,1.0,403,218,0,0,0.0,0.0,0.6295957191,795.1501973355,0,1,2,1.0,402,218,0.0],[1,18,0.628106055,0.142857143,0.137706044,161.7777778,1,2,128,0.333333333,504,255,0,17,0.7423442059,0.0,0.1003557171,160.874211537,1,2,127,0.4945788033,503,254,0.0],[1,1,0.0,0.0,0.0,32.0,1,1,0,1.0,504,255,1,1,0.4210306163,0.0,0.5097595588,32.3208741722,0,0,0,1.0,503,254,0.0],[1,3,0.998561915,0.072072072,0.153153153,37.0,0,2,9,0.666666667,7,7,1,3,1.0,0.5185669418,1.0562619576,37.0702387948,0,1,9,1.0,6,6,0.0],[1,1,0.0,0.094986807,0.005277045,379.0,0,2,0,1.0,1,1,1,0,0.4136021954,0.0,1.4929509761,378.8027997308,0,2,0,1.0,0,1,0.0],[1,1,0.0,0.009009009,0.009009009,333.0,0,1,5,1.0,404,52,1,0,0.0,0.1851915453,0.2157235176,333.2372324536,0,0,5,0.8538052597,403,51,0.0],[1,2,0.650022422,0.009463722,0.003154574,475.5,0,1,5,1.0,406,54,1,2,0.1308516567,0.0,0.0172388076,474.0289860748,0,0,5,1.0,406,53,0.0],[1,1,0.0,0.003252033,0.001626016,615.0,0,1,0,1.0,407,55,1,0,0.0,0.0,0.126660799,615.3025457458,0,0,0,0.6569372516,406,55,0.0],[1,1,0.0,0.002352941,0.001176471,850.0,0,1,0,1.0,542,542,1,0,0.0,0.0,0.3214837981,849.7370777548,0,0,0,1.0,542,542,0.0],[1,3,1.0,0.015463918,0.006185567,323.3333333,1,1,0,0.333333333,545,545,1,3,0.8652071495,0.5393580599,0.5894253879,323.0778586816,1,1,0,0.8254363856,544,545,0.0],[1,1,0.0,0.042372881,0.042372881,236.0,0,2,0,1.0,2,2,0,0,0.2286066235,0.0,0.8119679579,235.7383474035,1,2,0,0.3037407967,1,1,0.0],[1,1,0.0,0.016528926,0.016528926,484.0,0,2,0,1.0,3,3,1,1,0.7509766727,0.0,0.3186469511,484.1829512089,1,2,0,0.5152670625,3,2,0.0],[1,1,0.0,0.01980198,0.01980198,303.0,0,2,0,1.0,4,4,0,0,0.0,0.1425457059,0.3412697089,304.4793315521,0,1,0,1.0,3,4,0.0],[1,2,0.85464806,0.296296296,0.543209877,40.5,0,2,0,0.5,20,20,1,2,1.0,1.0,0.4759785388,40.7770942225,0,2,0,0.623666898,19,20,0.0],[1,1,0.0,0.216216216,0.297297297,37.0,0,2,0,1.0,21,21,1,0,0.9231178872,1.0,0.2420794895,37.7275040251,0,1,0,1.0,21,21,0.0],[1,1,0.0,0.75,0.270833333,48.0,0,2,0,1.0,22,22,0,0,0.0,0.9729437629,0.4096480438,48.0511465642,0,1,0,0.891839879,21,21,0.0],[1,1,0.0,0.318181818,0.0,22.0,0,2,0,1.0,1,1,1,0,0.338487031,0.2771534829,0.5159566551,22.3003667515,0,2,0,0.9261670413,0,1,0.0],[1,3,0.873085474,0.007662835,0.002736727,609.0,0,2,0,0.333333333,9,9,2,2,0.9025416146,0.0,0.9138120298,609.7215282775,0,2,0,0.151153777,8,9,0.0],[1,2,0.845350937,0.022167488,0.004926108,609.0,0,2,0,0.5,3,3,0,1,1.0,0.3153081207,0.5196864394,608.2727250437,0,3,0,1.0,3,2,0.0],[1,2,0.468995594,0.094059406,0.054455446,202.0,0,2,0,0.5,5,5,0,1,1.0,0.0,0.2174441596,202.0047282898,0,1,0,0.0,4,5,0.0],[1,4,0.683083905,0.008818342,0.055555556,283.5,0,3,37,0.75,41,37,1,4,0.0916647928,0.0,0.178433067,283.6947654267,0,2,36,0.5909970591,42,37,0.0],[1,1,0.0,0.0,0.0,0.0,0,1,0,1.0,557,557,1,0,0.1881852932,0.3406732149,0.5625176196,0.315860919,0,1,0,0.7569584026,557,557,0.0],[1,10,0.78905169,0.095475911,0.046415981,340.4,0,2,0,0.1,557,557,1,9,0.247758594,0.7318755259,0.9828684924,339.1801042503,0,2,0,0.0226248444,556,557,0.0],[1,1,0.0,0.0,0.0,0.0,0,1,0,1.0,557,557,0,0,0.6048118948,0.154293136,0.4489412738,0.3002324315,0,0,1,1.0,556,557,0.0],[1,3,0.939772334,0.333588957,0.015337423,434.6666667,0,2,43,0.666666667,3,3,1,3,1.0,0.9319285497,0.2819783761,435.5981120011,0,2,42,0.421525256,2,2,0.0],[1,3,0.965633607,0.0,0.006944444,432.0,0,2,0,0.333333333,6,6,0,3,1.0,0.5376793884,0.3024616526,431.5649144498,0,1,0,0.8951228014,5,6,0.0],[1,1,0.0,0.003125,0.003125,640.0,0,4,1,1.0,7,7,0,1,0.0,0.4162967719,0.0716437112,640.3466968628,0,3,1,1.0,6,7,0.0],[1,14,0.682362044,0.090990587,0.07082026,318.7142857,1,1,118,0.5,308,224,0,13,0.6044217335,0.4873968683,0.2789299047,319.8084532912,1,0,118,0.1160875936,308,224,0.0],[1,4,0.0,0.0,0.0,28.5,1,1,0,0.25,308,224,0,3,0.0,0.3099251661,0.0409506784,28.1633735426,1,0,0,0.0645390923,307,224,0.0],[1,1,0.0,0.002,0.002,500.0,0,1,10,1.0,505,256,0,1,0.0,0.2836365892,0.6458814136,499.6891425137,0,0,9,0.599442731,504,256,0.0],[1,3,0.835891093,0.139534884,0.093023256,43.0,0,1,9,0.333333333,410,221,0,3,0.825120165,0.0685542501,0.5354591357,42.2555855972,0,1,9,0.0,410,221,0.0],[2,5,0.504018411,0.113989637,0.111398964,77.2,0,2,15,0.6,7,7,1,6,0.5270142367,0.0,0.2697138913,78.0273067117,0,2,14,0.9038225392,6,6,0.0],[1,1,0.0,0.0,0.0,47.0,0,1,0,1.0,7,6,1,1,0.0,0.0276342281,0.1362575638,46.9473580322,0,0,0,1.0,7,5,0.0],[1,1,0.0,0.023255814,0.081395349,86.0,0,2,3,1.0,1,1,1,0,0.0,0.1367200786,0.1988148818,86.5710218507,0,2,2,1.0,0,1,0.0],[1,1,0.0,0.012711864,0.011652542,944.0,0,2,0,1.0,10,10,1,0,0.0,0.024975848,0.2781361193,944.4826258036,1,1,0,0.7546474345,10,10,0.0],[1,1,0.0,0.215767635,0.182572614,241.0,0,2,8,1.0,42,2,0,0,0.0,0.5392686633,0.22067586,240.6146548428,0,1,8,0.7783566186,42,2,0.0],[1,5,0.924977361,0.007183171,0.003078502,389.8,0,2,0,0.2,15,15,0,4,1.0,0.3555739743,0.2013311341,391.1906567763,0,2,0,0.0,14,14,0.0],[1,6,0.937698765,0.106145251,0.089385475,59.66666667,1,2,6,0.5,511,262,0,6,0.847163489,0.0,0.3569007357,60.3413902132,0,2,6,0.0692318371,511,262,0.0],[1,1,0.0,0.01572327,0.009433962,318.0,0,3,4,1.0,43,38,0,0,0.0,0.0,0.9547032836,318.1794121116,0,3,4,0.3665555485,42,37,0.0],[1,1,0.0,0.0,0.010869565,92.0,0,2,8,1.0,44,39,1,1,0.2367662165,0.5649250156,0.7286712242,91.7949063711,0,1,8,0.6548245348,44,39,0.0],[1,1,0.0,0.095709571,0.04290429,303.0,0,2,0,1.0,16,16,0,0,0.6517467292,1.0,0.9836048226,303.6641208401,0,1,0,0.8517399733,15,15,0.0],[1,1,0.0,0.001059322,0.001059322,944.0,0,2,0,1.0,17,17,1,0,0.0358725333,0.448491655,0.5444882691,944.2166761494,0,1,0,1.0,16,16,0.0],[1,1,0.0,0.015151515,0.015151515,66.0,0,1,0,1.0,558,558,1,1,0.1598185723,0.0,0.8348832828,65.7180142384,0,0,0,0.7906233226,558,558,0.0],[1,2,0.417864262,0.495575221,0.761061947,56.5,1,1,12,0.5,412,57,0,1,1.0,0.7008747577,0.0532721014,56.3500520066,0,0,11,0.5605889776,413,56,0.0],[1,1,0.0,0.009375,0.003125,320.0,1,4,0,1.0,23,1,1,1,0.0,0.3110879213,0.3676025006,319.8168482858,0,3,1,1.0,23,0,0.0],[1,1,0.0,0.0,0.0,0.0,0,1,0,1.0,559,559,1,1,0.2278702289,0.1737044885,0.0111285137,0.0074119042,0,1,0,0.9396051023,559,558,0.0],[1,8,0.262376417,0.369276219,0.496307238,169.25,1,3,2,0.375,31,30,1,7,0.9384063851,0.4555842857,0.8243587402,170.259508656,0,2,1,0.2574865029,32,29,1.0],[1,1,0.0,0.0,0.006289308,318.0,1,4,0,1.0,512,115,0,1,0.0066169409,0.581817123,0.2589093116,318.752343816,0,3,0,0.1328017018,512,115,0.0],[1,2,1.0,0.0,0.048780488,41.0,0,1,32,0.5,310,226,1,1,0.5159341476,0.0,0.6579159497,42.2414752059,0,1,32,0.0714716658,309,226,0.0],[2,126,0.0,0.0,0.0,46.92857143,0,1,0,0.007936508,126,126,2,126,0.0,0.0202544182,0.8891705587,47.1011572271,0,0,0,0.587383545,126,125,1.0],[1,2,0.979868757,0.012121212,0.060606061,82.5,0,2,0,0.5,2,2,0,2,0.0,0.4993611089,1.1493217668,81.5999992035,0,1,0,1.0,1,1,0.0],[1,2,1.0,0.027027027,0.027027027,37.0,0,1,8,0.5,414,223,1,2,1.0,0.0022275176,0.3904988285,36.9528047232,0,1,7,1.0,414,222,0.0],[1,2,0.918295834,0.176470588,0.176470588,8.5,1,2,0,0.5,2,2,0,2,0.4611678162,0.2358927443,0.0793419107,9.1311060283,1,1,0,0.1770548241,2,2,0.0],[1,1,0.0,0.014018692,0.009345794,214.0,0,2,7,1.0,1,1,0,0,0.2894520638,0.0,0.6005602265,214.6475684128,0,1,7,1.0,0,1,0.0],[1,3,0.719332904,0.009174312,0.020642202,290.6666667,1,2,26,1.0,34,33,1,2,1.0,0.0,0.4860546895,290.0431382624,1,1,24,1.0,33,32,0.0],[1,1,0.0,0.027972028,0.003496503,286.0,0,2,0,1.0,6,6,0,1,0.0,0.5848893921,0.0753231319,285.5527958688,0,1,0,0.422608186,6,5,0.0],[1,2,1.0,0.047120419,0.047120419,382.0,1,1,2,0.5,312,228,1,2,0.5374842887,0.1399775649,0.131878015,381.5980698814,0,2,2,0.1625956584,312,229,0.0],[1,2,0.978449329,0.0,0.052823315,274.5,1,1,12,1.0,514,264,0,2,1.0,0.0,0.2513143368,274.7275311586,1,1,11,0.390367322,513,264,0.0],[1,1,0.0,0.011764706,0.011764706,85.0,0,1,4,1.0,515,265,1,1,0.291788885,0.1685269031,0.3626826887,84.7684554389,0,1,4,0.6371101842,515,264,0.0],[1,1,0.0,0.008733624,0.004366812,229.0,0,2,4,1.0,2,2,0,1,0.0,0.0,0.2946113439,229.590028469,0,2,3,0.6885143182,1,2,0.0],[1,1,0.0,0.124260355,0.017751479,169.0,0,2,4,1.0,1,1,0,0,0.0,0.6500828401,0.7023962313,168.6743333371,0,1,4,0.7587919211,1,0,0.0],[2,3,0.905712598,0.256410256,0.205128205,13.0,1,2,0,0.666666667,5,5,1,3,0.0,0.0,0.1072275709,12.4350026766,1,1,0,0.6286332952,5,4,0.0],[1,1,0.0,0.00273224,0.00273224,366.0,0,2,0,1.0,7,7,0,1,0.9252879782,0.0238958786,0.1416410439,366.1148739324,0,1,0,1.0,7,7,0.0],[1,1,0.0,0.0,0.21875,32.0,0,2,4,1.0,3,1,1,0,0.2727092845,0.6033156422,0.4673412106,32.2940484364,0,1,3,1.0,3,0,0.0],[1,1,0.0,0.010416667,0.010416667,96.0,0,2,4,1.0,4,2,1,1,0.5303148252,0.0,0.0508572934,96.5055739435,0,1,4,1.0,3,2,0.0],[1,1,0.0,0.012805588,0.0,859.0,0,3,0,1.0,18,18,1,0,0.0,0.0,0.3064593812,859.3119042795,0,2,0,1.0,17,19,0.0],[1,1,0.0,0.043478261,0.047720042,943.0,0,2,0,1.0,19,19,1,1,0.0303068857,0.0,0.0530274074,943.642130845,0,2,0,1.0,19,18,0.0],[1,1,0.0,0.137535817,0.12034384,349.0,0,2,7,1.0,2,2,0,3,0.6790043822,0.0,0.188108405,348.6448448695,0,1,6,1.0,1,1,0.0],[1,1,0.0,0.090909091,0.034090909,88.0,1,2,15,1.0,35,34,1,1,0.7611947182,0.0376266751,0.4531820474,87.0851347532,2,2,14,0.4970220471,34,34,0.0],[1,4,0.739295264,0.024671053,0.005756579,304.0,1,2,14,0.75,39,38,1,5,0.9725009255,0.0,0.6353974317,304.1151586364,0,2,13,0.7434926475,38,36,0.0],[1,1,0.0,0.010080645,0.008064516,496.0,1,2,1,1.0,40,39,0,1,0.0,0.2755698642,0.0203381665,496.3584362462,1,2,0,0.7217422843,39,39,0.0],[1,1,0.0,0.026666667,0.0,75.0,0,2,5,1.0,8,2,1,0,0.0,0.8511668035,0.4279943649,74.5388629292,0,2,5,0.5041198865,7,1,0.0],[1,2,1.0,0.011494253,0.0,87.0,0,2,4,0.5,4,4,0,1,1.0,0.4738087291,1.0478377199,86.0550530433,0,2,3,0.4174006663,3,3,0.0],[1,6,0.863023067,0.042476602,0.014398848,231.5,0,3,46,0.833333333,50,8,0,6,1.0,0.1771586968,0.7427680988,231.2706736969,0,3,45,0.0,49,8,0.0],[1,2,0.928839146,0.065616798,0.094488189,190.5,0,2,6,0.5,6,6,0,2,0.7144333319,0.3112447283,0.4407819294,190.4207571399,0,1,6,1.0,5,6,0.0],[1,1,0.0,0.009746589,0.003898635,513.0,0,2,3,1.0,7,7,1,1,1.0,0.435428074,0.4538903504,512.5784339755,0,1,2,1.0,7,6,0.0],[1,1,0.0,0.01980198,0.099009901,101.0,0,2,3,1.0,8,8,1,0,0.0,0.637125494,0.0607987456,101.3344761954,0,1,2,0.7774970526,7,7,0.0],[1,2,0.918295834,0.004885993,0.004885993,307.0,0,2,0,1.0,10,10,1,2,0.8815299274,0.209258093,0.1730426399,308.1754996622,0,2,0,1.0,10,10,0.0],[1,1,0.0,0.153846154,0.307692308,26.0,0,2,3,1.0,11,11,0,1,0.6251662946,0.1939698355,0.5576967385,26.1888049068,0,1,2,1.0,10,11,0.0],[1,1,0.0,0.025641026,0.025641026,39.0,0,2,3,1.0,12,12,1,1,0.8483820058,0.566391864,0.3898556226,39.0726792704,0,1,3,1.0,11,12,0.0],[1,1,0.0,0.14893617,0.021276596,47.0,0,1,10,1.0,415,58,0,1,0.3286243404,0.5435731717,0.0799330085,46.725
[truncated: 8,792,955 more chars]
