# Supplementary material for: KCO: Balancing class distribution in just-in-time software defect prediction using kernel crossover oversampling
Source: PLoS One. 2024 Apr 11;19(4):e0299585. doi: 10.1371/journal.pone.0299585 (PMC11008885; doi:10.1371/journal.pone.0299585)
Supplement: S1 Datasets — (ZIP) [file pone.0299585.s001.zip › Datasets/postgres.csv]

transactionid	commitdate	ns	nm	nf	entropy	la	ld	lt	fix	ndev	pd	npt	exp	rexp	sexp	bug
6	2004/12/31 16:58	10	107	694	0.999730665	0.006990315	0.006990315	284.4610951	0	20	70706	0.195965418	1603	988.7333333	1594	0
7	2004/8/29 0:12	10	111	755	0.999520447	0.006865755	0.006865755	288.6	0	20	108260	0.286092715	25822	4918.773409	25556	0
13	2000/1/26 11:09	1	1	1	0	0.025641026	0.02991453	234	0	2	0	1	13150	5202.438095	510	1
38	2004/4/19 20:33	2	2	8	0.861654167	6	6	0	0	7	1230	0.5	909	874.9487179	107	0
49	2002/8/30 9:06	1	1	1	0	0	0	0	0	3	298	1	5076	521.8671079	468	0
51	2002/8/21 20:15	1	1	6	1	6	6	0	0	4	284	0.333333333	5006	452.3599095	398	0
52	2002/3/29 12:32	1	1	1	0	0.017699115	0.017699115	226	0	7	66	1	1251	455.9166667	239	0
175	2001/12/28 0:00	1	1	1	0	0.012461059	0.00623053	321	0	5	53	1	18753	5560.007251	792	1
247	2000/10/5 15:48	2	11	16	0.907301564	0.009186798	0.009186798	551.0625	1	11	587	0.75	14366	4344.243651	12527	0
250	2000/6/2 11:57	5	17	23	0.912627099	0.00998733	0.023179548	583.3478261	0	14	884	0.565217391	13977	5101.309524	13552	1
256	2000/4/28 11:03	1	1	1	0	0.012048193	0.012048193	83	0	2	97	1	13708	5161.591667	221	1
275	1999/4/29 22:04	1	1	2	0.918295834	0.007848267	0.0058862	764.5	0	5	86	1	9304	4231.35	5872	0
301	1997/10/16 0:13	2	2	2	0.863120569	0.003643935	0.003643935	960.5	0	4	27	1	3173	2880.666667	1111	1
416	2003/8/4 0:03	2	4	5	0.359827076	0.001592357	0.089968153	753.6	0	10	5	0.2	12048	4620.651984	10679	0
427	2000/6/5 13:07	1	1	1	0	0.002139037	0.002139037	935	0	9	0	1	13984	5088.588095	8670	0
454	1998/5/12 17:43	3	4	5	0.930392399	0.01319797	0.014213198	197	1	4	831	0.8	5352	3595	3483	1
552	2000/10/22 18:14	3	8	9	0.683849738	0.022554486	0.023314749	438.4444444	1	9	944	0.888888889	620	471	408	1
577	2000/6/12 18:36	1	1	1	0	0.5	0.5	4	0	5	1	1	14107	5162.920238	3605	0
591	1997/8/25 15:41	3	3	4	0.384262062	0.041970803	0.062043796	411	1	5	389	1	1133	869	868	0
614	1998/9/14 22:25	1	1	2	0.034569815	0.089649199	0.10177566	5772.5	0	3	14	1	4549	1423.516667	3034	0
629	2003/11/29 14:51	10	106	502	0.999876821	0.002392219	0.002392219	418.8545817	0	15	49116	0.270916335	540	506.8333333	540	0
630	2002/9/4 18:54	1	1	1	0	0.004255319	0.008510638	235	1	8	0	1	1469	551.4666667	283	0
638	2000/8/29 5:36	3	7	8	0.849031616	0.011666168	0.011666168	417.875	0	10	16	0.125	509	371	472	0
640	2000/8/27 15:00	3	7	8	0.849031616	0.011666168	0.011666168	417.875	0	10	445	1	500	366	463	0
649	2010/5/13 18:07	1	1	1	0	0.045627376	0.053231939	263	1	2	1	1	31118	4892.570253	1359	0
663	2010/1/2 11:57	10	135	990	0.999984182	0.005647414	0.005647414	354.3232323	0	28	171439	0.228282828	37275	4309.489288	37169	0
664	2009/12/31 14:41	4	10	11	0.940164488	0.004057169	0.004241586	985.9090909	0	23	2108	0.545454545	30278	5082.006271	27185	0
665	2009/12/15 17:59	2	2	3	0.187027536	0.065893079	0.012018235	804.3333333	0	18	22	1	2980	471.6404233	562	1
672	2009/9/13 18:18	1	1	3	0.304221198	0.047882136	0.013505218	543	1	10	369	1	29342	4777.606736	1424	0
674	2009/9/8 12:08	1	1	1	0	0.018542475	0.01164295	2319	1	16	8	1	29305	4769.643257	18535	0
693	2009/4/4 17:55	1	1	1	0	0.231884058	0.043478261	69	1	3	740	1	28482	5052.149389	156	0
699	2009/1/21 5:29	3	3	3	0.254767637	0.117940199	0.026578073	200.6666667	1	9	27	1	444	233.25	278	0
702	2009/1/11 13:02	2	2	2	0.878674493	0.006174497	0.006442953	1862.5	1	12	194	1	27885	5110.275894	23738	0
704	2009/1/6 22:39	2	3	3	0.901894422	0.02540107	0.029411765	249.3333333	0	15	335	0.666666667	35498	4284.065448	11549	0
705	2009/1/6 12:27	1	1	1	0	0.004987531	0.004987531	401	1	7	22	1	27831	5107.354539	1203	0
710	2009/1/1 12:23	10	133	960	0.999983615	0.005787347	0.005787347	345.7614583	0	25	174659	0.286458333	35480	4279.507598	35375	0
711	2008/12/11 2:34	7	20	32	0.949260355	0.003685696	0.002666248	797	0	21	4222	0.78125	2610	368.6850312	2563	0
713	2008/12/2 5:39	3	3	3	0.252239448	0.067204301	0.018817204	248	0	6	24	0.666666667	413	214.1666667	215	0
715	2008/11/24 4:15	1	1	1	0	0.020408163	0.006802721	735	0	6	11	1	406	208	87	0
716	2008/11/18 8:10	1	1	1	0	0.035223368	0.000859107	1164	0	10	21	1	2548	314.616809	1198	0
720	2008/10/29 12:06	1	1	1	0	0.006666667	0.006666667	450	0	9	302	1	2528	307.3839235	416	0
725	2008/8/29 9:02	2	2	6	0.971962916	0.001914042	0.002436054	957.8333333	0	15	549	1	2503	294.4661522	1191	0
736	2008/5/1 21:08	2	3	3	0.750469288	0.010648596	0.121006776	344.3333333	0	12	85	1	26024	5056.85584	22103	0
738	2008/4/20 20:26	4	15	27	0.862882012	0.023261224	0.01273552	636.8888889	0	20	1151	0.481481481	25994	5084.993298	24483	1
764	2007/10/23 17:38	1	1	1	0	0.119047619	0.015873016	126	0	3	161	1	24651	5192.374359	1006	0
766	2007/10/1 20:25	1	1	1	0	0.009421265	0.001345895	743	0	6	0	1	24525	5236.88641	584	0
781	2007/5/4 11:20	1	1	1	0	0.028953229	0.002227171	449	0	9	119	1	23215	5173.838335	5094	0
787	2007/4/6 0:21	3	18	30	0.703171297	0.072519084	0.038119006	681.2	1	18	1203	0.533333333	22948	5072.155105	20485	1
788	2007/3/29 11:30	1	1	2	1	0.346456693	0.220472441	127	1	3	0	0.5	40	40	6	1
792	2007/3/21 10:39	1	2	3	0.317520657	0.008928571	0.044642857	112	0	6	118	1	36	36	14	1
793	2007/2/21 10:12	1	1	1	0	0.462686567	0.014925373	67	1	7	47	1	32713	5652.948691	17037	0
796	2007/1/27 22:50	2	2	2	1	0.001589193	0.001589193	1258.5	0	14	0	1	32583	5658.821698	17397	0
800	2007/1/5 17:19	10	111	831	0.999788593	0.006161906	0.006161906	323.4031288	0	23	121966	0.210589651	32463	5876.08519	32358	0
801	2007/1/2 16:25	2	2	2	0.491237342	0.003376477	0.012380416	888.5	0	11	75	1	31625	5041.259998	24464	0
802	2006/12/21 11:05	2	10	22	0.790636028	0.021252889	0.000866623	1101.454545	0	17	1196	0.545454545	2242	336.3146354	1417	1
819	2006/10/3 18:18	3	3	3	0.552736968	0.025851939	0.027027027	567.3333333	0	5	279	1	21395	5011.114575	18337	0
820	2006/10/1 20:06	1	1	1	0	0.00990099	0.00990099	202	0	4	1	1	21390	5021.065216	4680	0
826	2006/8/23 8:01	1	3	8	0.683062681	0.068402246	0.062276672	244.875	1	6	374	0.625	1028	335.3743839	1026	1
829	2006/7/27 9:20	1	1	1	0	0.210907336	0.000482625	2072	0	12	50	1	30921	5616.360159	2383	1
830	2006/7/24 12:32	1	1	1	0	0.00334608	0.000478011	2092	0	12	10	1	2152	293.1570235	1000	0
835	2006/5/23 15:28	1	1	1	0	0.003338898	0.001669449	599	0	8	5	1	30107	5039.23296	2357	0
843	2006/3/6 12:41	2	2	3	0.252004041	0.116419919	0.002018843	495.3333333	1	10	145	0.666666667	29839	5577.663223	23284	1
844	2006/3/5 10:58	11	107	794	0.999604676	0.006434859	0.006434859	308.4584383	0	22	110642	0.255667506	29831	5571.464475	29775	0
852	2006/2/3 19:59	1	1	1	0	1	1	0	0	3	112	1	28905	4869.243737	82	0
854	2006/2/3 8:53	1	1	1	0	0.034161491	0.02484472	322	0	10	30	1	28904	4868.243737	7281	0
855	2006/1/17 18:52	2	2	2	0.721928095	0.008215962	0.003521127	426	1	8	135	1	19225	4846.903097	16483	0
857	2006/1/4 22:01	5	14	18	0.788135908	0.002932121	0.016859698	378.9444444	0	17	2076	0.555555556	28866	5010.748262	26937	0
858	2006/1/4 20:56	3	7	15	0.825825963	0.010384216	0.028037383	128.4	0	10	6417	0.466666667	28847	4991.748262	22822	0
862	2005/12/6 13:35	1	1	1	0	0.019900498	0.014925373	201	1	4	0	1	28776	5029.250117	7253	0
864	2005/12/5 21:29	2	2	3	0.670926312	0.051660517	0.018450185	180.6666667	0	10	562	1	18920	4993.074409	4684	0
878	2005/8/23 17:01	2	2	8	0.697883953	0.028626625	0.009834914	711.75	1	13	0	0.125	27416	4253.012277	2272	0
879	2005/8/23 16:48	2	2	8	0.647772243	0.008569898	0.02767363	700.125	0	13	0	0.125	27408	4245.012277	2264	1
880	2005/8/23 16:45	2	2	8	0.697883953	0.028626625	0.009834914	711.75	1	13	707	1	27400	4237.012277	2256	0
881	2005/8/20 19:26	2	14	46	0.878657022	0.019114578	0.014885203	395.7826087	1	13	3121	0.565217391	18149	5206.924992	15586	1
883	2005/8/2 15:02	3	3	3	0.590464251	0.26969697	0.262626263	330	0	11	161	1	17963	5098.763334	15513	1
888	2005/6/26 22:04	3	4	10	0.559355224	0.007290401	0.069744836	411.5	1	12	579	0.8	871	540	655	0
889	2005/6/4 16:42	3	4	6	0.904699704	0.011365358	0.002879224	1099.833333	1	13	518	1	27026	4158.440917	23447	1
890	2005/5/14 20:26	2	3	3	0.819448372	0.002858674	0.002858674	1865.666667	0	13	198	1	26912	4125.045183	21242	0
894	2005/3/24 19:34	4	4	6	0.86325339	0.008438819	0.003881857	987.5	1	12	275	1	16020	3965.538059	14325	0
895	2005/3/11 12:20	3	4	4	0.948019116	0.015059161	0.007888132	697.25	0	8	58	0.75	26801	4241.813883	8878	0
897	2005/3/2 9:48	1	1	1	0	0.034090909	0.001893939	528	0	2	0	1	26761	4230.634135	273	1
902	2005/2/21 22:55	1	1	1	0	0.393145161	0.028225806	496	0	2	176	1	26704	4884.402527	260	0
910	2004/12/20 12:13	2	2	2	1	0.002176279	0.004352557	459.5	0	10	110	1	15509	4182.509216	10408	0
918	2004/12/2 10:32	1	1	5	0.57429532	0.024911996	0.0232873	738.6	0	11	103	0.8	26597	5203.443561	2110	1
921	2004/11/6 18:06	1	1	1	0	0.501510574	0.175226586	331	0	2	1	1	15347	4376.861511	46	0
929	2004/10/6 5:35	2	4	4	0.521920537	0.026743399	0.002708192	738.5	1	12	68	1	26482	5419.215367	21042	1
938	2004/9/8 15:42	3	3	3	0.994737238	0.011482255	0.01565762	319.3333333	0	4	24	1	26415	5439.678287	9059	1
946	2004/8/7 21:31	2	2	2	0.992774454	0.021768707	0.005442177	367.5	1	4	6	1	24996	4166.563067	13620	0
947	2004/8/4 17:33	4	16	21	0.96001063	0.002577803	0.002577803	1016	0	14	904	0.952380952	14699	4334.89412	13773	0
948	2004/8/1 2:19	4	4	4	0.46709697	0.071371611	0.017145136	627	0	11	205	1	24981	4183.264941	21528	1
950	2004/7/14 13:55	1	1	1	0	0.149417853	0.007115136	1546	0	5	3	1	1992	435.784127	473	0
952	2004/6/24 14:55	1	1	1	0	0.071428571	0.047619048	42	0	4	34	1	14305	4322.057179	3184	0
958	2004/5/27 9:08	3	3	3	0.400204771	0.01572327	0.141509434	106	0	6	81	1	24777	4500.40868	20033	1
959	2004/5/21 20:34	1	1	1	0	0.329842932	0.001745201	573	0	8	85	1	13864	4053.346753	9004	0
960	2004/5/21 16:56	2	2	2	0.749595257	0.00471451	0.002619172	954.5	0	11	61	1	13856	4045.346753	423	0
961	2004/5/21 1:07	2	10	18	0.740013471	0.008773477	0.023454722	1260.111111	0	14	603	0.611111111	13829	4018.346753	12068	1
966	2004/5/18 0:10	1	1	1	0	0.125	0	8	0	1	18	1	24663	4401.516904	38	0
970	2004/5/11 17:57	4	7	10	0.445366132	0.025598679	0.06507019	605.5	0	12	298	1	24604	4353.983715	21197	1
971	2004/5/6 20:24	5	17	52	0.728129668	0.015641464	0.0188962	821.2884615	0	18	6548	0.653846154	13720	4036.547042	13395	1
979	2004/4/27 15:51	1	1	1	0	0.1	0.016666667	240	0	3	0	1	24539	4349.548273	57	0
991	2004/4/23 19:58	1	1	1	0	0.009345794	0.009345794	214	0	3	0	1	24529	4348.617767	51	0
994	2004/3/23 22:54	3	3	3	0.482159361	0.041916168	0.011976048	55.66666667	0	5	296	1	24412	4361.183672	8523	1
996	2004/3/20 10:39	1	1	1	0	0.126984127	0.063492063	63	1	3	6	1	24384	4347.530997	120	1
1015	2003/11/24 8:16	3	3	4	0.902642423	0.04245283	0.04245283	212	1	4	186	1	1954	669.272619	206	1
1032	2003/9/12 12:10	1	1	1	0	0.02027027	0.006756757	296	0	7	40	1	23935	5614.130364	6320	1
1034	2003/9/6 23:43	1	4	5	0.811875776	0.026535627	0.006879607	407	1	5	100	1	23752	5461.389816	1178	1
1038	2003/8/16 11:35	1	1	1	0	0.114285714	0.142857143	35	0	1	2	1	23723	5591.479226	81	1
1041	2003/8/7 17:11	3	6	8	0.926371013	0.005829016	0.006476684	772	0	10	31	0.375	12146	4676.844444	3546	1
1052	2003/6/23 19:51	2	2	2	0.945660305	0.047794118	0.033088235	136	0	5	20	1	22230	4339.730031	5877	1
1056	2003/6/14 13:49	1	1	8	0.850350319	0.026161369	0.015647922	511.25	0	10	696	0.75	22212	4439.272014	1820	1
1061	2003/6/11 2:56	1	1	1	0	0.018360656	0.000655738	1525	0	10	14	1	22111	4343.615337	12225	0
1067	2003/5/15 21:57	2	2	3	0.927556948	0.056122449	0.015306122	130.6666667	1	8	0	1	22033	4385.937937	5817	1
1068	2003/5/15 13:59	2	2	2	0	0.005952381	0.007936508	252	0	8	9	1	22030	4382.937937	12235	0
1069	2003/5/15 12:35	2	12	20	0.717633078	0.026559086	0.026222895	297.45	0	12	1069	0.85	22013	4365.937937	17949	1
1070	2003/5/10 0:03	1	1	1	0	0.012681159	0.009057971	552	0	1	1	1	21992	4405.020896	39	0
1073	2003/5/8 21:16	1	1	1	0	0.074927954	0.002881844	347	0	8	13	1	21975	4426.514424	5750	0
1074	2003/5/6 23:47	1	1	1	0	0.008421053	0.008421053	475	1	8	2	1	21967	4449.228688	12164	0
1079	2003/4/6 18:45	2	2	4	0.526698118	0.051697922	0.00861632	493.25	0	11	203	1	1590	465.7714286	966	0
1081	2003/3/29 6:31	4	5	6	0.654662733	0.015126738	0.084627964	407.6666667	0	9	234	0.833333333	1586	463.4285714	1126	1
1083	2003/3/5 22:16	1	1	1	0	0.291750503	0.23138833	497	0	6	57	1	10256	3985.953571	253	0
1085	2003/2/14 9:04	1	1	1	0	0.014117647	0.002352941	425	0	6	39	1	21673	4888.939069	12023	0
1088	2003/1/25 0:19	2	4	4	0.641374992	0.032582462	0.0076428	621.5	0	10	93	1	9842	3984.042857	8837	0
1090	2003/1/9 9:34	1	1	1	0	0.024193548	0.008064516	248	1	2	4	1	1526	519.7095238	638	1
1092	2003/1/6 13:53	1	1	1	0	0.00246969	0.01324652	4454	0	10	10	1	1519	513.0952381	394	1
1095	2003/1/5 22:18	3	4	9	0.516975372	0.078324932	0.039744087	573.1111111	0	10	194	0.444444444	21617	5155.026759	19443	1
1098	2002/12/6 0:00	2	9	14	0.391988571	0.100302515	0.023633957	755.5714286	1	11	14	0.071428571	21560	5547.159643	17645	1
1099	2002/12/5 22:46	3	4	7	0.51438019	0.067718191	0.057413249	679.2857143	1	10	336	0.857142857	21535	5522.881865	19378	0
1103	2002/10/23 23:11	2	2	2	0.650022422	0.056478405	0.023255814	150.5	0	8	0	1	21173	5338.924945	5633	1
1105	2002/10/23 21:33	1	1	3	0.868401459	0.010086455	0.010806916	462.6666667	1	4	0	0.333333333	21171	5336.924945	985	0
1107	2002/10/23 16:56	1	1	1	0	0	0	44	0	1	0	1	21165	5330.924945	20	1
1117	2002/9/3 17:45	5	11	23	0.923906833	0.007092869	0.008511443	459.7391304	0	11	1926	0.565217391	1466	548.5333333	1077	0
1122	2002/8/22 18:43	1	1	61	0.267245439	3	3	0	0	8	7908	0.426229508	5067	513.3523338	459	0
1124	2002/8/20 13:54	1	1	10	0.7616065	0.027707505	0.029273581	830.1	0	11	418	0.6	1415	516.4333333	348	1
1125	2002/7/27 16:09	3	3	4	0.5	0.031746032	0.031746032	15.75	0	5	306	1	1385	518.5	609	0
1126	2002/7/19 13:35	1	1	1	0	0	0	119	0	1	0	1	20137	4998.928139	15	1
1127	2002/7/18 0:13	2	2	15	0.885469284	0.028132992	0.028132992	26.06666667	0	6	5871	0.666666667	20078	4940.770455	11171	1
1129	2002/7/16 1:46	1	1	1	0	0.888888889	1.111111111	9	0	2	1671	1	20057	4978.564683	11152	0
1131	2002/7/15 17:34	1	1	1	0	0.027842227	0.030162413	431	0	1	25	1	20052	4975.311508	11150	0
1135	2002/5/4 20:03	1	10	19	0.400157676	0.015393073	0.13062122	478.6842105	0	10	762	0.631578947	7409	3042.229762	4895	1
1138	2002/4/23 21:56	1	1	1	0	0.00146771	0.00146771	2044	1	7	0	1	19195	4904.363709	1600	0
1142	2002/4/10 18:46	1	1	3	0.916102032	0.032967033	0.059654631	212.3333333	0	4	337	1	1263	464.4333333	308	0
1144	2002/4/3 0:39	2	5	9	0.817499024	0.024972376	0.035911602	1005.555556	0	10	449	0.666666667	1260	463.25	778	1
1153	2002/3/5 0:52	3	3	7	0.812972954	0.20829829	0.043173535	509.5714286	1	8	542	0.571428571	18906	5254.06075	17203	1
1154	2002/2/22 23:17	2	2	2	0.994984828	0.019305019	0.003861004	518	0	6	112	1	1226	473.95	666	0
1164	2001/12/3 12:44	1	1	1	0	0.024590164	0.004098361	244	0	7	1	1	6259	2754.221429	1466	0
1165	2001/12/2 6:38	2	2	2	0.485460761	0.074349442	0.066914498	134.5	1	8	22	1	1192	559.1666667	360	0
1171	2001/10/19 16:47	1	1	1	0	0.02	0.011428571	1400	1	9	0	1	6087	2843.766667	4010	1
1177	2001/9/22 18:54	1	1	32	0.902344368	0.004107901	0.014377653	456.4375	0	7	618	0.34375	1181	647.8333333	141	0
1182	2001/9/7 15:52	2	2	3	0.994888229	0.0198188	0.013023783	588.6666667	0	6	21	0.666666667	16722	4265.829473	11164	0
1185	2001/8/24 10:07	3	9	60	0.979548078	0.006184087	0.008889625	301.85	1	12	9370	0.416666667	1109	587.6666667	789	1
1187	2001/8/1 19:52	1	1	1	0	0.016574586	0.006906077	724	1	4	0	1	5442	2548.15	3638	0
1188	2001/8/1 19:25	2	2	3	0.32245813	0.102721686	0.02809482	379.6666667	1	6	14	0.666666667	5441	2547.15	4907	1
1196	2001/5/11 19:38	1	1	1	0	0.006392045	0.005681818	1408	0	6	51	1	853	443.5	2	1
1209	2001/3/23 13:42	2	2	2	0.277712332	0.315192744	0.299319728	220.5	0	2	4	0.5	4770	2688.75	4282	0
1231	2001/1/9 13:40	2	3	5	0.914661453	0.012004802	0.026410564	166.6	0	8	190	1	816	561.3333333	534	0
1238	2000/12/27 18:59	3	11	20	0.818998079	0.04792519	0.073407364	427.75	1	10	869	0.7	4181	2607.683333	3892	1
1241	2000/11/29 15:59	2	6	6	0.62741608	0.104101839	0.108062235	589.1666667	0	10	35	1	3908	2514.183333	3587	1
1244	2000/11/20 10:56	1	1	4	0.888520698	0.020224719	0.004494382	333.75	0	5	174	1	737	585.5	42	1
1246	2000/11/6 17:18	1	2	2	0.970950594	0.008010681	0.003115265	1123.5	0	10	4	0.5	711	561	303	0
1269	2000/10/9 12:42	1	1	2	0.970950594	0.029411765	0.029411765	85	0	2	4	0.5	589	444	252	1
1293	2000/7/27 22:13	3	5	7	0.982829644	0.001773836	0.00886918	644.2857143	0	10	97	0.285714286	2911	2001	2697	1
1300	2000/7/9 9:12	3	5	5	0.37819019	0.016382253	0.048122867	586	1	10	101	1	451	451	263	1
1304	2000/7/2 11:20	4	8	10	0.70315962	0.01851145	0.014885496	524	1	10	708	0.7	422	422	393	1
1307	2000/6/30 12:10	2	2	2	0.788810839	0.125628141	0.112562814	497.5	1	7	15	1	412	412	204	1
1313	2000/6/19 12:58	1	1	4	0.607311738	0.025198939	0.031830239	188.5	1	6	646	0.75	401	401	27	0
1315	2000/6/19 9:39	1	1	2	1	0.003058104	0.003058104	327	0	5	0	0.5	14213	5243.766667	736	1
1316	2000/6/16 20:09	1	1	1	0	0.014792899	0.014792899	338	0	4	20	1	397	397	23	0
1317	2000/6/14 14:17	5	11	29	0.91412581	0.005736506	0.005659506	895.6551724	0	12	935	0.586206897	396	396	341	0
1349	2006/1/4 19:51	2	2	2	0.811278124	0.023346304	0.007782101	128.5	1	10	1251	1	19114	4849.445918	4334	0
1370	2003/9/11 22:04	3	4	12	0.783091851	7	7	0	0	6	9702	0.583333333	23922	5603.210667	15226	0
1375	2003/9/7 17:44	2	3	3	0.944115224	0.001191327	0.00833929	1399	0	8	385	1	23878	5568.518099	13948	0
1400	2006/1/4 19:51	1	1	1	0	0.065789474	0.013157895	76	1	4	852	1	19111	4846.445918	4229	0
1452	2005/3/24 19:35	3	3	5	0.83464086	0.003719986	0.003043625	1182.8	1	12	413	0.8	16025	3970.538059	14269	0
1487	2005/12/6 13:35	1	1	1	0	0.019900498	0.014925373	201	1	4	70	1	28777	5030.250117	7254	0
1489	2005/12/5 21:29	1	1	2	0.721928095	0.053639847	0.013409962	261	0	10	206	1	18922	4995.074409	4187	0
1508	2007/11/29 11:44	1	2	2	0.961236605	0.026066351	0.004739336	211	1	9	828	1	214	181	53	0
1570	2009/7/16 13:43	2	2	2	0.566509507	0.037344398	0.024896266	120.5	1	8	70	0.5	28847	4697.94003	6456	0
1633	2008/1/1 14:45	10	122	907	0.999808781	0.005864056	0.005864056	339.9327453	0	24	155710	0.179713341	34370	5165.954056	34265	0
1643	2007/10/29 7:25	1	2	2	0.961236605	0.027707809	0.005037783	198.5	0	9	34	1	207	175	50	0
1656	2007/7/12 10:10	1	1	1	0	0.028	0.004	500	1	9	2	1	101	101	16	0
1658	2007/7/10 9:14	3	5	11	0.62479355	0.051386352	0.001660302	1095.090909	0	18	947	0.727272727	97	97	62	1
1674	2007/2/6 19:28	1	1	1	0	0.005830904	0.005830904	343	0	6	32	1	2314	394.2612998	551	0
1693	2006/10/7 15:25	3	5	5	0.742047698	0.013650926	0.004178855	1435.8	0	15	225	0.8	21428	5009.658661	19102	0
1814	2004/6/7 18:39	1	1	1	0	0.186440678	0.101694915	59	1	3	45	1	24833	4499.239921	161	0
1862	2004/2/2 17:20	2	2	2	0.89049164	0.047393365	0.014218009	105.5	0	3	2	0.5	24270	4559.812354	6510	0
1865	2004/1/8 23:58	1	1	1	0	0.011548913	0.002717391	1472	0	6	2	1	24192	5173.89248	13167	0
1916	2003/6/12 3:36	4	7	15	0.802678223	0.115477716	0.082158622	468.2	0	10	344	0.666666667	22165	4394.37972	19907	1
1956	2002/12/3 16:50	1	1	1	0	0.036477987	0.002515723	795	0	4	90	1	21459	5452.747738	11903	1
1996	2002/4/20 20:22	2	3	3	0.903213977	0.009370817	0.009370817	498	0	9	79	1	242	88.5452381	175	0
2022	2001/11/15 11:35	1	1	1	0	0.028806584	0.028806584	243	1	7	0	1	18708	5656.30487	5060	1
2029	2001/10/16 6:09	2	2	3	0.972693724	0.033998522	0.031781227	451	0	5	15	0.333333333	223	115.55	161	0
2030	2001/10/13 0:23	1	1	1	0	0.000677048	0.006093433	1477	1	6	7	1	16788	3885.389069	108	0
2032	2001/10/1 11:33	1	1	1	0	0.025067751	0.005420054	1476	1	6	26	1	16777	3928.231926	104	1
2046	2001/6/11 18:12	1	1	1	0	0.006472492	0.003236246	618	1	3	34	1	16458	4802.582143	692	0
2058	2001/4/14 18:55	1	1	1	0	0.008278146	0.006622517	604	0	3	16	1	833	479.8333333	215	1
2072	2001/3/1 0:05	2	3	3	0.950741816	0.019713262	0.035842294	186	0	8	6	0.333333333	156	88.75	47	1
2076	2001/2/17 23:39	2	4	6	0.797194779	0.03227459	0.015112705	650.6666667	0	10	78	0.666666667	4649	2713.566667	4182	1
2102	2000/11/3 13:43	1	2	4	0.997890424	0.011764706	0.055882353	85	0	8	47	0.5	704	554	147	0
2111	2000/10/23 10:48	2	2	2	1	0.001133787	0.004535147	882	1	9	2	0.5	14449	4182.730556	9666	0
2112	2000/10/21 18:36	2	2	3	0.803114014	0.048387097	0.072580645	41.33333333	1	4	884	1	611	462	365	1
2116	2000/10/14 19:56	2	2	2	1	0.004750594	0.001187648	842	1	9	20	1	14409	4154.869444	9639	1
2117	2000/10/10 17:22	1	1	4	0.5	2	2	0	0	2	2206	0.5	601	456	264	0
2122	2000/10/7 10:39	3	9	10	0.722812403	0.054531189	0.080816006	254.9	1	10	171	0.3	14379	4355.376984	13151	1
2123	2000/10/3 15:50	1	1	2	0.764204507	0.006568144	0.022988506	304.5	0	3	274	1	586	441	198	0
2127	2000/10/2 23:11	3	14	17	0.653238811	0.040841207	0.007924413	386	1	11	284	0.588235294	14349	4335.710317	13256	1
2128	2000/10/2 13:15	1	1	1	0	0	0	31	1	1	0	1	14328	4314.710317	8838	1
2138	2000/8/25 6:00	3	4	4	0.810308069	0.041356493	0.034739454	302.25	1	6	348	1	492	358	298	0
2146	2000/7/12 18:58	3	8	17	0.964853359	0.004333268	0.009946819	597.2941176	0	11	446	0.705882353	476	428.5	259	1
2148	2000/7/6 17:33	2	2	2	0.721928095	0.007407407	0.02962963	135	1	7	190	1	440	440	226	0
2150	2000/7/5 12:09	1	2	2	0.825626526	0.110132159	0.008810573	113.5	1	7	162	1	14257	5235.132143	3636	0
2172	2000/6/9 12:03	1	1	2	0.970950594	0.006125574	0.001531394	326.5	1	5	15	1	14084	5157.460714	729	1
2261	2003/11/24 8:11	1	1	2	1	0.035541195	0.035541195	309.5	1	4	184	1	1950	665.272619	195	0
2357	2007/7/12 10:13	1	1	1	0	0.037735849	0.005390836	371	1	9	293	1	102	102	17	0
2487	2000/6/11 7:39	2	2	5	0.947353968	0.007620164	0.007620164	341.2	0	9	351	0.8	367	367	137	1
2501	2010/2/12 21:34	2	6	6	0.965038621	0.019475655	0.028464419	222.5	0	10	246	0.333333333	30699	5175.865198	26164	0
2513	2003/4/24 17:16	4	15	22	0.525496125	0.081822107	0.037618739	842.1818182	0	12	799	0.5	10639	4018.525794	10001	1
2534	2003/7/23 19:30	4	6	11	0.886019846	0.051754132	0.03595245	627.0909091	1	10	196	0.818181818	11657	4357.020238	10739	1
2541	2003/4/1 19:49	4	5	8	0.839860943	0.059527661	0.028146231	386.375	1	9	254	0.375	10462	3983.160317	9635	0
2549	2001/1/22 18:28	1	1	2	1	0.008510638	0.055319149	235	0	7	4	0.5	4351	2577.9	2949	0
2610	2006/3/10 23:38	9	33	104	0.988751126	0.009215894	0.000352521	190.9326923	0	12	39945	0.423076923	29966	5699.018031	29466	0
2725	2008/5/8 12:49	1	1	1	0	0.009090909	0.009090909	110	1	3	4	1	26052	5047.080162	1168	0
2727	2007/10/15 17:36	1	1	1	0	0	0	146	0	1	0	1	24619	5222.550182	1002	0
2728	2007/10/13 18:59	1	1	1	0	1	1	0	0	2	2	1	24611	5225.873998	1001	0
2732	2007/5/17 15:11	1	2	3	0	0.069029851	0.88619403	178.6666667	0	3	62	0.666666667	32798	5065.246971	1500	1
2740	2006/9/5 13:20	1	5	9	0.867528411	8	8	0	0	8	1053	0.666666667	21193	5016.170639	820	0
2741	2006/9/4 11:07	2	2	2	0	0.006920415	0.006920415	144.5	0	12	20	1	2170	296.7930514	374	1
2748	2005/7/29 15:38	1	1	2	1	2	2	0	0	3	146	1	17875	5040.496467	651	0
2750	2005/7/29 10:46	3	4	4	0.583437534	0.008117249	0.000901917	1108.75	0	14	33	0.75	27321	4233.583458	22537	0
2751	2005/7/1 15:23	1	1	1	0	1	1	0	0	5	7	1	17568	4941.744297	592	0
2753	2005/6/22 18:56	1	6	28	0.482994938	5	5	0	0	7	13730	0.607142857	17377	4798.813231	583	0
2757	2004/9/16 17:20	1	1	1	0	0	0	0	0	2	1046	1	15040	4406.686913	441	0
2778	2001/10/12 19:19	1	1	4	0	0	0	229.75	0	1	0	0.25	6042	2818.530952	140	0
2781	2001/9/6 6:49	1	1	1	0	0.067307692	0.038461538	104	1	3	169	1	1125	595.5833333	16	0
2799	2000/10/31 8:11	1	1	1	0	0	0	35	0	1	0	1	691	542	15	0
2803	2000/6/19 9:52	1	4	11	0	0.01891253	0.016548463	38.45454545	0	4	44	0.272727273	14224	5254.766667	253	0
2805	2000/5/29 1:44	2	10	15	0.927363461	0.004988597	0.004988597	467.7333333	0	10	1883	0.6	2209	1476.5	1522	1
2806	1999/9/27 16:03	1	5	5	0.976978037	0.014725569	0.010709505	149.4	1	4	465	0.6	11776	5262.561905	174	0
2807	1999/6/5 15:09	1	4	8	0.78580021	0.344113842	0.12160414	96.625	0	2	542	0.25	10061	4922.966667	167	1
2824	2006/9/9 0:07	1	1	1	0	1	1	0	0	4	102	1	21237	5044.332526	832	0
2832	2006/2/11 22:55	3	3	3	0.630069143	0.093856655	0.082764505	390.6666667	0	4	281	1	28974	4904.9604	23848	1
2837	2005/6/22 22:33	1	1	1	0	1	1	0	0	3	172	1	17379	4800.813231	585	0
2866	2001/9/30 21:52	1	1	1	0	0	0	69	0	1	0	1	205	100.6833333	5	0
2873	2001/8/7 12:47	1	1	2	0	0	0	176	1	1	0	0.5	16571	4330.852381	349	1
2878	2001/5/10 10:41	1	1	1	0	0	0	565	0	1	0	1	16318	4858.896429	333	1
2900	2000/1/25 18:53	3	4	5	0	0.006410256	0.00025641	780	1	8	172	0.6	12556	4612.145238	11347	1
2901	2000/1/15 7:38	1	1	1	0	0	0	498	0	1	0	1	64	50	1	0
2903	1999/10/11 13:46	1	1	7	0	0	0	0	0	2	3632	0.714285714	11818	5273.378571	182	0
2907	1998/10/3 1:40	1	1	4	1	4	4	0	0	2	658	0.75	7541	4359.433333	122	0
2908	1998/8/30 15:37	1	3	6	0.649199101	0.211956522	0.154891304	61.33333333	0	2	896	0.333333333	4537	1440.516667	49	0
2923	2001/9/16 12:11	1	1	1	0	0.01826484	0.01826484	219	0	6	120	1	1136	604.5833333	492	0
2932	2003/11/29 17:39	6	34	361	1	0.013825061	0.013825061	72.33240997	0	15	63319	0.191135734	901	867.8333333	888	0
2943	2006/5/30 17:34	1	1	1	0	1.734513274	1.725663717	226	0	2	0	1	20318	4892.394203	760	0
2953	2007/1/9 21:41	1	1	1	0	0.008810573	0.008810573	227	0	3	65	1	32519	5795.619978	1485	0
2954	2006/11/5 22:06	2	2	3	0.822349853	0.131537242	0.161648177	210.3333333	0	5	377	1	21584	4974.745676	14500	1
2955	2006/10/19 20:59	1	1	1	0	0.07860262	0.087336245	229	0	3	0	1	21517	5025.56049	868	0
2956	2006/10/19 14:32	4	11	12	0.991403962	0.003640947	0.006861784	595.0833333	0	16	607	0.75	21504	5012.56049	19630	0
2957	2006/10/19 13:48	1	1	1	0	0.00862069	0.00862069	232	1	3	16	1	1077	315.5333333	135	0
2959	2006/7/11 12:35	3	17	23	0.977872135	0.003204101	0.003204101	678.4782609	0	16	1056	0.739130435	30424	5197.836796	24964	0
2967	2006/5/30 8:07	1	1	1	0	0	0	225	0	1	0	1	30144	5050.763732	1348	0
2989	2000/6/15 14:54	1	4	9	0.728664029	0.166666667	62.4	3.333333333	1	4	711	0.333333333	14200	5235.166667	233	1
2995	1998/4/22 0:13	1	1	1	0	0.004651163	0.004651163	215	1	2	56	1	4269	1586.916667	40	0
3005	2003/9/11 13:15	1	1	2	0	0	0	0	1	3	218	0.5	23906	5587.210667	896	0
3009	2002/3/6 1:09	7	51	96	0.835969403	0.010956498	0.011033548	675.96875	0	15	6173	0.40625	19010	5349.180051	18916	1
3011	2000/11/16 17:30	4	32	93	0.885488313	0.055680239	0.048028214	503.0645161	0	12	4679	0.52688172	3794	2504	3599	1
3012	2000/7/21 23:34	3	6	8	0.492947216	0.156696125	0.343983685	367.75	0	9	297	0.625	2873	1984.75	2659	1
3013	2000/5/29 16:30	1	1	1	0	0.084	0.08	250	0	3	43	1	2218	1485.5	24	1
3014	2000/4/16 0:14	1	1	1	0	0.008064516	0.008064516	248	0	3	4	1	2005	1372.166667	7	0
3015	2000/4/12 13:14	9	87	434	0.764409382	0.190038717	0.163327444	306.4861751	0	14	24938	0.387096774	13695	5188.461905	13652	1
3016	2000/2/13 13:59	3	9	11	0.85772871	0.036274071	0.02060009	203	1	9	1189	0.545454545	13184	4993.430952	11928	0
3019	1999/5/25 12:05	10	100	412	0.795007897	0.099168378	0.091202846	290.6941748	0	13	27186	0.402912621	9877	4747.85	9861	1
3020	1999/3/15 22:09	1	1	1	0	0.017391304	0.008695652	230	1	2	53	1	9213	4338.35	128	0
3021	1999/1/21 17:40	1	1	2	0.168660931	0.381322957	0.085603113	128.5	0	2	474	1	7890	4027.566667	126	0
3025	1998/2/25 23:27	9	87	418	0.747292629	0.114764341	0.102424929	245.062201	0	8	18129	0.33492823	5100	4429.5	5085	1
3026	1998/1/6 13:51	3	9	14	0.522552552	0.106110652	0.109207267	346	1	5	654	0.714285714	4030	3649	2568	1
3027	1997/11/5 16:37	1	1	1	0	1.165803109	0.974093264	193	0	2	58	1	3225	2889.333333	42	1
3028	1997/9/8 16:53	5	35	86	0.894388869	0.01458421	0.013097742	414.5930233	0	5	86	0.011627907	2586	2300	2500	1
3029	1997/9/7 22:18	9	98	632	0.853901905	0.246165205	0.245461652	182.1677215	0	7	0	0.001582278	2500	2214	2496	1
3030	1997/9/7 0:36	10	100	687	0.864220227	1.331029299	1.211043814	168.4701601	0	7	103931	0.411935953	1868	1582	1868	1
3031	1996/8/18 18:14	1	2	2	0	0	0	119	0	1	0	0.5	1438	1438	4	1
3037	1996/8/18 18:14	1	2	2	0	0	0	119	0	1	0	0.5	1438	1438	4	0
3041	2002/8/4 0:25	1	1	2	0.534943699	0.143884892	0.003597122	139	1	3	434	1	20251	5064.966631	631	0
3048	1997/11/5 16:37	1	1	1	0	0	0	25	0	1	0	1	3226	2890.333333	43	0
3066	2010/1/6 13:07	1	1	1	0	0.023952096	0.023952096	167	0	4	4	1	30374	5140.859538	1288	0
3068	2009/12/14 23:57	3	11	23	0.79436493	0.012929605	0.007569897	786.8695652	1	20	2595	0.565217391	28	28	28	0
3070	2009/12/10 20:33	3	3	3	0.279121498	0.069980379	0.002616089	509.6666667	0	12	280	0.666666667	373	105.0912698	239	1
3071	2009/8/10 1:46	3	7	10	0.287196178	0.150556611	0.048058648	736.6	0	13	369	0.3	29112	4748.934612	26042	1
3074	2009/1/5 8:35	1	2	2	1	0.009009009	0.003003003	333	0	2	5	1	27819	5098.877241	1202	0
3075	2009/1/1 20:16	2	2	2	0.650022422	0.004755997	0.005169562	2418	1	15	0	0.5	27796	5109.374063	18733	0
3077	2008/11/18 21:59	1	1	1	0	0	0	133	0	1	0	1	27545	5096.769782	1187	1
3085	1999/11/29 17:34	1	1	4	0	0	0	176	0	1	0	0.25	12244	5262.67381	186	1
3103	2000/4/7 9:28	1	1	2	0	0.407407407	0.018518519	27	0	2	134	1	658	240.6333333	3	0
3104	2000/4/3 16:56	1	1	3	0.744722347	0.183611533	0.183611533	219.6666667	1	1	378	0.333333333	13253	4785.385714	204	0
3113	2000/4/3 16:56	1	1	1	0	0	0	11	1	1	0	1	13253	4785.385714	204	0
3145	2009/3/25 19:20	1	1	1	0	0	0	299	0	1	0	1	28369	5032.126067	1229	0
3197	2008/4/14 13:05	4	15	43	0.58304568	0.029637219	0.018442623	612.8372093	0	18	16164	0.441860465	25919	5046.791418	24410	1
3201	2005/5/11 20:39	1	1	6	0.857039818	0.020912548	0.021863118	175.3333333	1	4	430	0.333333333	730	445.8333333	59	0
3206	2009/6/11 10:48	11	127	654	0.865287778	0.035528818	0.033999511	512.9143731	0	24	129806	0.336391437	36239	4750.908615	36182	1
3212	2005/3/1 10:40	1	1	5	0.62961993	0.053348468	0.175936436	176.2	0	3	920	0.4	202	101.9166667	198	0
3226	2004/5/28 6:43	1	1	6	0.459823861	0.507326007	1.481684982	91	0	3	642	0.5	116	84	114	0
3229	2003/2/18 22:46	1	1	2	0	0	0	28	0	1	0	0.5	21686	4886.464791	762	0
3237	2004/6/3 8:26	1	1	16	0.680526035	0.075227599	0.053186392	130.4375	0	3	96	0.125	155	119.5	153	0
3266	2002/2/22 0:47	1	1	1	0	0.030769231	0.056410256	390	1	2	109	1	18782	5145.211508	585	0
3270	2001/8/23 11:07	1	1	1	0	0.019553073	0.041899441	358	0	1	1	1	5647	2580.45	121	0
3271	2001/8/22 14:27	1	1	1	0	0	0	365	0	1	0	1	5645	2579.883333	120	0
3272	2002/2/22 1:08	1	1	1	0	0.030769231	0.056410256	390	1	2	117	1	18783	5146.211508	586	0
3274	2008/5/16 21:28	9	33	99	0.993935697	0.024627896	0.001841338	131.6565657	0	17	58392	0.454545455	305	190.7666667	276	0
3288	2006/2/27 11:09	2	2	2	0.918295834	0.002568493	0.002568493	584	0	7	234	1	2135	336.6077645	1014	0
3289	2006/1/25 23:22	1	1	1	0	0.096491228	0.535087719	114	0	3	103	1	19318	4852.592641	748	0
3290	2005/7/21 0:15	1	1	3	0.999159132	0.085635359	0.071823204	120.6666667	1	4	22	0.666666667	17780	5029.087446	649	0
3297	2003/2/18 22:46	1	1	2	0	0	0	93.5	0	2	167	1	21686	4886.464791	762	0
3298	2002/10/18 14:41	1	6	6	0.812868375	0.026160338	0.002109705	395	0	6	221	1	21139	5557.48956	737	1
3345	2010/2/25 21:00	10	96	403	0.864834771	0.024859113	0.02392048	676.7667494	0	27	13708	0.317617866	37732	4705.747209	37626	1
3360	2009/12/2 8:13	1	1	14	0.996373837	0.071640316	0.041007905	144.5714286	1	6	2436	0.071428571	909	175.8327839	571	0
3371	2003/7/24 13:52	2	24	57	0.865879601	0.072715021	0.029588336	286.3859649	0	10	9471	0.50877193	11719	4407.82381	3026	1
3375	2008/6/18 20:46	3	36	113	0.951645694	0.006145298	0.004314336	420.4955752	0	18	6992	0.309734513	838	642.9166667	786	0
3379	2006/7/14 0:44	6	6	12	0.971742149	0.003165988	0.00452284	368.5	0	11	868	0.666666667	30646	5413.920846	20264	0
3380	2006/7/13 12:57	1	3	7	0.957742056	0.00990099	0.00090009	158.7142857	0	5	528	0.857142857	30609	5379.839491	1394	0
3381	2005/7/1 9:44	1	1	18	0.774383943	0.078616352	0.115453729	123.6666667	1	4	3879	0.166666667	288	171.1666667	239	1
3386	2004/5/28 6:43	1	1	18	0	0	0	118.0555556	0	1	0	0.055555556	116	84	114	0
3406	2004/8/29 1:06	10	111	527	0.831538581	0.085352495	0.076017131	460.7969639	0	19	15793	0.155597723	26349	5445.773409	26194	1
3407	2004/8/20 20:09	1	1	3	0.853603839	0.05726257	0.05726257	238.6666667	0	2	240	0.666666667	14803	4314.181746	424	0
3419	2005/7/20 14:17	1	1	2	0.811278124	0.012158055	0.012158055	164.5	0	4	79	1	27235	4233.096116	1100	1
3421	2005/4/25 3:00	1	1	1	0	0.090909091	0.017045455	176	1	3	63	1	16633	4399.94006	526	0
3422	2005/2/21 9:09	1	1	1	0	0.03030303	0.03030303	165	0	2	0	1	190	89.91666667	188	0
3427	2005/4/27 9:01	1	1	1	0	0.131147541	0.06557377	183	1	3	328	1	222	119.1666667	218	0
3428	2005/4/25 12:58	1	1	1	0	0.096590909	0.045454545	176	1	3	326	1	16634	4400.94006	527	0
3429	2005/2/27 4:28	1	1	1	0	0.106508876	0.094674556	169	1	2	269	1	197	96.91666667	193	0
3430	2005/2/26 19:11	1	1	1	0	0.048192771	0.042168675	166	1	2	268	1	196	95.91666667	192	0
3431	2005/2/21 9:10	1	1	1	0	0.03030303	0.03030303	165	0	2	263	1	191	90.91666667	189	0
3432	2005/2/21 5:47	1	1	2	0.949452015	0.060869565	0.049275362	172.5	1	3	526	0.5	189	88.91666667	187	0
3445	2005/2/21 5:03	1	1	2	0.949452015	0.060869565	0.049275362	172.5	1	3	352	0.5	187	86.91666667	185	1
3460	2005/2/25 9:03	1	1	1	0	0	0.029239766	171	1	3	180	1	192	91.91666667	190	0
3465	2005/2/25 9:04	1	1	1	0	0	0.029239766	171	1	3	189	1	193	92.91666667	191	0
3492	2005/10/14 22:49	11	139	770	0.84820737	0.113252933	0.107249187	395.2077922	0	22	99102	0.402597403	28244	4694.62222	28188	1
3495	2005/5/16 2:45	1	1	1	0	0.002617801	0.002617801	382	1	4	5	1	735	443.1666667	60	0
3498	2004/8/29 22:54	7	28	52	0.662944872	0.019962234	0.019037342	998.0384615	0	17	382	0.115384615	26401	5497.773409	25919	1
3506	2006/7/10 17:03	1	1	3	1	0.125	0	40	0	3	680	0.666666667	30379	5154.236468	1363	0
3643	2006/3/19 17:22	3	4	4	0.92029614	0.005065428	0.01308569	592.25	1	12	326	0.75	1046	445.1166667	775	0
3645	2005/1/29 17:35	1	2	2	0.453716339	0.018181818	0.109090909	82.5	0	6	524	1	15715	4023.9997	502	0
3647	2003/9/7 11:27	1	1	1	0	0.009708738	0.077669903	103	0	4	45	1	12337	4581.794553	356	0
3649	2002/10/26 11:00	2	27	27	0.938544799	0.056902985	0.056902985	79.40740741	0	5	1176	0.074074074	8886	3493.505556	6105	0
3650	2002/8/29 8:18	1	1	1	0	0.018518519	0.018518519	108	0	3	253	1	15	7.416666667	5	0
3651	2001/12/19 13:49	1	1	1	0	0.064814815	0.027777778	108	1	3	44	1	1193	541.5	17	0
3652	2001/11/5 12:46	9	94	502	0.885833463	0.015905954	0.015539191	206.3924303	1	16	6127	0.057768924	18669	5699.403319	18641	1
3654	2001/5/29 22:11	1	1	1	0	0.068627451	0.068627451	102	1	1	1	1	8	8	4	0
3655	2001/5/28 11:34	1	1	1	0	0.480392157	0.333333333	102	0	1	1	1	7	7	3	1
3656	2001/5/27 15:06	1	1	1	0	0.033707865	0.033707865	89	0	1	24	1	6	6	2	0
3657	2001/5/3 8:32	1	1	1	0	0	0	89	0	1	0	1	4	4	1	1
3660	2005/1/29 17:35	1	2	2	0.453716339	0.018181818	0.109090909	82.5	0	6	610	1	15717	4025.9997	504	0
3682	2008/7/29 14:31	1	1	1	0	0	0	148	0	1	0	1	26511	4967.475587	1176	0
3692	2009/8/1 15:59	2	6	8	0.842797701	0.016231884	0.004753623	1078.125	0	16	377	0.5	29035	4721.581165	24719	0
3698	2008/7/30 17:23	1	1	1	0	0.005422993	0.009761388	922	0	8	0	1	26532	4981.666026	16684	0
3703	2009/4/23 3:19	1	1	1	0	0.001842752	0.001228501	1628	1	14	112	1	421	326	280	0
3732	2003/9/13 21:52	1	1	3	0	0.078561917	0.197070573	250.3333333	1	2	998	1	12354	4568.110173	361	0
3733	2003/5/13 23:27	1	3	3	0.515273445	0.004251701	0.005952381	392	1	2	630	1	11029	4281.356746	260	0
3741	2000/12/11 15:39	1	1	2	0	0	0	312	0	1	0	0.5	4072	2596.933333	73	0
3747	2006/9/10 13:36	1	4	6	0.698726487	0.013442868	0.001867065	446.3333333	0	4	458	0.666666667	21249	5028.464163	838	0
3749	2005/6/26 21:19	1	1	1	0	0	0.124260355	676	0	4	36	1	17425	4822.451859	589	0
3755	2000/12/11 15:39	1	1	2	0	0	0	30	0	1	0	0.5	4072	2596.933333	73	0
3764	2008/5/29 14:46	1	1	1	0	0.089171975	0.126326964	942	1	4	45	1	26206	5032.023681	1171	0
3768	2007/3/7 16:21	1	1	2	0.133367916	0.194415719	0.139607032	483.5	1	4	16	0.5	622	221.6928571	469	0
3770	2006/10/3 20:29	9	109	522	0.800051758	0.083188935	0.067367703	499.7164751	0	21	33016	0.429118774	31596	5570.984341	31406	1
3772	2006/7/27 17:55	1	1	1	0	0.010940919	0.013129103	914	1	4	2	1	20842	4925.120013	808	0
3780	2005/5/21 8:08	1	8	16	0.840404231	0.003253796	0.031453362	345.75	0	5	1604	0.5	768	455.3333333	77	0
3781	2005/5/16 23:34	3	4	7	0.318309201	0.01092233	0.051375405	353.1428571	0	10	467	0.571428571	746	454.1666667	633	1
3783	2004/9/14 0:21	1	2	2	0.318215298	0.035971223	0.038848921	695	1	3	32	0.5	14994	4369.835073	440	0
3789	2003/2/13 0:26	1	1	1	0	0.10199005	0.003731343	804	1	2	83	1	21665	4881.060678	758	0
3790	2002/11/22 22:50	1	1	1	0	0.01217862	0.00270636	739	1	2	72	1	21434	5446.201529	751	0
3793	2002/8/29 19:03	1	1	2	0.04104867	0.336956522	0.275815217	368	1	2	305	1	20485	5181.719797	675	1
3795	2002/8/18 16:15	1	1	1	0	0.026950355	0.031205674	705	1	2	297	1	8145	3345.420238	177	1
3800	2008/5/29 14:46	1	1	1	0	0.036585366	0.020325203	984	1	4	627	1	26208	5034.023681	1173	0
3801	2007/3/7 16:25	1	1	1	0	0.188659794	0.13814433	970	1	4	178	1	624	223.6928571	471	0
3802	2008/5/29 14:46	1	1	1	0	0.089266738	0.126461211	941	1	4	359	1	26207	5033.023681	1172	0
3838	2007/3/7 16:25	1	1	1	0	0.555555556	0.111111111	9	1	3	1638	1	624	223.6928571	471	0
3850	2002/11/22 11:25	2	4	4	0.916963609	0.003381014	0.003381014	961.25	1	8	146	0.75	9050	3401.05873	380	1
3855	2002/9/2 2:11	4	10	11	0.805850389	0.005725191	0.005725191	1286.181818	1	12	377	0.909090909	20584	5177.673171	14742	0
3887	2006/7/25 19:23	1	1	1	0	0.59190372	0.202407002	914	0	4	27	1	30911	5608.125589	1398	1
3932	2002/9/11 20:26	1	1	2	0.216396932	0.021563342	0.017520216	371	1	2	20	1	21058	5625.404595	727	1
3943	1999/11/29 18:26	1	2	3	0	0	0	292	0	1	0	0.333333333	12247	5265.67381	189	0
3962	1997/11/5 16:37	1	1	1	0	1.227642276	0.455284553	123	0	2	58	1	3227	2891.333333	44	1
3975	1998/6/15 15:27	6	60	224	0.923084173	0.00221574	0.025420025	439.2276786	0	7	20586	0.334821429	5692	3705.666667	4092	1
3977	1998/1/7 13:46	4	7	16	0.745516955	0.025450156	0.030479831	621.3125	0	5	204	0.4375	4068	3685.833333	3776	1
3980	1997/9/8 17:39	8	70	413	0.893762378	0.046436744	0.046312498	233.8571429	0	7	337	0.007263923	2999	2713	2988	1
3998	1997/11/5 16:37	1	2	3	0	0	0	14.66666667	0	1	0	0.333333333	3230	2894.333333	47	0
4001	1996/8/18 18:14	1	1	3	0	0	0	37	0	1	0	0.333333333	1444	1444	10	0
4002	1996/8/18 18:14	1	1	3	0	0	0	37	0	1	0	0.333333333	1444	1444	10	0
4020	2001/12/21 0:29	1	1	1	0	0	0.002881844	694	0	2	1	1	18752	5566.274892	573	0
4024	2006/6/7 23:28	1	1	1	0	0.008333333	0.008333333	360	0	2	89	1	30234	5126.16013	1353	0
4028	2004/10/7 11:21	7	18	22	0.980869528	0.002929688	0.003059896	698.1818182	0	14	2392	0.636363636	26515	5448.781301	24199	0
4029	2003/9/9 20:33	1	1	1	0	0.005571031	0.005571031	359	0	2	369	1	23900	5582.732745	893	0
4030	2002/9/5 16:57	1	1	1	0	0.008356546	0.013927577	359	1	2	22	1	8554	3657.002381	202	0
4031	2002/8/14 22:58	1	11	15	0.931002228	0.018961839	0.016591609	281.2666667	1	9	2872	0.733333333	20346	5105.395887	666	1
4040	2001/12/31 8:32	1	1	3	1	0.003717472	0.003717472	269	0	2	124	1	18760	5527.488636	576	0
4042	2001/10/28 1:25	7	87	524	0.814053924	0.023346752	0.019705427	198.6316794	1	16	6365	0.022900763	18151	5226.982179	18007	1
4047	2003/7/30 22:12	1	1	1	0	0.015625	0.004261364	704	1	2	78	1	22392	4335.889483	805	0
4048	2001/5/10 10:41	1	1	3	0	0	0	135	0	1	0	0.333333333	16318	4858.896429	333	1
4051	2005/12/8 13:04	1	1	1	0	0.007936508	0.001587302	630	1	2	55	1	28782	5031.310694	1275	0
4053	2005/10/6 19:05	1	1	1	0	0.00798722	0.001597444	626	1	2	12	1	18466	5151.993021	686	0
4054	2005/9/24 15:14	1	5	15	0.79191791	0.019836826	0.016797312	416.7333333	0	6	2672	0.866666667	18378	5134.163853	680	1
4055	2005/5/27 11:44	1	1	1	0	0.024115756	0.061093248	622	0	2	256	1	16885	4447.177581	542	0
4056	2004/9/13 23:28	1	1	2	0.918295834	0.008287293	0.004143646	362	1	2	1002	1	14985	4367.353039	432	0
4058	2003/9/27 18:24	1	1	1	0	0.003134796	0	638	0	2	50	1	23947	5533.863822	902	0
4062	2003/5/13 23:25	4	17	28	0.833583412	0.006719252	0.014373357	611.25	0	13	1488	0.678571429	11026	4278.356746	10502	1
4063	2003/3/10 17:28	6	31	64	0.970081076	0.004493908	0.004493908	518.0625	1	15	10617	0.6875	10372	4083.572222	10346	0
4064	2002/10/31 14:11	2	2	2	0.672294817	0.018328841	0.00916442	927.5	0	3	40	1	8889	3449.615873	6107	0
4070	2001/12/30 18:09	3	5	7	0.854053763	0.003531399	0.00337786	930.4285714	0	9	237	1	6296	2628.238095	4511	0
4072	2001/12/20 23:30	1	1	1	0	0.020143885	0	695	0	2	56	1	18751	5565.900144	572	1
4074	2001/10/18 17:57	2	3	3	0.998713789	0.095205479	0.059589041	486.6666667	1	5	9	0.666666667	6070	2829.683333	324	0
4075	2001/10/15 14:48	1	2	2	0.41381685	0.015736767	0.018597997	349.5	1	2	277	1	6050	2818.316667	142	0
4077	2005/12/8 13:04	1	1	1	0	0.007936508	0.001587302	630	1	2	63	1	28783	5032.310694	1276	0
4084	2007/6/26 18:05	1	1	1	0	0	0.002717391	368	1	5	26	1	23612	5204.466949	945	0
4102	2005/1/1 15:44	5	11	14	1	0.013078001	0.013078001	152.9285714	0	5	2746	0.785714286	15549	4108.033791	14280	0
4107	2002/11/23 13:59	1	1	1	0	0.046179681	0.010075567	1191	1	2	11	1	9061	3404.465873	227	1
4109	2002/5/27 17:59	1	1	2	0.650022422	0.073671498	0.071256039	414	0	2	41	1	7749	3273.761905	172	0
4112	2001/6/18 15:09	1	1	1	0	0.153284672	0.094890511	137	1	1	4	1	16486	4815.55	341	0
4114	2002/11/23 13:59	1	1	1	0	0.04614094	0.010067114	1192	1	2	80	1	9062	3405.465873	228	0
4118	2010/2/24 0:20	1	1	1	0	0.000671592	0.0080591	1489	0	9	10	1	66	66	6	0
4119	2010/2/14 13:42	4	26	97	0.846199359	0.012039425	0.022056227	963.3298969	0	22	2888	0.350515464	196	196	189	1
4121	2010/1/24 17:19	1	1	1	0	0.159153005	0.230874317	1464	1	7	22	1	141	26.56059774	52	0
4124	2009/9/12 19:20	1	1	1	0	0.001318392	0.001318392	1517	1	6	38	1	139	29.8284632	50	1
4127	2009/6/9 13:41	1	1	2	0.629249224	0.011455526	0.001347709	742	0	6	159	1	28735	4843.73694	1257	0
4128	2009/6/9 12:35	1	1	1	0	0.004118051	0.000686342	1457	0	6	3	1	129	22.78387446	47	0
4130	2009/6/1 23:21	1	1	1	0	0.021520803	0.025107604	1394	1	6	151	1	127	20.94058442	45	0
4132	2008/11/30 18:23	1	2	2	0.907696165	0.016256591	0.012302285	1138	1	7	102	1	27589	5071.923223	1191	0
4133	2008/9/22 9:55	2	2	3	0.832630264	0.028075549	0.002807555	1306	1	15	92	0.666666667	27006	4989.48127	1814	0
4134	2008/7/2 23:56	1	1	1	0	0.052014652	0.042490842	1365	0	6	89	1	124	25.39722222	42	0
4135	2008/4/4 13:02	1	1	1	0	0.000739645	0.00147929	1352	0	6	0	1	34388	4842.309796	1565	0
4138	2008/3/25 18:42	5	39	93	0.880229416	0.008476906	0.013303574	977.9892473	1	18	8190	0.451612903	25597	4870.608848	23530	1
4139	2008/1/13 21:49	1	1	1	0	0.012490816	0.008817046	1361	0	5	10	1	25155	5093.721315	1088	0
4140	2008/1/3 16:27	1	1	1	0	0.029455081	0.027982327	1358	1	5	2	1	25101	5114.604016	1082	1
4143	2007/8/26 21:24	1	1	1	0	0.008082292	0.001469508	1361	0	5	49	1	24159	5139.987868	984	0
4152	2006/6/21 12:43	1	1	1	0	0.006617039	0.00082713	1209	1	4	22	1	65	20.36666667	26	0
4153	2006/5/30 18:12	4	53	58	0.990030228	0.010313265	0.003029522	267.4827586	0	14	5104	0.327586207	20376	4950.394203	14240	0
4155	2006/3/10 20:19	2	2	5	0.923838155	0.001746725	0.01426492	687	0	11	24	0.6	1038	447.7833333	710	0
4156	2006/3/1 1:51	2	5	5	0.836452835	0.025625381	0.028472646	983.4	1	12	63	0.8	1026	441	702	1
4159	2005/11/17 21:38	4	6	8	0.629363301	0.028815236	0.034380411	1010.75	1	14	128	0.625	18758	5021.167377	17209	1
4160	2005/10/17 22:55	1	1	1	0	0.058823529	0.030588235	1275	0	4	3	1	56	16.33333333	17	0
4162	2005/10/8 8:18	1	1	1	0	0.003980892	0.003980892	1256	0	4	0	1	27462	3927.757287	1119	0
4163	2005/10/8 8:12	1	1	1	0	0.036507937	0.035714286	1260	0	4	0	1	27461	3926.757287	1118	0
4164	2005/10/8 7:33	1	1	1	0	0.005555556	0.001587302	1260	0	4	131	1	27460	3925.757287	1117	0
4165	2005/5/30 19:09	3	6	7	0.766675046	0.032676208	0.045098569	529	0	8	212	0.857142857	16947	4484.195366	15185	1
4166	2005/5/29 0:23	5	20	23	0.794879936	0.005762951	0.013638983	679	0	13	1107	0.913043478	16916	4467.98981	15578	0
4168	2005/4/14 16:03	4	21	70	0.803372472	0.014344176	0.024659326	677.2285714	1	14	1716	0.385714286	16463	4291.154806	15112	1
4169	2005/3/28 19:16	4	23	53	0.85542598	0.016630134	0.010602306	791.9245283	0	16	2663	0.509433962	16166	4081.569081	14821	1
4171	2004/10/28 18:31	1	1	1	0	0.002351097	0.002351097	1276	0	4	4	1	15288	4448.746481	478	0
4172	2004/10/24 20:46	2	8	9	0.500112953	0.007061939	0.025599529	755.2222222	0	13	296	0.888888889	486	386.5	368	0
4173	2004/9/27 20:49	1	1	1	0	0.003903201	0.007025761	1281	0	3	29	1	15079	4381.893937	443	0
4176	2004/4/1 16:28	6	29	54	0.775134281	0.046712341	0.038912121	624.3888889	0	15	5507	0.574074074	13559	4055.379654	12549	1
4178	2004/2/24 1:07	1	1	1	0	0.018916595	0.051590714	1163	0	3	88	1	33	33	9	0
4180	2003/11/26 15:43	1	1	1	0	0.002531646	0	1185	1	3	14	1	1	1	1	0
4181	2003/11/12 16:15	3	25	68	0.805858365	0.042605596	0.031241223	680.6617647	0	12	1401	0.132352941	12697	4398.117063	11551	1
4182	2003/11/9 16:30	3	28	66	0.828603375	0.026710482	0.03283339	539.4545455	0	12	4707	0.348484848	12628	4347.213492	11482	1
4187	2003/6/15 13:59	2	6	6	0.984174146	0.005158628	0.004900696	646.1666667	0	8	489	1	11205	4123.725794	7658	0
4188	2003/5/28 12:03	4	18	37	0.755013111	0.037727878	0.036168069	831.7027027	1	12	2382	0.648648649	11116	4248.075397	10587	1
4191	2002/11/10 22:02	5	19	38	0.931066059	0.005604103	0.00237462	831.1578947	0	12	18	0.052631579	21325	5358.439655	18440	0
4192	2002/11/10 2:25	4	18	37	0.954335124	0.003422576	0.006717206	844.9459459	0	11	1479	0.864864865	21287	5320.439655	12782	0
4193	2002/9/23 14:03	1	1	1	0	0.020495303	0.005123826	1171	0	2	19	1	8699	3647.42619	213	0
4194	2002/9/4 20:56	1	1	1	0	0.000867303	0.000867303	1153	0	2	0	1	8551	3660.853571	199	0
4197	2002/9/3 0:00	1	1	1	0	0.003460208	0.003460208	1156	1	2	1	1	8521	3632.159524	194	0
4200	2002/8/2 14:15	5	17	36	0.677737013	0.0544346	0.036362839	633.2777778	1	12	641	0.5	7977	3278.910714	7738	1
4202	2002/5/20 19:51	3	28	59	0.855887354	0.02716646	0.041827206	519.0847458	0	12	4723	0.576271186	7652	3208.895238	7059	1
4209	2008/1/3 16:29	1	1	1	0	0.024294671	0.012539185	1276	1	5	1947	1	25106	5119.604016	1087	0
4212	2004/2/24 1:07	1	1	1	0	0.015384615	0.047863248	1170	0	3	538	1	35	35	11	0
4213	2003/11/26 15:44	1	1	1	0	0.002512563	0	1194	1	3	448	1	3	3	3	0
4216	2008/1/3 16:28	1	1	1	0	0.024351925	0.016496465	1273	1	5	1614	1	25105	5118.604016	1086	0
4219	2004/2/24 1:07	1	1	1	0	0.018949182	0.051679587	1161	0	3	205	1	34	34	10	0
4221	2003/11/26 15:44	1	1	1	0	0.002535926	0	1183	1	3	115	1	2	2	2	0
4222	2010/2/3 18:02	1	1	1	0	0.038869258	0	1415	1	7	1924	1	150	32.54661172	58	0
4223	2008/1/3 16:28	1	1	1	0	0.020999276	0.015206372	1381	1	5	1162	1	25104	5117.604016	1085	0
4227	2008/1/3 16:28	1	1	1	0	0.020999276	0.015206372	1381	1	5	811	1	25103	5116.604016	1084	0
4228	2007/7/8 21:32	1	1	1	0	0.112	0	1375	0	5	632	1	114	37.88095238	32	0
4230	2006/1/3 18:46	1	1	2	0.242292189	0.024653313	0.013867488	649	1	5	573	1	60	18.23333333	21	0
4231	2005/11/22 13:23	1	2	2	0.918295834	0.003539823	0.003097345	1130	1	9	77	1	28532	4840.37837	1265	0
4232	2010/2/3 18:01	1	1	1	0	0.038854806	0.000681663	1467	1	7	1219	1	148	30.54661172	56	0
4233	2009/1/3 14:58	1	1	1	0	0.001395673	0.001395673	1433	1	6	823	1	126	22.16349206	44	0
4234	2008/11/30 18:24	1	2	2	0.883222559	0.015672616	0.011754462	1148.5	1	7	1677	1	27593	5075.923223	1195	0
4235	2008/1/3 16:28	1	1	1	0	0.031468531	0.030769231	1430	1	5	457	1	25102	5115.604016	1083	0
4236	2007/7/8 21:32	1	1	1	0	0.108862526	0.000697837	1433	0	5	278	1	113	36.88095238	31	0
4237	2010/2/3 18:01	1	1	1	0	0.040772532	0.000715308	1398	1	7	762	1	147	29.54661172	55	0
4238	2009/1/3 14:57	1	1	1	0	0.001466276	0.001466276	1364	1	6	366	1	125	21.16349206	43	0
4239	2008/11/30 18:24	1	2	2	0.877437311	0.016547406	0.012075134	1118	1	7	691	1	27591	5073.923223	1193	0
4240	2010/2/3 18:01	1	1	1	0	0.038101604	0.000668449	1496	1	7	239	1	146	28.54661172	54	0
4241	2009/9/12 19:21	1	1	1	0	0.001367989	0.001367989	1462	1	6	95	1	140	30.8284632	51	0
4250	2006/7/10 14:40	1	3	5	0.879202967	0.020446097	0.016728625	107.6	0	6	823	0.6	30374	5149.236468	1360	1
4259	2002/9/2 2:13	1	1	2	0.335185113	0.689830508	0.294915254	590	1	2	105	1	20586	5179.673171	682	1
4261	2002/4/23 22:28	1	1	2	0.312774223	1.567110036	0.128174123	413.5	1	2	349	1	19213	4922.363709	606	1
4267	2006/1/3 18:47	1	1	1	0	0.066666667	0.066666667	15	1	4	492	1	62	20.23333333	23	0
4279	2003/6/24 21:10	1	1	2	0.225648208	0.322413793	0.45862069	580	1	3	255	1	22284	4381.282984	797	1
4286	2001/6/14 12:49	1	1	2	0	0	0	77.5	0	1	0	0.5	16475	4812.694048	340	1
4287	2007/7/8 21:44	1	1	1	0	0.113654301	0	1267	0	5	1768	1	117	40.88095238	35	0
4300	2008/4/4 12:57	3	4	5	0.812667443	0.003426791	0.003582555	1284	0	18	216	0.8	34387	4841.309796	28264	1
4307	2007/7/8 13:12	1	1	1	0	0.013293944	0.000738552	1354	0	5	93	1	112	35.88095238	30	0
4309	2005/6/21 0:02	5	9	16	0.792787963	0.011989273	0.005836883	396.1875	1	15	2161	0.625	17321	4747.614089	16342	1
4313	2007/7/8 21:32	1	1	1	0	0.112	0	1375	0	5	983	1	115	38.88095238	33	0
4314	2007/7/8 21:43	1	1	1	0	0.12164297	0	1266	0	5	1435	1	116	39.88095238	34	0
4319	2006/1/3 18:45	1	1	2	0.242292189	0.02595296	0.01459854	616.5	1	5	409	1	58	16.23333333	19	1
4321	2004/3/6 21:27	1	1	1	0	0.155212355	0.014671815	1295	0	3	11	1	36	36	12	1
4324	2006/1/3 18:48	1	1	1	0	0.023688663	0.00676819	1182	1	4	1217	1	64	22.23333333	25	0
4325	2006/1/3 18:48	1	1	1	0	0.027234043	0.006808511	1175	1	4	884	1	63	21.23333333	24	0
4326	2006/1/3 18:47	1	1	1	0	0.024143302	0.013239875	1284	1	4	432	1	62	20.23333333	23	0
4342	2006/9/2 17:11	1	1	2	0.138157229	0.232182219	0.07053637	680.5	1	5	107	1	107	57.3	29	0
4349	2009/8/5 12:11	1	1	2	0.214509834	0.055844156	0.001298701	770	1	6	112	1	138	28.88365801	49	1
4350	2009/6/6 17:27	1	1	1	0	0.068775791	0.002751032	1454	0	6	5	1	128	21.78387446	46	0
4363	2003/11/28 0:03	1	1	1	0	0.00168492	0	1187	1	3	2	1	4	4	4	0
4375	2010/2/3 18:02	1	1	1	0	0.039785769	0	1307	1	7	2709	1	152	34.54661172	60	0
4377	2010/2/3 18:02	1	1	1	0	0.042081102	0	1307	1	7	2376	1	151	33.54661172	59	0
4380	2010/2/3 18:02	1	1	1	0	0.039575972	0	1415	1	7	1573	1	149	31.54661172	57	0
4381	2006/6/21 12:43	1	1	1	0	0.005451713	0	1284	1	4	250	1	66	21.36666667	27	0
4386	2010/2/3 18:01	1	1	1	0	0.038050734	0.000667557	1498	1	7	10	1	145	27.54661172	53	0
4412	2003/11/28 0:03	1	1	1	0	0.001687764	0	1185	1	3	117	1	5	5	5	0
4442	2002/11/6 12:51	1	1	1	0	0.058461538	0.027692308	325	0	3	41	1	21194	5234.906421	740	0
4444	2006/5/21 15:57	1	1	1	0	0.006079027	0.006079027	329	1	6	1022	1	30096	5032.705551	1346	0
4457	2005/10/2 19:50	4	9	12	0.670976623	0.017628661	0.020258743	1172.333333	1	16	1019	0.75	18429	5144.179851	17349	1
4459	2004/2/16 22:34	1	1	1	0	0.75	0.213362069	464	1	4	79	1	24277	4465.404588	915	1
4461	2002/10/18 22:16	1	1	1	0	0.064417178	0.024539877	326	1	3	22	1	21146	5564.48956	738	0
4463	2002/8/21 20:01	2	8	21	0.799106576	0.03213121	0.027815078	496.4761905	0	11	718	0.80952381	8189	3377.520238	5604	1
4475	2002/9/26 1:24	1	1	1	0	0.019417476	0.003236246	309	1	3	22	1	21077	5545.590321	729	0
4487	2006/5/18 22:38	1	2	3	0.864973521	0.00265252	0.00265252	628.3333333	1	7	372	0.666666667	30082	5279.849355	1337	0
4493	2004/5/25 20:08	1	1	1	0	0.006465517	0.006465517	464	1	5	34	1	521	100.5649711	4	0
4494	2004/4/21 23:48	1	1	1	0	0.006465517	0.006465517	464	1	4	65	1	24518	4361.362077	935	0
4497	2003/9/29 14:16	1	1	1	0	0.03343465	0.003039514	329	1	3	57	1	23950	5533.478685	903	1
4500	2003/3/19 22:58	1	1	1	0	0.006153846	0.006153846	325	1	3	114	1	21739	4511.857875	769	0
4501	2002/11/25 22:08	1	1	1	0	0.009230769	0.009230769	325	0	3	3	1	21454	5459.556474	752	1
4503	2002/11/22 11:04	1	1	1	0	0.018461538	0.018461538	325	1	3	16	1	21432	5444.201529	749	1
4504	2002/11/6 12:50	1	1	1	0	0.058461538	0.027692308	325	0	3	19	1	21193	5233.906421	739	0
4508	2002/9/4 18:49	1	1	1	0	0.006557377	0.006557377	305	1	2	0	1	1467	549.4666667	20	0
4510	2002/6/23 17:58	1	1	1	0	0	0	263	0	1	0	1	19968	4981.170815	613	0
4512	2003/3/19 22:58	1	1	1	0	0.006153846	0.006153846	325	1	3	174	1	21740	4512.857875	770	0
4513	2002/11/25 22:08	1	1	1	0	0.009230769	0.009230769	325	0	3	60	1	21455	5460.556474	753	0
4514	2002/11/22 11:25	1	1	1	0	0.021538462	0.021538462	325	1	3	57	1	9052	3403.05873	224	0
4515	2002/11/22 11:05	1	1	1	0	0.018461538	0.018461538	325	1	3	57	1	21433	5445.201529	750	0
4518	2006/5/21 15:57	1	1	1	0	0.006369427	0.006369427	471	1	6	630	1	30101	5037.705551	1347	0
4519	2006/5/18 22:39	1	1	1	0	0.007042254	0.007042254	426	1	6	228	1	30085	5282.849355	1340	0
4521	2004/9/10 0:31	1	1	1	0	0.036093418	0.014861996	471	1	6	12	1	421	330.5	3	1
4529	2004/9/28 15:35	1	1	1	0	0.303571429	0.272321429	224	1	2	26	1	15080	4346.804471	444	1
4534	2005/7/4 0:51	4	17	27	0.874980769	0.017845762	0.023238712	755.4444444	0	13	858	0.666666667	17613	4977.483702	16597	0
4535	2005/6/19 17:34	4	8	10	0.915521714	0.012382158	0.031377515	710.7	1	12	361	0.8	17285	4722.563342	15546	0
4536	2005/5/26 20:57	3	7	11	0.939567853	0.002882164	0.004101541	820.0909091	0	14	1075	0.545454545	799	471.3333333	681	1
4539	2004/9/2 0:04	1	1	1	0	0.004504505	0.013513514	222	0	2	1	1	26412	5458.419948	1019	0
4540	2004/9/1 20:55	1	1	1	0	1.198198198	0.554054054	222	1	2	3	1	26409	5458.012764	1018	1
4542	2004/8/12 15:18	1	1	1	0	0.413533835	0.082706767	133	0	2	171	1	25020	4181.197752	940	0
4552	2002/2/22 18:05	1	1	1	0	0	0	118	0	1	0	1	18786	5149.211508	587	1
4554	2008/3/30 21:33	1	1	1	0	0.008928571	0.008928571	224	1	3	1279	1	25712	4945.785338	1121	0
4559	2002/4/1 20:17	1	1	1	0	0.205357143	0.25	112	1	2	38	1	6967	2760.714286	164	0
4570	2007/10/15 17:36	1	2	2	0	0	0	58.5	0	1	0	0.5	24621	5224.550182	1004	0
4601	2009/8/5 14:06	1	1	1	0	0.420731707	0.262195122	164	0	2	216	1	29079	4747.534511	1274	0
4636	2008/4/20 21:11	1	1	1	0	1.056603774	0.264150943	53	0	2	1	1	25995	5085.993298	1164	0
4637	2008/4/19 21:05	1	1	1	0	0.375	0.3	40	0	2	548	1	25967	5071.354631	1159	0
4638	2006/10/19 16:08	1	1	1	0	0.138888889	0.111111111	36	0	2	0	1	21510	5018.56049	866	0
4639	2006/10/19 16:03	2	2	2	0.811278124	0.07860262	0.008733624	114.5	1	7	158	1	21509	5017.56049	5569	0
4645	2002/9/19 23:47	1	1	1	0	0.225806452	0.129032258	31	1	2	547	1	21062	5544.475169	728	1
4650	1998/6/15 23:55	1	1	1	0	0	0	24	0	1	0	1	5695	3708.666667	94	0
4688	2002/11/8 15:20	1	1	1	0	0.032258065	0.032258065	31	1	2	50	1	21205	5241.955339	741	0
4698	2002/9/5 15:57	1	1	1	0	1.25	0.875	96	0	2	1	1	8552	3655.002381	200	0
4709	1999/3/26 2:21	1	1	1	0	0.012048193	0.024096386	83	1	2	194	1	265	265	2	0
4710	1998/9/13 21:14	2	2	2	0.650022422	0.01141925	0.008156607	306.5	1	3	33	1	7461	4336.333333	2164	1
4715	2000/1/22 18:05	1	1	1	0	0.096385542	0.084337349	83	0	2	242	1	1506	1167.333333	4	1
4720	1998/8/11 14:28	3	9	19	0.954164169	0.008822679	0.008967313	363.8947368	0	6	273	0.526315789	6215	3700.333333	5688	1
4721	1998/8/11 1:32	2	2	4	0.680017636	0.058981233	0.482573727	93.25	0	3	634	1	6194	3679.333333	1773	0
4722	1998/8/10 22:31	1	1	1	0	0	0	73	0	1	0	1	6187	3672.416667	102	0
4727	2002/4/24 22:56	4	10	21	0.428401023	0.095886525	0.011205674	671.4285714	1	13	376	0.666666667	7271	2951.513095	6916	1
4728	2001/8/21 12:35	4	21	37	0.760288683	0.052729466	0.059615965	537.6756757	0	12	1048	0.405405405	5634	2572.466667	5346	1
4733	2005/1/1 0:43	4	21	66	0.996259371	0.005047446	0.005047446	375.2272727	0	14	6125	0.439393939	26687	5180.646229	23764	0
4746	2001/3/21 22:59	10	106	555	0.801242544	0.187980609	0.16274539	314.4468468	0	17	30843	0.264864865	16062	4806.732143	16048	1
4747	2001/2/9 22:44	1	1	1	0	0.023809524	0.047619048	84	0	2	267	1	4580	2680.116667	98	0
4748	2000/5/18 10:24	2	3	6	0.967421016	0.034883721	0.031007752	86	1	2	120	0.333333333	13790	5116.877381	881	0
4749	2000/4/28 18:49	2	3	5	0.9697239	0.014	0.01	100	0	2	0	0.6	13714	5167.591667	818	0
4791	2000/5/28 21:59	5	18	28	0.809366971	0.034631747	0.038553576	537.2857143	0	11	4845	0.357142857	2194	1463.166667	2035	1
4793	1998/7/19 22:45	1	1	1	0	0.019157088	0	261	0	1	0	1	6020	3709.5	101	1
4798	2002/9/2 2:27	1	1	1	0	0.004201681	0.004201681	238	1	3	1	1	20595	5188.673171	683	0
4800	2001/8/4 15:41	1	1	1	0	0.693277311	0.525210084	238	1	3	136	1	16564	4329.546825	347	0
4822	2001/10/15 14:56	1	1	1	0	0.033333333	0.016666667	240	1	3	72	1	6051	2819.316667	143	0
4828	2000/7/4 2:29	1	1	1	0	0.011320755	0.01509434	265	0	3	0	1	2625	1850.833333	29	0
4829	2000/7/4 2:20	1	1	1	0	0.003745318	0.003745318	267	1	3	37	1	2624	1849.833333	28	0
4832	1999/1/16 22:04	4	7	10	0.985589568	0.016468435	0.017383349	109.3	0	6	1100	0.7	99	99	89	0
4861	1998/7/19 14:26	1	1	1	0	0	0	257	0	1	0	1	6019	3708.5	100	0
4872	2004/6/30 23:25	1	1	1	0	0.016172507	0	371	1	3	331	1	38	27	14	0
4892	2010/4/4 22:46	1	1	1	0	0.00326087	0.00326087	920	0	4	297	1	402	122.1	55	0
4895	2007/2/27 18:48	4	26	85	0.904692952	0.008166718	0.008391174	681.3882353	1	19	6892	0.482352941	22623	5010.733797	20196	1
4896	2006/9/22 17:39	7	14	17	0.908886441	0.004226753	0.002784684	1182.941176	1	17	1262	0.705882353	21336	5034.410138	21222	1
4901	2005/9/30 18:38	1	1	2	0.591672779	0.005271084	0.005271084	664	1	4	605	1	27455	3954.752301	1116	0
4904	2004/8/20 15:48	1	1	1	0	0.026260504	0.019957983	952	1	2	51	1	25045	4190.658159	941	0
4905	2004/6/30 23:25	1	1	1	0	0	0	948	1	1	0	1	38	27	14	1
4907	2009/12/9 20:54	1	1	1	0	0.015555556	0.015555556	450	1	5	181	1	1	1	1	0
4909	2009/4/7 11:53	1	1	1	0	0.0625	0.022321429	448	0	4	96	1	28510	5045.267958	1245	0
4914	2007/2/13 13:00	1	1	1	0	0.010416667	0.010416667	384	0	4	39	1	32678	5678.976788	1494	0
4923	2005/1/26 3:04	1	1	2	0.276195428	0.047619048	0	220.5	1	4	50	0.5	531	296.5	19	1
4928	2003/8/3 20:43	9	114	554	0.814036342	0.111926009	0.095703751	405.3574007	0	16	24060	0.350180505	22948	4884.683544	22879	1
4933	2001/10/29 14:41	1	1	1	0	0.005524862	0.005524862	362	0	1	4	1	18154	5229.750866	502	0
4938	2009/12/9 20:54	1	1	1	0	0.015555556	0.015555556	450	1	5	246	1	2	2	2	0
4950	2003/6/24 18:59	1	1	2	0.896038233	0.024038462	0.014423077	208	1	2	399	1	22241	4338.282984	795	0
4957	2009/4/7 11:54	1	1	1	0	0.385714286	0.128571429	70	0	3	2114	1	28515	5050.267958	1250	0
4958	2009/4/7 11:54	1	1	1	0	0.385714286	0.128571429	70	0	3	1682	1	28514	5049.267958	1249	0
4959	2009/4/7 11:54	1	1	1	0	0.38028169	0.126760563	71	0	3	1557	1	28513	5048.267958	1248	0
4960	2009/4/7 11:54	1	1	1	0	0.411764706	0.147058824	68	0	3	1124	1	28512	5047.267958	1247	0
4961	2009/4/7 11:54	1	1	1	0	0.411764706	0.147058824	68	0	3	823	1	28511	5046.267958	1246	0
4986	2006/9/5 14:00	1	1	3	0	0	0	135.3333333	0	1	0	0.333333333	576	293.3214286	438	1
4996	2007/7/15 18:40	1	3	3	0.960229718	0.01984127	0.01984127	84	1	3	1101	1	23718	5153.74191	951	0
5006	2007/11/15 16:14	10	122	486	0.878010755	0.037295796	0.035888127	555.4526749	0	21	46495	0.547325103	33294	4314.112593	33189	1
5010	2006/9/5 14:00	1	1	3	0	0	0	224.3333333	0	1	0	0.333333333	576	293.3214286	438	1
5011	2009/3/15 18:05	1	1	3	0.761436205	0.039099526	0.004739336	281.3333333	1	5	2749	0.666666667	28300	5048.67542	1221	0
5020	2007/8/26 19:36	1	1	1	0	0.010504202	0.006302521	476	0	4	165	1	24153	5133.987868	980	0
5026	2009/9/30 15:50	1	1	1	0	0	0	144	0	1	0	1	29481	4764.9137	1283	0
5028	2009/9/30 15:50	1	1	5	0.72675979	0.88381201	0.221496954	459.6	0	5	555	0.2	29481	4764.9137	1283	1
5034	2007/3/14 10:21	1	1	1	0	0	0	87	0	1	0	1	630	226.8952381	477	0
5050	2009/4/2 13:57	1	1	1	0	0.034285714	0.011428571	350	1	5	18	1	862	212.9823232	551	0
5052	2008/5/11 20:00	4	43	145	0.833740978	0.004542822	0.003357345	762.0965517	0	19	12931	0.35862069	648	460.7833333	630	1
5053	2007/2/28 17:44	1	5	24	0.930055085	0.019994738	0.019337017	316.75	1	5	4023	0.416666667	22647	5032.853916	924	1
5057	2006/9/15 17:35	1	1	1	0	0.004347826	0.004347826	230	1	2	9	1	21271	5031.782686	843	0
5058	2006/9/6 3:22	1	1	1	0	0.017391304	0.017391304	230	1	1	1	1	578	295.297619	439	0
5060	2009/4/2 14:06	1	1	1	0	0.028653295	0.008595989	349	1	5	923	1	864	214.9823232	553	0
5062	2009/4/2 13:57	1	1	1	0	0.031518625	0.008595989	349	1	5	849	1	863	213.9823232	552	0
5065	2009/9/30 17:26	1	1	1	0	0.005903188	0.003541913	847	1	5	0	1	29482	4765.9137	1284	0
5069	2008/11/1 21:45	4	16	46	0.819891855	0.015448749	0.024840608	886.5217391	0	19	4111	0.608695652	27364	5036.125914	25117	0
5074	2007/3/14 10:21	1	1	3	0.736187611	0.074610245	0.033407572	299.3333333	0	4	42	0.333333333	630	226.8952381	477	0
5077	2006/12/5 12:36	1	1	2	0.543564443	0.010152284	0.010152284	394	1	4	126	0.5	1093	309.0285714	139	0
5081	2009/3/15 18:05	1	1	3	0.828210102	0.042923434	0.013921114	287.3333333	1	5	2130	1	28297	5045.67542	1218	0
5112	1999/10/8 21:08	1	1	1	0	0	0	0	0	2	136	1	11806	5266.711905	175	0
5118	1999/5/25 18:40	6	38	108	0.850014693	0.024129774	0.024028388	273.9814815	0	9	798	0.055555556	10000	4870.85	9870	1
5125	1997/5/17 10:23	1	1	1	0	0	0	196	0	1	0	1	37	37	1	0
5145	2008/11/14 14:58	1	1	1	0	1	1	0	0	3	187	1	27515	5084.508806	1186	0
5151	2005/11/17 17:14	4	14	26	0.383312024	0.055457018	0.025008868	1301.076923	1	17	962	0.423076923	18750	5013.167377	17201	1
5153	2005/8/15 15:05	1	1	1	0	0.050632911	0.044303797	158	1	2	114	1	18070	5157.762138	662	0
5154	2005/4/23 13:55	1	1	1	0	0.018987342	0.012658228	158	0	2	0	1	16588	4364.469003	525	0
5155	2005/4/23 1:38	1	1	1	0	0.018987342	0	158	0	2	9	1	16583	4359.469003	521	0
5158	2005/1/27 16:49	1	1	1	0	0.032467532	0	154	0	2	0	1	15686	4033.593967	497	0
5159	2005/1/27 16:35	1	1	1	0	0.245033113	0.311258278	151	1	2	112	1	15683	4030.593967	494	1
5164	2003/5/2 16:54	3	16	32	0.638043709	0.123633305	0.094308943	557.34375	0	12	1426	0.5625	10766	4101.424603	9887	1
5166	2002/12/13 14:45	4	15	48	0.650632528	0.037165775	0.025630252	545.4166667	0	11	1161	0.166666667	9418	3711.030159	8840	1
5168	2002/9/2 2:28	1	1	1	0	0.051724138	0.005747126	174	1	2	4	1	20596	5189.673171	684	0
5172	2002/2/24 22:45	1	1	1	0	0	0	176	0	1	0	1	18793	5155.142857	588	1
5173	2005/8/15 15:05	1	1	1	0	0.052631579	0.046052632	152	1	2	1078	1	18073	5160.762138	665	0
5174	2005/4/23 1:39	1	1	1	0	0.019736842	0	152	0	2	964	1	16586	4362.469003	524	0
5175	2005/3/23 14:07	1	1	1	0	0.04	0.026666667	150	1	2	933	1	16000	3951.494073	513	0
5176	2005/1/27 16:50	1	1	1	0	0.032679739	0	153	0	2	878	1	15689	4036.593967	500	0
5177	2005/1/27 16:36	1	1	1	0	0.34	0.546666667	150	1	2	878	1	15685	4032.593967	496	0
5178	2005/8/15 15:05	1	1	1	0	0.052287582	0.045751634	153	1	2	753	1	18072	5159.762138	664	0
5179	2005/4/23 1:39	1	1	1	0	0.019607843	0	153	0	2	639	1	16585	4361.469003	523	0
5180	2005/3/23 14:07	1	1	1	0	0.039735099	0.026490066	151	1	2	608	1	15999	3950.494073	512	0
5181	2005/1/27 16:50	1	1	1	0	0.032467532	0	154	0	2	553	1	15688	4035.593967	499	0
5182	2005/1/27 16:35	1	1	1	0	0.245033113	0.317880795	151	1	2	553	1	15684	4031.593967	495	0
5183	2005/8/15 15:05	1	1	1	0	0.052287582	0.045751634	153	1	2	501	1	18071	5158.762138	663	0
5184	2005/4/23 1:38	1	1	1	0	0.019607843	0	153	0	2	387	1	16584	4360.469003	522	0
5185	2005/3/23 14:06	1	1	1	0	0.039735099	0.026490066	151	1	2	356	1	15998	3949.494073	511	0
5186	2005/1/27 16:50	1	1	1	0	0.032467532	0	154	0	2	301	1	15687	4034.593967	498	0
5187	2005/1/27 16:35	1	1	1	0	0.245033113	0.311258278	151	1	2	301	1	15682	4029.593967	493	0
5216	2003/6/11 14:44	1	2	3	0.044481658	0.105448155	0.309314587	189.6666667	1	3	241	0.666666667	22121	4353.615337	784	0
5237	2001/10/4 11:41	1	1	1	0	0.012658228	0.016877637	1422	0	3	4	1	16779	3886.940079	392	0
5238	2001/9/30 12:16	1	1	1	0	0.10245614	0.134736842	1425	0	3	7	1	5873	2668.135714	123	0
5239	2001/9/23 0:16	1	1	1	0	0.535027473	0.059752747	1456	1	3	50	1	16759	3922.277561	390	0
5241	2001/3/19 22:08	1	1	1	0	0.254752852	0.231939163	789	0	3	1	1	4761	2690.716667	103	0
5249	2003/5/16 14:49	1	1	1	0	0.002714441	0.009229099	1842	1	3	67	1	11040	4268.003968	263	0
5254	2002/9/14 17:32	1	1	1	0	0	0.001079331	1853	1	3	3	1	8581	3645.977778	212	0
5255	2002/9/11 20:24	1	1	1	0	0.002695418	0.001078167	1855	1	3	0	1	21056	5623.404595	725	1
5256	2002/9/11 20:15	1	1	1	0	0.001079331	0	1853	1	3	7	1	21051	5618.404595	723	0
5262	2002/2/7 17:11	1	2	2	0.419921097	0.018756699	0.006430868	933	1	3	244	1	6373	2455.666667	162	0
5266	2001/8/4 15:36	1	1	1	0	0.000987167	0.000987167	1013	1	3	0	1	16559	4324.546825	346	0
5267	2001/8/4 15:35	1	1	1	0	0.026653504	0.011846002	1013	1	3	55	1	16558	4323.546825	345	1
5268	2001/6/10 22:31	1	1	1	0	0.262948207	0.138446215	1004	0	3	10	1	5117	2533.333333	110	1
5270	2001/3/22 10:24	1	1	1	0	1.004241782	0.801696713	943	0	3	3	1	16163	4906.484524	327	0
5272	2001/3/18 18:36	1	1	1	0	0.025608195	0.020486556	781	1	3	1	1	4757	2688.116667	102	0
5273	2001/3/17 16:59	1	1	1	0	0.809462916	0.319693095	782	0	3	33	1	15506	4257.249603	284	1
5276	2001/1/11 19:16	1	1	1	0	0	0	531	0	1	0	1	5000	673.0531746	58	1
5277	2002/6/7 17:53	1	1	1	0	0.014542936	0	1444	1	3	246	1	19246	4282.671861	609	0
5278	2003/5/16 14:50	1	1	1	0	0.002712968	0.009224091	1843	1	3	247	1	11041	4269.003968	264	0
5287	2006/5/3 12:31	1	1	3	0.429533049	0.072033898	0.014124294	236	0	3	269	1	460	237.7666667	365	0
5288	2006/1/20 17:46	1	4	8	0.841728049	0.046533271	0.038157282	268.625	0	4	960	0.75	19260	4861.414474	739	0
5290	2005/11/14 11:11	1	1	3	0.728579833	0.023088023	0.028860029	231	0	3	427	1	349	199.7166667	291	0
5291	2005/11/7 12:36	4	16	33	0.825920965	0.009148998	0.012561719	417.3333333	0	14	3144	0.333333333	18688	5007.423943	17596	1
5292	2004/10/21 15:28	4	11	21	0.931490815	0.003312287	0.007763172	460.047619	0	15	3698	0.619047619	15254	4438.350375	10762	0
5316	2002/8/10 16:38	1	1	1	0	0.178571429	0	1680	1	3	64	1	20297	5087.52518	636	0
5318	2002/6/7 17:52	1	1	1	0	0.014542936	0	1444	1	3	93	1	19245	4281.671861	608	0
5319	2002/4/17 16:57	2	9	15	0.65455985	0.037557722	0.012519241	649.6666667	0	11	202	0.266666667	7181	2887.338095	6450	1
5326	2001/8/10 10:34	2	2	3	0.077598641	0.274984087	0.208147677	523.6666667	1	8	123	0.666666667	16588	4241.611508	14014	0
5339	2007/2/6 19:32	1	2	2	1	0.001603849	0.001603849	623.5	0	5	251	1	2318	398.2612998	26	0
5342	2005/11/18 22:00	1	1	6	0.868265789	0.064691358	0.021728395	337.5	0	3	134	0.666666667	18773	5026.568243	721	1
5343	2005/9/24 19:07	1	3	3	0.878347105	0.006825939	0.005460751	488.3333333	0	4	122	0.666666667	18398	5154.163853	683	0
5347	2003/6/11 15:31	1	1	3	0	0	0	368.3333333	0	1	0	0.333333333	22128	4360.615337	790	1
5348	2010/3/25 11:50	1	1	1	0	0.019417476	0.019417476	103	1	5	287	1	30945	5143.12894	1345	0
5359	2010/3/25 11:50	1	1	1	0	0.011494253	0.011494253	87	1	5	1149	1	30947	5145.12894	1347	0
5360	2010/3/25 11:50	1	1	1	0	0.019417476	0.019417476	103	1	5	365	1	30946	5144.12894	1346	0
5371	2006/4/12 17:46	1	1	1	0	0.002824859	0.002824859	354	0	4	9	1	29976	5245.957994	1331	0
5373	2006/4/3 4:21	1	1	2	0.970950594	0.01910828	0.012738854	392.5	0	4	106	1	410	190.4333333	352	0
5386	2006/4/3 5:35	1	1	1	0	0.032163743	0.020467836	342	0	4	529	1	413	193.4333333	355	0
5391	2006/5/10 7:39	1	1	2	0.581321499	0.026941363	0.030110935	315.5	0	3	346	0.5	467	238.1666667	367	0
5418	2006/4/3 4:37	1	1	2	0.918295834	0.010165184	0.005082592	393.5	0	4	0	0.5	412	192.4333333	354	0
5425	2004/3/30 10:45	3	10	14	0.85329649	0.024426473	0.02607691	432.7857143	0	10	2729	0.5	92	65	92	0
5427	2003/6/11 15:31	1	1	3	0	0	0	265	0	1	0	0.333333333	22128	4360.615337	790	0
5428	2006/4/3 6:27	1	1	2	0.998195879	0.036619718	0.01971831	355	0	4	2054	0.5	416	196.4333333	358	0
5429	2006/4/3 6:45	1	1	2	0.999525689	0.033025099	0.018494055	378.5	0	4	1164	0.5	418	198.4333333	360	0
5430	2006/4/3 5:35	1	1	1	0	0.021377672	0.014251781	421	0	3	529	1	414	194.4333333	356	0
5490	1998/2/14 12:58	1	1	3	0.612952015	0.360248447	0.332298137	107.3333333	0	1	60	0.333333333	4066	1513.5	38	0
5491	1998/1/25 2:10	1	1	3	0	0	0	113	0	1	0	0.333333333	3928	1403.916667	35	0
5493	1998/6/16 1:35	1	1	1	0	0	0	262	0	2	0	1	5702	3705	96	0
5494	1998/6/16 0:34	1	1	1	0	0.805343511	0.076335878	262	1	2	111	1	5701	3704	95	0
5515	1998/6/16 1:35	1	1	1	0	0	0	140	0	1	0	1	5703	3706	97	0
5556	2001/6/18 17:38	2	4	4	0.903119464	0.016326531	0.014285714	122.5	1	10	328	0.75	16490	4819.55	4518	0
5565	1998/8/16 23:35	1	1	2	0	0	0	95	0	1	0	0.5	4456	1435.816667	43	0
5585	2002/11/4 12:14	1	1	1	0	0.062200957	0.081339713	209	0	2	364	1	8927	3474.644841	219	0
5589	2000/6/15 15:04	1	2	6	0	0	0	113.5	0	1	0	0.166666667	14209	5244.166667	242	1
5604	2005/1/29 17:35	1	1	1	0	0.095890411	0.164383562	73	0	3	1060	1	15722	4030.9997	509	0
5619	2006/9/9 0:07	1	1	7	0	0	0	204	0	1	0	0.142857143	21237	5044.332526	832	0
5630	2006/9/10 16:45	1	1	2	0.266764988	0.275362319	0.078904992	310.5	0	1	2	0.5	21255	5034.464163	840	1
5635	2010/2/4 23:34	1	1	2	1	0.005665722	0.005665722	353	0	2	66	0.5	37312	4309.907788	1738	0
5639	2008/11/28 13:04	1	1	2	0.426228657	0.036827195	0.060906516	353	1	2	664	0.5	27567	5054.630119	1189	0
5642	2007/6/5 17:31	4	14	41	0.861796114	0.014347602	0.030110663	1137.268293	0	18	2416	0.487804878	23460	5225.590238	21525	1
5723	1998/6/16 3:07	1	1	1	0	0	0	97	0	1	0	1	5713	3716	98	0
5736	2001/12/6 23:18	1	1	1	0	0.020618557	0.020618557	97	1	3	39	1	378	257.05	2	0
5741	2000/11/21 16:51	1	1	1	0	0.171717172	0.242424242	99	0	2	1	1	3836	2534.85	51	1
5743	2000/6/8 21:10	4	10	27	0.674142281	0.137430091	0.123857591	543.037037	0	11	988	0.407407407	2342	1598.5	2141	1
5779	2000/7/3 12:03	1	1	2	0.985228136	0.012658228	0.009493671	158	0	1	32	1	14243	5224.844048	256	1
5805	2010/2/24 13:02	1	1	4	0.968130014	0.007565337	0.007565337	363.5	1	6	1032	0.25	30805	5210.534877	1296	0
5810	2007/11/15 20:12	2	5	6	0.827532168	0.015850144	0.015850144	462.6666667	0	4	0	0.166666667	33441	4461.112593	18979	0
5814	2006/7/11 12:00	1	1	3	0.645207554	0.017117117	0.002702703	370	1	4	149	0.666666667	532	259.0714286	401	1
5818	2005/12/6 13:22	1	1	1	0	0.002409639	0.002409639	415	1	4	18	1	369	212.0166667	311	0
5819	2005/11/18 21:08	1	1	4	0.863305116	0.023239437	0	355	0	4	92	0.5	18767	5020.568243	715	1
5830	2002/8/10 16:46	1	1	8	0.863931075	0.01027984	0.01027984	218.875	1	1	44	0.375	20312	5102.52518	648	0
5832	2006/7/13 20:32	1	1	1	0	0.00210084	0.00210084	476	1	4	1417	1	1073	384.95	132	0
5834	2005/12/6 13:22	1	1	1	0	0.002105263	0.002105263	475	1	4	1198	1	365	208.0166667	307	0
5836	2005/12/6 13:22	1	1	1	0	0.002525253	0.002525253	396	1	4	909	1	366	209.0166667	308	0
5838	2005/12/6 13:22	1	1	1	0	0.002421308	0.002421308	413	1	4	464	1	367	210.0166667	309	0
5840	2006/1/20 17:46	1	1	1	0	0.064593301	0.035885167	418	0	4	456	1	19268	4869.414474	747	0
5841	2005/12/6 13:22	1	1	1	0	0.002439024	0.002439024	410	1	4	411	1	368	211.0166667	310	0
5842	2010/2/24 13:02	1	1	4	0.987468751	0.006267409	0.006267409	359	1	6	4670	0.75	30813	5218.534877	1304	0
5843	2010/2/24 13:02	1	1	4	0.968130014	0.007565337	0.007565337	363.5	1	6	2556	0.75	30809	5214.534877	1300	0
5886	2003/2/18 22:50	1	1	1	0	0.107476636	0.004672897	214	1	1	203	1	21694	4894.464791	768	0
5892	2007/11/15 19:13	2	5	9	0.896464299	0.061692506	0.065891473	344	0	4	2057	0.444444444	33433	4453.112593	18972	0
5902	2004/1/19 13:39	1	1	1	0	0.005780347	0.005780347	173	0	3	176	1	75	52	75	0
5908	2002/8/10 16:45	1	1	4	0.572555207	0.014857143	0.014857143	218.75	1	1	34	0.5	20304	5094.52518	640	0
5909	2002/8/4 1:02	1	1	4	0.924098946	0.150655022	0.034934498	229	1	1	20	0.25	20261	5074.966631	635	0
5912	2006/7/11 12:09	1	1	3	0.595905918	0.015412511	0.000906618	367.6666667	1	4	3491	0.666666667	541	268.0714286	410	0
5913	2004/1/19 13:40	1	1	1	0	0.005780347	0.005780347	173	0	3	222	1	76	53	76	0
5914	2006/7/11 12:06	1	1	3	0.595905918	0.01528777	0.000899281	370.6666667	1	4	2266	0.666666667	538	265.0714286	407	0
5915	2006/7/11 12:02	1	1	3	0.595905918	0.01534296	0.000902527	369.3333333	1	4	1456	1	535	262.0714286	404	0
5934	2002/7/30 12:40	1	1	7	0	0	0	257.7142857	0	1	0	0.142857143	20237	5071.273485	629	1
5935	2003/3/31 15:59	1	1	1	0	0.276649746	0	394	1	1	239	1	21861	4602.906921	777	0
5944	2006/8/8 11:45	1	1	1	0	0.05	0.011538462	520	1	4	1	1	557	279.0595238	420	0
5945	2006/8/7 13:39	1	1	1	0	0.029644269	0.084980237	506	1	4	27	1	552	275.0595238	415	1
5947	2006/6/28 7:59	3	9	22	0.539313041	0.034916016	0.085041661	343.6818182	0	10	2924	0.590909091	528	256.4	528	0
5962	2006/8/8 11:46	1	1	1	0	0.050505051	0.01010101	495	1	4	1459	1	561	283.0595238	424	0
5963	2006/8/7 13:42	1	1	1	0	0.029106029	0.087318087	481	1	4	1458	1	556	279.0595238	419	0
5964	2006/7/11 12:11	1	1	3	0.617059114	0.013876843	0.000867303	384.3333333	1	4	4277	0.666666667	544	271.0714286	413	0
5965	2006/8/8 11:46	1	1	1	0	0.04789272	0.009578544	522	1	4	1267	1	560	282.0595238	423	0
5966	2006/8/7 13:42	1	1	1	0	0.027559055	0.082677165	508	1	4	1266	1	555	278.0595238	418	0
5968	2006/8/8 11:45	1	1	1	0	0.047801147	0.009560229	523	1	4	709	1	559	281.0595238	422	0
5969	2006/8/7 13:40	1	1	1	0	0.027504912	0.082514735	509	1	4	708	1	554	277.0595238	417	0
5971	2006/8/8 11:45	1	1	1	0	0.048076923	0.009615385	520	1	4	444	1	558	280.0595238	421	0
5972	2006/8/7 13:40	1	1	1	0	0.027667984	0.083003953	506	1	4	443	1	553	276.0595238	416	0
5977	2008/6/30 14:30	1	1	5	0.768032724	0.10437452	0.066768995	260.6	1	5	250	0.2	763	177.4246753	517	0
5986	2003/12/17 15:15	1	1	1	0	0.009049774	0.011312217	442	0	2	136	1	12806	4292.14127	379	0
5994	2008/4/11 18:53	2	2	2	0.945660305	0.001742666	0.001452222	1721.5	1	7	3383	1	25827	4969.909407	17411	0
5995	2003/12/17 15:15	1	1	1	0	0.009049774	0.011312217	442	0	2	146	1	12807	4293.14127	380	0
5996	2008/4/11 18:53	2	2	2	0.945660305	0.001734605	0.001445504	1729.5	1	7	3034	1	25825	4967.909407	17409	0
5997	2008/4/11 18:53	2	2	2	0.945660305	0.001698273	0.001415228	1766.5	1	7	1945	1	25823	4965.909407	17407	0
5998	2008/4/11 18:53	2	2	3	0.926262155	0.001442539	0.001282257	2079.666667	1	10	2084	1	25821	4963.909407	17405	0
5999	2008/4/11 18:52	2	2	4	0.951341595	0.001938852	0.001789709	1676.25	1	11	1155	1	25818	4960.909407	17402	0
6003	2008/3/8 19:32	3	3	3	0.657281778	0.021788991	0.010321101	1162.666667	1	13	441	1	25355	4775.845342	22662	0
6009	2006/4/27 14:24	1	1	1	0	0.058558559	0.29954955	444	1	3	1	1	19915	4744.468523	755	0
6010	2006/4/26 18:32	3	4	6	0.546077601	0.032565889	0.031960012	1100.333333	0	14	47	0.5	30026	5263.569031	24699	1
6015	2003/7/18 9:27	1	1	1	0	0.007594937	0.005063291	395	1	2	109	1	1	1	1	0
6020	2003/7/22 10:08	1	1	1	0	0.007594937	0.005063291	395	0	2	352	1	46	46	46	0
6046	2007/11/15 17:25	7	48	124	0.928184912	0.009224118	0.009211835	656.5887097	0	19	1222	0.048387097	33418	4438.112593	32639	1
6048	2006/3/1 1:30	4	12	26	0.868368135	0.009241812	0.010228802	428.6538462	1	8	3711	0.538461538	1021	436	756	0
6052	2002/7/30 12:40	1	1	4	0	0	0	117.25	0	1	0	0.25	20237	5071.273485	629	1
6072	2003/2/18 22:50	1	1	5	0.883413178	0.1	0.004878049	328	1	2	835	0.2	21693	4893.464791	767	1
6083	2003/3/31 15:53	1	1	1	0	0.276649746	0	394	1	1	208	1	21860	4601.906921	776	0
6106	1998/5/15 16:10	1	1	1	0	0	0	164	0	1	0	1	4319	1569	41	0
6112	2005/1/8 17:51	4	6	6	0.985647025	0.003858875	0.004410143	604.6666667	0	7	890	0.666666667	15574	4102.62798	11642	0
6113	2002/9/4 16:31	7	123	446	0.796240783	0.083250271	0.074506612	404.9058296	0	17	16807	0.320627803	21042	5620.029709	20856	1
6136	2001/8/7 14:16	1	3	4	0.502411027	0.226463104	0.025445293	98.25	1	4	229	0.75	16578	4337.852381	353	1
6139	2001/5/9 19:00	1	1	1	0	0	0	214	0	1	0	1	16314	4855.696032	329	0
6165	2000/11/22 14:34	1	1	2	0.924457141	0.034883721	0.581395349	43	0	3	362	1	3843	2541.016667	58	0
6176	2004/10/24 22:14	1	5	6	0.885126682	0.00617284	0.00617284	486	1	7	1083	1	15277	4454.681904	477	0
6189	1999/9/18 15:05	3	28	70	0.916689186	0.035780745	0.039730991	437.5857143	1	9	3470	0.385714286	998	869	923	1
6194	1997/11/5 16:37	1	1	2	0	0	0	17.5	0	1	0	0.5	3232	2896.333333	49	1
6203	2004/9/13 23:50	2	2	2	0.881290899	0.054878049	0.006097561	82	1	6	1056	1	14991	4373.353039	3790	0
6215	2005/1/29 17:35	1	1	1	0	0.25	0.25	8	0	3	1192	1	15722	4030.9997	509	0
6223	1998/8/30 15:37	1	1	1	0	0.120603015	0.195979899	199	0	2	76	1	4538	1441.516667	50	1
6228	1997/5/19 0:31	1	1	1	0	0	0	0	0	2	62	1	188	186	1	0
6229	1997/3/18 13:31	1	1	1	0	0	0	97	0	1	0	1	3470	2419.5	32	0
6292	1998/6/16 13:53	1	1	1	0	0	0	51	0	1	0	1	5738	3741	99	0
6297	2000/6/15 14:55	1	2	2	0	0	379	0	1	2	67	1	14202	5237.166667	235	0
6307	2000/9/18 16:11	1	1	1	0	0	0	0	0	3	53	1	544	400.5	3	0
6326	2000/4/11 11:53	1	1	1	0	0	0	234	0	1	0	1	677	258.347619	4	0
6341	2004/9/17 17:14	1	1	1	0	1.010989011	0.78021978	364	1	2	198	1	15048	4397.438428	442	1
6350	2001/1/23 19:41	1	1	1	0	0	0	270	0	1	0	1	14597	3548.892857	263	1
6354	2010/2/7 15:48	3	12	23	0.758505342	0.031224726	0.013373772	1505.217391	1	22	664	0.565217391	30577	5077.555838	22091	1
6359	2007/7/25 18:16	4	6	9	0.725443564	0.020741003	0.006204574	626.7777778	1	18	585	1	23792	5125.587601	22397	1
6360	2007/7/15 18:54	1	2	2	0.554778163	0.02016129	0.021505376	372	0	6	288	1	23723	5158.74191	956	0
6365	2004/12/2 1:14	1	1	1	0	0.06684492	0.032085561	374	1	3	27	1	519	310	15	0
6366	2004/11/5 14:15	4	13	22	0.724705518	0.009677541	0.016860091	1202.409091	0	15	772	0.772727273	15330	4388.909743	14444	1
6368	2004/3/3 9:24	1	1	1	0	0.003322259	0.003322259	301	1	2	213	1	24309	4414.372508	916	1
6370	2003/7/27 16:12	1	1	1	0	0.003322259	0.003322259	301	0	2	0	1	22388	4346.498868	804	0
6371	2003/7/27 15:30	1	1	1	0	0.003322259	0.003322259	301	0	2	0	1	22386	4344.498868	803	0
6377	2002/6/12 17:09	1	1	1	0	0.124161074	0.067114094	298	0	2	99	1	19249	4278.135029	610	1
6378	2002/3/5 0:54	1	1	1	0	0.073943662	0.084507042	284	1	2	39	1	18907	5255.06075	589	0
6379	2002/1/25 10:40	1	1	1	0	0.003571429	0.003571429	280	1	2	16	1	6365	2557.914286	159	0
6381	2001/11/15 13:40	1	1	1	0	0.003571429	0.003571429	280	0	2	44	1	18709	5657.30487	545	0
6382	2001/10/2 18:38	1	1	1	0	0.010714286	0.007142857	280	0	2	106	1	5923	2710.952381	125	0
6385	2001/2/12 16:49	1	1	1	0	0.007380074	0.011070111	271	1	1	0	1	15426	4283.24881	281	0
6386	2001/2/12 13:37	1	1	1	0	0.003676471	0	272	0	1	0	1	15423	4280.24881	280	0
6387	2001/2/12 8:55	1	1	1	0	0.003690037	0	271	0	1	19	1	15417	4274.24881	278	0
6389	2001/1/23 22:40	1	1	1	0	0.014814815	0.014814815	270	0	1	0	1	14598	3549.892857	264	0
6445	2000/3/19 16:59	1	1	1	0	1	1	0	0	3	53	1	1895	1350.5	5	0
6446	1998/10/30 23:10	1	1	2	0	0	0	115.5	0	1	0	0.5	4563	1328.433333	57	0
6456	1999/5/25 18:04	3	9	15	0.775196504	0.011889597	0.010898797	471	0	9	0	0.2	9892	4762.85	9050	0
6471	2007/8/26 19:22	1	1	1	0	0.629757785	0.740484429	289	0	2	42	1	24152	5132.987868	979	0
6472	2007/5/17 15:11	1	1	1	0	0	0	120	0	1	0	1	32798	5065.246971	1500	0
6481	2007/7/15 19:06	1	2	2	0.918295834	0.039911308	0.039911308	225.5	0	3	118	0.5	23726	5161.74191	959	1
6487	2008/9/30 6:52	1	1	1	0	0	0	27	1	1	0	1	141	138	7	0
6488	2010/4/2 11:19	1	1	1	0	0.025	0.025	120	1	3	90	1	640	247.9738095	15	0
6530	2004/10/16 17:50	1	1	2	0.980798365	0.069729286	0.071369975	609.5	0	2	80	1	15207	4414.109022	450	0
6541	2004/11/17 16:30	1	1	1	0	0.004051864	0.004051864	1234	0	2	0	1	15390	4360.557579	482	1
6542	2004/11/17 11:54	1	1	2	0.289986047	0.133435583	0.047546012	652	0	2	56	1	15381	4351.557579	481	1
6543	2004/9/14 0:06	1	1	1	0	0.006306306	0.018018018	1110	1	2	16	1	14992	4367.835073	438	0
6549	2003/6/11 21:36	1	1	2	0.431861294	1.130272953	0.745657568	403	1	2	112	1	22140	4372.615337	792	0
6555	2004/3/21 22:57	1	1	1	0	0.0302267	0.01511335	794	1	2	6	1	24391	4348.322236	933	0
6560	2005/6/15 9:55	1	1	1	0	0.002352941	0.002352941	1275	1	3	35	1	27087	4186.679731	1063	0
6561	2005/5/11 14:07	1	1	1	0	0.002352941	0.002352941	1275	0	3	0	1	26909	4132.051199	1044	0
6562	2005/5/11 13:57	1	1	1	0	0.008627451	0.001568627	1275	1	3	0	1	26906	4129.051199	1042	0
6563	2005/5/11 10:53	1	1	1	0	0.001573564	0.001573564	1271	0	3	23	1	26905	4128.051199	1041	1
6565	2005/4/2 19:01	1	1	1	0	0.009486166	0.003952569	1265	0	3	66	1	16215	4099.623307	516	0
6566	2005/1/26 17:25	1	1	1	0	0.039777247	0.018297534	1257	0	3	3	1	15670	4030.60416	491	0
6567	2005/1/23 19:13	1	1	1	0	0.016976556	0.013742926	1237	1	3	52	1	528	295.1666667	16	0
6568	2004/12/2 17:48	1	1	2	0.591672779	0.010687023	0.005343511	655	1	2	15	1	26609	5215.443561	1030	1
6569	2004/12/2 15:31	1	1	1	0	0.001620746	0.001620746	1234	0	2	15	1	26599	5205.443561	1027	0
6575	2004/8/29 23:31	1	1	2	0.372073539	0.447068404	0.064332248	614	0	2	95	1	26403	5499.773409	1017	1
6577	2004/5/26 14:48	1	1	2	0.044209173	0.239955357	0.220982143	448	1	2	127	1	24770	4496.591647	937	0
6578	2004/4/1 18:35	1	1	1	0	0.04035309	0.035308953	793	1	2	10	1	13563	4059.379654	392	0
6582	2003/12/8 16:54	1	1	1	0	0.002538071	0.002538071	788	1	2	0	1	12795	4318.838095	377	0
6583	2003/12/8 16:51	1	1	1	0	0.001269036	0	788	0	2	1	1	12793	4316.838095	375	0
6584	2003/12/7 14:55	1	2	2	0.99107606	0.005901639	0.005901639	762.5	0	6	14	1	12784	4322.319048	372	0
6586	2003/12/1 18:13	1	1	1	0	0.00635324	0	787	1	1	52	1	24067	5302.968013	909	0
6587	2003/10/10 15:26	1	1	1	0	0.076726343	0.074168798	782	1	1	27	1	23974	5534.785193	908	1
6588	2003/9/13 12:27	1	1	1	0	0.025608195	0.019206146	781	1	1	0	1	23940	5618.08491	901	1
6589	2003/9/13 12:26	1	1	2	0.566509507	0.026376147	0.025229358	436	1	2	39	1	23939	5617.08491	900	1
6590	2003/9/11 15:01	1	1	1	0	0.010269576	0.003851091	779	1	1	1	1	23910	5591.210667	898	0
6591	2003/9/10 15:57	1	1	1	0	0.005154639	0.005154639	776	0	1	38	1	23901	5582.892485	894	1
6594	2003/3/20 13:14	1	1	2	0	0	0	294	1	1	0	0.5	21788	4560.386158	774	1
6595	2005/10/20 12:14	1	1	1	0	0.004962779	0.004962779	806	1	3	768	1	18573	5057.199664	694	0
6596	2004/5/26 14:48	1	1	2	0.044209173	0.239687848	0.220735786	448.5	1	2	549	1	24772	4498.591647	939	0
6597	2004/3/21 22:57	1	1	1	0	0.0302267	0.01511335	794	1	2	190	1	24392	4349.322236	934	0
6598	2004/3/17 8:16	1	1	2	0.918295834	0.034129693	0.030716724	439.5	1	2	409	1	24374	4341.516639	932	0
6599	2003/12/8 16:54	1	1	1	0	0.002538071	0.002538071	788	1	2	86	1	12796	4319.838095	378	0
6600	2003/12/8 16:51	1	1	1	0	0.001269036	0	788	0	2	86	1	12794	4317.838095	376	0
6601	2003/12/7 14:56	1	2	2	0.99107606	0.005901639	0.005901639	762.5	0	6	211	1	12786	4324.319048	374	0
6602	2003/12/1 18:19	1	1	1	0	0.007623888	0.007623888	787	1	1	79	1	24072	5307.968013	913	0
6603	2003/12/1 18:14	1	1	1	0	0.00635324	0	787	1	1	79	1	24068	5303.968013	910	0
6604	2005/10/20 12:14	1	1	1	0	0.00394011	0.00394011	1269	1	3	322	1	18572	5056.199664	693	0
6605	2005/5/11 13:58	1	1	1	0	0.008668243	0.001576044	1269	1	3	160	1	26907	4130.051199	1043	0
6606	2005/4/2 19:02	1	1	1	0	0.009486166	0.003952569	1265	0	3	121	1	16216	4100.623307	517	0
6607	2005/1/26 17:25	1	1	1	0	0.039777247	0.018297534	1257	0	3	55	1	15671	4031.60416	492	0
6608	2005/1/23 19:14	1	1	1	0	0.016976556	0.013742926	1237	1	3	52	1	529	296.1666667	17	0
6610	2005/4/18 23:35	1	1	2	0.629249224	0.009687034	0.004470939	671	1	3	153	1	26865	4150.022696	1040	0
6616	2004/3/15 11:17	1	1	2	0.918295834	0.034129693	0.030716724	439.5	0	2	203	1	24363	4331.443984	930	1
6617	2003/12/1 18:19	1	1	2	0.918295834	0.010262258	0.010262258	438.5	1	2	79	1	24071	5306.968013	912	1
6621	2003/7/31 22:25	1	1	1	0	0.012658228	0	79	0	2	50	1	12025	4644.185317	344	0
6627	2003/12/1 18:19	1	1	1	0	0.033333333	0.033333333	90	1	2	116	1	24073	5308.968013	914	0
6634	2007/4/7 12:09	1	1	1	0	0.075	0.016666667	120	0	3	167	1	32788	5158.870121	1496	0
6636	2005/5/30 20:07	1	1	1	0	0.023255814	0.023255814	129	0	2	59	1	16948	4485.195366	551	0
6649	2007/7/16 17:20	1	1	1	0	0.091666667	0.033333333	120	1	3	100	1	23741	5170.363051	966	0
6651	2006/10/22 13:49	1	1	1	0	0.300884956	0.584070796	113	0	3	3	1	21521	5010.36971	869	0
6654	2006/7/22 23:07	3	4	7	0.820968819	0.11033275	0.043199066	244.7142857	0	10	405	0.857142857	20785	4921.87004	18556	1
6660	2005/3/30 19:45	1	1	1	0	0.046511628	0.007751938	129	1	1	18	1	650	396.8333333	51	0
6661	2005/3/12 10:36	1	1	2	0	0	0	64.5	0	1	0	0.5	595	353.3333333	24	1
6662	2005/4/1 3:41	1	1	2	0.863120569	0.031007752	0.023255814	64.5	1	1	22	1	654	400.8333333	53	0
6677	2001/3/12 20:17	1	1	1	0	0.95	0.84	100	0	2	17	1	4723	2678.183333	99	0
6678	2001/2/23 15:38	1	1	1	0	0	0	72	1	1	0	1	15500	4289.132937	283	0
6682	2002/8/13 23:01	1	1	1	0	0.026785714	0.026785714	112	0	4	39	1	20321	5080.576443	649	0
6683	2002/7/5 11:31	1	1	1	0	0.089285714	0.008928571	112	0	4	253	1	871	194.9242063	6	0
6732	2000/11/21 19:00	1	1	5	0.900017304	0.293991416	0.227467811	93.2	0	2	647	0.6	3841	2539.85	56	0
6738	2004/11/28 18:49	1	1	4	0.921260208	0.22410148	0.114164905	118.25	0	3	1096	0.5	15437	4305.561799	487	0
6740	2002/9/5 17:01	1	1	4	0.998848406	0.053418803	0.079059829	117	0	2	25	0.5	8558	3661.002381	206	0
6746	2001/1/24 14:42	8	80	598	0.999195045	0.008924567	0.009030993	219.9782609	0	16	82480	0.342809365	15208	4158.396429	15108	0
6748	2000/10/23 21:38	5	10	16	0.308001556	0.079734219	0.168903654	470.3125	1	13	545	0.5	3503	2249.566667	3439	1
6758	2001/3/22 1:16	5	32	100	0.868667477	0.093261044	0.124203756	485.09	0	13	741	0.05	16162	4905.484524	15320	1
6765	2004/11/27 13:51	2	6	8	0.991185754	0.001543686	0.001543686	1214.625	1	13	343	1	15431	4305.911366	1174	0
6771	2003/1/9 13:27	1	1	1	0	0.018691589	0.004672897	214	0	2	2	1	9628	3833.436508	235	0
6772	2003/1/7 16:42	1	1	2	0.503258335	0.047058824	0.164705882	127.5	0	2	502	1	9591	3823.88373	233	0
6776	2001/11/12 12:44	1	1	2	0.650022422	0.046428571	0.017857143	140	0	2	25	1	18699	5662.700758	544	0
6788	2000/6/12 0:01	1	1	1	0	0	0	249	0	1	0	1	14095	5150.920238	224	1
6804	2003/10/9 9:38	1	1	1	0	0.1	0.066666667	60	1	2	399	1	23969	5530.724234	907	0
6818	2006/5/4 16:39	1	1	1	0	0.513157895	0.723684211	228	0	2	8	1	19996	4780.103175	756	1
6823	2009/4/7 13:57	1	1	1	0	0.045454545	0.090909091	22	0	4	187	1	28516	5051.267958	1251	0
6824	2008/10/2 8:20	1	1	1	0	0.173913043	0.260869565	23	0	4	2	1	163	160	9	0
6833	2006/4/26 18:41	1	1	1	0	0.357142857	0.206349206	126	0	2	71	1	30027	5264.569031	1333	0
6834	2006/2/14 10:03	1	1	1	0	0.025	0.008333333	120	0	2	3	1	19457	4830.669078	752	0
6836	2009/4/7 14:10	1	1	1	0	0.026548673	0.008849558	226	1	4	917	1	28517	5052.267958	1252	0
6837	2009/4/7 14:11	1	1	1	0	0.026548673	0.008849558	226	1	4	917	1	28518	5053.267958	1253	0
6846	2006/4/26 18:46	1	1	1	0	0.904977376	0.036199095	221	0	2	0	1	30028	5265.569031	1334	0
6851	2008/9/30 7:17	1	1	1	0	0.88	14.64	25	0	4	142	1	161	158	8	0
6865	2001/2/10 21:18	1	1	1	0	0	0	55	0	1	0	1	15325	4184.39881	277	0
6866	2002/8/16 22:43	1	1	1	0	1	1	0	0	2	2	1	20376	5125.949531	670	0
6872	2001/3/13 19:57	1	1	1	0	0	0	598	0	1	0	1	4726	2678.6	100	0
6874	2002/1/11 16:27	1	1	1	0	0.075067024	0.08847185	373	0	2	0	1	6334	2583.97381	158	0
6875	2002/1/10 15:09	1	1	1	0	0.054545455	0.013636364	660	0	2	0	1	18764	5491.321176	580	0
6882	2002/1/11 1:33	1	1	1	0	0.010526316	0.010526316	380	0	2	1	1	18767	5494.063276	583	0
6883	2002/1/10 18:46	1	1	1	0	0.015789474	0.005263158	380	0	2	0	1	18766	5493.321176	582	0
6884	2002/1/10 18:40	1	1	1	0	0.018567639	1.236074271	377	0	2	0	1	18765	5492.321176	581	0
6886	2002/1/10 13:08	1	1	1	0	0.040880503	0.066037736	636	0	2	0	1	18763	5490.321176	579	0
6887	2002/1/10 12:51	1	1	1	0	0.095975232	0.044891641	646	0	2	66	1	18762	5489.321176	578	0
6892	2001/7/18 22:12	3	3	3	0.180029969	0.076684741	0.028272657	860.6666667	0	7	188	1	5419	2607.333333	5000	1
6893	2001/6/6 13:07	2	6	6	0.865823164	0.017327861	0.004559964	731	0	10	76	1	5091	2531.716667	3512	0
6894	2001/5/30 10:18	1	1	1	0	0.011494253	0.013136289	609	0	2	70	1	16429	4832.211508	338	1
6896	2001/3/16 0:08	1	1	1	0	0.041050903	0.014778325	609	0	1	3	1	4736	2677.25	101	0
6907	2010/5/15 5:31	1	1	1	0	0.010438413	0.010438413	479	1	7	79	1	800	450.7666667	38	0
6909	2009/11/4 7:51	1	1	1	0	0.018789144	0.006263048	479	1	7	132	1	504	254.25	19	0
6910	2009/6/25 15:33	1	1	1	0	0.010526316	0.006315789	475	1	7	0	1	28781	4816.622133	1258	0
6911	2009/6/25 8:03	1	1	1	0	0.016913319	0.006342495	473	1	7	7	1	441	276.3333333	18	1
6914	2009/5/14 16:31	2	2	2	0.930986542	0.063738739	0.015540541	2220	0	13	56	1	427	311.1666667	300	0
6915	2009/3/26 18:29	1	1	1	0	0.004716981	0.004716981	424	0	7	8	1	28376	5030.12518	1230	0
6916	2009/3/18 16:30	1	1	1	0	0.011792453	0.004716981	424	0	7	0	1	397	346	14	1
6917	2009/3/18 15:27	1	1	1	0	0.05952381	0.007142857	420	0	7	19	1	395	344	12	0
6920	2008/12/15 17:13	1	1	1	0	0.014962594	0.017456359	401	0	7	0	1	34516	3558.457597	1569	0
6921	2008/12/15 16:39	1	1	1	0	0.007481297	0.004987531	401	0	7	0	1	34515	3557.457597	1568	0
6922	2008/12/15 16:11	1	1	1	0	0.004987531	0.002493766	401	0	7	160	1	34514	3556.457597	1567	0
6923	2008/7/8 11:11	1	1	1	0	0.005	0.005	400	1	7	53	1	56	56	3	0
6928	2007/7/16 4:40	1	1	1	0	0.00273224	0.00273224	366	0	5	1	1	111	111	3	0
6931	2007/5/31 11:13	7	10	10	0.976461761	0.002123663	0.002123663	1224.3	0	15	849	1	2397	429.332437	1970	0
6932	2007/5/22 11:31	1	1	1	0	0.002710027	0.002710027	369	0	3	80	1	211	137.25	4	0
6933	2007/3/3 13:50	1	1	1	0	0.021680217	0.008130081	369	0	2	21	1	32730	5498.348787	1495	0
6935	2007/2/8 10:16	1	1	1	0	0	0	368	0	1	0	1	32665	5677.789543	1493	1
6936	2010/5/15 5:32	1	1	1	0	0.00968523	0.00968523	413	1	7	962	1	802	452.7666667	40	0
6937	2010/2/5 6:08	1	1	1	0	0.00968523	0.002421308	413	1	7	863	1	711	412.1666667	37	0
6938	2009/11/4 7:51	1	1	1	0	0.01937046	0.004842615	413	1	7	770	1	506	256.25	21	0
6939	2009/3/26 18:29	1	1	1	0	0.002444988	0.002444988	409	0	7	547	1	28377	5031.12518	1231	0
6940	2009/3/18 16:30	1	1	1	0	0.009779951	0.002444988	409	0	7	539	1	398	347	15	0
6941	2009/3/18 15:27	1	1	1	0	0.059259259	0.004938272	405	0	7	539	1	396	345	13	0
6943	2008/7/8 11:12	1	1	1	0	0.0025	0.0025	400	1	7	286	1	57	57	4	0
6944	2008/5/9 10:28	2	2	2	0.873981048	0.010928962	0.001738698	2013	1	12	355	1	17	17	14	0
6945	2010/5/15 5:32	1	1	1	0	0.010438413	0.010438413	479	1	7	324	1	801	451.7666667	39	0
6946	2009/11/4 7:51	1	1	1	0	0.018789144	0.006263048	479	1	7	132	1	505	255.25	20	0
6955	2009/11/30 21:31	3	3	3	0.647642345	0.00292887	0.047698745	796.6666667	0	14	0	0.333333333	36255	3892.312197	29798	0
6956	2009/11/30 20:08	3	3	3	0.682226394	0.047349251	0.004046945	823.6666667	0	14	469	1	36252	3889.312197	29795	0
6957	2009/7/27 0:09	1	1	1	0	0.013133208	0.009380863	533	0	2	1	1	28941	4733.709473	1268	0
6958	2009/7/26 23:34	1	1	1	0	0.003752345	0.003752345	533	1	2	45	1	28939	4733.790755	1266	0
6963	2009/7/27 0:10	1	1	1	0	0.013133208	0.009380863	533	0	2	203	1	28942	4734.709473	1269	0
6964	2009/7/26 23:34	1	1	1	0	0.003752345	0.003752345	533	1	2	202	1	28940	4734.790755	1267	0
6965	2010/1/7 19:38	1	1	1	0	0.1056	0.0416	625	0	5	5	1	46	46	5	0
6981	2004/5/31 13:18	1	1	1	0	0	0	184	0	1	0	1	138	105	136	0
7007	2008/7/11 7:56	1	1	2	0.975119065	0.090056285	0.011257036	266.5	0	5	112	0.5	766	179.5877706	519	0
7011	2007/3/14 10:15	1	1	1	0	0	0	55	0	1	0	1	626	222.8952381	473	0
7027	2004/5/31 13:18	1	1	2	0	0	0	223	0	1	0	0.5	138	105	136	1
7030	2008/11/12 8:43	1	1	3	0.238996669	0.424802111	0.232189974	126.3333333	0	5	484	0.666666667	816	196.9898629	526	0
7032	2007/7/12 19:10	1	1	1	0	0.023364486	0.046728972	214	1	4	134	1	23704	5151.954107	946	0
7055	2007/3/14 10:15	1	1	1	0	0.018518519	0	54	0	3	14	1	626	222.8952381	473	0
7058	2010/5/12 21:03	1	1	3	0.55603265	0.023529412	0.023529412	141.6666667	0	1	3	0.333333333	37782	4661.522256	1791	0
7072	2010/5/13 11:58	1	1	1	0	0.007968127	0	251	1	2	1	1	671	260.9285714	24	0
7074	2010/5/11 22:19	1	1	18	0	0	0	200.3333333	0	1	0	0.055555556	37778	4657.764302	1787	1
7075	2010/5/13 20:39	1	1	1	0	0.00310559	0.00310559	322	0	2	0	1	31123	4897.570253	1364	0
7076	2010/5/13 20:32	1	1	3	0.987619717	0.014925373	0.013681592	268	0	2	2	0.666666667	31122	4896.570253	1363	0
7082	2010/5/13 11:58	1	1	1	0	0.005494505	0.005494505	182	1	2	2	1	671	260.9285714	24	0
7084	2010/5/15 6:21	1	1	1	0	0.003921569	0.003921569	255	0	2	0	1	37800	4678.84617	1807	0
7085	2010/5/15 6:08	1	1	1	0	0.003921569	0.003921569	255	0	2	2	1	37797	4675.84617	1806	0
7086	2010/5/13 20:19	1	1	1	0	0.003921569	0.003921569	255	0	2	0	1	31119	4893.570253	1360	0
7090	2010/5/12 12:50	1	1	3	0.94639463	0.011922504	0.011922504	223.6666667	0	2	3	0.333333333	31110	4888.947211	1358	0
7094	2010/5/13 20:43	1	1	1	0	0.006644518	0.006644518	301	1	2	0	1	31124	4898.570253	1365	0
7097	2010/5/12 7:07	1	1	1	0	0.003067485	0.003067485	326	0	1	1	1	37779	4658.522256	1788	1
7101	2010/5/13 11:58	1	1	1	0	0	0.014705882	68	1	2	2	1	671	260.9285714	24	0
7128	2010/5/13 18:51	1	1	8	0.825310185	0.00987526	0.055613306	240.5	1	3	6	0.875	37791	4670.387787	1800	0
7129	2010/5/13 11:58	1	1	1	0	0	0.011029412	272	1	3	1	1	671	260.9285714	24	0
7146	2010/5/13 20:13	1	1	5	0.906462709	0.01192053	0.01589404	302	0	3	4	0.4	37796	4675.387787	1805	0
7150	2010/5/12 21:03	1	1	1	0	0	0	74	0	1	0	1	37783	4662.522256	1792	0
7177	2007/7/6 16:17	1	1	1	0	0.021996616	0.003384095	1182	0	9	0	1	547	63.91713303	6	0
7180	2007/4/6 5:16	1	1	1	0	0.002780352	0.001853568	1079	1	9	0	1	507	88.28801182	36	0
7181	2007/4/6 4:49	1	1	1	0	0.062152134	0.141929499	1078	1	9	24	1	506	87.28801182	35	1
7182	2006/10/21 2:31	1	1	1	0	0.018421053	0.000877193	1140	1	8	14	1	471	62.89092435	27	0
7193	2001/10/24 4:07	1	1	1	0	0.004545455	0.004545455	660	0	4	46	1	224	116.1333333	6	0
7208	2005/9/29 9:44	1	1	1	0	0.505116279	0.064186047	1075	1	7	129	1	445	70.17885448	15	1
7213	2002/2/23 19:17	1	1	1	0	0.066371681	0.022123894	678	0	4	5	1	232	108.2166667	7	1
7219	2010/3/22 21:29	1	1	1	0	0.023685731	0.017331023	1731	0	10	25	1	68	68	7	0
7221	2010/1/5 20:30	1	1	1	0	0.00116144	0.0029036	1722	0	10	0	1	38	38	4	0
7222	2010/1/5 20:12	1	1	1	0	0.022028986	0.013333333	1725	0	10	3	1	37	37	3	0
7224	2009/12/15 2:17	1	1	1	0	0.09133217	0.002908668	1719	1	10	4	1	33	33	2	0
7225	2009/12/11 16:50	1	1	1	0	0.009919405	0.002479851	1613	0	9	92	1	30157	5044.619166	1286	0
7226	2009/9/10 9:59	1	1	1	0	0.005590062	0.005590062	1610	1	9	38	1	523	43.02202796	42	0
7228	2009/8/3 11:18	1	1	1	0	0.317361543	0.172993155	1607	1	9	4	1	522	43.72418464	41	1
7229	2009/7/30 5:28	1	1	1	0	0.004123711	0.002061856	1455	0	9	49	1	511	197.9166667	11	0
7236	2008/8/22 13:57	2	2	2	0.863120569	0.00155521	0.00155521	2250.5	1	10	147	1	34500	3841.182682	19502	0
7237	2008/5/9 11:53	1	1	1	0	0.015706806	0.023934181	1337	0	9	52	1	26055	5040.779625	1169	0
7238	2008/3/18 23:33	1	1	1	0	0.176688938	0.046770601	1347	0	9	0	1	517	64.23815037	40	0
7239	2008/3/18 20:29	1	1	1	0	0.065520066	0.025389025	1221	1	9	7	1	514	61.23815037	39	0
7240	2008/3/11 22:18	1	1	1	0	0.009228188	0.000838926	1192	1	9	2	1	25380	4768.484643	1093	0
7241	2008/3/9 21:23	1	1	1	0	0.005872483	0.002516779	1192	1	9	90	1	25358	4771.243275	1092	0
7244	2007/10/22 6:40	1	1	1	0	0.002531646	0.000843882	1185	0	9	25	1	200	168	4	0
7245	2007/9/27 16:39	1	1	1	0	0.002535926	0.00591716	1183	1	9	33	1	24496	5262.786183	994	0
7246	2007/8/25 5:21	1	1	1	0	0.005902192	0.001686341	1186	0	9	3	1	513	85.01615435	38	0
7247	2007/8/22 19:03	1	1	1	0	0.001692047	0.001692047	1182	1	9	38	1	24116	5160.732713	968	0
7248	2007/7/15 18:34	1	1	1	0	0.001692047	0.001692047	1182	1	9	9	1	23715	5150.74191	948	0
7250	2007/7/6 9:36	1	1	1	0	0.082403433	0.004291845	1165	0	9	43	1	546	62.91713303	5	0
7251	2007/5/24 14:54	1	1	1	0	0.002739726	0.001826484	1095	0	9	47	1	23304	5131.2018	941	0
7252	2007/4/7 21:15	1	1	1	0	0.032876712	0.006392694	1095	1	9	1	1	508	89.27967849	37	0
7255	2007/3/13 5:06	1	1	1	0	0.005244755	0.000874126	1144	0	9	51	1	26	26	2	0
7256	2007/1/21 21:17	1	1	1	0	0.014899211	0.014022787	1141	0	8	12	1	22096	4782.872517	873	0
7257	2007/1/9 20:18	1	1	1	0	0.001754386	0.001754386	1140	0	8	15	1	473	60.87744755	29	0
7258	2006/12/25 20:02	1	1	1	0	0.001754386	0.001754386	1140	1	8	65	1	472	60.05327728	28	1
7262	2006/9/16 9:31	1	1	1	0	0.005342832	0.005342832	1123	1	8	4	1	21272	5029.17959	844	0
7263	2006/9/12 20:39	1	1	1	0	0.032947462	0.024042743	1123	1	8	28	1	470	63.73942724	26	0
7264	2006/8/15 9:05	1	1	1	0	0.002685765	0.002685765	1117	1	8	15	1	469	67.38416722	25	0
7265	2006/7/31 1:15	1	1	1	0	0.00179051	0.00179051	1117	1	8	3	1	468	67.91248196	24	0
7266	2006/7/28 18:58	1	1	1	0	0.022381379	0.026857654	1117	0	8	2	1	467	67.0008658	23	1
7267	2006/7/26 3:24	1	1	1	0	0.18594306	0.026690391	1124	0	8	229	1	466	66.02559108	22	1
7268	2005/12/9 20:09	1	1	1	0	0.006060606	0.004040404	990	0	8	16	1	18971	5008.534882	723	0
7269	2005/11/23 7:19	1	1	1	0	0.012145749	0.006072874	988	0	8	1	1	447	67.42973138	17	0
7270	2005/11/22 23:23	2	2	2	0.99107606	0.00318218	0.003977725	628.5	1	11	0	0.5	28764	5072.37837	3559	0
7272	2005/10/29 15:38	1	1	1	0	0.009137056	0.009137056	985	1	8	14	1	18609	5000.517849	695	0
7273	2005/10/15 16:24	1	1	1	0	0.009137056	0.007106599	985	1	8	1	1	18523	5070.418343	691	1
7275	2005/10/7 11:34	1	1	1	0	0.002040816	0.002040816	980	1	8	0	1	18468	5149.605975	688	0
7276	2005/10/7 11:31	1	1	1	0	0.06122449	0.02755102	980	0	8	3	1	18467	5148.605975	687	1
7277	2005/10/4 13:10	1	1	1	0	0.027111575	0.027111575	959	1	8	0	1	325	176.4666667	267	0
7278	2005/10/4 9:40	1	1	1	0	0.357588358	0.485446985	962	0	7	5	1	446	70.98360528	16	1
7279	2005/9/29 12:18	1	1	1	0	0.007434944	0.006505576	1076	1	7	0	1	18415	5139.883053	684	0
7281	2005/5/23 20:26	1	1	1	0	0.002695418	0.002695418	742	0	7	195	1	771	456.8333333	78	0
7282	2004/11/9 1:09	1	5	6	0.612088869	0.015897635	0.015897635	429.8333333	1	10	1046	0.666666667	496	395.5	13	1
7284	2004/9/13 23:39	1	2	4	0.750648624	0.019704433	0.012667136	355.25	1	6	1889	1	14989	4371.353039	436	1
7286	2004/6/14 7:00	1	1	1	0	0.00405954	0.00405954	739	0	6	190	1	427	90.81331169	14	0
7289	2003/11/26 1:53	1	1	1	0	0.029810298	0.006775068	738	1	5	60	1	413	99.89960317	13	0
7290	2003/9/27 15:15	1	1	1	0	0.002758621	0.002758621	725	1	5	55	1	456	69.16349206	3	0
7293	2003/6/10 5:07	1	1	1	0	0.020632737	0.005502063	727	1	4	28	1	409	134.15	11	0
7295	2002/10/20 15:38	1	1	1	0	0.001383126	0.002766252	723	1	4	2	1	8834	3502.521032	215	0
7297	2002/10/7 1:10	1	1	1	0	0.026874116	0.02970297	707	1	4	33	1	393	215.1571429	10	0
7300	2002/7/19 23:02	1	1	1	0	0.091937765	0.031117397	707	1	4	146	1	298	135.85	8	1
7302	2002/2/18 0:46	1	1	1	0	0.00152439	0.016768293	656	0	4	40	1	18777	5144.014286	584	0
7307	2001/9/8 23:15	1	1	1	0	0.177272727	0.046969697	660	0	4	39	1	188	84.05	4	1
7308	2001/7/31 21:08	1	1	1	0	0.075125209	0.03672788	599	0	4	172	1	164	70.68333333	3	0
7310	2000/10/31 19:45	1	1	1	0	0.005059022	0.005059022	593	1	4	32	1	127	75.5	2	0
7311	2000/9/29 9:53	5	5	5	0.93610016	0.006521739	0.006521739	460	0	10	1296	1	568	423	335	1
7315	2000/4/8 14:32	1	1	1	0	0.004016064	0.004016064	498	0	2	84	1	1972	1362	6	0
7317	2007/1/12 22:31	1	1	1	0	0.004149378	0.004149378	723	1	8	1547	1	478	65.7756771	34	0
7318	2007/1/12 22:24	1	1	1	0	0.002710027	0.002710027	738	1	8	1258	1	477	64.7756771	33	0
7320	2003/11/26 1:48	1	1	1	0	0.028455285	0.005420054	738	1	5	115	1	412	98.89960317	12	0
7321	2007/1/12 22:17	1	1	1	0	0.004043127	0.004043127	742	1	8	810	1	476	63.7756771	32	0
7322	2007/1/9 20:44	1	1	1	0	0.003030303	0.003030303	990	1	8	451	1	475	62.87744755	31	0
7323	2005/12/9 20:09	1	1	1	0	0.003030303	0.006060606	990	0	8	55	1	18972	5009.534882	724	0
7324	2005/12/3 20:22	1	1	1	0	0.005045409	0.001009082	991	1	8	49	1	449	69.29802142	19	0
7325	2005/11/23 8:23	1	1	1	0	0.012145749	0.006072874	988	0	8	39	1	448	68.42973138	18	0
7327	2007/8/22 19:03	1	1	1	0	0.001754386	0.001754386	1140	1	9	319	1	24117	5161.732713	969	0
7328	2007/1/9 20:20	1	1	1	0	0.002631579	0.002631579	1140	1	8	94	1	474	61.87744755	30	0
7329	2009/7/30 5:28	1	1	1	0	0.005029338	0.002514669	1193	0	9	623	1	512	198.9166667	12	0
7330	2009/7/30 5:28	1	1	1	0	0.004123711	0.002061856	1455	0	9	84	1	513	199.9166667	13	0
7336	2001/9/23 0:12	1	1	1	0	0	0	59	1	1	0	1	16758	3921.277561	389	1
7339	2007/1/14 15:55	1	1	1	0	0.019704433	0.014778325	203	1	3	457	1	118	58.33333333	1	0
7344	2005/7/9 23:57	1	1	2	0.998845536	0.212328767	0.015981735	219	1	5	110	1	27150	4171.334547	1073	1
7357	2001/9/23 0:12	1	1	8	0.613593672	0.064537591	0.087824351	187.875	1	3	238	0.5	16758	3921.277561	389	1
7359	2001/8/20 20:42	1	1	9	0.714140551	0.895189003	0.115693013	194	0	3	1368	0.111111111	16663	4233.847222	362	1
7368	2006/7/19 13:05	1	1	2	1	0.002147075	0.001073537	931.5	1	2	8	0.5	1076	379.4833333	134	0
7382	2001/1/23 22:46	1	1	2	0	0.015151515	0.109848485	132	0	3	14	1	14602	3553.892857	267	1
7389	2004/10/4 20:14	1	1	1	0	0.001776199	0.001776199	563	1	3	979	1	450	359.5	4	0
7390	2002/1/29 10:40	1	1	1	0	0	0.012433393	563	0	2	61	1	6367	2542.230952	160	0
7393	2001/10/25 1:49	10	125	818	0.765592128	0.104274312	0.098582545	256.2359413	0	17	106423	0.326405868	17627	4707.221825	17613	1
7394	2001/8/20 21:32	1	1	10	0	0	0	214.7	0	1	0	0.1	16676	4246.847222	375	1
7401	2001/8/22 14:19	1	1	3	0.595905918	0.043583535	0.043583535	137.6666667	0	2	6	0.333333333	5638	2572.883333	118	0
7408	2005/5/25 17:40	6	20	36	0.859687688	0.016406069	0.016406069	360.6388889	0	15	12112	0.805555556	26988	4172.989636	26420	1
7409	2005/3/21 0:18	1	1	7	0.873296155	0.038284839	0.076059214	279.8571429	1	5	3689	0.714285714	629	381.8333333	36	0
7413	2001/10/24 20:55	1	2	3	0.905618518	0.007180157	0.007180157	510.6666667	0	2	170	1	16797	3879.985173	395	0
7425	2001/11/20 16:10	1	1	1	0	0.002739726	0	365	0	2	15	1	18731	5657.643506	561	0
7430	2001/10/15 15:12	1	2	5	0.828239152	0.021532616	0.025965801	315.8	1	4	364	0.8	6056	2824.316667	148	1
7434	2006/7/13 0:15	1	1	6	0.455325191	0.04995905	0.194922195	203.5	0	5	972	0.5	1063	374.95	123	0
7436	2006/1/3 18:46	1	1	1	0	0.076923077	0.076923077	117	1	3	81	1	19089	4831.686844	725	0
7439	2001/11/29 14:40	1	1	8	0.812160795	0.007575758	0.001082251	346.5	0	3	169	0.5	18742	5631.237662	569	1
7443	2006/1/3 18:46	1	1	1	0	0.072	0.072	125	1	3	1531	1	19091	4833.686844	727	0
7444	2006/1/3 18:46	1	1	1	0	0.072	0.072	125	1	3	1531	1	19092	4834.686844	728	0
7445	2006/1/3 18:46	1	1	1	0	0.072	0.072	125	1	3	1531	1	19093	4835.686844	729	0
7446	2006/1/3 18:46	1	1	1	0	0.076923077	0.076923077	117	1	3	288	1	19090	4832.686844	726	0
7447	2009/4/15 14:58	1	1	1	0	0.021052632	0.073684211	95	0	5	925	1	479	235.3833333	5	0
7452	2005/7/11 11:07	1	1	29	0.94543054	0.012292029	0.011174572	277.7241379	1	5	1527	0.517241379	17703	5012.972899	627	0
7455	2001/8/20 21:32	1	1	3	0	0	0	117.6666667	0	1	0	0.333333333	16676	4246.847222	375	1
7456	2009/4/15 14:58	1	1	1	0	0.022988506	0.08045977	87	0	5	2795	1	480	236.3833333	6	0
7457	2009/4/15 14:58	1	1	1	0	0.022988506	0.08045977	87	0	5	2729	1	481	237.3833333	7	0
7458	2009/4/15 14:58	1	1	1	0	0.022988506	0.08045977	87	0	5	1299	1	482	238.3833333	8	0
7459	2009/4/15 14:58	1	1	1	0	0.021052632	0.073684211	95	0	5	1007	1	484	240.3833333	10	0
7460	2009/4/15 14:58	1	1	1	0	0.021052632	0.073684211	95	0	5	1007	1	483	239.3833333	9	0
7461	2001/8/20 21:38	1	1	2	1	2	2	0	0	2	249	1	16678	4248.847222	377	0
7462	2001/5/15 0:45	1	1	1	0	0.013157895	0.00877193	228	0	2	3	1	16353	4817.515079	336	0
7463	2001/5/12 22:17	1	1	1	0	0.00877193	0.00877193	228	1	2	52	1	16320	4828.575794	334	0
7465	2001/2/9 21:31	3	24	75	0.952618323	0.009861377	0.012228108	236.6133333	0	12	7251	0.453333333	4517	2617.116667	3268	1
7468	2001/5/15 0:45	1	1	1	0	0.013157895	0.00877193	228	0	2	95	1	16354	4818.515079	337	0
7469	2001/5/12 23:27	1	1	1	0	0.00877193	0.00877193	228	0	2	92	1	16321	4829.575794	335	0
7472	2001/1/23 22:46	1	1	1	0	0	0	20	0	1	0	1	14602	3553.892857	267	0
7478	2006/5/21 16:22	1	1	1	0	0.069651741	0.024875622	201	1	2	219	1	20258	4918.577323	757	0
7480	2005/7/18 13:12	1	1	5	0.71566603	0.12605588	0.05782976	307.8	1	5	22	0.6	17772	5042.046384	645	0
7481	2005/7/18 13:09	1	1	6	0.957710517	0.01475827	0.007124682	327.5	0	5	29	0.666666667	17767	5037.046384	640	0
7483	2005/7/10 9:46	1	1	2	0	0	0	457.5	0	1	0	0.5	27160	4180.757836	1075	1
7484	2006/5/21 16:22	1	1	1	0	0.069651741	0.024875622	201	1	2	307	1	20259	4919.577323	758	0
7490	2007/7/15 18:43	1	1	1	0	0.000970403	0.000970403	2061	0	3	285	1	23719	5154.74191	952	0
7494	2006/7/15 22:44	2	3	4	0.83224889	0.001384083	0.003460208	722.5	1	4	78	0.75	20732	4937.23833	13999	0
7495	2006/7/15 11:27	1	1	2	0.532835063	0.005904455	0.01180891	931.5	1	2	4	0.5	20722	4927.23833	803	0
7496	2006/7/13 0:15	1	1	3	0	0	0	685.6666667	0	1	0	0.333333333	1063	374.95	123	1
7509	2008/2/16 21:09	4	12	16	0.94664174	0.006583911	0.006103834	911.3125	0	16	687	0.4375	25261	4877.583537	23791	1
7511	2007/3/28 18:48	1	1	3	0.353750073	0.634292566	0.907673861	278	0	5	2770	1	1185	344.8071429	146	0
7518	2005/7/10 13:22	1	1	1	0	0.005628518	0.003752345	533	0	5	1	1	17656	4978.348385	597	0
7520	2005/7/9 23:52	1	1	1	0	0.410821643	0.002004008	499	1	5	110	1	27144	4165.334547	1067	0
7526	2002/1/3 2:21	1	1	1	0	0.01344086	0.01344086	372	1	3	44	1	18761	5505.619192	577	0
7528	2001/11/20 10:50	1	1	9	0.869728109	0.046533713	0.046533713	234	1	3	165	0.333333333	18724	5650.643506	554	1
7536	2000/10/31 8:11	1	1	9	0	0	0	77	0	1	0	0.111111111	691	542	15	1
7537	2001/8/21 8:50	1	1	1	0	1	1	0	0	3	153	1	16679	4241.640079	378	0
7539	2001/2/20 10:34	1	1	1	0	0.052631579	0.052631579	57	0	3	11	1	15476	4266.661508	282	0
7543	2007/7/15 19:57	1	1	1	0	0.028011204	0.028011204	357	0	2	639	1	23732	5167.74191	965	0
7546	2005/7/10 9:46	1	1	9	0	0	0	173	0	1	0	0.111111111	27169	4189.757836	1084	1
7553	2004/8/29 12:43	1	1	2	0.775512658	0.026737968	0.035650624	280.5	0	4	230	0.5	14866	4323.339239	428	0
7572	2001/1/9 11:07	2	2	7	0.889274852	0.061743341	0.05811138	118	1	7	335	0.571428571	14563	3647.128571	3964	0
7573	2000/12/3 20:20	1	1	4	0.975315366	0.111607143	0.111607143	112	0	2	132	0.25	4010	2589.6	68	1
7575	2005/3/21 0:17	1	1	1	0	1	1	0	0	5	319	1	622	374.8333333	29	0
7592	2007/9/28 22:18	1	1	1	0	0.165653495	0.051671733	658	0	5	360	1	24511	5247.564502	995	0
7594	2006/9/5 19:02	1	1	1	0	0.00660066	0.00330033	606	0	5	54	1	21206	5029.170639	823	0
7596	2006/2/18 15:48	1	1	1	0	0.119863014	0.054794521	584	1	5	127	1	965	382.3333333	82	0
7598	2005/7/12 16:27	1	1	2	0.970950594	0.017840376	0.010328638	532.5	1	5	2	1	17709	5014.725919	632	0
7600	2005/7/11 10:38	1	1	1	0	0.073214286	0.025	560	0	5	1	1	17674	4983.972899	598	1
7601	2005/7/10 9:54	1	1	1	0	0.069469835	0.032906764	547	1	5	1	1	27181	4201.757836	1096	0
7603	2005/7/5 14:15	1	1	1	0	0.004	0.004	500	1	5	2	1	17614	4972.081904	594	0
7604	2005/7/3 22:02	1	1	1	0	0.008	0.006	500	1	5	1	1	27115	4151.774989	1065	0
7605	2005/7/2 22:32	1	1	1	0	0.008016032	0.002004008	499	1	5	103	1	27114	4151.591938	1064	0
7606	2005/3/21 0:21	1	1	1	0	0.469758065	0.002016129	496	0	5	0	1	639	391.8333333	46	1
7609	2005/3/12 1:53	1	1	1	0	0.023738872	0.002967359	337	1	5	469	1	591	349.3333333	20	0
7612	2002/11/14 21:54	1	1	1	0	0.746987952	0.506024096	332	1	3	359	1	21424	5453.376571	748	0
7613	2001/11/20 13:54	1	1	6	0.910938688	0.024256651	0.024256651	213	0	3	15	0.333333333	18730	5656.643506	560	0
7623	2006/2/18 15:49	1	1	1	0	0.162921348	0.070224719	356	1	5	1551	1	969	386.3333333	86	0
7624	2005/3/13 18:45	1	1	1	0	0.023952096	0.002994012	334	1	5	1209	1	600	357.3333333	27	0
7625	2005/3/13 18:41	1	1	1	0	0.746987952	0.506024096	332	0	5	1209	1	598	355.3333333	25	0
7626	2005/3/13 18:46	1	1	1	0	0.023952096	0.002994012	334	1	5	1209	1	601	358.3333333	28	0
7627	2005/3/13 18:42	1	1	1	0	0.746987952	0.506024096	332	0	5	1209	1	599	356.3333333	26	0
7628	2006/2/18 15:49	1	1	1	0	0.161559889	0.069637883	359	1	5	1192	1	968	385.3333333	85	0
7629	2005/3/12 1:55	1	1	1	0	0.023738872	0.002967359	337	1	5	849	1	593	351.3333333	22	0
7630	2006/2/18 15:48	1	1	1	0	0.158038147	0.068119891	367	1	5	930	1	967	384.3333333	84	0
7631	2005/7/4 10:42	1	1	1	0	0.037681159	0.002898551	345	1	5	701	1	27118	4152.560733	1066	0
7632	2005/3/12 1:54	1	1	1	0	0.023738872	0.002967359	337	1	5	587	1	592	350.3333333	21	0
7633	2007/9/29 11:50	1	1	1	0	0.173015873	0.053968254	630	0	5	809	1	24513	5245.125562	997	0
7634	2006/2/18 15:48	1	1	1	0	0.119863014	0.054794521	584	1	5	221	1	966	383.3333333	83	0
7635	2007/9/28 22:18	1	1	1	0	0.165653495	0.051671733	658	0	5	388	1	24512	5248.564502	996	0
7638	2006/11/10 1:28	1	1	2	0.992563136	0.004424779	0.071902655	452	0	5	391	1	1082	312.3833333	137	0
7640	2006/9/5 17:26	1	1	2	0.337290067	0.005780347	0.225433526	173	0	5	108	0.5	21205	5028.170639	822	0
7645	2005/3/21 0:19	1	1	9	0.855076622	0.072387624	0.039696439	190.3333333	0	5	1393	0.444444444	638	390.8333333	45	0
7658	2001/2/6 13:05	1	1	2	0.970950594	0.018939394	0.018939394	132	0	3	28	0.5	15226	4107.367857	276	0
7703	2005/7/18 12:35	1	1	2	1	0.004149378	0.004149378	482	1	2	14	0.5	17761	5031.046384	634	0
7726	2006/7/13 0:52	1	1	1	0	0.011173184	0.011173184	179	1	3	0	1	1071	382.95	131	0
7727	2006/7/13 0:15	1	1	7	0.657789858	0.225789192	0.033707865	267	0	5	824	0.714285714	1070	381.95	130	1
7743	2008/5/4 12:42	2	3	5	0.810670301	0.006305833	0.026011561	761.2	1	10	582	0.8	26040	5065.489801	17561	1
7753	2005/11/22 13:23	1	1	2	0.881290899	0.007147963	0.007147963	699.5	1	2	118	0.5	28532	4840.37837	1265	0
7758	2005/7/10 11:37	1	1	1	0	0.009803922	0.029411765	102	1	1	0	1	27190	4210.757836	1097	0
7780	2009/3/25 11:03	1	1	1	0	0.060185185	0.060185185	216	1	2	1258	1	28355	5018.126067	1222	0
7784	2005/7/10 9:46	1	1	4	0	0	0	328.25	0	1	0	0.25	27180	4200.757836	1095	1
7785	2009/3/25 11:03	1	1	1	0	0.060185185	0.060185185	216	1	2	1321	1	28356	5019.126067	1223	0
7786	2009/3/25 11:03	1	1	1	0	0.060185185	0.060185185	216	1	2	1321	1	28357	5020.126067	1224	0
7787	2009/3/25 11:03	1	1	1	0	0.060185185	0.060185185	216	1	2	1321	1	28358	5021.126067	1225	0
7823	2007/8/23 12:15	1	1	2	0.650022422	0.036036036	0.004504505	222	1	5	817	1	24119	5161.517623	971	0
7835	2001/11/8 10:56	1	1	1	0	0.019900498	0.004975124	201	1	1	14	1	18670	5683.40689	542	0
7837	2001/9/5 23:21	1	1	1	0	0.071005917	0.059171598	169	0	1	16	1	16708	4256.721356	380	0
7839	2007/8/23 12:16	1	1	1	0	0.063106796	0.004854369	206	1	4	2102	1	24125	5167.517623	977	0
7840	2007/8/23 12:16	1	1	1	0	0.063106796	0.004854369	206	1	4	2102	1	24126	5168.517623	978	0
7841	2007/8/23 12:16	1	1	1	0	0.063106796	0.004854369	206	1	4	1363	1	24124	5166.517623	976	0
7842	2007/8/23 12:15	1	1	2	0.650022422	0.035555556	0.004444444	225	1	5	1482	0.5	24121	5163.517623	973	0
7843	2007/8/23 12:16	1	1	2	0.650022422	0.035555556	0.004444444	225	1	5	1482	0.5	24123	5165.517623	975	0
7855	2002/10/21 14:56	1	1	1	0	0.017241379	0.00862069	116	0	2	325	1	1506	551.35	21	0
7856	2001/11/30 12:39	1	1	2	0.811278124	0.004166667	0.004166667	240	0	2	2	0.5	18744	5626.35754	571	0
7865	2006/6/7 23:29	1	1	1	0	0.023255814	0.023255814	129	0	4	236	1	30235	5127.16013	1354	0
7868	2005/7/11 15:06	1	1	1	0	0.016	0.024	125	0	4	0	1	17706	5015.972899	630	0
7869	2005/7/11 13:00	1	1	1	0	0.015873016	0.015873016	126	0	4	0	1	17705	5014.972899	629	0
7871	2005/7/9 23:55	1	1	4	0.705245017	0.208584337	0.049698795	332	0	5	224	0.75	27148	4169.334547	1071	1
7872	2005/3/21 0:22	1	1	4	0.466135378	0.086330935	0.028776978	139	0	5	0	0.25	643	395.8333333	50	0
7874	2004/11/23 18:44	1	1	1	0	0.109375	0.109375	64	0	4	360	1	514	345.5	14	0
7880	2001/9/28 23:12	1	1	1	0	0.033898305	0.033898305	59	0	1	5	1	16765	3922.081926	391	0
7887	2002/9/5 17:08	1	1	1	0	0.032679739	0.010893246	459	1	2	280	1	8559	3662.002381	207	0
7932	2010/4/2 11:21	3	3	7	0.993781753	0.004266212	0.004266212	502.2857143	0	9	4419	0.714285714	647	254.9738095	203	0
7938	2006/5/30 8:56	1	1	2	0.970950594	0.032102729	0.016051364	311.5	1	2	456	0.5	30146	5052.763732	1350	0
7941	2005/7/11 11:40	1	1	1	0	0.053784861	0.06374502	502	0	2	0	1	17704	5013.972899	628	0
7944	2006/5/30 8:56	1	1	2	0.970950594	0.032102729	0.016051364	311.5	1	2	646	1	30148	5054.763732	1352	0
7959	2009/8/4 14:49	1	2	3	0.992215061	0.011627907	0.009689922	172	0	5	162	0.333333333	29071	4748.765136	1273	0
7968	2009/11/22 0:20	1	1	3	0.437448552	0.043938922	0.015892801	1069.666667	0	11	120	0.333333333	29968	4942.033703	1463	0
8001	2005/8/12 22:06	1	1	13	0.732851162	0.20855615	0.103249691	187	1	5	516	0.384615385	27379	4271.261915	1114	0
8078	2005/7/10 9:46	1	1	7	0	0	0	168	0	1	0	0.142857143	27180	4200.757836	1095	1
8105	1998/4/23 13:25	1	1	2	1	0.009852217	0	101.5	0	2	438	0.5	5246	3544.5	90	0
8107	1998/3/14 16:57	1	1	2	1	0.001812415	0.001812415	1103.5	0	5	34	0.5	5106	3489.166667	196	1
8108	1996/9/19 16:18	1	1	5	0.276583251	0.168103448	0.012931034	46.4	0	1	0	0.2	2098	2098	29	0
8109	1996/9/19 16:16	1	1	5	0	0	0	0	0	1	160	0.4	2093	2093	24	0
8115	1998/8/10 22:31	1	1	2	0.297472249	0.506756757	0.006756757	74	0	2	503	1	6189	3674.416667	104	0
8116	1997/9/16 11:36	1	1	4	0.365218346	0	0.136490251	89.75	0	2	36	0.25	3047	2761	41	0
8117	1996/9/26 10:07	1	1	2	0.970950594	0.011494253	0.017241379	87	0	2	2	1	7	7	6	0
8123	1997/11/5 16:37	1	1	2	0	0	0	14	0	1	0	0.5	3234	2898.333333	51	0
8154	1998/9/11 1:14	1	1	1	0	0.286666667	0.12	150	0	2	32	1	7453	4344.166667	117	0
8160	1996/9/25 20:48	1	1	3	0.718405872	0.164609053	0.139917695	81	0	2	18	0.666666667	3	3	3	0
8163	1996/8/18 18:14	1	2	3	0	0	0	48.66666667	0	1	0	0.333333333	1450	1450	16	0
8164	1996/8/18 18:14	1	2	3	0	0	0	48.66666667	0	1	0	0.333333333	1450	1450	16	0
8184	1996/9/19 16:19	1	1	2	0	0	0	87	0	1	0	0.5	2100	2100	31	0
8191	1997/9/5 12:31	1	1	1	0	0.017857143	0.017857143	56	0	2	344	1	1161	875.5	8	0
8193	1996/9/25 21:13	1	1	1	0	0.017857143	0	56	0	2	6	1	4	4	4	0
8204	2007/8/26 20:13	1	1	1	0	0.12	0.28	125	0	3	327	1	24156	5136.987868	983	0
8211	2008/3/26 17:10	3	20	59	0.973813784	0.002634996	0.00150844	887.6610169	0	18	1681	0.372881356	461	289.8833333	425	0
8213	2007/8/28 18:59	1	1	1	0	0.076923077	0.046153846	130	0	3	2	1	24171	5131.370967	985	0
8218	2006/4/24 20:40	1	1	1	0	0.028776978	0.014388489	139	1	1	2	1	465	74.24613997	21	0
8219	2006/4/22 21:12	1	1	1	0	0	0	137	0	1	0	1	464	73.26643912	20	1
8244	2002/8/29 13:14	3	7	7	0.86552468	0.039623382	0.041192625	364.1428571	1	7	26	0.428571429	8378	3522.409524	7709	1
8245	2002/8/23 4:19	1	1	1	0	0.867768595	0.272727273	121	0	3	95	1	336	170.147619	9	1
8247	2001/12/19 15:28	1	1	1	0	0.486486486	0.243243243	74	1	3	55	1	6282	2670.338095	150	0
8252	2006/7/5 22:18	1	1	1	0	1.237804878	0.277439024	328	0	5	36	1	30369	5153.314252	1355	1
8260	2009/3/31 18:54	1	2	4	0.926483873	0.078478002	0.004756243	210.25	1	8	1013	0.75	28424	5050.736426	1235	0
8263	2008/3/20 23:23	1	1	1	0	0.275862069	0.296551724	145	1	3	126	1	25459	4768.697371	1094	0
8265	2007/8/26 19:59	1	1	2	0.884963636	0.086757991	0.063926941	219	0	6	157	1	24155	5135.987868	982	0
8266	2007/7/15 19:46	1	2	2	1	0.017738359	0.013303769	225.5	1	3	0	0.5	23730	5165.74191	963	0
8269	2007/3/16 11:06	1	1	1	0	0.013953488	0.025581395	430	1	3	194	1	164	98.16666667	2	0
8270	2006/9/3 22:03	1	1	2	0.140327271	0.024827586	0.114482759	362.5	1	5	55	1	21180	5009.181606	811	0
8273	2007/8/28 19:11	1	1	2	0.918295834	0.05156038	0.001356852	368.5	0	6	719	1	24173	5133.370967	987	0
8274	2007/7/15 19:47	1	1	1	0	0.01627907	0.013953488	430	1	3	316	1	23731	5166.74191	964	0
8275	2007/3/16 11:06	1	1	1	0	0.013953488	0.025581395	430	1	3	195	1	165	99.16666667	3	0
8276	2009/3/31 18:54	1	2	3	0.905712598	0.099065421	0.001869159	178.3333333	1	5	1651	1	28429	5055.736426	1240	0
8277	2010/4/2 12:16	1	1	1	0	0.036184211	0.003289474	304	0	6	295	1	30969	5070.598299	1348	0
8281	2008/5/16 13:31	1	1	1	0	0.006734007	0.003367003	297	0	6	5	1	26132	5042.421803	1170	0
8284	2008/1/13 21:53	1	1	1	0	0.010238908	0.006825939	293	1	5	83	1	25156	5094.721315	1089	0
8285	2007/10/22 13:29	1	1	1	0	0.013651877	0.013651877	293	0	5	32	1	24641	5204.456844	1005	0
8290	2007/3/25 15:45	3	9	10	0.669691394	0.016457245	0.013454909	899.3	1	12	530	0.8	22788	5003.447321	20339	1
8299	2004/10/15 18:39	3	12	13	0.847838629	0.025277953	0.018460248	733.3846154	1	11	372	0.692307692	15194	4405.967333	13665	1
8301	2004/5/8 15:09	3	10	14	0.819799316	0.007267041	0.014902033	776.5	0	13	602	0.714285714	13752	4023.565873	12412	0
8305	2003/7/31 22:21	1	2	2	0.979868757	0.014201183	0.014201183	422.5	1	4	100	1	12024	4643.185317	343	0
8316	2004/10/13 18:22	2	2	2	0.825626526	0.01504788	0.003419973	731	1	10	2157	1	15181	4404.392455	10252	0
8317	2004/10/13 18:22	2	3	3	0.834016443	0.007604563	0.001754899	1139.666667	1	10	2316	0.666666667	15179	4402.392455	10250	0
8318	2010/4/2 12:17	1	1	1	0	0.061068702	0.007633588	131	0	6	2437	1	30975	5076.598299	1354	0
8319	2009/3/31 18:56	1	1	1	0	0.086614173	0.007874016	127	1	6	2070	1	28433	5059.736426	1244	0
8320	2004/10/13 18:22	2	3	3	0.762905114	0.0096823	0.001815431	1101.666667	1	10	1197	1	15176	4399.392455	10247	0
8321	2010/4/2 12:17	1	1	1	0	0.062015504	0.007751938	129	0	6	2042	1	30974	5075.598299	1353	0
8322	2009/3/31 18:56	1	1	1	0	0.088	0.008	125	1	6	1675	1	28432	5058.736426	1243	0
8323	2010/4/2 12:17	1	1	1	0	0.062015504	0.007751938	129	0	6	1768	1	30973	5074.598299	1352	0
8324	2009/3/31 18:56	1	1	1	0	0.088	0.008	125	1	6	1401	1	28431	5057.736426	1242	0
8325	2010/4/2 12:17	1	1	1	0	0.036184211	0.003289474	304	0	6	1307	1	30972	5073.598299	1351	0
8326	2009/3/31 18:55	1	1	1	0	0.036789298	0.003344482	299	1	6	940	1	28430	5056.736426	1241	0
8328	2010/4/2 12:17	1	1	1	0	0.03654485	0.003322259	301	0	6	893	1	30971	5072.598299	1350	0
8329	2009/3/31 18:54	1	1	2	0.639457132	0.08411215	0.014686248	374.5	1	7	1467	1	28429	5055.736426	1240	0
8330	2010/4/2 12:16	1	1	1	0	0.036184211	0.003289474	304	0	6	367	1	30970	5071.598299	1349	0
8336	2006/9/2 13:05	1	1	1	0	0	0	434	0	1	0	1	31015	5093.472631	1399	1
8353	1998/8/24 15:14	1	1	5	1	5	5	0	0	1	10	0.2	6429	3639.916667	116	0
8354	1998/8/22 8:38	1	1	5	0	0	0	520.2	0	1	0	0.2	6379	3801.25	111	0
8554	2004/8/28 17:36	1	1	1	0	0	0	0	0	3	401	1	14858	4324.847655	426	0
8633	2002/9/5 17:09	1	1	1	0	0.004166667	0.004166667	240	1	3	1	1	8560	3663.002381	208	0
8643	2000/12/20 12:22	1	1	1	0	0	0	231	0	1	0	1	731	210.3154762	5	1
8644	2002/11/22 11:25	1	1	1	0	0.0125	0.0125	240	1	3	79	1	9052	3403.05873	224	0
8668	2002/5/28 11:24	1	1	1	0	0.168831169	0.051948052	385	1	2	215	1	7752	3274.595238	173	0
8670	2001/10/1 13:53	2	2	2	0.863120569	0.003001501	0.004002001	999.5	1	3	60	1	5906	2696.185714	213	0
8672	2001/5/31 14:27	1	1	1	0	0	0	418	0	1	0	1	5023	2528.6	107	0
8673	2002/5/28 11:25	1	1	1	0	0.168831169	0.051948052	385	1	2	239	1	7753	3275.595238	174	0
8675	2009/4/7 13:48	1	1	1	0	0.202409639	0.098795181	415	1	5	1834	1	877	227.9684343	555	0
8722	2003/9/13 22:18	1	1	3	0	0.012403101	0.015503876	215	1	2	1008	0.666666667	12357	4571.110173	364	0
8736	2005/6/26 20:48	1	1	1	0	0.017295597	0.011006289	636	1	4	36	1	17424	4821.451859	588	0
8740	2000/12/11 15:40	1	1	4	0	0	0	166.5	0	1	0	0.25	4076	2600.933333	77	0
8751	2008/4/19 18:55	1	1	1	0	0.009287926	0.013931889	646	0	5	1	1	25966	5070.354631	1158	0
8752	2008/4/18 17:11	1	1	1	0	0.052631579	0.035603715	646	0	5	0	1	481	307.1166667	12	0
8753	2008/4/18 14:43	3	7	11	0.790975661	0.011079812	0.020469484	484.0909091	1	20	3164	0.727272727	480	306.1166667	442	1
8771	2001/5/31 14:16	3	7	9	0.5055605	0.180068435	0.093669803	519.5555556	0	8	287	0.555555556	5022	2527.6	4616	1
8848	2008/9/1 16:42	3	17	39	0.737596105	0.023299511	0.010978687	955.2307692	0	19	1185	0.307692308	26886	5122.870849	23494	1
8873	1998/8/30 15:38	1	1	2	0	0	0	0	0	2	372	0.5	4543	1446.516667	55	0
8887	2000/10/4 15:25	1	1	1	0	1.179104478	0.776119403	67	1	4	128	1	587	442	5	0
8904	2000/12/3 15:45	6	22	56	0.912276883	0.007242018	0.00700142	742.1964286	0	14	5819	0.732142857	4006	2585.6	3988	1
8915	1996/8/18 18:14	1	1	1	0	0	0	193	0	1	0	1	1452	1452	18	1
8916	1996/8/18 18:14	1	1	1	0	0	0	193	0	1	0	1	1452	1452	18	0
8925	2004/11/17 12:45	2	2	2	0.962900415	0.019039735	0.006622517	604	1	6	9	1	15383	4353.557579	4112	1
8949	1997/9/11 2:51	1	1	1	0	0	0	264	0	1	0	1	363	319	2	1
8967	2009/1/7 8:44	5	10	20	0.92533683	0.005481061	0.004110796	1021.7	1	17	2410	0.35	27853	5117.42221	25641	0
8975	2001/8/16 16:38	6	10	16	0.654575204	0.012289486	0.008323038	961.1875	0	12	650	0.625	5597	2555.166667	5502	1
8977	2000/7/5 19:11	5	17	39	0.921712539	0.010823084	0.01025544	677.5641026	0	11	885	0.615384615	2665	1890.666667	2504	1
8982	1997/10/2 14:01	1	1	1	0	0	0	76	0	1	0	1	419	355	5	1
8997	2007/2/1 14:10	9	38	65	0.968622391	0.003152533	0.003152533	927.2153846	0	19	4812	0.446153846	32657	5717.503963	32112	1
9003	2002/9/5 17:13	1	1	1	0	0.019230769	0.019230769	52	1	3	533	1	8561	3664.002381	209	0
9005	2000/12/3 20:25	1	1	1	0	0.057692308	0.038461538	52	0	3	13	1	4011	2590.6	69	1
9011	1997/10/17 5:55	1	1	1	0	0	0	50	0	1	0	1	429	352.3333333	7	1
9032	2003/1/9 2:10	1	1	1	0	0.058823529	0.029411765	68	0	2	659	1	9620	3825.436508	234	0
9040	1998/12/12 15:20	1	1	1	0	0	0	68	0	1	0	1	7768	4233.4	124	1
9083	1999/5/12 8:47	2	2	2	0.918295834	0.002673797	0.005347594	374	1	3	54	1	9408	4319.25	6074	0
9084	1999/5/10 11:12	1	1	1	0	0.241935484	0.25483871	310	0	3	57	1	9399	4311.866667	129	1
9085	1999/3/14 19:34	1	1	1	0	0.218855219	0.023569024	297	0	3	160	1	9207	4332.65	127	0
9086	1998/10/5 23:12	1	1	1	0	0.007518797	0	266	1	3	222	1	7572	4375.433333	123	0
9088	1998/2/14 13:04	1	1	1	0	0.003787879	0.003787879	264	0	3	39	1	4068	1515.5	39	0
9090	1997/9/12 0:54	1	1	1	0	0.018939394	0.018939394	264	0	1	1	1	370	326	3	0
9112	2005/6/29 18:51	3	10	17	0.827803236	0.006543987	0.010283409	1195.529412	0	14	613	0.647058824	17549	4932.828297	15732	1
9116	2003/9/11 13:25	1	1	1	0	0.018181818	0.018181818	330	1	3	39	1	23907	5588.210667	897	0
9118	2003/7/27 12:32	1	1	1	0	0.021148036	0.018126888	331	0	3	0	1	11855	4518.162302	330	0
9119	2003/7/27 0:59	1	1	1	0	0.009202454	0.012269939	326	0	3	0	1	22385	4343.498868	802	0
9129	2000/8/3 12:33	4	12	22	0.767792651	0.020717236	0.020586114	693.3181818	0	11	478	0.681818182	2994	2059.416667	2821	1
9133	1997/10/2 14:01	1	1	1	0	0.192771084	0.008032129	249	0	1	8	1	420	356	6	1
9135	2003/7/27 0:51	1	2	2	0.067333012	0.46656051	0.328025478	314	0	3	78	1	22384	4342.498868	801	0
9138	1997/9/24 4:17	1	1	1	0	0	0	215	0	1	0	1	400	348	4	1
9152	2007/12/3 14:20	1	1	1	0	0	0	0	0	2	2556	1	24930	5168.27477	1070	0
9153	1999/5/10 11:12	1	1	1	0	0	0	15	0	1	0	1	9400	4312.866667	130	0
9178	2008/11/10 9:57	1	1	1	0	0.070175439	0.105263158	171	1	3	230	1	27449	5052.128441	1183	0
9182	2006/9/30 14:44	1	1	1	0	0.023809524	0.011904762	168	0	3	16	1	21385	5031.854177	855	0
9183	2006/9/14 16:50	1	1	1	0	0.005882353	0.011764706	170	0	3	9	1	31054	5061.98145	1402	0
9184	2006/9/5 19:07	1	1	1	0	0.047058824	0.011764706	170	0	2	1	1	21207	5030.170639	824	0
9186	2008/11/10 9:57	1	1	1	0	0.016304348	0.043478261	184	1	3	772	1	27451	5054.128441	1185	0
9187	2008/11/10 9:57	1	1	1	0	0.010869565	0.038043478	184	1	3	769	1	27450	5053.128441	1184	0
9196	2004/10/1 14:30	1	1	1	0	0.048192771	0.016064257	498	1	12	33	1	15115	4369.041339	9761	0
9206	2009/8/27 12:59	2	2	2	0.703582101	0.033808769	0.01320655	946.5	1	18	92	1	29185	4714.738926	19868	0
9231	2000/7/4 10:36	1	1	1	0	0	0	112	0	1	0	1	321	176.25	1	0
9232	2000/7/16 23:55	1	1	1	0	1	1	0	0	2	12	1	2848	2003.5	33	0
9235	2000/7/4 10:37	1	1	1	0	0.017857143	0	112	0	1	0	1	322	177.25	2	0
9278	1997/11/5 16:38	1	1	1	0	1.268041237	1.432989691	194	0	2	59	1	3235	2899.333333	52	0
9293	1998/8/30 15:37	1	2	3	0.835284465	0.441860465	0.209302326	28.66666667	0	2	558	0.333333333	4541	1444.516667	53	1
9295	1997/11/5 16:38	1	2	3	0	0	0	29.66666667	0	1	0	0.333333333	3238	2902.333333	55	0
9313	2002/7/30 12:31	1	1	1	0	0	0	6	1	1	0	1	20224	5058.273485	618	1
9321	2003/9/13 17:44	1	1	1	0	0.002252252	0.009009009	888	0	2	40	1	12349	4563.110173	358	0
9323	2003/7/26 23:51	1	1	2	0.104419078	0.209821429	0.034598214	448	1	2	130	1	22379	4338.648293	799	1
9325	2002/11/22 20:54	1	1	1	0	0.009041591	0.043399638	553	0	2	50	1	9057	3408.05873	225	0
9326	2002/10/3 13:11	1	1	1	0	0.039007092	0.008865248	564	1	2	19	1	21099	5533.917041	730	0
9328	2002/8/14 22:51	3	4	5	0.434294768	0.046249295	0.031020869	1063.8	1	10	40	0.8	20329	5088.395887	17410	1
9340	2008/11/30 20:30	1	1	1	0	0.225694444	0.28587963	864	0	5	0	1	27594	5076.923223	1196	1
9342	2008/10/28 20:00	4	9	10	0.932345419	0.005798728	0.002805836	1069.2	0	13	381	0.6	27307	5000.705391	25060	1
9343	2008/10/28 18:02	3	4	7	0.54000003	0.076893279	0.029052876	737.5714286	1	13	720	0.857142857	27297	4990.705391	24416	1
9347	2007/12/7 11:44	1	1	1	0	0.028636884	0.025200458	873	1	4	22	1	24932	5129.959521	1071	0
9350	2007/3/3 14:32	3	9	11	0.935189732	0.006268558	0.007588255	826.6363636	1	15	374	0.545454545	1164	331.9571429	954	1
9360	2005/7/8 21:53	1	2	2	0.99648599	0.032727273	0.029818182	687.5	1	4	219	1	17655	4997.491916	596	1
9365	2004/9/13 16:04	4	15	34	0.73195195	0.038224113	0.025006103	843.3235294	1	14	361	0.176470588	14981	4363.353039	13801	1
9368	2004/8/10 20:49	1	1	1	0	0.010078387	0.015677492	893	0	3	131	1	53	38.5	15	0
9370	2004/2/24 0:25	1	1	1	0	0.025527192	0.004439512	901	1	3	21	1	30	30	6	1
9372	2003/10/1 23:51	1	1	1	0	0.078651685	0.074157303	890	1	2	18	1	12475	4581.229582	366	1
9378	2003/6/25 14:13	1	1	1	0	0.002645503	0.002645503	756	0	2	10	1	11269	4172.032937	270	0
9380	2003/5/16 2:07	1	1	1	0	0.006596306	0	758	0	2	3	1	11035	4263.003968	261	0
9388	2002/9/14 15:32	1	1	1	0	0.027173913	0.03442029	552	1	2	3	1	8577	3641.977778	211	0
9389	2002/9/11 20:19	1	1	1	0	0.028880866	0.027075812	554	1	2	7	1	21052	5619.404595	724	1
9392	2002/9/2 1:44	1	1	2	0.022832202	0.791071429	0.010714286	280	0	2	20	1	20573	5166.673171	677	1
9396	2002/7/30 12:31	1	1	1	0	0	0	296	1	1	0	1	20224	5058.273485	618	1
9398	2004/2/24 0:26	1	1	1	0	0.037037037	0.003527337	567	1	3	528	1	32	32	8	0
9399	2003/5/16 2:07	1	1	1	0	0.008992806	0	556	0	2	244	1	11036	4264.003968	262	0
9400	2002/11/22 20:54	1	1	1	0	0.009041591	0.043399638	553	0	2	69	1	9058	3409.05873	226	0
9402	2004/8/10 21:02	1	1	1	0	0.010033445	0.015607581	897	0	3	332	1	54	39.5	16	0
9403	2004/2/24 0:26	1	1	1	0	0.025527192	0.004439512	901	1	3	164	1	31	31	7	0
9404	2007/11/10 0:02	1	1	1	0	0.084163898	0.066445183	903	1	4	1129	1	121	37.59484127	39	0
9405	2009/12/29 15:49	1	1	1	0	0	0.001168224	856	0	6	1635	1	625	344.75	36	0
9408	2005/11/22 13:23	1	2	3	0.761808543	0.017073171	0.015121951	683.3333333	1	5	201	1	28540	4848.37837	1273	0
9412	2009/12/29 15:49	1	1	1	0	0.001160093	0.001160093	862	1	6	753	1	624	343.75	35	0
9422	2006/7/10 18:06	1	6	10	0.936596476	0.077922078	0.035714286	30.8	0	6	2843	1	30389	5164.236468	1373	0
9439	2003/3/20 1:46	1	1	2	0.024997821	0.52956636	0.00131406	380.5	1	2	207	1	21773	4545.386158	772	1
9453	2007/11/10 0:01	1	1	1	0	0.065895954	0.040462428	865	1	4	502	1	119	35.59484127	37	0
9454	2007/11/10 0:01	1	1	1	0	0.065819861	0.040415704	866	1	4	855	1	120	36.59484127	38	0
9473	2007/11/10 0:02	1	1	1	0	0.102430556	0.067708333	576	1	4	1883	1	123	39.59484127	41	0
9475	2007/11/10 0:02	1	1	1	0	0.083792723	0.06615215	907	1	4	1519	1	122	38.59484127	40	0
9481	2007/11/10 0:00	1	1	1	0	0.065668203	0.040322581	868	1	4	252	1	118	34.59484127	36	0
9533	2000/6/19 9:54	1	1	1	0	0	0	135	0	2	4	1	14225	5255.766667	254	0
9547	2001/10/12 19:19	1	1	11	0	0	0	72.54545455	0	1	0	0.090909091	6042	2818.530952	140	1
9571	2002/8/14 23:02	1	1	2	0.988283611	0.17679558	0.127071823	90.5	0	2	446	1	20348	5107.395887	668	0
9599	2002/12/6 0:15	1	1	1	0	0.027777778	0	144	1	3	92	1	21563	5550.159643	755	0
9600	2002/9/5 16:51	1	1	1	0	0.078014184	0.09929078	141	1	3	1	1	8553	3656.002381	201	0
9604	2002/3/11 11:54	1	1	1	0	0.046979866	0.040268456	149	1	2	126	1	19094	5426.818218	603	0
9608	2002/3/11 11:55	1	1	1	0	0.046979866	0.040268456	149	1	2	137	1	19095	5427.818218	604	0
9609	2002/12/6 0:15	1	1	1	0	0.027777778	0	144	1	3	93	1	21564	5551.159643	756	0
9635	2004/6/12 16:31	1	1	1	0	0.001801802	0	555	0	3	5	1	14177	4256.930952	418	0
9636	2004/6/7 12:48	1	1	1	0	0.019855596	0.003610108	554	0	3	319	1	156	119.5	154	0
9649	2004/6/7 12:49	1	1	1	0	0.02003643	0.003642987	549	0	3	642	1	158	121.5	156	0
9650	2004/6/12 16:31	1	1	1	0	0.001801802	0	555	0	3	382	1	14178	4257.930952	419	0
9651	2004/6/7 12:48	1	1	1	0	0.019855596	0.003610108	554	0	3	377	1	157	120.5	155	0
9662	2002/8/22 22:56	1	1	3	0.563417341	0.015241321	0.00677392	393.6666667	1	2	655	1	20434	5172.658405	673	0
9680	2005/7/18 17:37	1	1	1	0	0.006864989	0.006864989	437	1	2	725	1	17777	5047.046384	646	0
9684	2002/11/14 15:10	1	1	1	0	0.053738318	0.037383178	428	0	2	71	1	9002	3444.702778	220	0
9745	2004/10/17 19:09	1	1	1	0	0.191489362	0.053191489	94	0	3	441	1	15221	4425.685176	451	0
9764	2006/7/14 1:28	5	20	37	0.981603803	0.002359727	0.004299948	515.4054054	1	17	2784	0.567567568	20706	4915.801551	15566	0
9771	2003/7/21 6:26	1	1	12	0	0	0	68.16666667	0	1	0	0.083333333	32	32	32	1
9802	2005/3/31 10:12	1	1	5	0.982388782	0.005219661	0.00260983	459.8	1	4	3020	0.8	221	118.1666667	217	0
9803	2005/8/1 21:35	1	1	6	0.950214817	0.011049724	0.018416206	271.5	1	3	3058	0.833333333	17952	5099.205755	661	0
9804	2005/3/31 10:10	1	1	1	0	0.012658228	0.004219409	237	1	3	304	1	216	113.1666667	212	0
9811	2005/1/25 10:24	1	2	11	0.857137526	0.050158954	0.028611798	257.3636364	0	4	2723	0.636363636	185	85.5	183	0
9825	2007/11/13 16:02	1	1	34	0.679991526	11	11	0	0	5	12724	0.470588235	24801	5206.817777	1040	0
9832	2003/11/17 12:34	1	2	3	0.322901519	0.769063181	0.320261438	306	0	3	318	0.333333333	57	57	57	1
9853	2005/9/15 8:41	1	2	2	0.450066658	0.362204724	0.307086614	63.5	0	3	1568	1	324	184.8	266	0
9855	2007/3/27 21:28	1	1	1	0	0.024590164	0.016393443	122	1	4	1	1	22830	5017.8811	928	0
9856	2007/3/26 8:25	1	1	2	0.997502546	0.044776119	0.039800995	100.5	1	4	92	0.5	634	229.7619048	481	1
9857	2007/2/8 6:10	5	6	10	0.853142246	0.004435107	0.004785247	856.8	1	15	481	0.8	2336	416.2315018	1921	1
9870	2006/12/4 4:27	1	2	2	0.811278124	0.003252033	0.003252033	615	1	4	283	1	596	247.5880952	452	0
9872	2007/7/15 18:57	1	1	1	0	0.008025682	0.003210273	623	0	3	164	1	23724	5159.74191	957	0
9874	2006/12/26 9:54	1	1	1	0	0.003220612	0.003220612	621	1	2	84	1	597	226.5714286	453	0
9876	2006/6/6 12:25	1	1	1	0	0.119047619	0.045634921	504	0	1	4	1	504	255.3	380	0
9877	2006/6/2 14:03	1	1	1	0	0.006263048	0.006263048	479	1	1	0	1	503	260.3333333	379	0
9878	2006/6/2 13:55	1	1	1	0	0.008350731	0.006263048	479	0	1	0	1	502	259.3333333	378	0
9879	2006/6/2 11:35	1	1	1	0	0.025104603	0.006276151	478	0	1	2	1	501	258.3333333	377	1
9881	2006/12/26 9:55	1	1	1	0	0.003220612	0.003220612	621	1	2	203	1	598	227.5714286	454	0
9897	2005/6/19 20:32	1	1	1	0	0.00390625	0.00390625	512	1	4	29	1	17288	4725.563342	554	0
9915	2006/1/20 17:46	1	4	7	0.808442348	0.042417199	0.038930854	245.8571429	0	4	3063	0.857142857	19268	4869.414474	747	0
9922	2004/4/1 19:41	1	1	3	0.858309315	0.014127144	0.013118063	330.3333333	1	3	491	0.666666667	13574	4070.379654	402	0
9924	2003/7/31 23:55	1	1	1	0	0.054945055	0.054945055	91	1	2	7	1	12026	4645.185317	345	0
9931	2007/2/12 9:14	1	1	1	0	0.002828854	0	707	1	5	6	1	616	225.9940476	463	0
9933	2006/10/4 13:52	1	1	1	0	0.025531915	0.011347518	705	0	4	1	1	21397	5007.489562	856	0
9940	2005/11/22 13:17	9	77	264	0.815057576	0.024126633	0.02245292	692.5265152	1	20	6753	0.178030303	28528	4836.37837	28349	1
9942	2005/11/8 12:08	1	1	7	0.058465829	0.053788317	0.059572007	247	0	4	1018	0.714285714	342	192.8166667	284	1
9944	2005/10/28 9:05	1	1	2	0.984109528	0.033641716	0.011774601	594.5	1	4	28	0.5	327	177.9666667	269	1
9955	2003/12/3 11:07	1	1	1	0	0.001680672	0.001680672	595	1	3	6	1	66	66	66	0
9956	2003/11/27 11:04	1	1	2	0.811278124	0.003952569	0.002371542	632.5	1	3	192	1	61	61	61	1
9957	2003/9/12 12:34	1	1	1	0	0.008403361	0.01512605	595	1	3	15	1	12345	4568.390729	357	0
9958	2003/8/28 8:23	1	1	3	0.60525637	0.01375	0.07	266.6666667	0	3	82	0.666666667	53	53	53	1
9961	2003/7/21 6:26	1	1	19	0	0	0	208.1578947	0	1	0	0.052631579	32	32	32	1
9964	2007/2/12 9:19	1	1	1	0	0.003350084	0	597	1	5	1264	1	620	229.9940476	467	0
9965	2003/12/3 11:06	1	1	1	0	0.001680672	0.001680672	595	1	3	97	1	65	65	65	0
9966	2003/11/27 11:08	1	1	2	0.811278124	0.003952569	0.002371542	632.5	1	3	214	1	63	63	63	0
9968	2007/2/12 9:18	1	1	1	0	0.003311258	0	604	1	5	897	1	619	228.9940476	466	0
9970	2007/2/12 9:17	1	1	1	0	0.003154574	0	634	1	5	486	1	618	227.9940476	465	0
9971	2006/5/19 0:41	1	1	2	1	0.001439885	0.001439885	694.5	0	4	631	1	30089	5284.428399	1344	0
9975	2007/2/12 9:15	1	1	1	0	0.002828854	0	707	1	5	132	1	617	226.9940476	464	0
9989	2007/7/15 18:49	1	1	2	0.811278124	0.025316456	0.012658228	158	0	4	638	1	23721	5156.74191	954	0
10002	2006/1/23 9:24	1	1	1	0	0.004065041	0.004065041	246	1	2	62	1	399	205	341	0
10004	2005/11/14 9:44	1	1	2	0.936667382	0.037037037	0.032921811	121.5	0	3	31	1	346	196.7166667	288	1
10005	2005/11/14 4:59	1	1	1	0	0.009803922	0	204	1	1	6	1	344	194.7166667	286	0
10007	2008/4/20 5:39	1	1	1	0	0.015209125	0.003802281	263	1	4	588	1	751	188.7888889	512	0
10010	2006/5/31 10:53	1	1	1	0	0.002624672	0.002624672	381	1	4	91	1	500	257.3333333	376	0
10016	2009/7/28 5:33	1	1	1	0	0.005249344	0.005249344	381	1	4	1245	1	883	185.5960428	556	0
10026	2005/11/8 12:08	1	1	5	0	0	0	85	0	1	0	0.2	342	192.8166667	284	1
10034	2006/12/27 20:09	2	2	2	0.591672779	0.019487179	0.002051282	487.5	0	11	41	1	21867	4774.96421	5648	0
10035	2006/11/22 10:55	1	1	1	0	0.017268446	0.001569859	637	0	3	48	1	590	252.5095238	447	0
10038	2006/4/10 5:56	1	1	1	0	0.003215434	0.003215434	622	1	3	39	1	423	203.4333333	361	0
10043	2005/10/31 8:47	1	1	1	0	0.003577818	0.001788909	559	0	3	3	1	328	178.9666667	270	0
10046	2005/6/1 7:45	1	1	1	0	0.013035382	0.00744879	537	0	3	62	1	223	108.25	219	0
10048	2005/3/5 10:48	1	1	1	0	0.13670412	0.031835206	534	0	3	39	1	203	102.9166667	199	0
10049	2005/1/25 7:36	1	1	6	0.786640792	0.022033243	0.017008118	431.1666667	0	4	1538	0.833333333	174	74.5	172	1
10055	2009/1/16 7:10	1	1	1	0	0.003745318	0.003745318	534	1	4	2003	1	846	214.9854618	544	0
10056	2005/6/1 7:46	1	1	1	0	0.013108614	0.007490637	534	0	3	678	1	225	110.25	221	0
10058	2005/3/5 11:19	1	1	1	0	0.13559322	0.028248588	531	0	3	590	1	205	104.9166667	201	0
10059	2009/1/16 7:09	1	1	1	0	0.003731343	0.003731343	536	1	4	1751	1	845	213.9854618	543	0
10060	2005/6/1 7:45	1	1	1	0	0.013059701	0.007462687	536	0	3	426	1	224	109.25	220	0
10062	2005/3/5 11:17	1	1	1	0	0.135084428	0.028142589	533	0	3	338	1	204	103.9166667	200	0
10063	2009/1/16 7:08	1	1	1	0	0.003565062	0.003565062	561	1	4	1176	1	844	212.9854618	542	0
10065	2007/9/7 12:26	1	1	1	0	0.001560062	0.001560062	641	1	4	337	1	696	224.5380952	493	0
10066	2006/12/27 20:09	1	1	1	0	0.026521061	0.001560062	641	0	3	83	1	21869	4776.96421	872	0
10069	2004/10/21 15:49	1	1	2	0.99107606	0.015486726	0.004424779	226	0	3	473	1	15256	4440.350375	471	0
10071	2003/7/27 14:07	1	2	2	0.985228136	0.003717472	0.022304833	134.5	0	4	439	1	11874	4537.162302	340	0
10080	2004/4/1 18:44	1	2	7	0.912812164	0.017503805	0.006468798	375.4285714	1	3	1077	0.714285714	13570	4066.379654	399	0
10084	2005/8/1 21:35	2	2	5	0.959830833	0.024242424	0.04040404	99	1	5	3247	0.8	17952	5099.205755	744	0
10090	2007/7/15 18:32	1	1	1	0	0.0125	0.0125	80	1	4	111	1	23714	5149.74191	947	0
10091	2007/3/26 9:57	1	1	1	0	0.0125	0.0125	80	0	4	0	1	635	230.7619048	482	1
10112	2006/7/11 12:55	3	3	4	0.418631959	0.195939982	0.06619594	283.25	0	4	173	1	548	275.0714286	548	1
10126	2003/11/25 8:33	1	1	1	0	0.044843049	0.004484305	446	0	3	57	1	58	58	58	0
10128	2003/9/22 9:32	1	1	1	0	0.004640371	0.002320186	431	1	3	50	1	54	54	54	0
10132	2009/1/15 13:30	1	1	2	0.684038436	0.009929078	0.005673759	352.5	1	4	3924	1	843	211.9854618	541	0
10135	2003/11/25 8:40	1	1	1	0	0.044843049	0.004484305	446	0	3	64	1	59	59	59	0
10142	2009/1/15 12:44	1	1	3	0.731597594	0.01216545	0.008515815	274	1	4	3732	1	832	200.9854618	530	0
10146	2004/6/28 12:18	1	1	3	0.264999537	0.141414141	0.116161616	264	0	3	109	1	166	129	164	0
10147	2004/5/31 9:29	1	2	6	0.756022537	0.014410315	0.007584376	439.5	1	4	740	1	124	91	122	1
10152	2009/1/15 13:04	1	1	1	0	0.033333333	0.016666667	60	1	3	1662	1	835	203.9854618	533	0
10155	2006/5/31 10:05	1	1	1	0	0	0	148	0	1	0	1	499	256.3333333	375	0
10158	2006/11/20 9:03	1	2	6	0.749806369	0.083974359	0.03974359	260	1	4	786	0.5	588	251.0095238	445	1
10168	2007/1/15 10:16	1	2	3	0.727365895	0.134579439	0.048598131	356.6666667	1	3	264	0.666666667	604	220.752381	460	1
10170	2006/2/10 10:57	1	2	3	0.826074224	0.041811847	0.034843206	95.66666667	0	3	162	0.666666667	19396	4795.948893	751	0
10176	2007/1/15 10:16	1	2	3	0.727365895	0.134579439	0.048598131	356.6666667	1	3	754	1	601	217.752381	457	0
10182	2005/10/15 16:28	1	1	1	0	0.004819277	0.002409639	415	1	3	1	1	18524	5071.418343	692	0
10188	2004/6/1 6:24	1	1	1	0	0.002538071	0.002538071	394	1	3	4	1	139	105.5	137	0
10195	2007/11/13 16:02	1	4	26	0.597253681	0.025270758	0.025270758	10.65384615	0	4	13345	0.461538462	24827	5232.817777	1066	0
10212	2006/3/2 14:07	1	1	1	0	0.24437299	0.133440514	622	0	3	100	1	408	205.9333333	350	1
10214	2006/1/27 11:32	1	1	1	0	0.369369369	0.027027027	111	0	3	46	1	402	208	344	0
10216	2005/11/9 4:26	1	1	1	0	0.053968254	0.022222222	315	1	1	1	1	343	193.8166667	285	1
10218	2005/5/3 12:50	1	1	1	0	0.088362069	0.047413793	464	0	8	19	1	16718	4429.030051	10732	0
10221	2004/6/23 7:06	1	1	3	0.403629679	0.174657534	0.085616438	292	1	3	46	1	161	124	159	0
10235	2009/1/28 13:31	1	1	1	0	0.04	0.008	375	1	3	27	1	847	214.9841631	545	0
10240	2007/11/15 19:34	1	1	1	0	0.005479452	0.002739726	365	0	2	0	1	24840	5237.590247	1068	0
10244	2009/1/28 13:32	1	1	1	0	0.040322581	0.008064516	372	1	3	440	1	848	215.9841631	546	0
10258	2006/8/29 9:39	1	1	1	0	0	0.002580645	775	0	4	0	1	566	283.3214286	429	0
10259	2006/8/29 9:31	1	1	1	0	0.00128866	0.00128866	776	1	4	5	1	564	281.3214286	427	0
10260	2006/8/24 13:37	1	1	1	0	0.043814433	0.010309278	776	1	4	44	1	562	281.5714286	425	0
10262	2006/5/19 0:39	1	1	2	1	0.001370802	0.001370802	729.5	0	4	2	0.5	30087	5282.428399	1342	0
10265	2005/12/12 6:10	1	3	17	0.77204527	0.053505535	0.029930299	286.9411765	0	4	736	0.235294118	391	230.9666667	333	1
10267	2005/3/31 10:08	1	1	6	0.728585053	0.011808367	0.003373819	494	1	4	596	0.833333333	211	108.1666667	207	1
10282	2007/9/26 6:44	1	1	1	0	0.01035503	0.00147929	676	1	4	1522	1	728	248.8714286	503	0
10284	2004/3/25 11:50	1	1	1	0	0.00297619	0	672	0	3	242	1	77	50	77	0
10287	2007/9/26 6:39	1	1	1	0	0.009174312	0.001310616	763	1	4	1123	1	727	247.8714286	502	0
10289	2007/11/16 12:09	1	1	2	1	0.001421464	0.001421464	703.5	1	5	1723	1	738	243.6269841	507	0
10290	2007/9/26 6:30	1	1	1	0	0.009055627	0.001293661	773	1	4	909	1	726	246.8714286	501	0
10291	2006/8/29 9:40	1	1	1	0	0	0.00260078	769	0	4	516	1	567	284.3214286	430	0
10292	2006/8/29 9:32	1	1	1	0	0.001298701	0.001298701	770	1	4	516	1	565	282.3214286	428	0
10293	2006/8/24 13:38	1	1	1	0	0.044155844	0.01038961	770	1	4	511	1	563	282.5714286	426	0
10295	2006/5/18 22:39	1	1	2	1	0.001439885	0.001439885	694.5	1	4	629	1	30085	5282.849355	1340	0
10296	2007/11/16 12:03	1	1	2	0.961236605	0.008569545	0	758.5	1	5	818	0.5	736	241.6269841	505	0
10297	2007/9/26 6:17	1	1	1	0	0.00872818	0.001246883	802	1	4	358	1	725	245.8714286	500	0
10301	2006/8/29 9:57	1	1	1	0	0.237288136	0	59	0	3	319	1	569	286.3214286	432	0
10308	2006/8/29 9:57	1	1	1	0	0.237288136	0	59	0	3	461	1	568	285.3214286	431	0
10311	2006/7/11 14:26	3	13	16	0.869316722	0.006020848	0.006020848	695.5	0	16	1044	0.8125	30478	5251.836796	25015	0
10324	2006/5/31 10:05	1	1	7	0.739688476	0.129530201	0.075838926	212.8571429	0	4	1606	0.714285714	499	256.3333333	375	0
10327	2004/5/28 11:36	1	1	2	0.163345543	0.217183771	0.081145585	209.5	0	3	356	1	118	86	116	1
10334	2007/4/2 7:42	1	1	2	1	0.002150538	0.002150538	465	1	4	215	1	637	230.3452381	484	0
10342	2004/5/31 12:51	1	1	9	0.825550423	0.078388278	0.033699634	303.3333333	0	4	1086	0.333333333	135	102	133	0
10347	2007/4/2 7:43	1	1	2	1	0.00228833	0.00228833	437	1	4	2639	1	645	238.3452381	492	0
10349	2007/4/2 7:43	1	1	2	1	0.002190581	0.002190581	456.5	1	4	2044	1	643	236.3452381	490	0
10351	2005/3/31 10:10	1	1	4	0.975106032	0.004074242	0.002263468	552.25	1	4	1158	1	216	113.1666667	212	0
10352	2007/4/2 7:42	1	1	2	1	0.002176279	0.002176279	459.5	1	4	1368	1	641	234.3452381	488	0
10353	2007/4/2 7:42	1	1	2	1	0.002150538	0.002150538	465	1	4	662	1	639	232.3452381	486	0
10367	2003/12/5 9:27	1	2	2	0.918295834	0.023076923	0.023076923	130	0	3	226	1	69	69	69	0
10368	2003/8/13 10:41	1	1	1	0	0.007936508	0.007936508	252	0	3	0	1	48	48	48	0
10369	2003/8/13 10:37	1	1	1	0	0.075396825	0.01984127	252	0	3	10	1	47	47	47	0
10374	2009/1/15 13:29	1	1	1	0	0.011811024	0.003937008	254	1	3	1982	1	841	209.9854618	539	0
10375	2008/10/17 13:44	1	1	1	0	0.007936508	0.007936508	252	1	3	1892	1	792	182.6241703	523	0
10378	2009/1/15 13:16	1	1	1	0	0.010791367	0.003597122	278	1	3	1600	1	837	205.9854618	535	0
10379	2008/10/17 13:42	1	1	1	0	0.007246377	0.007246377	276	1	3	1510	1	791	181.6241703	522	0
10381	2009/1/15 13:05	1	1	1	0	0.010676157	0.003558719	281	1	3	1350	1	836	204.9854618	534	0
10382	2009/1/15 13:04	1	1	2	0.591672779	0.010709505	0.008032129	373.5	1	4	2700	0.5	835	203.9854618	533	0
10383	2008/10/17 13:41	1	1	1	0	0.007246377	0.007246377	276	1	3	1260	1	790	180.6241703	521	0
10385	2009/1/15 12:44	1	1	1	0	0.010714286	0.003571429	280	1	3	1151	1	829	197.9854618	527	0
10386	2008/10/17 13:40	1	1	1	0	0.007194245	0.007194245	278	1	3	1061	1	789	179.6241703	520	0
10418	2006/9/2 18:03	1	1	2	0.357646706	0.025	0.014864865	740	0	4	110	1	31027	5105.472631	1401	0
10429	2005/6/25 23:02	3	6	6	0.764644349	0.004542926	0.001390692	1797.666667	0	15	120	1	27097	4188.495799	23011	1
10434	2004/3/25 11:56	1	1	1	0	0.12195122	0	738	0	3	119	1	78	51	78	0
10442	2007/11/16 12:31	1	1	2	1	0.001571092	0.001571092	636.5	1	5	3114	1	742	247.6269841	511	0
10445	2009/1/15 13:17	1	1	3	0.731597594	0.012391574	0.008674102	269	1	4	4952	1	840	208.9854618	538	0
10460	2005/9/15 7:56	1	2	7	0.441235081	1.24366872	1.242299795	208.7142857	0	3	5464	0.571428571	315	175.8	257	0
10463	2005/9/15 7:14	1	2	9	0.58464719	1.265159868	1.31477398	201.5555556	1	4	5381	0.444444444	306	166.8	248	1
10484	2005/5/3 12:51	1	1	1	0	0.057471264	0.036781609	435	0	8	198	1	16719	4430.030051	10733	0
10499	2006/11/21 13:31	1	1	1	0	0.006024096	0.006024096	166	1	3	49	1	589	252.0095238	446	0
10505	2004/6/23 7:06	1	1	1	0	0	0	111	1	1	0	1	162	125	160	1
10508	2005/12/21 8:05	1	2	5	0.516358524	0.180751174	0.114241002	255.6	0	3	554	0.6	396	228.3	338	1
10509	2005/11/3 13:16	1	1	1	0	0.038461538	0.038461538	26	1	2	431	1	330	180.9666667	272	0
10512	2005/11/3 13:15	1	1	1	0	0.038461538	0.038461538	26	1	2	498	1	329	179.9666667	271	0
10514	2006/12/4 4:26	1	2	2	0.811278124	0.003252033	0.003252033	615	1	4	25	1	594	245.5880952	450	0
10515	2006/11/23 12:35	1	1	1	0	0.002712477	0.002712477	1106	1	4	3	1	591	253.2595238	448	0
10521	2006/2/20 12:51	1	1	1	0	0.077160494	0.057613169	972	1	3	10	1	407	211.1	349	0
10522	2006/2/10 7:56	1	1	1	0	0.009355509	0.007276507	962	1	3	1	1	406	211.8666667	348	0
10524	2006/2/6 10:45	1	1	1	0	0.003144654	0	954	1	3	47	1	403	208.8666667	345	0
10529	2005/7/10 14:31	1	1	1	0	0.001081081	0.001081081	925	0	3	165	1	27196	4216.757836	1098	0
10530	2005/1/26 13:49	1	1	1	0	0.001081081	0.001081081	925	0	3	1	1	15661	4021.60416	490	0
10534	2004/6/23 7:29	1	1	1	0	0.011749347	0.011749347	766	0	3	0	1	163	126	161	0
10536	2004/5/31 9:55	1	1	1	0	0.005578801	0.0013947	717	1	3	0	1	126	93	124	1
10537	2004/5/31 9:52	1	1	1	0	0.001398601	0	715	1	3	0	1	125	92	123	0
10539	2004/5/7 9:09	1	1	1	0	0.001420455	0.001420455	704	0	3	1	1	13731	4003.683983	416	0
10542	2003/12/18 14:27	1	1	1	0	0.007132668	0.005706134	701	1	3	8	1	74	74	74	0
10543	2003/12/10 10:54	1	1	2	0.996791632	0.019206146	0.019206146	390.5	1	3	29	1	73	73	73	1
10544	2003/12/4 7:21	1	1	1	0	0.005706134	0.005706134	701	0	3	6	1	67	67	67	0
10545	2003/11/28 7:09	1	1	1	0	0.011412268	0.011412268	701	1	3	11	1	64	64	64	0
10551	2005/12/21 8:08	1	1	1	0	0.001098901	0.001098901	910	1	3	479	1	398	230.3	340	0
10553	2005/12/21 8:07	1	1	1	0	0.001074114	0.001074114	931	1	3	88	1	397	229.3	339	0
10554	2007/9/11 9:04	1	1	1	0	0.001808318	0.001808318	1106	1	4	295	1	713	238.1214286	495	0
10559	2006/6/9 9:25	1	1	2	0.084262429	0.081057269	0.002643172	567.5	1	4	220	1	506	256.3	382	1
10560	2006/2/9 13:04	1	1	2	0.364299029	0.058712121	0.050189394	528	1	3	121	1	405	210.8666667	347	1
10563	2005/1/11 11:07	1	1	2	0.684038436	0.019920319	0.012948207	502	1	3	270	0.5	168	68.91666667	166	1
10571	2007/9/11 9:15	1	1	2	1	0.003984064	0.003984064	502	1	4	2216	0.5	717	242.1214286	499	0
10572	2007/9/11 9:06	1	1	2	1	0.003898635	0.003898635	513	1	4	1676	1	715	240.1214286	497	0
10573	2007/9/11 9:04	1	1	1	0	0.020618557	0.020618557	97	1	3	424	1	713	238.1214286	495	0
10598	2003/9/29 14:54	1	2	3	0.373637362	0.043930636	0.010404624	288.3333333	1	3	116	1	23956	5539.478685	906	0
10600	2003/7/24 13:59	1	1	3	0.669591946	0.001362398	0.009536785	244.6666667	1	2	9	0.333333333	11722	4410.82381	329	0
10603	2005/9/15 7:56	1	1	2	0.556809796	1.350282486	1.610169492	177	0	4	1434	0.5	315	175.8	257	0
10634	2005/9/15 8:41	1	1	7	0.621876172	1.330769231	1.38816568	241.4285714	0	4	5439	0.428571429	324	184.8	266	0
10651	2003/8/8 17:41	6	35	109	0.880151559	0.012857505	0.012809944	578.6788991	0	14	481	0.146788991	23719	5626.221781	23435	1
10656	2005/11/22 13:23	1	1	5	0.553891472	0.079434168	0.077257889	367.6	1	3	340	0.2	28540	4848.37837	1273	0
10662	2003/7/21 6:27	1	2	10	0	0	0	176.7	0	1	0	0.1	42	42	42	1
10668	2006/1/27 11:32	1	1	2	0	0	0	236	0	1	0	0.5	402	208	344	0
10701	2007/11/16 12:17	1	1	2	1	0.001463058	0.001463058	683.5	1	5	2348	0.5	740	245.6269841	509	0
10706	2003/7/21 6:27	1	1	2	0	0	0	40	0	1	0	0.5	45	45	45	0
10722	2003/9/7 0:36	1	2	3	0.274468258	0.042654028	0.218009479	70.33333333	0	3	778	0.666666667	23757	5447.518099	891	0
10733	2007/3/22 11:58	1	1	1	0	0.002183406	0.002183406	916	1	2	66	1	631	226.7619048	478	0
10739	2005/12/7 8:30	1	1	1	0	0.001164144	0.001164144	859	1	2	0	1	372	214.9666667	314	0
10740	2005/12/7 8:12	1	1	2	0.391243564	0.05141129	0.001008065	496	0	2	4	0.5	371	213.9666667	313	1
10741	2005/12/5 13:13	1	1	2	0.479832024	0.068205666	0.023084995	476.5	1	2	26	0.5	364	207.0166667	306	0
10743	2005/11/22 4:01	1	2	3	0.7699713	0.02247191	0.016229713	267	1	1	3	0.666666667	362	208.5333333	304	1
10744	2005/11/21 13:00	1	1	1	0	0	0.00270636	739	0	1	0	1	359	207.3	301	0
10746	2009/3/10 13:44	1	1	1	0	0.004319654	0.001079914	926	1	3	1096	1	860	212.7906566	550	0
10748	2007/3/22 11:59	1	1	1	0	0.002183406	0.002183406	916	1	2	377	1	632	227.7619048	479	0
10753	2005/12/8 4:11	1	1	2	0.41381685	0.021847071	0.001986097	503.5	0	2	2	1	374	216.9666667	316	0
10763	2003/12/5 9:28	1	2	2	0.918295834	0.023076923	0.023076923	130	0	3	251	1	71	71	71	0
10764	2009/3/2 10:13	1	1	1	0	0.02173913	0.014492754	138	1	3	1176	1	857	213.4401515	549	0
10765	2005/11/21 7:27	1	2	9	0.591674475	0.165467626	0.010071942	231.6666667	0	4	2208	0.777777778	358	206.3	300	1
10773	2003/8/15 9:43	1	2	2	1	0	0.125	8	0	3	681	1	50	50	50	0
10774	2003/7/21 6:27	1	1	1	0	0	0	9	0	1	0	1	45	45	45	0
10775	2003/9/7 0:36	1	2	2	0.371232327	0.003305785	0.019834711	302.5	0	3	45	1	23757	5447.518099	891	0
10779	2007/10/11 15:54	1	1	1	0	0.561904762	0.273015873	315	1	2	3	1	24566	5203.24622	1000	0
10786	2007/10/8 18:07	1	1	1	0	0.025454545	0.014545455	275	0	2	0	1	24556	5205.529218	999	0
10787	2007/10/8 16:25	1	1	1	0	0.150735294	0.025735294	272	0	2	1	1	24555	5204.529218	998	0
10788	2007/10/7 19:32	1	1	1	0	0	0	255	0	1	0	1	548	54.0818838	7	1
10802	2009/8/18 6:34	1	1	1	0	0	0	202	0	1	0	1	889	188.832154	557	1
10805	2009/8/18 11:57	1	1	1	0	0.014851485	0.014851485	202	1	2	0	1	29140	4748.214223	1277	0
10806	2009/8/18 11:37	1	1	1	0	0.014851485	0.014851485	202	0	2	0	1	29139	4747.214223	1276	0
10837	2000/6/15 14:55	1	1	1	0	0.014814815	0.014814815	135	1	2	141	1	14203	5238.166667	236	0
10850	2001/6/21 20:04	3	3	5	0.785011491	0.09202454	0.068361087	228.2	0	6	460	0.6	5231	2590.333333	4817	1
10855	2006/7/31 16:08	3	19	38	0.83548217	0.025156461	0.024542889	643.3421053	1	17	1294	0.368421053	20909	4965.559378	18674	1
10857	2005/12/8 20:22	3	6	10	0.479470625	0.081342947	0.123704371	443.8	1	11	541	0.4	18968	5011.738081	16995	1
10858	2005/6/14 18:15	3	4	7	0.557308026	0.057229748	0.061929776	516.7142857	0	11	161	0.428571429	17213	4673.313603	15440	1
10859	2005/5/29 18:45	3	3	4	0.722986683	0.060902256	0.051879699	332.5	0	9	30	0.75	16930	4481.98981	15168	0
10861	2005/5/17 17:46	3	3	4	0.330277866	0.029051552	0.007974936	877.75	0	14	52	0.5	16832	4450.914599	15072	1
10864	2004/7/16 23:26	2	15	19	0.829423119	0.073619112	0.086750254	621.2631579	0	13	389	0.421052632	14474	4304.651299	9814	1
10865	2004/6/30 20:49	4	20	47	0.688113619	0.127069578	0.034501439	628.4042553	0	13	4453	0.531914894	14395	4369.44127	13604	1
10868	2000/12/21 19:51	3	6	10	0.534122837	0.238413879	0.234696406	403.5	1	10	540	0.8	4143	2614.6	3854	1
10872	1999/6/1 5:35	2	2	2	0.968461009	0.144508671	0.132947977	86.5	0	4	10	1	915	403.6833333	216	0
10887	1999/6/5 15:09	1	1	2	1	0.119402985	0.119402985	33.5	0	3	15	1	10063	4924.966667	169	0
10899	2005/1/29 17:35	1	2	3	0.86247518	0.063583815	0.167630058	57.66666667	0	6	2732	1	15720	4028.9997	507	0
10904	2007/4/21 13:26	1	1	1	0	0	0	118	0	1	0	1	2379	421.9436036	31	1
10913	2009/1/1 13:21	1	1	1	0	0.01242236	0.01242236	161	0	5	0	1	35481	4280.507598	1588	0
10914	2009/1/1 12:59	1	1	1	0	0.01242236	0.01242236	161	1	5	282	1	27794	5107.374063	1198	0
10917	2007/12/30 22:55	1	1	1	0	0.316770186	0.068322981	161	1	5	45	1	287	141.2166667	5	0
10921	2007/5/15 15:47	1	1	1	0	0.016949153	0.016949153	118	0	2	24	1	98	50.25	1	0
10952	2005/6/22 20:06	1	1	1	0	0.226415094	2.188679245	53	1	4	571	1	17378	4799.813231	584	0
10954	2003/8/4 18:03	1	1	1	0	0.054662379	0.045016077	311	0	4	1	1	12059	4631.651984	346	1
10955	2000/11/21 12:54	1	1	1	0	0.568493151	0.342465753	146	0	3	29	1	3835	2533.85	50	1
10959	2009/12/13 19:39	2	2	6	0.896592375	0.003141361	0.00113438	1910	1	19	669	1	31	31	11	0
10960	2009/7/13 18:56	1	1	1	0	0.010714286	0.028571429	280	0	7	136	1	36240	4095.810364	1712	0
10963	2009/2/25 8:34	1	1	1	0	0.042635659	0.03875969	258	0	7	0	1	2763	502.0718841	36	0
10968	2007/12/10 21:08	1	1	1	0	0.139534884	0.069767442	258	0	6	339	1	24948	5127.716656	1072	0
10971	2006/2/23 17:33	1	1	1	0	0.008130081	0.008130081	246	1	6	132	1	19472	4750.544758	753	0
10977	2003/9/24 1:38	1	1	1	0	0.089430894	0.073170732	246	1	4	47	1	12395	4536.7614	365	1
10979	2003/8/8 16:20	1	2	2	0.999940384	0.001132503	0.24801812	441.5	0	4	9	1	23610	5517.221781	880	0
10983	2002/12/9 20:57	1	1	1	0	0.006289308	0.003144654	318	1	4	6	1	21570	5553.889008	757	0
10984	2002/12/3 2:12	1	1	1	0	0.006309148	0.006309148	317	1	4	46	1	9190	3507.496825	229	0
10986	2002/10/3 13:20	1	1	1	0	0.003344482	0.006688963	299	1	4	28	1	21100	5534.917041	731	0
10987	2002/9/5 17:19	1	1	1	0	0.016666667	0.036666667	300	1	4	1	1	8562	3665.002381	210	0
10991	2002/4/23 22:45	1	1	1	0	0.85467128	0.117647059	289	0	4	219	1	19220	4929.363709	607	1
10992	2001/9/16 22:30	1	1	1	0	0.01369863	0.01369863	146	0	4	179	1	321	218.5	1	0
10999	2000/1/26 0:55	8	79	591	0.999526975	0.015345202	0.010186565	194.177665	0	15	69340	0.267343486	13148	5200.438095	13064	1
11001	1999/4/10 12:48	1	1	1	0	0	0	126	0	1	0	1	1	1	1	1
11002	2002/12/3 2:12	1	1	1	0	0.006309148	0.006309148	317	1	4	61	1	9191	3508.496825	230	0
11003	2006/2/23 17:34	1	1	1	0	0.008130081	0.008130081	246	1	6	419	1	19473	4751.544758	754	0
11010	2004/3/4 22:24	1	1	3	0	0	0	0	1	2	1288	1	24322	4423.203904	921	0
11029	2004/3/4 22:57	1	2	7	0	0	0	141.1428571	0	2	0	0.428571429	24329	4430.203904	928	1
11045	2001/7/30 10:59	1	1	2	0	0	0	101	0	1	0	0.5	16552	4348.815873	344	0
11057	2004/10/12 21:26	1	2	2	0.970950594	0.015037594	0.015037594	332.5	0	2	266	1	474	383.5	6	0
11061	2002/12/5 22:44	1	1	1	0	0.041420118	0.023668639	169	1	1	274	1	21528	5515.881865	754	0
11064	2001/8/21 11:26	1	1	1	0	0	0	145	0	1	0	1	16685	4247.640079	379	0
11079	2004/3/4 22:24	1	1	2	0	0	0	299	1	1	0	0.5	24322	4423.203904	921	0
11080	2010/3/1 13:07	1	1	1	0	0.194915254	0.008474576	118	1	4	0	1	30857	5209.173076	1330	0
11081	2010/2/28 16:31	1	1	1	0	0.045929019	0.11691023	479	1	6	0	1	30830	5191.250191	1307	0
11094	2010/3/1 13:08	1	1	1	0	0.172131148	0.016393443	122	1	4	2010	1	30862	5214.173076	1335	0
11098	2010/3/1 13:08	1	1	1	0	0.172131148	0.016393443	122	1	4	1971	1	30861	5213.173076	1334	0
11102	2010/3/1 13:08	1	1	1	0	0.172131148	0.016393443	122	1	4	1371	1	30860	5212.173076	1333	0
11105	2010/3/1 13:08	1	1	1	0	0.172131148	0.016393443	122	1	4	1098	1	30859	5211.173076	1332	0
11108	2010/3/1 13:08	1	1	1	0	0.194915254	0.008474576	118	1	4	418	1	30858	5210.173076	1331	0
11111	2004/3/7 15:41	1	1	1	0	0.014403292	0.014403292	486	1	2	3	1	174	174	1	0
11115	2006/9/16 12:18	1	1	1	0	0.007707129	0.007707129	519	0	3	5	1	21275	5032.17959	845	0
11145	2010/3/3 14:10	1	1	2	0.689750175	0.034671533	0.153284672	274	0	6	4	1	30870	5201.368834	1337	0
11146	2010/3/1 0:16	1	1	2	0.600608575	0.01056338	0.061619718	284	0	6	2	1	30845	5197.173076	1319	0
11148	2010/2/28 14:51	1	1	2	0.350010593	0.220757825	0.280065898	303.5	0	6	276	1	30829	5190.250191	1306	0
11149	2010/1/17 7:11	1	1	1	0	0.003952569	0.003952569	506	0	6	19	1	590	220.0166667	14	0
11156	2008/3/25 21:19	1	1	1	0	0.019157088	0.013409962	522	1	3	0	1	25598	4871.608848	1116	0
11158	2007/7/15 19:30	1	1	2	0.468995594	0.015772871	0.015772871	317	1	3	276	0.5	23728	5163.74191	961	1
11162	2006/9/11 11:30	1	1	2	0.970950594	0.004731861	0.003154574	317	0	3	215	1	21259	5028.745635	842	0
11168	2005/1/9 12:40	1	1	1	0	0.005813953	0	516	1	3	38	1	15575	4099.731671	489	0
11169	2004/12/2 17:21	1	1	1	0	0.056420233	0	514	1	2	51	1	26603	5209.443561	1028	1
11174	2010/3/3 14:10	1	1	1	0	0.025052192	0.002087683	479	0	6	1917	1	30877	5208.368834	1344	0
11175	2010/3/1 0:17	1	1	2	0.494182935	0.006825939	0.056313993	293	0	6	3925	1	30855	5207.173076	1329	0
11176	2010/2/28 22:41	1	1	2	0.292082097	0.276771005	0.397034596	303.5	1	6	3923	1	30843	5204.250191	1317	0
11177	2008/3/25 21:19	1	1	1	0	0.019193858	0.015355086	521	1	3	1209	1	25602	4875.608848	1120	0
11178	2010/3/3 14:10	1	1	1	0	0.025157233	0.002096436	477	0	6	1699	1	30876	5207.368834	1343	0
11179	2010/3/1 0:17	1	1	2	0.494182935	0.006849315	0.056506849	292	0	6	3668	1	30853	5205.173076	1327	0
11180	2010/2/28 22:41	1	1	2	0.298576874	0.266115702	0.390082645	302.5	1	6	3666	1	30841	5202.250191	1315	0
11182	2008/3/25 21:19	1	1	1	0	0.019120459	0.013384321	523	1	3	991	1	25601	4874.608848	1119	0
11183	2010/3/3 14:10	1	1	1	0	0.025104603	0.00209205	478	0	6	1264	1	30875	5206.368834	1342	0
11184	2010/3/1 0:16	1	1	2	0.494182935	0.006837607	0.056410256	292.5	0	6	2633	1	30851	5203.173076	1325	0
11185	2010/2/28 22:41	1	1	2	0.303662402	0.259075908	0.381188119	303	1	6	2631	1	30839	5200.250191	1313	0
11187	2008/3/25 21:19	1	1	1	0	0.019083969	0.013358779	524	1	3	556	1	25600	4873.608848	1118	0
11188	2010/3/3 14:10	1	1	2	0.661617906	0.030088496	0.145132743	282.5	0	6	2200	0.5	30874	5205.368834	1341	0
11189	2010/3/1 0:16	1	1	2	0.494182935	0.006837607	0.056410256	292.5	0	6	2196	0.5	30849	5201.173076	1323	0
11190	2010/2/28 22:41	1	1	2	0.303662402	0.259075908	0.381188119	303	1	6	2194	0.5	30837	5198.250191	1311	0
11192	2008/3/25 21:19	1	1	1	0	0.019083969	0.013358779	524	1	3	392	1	25599	4872.608848	1117	0
11193	2010/3/3 14:10	1	1	2	0.689750175	0.034671533	0.153284672	274	0	6	840	0.5	30872	5203.368834	1339	0
11194	2010/3/1 0:16	1	1	2	0.600608575	0.01056338	0.061619718	284	0	6	836	0.5	30847	5199.173076	1321	0
11195	2010/2/28 22:41	1	1	2	0.302173618	0.256366723	0.375212224	294.5	1	6	834	0.5	30835	5196.250191	1309	0
11201	2009/7/9 20:32	1	1	1	0	0.108108108	0.072072072	111	1	4	28	1	28808	4691.121594	1259	0
11220	2009/7/9 20:32	1	1	1	0	0.095652174	0.060869565	115	1	4	1775	1	28813	4696.121594	1264	0
11224	2009/7/9 20:32	1	1	1	0	0.095652174	0.060869565	115	1	4	1736	1	28812	4695.121594	1263	0
11228	2009/7/9 20:32	1	1	1	0	0.095652174	0.060869565	115	1	4	1136	1	28811	4694.121594	1262	0
11233	2009/7/9 20:32	1	1	1	0	0.095652174	0.060869565	115	1	4	863	1	28810	4693.121594	1261	0
11238	2009/7/9 20:32	1	1	1	0	0.108108108	0.072072072	111	1	4	183	1	28809	4692.121594	1260	0
11887	2001/2/18 13:33	1	2	2	0.439496987	0.001674481	0.002009377	1493	0	9	31	1	15475	4274.905556	653	0
11895	2000/6/2 12:33	1	1	1	0	0.007246377	0.007246377	276	0	7	0	1	13978	5102.309524	3554	0
12200	2001/1/19 18:43	1	1	1	0	0.636363636	0	11	0	3	10	1	820	547	178	0
12215	2000/9/27 11:17	4	4	6	0.548363683	0.016647532	0.008610792	290.3333333	1	9	1182	0.833333333	561	416	358	0
12218	2004/3/22 20:23	3	4	4	0.449670458	0.010510511	0.01334668	1498.5	0	13	98	1	13480	4035.845779	12384	1
12221	2001/5/24 11:53	2	3	5	0.837708081	0.121420389	0.043528064	174.6	1	7	727	1	16395	4813.809524	13872	1
12278	1999/9/27 12:44	1	1	1	0	0.016666667	0.008333333	240	1	4	9	1	11764	5250.561905	7587	0
12407	2000/12/15 15:01	1	1	2	0.650022422	0.024793388	0.024793388	121	1	3	260	1	14546	3843.04127	772	0
12549	2002/4/12 5:17	1	1	1	0	0.011342155	0.011342155	529	0	9	3	1	19179	5317.717677	10715	0
12630	1998/11/29 0:30	1	1	11	0.876051154	0	0.090909091	16	0	4	1834	0.636363636	69	69	20	0
12634	1998/4/27 10:41	2	6	6	0.967132018	0.013311148	0.013311148	200.3333333	0	5	228	0.666666667	4283	1569.25	3729	1
12637	1998/3/15 2:37	1	1	5	0.63158355	0.10520319	0.040638055	526.6	1	4	118	0.4	4191	1563.333333	2887	0
12643	1998/12/5 18:08	1	1	3	1	0	0.166666667	6	0	4	1568	1	80	80	27	0
12654	1999/12/29 17:57	1	1	1	0	0.012987013	0.012987013	231	0	4	13	1	12398	5307.052381	7909	0
12667	2000/1/1 20:38	1	1	1	0	0.007380074	0.007380074	271	1	4	203	1	12405	5309.833333	7915	0
12690	2000/5/27 0:13	2	2	3	0.649373104	0.247300216	0.278617711	308.6666667	1	7	3	0.333333333	13841	4973.216667	9264	1
12710	1998/4/27 13:06	2	5	7	0.733298881	0.086718525	0.006914434	495.8571429	1	5	252	0.857142857	4291	1577.25	3737	1
12727	1999/2/2 13:51	3	3	6	0.52078696	0.084379358	0.006276151	239	1	5	467	0.833333333	7992	4075.716667	7442	0
12729	1998/7/23 23:31	1	11	25	0.808877455	0.021132994	0.003429962	361.52	1	6	1156	0.56	4388	1464.666667	2956	1
12736	1999/12/16 11:52	1	1	10	1	10	10	0	0	1	10	0.1	12363	5312.183333	7891	0
12829	2008/4/15 16:28	2	5	5	0.429816522	0.001976564	0.008753353	1416.6	0	18	0	0.2	34403	4846.089838	26711	1
13345	2006/6/27 14:35	2	3	5	0.610111401	0.000169319	0.024551304	1181.2	1	12	5	0.4	30288	5116.122525	23487	0
13625	2005/8/22 13:34	2	3	3	0.889513121	0.002533395	0.002763703	1447.333333	0	11	62	0.666666667	27392	4231.687424	21479	1
13793	2005/3/6 23:30	1	1	1	0	0.000866927	0.000866927	2307	0	11	0	1	26765	4226.089141	14178	0
14038	2004/2/12 14:58	1	1	1	0	0.006726457	0.006726457	446	0	6	19	1	24274	4471.09455	1240	0
14149	2003/7/31 0:23	1	1	1	0	0.012345679	0.004938272	405	0	3	8	1	22393	4333.596048	1109	0
14377	2002/8/14 1:49	1	1	1	0	0.002521008	0.002521008	1190	0	5	1	1	20322	5081.395887	897	1
14481	2002/3/7 23:28	1	1	1	0	0.001039501	0.001039501	1924	1	6	5	1	19090	5428.218146	10673	0
14759	2001/6/12 12:34	2	3	4	0.271670619	0.001176817	0.241835834	849.75	1	10	0	0.25	16467	4811.415476	13934	0
14783	2001/5/21 14:42	2	2	3	1	0.006930007	0.003465003	481	0	8	65	1	16389	4835.040079	13866	1
14998	2000/10/2 12:15	1	1	1	0	0.005050505	0.002525253	792	1	3	6	1	14327	4313.710317	744	0
14999	2000/10/1 23:27	1	1	1	0	0.643002028	0.219574037	1972	0	3	113	1	14326	4314.543651	743	1
15001	2000/9/12 0:33	1	1	1	0	0.06268081	0.025072324	1037	1	8	0	1	14301	4324.981746	8819	1
15083	2000/1/28 12:23	1	1	1	0	0.056451613	0.016129032	124	1	4	2	1	13153	5193.47381	8303	0
15111	1999/12/13 19:17	1	1	1	0	0.020979021	0.048951049	286	0	4	0	1	12332	5292.764286	7864	0
15112	1999/12/12 0:57	2	2	2	0.787126586	0.004909984	0.002045827	1222	0	7	24	1	12325	5288.842857	10983	0
15113	1999/12/12 0:15	1	1	1	0	0.309090909	0.1	220	1	5	3	1	12323	5286.842857	7858	0
15119	1999/11/9 20:22	1	1	1	0	0.085201794	0.130044843	223	0	1	5	1	12039	5399.690476	428	0
15132	1999/10/15 0:56	1	1	1	0	0.012711864	0.012711864	236	0	7	94	1	11864	5315.802381	3068	0
15154	1999/9/23 15:11	1	1	1	0	0.000884956	0.000884956	2260	1	6	22	1	11750	5244.419048	344	0
15155	1999/9/23 13:42	1	1	1	0	0.00952381	0.006349206	315	1	4	68	1	11749	5243.419048	7581	0
15161	1999/9/19 22:12	1	1	1	0	0.005434783	0.002717391	736	0	3	66	1	11725	5225.45	44	0
15183	1999/7/16 13:07	1	11	33	0.984386689	0.0337126	0.0337126	71.90909091	0	8	185	0.121212121	11361	6001	3013	1
15190	1999/7/9 13:40	2	2	2	0.543564443	0.014678899	0.014678899	272.5	1	5	174	1	10151	4859.833333	6752	0
15192	1999/7/9 0:51	1	1	1	0	0.001324503	0.002649007	755	0	3	8	1	10149	4857.833333	6368	0
15194	1999/7/8 23:28	2	3	3	0.987029694	0.02384106	0.005298013	251.6666667	1	7	233	0.666666667	10148	4858.666667	9103	0
15200	1999/7/7 23:22	1	1	1	0	0.001026343	0.001026343	2923	0	6	43	1	10143	4857.5	6365	0
15201	1999/7/7 22:46	1	2	2	1	0.002749141	0.002749141	727.5	0	6	63	1	10142	4856.5	6364	1
15204	1999/7/7 13:17	2	3	3	0.826074224	0.007757405	0.007757405	472.6666667	0	6	91	1	10139	4853.5	9095	0
15205	1999/7/7 5:11	1	2	2	0.961236605	0.019287834	0.019287834	337	1	6	63	1	10129	4843.5	6353	0
15700	2000/7/4 10:25	1	1	9	0.173996873	0.105196718	0.078897538	528.1111111	1	8	105	0.444444444	14252	5231.132143	602	1
15719	2000/6/8 12:40	1	1	1	0	0.076335878	0	131	1	4	13	1	13994	5069.577381	722	0
15798	2001/1/8 15:54	1	1	1	0	0.001096491	0.001096491	1824	0	9	3	1	14556	3643.510714	8958	0
15826	1999/9/27 16:26	3	7	7	0.74345928	0.030665281	0.005197505	274.8571429	0	8	249	0.714285714	11783	5269.561905	10997	1
16387	2000/6/8 15:51	2	2	2	1	0.009237875	0.009237875	216.5	0	5	144	1	14000	5075.577381	12237	0
16413	2003/3/25 11:15	1	1	2	0.650022422	0.027972028	0.027972028	214.5	0	3	404	0.5	1580	459.5952381	656	0
17330	2001/8/20 20:33	3	4	6	0.671754403	0.06298417	0.006736275	494.8333333	0	8	18	0.833333333	16654	4224.847222	15342	1
18147	2006/4/29 21:08	2	3	5	0.59105973	0	0.024468989	1177	1	12	0	0.2	30062	5294.021337	23392	0
18206	2006/2/4 7:50	1	1	1	0	0.012578616	0.000262055	3816	0	11	26	1	2119	324.305414	981	1
18633	2000/1/14 17:11	2	5	7	0.220927031	0.195167988	0.189505474	378.4285714	0	9	190	0.857142857	34	34	20	0
18731	2008/12/30 19:08	2	8	16	0.436262736	0.018918105	0.011140104	1245.5	1	20	32	0.1875	27781	5098.30301	23666	1
18772	2000/6/22 18:31	2	7	7	0.794654302	0.043956044	0.037912088	520	0	10	72	0.714285714	408	408	201	1
18774	2000/6/8 21:43	3	11	16	0.844492722	0.038191882	0.007933579	338.75	0	11	388	0.5	14070	5145.577381	13033	1
18790	2009/10/9 21:43	1	2	4	0.8502987	0.01536137	0.004532863	992.75	0	15	423	1	29599	4805.86737	18710	1
18817	1999/8/22 16:14	2	10	23	0.647455754	0.117444806	0.171914586	240.2608696	1	8	225	0.347826087	810	708.5	744	1
18819	1999/5/13 3:28	2	10	17	0.75989788	0.025941769	0.039050642	426.2941176	0	7	1085	0.705882353	433	410.5	379	1
18852	2008/4/28 10:48	2	3	3	0.389493701	0.013919739	0.000444247	2251	0	17	146	1	484	300.8166667	434	1
18881	2004/8/8 1:01	1	1	1	0	0.074559194	0.00906801	1985	0	9	4	1	52	37.5	18	0
18882	2004/8/4 23:29	1	1	1	0	0.046097433	0.00471451	1909	1	9	50	1	51	36.5	17	1
18903	2001/11/19 4:05	1	1	3	0.985056822	0.001514865	0.001514865	1760.333333	1	9	28	1	6232	2834.838095	4109	0
18914	2000/3/26 13:32	1	1	1	0	0.072115385	0.057692308	208	1	6	11	1	288	288	76	0
18918	2002/3/17 15:05	1	1	1	0	0.098540146	0.079379562	1096	1	7	143	1	6625	2523.136905	4382	0
18940	2010/4/28 12:10	3	14	17	0.723798434	0.011386938	0.007940317	1348.294118	1	22	658	0.647058824	797	457.4333333	727	0
18957	2010/1/15 4:18	1	9	15	0.532541527	0.042284487	0.006800286	1303.866667	1	21	165	0.4	647	356.5833333	433	1
18962	2009/12/18 20:32	1	8	25	0.748824489	0.061686144	0.009265442	958.4	1	20	3207	0.68	25	25	25	1
18976	2008/4/4 21:34	1	1	1	0	0.011908059	0.00166159	3611	0	10	10	1	34393	4847.309796	17897	1
19010	2006/8/17 19:04	2	5	7	0.646887052	0.016650767	0.002428237	1647.285714	1	15	109	0.857142857	21048	4990.140096	17988	0
19024	2005/6/25 18:47	1	1	1	0	0.041835358	0.001349528	741	1	11	4	1	17401	4804.700733	11142	0
19053	2004/8/3 16:32	2	6	7	0.548020722	0.043136714	0.006615215	1036.571429	0	14	106	0.714285714	14670	4306.671284	12789	1
19098	2005/6/25 18:47	1	1	1	0	0.041835358	0.001349528	741	1	11	220	1	17402	4805.700733	11143	0
19117	2006/3/10 14:10	1	1	1	0	0.000881057	0.000293686	3405	0	14	4	1	29861	5594.018031	7619	0
19124	2002/1/6 21:29	1	1	1	0	0.015503876	0.015503876	129	0	4	14	1	1194	510.2333333	145	0
19143	2009/9/26 18:42	2	4	13	0.955303794	0.003039976	0.001671987	1012.153846	0	20	876	0.769230769	29404	4733.356228	25020	1
19150	2005/4/13 14:54	3	5	6	0.773509448	0.00542139	0.002587482	1352.666667	0	12	176	0.666666667	16327	4166.833866	14828	0
19158	2001/6/12 1:55	2	10	24	0.793387379	0.049306626	0.068389238	351.5416667	1	12	1465	0.541666667	5145	2544.083333	4622	1
19179	2010/3/25 10:44	2	3	3	0.661427463	0.023269012	0.001135074	1762	0	18	91	1	1122	315.1123016	986	1
19181	2010/2/16 17:34	3	14	24	0.173580192	0.05335336	0.016783125	1276.083333	0	23	507	0.416666667	30724	5184.322742	27669	1
19184	2010/1/22 11:40	3	9	13	0.797384789	0.009635393	0.008459242	1700.461538	0	20	167	0.692307692	83	83	75	0
19187	2010/1/1 16:53	2	11	13	0.759379414	0.024301467	0.011561931	718.5384615	1	15	1687	0.692307692	30294	5094.325005	25798	0
19188	2009/12/29 15:11	2	10	15	0.515182043	0.020046721	0.00918129	1227.133333	0	21	822	0.933333333	30248	5060.441467	25759	1
19190	2009/12/10 22:34	1	6	11	0.62937791	0.04130117	0.006091618	1492.363636	0	17	1090	0.818181818	11	11	11	1
19203	2009/3/31 13:59	2	3	5	0.741368525	0.016425942	0.012461059	706.2	0	19	241	0.8	28406	5032.736426	24219	1
19205	2009/2/24 5:06	3	11	16	0.632457485	0.009010915	0.006980286	1477.375	0	21	512	0.5625	2737	480.0908142	2369	1
19211	2009/1/27 7:40	3	6	14	0.776686719	0.00253253	0.014496551	817.9285714	0	19	66	0.428571429	2703	450.7012422	2348	1
19221	2008/11/9 19:49	2	4	6	0.912538387	0.010230623	0.007282816	961.1666667	0	17	259	0.833333333	27448	5066.071882	23365	1
19223	2008/10/31 4:39	3	6	9	0.391374329	0.018806321	0.014692438	1701.555556	0	19	386	0.888888889	195	188.5	183	0
19226	2008/10/6 9:05	2	2	3	0.35899625	0.007723762	0.001363017	2934.666667	0	18	8	0.666666667	356	185.5833333	204	0
19227	2008/9/23 5:20	3	14	17	0.884957202	0.013397948	0.007126568	1238.117647	1	21	1439	0.823529412	117	114	110	1
19235	2008/7/13 20:51	1	2	6	0.866742442	0.005434783	0.00149925	889.3333333	0	20	199	1	26429	4962.689998	5822	1
19240	2008/3/10 8:55	2	5	7	0.181669318	0.051137047	0.027553844	1187.285714	0	17	368	0.428571429	246	147	122	1
19247	2007/9/2 20:39	3	10	16	0.183643231	0.096808166	0.086033701	1543	0	18	1295	0.8125	24219	5155.944592	21830	1
19249	2007/6/8 17:09	1	1	1	0	0.008986928	0.004084967	1224	0	4	9	1	215	140.6666667	139	0
19255	2007/3/26 12:58	3	8	12	0.650007905	0.017582252	0.005131301	1104.333333	0	18	1011	0.916666667	22805	5000.421388	20516	1
19257	2007/3/19 19:38	3	12	19	0.742535488	0.024958835	0.006066384	1214.631579	0	19	445	0.631578947	541	60.57395048	508	1
19258	2007/2/13 20:58	3	10	27	0.474449045	0.048164044	0.049944365	1165	1	18	717	0.407407407	22377	4868.582472	20150	1
19262	2007/1/8 21:14	2	17	43	0.817506977	0.028882295	0.014695492	822.9069767	0	17	135	0.069767442	21995	4808.692184	18733	1
19267	2006/11/5 17:42	2	17	36	0.678918406	0.03655471	0.030479715	795.6111111	1	17	2330	0.388888889	21575	4965.745676	18345	1
19269	2006/9/22 19:20	2	3	4	0.907167016	0.020866774	0.011235955	311.5	1	7	47	0.5	21340	5038.410138	18182	0
19271	2006/9/16 16:14	3	5	6	0.576974788	0.036115108	0.002158273	1158.333333	0	15	330	0.833333333	21281	5038.17959	18183	0
19276	2006/7/24 23:51	2	3	4	0.258837668	0.021578298	0.041718044	2433	1	15	26	0.75	20800	4903.672569	17764	1
19277	2006/7/10 12:20	2	11	18	0.641941	0.049847306	0.025317703	563.9444444	0	17	1086	0.5	102	77.5	86	1
19280	2006/5/27 22:27	3	4	5	0.90663449	0.002727583	0.003750426	1173.2	0	13	156	1	72	49.5	70	0
19287	2006/1/8 2:00	2	5	7	0.468368001	0.024742883	0.003130124	958.4285714	1	16	211	0.714285714	914	347.3333333	661	0
19292	2005/8/11 17:11	2	11	15	0.498258543	0.026614669	0.013546798	974.4	0	15	207	0.666666667	18013	5115.838442	15476	1
19296	2005/7/7 16:39	3	6	27	0.760770774	0.025702766	0.004255796	661.4074074	0	15	486	0.481481481	17646	4993.616381	16034	1
19298	2005/6/18 15:33	2	4	5	0.821612364	0.020285261	0.01141046	631	0	14	35	0.6	17265	4708.473157	14938	1
19303	2005/4/12 0:26	3	7	9	0.679000652	0.017825478	0.009986001	1190.555556	0	15	218	0.777777778	16308	4158.800136	14809	1
19313	2004/10/11 13:24	1	1	1	0	0.5	0.5	4	1	12	7	1	15167	4395.449525	3399	0
19316	2004/6/15 21:26	2	8	16	0.66138864	0.030486253	0.023612525	982	1	14	608	0.5625	14210	4270.981926	12400	1
19319	2004/2/15 16:01	2	4	6	0.322172499	0.06530835	0.005821357	916.1666667	0	11	97	0.666666667	13274	4041.066378	11649	1
19320	2004/2/12 18:41	3	5	11	0.524246636	0.08659397	0.0644644	850.3636364	0	14	332	0.727272727	13252	4053.220743	12185	1
19333	2003/5/8 18:19	3	6	13	0.655534361	0.04047018	0.021063427	975.0769231	0	12	435	0.538461538	10908	4194.650794	10133	1
19341	2002/9/24 17:26	1	1	1	0	0.023178808	0.029801325	302	0	8	20	1	8708	3648.392857	2039	0
19344	2002/9/2 21:04	2	3	3	0.591304144	0.014760148	0.01402214	451.6666667	1	9	76	0.666666667	8520	3636.15	7641	1
19351	2002/8/4 22:30	2	8	10	0.833700442	0.012980992	0.017848864	431.4	1	9	6	0.4	7998	3284.811905	7197	0
19353	2002/7/31 13:19	3	8	10	0.832727841	0.008103728	0.003331533	1110.6	1	12	122	0.6	7941	3246.091667	7401	1
19355	2002/7/24 15:11	3	8	24	0.400118391	0.137009935	0.152061396	700.375	0	12	329	0.375	1374	508.3666667	1196	1
19360	2002/4/20 20:26	2	9	15	0.505591586	0.191921859	0.126715945	252.5333333	0	12	293	0.8	7239	2928.321429	6505	1
19361	2002/4/16 19:08	2	14	35	0.530336308	0.082717168	0.079902686	598.9428571	1	12	862	0.485714286	7166	2879.82619	6435	1
19362	2002/4/11 15:59	3	16	47	0.471834669	0.077513402	0.07975325	579.4468085	1	12	701	0.361702128	7081	2815.683333	6562	1
19363	2002/4/4 19:31	3	11	20	0.263252658	0.125675676	0.119872814	629	0	12	437	0.6	6992	2753.55	6473	1
19364	2002/3/29 14:05	3	19	64	0.784532901	0.065003418	0.071086808	457.1875	0	12	2127	0.1875	6891	2717.390476	6289	1
19365	2002/3/26 14:15	3	18	50	0.832895468	0.040111217	0.036510324	438.78	0	12	1179	0.34	6827	2689.913095	6225	1
19368	2002/3/20 14:43	3	15	30	0.743032893	0.046258142	0.048584341	501.5333333	1	12	796	0.333333333	6656	2535.704762	6146	1
19369	2002/3/18 21:18	2	13	25	0.736542691	0.075832127	0.018740955	552.8	0	12	260	0.12	19123	5330.979582	15795	1
19371	2002/3/6 15:34	2	13	24	0.736708876	0.083591577	0.020103298	524.375	1	12	1022	0.333333333	19043	5382.180051	15731	1
19372	2002/3/1 17:45	2	9	19	0.774653695	0.053704097	0.003077903	495.8947368	0	11	604	0.473684211	1246	487.2166667	768	1
19373	2002/2/18 18:10	2	13	23	0.318676975	0.179881338	0.129989213	483.6521739	0	12	2525	0.565217391	1218	500.6	741	1
19380	2001/9/5 22:07	3	7	8	0.874724812	0.024	0.02304	781.25	1	11	288	0.875	5739	2652.7	5329	1
19381	2001/8/26 12:55	2	13	23	0.674690529	0.040525207	0.010617604	536.4347826	0	12	351	0.47826087	5719	2644.066667	5151	1
19398	2000/2/16 22:39	2	4	7	0.841452939	0.052583308	0.043106084	467.2857143	0	10	64	0.428571429	1690	1263.833333	1565	1
19422	2007/4/15 6:56	2	3	4	0.618320371	0.019582245	0.019582245	383	0	16	66	1	512	93.23298058	399	1
19429	2006/2/18 11:15	1	7	8	0.54905297	0.047202797	0.081293706	143	0	7	650	0.5	2129	331.4349317	989	1
19436	2005/3/14 13:31	3	8	9	0.918949365	0.016487214	0.012449529	330.2222222	0	7	146	0.666666667	26817	4254.244078	22820	1
19454	2005/3/12 20:26	1	1	1	0	0.003134796	0.012539185	319	0	5	6	1	26807	4246.7114	14208	0
19460	2004/9/17 17:59	2	2	3	0.962947016	0.012633625	0.012633625	343	0	6	331	0.666666667	1996	407.3297619	1264	1
19466	2003/9/11 14:30	1	2	2	1	0.000942507	0.000942507	2122	0	10	12	1	23909	5590.210667	13069	1
19478	2002/8/13 22:45	2	12	12	0.02438281	0.009641873	0.365702479	121	1	5	40	0.25	332	167.9642857	257	1
19497	2001/5/3 17:38	2	2	2	0.863120569	0.027972028	0.020979021	71.5	1	6	81	1	16244	4796.703175	5309	1
19521	2010/2/2 14:09	2	2	3	0.731484447	0.024553571	0.009300595	896	0	12	13	1	615	236.2095238	353	0
19533	2009/1/9 5:13	1	2	2	0.860555393	0.002696326	0.009774183	2967	0	18	4	1	431	226.5833333	141	0
19535	2009/1/7 7:38	2	2	3	0.676032868	0.026175688	0.008429459	751.3333333	0	12	59	1	426	221.5833333	243	0
19538	2008/11/20 15:45	1	1	2	0.936667382	0.007132668	0.000951022	1051.5	0	11	0	0.5	34508	3581.910371	17941	0
19542	2008/10/23 9:31	2	2	3	0.792724333	0.114413076	0.105002476	673	0	12	114	0.666666667	359	178.8333333	207	1
19559	2006/8/21 15:21	1	1	1	0	0.067039106	0.011173184	537	1	9	38	1	21092	5012.591813	13407	1
19563	2006/4/29 22:09	2	6	6	0.853474433	0.009278117	0.003168138	736.5	0	17	202	0.666666667	30068	5300.021337	23398	1
19567	2005/10/24 11:38	1	1	2	0.918295834	0.012578616	0.00359389	556.5	1	7	17	1	28248	4665.876958	2254	0
19581	2004/12/27 14:19	1	1	1	0	0.08649789	0.080168776	948	0	7	40	1	15524	4114.426254	9976	0
19631	2001/9/21 16:31	3	4	7	0.901163392	0.015772871	0.014912532	498.1428571	1	10	121	0.857142857	5813	2643.833333	5416	1
19634	2001/8/16 12:24	2	2	3	0.900067531	0.010638298	0.013297872	376	0	6	1	0.666666667	16623	4223.684524	14039	0
19649	2000/7/4 12:31	3	3	6	0.720686992	0.057734205	0.05664488	153	0	7	1318	0.833333333	438	438	407	0
19674	2010/4/26 6:51	1	1	1	0	0.076738609	0.050359712	417	0	16	6	1	216	216	162	0
19676	2010/4/18 20:55	2	4	5	0.915521351	0.004553846	0.0016	1625	0	20	237	0.8	208	208	190	0
19694	2010/2/5 18:37	1	1	1	0	0.010940919	0.004376368	457	0	7	21	1	37314	4311.577903	19293	0
19701	2010/1/5 21:41	2	2	2	1	0.011494253	0.011494253	130.5	0	9	6	0.5	37278	4309.302833	28955	0
19720	2009/8/24 16:08	1	2	2	0.23348971	0.010371409	0.004344779	3567.5	1	18	20	1	29180	4739.391377	18454	0
19721	2009/8/4 12:08	4	8	10	0.780558435	0.007006842	0.003915588	2426.2	0	21	668	0.6	29066	4743.765136	26796	1
19733	2009/2/27 19:10	1	2	2	0.970950594	0.000917263	0.000917263	2725.5	0	15	55	1	28203	5078.296281	17845	1
19734	2009/2/24 7:09	1	1	1	0	0.00610687	0.019847328	655	0	5	22	1	2738	481.0908142	1257	0
19741	2009/1/7 17:40	2	3	3	0.867486134	0.009084027	0.00340651	1761.333333	0	17	13	0.666666667	27868	5132.42221	23722	1
19743	2009/1/2 5:33	1	1	1	0	0.001272804	0.001272804	4714	0	15	1	1	421	216.8333333	134	0
19749	2008/11/10 21:42	3	5	7	0.275310981	0.028937947	0.002088305	1915.428571	0	18	73	0.285714286	27463	5066.128441	24680	0
19757	2008/8/22 14:47	1	1	1	0	0.000433182	0.000433182	4617	0	15	1	1	34501	3842.182682	17937	0
19782	2008/1/27 14:12	1	1	1	0	0.000447127	0.000447127	4473	0	14	13	1	25192	5024.113916	15906	0
19785	2007/12/11 10:19	1	1	1	0	0.064714946	0.058551618	1298	1	12	26	1	285	146.55	194	0
19795	2007/9/27 14:15	1	1	1	0	0.013239875	0.020249221	1284	1	12	22	1	24494	5260.786183	15527	0
19806	2007/8/18 21:41	2	6	7	0.511503177	0.058515964	0.010790967	1284.142857	1	17	317	0.857142857	151	88.58333333	96	1
19809	2007/8/2 19:39	2	7	11	0.942489533	0.004217714	0.002108857	905.2727273	1	16	402	0.909090909	144	82.91666667	89	1
19811	2007/7/24 0:54	2	6	6	0.651511415	0.0169553	0.005712213	1838.166667	1	17	216	0.833333333	23778	5120.642785	20309	1
19812	2007/7/23 21:53	1	1	1	0	0.000911993	0.000911993	4386	0	13	13	1	236	148.75	155	0
19819	2007/6/3 13:05	2	9	17	0.619371857	0.027474924	0.008940253	809.2941176	0	17	1058	0.705882353	23419	5191.566335	20003	1
19823	2007/4/18 12:44	2	4	5	0.812966573	0.0148228	0.001751785	1484.2	1	13	74	0.6	187	120	163	1
19824	2007/4/16 14:29	2	8	9	0.244790893	0.136324524	0.017086663	903.8888889	1	16	302	0.777777778	182	115.3333333	158	1
19829	2007/3/5 21:06	2	6	8	0.608259466	0.001317523	0.019850681	1423.125	0	17	175	0.75	32756	5504.511422	25365	0
19834	2007/2/8 10:46	1	1	1	0	0.004655493	0.000465549	2148	1	14	1	1	32667	5679.789543	17013	0
19841	2007/1/19 11:58	2	3	3	0.914075807	0.012447338	0.000574493	1740.666667	0	12	9	1	2279	367.9012377	1454	0
19848	2006/11/20 20:23	1	1	1	0	0.00073046	0.00073046	4107	0	12	15	1	21627	4832.376104	13669	0
19855	2006/9/25 18:12	1	1	1	0	0.025316456	0.025316456	79	0	6	6	1	21349	5030.910518	4673	0
19859	2006/9/8 11:55	2	2	3	0.54874934	0.039643653	0.015144766	748.3333333	0	13	114	1	21227	5036.75133	18115	0
19860	2006/9/7 18:51	2	6	8	0.42469986	0.133333333	0.049113475	705	0	15	58	0.625	21224	5035.51062	18112	1
19863	2006/9/2 19:04	1	1	1	0	0.000494315	0.000494315	4046	0	12	0	1	31028	5106.472631	16236	0
19865	2006/9/2 9:12	1	1	1	0	0.00321305	0.000247158	4046	0	12	2	1	31014	5092.472631	16230	0
19870	2006/8/15 14:26	2	6	8	0.497248528	0.026600325	0.010238255	1306.375	1	16	111	0.625	21030	4977.287457	17973	1
19874	2006/7/26 7:35	2	3	3	0.789690082	0.00370981	0.00370981	1617.333333	0	14	10	0.666666667	2159	300.1135254	1352	0
19883	2006/6/4 23:03	1	1	1	0	0.027027027	0.027027027	74	0	5	0	1	20399	4915.518937	4452	0
19891	2006/4/17 20:52	1	1	1	0	0.003891051	0.002779322	1799	1	13	13	1	29977	5234.901892	15686	0
19893	2006/3/6 21:54	1	1	1	0	0.000523697	0.000523697	3819	0	11	0	1	29851	5589.663223	15675	0
19894	2006/3/6 14:49	3	3	4	0.712678701	0.006478579	0.001462905	1196.25	0	11	3	0.5	29846	5584.663223	25210	1
19898	2006/2/4 18:03	2	3	4	0.763716318	0.060666667	0.042666667	375	1	8	202	0.75	19367	4814.926338	16603	1
19904	2005/12/22 19:38	1	1	1	0	0.000535045	0.000535045	3738	0	11	3	1	28790	4992.110692	15175	0
19906	2005/12/9 10:51	1	1	1	0	0.04029099	0.000559597	1787	0	5	17	1	2090	305.5579365	513	0
19915	2005/10/14 16:53	2	3	3	0.731110271	0.020854424	0.013767969	1646.333333	1	12	132	1	18521	5073.385684	15880	0
19920	2005/10/3 18:55	2	3	3	0.684101094	0.021229276	0.001213101	1648.666667	0	10	208	1	18443	5135.541023	15815	0
19926	2005/9/19 13:21	2	3	3	0.874143048	0.012248469	0.003937008	762	0	12	63	0.666666667	27430	3946.520689	21486	0
19948	2006/5/21 16:11	2	3	3	0.681179994	0.013534219	0.00102145	1305.333333	0	12	1123	1	20228	4888.577323	17374	0
19950	2006/4/17 20:52	1	1	1	0	0.004006869	0.002862049	1747	1	13	179	1	29978	5235.901892	15687	0
19955	2010/2/25 8:26	1	2	2	0.976020648	0.00354832	0.001043623	2395.5	1	18	2434	1	625	240.3404762	225	0
19974	2009/8/24 16:08	1	1	1	0	0.000421053	0.000421053	4750	1	15	113	1	29182	4741.391377	18456	0
20058	2000/5/29 11:44	2	2	2	0.044435631	0.216879293	0.185966634	1019	0	8	48	1	13845	4972.863095	12121	1
20085	2009/3/9 10:34	2	3	4	0.561887026	0.017333333	0.019	1500	0	17	175	0.75	2808	546.0830642	1739	0
20090	2008/11/3 17:14	1	1	1	0	0.185714286	0.25	140	1	4	307	1	2531	306.7132684	1191	0
20106	2007/11/7 7:24	4	8	11	1	0.002708026	0.002708026	738.5454545	0	16	1553	0.909090909	2429	347.8859238	2139	0
20120	2007/5/21 13:10	2	3	4	0.221176189	0.019742346	0.016898109	1494.25	1	16	118	1	2386	423.7065268	1534	1
20127	2007/4/4 21:46	1	1	1	0	0.000955566	0.000955566	2093	0	5	3	1	32786	5224.930764	17071	0
20135	2007/1/25 6:53	2	5	6	0.528768366	0.015281557	0.009210802	1592.333333	1	15	26	0.833333333	2292	373.84498	1467	0
20142	2006/10/18 12:43	3	4	4	0.690834672	0.021459227	0.003065604	815.5	1	10	67	0.75	21486	4995.669603	18320	0
20143	2006/10/17 17:03	1	1	1	0	0.063371356	0.09547951	2367	1	10	14	1	21482	5003.446377	13573	1
20156	2006/2/8 22:39	1	1	1	0	0.003705991	0.000617665	1619	0	8	117	1	19387	4799.685381	12336	0
20160	2005/10/14 7:47	2	2	3	0.946058168	0.004325104	0.00270319	1849.666667	0	12	30	0.666666667	27474	3924.62222	16666	0
20186	2003/12/1 17:07	3	5	5	0.892341412	0.002691233	0.001242107	1932.2	1	12	9	0.6	24051	5286.968013	20672	1
20188	2003/11/30 15:55	2	2	2	0.965636133	0.004761905	0.004365079	1260	1	12	2	0.5	11	11	6	0
20203	2003/6/24 18:21	2	3	6	0.61295042	0.169590643	0.059286146	826.5	0	10	1035	0.833333333	22238	4335.282984	18079	1
20206	2003/2/18 23:06	1	1	1	0	0.002964427	0.002964427	1012	1	9	65	1	21708	4908.464791	12036	0
20208	2003/1/30 20:08	1	1	1	0	0.002340094	0.001560062	1282	1	6	2	1	9900	4002.278968	6592	0
20209	2003/1/28 20:08	2	2	3	0.479871951	0.01272678	0.018954779	1231	0	8	165	1	9887	4019.373016	8879	0
20222	2002/8/19 15:33	2	2	3	0.300846621	0.034796238	0.012068966	2126.666667	1	10	2	1	8166	3364.965476	5681	1
20227	2002/7/15 23:30	2	2	2	1	0.001636126	0.000981675	1528	0	8	50	0.5	20056	4979.311508	16562	0
20252	2001/11/12 16:04	1	2	2	0.993650712	0.011145787	0.017387428	1121.5	1	9	25	1	6216	2855.769048	4101	0
20262	2001/8/24 16:03	1	1	1	0	0.001494768	0.000996512	2007	0	9	3	1	1110	588.6666667	480	0
20267	2001/5/21 12:54	1	1	1	0	0.26716141	0.19109462	539	0	7	18	1	899	458	404	1
20285	2000/9/19 14:17	2	6	8	0.688541258	0.025189533	0.012717046	511.125	0	10	121	0.625	552	408.5	319	1
20298	2000/1/22 20:27	2	2	2	0.764204507	0.002217295	0.009756098	1127.5	1	9	4	1	178	178	76	0
20321	2003/11/30 15:52	2	2	2	0.949452015	0.004405286	0.003964758	1135	1	12	916	1	7	7	2	0
20322	2003/1/28 20:09	1	1	2	0.604373242	0.012824087	0.01923613	1793.5	0	8	293	1	9890	4022.373016	6587	0
20334	2006/2/8 22:40	1	1	1	0	0.003802281	0.000633714	1578	0	8	528	1	19389	4801.685381	12338	0
20339	2006/2/8 22:40	1	1	1	0	0.003705991	0.000617665	1619	0	8	122	1	19388	4800.685381	12337	0
20342	2007/5/29 0:59	1	1	1	0	0.005855291	0.00083647	2391	1	10	224	1	1233	369.602381	679	0
20351	2007/1/31 15:56	1	1	2	1	0.005163511	0.005163511	581	0	9	52	0.5	32590	5652.047445	16964	0
20361	2005/6/14 20:34	3	4	7	0.562054474	0.015767344	0.013781827	1223.142857	1	11	174	0.571428571	27083	4185.403799	21396	1
20372	2003/9/11 12:22	1	1	1	0	0.120996441	0.014234875	281	0	4	1	1	23904	5585.210667	1194	0
20374	2003/8/25 19:30	1	1	1	0	0.005513147	0.005937235	2358	0	8	0	1	12267	4636.356746	8065	0
20453	2006/10/13 17:43	2	3	4	0.152823672	0.02189356	0.020263189	2146.75	1	14	24	0.5	21467	5010.191786	18262	1
20474	2005/8/11 21:35	3	10	19	0.763072168	0.021943058	0.014098415	959.4210526	0	13	840	0.947368421	18033	5135.838442	16315	1
20717	2009/9/18 9:13	1	2	2	0.702466551	0.040909091	0.006818182	220	1	6	114	1	1833	318.6710578	1828	0
20783	2001/10/18 16:32	1	1	1	0	0.04	0.04	125	0	4	13	1	16792	3882.383405	1317	0
20832	2008/5/15 18:39	2	2	5	0.731170394	0.034387352	0.002371542	1012	0	10	263	0.6	26109	5022.338675	6341	0
20843	2005/6/26 15:16	2	2	2	0.609840305	0.001330141	0.003990423	1879.5	1	10	177	1	17406	4803.451859	15008	0
20847	2004/10/1 12:39	3	3	3	0.835962545	0.009350394	0.001968504	677.3333333	1	10	80	0.666666667	15106	4360.041339	13477	0
20849	2004/7/31 19:04	2	2	5	0.784136787	0.021937843	0.015147558	765.8	0	10	1	0.8	14609	4273.464827	3591	0
20850	2004/5/16 19:18	2	2	3	0.838786868	0.013513514	0.003319109	1406	0	10	14	0.666666667	211	211	168	0
20861	2008/7/15 21:30	4	13	22	0.703516753	0.010424084	0.003645581	1595.954545	1	21	1110	0.681818182	26452	4975.86862	24345	1
20863	2007/6/6 19:00	3	8	15	0.709239148	0.014245897	0.006735832	861.0666667	1	19	571	0.6	23476	5236.548069	20597	1
20864	2007/4/1 23:49	1	3	7	0.896708986	0.013575968	0.013287117	494.5714286	0	13	515	0.428571429	22851	5016.38508	14477	1
20972	2010/2/16 23:19	5	14	21	0.911663457	0.001826838	0.001826838	1720.380952	0	26	384	0.761904762	30752	5212.322742	29674	1
21059	2010/2/23 11:14	1	1	1	0	0.001241465	0.001241465	3222	0	11	0	1	37327	4301.066482	19301	0
21074	2009/10/21 16:38	2	4	5	0.785906688	0.003264189	0.009055491	1899.4	0	18	234	1	29708	4853.897896	25290	1
21084	2009/5/26 13:36	2	2	2	0.382957672	0.003890063	0.001775899	5912.5	0	16	57	1	28690	4864.412151	19513	0
21089	2009/4/9 13:39	2	3	4	0.696155972	0.000686342	0.004118051	1821.25	0	18	14	0.5	28526	5045.403226	24290	0
21090	2009/4/6 20:31	2	2	3	0.926262155	0.001223092	0.000856164	2725.333333	0	18	28	0.666666667	28509	5057.069279	24285	0
21092	2009/3/23 17:00	1	1	1	0	0.005628518	0.018292683	2132	0	7	75	1	333	122.8071429	119	0
21093	2009/2/7 9:16	1	1	1	0	0.038022814	0.03833967	3156	1	11	37	1	35511	4238.385685	18427	0
21098	2009/1/7 19:13	1	1	1	0	0.031818182	0.013636364	220	1	10	0	1	35503	4286.259885	18426	0
21101	2008/12/28 13:53	2	10	38	0.776630968	0.038598588	0.003408362	1189.026316	0	17	1630	0.710526316	27726	5055.535116	18697	1
21105	2008/11/13 19:51	2	3	4	0.298795797	0.015588031	0.000695894	1796.25	0	18	1	0.5	27507	5077.430601	23419	1
21113	2008/11/3 12:51	2	3	4	0.888646292	0.003426613	0.001142204	1313.25	0	19	73	1	27380	5044.302336	23313	0
21114	2008/10/27 5:37	1	1	1	0	0.009411765	0.002352941	425	0	15	5	1	2521	301.5860848	1187	0
21115	2008/10/14 13:12	2	3	5	0.366312535	0.019557196	0.007380074	1626	0	18	314	0.8	27192	4960.124776	23134	1
21117	2008/10/3 3:33	2	4	5	0.593044953	0.010734463	0.010357815	1062	0	18	101	1	168	165	143	1
21118	2008/9/11 13:32	1	1	1	0	0.160482081	0.146844275	3153	0	9	20	1	26947	5111.826665	16987	1
21121	2008/9/5 20:01	3	4	5	0.469527808	0.037048133	0.005692031	2002.8	0	18	90	0.8	26900	5105.91203	24167	1
21123	2008/7/17 23:32	4	11	12	0.654291356	0.011494253	0.002215256	1993.75	1	20	30	0.25	26477	4992.312293	24370	1
21124	2008/7/15 20:48	2	3	4	0.194308255	0.040924756	0.001005169	1741	0	17	147	0.75	34493	3929.007925	26757	1
21127	2008/7/3 16:58	2	5	6	0.52926529	0.016015836	0.001439626	926.1666667	0	19	345	0.833333333	26346	4945.153984	22366	0
21129	2008/5/4 19:19	2	3	4	0.254825532	0.026279582	0.000687947	1817	0	17	0	0.25	26049	5074.489801	22121	0
21138	2008/4/4 14:45	2	3	4	0.145909039	0.04482845	0.003881793	1996.5	1	17	107	0.75	25769	4965.119749	21908	0
21153	2007/11/27 13:29	1	1	2	1	0.00124564	0.000747384	2007	0	17	0	0.5	24870	5171.544321	5476	0
21160	2007/10/25 14:54	1	1	1	0	0.03034134	0.016434893	791	1	8	35	1	24672	5195.56272	15620	0
21161	2007/10/23 16:46	2	2	2	0.074564782	0.161925602	0.159737418	685.5	0	16	47	1	24650	5191.374359	21055	0
21164	2007/10/13 19:06	1	1	2	0.591672779	0.006218905	0.000746269	2010	0	17	18	1	24614	5228.873998	5438	1
21167	2007/9/23 21:29	2	4	4	0.416445524	0.000738007	0.015498155	1355	0	17	46	0.75	174	109.8333333	118	0
21169	2007/9/18 13:41	2	6	8	0.682227417	0.033701806	0.00633594	927.25	0	17	773	0.75	167	102.9166667	111	1
21177	2007/8/20 21:11	1	3	7	0.622428358	0.094704249	0.00128123	1338	1	12	709	1	23938	5013.423014	15178	0
21193	2007/4/1 5:00	2	3	3	0.16067763	0.109910518	0.014182002	1974.333333	0	16	22	1	2377	438.8234821	1526	1
21195	2007/3/20 1:44	2	3	4	0.157970679	0.105344098	0.011341792	1300.5	1	17	51	1	1182	343.1404762	817	1
21203	2007/2/19 12:41	3	3	5	0.93497753	0.001919386	0.000639795	1563	0	11	162	0.4	32709	5650.12799	27856	0
21211	2007/1/29 21:39	1	1	1	0	0.000910747	0.000303582	3294	0	9	5	1	32588	5653.575053	16962	0
21214	2007/1/16 16:41	2	3	5	0.530900614	0.011411478	0.001218702	1805.2	1	16	51	0.6	1106	290.6238095	763	1
21228	2006/9/14 18:05	2	2	3	0.812040681	0.005210595	0.000868432	1535.333333	0	15	72	0.666666667	21267	5031.116236	18132	0
21230	2006/9/9 20:29	2	3	6	0.717440447	0.013126271	0.007210205	901.5	1	15	256	0.833333333	21243	5050.332526	18122	0
21231	2006/9/5 17:08	2	9	10	0.750976457	0.010446076	0.011716544	708.4	0	17	602	0.8	21203	5026.170639	18096	1
21234	2006/8/20 20:57	3	8	17	0.707420361	0.019263933	0.012660358	1398.529412	1	17	522	0.647058824	21085	5010.30314	19018	1
21236	2006/8/5 23:53	2	3	5	0.16205623	0.057919955	0.007468997	1419.2	0	15	265	1	20931	4959.699709	17886	1
21237	2006/7/28 14:33	2	3	7	0.436547199	0.068737121	0.003090963	970.5714286	1	16	314	0.571428571	20849	4921.599244	17807	1
21246	2006/5/30 7:54	1	1	4	0.705371454	0.06779328	0.007074081	1272.25	0	10	91	0.5	30135	5041.763732	300	1
21249	2006/4/30 17:15	3	6	6	0.706834457	0.015813953	0.010976744	895.8333333	1	13	88	0.5	19951	4765.670088	18030	0
21250	2006/4/24 20:25	2	6	7	0.679776632	0.010429624	0.002966223	1493	0	16	181	0.714285714	29994	5236.293332	23339	0
21255	2006/3/6 17:49	2	3	4	0.294960404	0.017843168	0.000782595	1597.25	1	14	4	0.25	29850	5588.663223	23291	1
21260	2006/2/11 22:22	3	6	16	0.625409049	0.020465214	0.003111978	1184.9375	0	18	872	0.75	28969	4899.9604	24405	1
21261	2006/2/10 22:32	2	3	4	0.413663592	0.041350793	0.00068918	1451	0	14	36	0.75	28924	4857.903031	22537	1
21262	2006/1/25 21:35	2	4	9	0.468459591	0.03002611	0.017885117	851.1111111	0	14	303	0.777777778	19317	4851.592641	16555	0
21263	2006/1/11 15:12	3	4	5	0.649498029	0.012098456	0.00458907	958.8	0	15	187	0.4	19171	4828.732839	16471	0
21264	2005/12/27 20:29	3	14	22	0.753320691	0.050882303	0.024327566	1061.272727	1	17	1285	0.454545455	19062	4862.025516	16772	1
21268	2005/12/3 11:45	1	1	1	0	0.005152979	0.006441224	3105	0	8	11	1	28774	5035.266709	15173	0
21270	2005/11/19 14:44	1	1	1	0	0.012875536	0.00351151	2563	0	9	2	1	18774	5021.618712	11934	0
21271	2005/11/18 20:50	1	1	1	0	0.030612245	0.017006803	294	0	4	1	1	18763	5016.568243	11933	0
21277	2005/10/18 16:38	2	2	3	0.626692995	0.039123631	0.033255086	852	1	13	9	0.666666667	18557	5063.143165	15910	1
21281	2005/9/8 22:31	3	3	4	0.578141119	0.026647966	0.015828491	1247.75	1	9	184	1	18285	5247.883153	15737	0
21282	2005/8/24 21:29	1	1	1	0	0.004887218	0.003759398	2660	1	9	12	1	27418	4031.260815	14432	0
21284	2005/8/15 19:00	2	2	2	0.512709142	0.135802469	0.080246914	81	0	13	2	1	27381	4265.447432	21468	1
21285	2005/8/13 15:02	2	2	3	0.937230563	0.002814523	0.002814523	1184.333333	1	14	3	0.666666667	18052	5146.823854	15510	0
21286	2005/8/12 14:23	2	4	7	0.58113847	0.018708858	0.01432036	1237	1	15	39	0.571428571	18044	5142.924914	15504	1
21288	2005/8/11 23:23	2	5	7	0.708164621	0.014210601	0.001136848	1005.285714	0	15	125	1	27352	4247.183934	21457	1
21289	2005/8/2 12:11	2	3	3	0.716447843	0.011680144	0.011500449	1855	1	15	36	1	17960	5095.763334	15425	0
21293	2005/7/26 12:38	2	8	10	0.571199058	0.030268677	0.007482145	882.1	0	14	165	0.8	17822	5016.94054	15324	1
21294	2005/7/25 20:04	2	3	4	0.323447389	0.043101925	0.000883236	1415.25	0	14	29	1	17812	5021.233583	15314	0
21295	2005/7/25 18:12	2	6	7	0.731875127	0.048197492	0.009796238	1093.714286	1	13	275	1	17808	5017.233583	15310	1
21296	2005/7/22 17:16	1	1	1	0	0.004894578	0.004894578	2656	1	9	0	1	27298	4295.143029	14380	1
21297	2005/7/20 12:42	3	5	10	0.484417701	0.016913183	0.011189711	1555	0	16	126	0.8	27232	4230.096116	23531	0
21304	2005/6/28 1:08	3	17	52	0.638987703	0.040336409	0.048869111	942.0769231	1	14	1852	0.653846154	17479	4865.560428	15876	1
21305	2005/6/26 18:05	3	7	14	0.861758572	0.017888895	0.001077644	1325.642857	0	12	290	0.642857143	17420	4817.451859	15418	1
21306	2005/6/24 16:53	3	6	10	0.692153524	0.035890049	0.008522386	833.1	0	14	452	0.6	17396	4813.346154	15585	1
21310	2005/6/14 17:04	2	5	5	0.931303272	0.004966552	0.000506791	1973.2	0	14	58	1	27069	4171.403799	21315	0
21312	2005/6/9 12:35	1	1	1	0	0.000909091	0.00030303	3300	1	13	2	1	27035	4161.422676	7002	0
21321	2005/4/1 9:25	1	1	1	0	0.010584085	0.001960016	2551	1	8	91	1	26849	4241.663127	14228	0
21323	2005/3/25 11:08	1	1	1	0	0.0092711	0.003196931	3128	1	8	72	1	16028	3970.731879	10275	0
21326	2005/2/27 22:45	2	3	5	0.732339525	0.008343914	0.001088337	1102.6	1	14	146	0.6	582	344.1666667	479	0
21351	2004/7/12 16:23	2	3	4	0.33260671	0.04252529	0.00093668	1334.5	0	13	54	0.75	24930	4407.642186	19927	1
21352	2004/7/2 18:49	2	3	5	0.800809096	0.006328001	0.00808578	1137.8	1	13	272	0.8	14423	4373.318831	12585	0
21353	2004/7/2 14:59	2	4	5	0.364377342	0.024406479	0.00155314	901.4	1	14	53	0.8	48	37	26	1
21354	2004/6/25 13:20	3	4	5	0.49423607	0.011624073	0.000659522	2426	0	14	37	1	14323	4327.664899	13114	1
21358	2004/6/13 15:56	2	3	3	0.372975644	0.034334764	0.025536481	1553.333333	0	13	36	1	14184	4262.997367	12374	0
21360	2004/5/26 14:35	3	8	13	0.734506125	0.012702079	0.002052861	1199.076923	1	14	586	0.846153846	24766	4492.591647	21857	1
21361	2004/5/26 11:25	2	3	5	0.823466525	0.018673689	0.001436438	835.4	1	13	235	0.6	24749	4475.591647	19856	0
21364	2004/5/10 18:44	3	14	27	0.778441473	0.043287539	0.010363943	768.3333333	1	14	1693	0.481481481	13785	4011.72803	12306	1
21368	2004/4/10 14:02	1	1	1	0	0.005863956	0.001172791	2558	1	8	11	1	24450	4357.481222	13292	0
21377	2004/2/26 22:59	1	1	1	0	0.012605042	0.010504202	476	1	8	89	1	170	170	110	0
21381	2003/12/24 22:36	2	2	3	0.719103936	0.020162717	0.001768659	1884.666667	1	8	75	0.666666667	24163	5177.434299	19536	0
21386	2003/11/24 9:49	1	1	1	0	0.003154574	0.003154574	1585	0	10	36	1	12722	4334.921825	8352	0
21403	2003/7/30 18:56	2	3	4	0.104717402	0.136732507	0.028479559	1632.75	1	10	68	1	11976	4609.663095	10625	0
21404	2003/7/28 20:03	3	7	7	0.617056816	0.026784647	0.018653593	1194.714286	1	10	63	0.857142857	11962	4616.090873	11025	1
21405	2003/7/16 20:55	3	5	7	0.98138764	0.011073406	0.005536703	799.8571429	0	11	199	1	11467	4216.686111	10546	0
21406	2003/7/15 15:19	2	3	3	0.475662837	0.002605863	0.012703583	1023.333333	0	8	105	1	11455	4205.495635	10206	1
21407	2003/6/28 20:33	3	14	24	0.832814591	0.030169354	0.003042288	821.75	0	12	883	0.625	11344	4229.59881	10312	1
21409	2003/6/25 17:30	3	17	36	0.653735763	0.02344391	0.080647052	710.9166667	1	13	32	0.138888889	22344	4435.862024	20012	1
21410	2003/6/24 19:14	3	17	36	0.668285238	0.078845212	0.023668639	737.0277778	1	13	1356	0.472222222	22277	4374.282984	19951	1
21419	2003/3/21 16:54	2	2	2	0.426228657	0.013517665	0.000614439	1627.5	0	10	130	1	21803	4573.806396	17795	1
21425	2003/2/15 21:30	3	11	19	0.841356944	0.034062989	0.002736207	942.5263158	1	12	124	0.631578947	10150	4118.906349	9291	1
21426	2003/2/13 0:24	2	3	4	0.501069866	0.001453066	0.024120895	860.25	1	11	195	1	21663	4879.060678	17713	1
21427	2003/2/6 15:25	3	4	4	0.768682592	0.018150879	0.009926262	881.5	0	10	84	1	9993	4016.54246	9303	1
21431	2002/12/6 0:20	2	3	4	0.663581163	0.008161415	0.00113353	1102.75	1	11	51	1	21568	5555.159643	17651	1
21432	2002/12/4 23:38	1	1	1	0	0.001783803	0.001783803	2803	0	10	0	1	21489	5477.836627	5656	0
21434	2002/11/21 18:31	1	1	1	0	0.008527132	0.007751938	1290	1	6	61	1	9041	3396.192063	5996	0
21446	2002/9/1 19:26	3	4	4	0.773377242	0.014042668	0.005941129	925.75	1	10	39	0.5	20498	5168.334491	17779	0
21452	2002/8/20 0:45	2	3	3	0.731570336	0.007092199	0.000886525	1128	0	11	68	1	20412	5156.343506	16801	0
21453	2002/8/16 19:01	3	5	6	0.615967972	0.037568752	0.001491563	1787.833333	0	11	8	0.833333333	8141	3368.166667	7593	1
21455	2002/8/9 12:45	3	8	11	0.442127471	0.176730952	0.037148277	575.0909091	0	12	196	0.545454545	8092	3348.586905	7463	0
[truncated: 18,432 more rows]
