# Supplementary material for: KCO: Balancing class distribution in just-in-time software defect prediction using kernel crossover oversampling
Source: PLoS One. 2024 Apr 11;19(4):e0299585. doi: 10.1371/journal.pone.0299585 (PMC11008885; doi:10.1371/journal.pone.0299585)
Supplement: S1 Datasets — (ZIP) [file pone.0299585.s001.zip › Datasets/postgres_0.25.json]

{"columns":["ns","nf","entropy","la","ld","lt","fix","ndev","pd","npt","exp","sexp","ns_jitter","nf_jitter","entropy_jitter","la_jitter","ld_jitter","lt_jitter","fix_jitter","ndev_jitter","pd_jitter","npt_jitter","exp_jitter","sexp_jitter","bug"],"index":[0,1,2,3,4,5,6,7,8,9,10,11,12,13,14,15,16,17,18,19,20,21,22,23,24,25,26,27,28,29,30,31,32,33,34,35,36,37,38,39,40,41,42,43,44,45,46,47,48,49,50,51,52,53,54,55,56,57,58,59,60,61,62,63,64,65,66,67,68,69,70,71,72,73,74,75,76,77,78,79,80,81,82,83,84,85,86,87,88,89,90,91,92,93,94,95,96,97,98,99,100,101,102,103,104,105,106,107,108,109,110,111,112,113,114,115,116,117,118,119,120,121,122,123,124,125,126,127,128,129,130,131,132,133,134,135,136,137,138,139,140,141,142,143,144,145,146,147,148,149,150,151,152,153,154,155,156,157,158,159,160,161,162,163,164,165,166,167,168,169,170,171,172,173,174,175,176,177,178,179,180,181,182,183,184,185,186,187,188,189,190,191,192,193,194,195,196,197,198,199,200,201,202,203,204,205,206,207,208,209,210,211,212,213,214,215,216,217,218,219,220,221,222,223,224,225,226,227,228,229,230,231,232,233,234,235,236,237,238,239,240,241,242,243,244,245,246,247,248,249,250,251,252,253,254,255,256,257,258,259,260,261,262,263,264,265,266,267,268,269,270,271,272,273,274,275,276,277,278,279,280,281,282,283,284,285,286,287,288,289,290,291,292,293,294,295,296,297,298,299,300,301,302,303,304,305,306,307,308,309,310,311,312,313,314,315,316,317,318,319,320,321,322,323,324,325,326,327,328,329,330,331,332,333,334,335,336,337,338,339,340,341,342,343,344,345,346,347,348,349,350,351,352,353,354,355,356,357,358,359,360,361,362,363,364,365,366,367,368,369,370,371,372,373,374,375,376,377,378,379,380,381,382,383,384,385,386,387,388,389,390,391,392,393,394,395,396,397,398,399,400,401,402,403,404,405,406,407,408,409,410,411,412,413,414,415,416,417,418,419,420,421,422,423,424,425,426,427,428,429,430,431,432,433,434,435,436,437,438,439,440,441,442,443,444,445,446,447,448,449,450,451,452,453,454,455,456,457,458,459,460,461,462,463,464,465,466,467,468,469,470,471,472,473,474,475,476,477,478,479,480,481,482,483,484,485,486,487,488,489,490,491,492,493,494,495,496,497,498,499,500,501,502,503,504,505,506,507,508,509,510,511,512,513,514,515,516,517,518,519,520,521,522,523,524,525,526,527,528,529,530,531,532,533,534,535,536,537,538,539,540,541,542,543,544,545,546,547,548,549,550,551,552,553,554,555,556,557,558,559,560,561,562,563,564,565,566,567,568,569,570,571,572,573,574,575,576,577,578,579,580,581,582,583,584,585,586,587,588,589,590,591,592,593,594,595,596,597,598,599,600,601,602,603,604,605,606,607,608,609,610,611,612,613,614,615,616,617,618,619,620,621,622,623,624,625,626,627,628,629,630,631,632,633,634,635,636,637,638,639,640,641,642,643,644,645,646,647,648,649,650,651,652,653,654,655,656,657,658,659,660,661,662,663,664,665,666,667,668,669,670,671,672,673,674,675,676,677,678,679,680,681,682,683,684,685,686,687,688,689,690,691,692,693,694,695,696,697,698,699,700,701,702,703,704,705,706,707,708,709,710,711,712,713,714,715,716,717,718,719,720,721,722,723,724,725,726,727,728,729,730,731,732,733,734,735,736,737,738,739,740,741,742,743,744,745,746,747,748,749,750,751,752,753,754,755,756,757,758,759,760,761,762,763,764,765,766,767,768,769,770,771,772,773,774,775,776,777,778,779,780,781,782,783,784,785,786,787,788,789,790,791,792,793,794,795,796,797,798,799,800,801,802,803,804,805,806,807,808,809,810,811,812,813,814,815,816,817,818,819,820,821,822,823,824,825,826,827,828,829,830,831,832,833,834,835,836,837,838,839,840,841,842,843,844,845,846,847,848,849,850,851,852,853,854,855,856,857,858,859,860,861,862,863,864,865,866,867,868,869,870,871,872,873,874,875,876,877,878,879,880,881,882,883,884,885,886,887,888,889,890,891,892,893,894,895,896,897,898,899,900,901,902,903,904,905,906,907,908,909,910,911,912,913,914,915,916,917,918,919,920,921,922,923,924,925,926,927,928,929,930,931,932,933,934,935,936,937,938,939,940,941,942,943,944,945,946,947,948,949,950,951,952,953,954,955,956,957,958,959,960,961,962,963,964,965,966,967,968,969,970,971,972,973,974,975,976,977,978,979,980,981,982,983,984,985,986,987,988,989,990,991,992,993,994,995,996,997,998,999,1000,1001,1002,1003,1004,1005,1006,1007,1008,1009,1010,1011,1012,1013,1014,1015,1016,1017,1018,1019,1020,1021,1022,1023,1024,1025,1026,1027,1028,1029,1030,1031,1032,1033,1034,1035,1036,1037,1038,1039,1040,1041,1042,1043,1044,1045,1046,1047,1048,1049,1050,1051,1052,1053,1054,1055,1056,1057,1058,1059,1060,1061,1062,1063,1064,1065,1066,1067,1068,1069,1070,1071,1072,1073,1074,1075,1076,1077,1078,1079,1080,1081,1082,1083,1084,1085,1086,1087,1088,1089,1090,1091,1092,1093,1094,1095,1096,1097,1098,1099,1100,1101,1102,1103,1104,1105,1106,1107,1108,1109,1110,1111,1112,1113,1114,1115,1116,1117,1118,1119,1120,1121,1122,1123,1124,1125,1126,1127,1128,1129,1130,1131,1132,1133,1134,1135,1136,1137,1138,1139,1140,1141,1142,1143,1144,1145,1146,1147,1148,1149,1150,1151,1152,1153,1154,1155,1156,1157,1158,1159,1160,1161,1162,1163,1164,1165,1166,1167,1168,1169,1170,1171,1172,1173,1174,1175,1176,1177,1178,1179,1180,1181,1182,1183,1184,1185,1186,1187,1188,1189,1190,1191,1192,1193,1194,1195,1196,1197,1198,1199,1200,1201,1202,1203,1204,1205,1206,1207,1208,1209,1210,1211,1212,1213,1214,1215,1216,1217,1218,1219,1220,1221,1222,1223,1224,1225,1226,1227,1228,1229,1230,1231,1232,1233,1234,1235,1236,1237,1238,1239,1240,1241,1242,1243,1244,1245,1246,1247,1248,1249,1250,1251,1252,1253,1254,1255,1256,1257,1258,1259,1260,1261,1262,1263,1264,1265,1266,1267,1268,1269,1270,1271,1272,1273,1274,1275,1276,1277,1278,1279,1280,1281,1282,1283,1284,1285,1286,1287,1288,1289,1290,1291,1292,1293,1294,1295,1296,1297,1298,1299,1300,1301,1302,1303,1304,1305,1306,1307,1308,1309,1310,1311,1312,1313,1314,1315,1316,1317,1318,1319,1320,1321,1322,1323,1324,1325,1326,1327,1328,1329,1330,1331,1332,1333,1334,1335,1336,1337,1338,1339,1340,1341,1342,1343,1344,1345,1346,1347,1348,1349,1350,1351,1352,1353,1354,1355,1356,1357,1358,1359,1360,1361,1362,1363,1364,1365,1366,1367,1368,1369,1370,1371,1372,1373,1374,1375,1376,1377,1378,1379,1380,1381,1382,1383,1384,1385,1386,1387,1388,1389,1390,1391,1392,1393,1394,1395,1396,1397,1398,1399,1400,1401,1402,1403,1404,1405,1406,1407,1408,1409,1410,1411,1412,1413,1414,1415,1416,1417,1418,1419,1420,1421,1422,1423,1424,1425,1426,1427,1428,1429,1430,1431,1432,1433,1434,1435,1436,1437,1438,1439,1440,1441,1442,1443,1444,1445,1446,1447,1448,1449,1450,1451,1452,1453,1454,1455,1456,1457,1458,1459,1460,1461,1462,1463,1464,1465,1466,1467,1468,1469,1470,1471,1472,1473,1474,1475,1476,1477,1478,1479,1480,1481,1482,1483,1484,1485,1486,1487,1488,1489,1490,1491,1492,1493,1494,1495,1496,1497,1498,1499,1500,1501,1502,1503,1504,1505,1506,1507,1508,1509,1510,1511,1512,1513,1514,1515,1516,1517,1518,1519,1520,1521,1522,1523,1524,1525,1526,1527,1528,1529,1530,1531,1532,1533,1534,1535,1536,1537,1538,1539,1540,1541,1542,1543,1544,1545,1546,1547,1548,1549,1550,1551,1552,1553,1554,1555,1556,1557,1558,1559,1560,1561,1562,1563,1564,1565,1566,1567,1568,1569,1570,1571,1572,1573,1574,1575,1576,1577,1578,1579,1580,1581,1582,1583,1584,1585,1586,1587,1588,1589,1590,1591,1592,1593,1594,1595,1596,1597,1598,1599,1600,1601,1602,1603,1604,1605,1606,1607,1608,1609,1610,1611,1612,1613,1614,1615,1616,1617,1618,1619,1620,1621,1622,1623,1624,1625,1626,1627,1628,1629,1630,1631,1632,1633,1634,1635,1636,1637,1638,1639,1640,1641,1642,1643,1644,1645,1646,1647,1648,1649,1650,1651,1652,1653,1654,1655,1656,1657,1658,1659,1660,1661,1662,1663,1664,1665,1666,1667,1668,1669,1670,1671,1672,1673,1674,1675,1676,1677,1678,1679,1680,1681,1682,1683,1684,1685,1686,1687,1688,1689,1690,1691,1692,1693,1694,1695,1696,1697,1698,1699,1700,1701,1702,1703,1704,1705,1706,1707,1708,1709,1710,1711,1712,1713,1714,1715,1716,1717,1718,1719,1720,1721,1722,1723,1724,1725,1726,1727,1728,1729,1730,1731,1732,1733,1734,1735,1736,1737,1738,1739,1740,1741,1742,1743,1744,1745,1746,1747,1748,1749,1750,1751,1752,1753,1754,1755,1756,1757,1758,1759,1760,1761,1762,1763,1764,1765,1766,1767,1768,1769,1770,1771,1772,1773,1774,1775,1776,1777,1778,1779,1780,1781,1782,1783,1784,1785,1786,1787,1788,1789,1790,1791,1792,1793,1794,1795,1796,1797,1798,1799,1800,1801,1802,1803,1804,1805,1806,1807,1808,1809,1810,1811,1812,1813,1814,1815,1816,1817,1818,1819,1820,1821,1822,1823,1824,1825,1826,1827,1828,1829,1830,1831,1832,1833,1834,1835,1836,1837,1838,1839,1840,1841,1842,1843,1844,1845,1846,1847,1848,1849,1850,1851,1852,1853,1854,1855,1856,1857,1858,1859,1860,1861,1862,1863,1864,1865,1866,1867,1868,1869,1870,1871,1872,1873,1874,1875,1876,1877,1878,1879,1880,1881,1882,1883,1884,1885,1886,1887,1888,1889,1890,1891,1892,1893,1894,1895,1896,1897,1898,1899,1900,1901,1902,1903,1904,1905,1906,1907,1908,1909,1910,1911,1912,1913,1914,1915,1916,1917,1918,1919,1920,1921,1922,1923,1924,1925,1926,1927,1928,1929,1930,1931,1932,1933,1934,1935,1936,1937,1938,1939,1940,1941,1942,1943,1944,1945,1946,1947,1948,1949,1950,1951,1952,1953,1954,1955,1956,1957,1958,1959,1960,1961,1962,1963,1964,1965,1966,1967,1968,1969,1970,1971,1972,1973,1974,1975,1976,1977,1978,1979,1980,1981,1982,1983,1984,1985,1986,1987,1988,1989,1990,1991,1992,1993,1994,1995,1996,1997,1998,1999,2000,2001,2002,2003,2004,2005,2006,2007,2008,2009,2010,2011,2012,2013,2014,2015,2016,2017,2018,2019,2020,2021,2022,2023,2024,2025,2026,2027,2028,2029,2030,2031,2032,2033,2034,2035,2036,2037,2038,2039,2040,2041,2042,2043,2044,2045,2046,2047,2048,2049,2050,2051,2052,2053,2054,2055,2056,2057,2058,2059,2060,2061,2062,2063,2064,2065,2066,2067,2068,2069,2070,2071,2072,2073,2074,2075,2076,2077,2078,2079,2080,2081,2082,2083,2084,2085,2086,2087,2088,2089,2090,2091,2092,2093,2094,2095,2096,2097,2098,2099,2100,2101,2102,2103,2104,2105,2106,2107,2108,2109,2110,2111,2112,2113,2114,2115,2116,2117,2118,2119,2120,2121,2122,2123,2124,2125,2126,2127,2128,2129,2130,2131,2132,2133,2134,2135,2136,2137,2138,2139,2140,2141,2142,2143,2144,2145,2146,2147,2148,2149,2150,2151,2152,2153,2154,2155,2156,2157,2158,2159,2160,2161,2162,2163,2164,2165,2166,2167,2168,2169,2170,2171,2172,2173,2174,2175,2176,2177,2178,2179,2180,2181,2182,2183,2184,2185,2186,2187,2188,2189,2190,2191,2192,2193,2194,2195,2196,2197,2198,2199,2200,2201,2202,2203,2204,2205,2206,2207,2208,2209,2210,2211,2212,2213,2214,2215,2216,2217,2218,2219,2220,2221,2222,2223,2224,2225,2226,2227,2228,2229,2230,2231,2232,2233,2234,2235,2236,2237,2238,2239,2240,2241,2242,2243,2244,2245,2246,2247,2248,2249,2250,2251,2252,2253,2254,2255,2256,2257,2258,2259,2260,2261,2262,2263,2264,2265,2266,2267,2268,2269,2270,2271,2272,2273,2274,2275,2276,2277,2278,2279,2280,2281,2282,2283,2284,2285,2286,2287,2288,2289,2290,2291,2292,2293,2294,2295,2296,2297,2298,2299,2300,2301,2302,2303,2304,2305,2306,2307,2308,2309,2310,2311,2312,2313,2314,2315,2316,2317,2318,2319,2320,2321,2322,2323,2324,2325,2326,2327,2328,2329,2330,2331,2332,2333,2334,2335,2336,2337,2338,2339,2340,2341,2342,2343,2344,2345,2346,2347,2348,2349,2350,2351,2352,2353,2354,2355,2356,2357,2358,2359,2360,2361,2362,2363,2364,2365,2366,2367,2368,2369,2370,2371,2372,2373,2374,2375,2376,2377,2378,2379,2380,2381,2382,2383,2384,2385,2386,2387,2388,2389,2390,2391,2392,2393,2394,2395,2396,2397,2398,2399,2400,2401,2402,2403,2404,2405,2406,2407,2408,2409,2410,2411,2412,2413,2414,2415,2416,2417,2418,2419,2420,2421,2422,2423,2424,2425,2426,2427,2428,2429,2430,2431,2432,2433,2434,2435,2436,2437,2438,2439,2440,2441,2442,2443,2444,2445,2446,2447,2448,2449,2450,2451,2452,2453,2454,2455,2456,2457,2458,2459,2460,2461,2462,2463,2464,2465,2466,2467,2468,2469,2470,2471,2472,2473,2474,2475,2476,2477,2478,2479,2480,2481,2482,2483,2484,2485,2486,2487,2488,2489,2490,2491,2492,2493,2494,2495,2496,2497,2498,2499,2500,2501,2502,2503,2504,2505,2506,2507,2508,2509,2510,2511,2512,2513,2514,2515,2516,2517,2518,2519,2520,2521,2522,2523,2524,2525,2526,2527,2528,2529,2530,2531,2532,2533,2534,2535,2536,2537,2538,2539,2540,2541,2542,2543,2544,2545,2546,2547,2548,2549,2550,2551,2552,2553,2554,2555,2556,2557,2558,2559,2560,2561,2562,2563,2564,2565,2566,2567,2568,2569,2570,2571,2572,2573,2574,2575,2576,2577,2578,2579,2580,2581,2582,2583,2584,2585,2586,2587,2588,2589,2590,2591,2592,2593,2594,2595,2596,2597,2598,2599,2600,2601,2602,2603,2604,2605,2606,2607,2608,2609,2610,2611,2612,2613,2614,2615,2616,2617,2618,2619,2620,2621,2622,2623,2624,2625,2626,2627,2628,2629,2630,2631,2632,2633,2634,2635,2636,2637,2638,2639,2640,2641,2642,2643,2644,2645,2646,2647,2648,2649,2650,2651,2652,2653,2654,2655,2656,2657,2658,2659,2660,2661,2662,2663,2664,2665,2666,2667,2668,2669,2670,2671,2672,2673,2674,2675,2676,2677,2678,2679,2680,2681,2682,2683,2684,2685,2686,2687,2688,2689,2690,2691,2692,2693,2694,2695,2696,2697,2698,2699,2700,2701,2702,2703,2704,2705,2706,2707,2708,2709,2710,2711,2712,2713,2714,2715,2716,2717,2718,2719,2720,2721,2722,2723,2724,2725,2726,2727,2728,2729,2730,2731,2732,2733,2734,2735,2736,2737,2738,2739,2740,2741,2742,2743,2744,2745,2746,2747,2748,2749,2750,2751,2752,2753,2754,2755,2756,2757,2758,2759,2760,2761,2762,2763,2764,2765,2766,2767,2768,2769,2770,2771,2772,2773,2774,2775,2776,2777,2778,2779,2780,2781,2782,2783,2784,2785,2786,2787,2788,2789,2790,2791,2792,2793,2794,2795,2796,2797,2798,2799,2800,2801,2802,2803,2804,2805,2806,2807,2808,2809,2810,2811,2812,2813,2814,2815,2816,2817,2818,2819,2820,2821,2822,2823,2824,2825,2826,2827,2828,2829,2830,2831,2832,2833,2834,2835,2836,2837,2838,2839,2840,2841,2842,2843,2844,2845,2846,2847,2848,2849,2850,2851,2852,2853,2854,2855,2856,2857,2858,2859,2860,2861,2862,2863,2864,2865,2866,2867,2868,2869,2870,2871,2872,2873,2874,2875,2876,2877,2878,2879,2880,2881,2882,2883,2884,2885,2886,2887,2888,2889,2890,2891,2892,2893,2894,2895,2896,2897,2898,2899,2900,2901,2902,2903,2904,2905,2906,2907,2908,2909,2910,2911,2912,2913,2914,2915,2916,2917,2918,2919,2920,2921,2922,2923,2924,2925,2926,2927,2928,2929,2930,2931,2932,2933,2934,2935,2936,2937,2938,2939,2940,2941,2942,2943,2944,2945,2946,2947,2948,2949,2950,2951,2952,2953,2954,2955,2956,2957,2958,2959,2960,2961,2962,2963,2964,2965,2966,2967,2968,2969,2970,2971,2972,2973,2974,2975,2976,2977,2978,2979,2980,2981,2982,2983,2984,2985,2986,2987,2988,2989,2990,2991,2992,2993,2994,2995,2996,2997,2998,2999,3000,3001,3002,3003,3004,3005,3006,3007,3008,3009,3010,3011,3012,3013,3014,3015,3016,3017,3018,3019,3020,3021,3022,3023,3024,3025,3026,3027,3028,3029,3030,3031,3032,3033,3034,3035,3036,3037,3038,3039,3040,3041,3042,3043,3044,3045,3046,3047,3048,3049,3050,3051,3052,3053,3054,3055,3056,3057,3058,3059,3060,3061,3062,3063,3064,3065,3066,3067,3068,3069,3070,3071,3072,3073,3074,3075,3076,3077,3078,3079,3080,3081,3082,3083,3084,3085,3086,3087,3088,3089,3090,3091,3092,3093,3094,3095,3096,3097,3098,3099,3100,3101,3102,3103,3104,3105,3106,3107,3108,3109,3110,3111,3112,3113,3114,3115,3116,3117,3118,3119,3120,3121,3122,3123,3124,3125,3126,3127,3128,3129,3130,3131,3132,3133,3134,3135,3136,3137,3138,3139,3140,3141,3142,3143,3144,3145,3146,3147,3148,3149,3150,3151,3152,3153,3154,3155,3156,3157,3158,3159,3160,3161,3162,3163,3164,3165,3166,3167,3168,3169,3170,3171,3172,3173,3174,3175,3176,3177,3178,3179,3180,3181,3182,3183,3184,3185,3186,3187,3188,3189,3190,3191,3192,3193,3194,3195,3196,3197,3198,3199,3200,3201,3202,3203,3204,3205,3206,3207,3208,3209,3210,3211,3212,3213,3214,3215,3216,3217,3218,3219,3220,3221,3222,3223,3224,3225,3226,3227,3228,3229,3230,3231,3232,3233,3234,3235,3236,3237,3238,3239,3240,3241,3242,3243,3244,3245,3246,3247,3248,3249,3250,3251,3252,3253,3254,3255,3256,3257,3258,3259,3260,3261,3262,3263,3264,3265,3266,3267,3268,3269,3270,3271,3272,3273,3274,3275,3276,3277,3278,3279,3280,3281,3282,3283,3284,3285,3286,3287,3288,3289,3290,3291,3292,3293,3294,3295,3296,3297,3298,3299,3300,3301,3302,3303,3304,3305,3306,3307,3308,3309,3310,3311,3312,3313,3314,3315,3316,3317,3318,3319,3320,3321,3322,3323,3324,3325,3326,3327,3328,3329,3330,3331,3332,3333,3334,3335,3336,3337,3338,3339,3340,3341,3342,3343,3344,3345,3346,3347,3348,3349,3350,3351,3352,3353,3354,3355,3356,3357,3358,3359,3360,3361,3362,3363,3364,3365,3366,3367,3368,3369,3370,3371,3372,3373,3374,3375,3376,3377,3378,3379,3380,3381,3382,3383,3384,3385,3386,3387,3388,3389,3390,3391,3392,3393,3394,3395,3396,3397,3398,3399,3400,3401,3402,3403,3404,3405,3406,3407,3408,3409,3410,3411,3412,3413,3414,3415,3416,3417,3418,3419,3420,3421,3422,3423,3424,3425,3426,3427,3428,3429,3430,3431,3432,3433,3434,3435,3436,3437,3438,3439,3440,3441,3442,3443,3444,3445,3446,3447,3448,3449,3450,3451,3452,3453,3454,3455,3456,3457,3458,3459,3460,3461,3462,3463,3464,3465,3466,3467,3468,3469,3470,3471,3472,3473,3474,3475,3476,3477,3478,3479,3480,3481,3482,3483,3484,3485,3486,3487,3488,3489,3490,3491,3492,3493,3494,3495,3496,3497,3498,3499,3500,3501,3502,3503,3504,3505,3506,3507,3508,3509,3510,3511,3512,3513,3514,3515,3516,3517,3518,3519,3520,3521,3522,3523,3524,3525,3526,3527,3528,3529,3530,3531,3532,3533,3534,3535,3536,3537,3538,3539,3540,3541,3542,3543,3544,3545,3546,3547,3548,3549,3550,3551,3552,3553,3554,3555,3556,3557,3558,3559,3560,3561,3562,3563,3564,3565,3566,3567,3568,3569,3570,3571,3572,3573,3574,3575,3576,3577,3578,3579,3580,3581,3582,3583,3584,3585,3586,3587,3588,3589,3590,3591,3592,3593,3594,3595,3596,3597,3598,3599,3600,3601,3602,3603,3604,3605,3606,3607,3608,3609,3610,3611,3612,3613,3614,3615,3616,3617,3618,3619,3620,3621,3622,3623,3624,3625,3626,3627,3628,3629,3630,3631,3632,3633,3634,3635,3636,3637,3638,3639,3640,3641,3642,3643,3644,3645,3646,3647,3648,3649,3650,3651,3652,3653,3654,3655,3656,3657,3658,3659,3660,3661,3662,3663,3664,3665,3666,3667,3668,3669,3670,3671,3672,3673,3674,3675,3676,3677,3678,3679,3680,3681,3682,3683,3684,3685,3686,3687,3688,3689,3690,3691,3692,3693,3694,3695,3696,3697,3698,3699,3700,3701,3702,3703,3704,3705,3706,3707,3708,3709,3710,3711,3712,3713,3714,3715,3716,3717,3718,3719,3720,3721,3722,3723,3724,3725,3726,3727,3728,3729,3730,3731,3732,3733,3734,3735,3736,3737,3738,3739,3740,3741,3742,3743,3744,3745,3746,3747,3748,3749,3750,3751,3752,3753,3754,3755,3756,3757,3758,3759,3760,3761,3762,3763,3764,3765,3766,3767,3768,3769,3770,3771,3772,3773,3774,3775,3776,3777,3778,3779,3780,3781,3782,3783,3784,3785,3786,3787,3788,3789,3790,3791,3792,3793,3794,3795,3796,3797,3798,3799,3800,3801,3802,3803,3804,3805,3806,3807,3808,3809,3810,3811,3812,3813,3814,3815,3816,3817,3818,3819,3820,3821,3822,3823,3824,3825,3826,3827,3828,3829,3830,3831,3832,3833,3834,3835,3836,3837,3838,3839,3840,3841,3842,3843,3844,3845,3846,3847,3848,3849,3850,3851,3852,3853,3854,3855,3856,3857,3858,3859,3860,3861,3862,3863,3864,3865,3866,3867,3868,3869,3870,3871,3872,3873,3874,3875,3876,3877,3878,3879,3880,3881,3882,3883,3884,3885,3886,3887,3888,3889,3890,3891,3892,3893,3894,3895,3896,3897,3898,3899,3900,3901,3902,3903,3904,3905,3906,3907,3908,3909,3910,3911,3912,3913,3914,3915,3916,3917,3918,3919,3920,3921,3922,3923,3924,3925,3926,3927,3928,3929,3930,3931,3932,3933,3934,3935,3936,3937,3938,3939,3940,3941,3942,3943,3944,3945,3946,3947,3948,3949,3950,3951,3952,3953,3954,3955,3956,3957,3958,3959,3960,3961,3962,3963,3964,3965,3966,3967,3968,3969,3970,3971,3972,3973,3974,3975,3976,3977,3978,3979,3980,3981,3982,3983,3984,3985,3986,3987,3988,3989,3990,3991,3992,3993,3994,3995,3996,3997,3998,3999,4000,4001,4002,4003,4004,4005,4006,4007,4008,4009,4010,4011,4012,4013,4014,4015,4016,4017,4018,4019,4020,4021,4022,4023,4024,4025,4026,4027,4028,4029,4030,4031,4032,4033,4034,4035,4036,4037,4038,4039,4040,4041,4042,4043,4044,4045,4046,4047,4048,4049,4050,4051,4052,4053,4054,4055,4056,4057,4058,4059,4060,4061,4062,4063,4064,4065,4066,4067,4068,4069,4070,4071,4072,4073,4074,4075,4076,4077,4078,4079,4080,4081,4082,4083,4084,4085,4086,4087,4088,4089,4090,4091,4092,4093,4094,4095,4096,4097,4098,4099,4100,4101,4102,4103,4104,4105,4106,4107,4108,4109,4110,4111,4112,4113,4114,4115,4116,4117,4118,4119,4120,4121,4122,4123,4124,4125,4126,4127,4128,4129,4130,4131,4132,4133,4134,4135,4136,4137,4138,4139,4140,4141,4142,4143,4144,4145,4146,4147,4148,4149,4150,4151,4152,4153,4154,4155,4156,4157,4158,4159,4160,4161,4162,4163,4164,4165,4166,4167,4168,4169,4170,4171,4172,4173,4174,4175,4176,4177,4178,4179,4180,4181,4182,4183,4184,4185,4186,4187,4188,4189,4190,4191,4192,4193,4194,4195,4196,4197,4198,4199,4200,4201,4202,4203,4204,4205,4206,4207,4208,4209,4210,4211,4212,4213,4214,4215,4216,4217,4218,4219,4220,4221,4222,4223,4224,4225,4226,4227,4228,4229,4230,4231,4232,4233,4234,4235,4236,4237,4238,4239,4240,4241,4242,4243,4244,4245,4246,4247,4248,4249,4250,4251,4252,4253,4254,4255,4256,4257,4258,4259,4260,4261,4262,4263,4264,4265,4266,4267,4268,4269,4270,4271,4272,4273,4274,4275,4276,4277,4278,4279,4280,4281,4282,4283,4284,4285,4286,4287,4288,4289,4290,4291,4292,4293,4294,4295,4296,4297,4298,4299,4300,4301,4302,4303,4304,4305,4306,4307,4308,4309,4310,4311,4312,4313,4314,4315,4316,4317,4318,4319,4320,4321,4322,4323,4324,4325,4326,4327,4328,4329,4330,4331,4332,4333,4334,4335,4336,4337,4338,4339,4340,4341,4342,4343,4344,4345,4346,4347,4348,4349,4350,4351,4352,4353,4354,4355,4356,4357,4358,4359,4360,4361,4362,4363,4364,4365,4366,4367,4368,4369,4370,4371,4372,4373,4374,4375,4376,4377,4378,4379,4380,4381,4382,4383,4384,4385,4386,4387,4388,4389,4390,4391,4392,4393,4394,4395,4396,4397,4398,4399,4400,4401,4402,4403,4404,4405,4406,4407,4408,4409,4410,4411,4412,4413,4414,4415,4416,4417,4418,4419,4420,4421,4422,4423,4424,4425,4426,4427,4428,4429,4430,4431,4432,4433,4434,4435,4436,4437,4438,4439,4440,4441,4442,4443,4444,4445,4446,4447,4448,4449,4450,4451,4452,4453,4454,4455,4456,4457,4458,4459,4460,4461,4462,4463,4464,4465,4466,4467,4468,4469,4470,4471,4472,4473,4474,4475,4476,4477,4478,4479,4480,4481,4482,4483,4484,4485,4486,4487,4488,4489,4490,4491,4492,4493,4494,4495,4496,4497,4498,4499,4500,4501,4502,4503,4504,4505,4506,4507,4508,4509,4510,4511,4512,4513,4514,4515,4516,4517,4518,4519,4520,4521,4522,4523,4524,4525,4526,4527,4528,4529,4530,4531,4532,4533,4534,4535,4536,4537,4538,4539,4540,4541,4542,4543,4544,4545,4546,4547,4548,4549,4550,4551,4552,4553,4554,4555,4556,4557,4558,4559,4560,4561,4562,4563,4564,4565,4566,4567,4568,4569,4570,4571,4572,4573,4574,4575,4576,4577,4578,4579,4580,4581,4582,4583,4584,4585,4586,4587,4588,4589,4590,4591,4592,4593,4594,4595,4596,4597,4598,4599,4600,4601,4602,4603,4604,4605,4606,4607,4608,4609,4610,4611,4612,4613,4614,4615,4616,4617,4618,4619,4620,4621,4622,4623,4624,4625,4626,4627,4628,4629,4630,4631,4632,4633,4634,4635,4636,4637,4638,4639,4640,4641,4642,4643,4644,4645,4646,4647,4648,4649,4650,4651,4652,4653,4654,4655,4656,4657,4658,4659,4660,4661,4662,4663,4664,4665,4666,4667,4668,4669,4670,4671,4672,4673,4674,4675,4676,4677,4678,4679,4680,4681,4682,4683,4684,4685,4686,4687,4688,4689,4690,4691,4692,4693,4694,4695,4696,4697,4698,4699,4700,4701,4702,4703,4704,4705,4706,4707,4708,4709,4710,4711,4712,4713,4714,4715,4716,4717,4718,4719,4720,4721,4722,4723,4724,4725,4726,4727,4728,4729,4730,4731,4732,4733,4734,4735,4736,4737,4738,4739,4740,4741,4742,4743,4744,4745,4746,4747,4748,4749,4750,4751,4752,4753,4754,4755,4756,4757,4758,4759,4760,4761,4762,4763,4764,4765,4766,4767,4768,4769,4770,4771,4772,4773,4774,4775,4776,4777,4778,4779,4780,4781,4782,4783,4784,4785,4786,4787,4788,4789,4790,4791,4792,4793,4794,4795,4796,4797,4798,4799,4800,4801,4802,4803,4804,4805,4806,4807,4808,4809,4810,4811,4812,4813,4814,4815,4816,4817,4818,4819,4820,4821,4822,4823,4824,4825,4826,4827,4828,4829,4830,4831,4832,4833,4834,4835,4836,4837,4838,4839,4840,4841,4842,4843,4844,4845,4846,4847,4848,4849,4850,4851,4852,4853,4854,4855,4856,4857,4858,4859,4860,4861,4862,4863,4864,4865,4866,4867,4868,4869,4870,4871,4872,4873,4874,4875,4876,4877,4878,4879,4880,4881,4882,4883,4884,4885,4886,4887,4888,4889,4890,4891,4892,4893,4894,4895,4896,4897,4898,4899,4900,4901,4902,4903,4904,4905,4906,4907,4908,4909,4910,4911,4912,4913,4914,4915,4916,4917,4918,4919,4920,4921,4922,4923,4924,4925,4926,4927,4928,4929,4930,4931,4932,4933,4934,4935,4936,4937,4938,4939,4940,4941,4942,4943,4944,4945,4946,4947,4948,4949,4950,4951,4952,4953,4954,4955,4956,4957,4958,4959,4960,4961,4962,4963,4964,4965,4966,4967,4968,4969,4970,4971,4972,4973,4974,4975,4976,4977,4978,4979,4980,4981,4982,4983,4984,4985,4986,4987,4988,4989,4990,4991,4992,4993,4994,4995,4996,4997,4998,4999,5000,5001,5002,5003,5004,5005,5006,5007,5008,5009,5010,5011,5012,5013,5014,5015,5016,5017,5018,5019,5020,5021,5022,5023,5024,5025,5026,5027,5028,5029,5030,5031,5032,5033,5034,5035,5036,5037,5038,5039,5040,5041,5042,5043,5044,5045,5046,5047,5048,5049,5050,5051,5052,5053,5054,5055,5056,5057,5058,5059,5060,5061,5062,5063,5064,5065,5066,5067,5068,5069,5070,5071,5072,5073,5074,5075,5076,5077,5078,5079,5080,5081,5082,5083,5084,5085,5086,5087,5088,5089,5090,5091,5092,5093,5094,5095,5096,5097,5098,5099,5100,5101,5102,5103,5104,5105,5106,5107,5108,5109,5110,5111,5112,5113,5114,5115,5116,5117,5118,5119,5120,5121,5122,5123,5124,5125,5126,5127,5128,5129,5130,5131,5132,5133,5134,5135,5136,5137,5138,5139,5140,5141,5142,5143,5144,5145,5146,5147,5148,5149,5150,5151,5152,5153,5154,5155,5156,5157,5158,5159,5160,5161,5162,5163,5164,5165,5166,5167,5168,5169,5170,5171,5172,5173,5174,5175,5176,5177,5178,5179,5180,5181,5182,5183,5184,5185,5186,5187,5188,5189,5190,5191,5192,5193,5194,5195,5196,5197,5198,5199,5200,5201,5202,5203,5204,5205,5206,5207,5208,5209,5210,5211,5212,5213,5214,5215,5216,5217,5218,5219,5220,5221,5222,5223,5224,5225,5226,5227,5228,5229,5230,5231,5232,5233,5234,5235,5236,5237,5238,5239,5240,5241,5242,5243,5244,5245,5246,5247,5248,5249,5250,5251,5252,5253,5254,5255,5256,5257,5258,5259,5260,5261,5262,5263,5264,5265,5266,5267,5268,5269,5270,5271,5272,5273,5274,5275,5276,5277,5278,5279,5280,5281,5282,5283,5284,5285,5286,5287,5288,5289,5290,5291,5292,5293,5294,5295,5296,5297,5298,5299,5300,5301,5302,5303,5304,5305,5306,5307,5308,5309,5310,5311,5312,5313,5314,5315,5316,5317,5318,5319,5320,5321,5322,5323,5324,5325,5326,5327,5328,5329,5330,5331,5332,5333,5334,5335,5336,5337,5338,5339,5340,5341,5342,5343,5344,5345,5346,5347,5348,5349,5350,5351,5352,5353,5354,5355,5356,5357,5358,5359,5360,5361,5362,5363,5364,5365,5366,5367,5368,5369,5370,5371,5372,5373,5374,5375,5376,5377,5378,5379,5380,5381,5382,5383,5384,5385,5386,5387,5388,5389,5390,5391,5392,5393,5394,5395,5396,5397,5398,5399,5400,5401,5402,5403,5404,5405,5406,5407,5408,5409,5410,5411,5412,5413,5414,5415,5416,5417,5418,5419,5420,5421,5422,5423,5424,5425,5426,5427,5428,5429,5430,5431,5432,5433,5434,5435,5436,5437,5438,5439,5440,5441,5442,5443,5444,5445,5446,5447,5448,5449,5450,5451,5452,5453,5454,5455,5456,5457,5458,5459,5460,5461,5462,5463,5464,5465,5466,5467,5468,5469,5470,5471,5472,5473,5474,5475,5476,5477,5478,5479,5480,5481,5482,5483,5484,5485,5486,5487,5488,5489,5490,5491,5492,5493,5494,5495,5496,5497,5498,5499,5500,5501,5502,5503,5504,5505,5506,5507,5508,5509,5510,5511,5512,5513,5514,5515,5516,5517,5518,5519,5520,5521,5522,5523,5524,5525,5526,5527,5528,5529,5530,5531,5532,5533,5534,5535,5536,5537,5538,5539,5540,5541,5542,5543,5544,5545,5546,5547,5548,5549,5550,5551,5552,5553,5554,5555,5556,5557,5558,5559,5560,5561,5562,5563,5564,5565,5566,5567,5568,5569,5570,5571,5572,5573,5574,5575,5576,5577,5578,5579,5580,5581,5582,5583,5584,5585,5586,5587,5588,5589,5590,5591,5592,5593,5594,5595,5596,5597,5598,5599,5600,5601,5602,5603,5604,5605,5606,5607,5608,5609,5610,5611,5612,5613,5614,5615,5616,5617,5618,5619,5620,5621,5622,5623,5624,5625,5626,5627,5628,5629,5630,5631,5632,5633,5634,5635,5636,5637,5638,5639,5640,5641,5642,5643,5644,5645,5646,5647,5648,5649,5650,5651,5652,5653,5654,5655,5656,5657,5658,5659,5660,5661,5662,5663,5664,5665,5666,5667,5668,5669,5670,5671,5672,5673,5674,5675,5676,5677,5678,5679,5680,5681,5682,5683,5684,5685,5686,5687,5688,5689,5690,5691,5692,5693,5694,5695,5696,5697,5698,5699,5700,5701,5702,5703,5704,5705,5706,5707,5708,5709,5710,5711,5712,5713,5714,5715,5716,5717,5718,5719,5720,5721,5722,5723,5724,5725,5726,5727,5728,5729,5730,5731,5732,5733,5734,5735,5736,5737,5738,5739,5740,5741,5742,5743,5744,5745,5746,5747,5748,5749,5750,5751,5752,5753,5754,5755,5756,5757,5758,5759,5760,5761,5762,5763,5764,5765,5766,5767,5768,5769,5770,5771,5772,5773,5774,5775,5776,5777,5778,5779,5780,5781,5782,5783,5784,5785,5786,5787,5788,5789,5790,5791,5792,5793,5794,5795,5796,5797,5798,5799,5800,5801,5802,5803,5804,5805,5806,5807,5808,5809,5810,5811,5812,5813,5814,5815,5816,5817,5818,5819,5820,5821,5822,5823,5824,5825,5826,5827,5828,5829,5830,5831,5832,5833,5834,5835,5836,5837,5838,5839,5840,5841,5842,5843,5844,5845,5846,5847,5848,5849,5850,5851,5852,5853,5854,5855,5856,5857,5858,5859,5860,5861,5862,5863,5864,5865,5866,5867,5868,5869,5870,5871,5872,5873,5874,5875,5876,5877,5878,5879,5880,5881,5882,5883,5884,5885,5886,5887,5888,5889,5890,5891,5892,5893,5894,5895,5896,5897,5898,5899,5900,5901,5902,5903,5904,5905,5906,5907,5908,5909,5910,5911,5912,5913,5914,5915,5916,5917,5918,5919,5920,5921,5922,5923,5924,5925,5926,5927,5928,5929,5930,5931,5932,5933,5934,5935,5936,5937,5938,5939,5940,5941,5942,5943,5944,5945,5946,5947,5948,5949,5950,5951,5952,5953,5954,5955,5956,5957,5958,5959,5960,5961,5962,5963,5964,5965,5966,5967,5968,5969,5970,5971,5972,5973,5974,5975,5976,5977,5978,5979,5980,5981,5982,5983,5984,5985,5986,5987,5988,5989,5990,5991,5992,5993,5994,5995,5996,5997,5998,5999,6000,6001,6002,6003,6004,6005,6006,6007,6008,6009,6010,6011,6012,6013,6014,6015,6016,6017,6018,6019,6020,6021,6022,6023,6024,6025,6026,6027,6028,6029,6030,6031,6032,6033,6034,6035,6036,6037,6038,6039,6040,6041,6042,6043,6044,6045,6046,6047,6048,6049,6050,6051,6052,6053,6054,6055,6056,6057,6058,6059,6060,6061,6062,6063,6064,6065,6066,6067,6068,6069,6070,6071,6072,6073,6074,6075,6076,6077,6078,6079,6080,6081,6082,6083,6084,6085,6086,6087,6088,6089,6090,6091,6092,6093,6094,6095,6096,6097,6098,6099,6100,6101,6102,6103,6104,6105,6106,6107,6108,6109,6110,6111,6112,6113,6114,6115,6116,6117,6118,6119,6120,6121,6122,6123,6124,6125,6126,6127,6128,6129,6130,6131,6132,6133,6134,6135,6136,6137,6138,6139,6140,6141,6142,6143,6144,6145,6146,6147,6148,6149,6150,6151,6152,6153,6154,6155,6156,6157,6158,6159,6160,6161,6162,6163,6164,6165,6166,6167,6168,6169,6170,6171,6172,6173,6174,6175,6176,6177,6178,6179,6180,6181,6182,6183,6184,6185,6186,6187,6188,6189,6190,6191,6192,6193,6194,6195,6196,6197,6198,6199,6200,6201,6202,6203,6204,6205,6206,6207,6208,6209,6210,6211,6212,6213,6214,6215,6216,6217,6218,6219,6220,6221,6222,6223,6224,6225,6226,6227,6228,6229,6230,6231,6232,6233,6234,6235,6236,6237,6238,6239,6240,6241,6242,6243,6244,6245,6246,6247,6248,6249,6250,6251,6252,6253,6254,6255,6256,6257,6258,6259,6260,6261,6262,6263,6264,6265,6266,6267,6268,6269,6270,6271,6272,6273,6274,6275,6276,6277,6278,6279,6280,6281,6282,6283,6284,6285,6286,6287,6288,6289,6290,6291,6292,6293,6294,6295,6296,6297,6298,6299,6300,6301,6302,6303,6304,6305,6306,6307,6308,6309,6310,6311,6312,6313,6314,6315,6316,6317,6318,6319,6320,6321,6322,6323,6324,6325,6326,6327,6328,6329,6330,6331,6332,6333,6334,6335,6336,6337,6338,6339,6340,6341,6342,6343,6344,6345,6346,6347,6348,6349,6350,6351,6352,6353,6354,6355,6356,6357,6358,6359,6360,6361,6362,6363,6364,6365,6366,6367,6368,6369,6370,6371,6372,6373,6374,6375,6376,6377,6378,6379,6380,6381,6382,6383,6384,6385,6386,6387,6388,6389,6390,6391,6392,6393,6394,6395,6396,6397,6398,6399,6400,6401,6402,6403,6404,6405,6406,6407,6408,6409,6410,6411,6412,6413,6414,6415,6416,6417,6418,6419,6420,6421,6422,6423,6424,6425,6426,6427,6428,6429,6430,6431,6432,6433,6434,6435,6436,6437,6438,6439,6440,6441,6442,6443,6444,6445,6446,6447,6448,6449,6450,6451,6452,6453,6454,6455,6456,6457,6458,6459,6460,6461,6462,6463,6464,6465,6466,6467,6468,6469,6470,6471,6472,6473,6474,6475,6476,6477,6478,6479,6480,6481,6482,6483,6484,6485,6486,6487,6488,6489,6490,6491,6492,6493,6494,6495,6496,6497,6498,6499,6500,6501,6502,6503,6504,6505,6506,6507,6508,6509,6510,6511,6512,6513,6514,6515,6516,6517,6518,6519,6520,6521,6522,6523,6524,6525,6526,6527,6528,6529,6530,6531,6532,6533,6534,6535,6536,6537,6538,6539,6540,6541,6542,6543,6544,6545,6546,6547,6548,6549,6550,6551,6552,6553,6554,6555,6556,6557,6558,6559,6560,6561,6562,6563,6564,6565,6566,6567,6568,6569,6570,6571,6572,6573,6574,6575,6576,6577,6578,6579,6580,6581,6582,6583,6584,6585,6586,6587,6588,6589,6590,6591,6592,6593,6594,6595,6596,6597,6598,6599,6600,6601,6602,6603,6604,6605,6606,6607,6608,6609,6610,6611,6612,6613,6614,6615,6616,6617,6618,6619,6620,6621,6622,6623,6624,6625,6626,6627,6628,6629,6630,6631,6632,6633,6634,6635,6636,6637,6638,6639,6640,6641,6642,6643,6644,6645,6646,6647,6648,6649,6650,6651,6652,6653,6654,6655,6656,6657,6658,6659,6660,6661,6662,6663,6664,6665,6666,6667,6668,6669,6670,6671,6672,6673,6674,6675,6676,6677,6678,6679,6680,6681,6682,6683,6684,6685,6686,6687,6688,6689,6690,6691,6692,6693,6694,6695,6696,6697,6698,6699,6700,6701,6702,6703,6704,6705,6706,6707,6708,6709,6710,6711,6712,6713,6714,6715,6716,6717,6718,6719,6720,6721,6722,6723,6724,6725,6726,6727,6728,6729,6730,6731,6732,6733,6734,6735,6736,6737,6738,6739,6740,6741,6742,6743,6744,6745,6746,6747,6748,6749,6750,6751,6752,6753,6754,6755,6756,6757,6758,6759,6760,6761,6762,6763,6764,6765,6766,6767,6768,6769,6770,6771,6772,6773,6774,6775,6776,6777,6778,6779,6780,6781,6782,6783,6784,6785,6786,6787,6788,6789,6790,6791,6792,6793,6794,6795,6796,6797,6798,6799,6800,6801,6802,6803,6804,6805,6806,6807,6808,6809,6810,6811,6812,6813,6814,6815,6816,6817,6818,6819,6820,6821,6822,6823,6824,6825,6826,6827,6828,6829,6830,6831,6832,6833,6834,6835,6836,6837,6838,6839,6840,6841,6842,6843,6844,6845,6846,6847,6848,6849,6850,6851,6852,6853,6854,6855,6856,6857,6858,6859,6860,6861,6862,6863,6864,6865,6866,6867,6868,6869,6870,6871,6872,6873,6874,6875,6876,6877,6878,6879,6880,6881,6882,6883,6884,6885,6886,6887,6888,6889,6890,6891,6892,6893,6894,6895,6896,6897,6898,6899,6900,6901,6902,6903,6904,6905,6906,6907,6908,6909,6910,6911,6912,6913,6914,6915,6916,6917,6918,6919,6920,6921,6922,6923,6924,6925,6926,6927,6928,6929,6930,6931,6932,6933,6934,6935,6936,6937,6938,6939,6940,6941,6942,6943,6944,6945,6946,6947,6948,6949,6950,6951,6952,6953,6954,6955,6956,6957,6958,6959,6960,6961,6962,6963,6964,6965,6966,6967,6968,6969,6970,6971,6972,6973,6974,6975,6976,6977,6978,6979,6980,6981,6982,6983,6984,6985,6986,6987,6988,6989,6990,6991,6992,6993,6994,6995,6996,6997,6998,6999,7000,7001,7002,7003,7004,7005,7006,7007,7008,7009,7010,7011,7012,7013,7014,7015,7016,7017,7018,7019,7020,7021,7022,7023,7024,7025,7026,7027,7028,7029,7030,7031,7032,7033,7034,7035,7036,7037,7038,7039,7040,7041,7042,7043,7044,7045,7046,7047,7048,7049,7050,7051,7052,7053,7054,7055,7056,7057,7058,7059,7060,7061,7062,7063,7064,7065,7066,7067,7068,7069,7070,7071,7072,7073,7074,7075,7076,7077,7078,7079,7080,7081,7082,7083,7084,7085,7086,7087,7088,7089,7090,7091,7092,7093,7094,7095,7096,7097,7098,7099,7100,7101,7102,7103,7104,7105,7106,7107,7108,7109,7110,7111,7112,7113,7114,7115,7116,7117,7118,7119,7120,7121,7122,7123,7124,7125,7126,7127,7128,7129,7130,7131,7132,7133,7134,7135,7136,7137,7138,7139,7140,7141,7142,7143,7144,7145,7146,7147,7148,7149,7150,7151,7152,7153,7154,7155,7156,7157,7158,7159,7160,7161,7162,7163,7164,7165,7166,7167,7168,7169,7170,7171,7172,7173,7174,7175,7176,7177,7178,7179,7180,7181,7182,7183,7184,7185,7186,7187,7188,7189,7190,7191,7192,7193,7194,7195,7196,7197,7198,7199,7200,7201,7202,7203,7204,7205,7206,7207,7208,7209,7210,7211,7212,7213,7214,7215,7216,7217,7218,7219,7220,7221,7222,7223,7224,7225,7226,7227,7228,7229,7230,7231,7232,7233,7234,7235,7236,7237,7238,7239,7240,7241,7242,7243,7244,7245,7246,7247,7248,7249,7250,7251,7252,7253,7254,7255,7256,7257,7258,7259,7260,7261,7262,7263,7264,7265,7266,7267,7268,7269,7270,7271,7272,7273,7274,7275,7276,7277,7278,7279,7280,7281,7282,7283,7284,7285,7286,7287,7288,7289,7290,7291,7292,7293,7294,7295,7296,7297,7298,7299,7300,7301,7302,7303,7304,7305,7306,7307,7308,7309,7310,7311,7312,7313,7314,7315,7316,7317,7318,7319,7320,7321,7322,7323,7324,7325,7326,7327,7328,7329,7330,7331,7332,7333,7334,7335,7336,7337,7338,7339,7340,7341,7342,7343,7344,7345,7346,7347,7348,7349,7350,7351,7352,7353,7354,7355,7356,7357,7358,7359,7360,7361,7362,7363,7364,7365,7366,7367,7368,7369,7370,7371,7372,7373,7374,7375,7376,7377,7378,7379,7380,7381,7382,7383,7384,7385,7386,7387,7388,7389,7390,7391,7392,7393,7394,7395,7396,7397,7398,7399,7400,7401,7402,7403,7404,7405,7406,7407,7408,7409,7410,7411,7412,7413,7414,7415,7416,7417,7418,7419,7420,7421,7422,7423,7424,7425,7426,7427,7428,7429,7430,7431,7432,7433,7434,7435,7436,7437,7438,7439,7440,7441,7442,7443,7444,7445,7446,7447,7448,7449,7450,7451,7452,7453,7454,7455,7456,7457,7458,7459,7460,7461,7462,7463,7464,7465,7466,7467,7468,7469,7470,7471,7472,7473,7474,7475,7476,7477,7478,7479,7480,7481,7482,7483,7484,7485,7486,7487,7488,7489,7490,7491,7492,7493,7494,7495,7496,7497,7498,7499,7500,7501,7502,7503,7504,7505,7506,7507,7508,7509,7510,7511,7512,7513,7514,7515,7516,7517,7518,7519,7520,7521,7522,7523,7524,7525,7526,7527,7528,7529,7530,7531,7532,7533,7534,7535,7536,7537,7538,7539,7540,7541,7542,7543,7544,7545,7546,7547,7548,7549,7550,7551,7552,7553,7554,7555,7556,7557,7558,7559,7560,7561,7562,7563,7564,7565,7566,7567,7568,7569,7570,7571,7572,7573,7574,7575,7576,7577,7578,7579,7580,7581,7582,7583,7584,7585,7586,7587,7588,7589,7590,7591,7592,7593,7594,7595,7596,7597,7598,7599,7600,7601,7602,7603,7604,7605,7606,7607,7608,7609,7610,7611,7612,7613,7614,7615,7616,7617,7618,7619,7620,7621,7622,7623,7624,7625,7626,7627,7628,7629,7630,7631,7632,7633,7634,7635,7636,7637,7638,7639,7640,7641,7642,7643,7644,7645,7646,7647,7648,7649,7650,7651,7652,7653,7654,7655,7656,7657,7658,7659,7660,7661,7662,7663,7664,7665,7666,7667,7668,7669,7670,7671,7672,7673,7674,7675,7676,7677,7678,7679,7680,7681,7682,7683,7684,7685,7686,7687,7688,7689,7690,7691,7692,7693,7694,7695,7696,7697,7698,7699,7700,7701,7702,7703,7704,7705,7706,7707,7708,7709,7710,7711,7712,7713,7714,7715,7716,7717,7718,7719,7720,7721,7722,7723,7724,7725,7726,7727,7728,7729,7730,7731,7732,7733,7734,7735,7736,7737,7738,7739,7740,7741,7742,7743,7744,7745,7746,7747,7748,7749,7750,7751,7752,7753,7754,7755,7756,7757,7758,7759,7760,7761,7762,7763,7764,7765,7766,7767,7768,7769,7770,7771,7772,7773,7774,7775,7776,7777,7778,7779,7780,7781,7782,7783,7784,7785,7786,7787,7788,7789,7790,7791,7792,7793,7794,7795,7796,7797,7798,7799,7800,7801,7802,7803,7804,7805,7806,7807,7808,7809,7810,7811,7812,7813,7814,7815,7816,7817,7818,7819,7820,7821,7822,7823,7824,7825,7826,7827,7828,7829,7830,7831,7832,7833,7834,7835,7836,7837,7838,7839,7840,7841,7842,7843,7844,7845,7846,7847,7848,7849,7850,7851,7852,7853,7854,7855,7856,7857,7858,7859,7860,7861,7862,7863,7864,7865,7866,7867,7868,7869,7870,7871,7872,7873,7874,7875,7876,7877,7878,7879,7880,7881,7882,7883,7884,7885,7886,7887,7888,7889,7890,7891,7892,7893,7894,7895,7896,7897,7898,7899,7900,7901,7902,7903,7904,7905,7906,7907,7908,7909,7910,7911,7912,7913,7914,7915,7916,7917,7918,7919,7920,7921,7922,7923,7924,7925,7926,7927,7928,7929,7930,7931,7932,7933,7934,7935,7936,7937,7938,7939,7940,7941,7942,7943,7944,7945,7946,7947,7948,7949,7950,7951,7952,7953,7954,7955,7956,7957,7958,7959,7960,7961,7962,7963,7964,7965,7966,7967,7968,7969,7970,7971,7972,7973,7974,7975,7976,7977,7978,7979,7980,7981,7982,7983,7984,7985,7986,7987,7988,7989,7990,7991,7992,7993,7994,7995,7996,7997,7998,7999,8000,8001,8002,8003,8004,8005,8006,8007,8008,8009,8010,8011,8012,8013,8014,8015,8016,8017,8018,8019,8020,8021,8022,8023,8024,8025,8026,8027,8028,8029,8030,8031,8032,8033,8034,8035,8036,8037,8038,8039,8040,8041,8042,8043,8044,8045,8046,8047,8048,8049,8050,8051,8052,8053,8054,8055,8056,8057,8058,8059,8060,8061,8062,8063,8064,8065,8066,8067,8068,8069,8070,8071,8072,8073,8074,8075,8076,8077,8078,8079,8080,8081,8082,8083,8084,8085,8086,8087,8088,8089,8090,8091,8092,8093,8094,8095,8096,8097,8098,8099,8100,8101,8102,8103,8104,8105,8106,8107,8108,8109,8110,8111,8112,8113,8114,8115,8116,8117,8118,8119,8120,8121,8122,8123,8124,8125,8126,8127,8128,8129,8130,8131,8132,8133,8134,8135,8136,8137,8138,8139,8140,8141,8142,8143,8144,8145,8146,8147,8148,8149,8150,8151,8152,8153,8154,8155,8156,8157,8158,8159,8160,8161,8162,8163,8164,8165,8166,8167,8168,8169,8170,8171,8172,8173,8174,8175,8176,8177,8178,8179,8180,8181,8182,8183,8184,8185,8186,8187,8188,8189,8190,8191,8192,8193,8194,8195,8196,8197,8198,8199,8200,8201,8202,8203,8204,8205,8206,8207,8208,8209,8210,8211,8212,8213,8214,8215,8216,8217,8218,8219,8220,8221,8222,8223,8224,8225,8226,8227,8228,8229,8230,8231,8232,8233,8234,8235,8236,8237,8238,8239,8240,8241,8242,8243,8244,8245,8246,8247,8248,8249,8250,8251,8252,8253,8254,8255,8256,8257,8258,8259,8260,8261,8262,8263,8264,8265,8266,8267,8268,8269,8270,8271,8272,8273,8274,8275,8276,8277,8278,8279,8280,8281,8282,8283,8284,8285,8286,8287,8288,8289,8290,8291,8292,8293,8294,8295,8296,8297,8298,8299,8300,8301,8302,8303,8304,8305,8306,8307,8308,8309,8310,8311,8312,8313,8314,8315,8316,8317,8318,8319,8320,8321,8322,8323,8324,8325,8326,8327,8328,8329,8330,8331,8332,8333,8334,8335,8336,8337,8338,8339,8340,8341,8342,8343,8344,8345,8346,8347,8348,8349,8350,8351,8352,8353,8354,8355,8356,8357,8358,8359,8360,8361,8362,8363,8364,8365,8366,8367,8368,8369,8370,8371,8372,8373,8374,8375,8376,8377,8378,8379,8380,8381,8382,8383,8384,8385,8386,8387,8388,8389,8390,8391,8392,8393,8394,8395,8396,8397,8398,8399,8400,8401,8402,8403,8404,8405,8406,8407,8408,8409,8410,8411,8412,8413,8414,8415,8416,8417,8418,8419,8420,8421,8422,8423,8424,8425,8426,8427,8428,8429,8430,8431,8432,8433,8434,8435,8436,8437,8438,8439,8440,8441,8442,8443,8444,8445,8446,8447,8448,8449,8450,8451,8452,8453,8454,8455,8456,8457,8458,8459,8460,8461,8462,8463,8464,8465,8466,8467,8468,8469,8470,8471,8472,8473,8474,8475,8476,8477,8478,8479,8480,8481,8482,8483,8484,8485,8486,8487,8488,8489,8490,8491,8492,8493,8494,8495,8496,8497,8498,8499,8500,8501,8502,8503,8504,8505,8506,8507,8508,8509,8510,8511,8512,8513,8514,8515,8516,8517,8518,8519,8520,8521,8522,8523,8524,8525,8526,8527,8528,8529,8530,8531,8532,8533,8534,8535,8536,8537,8538,8539,8540,8541,8542,8543,8544,8545,8546,8547,8548,8549,8550,8551,8552,8553,8554,8555,8556,8557,8558,8559,8560,8561,8562,8563,8564,8565,8566,8567,8568,8569,8570,8571,8572,8573,8574,8575,8576,8577,8578,8579,8580,8581,8582,8583,8584,8585,8586,8587,8588,8589,8590,8591,8592,8593,8594,8595,8596,8597,8598,8599,8600,8601,8602,8603,8604,8605,8606,8607,8608,8609,8610,8611,8612,8613,8614,8615,8616,8617,8618,8619,8620,8621,8622,8623,8624,8625,8626,8627,8628,8629,8630,8631,8632,8633,8634,8635,8636,8637,8638,8639,8640,8641,8642,8643,8644,8645,8646,8647,8648,8649,8650,8651,8652,8653,8654,8655,8656,8657,8658,8659,8660,8661,8662,8663,8664,8665,8666,8667,8668,8669,8670,8671,8672,8673,8674,8675,8676,8677,8678,8679,8680,8681,8682,8683,8684,8685,8686,8687,8688,8689,8690,8691,8692,8693,8694,8695,8696,8697,8698,8699,8700,8701,8702,8703,8704,8705,8706,8707,8708,8709,8710,8711,8712,8713,8714,8715,8716,8717,8718,8719,8720,8721,8722,8723,8724,8725,8726,8727,8728,8729,8730,8731,8732,8733,8734,8735,8736,8737,8738,8739,8740,8741,8742,8743,8744,8745,8746,8747,8748,8749,8750,8751,8752,8753,8754,8755,8756,8757,8758,8759,8760,8761,8762,8763,8764,8765,8766,8767,8768,8769,8770,8771,8772,8773,8774,8775,8776,8777,8778,8779,8780,8781,8782,8783,8784,8785,8786,8787,8788,8789,8790,8791,8792,8793,8794,8795,8796,8797,8798,8799,8800,8801,8802,8803,8804,8805,8806,8807,8808,8809,8810,8811,8812,8813,8814,8815,8816,8817,8818,8819,8820,8821,8822,8823,8824,8825,8826,8827,8828,8829,8830,8831,8832,8833,8834,8835,8836,8837,8838,8839,8840,8841,8842,8843,8844,8845,8846,8847,8848,8849,8850,8851,8852,8853,8854,8855,8856,8857,8858,8859,8860,8861,8862,8863,8864,8865,8866,8867,8868,8869,8870,8871,8872,8873,8874,8875,8876,8877,8878,8879,8880,8881,8882,8883,8884,8885,8886,8887,8888,8889,8890,8891,8892,8893,8894,8895,8896,8897,8898,8899,8900,8901,8902,8903,8904,8905,8906,8907,8908,8909,8910,8911,8912,8913,8914,8915,8916,8917,8918,8919,8920,8921,8922,8923,8924,8925,8926,8927,8928,8929,8930,8931,8932,8933,8934,8935,8936,8937,8938,8939,8940,8941,8942,8943,8944,8945,8946,8947,8948,8949,8950,8951,8952,8953,8954,8955,8956,8957,8958,8959,8960,8961,8962,8963,8964,8965,8966,8967,8968,8969,8970,8971,8972,8973,8974,8975,8976,8977,8978,8979,8980,8981,8982,8983,8984,8985,8986,8987,8988,8989,8990,8991,8992,8993,8994,8995,8996,8997,8998,8999,9000,9001,9002,9003,9004,9005,9006,9007,9008,9009,9010,9011,9012,9013,9014,9015,9016,9017,9018,9019,9020,9021,9022,9023,9024,9025,9026,9027,9028,9029,9030,9031,9032,9033,9034,9035,9036,9037,9038,9039,9040,9041,9042,9043,9044,9045,9046,9047,9048,9049,9050,9051,9052,9053,9054,9055,9056,9057,9058,9059,9060,9061,9062,9063,9064,9065,9066,9067,9068,9069,9070,9071,9072,9073,9074,9075,9076,9077,9078,9079,9080,9081,9082,9083,9084,9085,9086,9087,9088,9089,9090,9091,9092,9093,9094,9095,9096,9097,9098,9099,9100,9101,9102,9103,9104,9105,9106,9107,9108,9109,9110,9111,9112,9113,9114,9115,9116,9117,9118,9119,9120,9121,9122,9123,9124,9125,9126,9127,9128,9129,9130,9131,9132,9133,9134,9135,9136,9137,9138,9139,9140,9141,9142,9143,9144,9145,9146,9147,9148,9149,9150,9151,9152,9153,9154,9155,9156,9157,9158,9159,9160,9161,9162,9163,9164,9165,9166,9167,9168,9169,9170,9171,9172,9173,9174,9175,9176,9177,9178,9179,9180,9181,9182,9183,9184,9185,9186,9187,9188,9189,9190,9191,9192,9193,9194,9195,9196,9197,9198,9199,9200,9201,9202,9203,9204,9205,9206,9207,9208,9209,9210,9211,9212,9213,9214,9215,9216,9217,9218,9219,9220,9221,9222,9223,9224,9225,9226,9227,9228,9229,9230,9231,9232,9233,9234,9235,9236,9237,9238,9239,9240,9241,9242,9243,9244,9245,9246,9247,9248,9249,9250,9251,9252,9253,9254,9255,9256,9257,9258,9259,9260,9261,9262,9263,9264,9265,9266,9267,9268,9269,9270,9271,9272,9273,9274,9275,9276,9277,9278,9279,9280,9281,9282,9283,9284,9285,9286,9287,9288,9289,9290,9291,9292,9293,9294,9295,9296,9297,9298,9299,9300,9301,9302,9303,9304,9305,9306,9307,9308,9309,9310,9311,9312,9313,9314,9315,9316,9317,9318,9319,9320,9321,9322,9323,9324,9325,9326,9327,9328,9329,9330,9331,9332,9333,9334,9335,9336,9337,9338,9339,9340,9341,9342,9343,9344,9345,9346,9347,9348,9349,9350,9351,9352,9353,9354,9355,9356,9357,9358,9359,9360,9361,9362,9363,9364,9365,9366,9367,9368,9369,9370,9371,9372,9373,9374,9375,9376,9377,9378,9379,9380,9381,9382,9383,9384,9385,9386,9387,9388,9389,9390,9391,9392,9393,9394,9395,9396,9397,9398,9399,9400,9401,9402,9403,9404,9405,9406,9407,9408,9409,9410,9411,9412,9413,9414,9415,9416,9417,9418,9419,9420,9421,9422,9423,9424,9425,9426,9427,9428,9429,9430,9431,9432,9433,9434,9435,9436,9437,9438,9439,9440,9441,9442,9443,9444,9445,9446,9447,9448,9449,9450,9451,9452,9453,9454,9455,9456,9457,9458,9459,9460,9461,9462,9463,9464,9465,9466,9467,9468,9469,9470,9471,9472,9473,9474,9475,9476,9477,9478,9479,9480,9481,9482,9483,9484,9485,9486,9487,9488,9489,9490,9491,9492,9493,9494,9495,9496,9497,9498,9499,9500,9501,9502,9503,9504,9505,9506,9507,9508,9509,9510,9511,9512,9513,9514,9515,9516,9517,9518,9519,9520,9521,9522,9523,9524,9525,9526,9527,9528,9529,9530,9531,9532,9533,9534,9535,9536,9537,9538,9539,9540,9541,9542,9543,9544,9545,9546,9547,9548,9549,9550,9551,9552,9553,9554,9555,9556,9557,9558,9559,9560,9561,9562,9563,9564,9565,9566,9567,9568,9569,9570,9571,9572,9573,9574,9575,9576,9577,9578,9579,9580,9581,9582,9583,9584,9585,9586,9587,9588,9589,9590,9591,9592,9593,9594,9595,9596,9597,9598,9599,9600,9601,9602,9603,9604,9605,9606,9607,9608,9609,9610,9611,9612,9613,9614,9615,9616,9617,9618,9619,9620,9621,9622,9623,9624,9625,9626,9627,9628,9629,9630,9631,9632,9633,9634,9635,9636,9637,9638,9639,9640,9641,9642,9643,9644,9645,9646,9647,9648,9649,9650,9651,9652,9653,9654,9655,9656,9657,9658,9659,9660,9661,9662,9663,9664,9665,9666,9667,9668,9669,9670,9671,9672,9673,9674,9675,9676,9677,9678,9679,9680,9681,9682,9683,9684,9685,9686,9687,9688,9689,9690,9691,9692,9693,9694,9695,9696,9697,9698,9699,9700,9701,9702,9703,9704,9705,9706,9707,9708,9709,9710,9711,9712,9713,9714,9715,9716,9717,9718,9719,9720,9721,9722,9723,9724,9725,9726,9727,9728,9729,9730,9731,9732,9733,9734,9735,9736,9737,9738,9739,9740,9741,9742,9743,9744,9745,9746,9747,9748,9749,9750,9751,9752,9753,9754,9755,9756,9757,9758,9759,9760,9761,9762,9763,9764,9765,9766,9767,9768,9769,9770,9771,9772,9773,9774,9775,9776,9777,9778,9779,9780,9781,9782,9783,9784,9785,9786,9787,9788,9789,9790,9791,9792,9793,9794,9795,9796,9797,9798,9799,9800,9801,9802,9803,9804,9805,9806,9807,9808,9809,9810,9811,9812,9813,9814,9815,9816,9817,9818,9819,9820,9821,9822,9823,9824,9825,9826,9827,9828,9829,9830,9831,9832,9833,9834,9835,9836,9837,9838,9839,9840,9841,9842,9843,9844,9845,9846,9847,9848,9849,9850,9851,9852,9853,9854,9855,9856,9857,9858,9859,9860,9861,9862,9863,9864,9865,9866,9867,9868,9869,9870,9871,9872,9873,9874,9875,9876,9877,9878,9879,9880,9881,9882,9883,9884,9885,9886,9887,9888,9889,9890,9891,9892,9893,9894,9895,9896,9897,9898,9899,9900,9901,9902,9903,9904,9905,9906,9907,9908,9909,9910,9911,9912,9913,9914,9915,9916,9917,9918,9919,9920,9921,9922,9923,9924,9925,9926,9927,9928,9929,9930,9931,9932,9933,9934,9935,9936,9937,9938,9939,9940,9941,9942,9943,9944,9945,9946,9947,9948,9949,9950,9951,9952,9953,9954,9955,9956,9957,9958,9959,9960,9961,9962,9963,9964,9965,9966,9967,9968,9969,9970,9971,9972,9973,9974,9975,9976,9977,9978,9979,9980,9981,9982,9983,9984,9985,9986,9987,9988,9989,9990,9991,9992,9993,9994,9995,9996,9997,9998,9999,10000,10001,10002,10003,10004,10005,10006,10007,10008,10009,10010,10011,10012,10013,10014,10015,10016,10017,10018,10019,10020,10021,10022,10023,10024,10025,10026,10027,10028,10029,10030,10031,10032,10033,10034,10035,10036,10037,10038,10039,10040,10041,10042,10043,10044,10045,10046,10047,10048,10049,10050,10051,10052,10053,10054,10055,10056,10057,10058,10059,10060,10061,10062,10063,10064,10065,10066,10067,10068,10069,10070,10071,10072,10073,10074,10075,10076,10077,10078,10079,10080,10081,10082,10083,10084,10085,10086,10087,10088,10089,10090,10091,10092,10093,10094,10095,10096,10097,10098,10099,10100,10101,10102,10103,10104,10105,10106,10107,10108,10109,10110,10111,10112,10113,10114,10115,10116,10117,10118,10119,10120,10121,10122,10123,10124,10125,10126,10127,10128,10129,10130,10131,10132,10133,10134,10135,10136,10137,10138,10139,10140,10141,10142,10143,10144,10145,10146,10147,10148,10149,10150,10151,10152,10153,10154,10155,10156,10157,10158,10159,10160,10161,10162,10163,10164,10165,10166,10167,10168,10169,10170,10171,10172,10173,10174,10175,10176,10177,10178,10179,10180,10181,10182,10183,10184,10185,10186,10187,10188,10189,10190,10191,10192,10193,10194,10195,10196,10197,10198,10199,10200,10201,10202,10203,10204,10205,10206,10207,10208,10209,10210,10211,10212,10213,10214,10215,10216,10217,10218,10219,10220,10221,10222,10223,10224,10225,10226,10227,10228,10229,10230,10231,10232,10233,10234,10235,10236,10237,10238,10239,10240,10241,10242,10243,10244,10245,10246,10247,10248,10249,10250,10251,10252,10253,10254,10255,10256,10257,10258,10259,10260,10261,10262,10263,10264,10265,10266,10267,10268,10269,10270,10271,10272,10273,10274,10275,10276,10277,10278,10279,10280,10281,10282,10283,10284,10285,10286,10287,10288,10289,10290,10291,10292,10293,10294,10295,10296,10297,10298,10299,10300,10301,10302,10303,10304,10305,10306,10307,10308,10309,10310,10311,10312,10313,10314,10315,10316,10317,10318,10319,10320,10321,10322,10323,10324,10325,10326,10327,10328,10329,10330,10331,10332,10333,10334,10335,10336,10337,10338,10339,10340,10341,10342,10343,10344,10345,10346,10347,10348,10349,10350,10351,10352,10353,10354,10355,10356,10357,10358,10359,10360,10361,10362,10363,10364,10365,10366,10367,10368,10369,10370,10371,10372,10373,10374,10375,10376,10377,10378,10379,10380,10381,10382,10383,10384,10385,10386,10387,10388,10389,10390,10391,10392,10393,10394,10395,10396,10397,10398,10399,10400,10401,10402,10403,10404,10405,10406,10407,10408,10409,10410,10411,10412,10413,10414,10415,10416,10417,10418,10419,10420,10421,10422,10423,10424,10425,10426,10427,10428,10429,10430,10431,10432,10433,10434,10435,10436,10437,10438,10439,10440,10441,10442,10443,10444,10445,10446,10447,10448,10449,10450,10451,10452,10453,10454,10455,10456,10457,10458,10459,10460,10461,10462,10463,10464,10465,10466,10467,10468,10469,10470,10471,10472,10473,10474,10475,10476,10477,10478,10479,10480,10481,10482,10483,10484,10485,10486,10487,10488,10489,10490,10491,10492,10493,10494,10495,10496,10497,10498,10499,10500,10501,10502,10503,10504,10505,10506,10507,10508,10509,10510,10511,10512,10513,10514,10515,10516,10517,10518,10519,10520,10521,10522,10523,10524,10525,10526,10527,10528,10529,10530,10531,10532,10533,10534,10535,10536,10537,10538,10539,10540,10541,10542,10543,10544,10545,10546,10547,10548,10549,10550,10551,10552,10553,10554,10555,10556,10557,10558,10559,10560,10561,10562,10563,10564,10565,10566,10567,10568,10569,10570,10571,10572,10573,10574,10575,10576,10577,10578,10579,10580,10581,10582,10583,10584,10585,10586,10587,10588,10589,10590,10591,10592,10593,10594,10595,10596,10597,10598,10599,10600,10601,10602,10603,10604,10605,10606,10607,10608,10609,10610,10611,10612,10613,10614,10615,10616,10617,10618,10619,10620,10621,10622,10623,10624,10625,10626,10627,10628,10629,10630,10631,10632,10633,10634,10635,10636,10637,10638,10639,10640,10641,10642,10643,10644,10645,10646,10647,10648,10649,10650,10651,10652,10653,10654,10655,10656,10657,10658,10659,10660,10661,10662,10663,10664,10665,10666,10667,10668,10669,10670,10671,10672,10673,10674,10675,10676,10677,10678,10679,10680,10681,10682,10683,10684,10685,10686,10687,10688,10689,10690,10691,10692,10693,10694,10695,10696,10697,10698,10699,10700,10701,10702,10703,10704,10705,10706,10707,10708,10709,10710,10711,10712,10713,10714,10715,10716,10717,10718,10719,10720,10721,10722,10723,10724,10725,10726,10727,10728,10729,10730,10731,10732,10733,10734,10735,10736,10737,10738,10739,10740,10741,10742,10743,10744,10745,10746,10747,10748,10749,10750,10751,10752,10753,10754,10755,10756,10757,10758,10759,10760,10761,10762,10763,10764,10765,10766,10767,10768,10769,10770,10771,10772,10773,10774,10775,10776,10777,10778,10779,10780,10781,10782,10783,10784,10785,10786,10787,10788,10789,10790,10791,10792,10793,10794,10795,10796,10797,10798,10799,10800,10801,10802,10803,10804,10805,10806,10807,10808,10809,10810,10811,10812,10813,10814,10815,10816,10817,10818,10819,10820,10821,10822,10823,10824,10825,10826,10827,10828,10829,10830,10831,10832,10833,10834,10835,10836,10837,10838,10839,10840,10841,10842,10843,10844,10845,10846,10847,10848,10849,10850,10851,10852,10853,10854,10855,10856,10857,10858,10859,10860,10861,10862,10863,10864,10865,10866,10867,10868,10869,10870,10871,10872,10873,10874,10875,10876,10877,10878,10879,10880,10881,10882,10883,10884,10885,10886,10887,10888,10889,10890,10891,10892,10893,10894,10895,10896,10897,10898,10899,10900,10901,10902,10903,10904,10905,10906,10907,10908,10909,10910,10911,10912,10913,10914,10915,10916,10917,10918,10919,10920,10921,10922,10923,10924,10925,10926,10927,10928,10929,10930,10931,10932,10933,10934,10935,10936,10937,10938,10939,10940,10941,10942,10943,10944,10945,10946,10947,10948,10949,10950,10951,10952,10953,10954,10955,10956,10957,10958,10959,10960,10961,10962,10963,10964,10965,10966,10967,10968,10969,10970,10971,10972,10973,10974,10975,10976,10977,10978,10979,10980,10981,10982,10983,10984,10985,10986,10987,10988,10989,10990,10991,10992,10993,10994,10995,10996,10997,10998,10999,11000,11001,11002,11003,11004,11005,11006,11007,11008,11009,11010,11011,11012,11013,11014,11015,11016,11017,11018,11019,11020,11021,11022,11023,11024,11025,11026,11027,11028,11029,11030,11031,11032,11033,11034,11035,11036,11037,11038,11039,11040,11041,11042,11043,11044,11045,11046,11047,11048,11049,11050,11051,11052,11053,11054,11055,11056,11057,11058,11059,11060,11061,11062,11063,11064,11065,11066,11067,11068,11069,11070,11071,11072,11073,11074,11075,11076,11077,11078,11079,11080,11081,11082,11083,11084,11085,11086,11087,11088,11089,11090,11091,11092,11093,11094,11095,11096,11097,11098,11099,11100,11101,11102,11103,11104,11105,11106,11107,11108,11109,11110,11111,11112,11113,11114,11115,11116,11117,11118,11119,11120,11121,11122,11123,11124,11125,11126,11127,11128,11129,11130,11131,11132,11133,11134,11135,11136,11137,11138,11139,11140,11141,11142,11143,11144,11145,11146,11147,11148,11149,11150,11151,11152,11153,11154,11155,11156,11157,11158,11159,11160,11161,11162,11163,11164,11165,11166,11167,11168,11169,11170,11171,11172,11173,11174,11175,11176,11177,11178,11179,11180,11181,11182,11183,11184,11185,11186,11187,11188,11189,11190,11191,11192,11193,11194,11195,11196,11197,11198,11199,11200,11201,11202,11203,11204,11205,11206,11207,11208,11209,11210,11211,11212,11213,11214,11215,11216,11217,11218,11219,11220,11221,11222,11223,11224,11225,11226,11227,11228,11229,11230,11231,11232,11233,11234,11235,11236,11237,11238,11239,11240,11241,11242,11243,11244,11245,11246,11247,11248,11249,11250,11251,11252,11253,11254,11255,11256,11257,11258,11259,11260,11261,11262,11263,11264,11265,11266,11267,11268,11269,11270,11271,11272,11273,11274,11275,11276,11277,11278,11279,11280,11281,11282,11283,11284,11285,11286,11287,11288,11289,11290,11291,11292,11293,11294,11295,11296,11297,11298,11299,11300,11301,11302,11303,11304,11305,11306,11307,11308,11309,11310,11311,11312,11313,11314,11315,11316,11317,11318,11319,11320,11321,11322,11323,11324,11325,11326,11327,11328,11329,11330,11331,11332,11333,11334,11335,11336,11337,11338,11339,11340,11341,11342,11343,11344,11345,11346,11347,11348,11349,11350,11351,11352,11353,11354,11355,11356,11357,11358,11359,11360,11361,11362,11363,11364,11365,11366,11367,11368,11369,11370,11371,11372,11373,11374,11375,11376,11377,11378,11379,11380,11381,11382,11383,11384,11385,11386,11387,11388,11389,11390,11391,11392,11393,11394,11395,11396,11397,11398,11399,11400,11401,11402,11403,11404,11405,11406,11407,11408,11409,11410,11411,11412,11413,11414,11415,11416,11417,11418,11419,11420,11421,11422,11423,11424,11425,11426,11427,11428,11429,11430,11431,11432,11433,11434,11435,11436,11437,11438,11439,11440,11441,11442,11443,11444,11445,11446,11447,11448,11449,11450,11451,11452,11453,11454,11455,11456,11457,11458,11459,11460,11461,11462,11463,11464,11465,11466,11467,11468,11469,11470,11471,11472,11473,11474,11475,11476,11477,11478,11479,11480,11481,11482,11483,11484,11485,11486,11487,11488,11489,11490,11491,11492,11493,11494,11495,11496,11497,11498,11499,11500,11501,11502,11503,11504,11505,11506,11507,11508,11509,11510,11511,11512,11513,11514,11515,11516,11517,11518,11519,11520,11521,11522,11523,11524,11525,11526,11527,11528,11529,11530,11531,11532,11533,11534,11535,11536,11537,11538,11539,11540,11541,11542,11543,11544,11545,11546,11547,11548,11549,11550,11551,11552,11553,11554,11555,11556,11557,11558,11559,11560,11561,11562,11563,11564,11565,11566,11567,11568,11569,11570,11571,11572,11573,11574,11575,11576,11577,11578,11579,11580,11581,11582,11583,11584,11585,11586,11587,11588,11589,11590,11591,11592,11593,11594,11595,11596,11597,11598,11599,11600,11601,11602,11603,11604,11605,11606,11607,11608,11609,11610,11611,11612,11613,11614,11615,11616,11617,11618,11619,11620,11621,11622,11623,11624,11625,11626,11627,11628,11629,11630,11631,11632,11633,11634,11635,11636,11637,11638,11639,11640,11641,11642,11643,11644,11645,11646,11647,11648,11649,11650,11651,11652,11653,11654,11655,11656,11657,11658,11659,11660,11661,11662,11663,11664,11665,11666,11667,11668,11669,11670,11671,11672,11673,11674,11675,11676,11677,11678,11679,11680,11681,11682,11683,11684,11685,11686,11687,11688,11689,11690,11691,11692,11693,11694,11695,11696,11697,11698,11699,11700,11701,11702,11703,11704,11705,11706,11707,11708,11709,11710,11711,11712,11713,11714,11715,11716,11717,11718,11719,11720,11721,11722,11723,11724,11725,11726,11727,11728,11729,11730,11731,11732,11733,11734,11735,11736,11737,11738,11739,11740,11741,11742,11743,11744,11745,11746,11747,11748,11749,11750,11751,11752,11753,11754,11755,11756,11757,11758,11759,11760,11761,11762,11763,11764,11765,11766,11767,11768,11769,11770,11771,11772,11773,11774,11775,11776,11777,11778,11779,11780,11781,11782,11783,11784,11785,11786,11787,11788,11789,11790,11791,11792,11793,11794,11795,11796,11797,11798,11799,11800,11801,11802,11803,11804,11805,11806,11807,11808,11809,11810,11811,11812,11813,11814,11815,11816,11817,11818,11819,11820,11821,11822,11823,11824,11825,11826,11827,11828,11829,11830,11831,11832,11833,11834,11835,11836,11837,11838,11839,11840,11841,11842,11843,11844,11845,11846,11847,11848,11849,11850,11851,11852,11853,11854,11855,11856,11857,11858,11859,11860,11861,11862,11863,11864,11865,11866,11867,11868,11869,11870,11871,11872,11873,11874,11875,11876,11877,11878,11879,11880,11881,11882,11883,11884,11885,11886,11887,11888,11889,11890,11891,11892,11893,11894,11895,11896,11897,11898,11899,11900,11901,11902,11903,11904,11905,11906,11907,11908,11909,11910,11911,11912,11913,11914,11915,11916,11917,11918,11919,11920,11921,11922,11923,11924,11925,11926,11927,11928,11929,11930,11931,11932,11933,11934,11935,11936,11937,11938,11939,11940,11941,11942,11943,11944,11945,11946,11947,11948,11949,11950,11951,11952,11953,11954,11955,11956,11957,11958,11959,11960,11961,11962,11963,11964,11965,11966,11967,11968,11969,11970,11971,11972,11973,11974,11975,11976,11977,11978,11979,11980,11981,11982,11983,11984,11985,11986,11987,11988,11989,11990,11991,11992,11993,11994,11995,11996,11997,11998,11999,12000,12001,12002,12003,12004,12005,12006,12007,12008,12009,12010,12011,12012,12013,12014,12015,12016,12017,12018,12019,12020,12021,12022,12023,12024,12025,12026,12027,12028,12029,12030,12031,12032,12033,12034,12035,12036,12037,12038,12039,12040,12041,12042,12043,12044,12045,12046,12047,12048,12049,12050,12051,12052,12053,12054,12055,12056,12057,12058,12059,12060,12061,12062,12063,12064,12065,12066,12067,12068,12069,12070,12071,12072,12073,12074,12075,12076,12077,12078,12079,12080,12081,12082,12083,12084,12085,12086,12087,12088,12089,12090,12091,12092,12093,12094,12095,12096,12097,12098,12099,12100,12101,12102,12103,12104,12105,12106,12107,12108,12109,12110,12111,12112,12113,12114,12115,12116,12117,12118,12119,12120,12121,12122,12123,12124,12125,12126,12127,12128,12129,12130,12131,12132,12133,12134,12135,12136,12137,12138,12139,12140,12141,12142,12143,12144,12145,12146,12147,12148,12149,12150,12151,12152,12153,12154,12155,12156,12157,12158,12159,12160,12161,12162,12163,12164,12165,12166,12167,12168,12169,12170,12171,12172,12173,12174,12175,12176,12177,12178,12179,12180,12181,12182,12183,12184,12185,12186,12187,12188,12189,12190,12191,12192,12193,12194,12195,12196,12197,12198,12199,12200,12201,12202,12203,12204,12205,12206,12207,12208,12209,12210,12211,12212,12213,12214,12215,12216,12217,12218,12219,12220,12221,12222,12223,12224,12225,12226,12227,12228,12229,12230,12231,12232,12233,12234,12235,12236,12237,12238,12239,12240,12241,12242,12243,12244,12245,12246,12247,12248,12249,12250,12251,12252,12253,12254,12255,12256,12257,12258,12259,12260,12261,12262,12263,12264,12265,12266,12267,12268,12269,12270,12271,12272,12273,12274,12275,12276,12277,12278,12279,12280,12281,12282,12283,12284,12285,12286,12287,12288,12289,12290,12291,12292,12293,12294,12295,12296,12297,12298,12299,12300,12301,12302,12303,12304,12305,12306,12307,12308,12309,12310,12311,12312,12313,12314,12315,12316,12317,12318,12319,12320,12321,12322,12323,12324,12325,12326,12327,12328,12329,12330,12331,12332,12333,12334,12335,12336,12337,12338,12339,12340,12341,12342,12343,12344,12345,12346,12347,12348,12349,12350,12351,12352,12353,12354,12355,12356,12357,12358,12359,12360,12361,12362,12363,12364,12365,12366,12367,12368,12369,12370,12371,12372,12373,12374,12375,12376,12377,12378,12379,12380,12381,12382,12383,12384,12385,12386,12387,12388,12389,12390,12391,12392,12393,12394,12395,12396,12397,12398,12399,12400,12401,12402,12403,12404,12405,12406,12407,12408,12409,12410,12411,12412,12413,12414,12415,12416,12417,12418,12419,12420,12421,12422,12423,12424,12425,12426,12427,12428,12429,12430,12431,12432,12433,12434,12435,12436,12437,12438,12439,12440,12441,12442,12443,12444,12445,12446,12447,12448,12449,12450,12451,12452,12453,12454,12455,12456,12457,12458,12459,12460,12461,12462,12463,12464,12465,12466,12467,12468,12469,12470,12471,12472,12473,12474,12475,12476,12477,12478,12479,12480,12481,12482,12483,12484,12485,12486,12487,12488,12489,12490,12491,12492,12493,12494,12495,12496,12497,12498,12499,12500,12501,12502,12503,12504,12505,12506,12507,12508,12509,12510,12511,12512,12513,12514,12515,12516,12517,12518,12519,12520,12521,12522,12523,12524,12525,12526,12527,12528,12529,12530,12531,12532,12533,12534,12535,12536,12537,12538,12539,12540,12541,12542,12543,12544,12545,12546,12547,12548,12549,12550,12551,12552,12553,12554,12555,12556,12557,12558,12559,12560,12561,12562,12563,12564,12565,12566,12567,12568,12569,12570,12571,12572,12573,12574,12575,12576,12577,12578,12579,12580,12581,12582,12583,12584,12585,12586,12587,12588,12589,12590,12591,12592,12593,12594,12595,12596,12597,12598,12599,12600,12601,12602,12603,12604,12605,12606,12607,12608,12609,12610,12611,12612,12613,12614,12615,12616,12617,12618,12619,12620,12621,12622,12623,12624,12625,12626,12627,12628,12629,12630,12631,12632,12633,12634,12635,12636,12637,12638,12639,12640,12641,12642,12643,12644,12645,12646,12647,12648,12649,12650,12651,12652,12653,12654,12655,12656,12657,12658,12659,12660,12661,12662,12663,12664,12665,12666,12667,12668,12669,12670,12671,12672,12673,12674,12675,12676,12677,12678,12679,12680,12681,12682,12683,12684,12685,12686,12687,12688,12689,12690,12691,12692,12693,12694,12695,12696,12697,12698,12699,12700,12701,12702,12703,12704,12705,12706,12707,12708,12709,12710,12711,12712,12713,12714,12715,12716,12717,12718,12719,12720,12721,12722,12723,12724,12725,12726,12727,12728,12729,12730,12731,12732,12733,12734,12735,12736,12737,12738,12739,12740,12741,12742,12743,12744,12745,12746,12747,12748,12749,12750,12751,12752,12753,12754,12755,12756,12757,12758,12759,12760,12761,12762,12763,12764,12765,12766,12767,12768,12769,12770,12771,12772,12773,12774,12775,12776,12777,12778,12779,12780,12781,12782,12783,12784,12785,12786,12787,12788,12789,12790,12791,12792,12793,12794,12795,12796,12797,12798,12799,12800,12801,12802,12803,12804,12805,12806,12807,12808,12809,12810,12811,12812,12813,12814,12815,12816,12817,12818,12819,12820,12821,12822,12823,12824,12825,12826,12827,12828,12829,12830,12831,12832,12833,12834,12835,12836,12837,12838,12839,12840,12841,12842,12843,12844,12845,12846,12847,12848,12849,12850,12851,12852,12853,12854,12855,12856,12857,12858,12859,12860,12861,12862,12863,12864,12865,12866,12867,12868,12869,12870,12871,12872,12873,12874,12875,12876,12877,12878,12879,12880,12881,12882,12883,12884,12885,12886,12887,12888,12889,12890,12891,12892,12893,12894,12895,12896,12897,12898,12899,12900,12901,12902,12903,12904,12905,12906,12907,12908,12909,12910,12911,12912,12913,12914,12915,12916,12917,12918,12919,12920,12921,12922,12923,12924,12925,12926,12927,12928,12929,12930,12931,12932,12933,12934,12935,12936,12937,12938,12939,12940,12941,12942,12943,12944,12945,12946,12947,12948,12949,12950,12951,12952,12953,12954,12955,12956,12957,12958,12959,12960,12961,12962,12963,12964,12965,12966,12967,12968,12969,12970,12971,12972,12973,12974,12975,12976,12977,12978,12979,12980,12981,12982,12983,12984,12985,12986,12987,12988,12989,12990,12991,12992,12993,12994,12995,12996,12997,12998,12999,13000,13001,13002,13003,13004,13005,13006,13007,13008,13009,13010,13011,13012,13013,13014,13015,13016,13017,13018,13019,13020,13021,13022,13023,13024,13025,13026,13027,13028,13029,13030,13031,13032,13033,13034,13035,13036,13037,13038,13039,13040,13041,13042,13043,13044,13045,13046,13047,13048,13049,13050,13051,13052,13053,13054,13055,13056,13057,13058,13059,13060,13061,13062,13063,13064,13065,13066,13067,13068,13069,13070,13071,13072,13073,13074,13075,13076,13077,13078,13079,13080,13081,13082,13083,13084,13085,13086,13087,13088,13089,13090,13091,13092,13093,13094,13095,13096,13097,13098,13099,13100,13101,13102,13103,13104,13105,13106,13107,13108,13109,13110,13111,13112,13113,13114,13115,13116,13117,13118,13119,13120,13121,13122,13123,13124,13125,13126,13127,13128,13129,13130,13131,13132,13133,13134,13135,13136,13137,13138,13139,13140,13141,13142,13143,13144,13145,13146,13147,13148,13149,13150,13151,13152,13153,13154,13155,13156,13157,13158,13159,13160,13161,13162,13163,13164,13165,13166,13167,13168,13169,13170,13171,13172,13173,13174,13175,13176,13177,13178,13179,13180,13181,13182,13183,13184,13185,13186,13187,13188,13189,13190,13191,13192,13193,13194,13195,13196,13197,13198,13199,13200,13201,13202,13203,13204,13205,13206,13207,13208,13209,13210,13211,13212,13213,13214,13215,13216,13217,13218,13219,13220,13221,13222,13223,13224,13225,13226,13227,13228,13229,13230,13231,13232,13233,13234,13235,13236,13237,13238,13239,13240,13241,13242,13243,13244,13245,13246,13247,13248,13249,13250,13251,13252,13253,13254,13255,13256,13257,13258,13259,13260,13261,13262,13263,13264,13265,13266,13267,13268,13269,13270,13271,13272,13273,13274,13275,13276,13277,13278,13279,13280,13281,13282,13283,13284,13285,13286,13287,13288,13289,13290,13291,13292,13293,13294,13295,13296,13297,13298,13299,13300,13301,13302,13303,13304,13305,13306,13307,13308,13309,13310,13311,13312,13313,13314,13315,13316,13317,13318,13319,13320,13321,13322,13323,13324,13325,13326,13327,13328,13329,13330,13331,13332,13333,13334,13335,13336,13337,13338,13339,13340,13341,13342,13343,13344,13345,13346,13347,13348,13349,13350,13351,13352,13353,13354,13355,13356,13357,13358,13359,13360,13361,13362,13363,13364,13365,13366,13367,13368,13369,13370,13371,13372,13373,13374,13375,13376,13377,13378,13379,13380,13381,13382,13383,13384,13385,13386,13387,13388,13389,13390,13391,13392,13393,13394,13395,13396,13397,13398,13399,13400,13401,13402,13403,13404,13405,13406,13407,13408,13409,13410,13411,13412,13413,13414,13415,13416,13417,13418,13419,13420,13421,13422,13423,13424,13425,13426,13427,13428,13429,13430,13431,13432,13433,13434,13435,13436,13437,13438,13439,13440,13441,13442,13443,13444,13445,13446,13447,13448,13449,13450,13451,13452,13453,13454,13455,13456,13457,13458,13459,13460,13461,13462,13463,13464,13465,13466,13467,13468,13469,13470,13471,13472,13473,13474,13475,13476,13477,13478,13479,13480,13481,13482,13483,13484,13485,13486,13487,13488,13489,13490,13491,13492,13493,13494,13495,13496,13497,13498,13499,13500,13501,13502,13503,13504,13505,13506,13507,13508,13509,13510,13511,13512,13513,13514,13515,13516,13517,13518,13519,13520,13521,13522,13523,13524,13525,13526,13527,13528,13529,13530,13531,13532,13533,13534,13535,13536,13537,13538,13539,13540,13541,13542,13543,13544,13545,13546,13547,13548,13549,13550,13551,13552,13553,13554,13555,13556,13557,13558,13559,13560,13561,13562,13563,13564,13565,13566,13567,13568,13569,13570,13571,13572,13573,13574,13575,13576,13577,13578,13579,13580,13581,13582,13583,13584,13585,13586,13587,13588,13589,13590,13591,13592,13593,13594,13595,13596,13597,13598,13599,13600,13601,13602,13603,13604,13605,13606,13607,13608,13609,13610,13611,13612,13613,13614,13615,13616,13617,13618,13619,13620,13621,13622,13623,13624,13625,13626,13627,13628,13629,13630,13631,13632,13633,13634,13635,13636,13637,13638,13639,13640,13641,13642,13643,13644,13645,13646,13647,13648,13649,13650,13651,13652,13653,13654,13655,13656,13657,13658,13659,13660,13661,13662,13663,13664,13665,13666,13667,13668,13669,13670,13671,13672,13673,13674,13675,13676,13677,13678,13679,13680,13681,13682,13683,13684,13685,13686,13687,13688,13689,13690,13691,13692,13693,13694,13695,13696,13697,13698,13699,13700,13701,13702,13703,13704,13705,13706,13707,13708,13709,13710,13711,13712,13713,13714,13715,13716,13717,13718,13719,13720,13721,13722,13723,13724,13725,13726,13727,13728,13729,13730,13731,13732,13733,13734,13735,13736,13737,13738,13739,13740,13741,13742,13743,13744,13745,13746,13747,13748,13749,13750,13751,13752,13753,13754,13755,13756,13757,13758,13759,13760,13761,13762,13763,13764,13765,13766,13767,13768,13769,13770,13771,13772,13773,13774,13775,13776,13777,13778,13779,13780,13781,13782,13783,13784,13785,13786,13787,13788,13789,13790,13791,13792,13793,13794,13795,13796,13797,13798,13799,13800,13801,13802,13803,13804,13805,13806,13807,13808,13809,13810,13811,13812,13813,13814,13815,13816,13817,13818,13819,13820,13821,13822,13823,13824,13825,13826,13827,13828,13829,13830,13831,13832,13833,13834,13835,13836,13837,13838,13839,13840,13841,13842,13843,13844,13845,13846,13847,13848,13849,13850,13851,13852,13853,13854,13855,13856,13857,13858,13859,13860,13861,13862,13863,13864,13865,13866,13867,13868,13869,13870,13871,13872,13873,13874,13875,13876,13877,13878,13879,13880,13881,13882,13883,13884,13885,13886,13887,13888,13889,13890,13891,13892,13893,13894,13895,13896,13897,13898,13899,13900,13901,13902,13903,13904,13905,13906,13907,13908,13909,13910,13911,13912,13913,13914,13915,13916,13917,13918,13919,13920,13921,13922,13923,13924,13925,13926,13927,13928,13929,13930,13931,13932,13933,13934,13935,13936,13937,13938,13939,13940,13941,13942,13943,13944,13945,13946,13947,13948,13949,13950,13951,13952,13953,13954,13955,13956,13957,13958,13959,13960,13961,13962,13963,13964,13965,13966,13967,13968,13969,13970,13971,13972,13973,13974,13975,13976,13977,13978,13979,13980,13981,13982,13983,13984,13985,13986,13987,13988,13989,13990,13991,13992,13993,13994,13995,13996,13997,13998,13999,14000,14001,14002,14003,14004,14005,14006,14007,14008,14009,14010,14011,14012,14013,14014,14015,14016,14017,14018,14019,14020,14021,14022,14023,14024,14025,14026,14027,14028,14029,14030,14031,14032,14033,14034,14035,14036,14037,14038,14039,14040,14041,14042,14043,14044,14045,14046,14047,14048,14049,14050,14051,14052,14053,14054,14055,14056,14057,14058,14059,14060,14061,14062,14063,14064,14065,14066,14067,14068,14069,14070,14071,14072,14073,14074,14075,14076,14077,14078,14079,14080,14081,14082,14083,14084,14085,14086,14087,14088,14089,14090,14091,14092,14093,14094,14095,14096,14097,14098,14099,14100,14101,14102,14103,14104,14105,14106,14107,14108,14109,14110,14111,14112,14113,14114,14115,14116,14117,14118,14119,14120,14121,14122,14123,14124,14125,14126,14127,14128,14129,14130,14131,14132,14133,14134,14135,14136,14137,14138,14139,14140,14141,14142,14143,14144,14145,14146,14147,14148,14149,14150,14151,14152,14153,14154,14155,14156,14157,14158,14159,14160,14161,14162,14163,14164,14165,14166,14167,14168,14169,14170,14171,14172,14173,14174,14175,14176,14177,14178,14179,14180,14181,14182,14183,14184,14185,14186,14187,14188,14189,14190,14191,14192,14193,14194,14195,14196,14197,14198,14199,14200,14201,14202,14203,14204,14205,14206,14207,14208,14209,14210,14211,14212,14213,14214,14215,14216,14217,14218,14219,14220,14221,14222,14223,14224,14225,14226,14227,14228,14229,14230,14231,14232,14233,14234,14235,14236,14237,14238,14239,14240,14241,14242,14243,14244,14245,14246,14247,14248,14249,14250,14251,14252,14253,14254,14255,14256,14257,14258,14259,14260,14261,14262,14263,14264,14265,14266,14267,14268,14269,14270,14271,14272,14273,14274,14275,14276,14277,14278,14279,14280,14281,14282,14283,14284,14285,14286,14287,14288,14289,14290,14291,14292,14293,14294,14295,14296,14297,14298,14299,14300,14301,14302,14303,14304,14305,14306,14307,14308,14309,14310,14311,14312,14313,14314,14315,14316,14317,14318,14319,14320,14321,14322,14323,14324,14325,14326,14327,14328,14329,14330,14331,14332,14333,14334,14335,14336,14337,14338,14339,14340,14341,14342,14343,14344,14345,14346,14347,14348,14349,14350,14351,14352,14353,14354,14355,14356,14357,14358,14359,14360,14361,14362,14363,14364,14365,14366,14367,14368,14369,14370,14371,14372,14373,14374,14375,14376,14377,14378,14379,14380,14381,14382,14383,14384,14385,14386,14387,14388,14389,14390,14391,14392,14393,14394,14395,14396,14397,14398,14399,14400,14401,14402,14403,14404,14405,14406,14407,14408,14409,14410,14411,14412,14413,14414,14415,14416,14417,14418,14419,14420,14421,14422,14423,14424,14425,14426,14427,14428,14429,14430,14431,14432,14433,14434,14435,14436,14437,14438,14439,14440,14441,14442,14443,14444,14445,14446,14447,14448,14449,14450,14451,14452,14453,14454,14455,14456,14457,14458,14459,14460,14461,14462,14463,14464,14465,14466,14467,14468,14469,14470,14471,14472,14473,14474,14475,14476,14477,14478,14479,14480,14481,14482,14483,14484,14485,14486,14487,14488,14489,14490,14491,14492,14493,14494,14495,14496,14497,14498,14499,14500,14501,14502,14503,14504,14505,14506,14507,14508,14509,14510,14511,14512,14513,14514,14515,14516,14517,14518,14519,14520,14521,14522,14523,14524,14525,14526,14527,14528,14529,14530,14531,14532,14533,14534,14535,14536,14537,14538,14539,14540,14541,14542,14543,14544,14545,14546,14547,14548,14549,14550,14551,14552,14553,14554,14555,14556,14557,14558,14559,14560,14561,14562,14563,14564,14565,14566,14567,14568,14569,14570,14571,14572,14573,14574,14575,14576,14577,14578,14579,14580,14581,14582,14583,14584,14585,14586,14587,14588,14589,14590,14591,14592,14593,14594,14595,14596,14597,14598,14599,14600,14601,14602,14603,14604,14605,14606,14607,14608,14609,14610,14611,14612,14613,14614,14615,14616,14617,14618,14619,14620,14621,14622,14623,14624,14625,14626,14627,14628,14629,14630,14631,14632,14633,14634,14635,14636,14637,14638,14639,14640,14641,14642,14643,14644,14645,14646,14647,14648,14649,14650,14651,14652,14653,14654,14655,14656,14657,14658,14659,14660,14661,14662,14663,14664,14665,14666,14667,14668,14669,14670,14671,14672,14673,14674,14675,14676,14677,14678,14679,14680,14681,14682,14683,14684,14685,14686,14687,14688,14689,14690,14691,14692,14693,14694,14695,14696,14697,14698,14699,14700,14701,14702,14703,14704,14705,14706,14707,14708,14709,14710,14711,14712,14713,14714,14715,14716,14717,14718,14719,14720,14721,14722,14723,14724,14725,14726,14727,14728,14729,14730,14731,14732,14733,14734,14735,14736,14737,14738,14739,14740,14741,14742,14743,14744,14745,14746,14747,14748,14749,14750,14751,14752,14753,14754,14755,14756,14757,14758,14759,14760,14761,14762,14763,14764,14765,14766,14767,14768,14769,14770,14771,14772,14773,14774,14775,14776,14777,14778,14779,14780,14781,14782,14783,14784,14785,14786,14787,14788,14789,14790,14791,14792,14793,14794,14795,14796,14797,14798,14799,14800,14801,14802,14803,14804,14805,14806,14807,14808,14809,14810,14811,14812,14813,14814,14815,14816,14817,14818,14819,14820,14821,14822,14823,14824,14825,14826,14827,14828,14829,14830,14831,14832,14833,14834,14835,14836,14837,14838,14839,14840,14841,14842,14843,14844,14845,14846,14847,14848,14849,14850,14851,14852,14853,14854,14855,14856,14857,14858,14859,14860,14861,14862,14863,14864,14865,14866,14867,14868,14869,14870,14871,14872,14873,14874,14875,14876,14877,14878,14879,14880,14881,14882,14883,14884,14885,14886,14887,14888,14889,14890,14891,14892,14893,14894,14895,14896,14897,14898,14899,14900,14901,14902,14903,14904,14905,14906,14907,14908,14909,14910,14911,14912,14913,14914,14915,14916,14917,14918,14919,14920,14921,14922,14923,14924,14925,14926,14927,14928,14929,14930,14931,14932,14933,14934,14935,14936,14937,14938,14939,14940,14941,14942,14943,14944,14945,14946,14947,14948,14949,14950,14951,14952,14953,14954,14955,14956,14957,14958,14959,14960,14961,14962,14963,14964,14965,14966,14967,14968,14969,14970,14971,14972,14973,14974,14975,14976,14977,14978,14979,14980,14981,14982,14983,14984,14985,14986,14987,14988,14989,14990,14991,14992,14993,14994,14995,14996,14997,14998,14999,15000,15001,15002,15003,15004,15005,15006,15007,15008,15009,15010,15011,15012,15013,15014,15015,15016,15017,15018,15019,15020,15021,15022,15023,15024,15025,15026,15027,15028,15029,15030,15031,15032,15033,15034,15035,15036,15037,15038,15039,15040,15041,15042,15043,15044,15045,15046,15047,15048,15049,15050,15051,15052,15053,15054,15055,15056,15057,15058,15059,15060,15061,15062,15063,15064,15065,15066,15067,15068,15069,15070,15071,15072,15073,15074,15075,15076,15077,15078,15079,15080,15081,15082,15083,15084,15085,15086,15087,15088,15089,15090,15091,15092,15093,15094,15095,15096,15097,15098,15099,15100,15101,15102,15103,15104,15105,15106,15107,15108,15109,15110,15111,15112,15113,15114,15115,15116,15117,15118,15119,15120,15121,15122,15123,15124,15125,15126,15127,15128,15129,15130,15131,15132,15133,15134,15135,15136,15137,15138,15139,15140,15141,15142,15143,15144,15145,15146,15147,15148,15149,15150,15151,15152,15153,15154,15155,15156,15157,15158,15159,15160,15161,15162,15163,15164,15165,15166,15167,15168,15169,15170,15171,15172,15173,15174,15175,15176,15177,15178,15179,15180,15181,15182,15183,15184,15185,15186,15187,15188,15189,15190,15191,15192,15193,15194,15195,15196,15197,15198,15199,15200,15201,15202,15203,15204,15205,15206,15207,15208,15209,15210,15211,15212,15213,15214,15215,15216,15217,15218,15219,15220,15221,15222,15223,15224,15225,15226,15227,15228,15229,15230,15231,15232,15233,15234,15235,15236,15237,15238,15239,15240,15241,15242,15243,15244,15245,15246,15247,15248,15249,15250,15251,15252,15253,15254,15255,15256,15257,15258,15259,15260,15261,15262,15263,15264,15265,15266,15267,15268,15269,15270,15271,15272,15273,15274,15275,15276,15277,15278,15279,15280,15281,15282,15283,15284,15285,15286,15287,15288,15289,15290,15291,15292,15293,15294,15295,15296,15297,15298,15299,15300,15301,15302,15303,15304,15305,15306,15307,15308,15309,15310,15311,15312,15313,15314,15315,15316,15317,15318,15319,15320,15321,15322,15323,15324,15325,15326,15327,15328,15329,15330,15331,15332,15333,15334,15335,15336,15337,15338,15339,15340,15341,15342,15343,15344,15345,15346,15347,15348,15349,15350,15351,15352,15353,15354,15355,15356,15357,15358,15359,15360,15361,15362,15363,15364,15365,15366,15367,15368,15369,15370,15371,15372,15373,15374,15375,15376,15377,15378,15379,15380,15381,15382,15383,15384,15385,15386,15387,15388,15389,15390,15391,15392,15393,15394,15395,15396,15397,15398,15399,15400,15401,15402,15403,15404,15405,15406,15407,15408,15409,15410,15411,15412,15413,15414,15415,15416,15417,15418,15419,15420,15421,15422,15423,15424,15425,15426,15427,15428,15429,15430,15431,15432,15433,15434,15435,15436,15437,15438,15439,15440,15441,15442,15443,15444,15445,15446,15447,15448,15449,15450,15451,15452,15453,15454,15455,15456,15457,15458,15459,15460,15461,15462,15463,15464,15465,15466,15467,15468,15469,15470,15471,15472,15473,15474,15475,15476,15477,15478,15479,15480,15481,15482,15483,15484,15485,15486,15487,15488,15489,15490,15491,15492,15493,15494,15495,15496,15497,15498,15499,15500,15501,15502,15503,15504,15505,15506,15507,15508,15509,15510,15511,15512,15513,15514,15515,15516,15517,15518,15519,15520,15521,15522,15523,15524,15525,15526,15527,15528,15529,15530,15531,15532,15533,15534,15535,15536,15537,15538,15539,15540,15541,15542,15543,15544,15545,15546,15547,15548,15549,15550,15551,15552,15553,15554,15555,15556,15557,15558,15559,15560,15561,15562,15563,15564,15565,15566,15567,15568,15569,15570,15571,15572,15573,15574,15575,15576,15577,15578,15579,15580,15581,15582,15583,15584,15585,15586,15587,15588,15589,15590,15591,15592,15593,15594,15595,15596,15597,15598,15599,15600,15601,15602,15603,15604,15605,15606,15607,15608,15609,15610,15611,15612,15613,15614,15615,15616,15617,15618,15619,15620,15621,15622,15623,15624,15625,15626,15627,15628,15629,15630,15631,15632,15633,15634,15635,15636,15637,15638,15639,15640,15641,15642,15643,15644,15645,15646,15647,15648,15649,15650,15651,15652,15653,15654,15655,15656,15657,15658,15659,15660,15661,15662,15663,15664,15665,15666,15667,15668,15669,15670,15671,15672,15673,15674,15675,15676,15677,15678,15679,15680,15681,15682,15683,15684,15685,15686,15687,15688,15689,15690,15691,15692,15693,15694,15695,15696,15697,15698,15699,15700,15701,15702,15703,15704,15705,15706,15707,15708,15709,15710,15711,15712,15713,15714,15715,15716,15717,15718,15719,15720,15721,15722,15723,15724,15725,15726,15727,15728,15729,15730,15731,15732,15733,15734,15735,15736,15737,15738,15739,15740,15741,15742,15743,15744,15745,15746,15747,15748,15749,15750,15751,15752,15753,15754,15755,15756,15757,15758,15759,15760,15761,15762,15763,15764,15765,15766,15767,15768,15769,15770,15771,15772,15773,15774,15775,15776,15777,15778,15779,15780,15781,15782,15783,15784,15785,15786,15787,15788,15789,15790,15791,15792,15793,15794,15795,15796,15797,15798,15799,15800,15801,15802,15803,15804,15805,15806,15807,15808,15809,15810,15811,15812,15813,15814,15815,15816,15817,15818,15819,15820,15821,15822,15823,15824,15825,15826,15827,15828,15829,15830,15831,15832,15833,15834,15835,15836,15837,15838,15839,15840,15841,15842,15843,15844,15845,15846,15847,15848,15849,15850,15851,15852,15853,15854,15855,15856,15857,15858,15859,15860,15861,15862,15863,15864,15865,15866,15867,15868,15869,15870,15871,15872,15873,15874,15875,15876,15877,15878,15879,15880,15881,15882,15883,15884,15885,15886,15887,15888,15889,15890,15891,15892,15893,15894,15895,15896,15897,15898,15899,15900,15901,15902,15903,15904,15905,15906,15907,15908,15909,15910,15911,15912,15913,15914,15915,15916,15917,15918,15919,15920,15921,15922,15923,15924,15925,15926,15927,15928,15929,15930,15931,15932,15933,15934,15935,15936,15937,15938,15939,15940,15941,15942,15943,15944,15945,15946,15947,15948,15949,15950,15951,15952,15953,15954,15955,15956,15957,15958,15959,15960,15961,15962,15963,15964,15965,15966,15967,15968,15969,15970,15971,15972,15973,15974,15975,15976,15977,15978,15979,15980,15981,15982,15983,15984,15985,15986,15987,15988,15989,15990,15991,15992,15993,15994,15995,15996,15997,15998,15999,16000,16001,16002,16003,16004,16005,16006,16007,16008,16009,16010,16011,16012,16013,16014,16015,16016,16017,16018,16019,16020,16021,16022,16023,16024,16025,16026,16027,16028,16029,16030,16031,16032,16033,16034,16035,16036,16037,16038,16039,16040,16041,16042,16043,16044,16045,16046,16047,16048,16049,16050,16051,16052,16053,16054,16055,16056,16057,16058,16059,16060,16061,16062,16063,16064,16065,16066,16067,16068,16069,16070,16071,16072,16073,16074,16075,16076,16077,16078,16079,16080,16081,16082,16083,16084,16085,16086,16087,16088,16089,16090,16091,16092,16093,16094,16095,16096,16097,16098,16099,16100,16101,16102,16103,16104,16105,16106,16107,16108,16109,16110,16111,16112,16113,16114,16115,16116,16117,16118,16119,16120,16121,16122,16123,16124,16125,16126,16127,16128,16129,16130,16131,16132,16133,16134,16135,16136,16137,16138,16139,16140,16141,16142,16143,16144,16145,16146,16147,16148,16149,16150,16151,16152,16153,16154,16155,16156,16157,16158,16159,16160,16161,16162,16163,16164,16165,16166,16167,16168,16169,16170,16171,16172,16173,16174,16175,16176,16177,16178,16179,16180,16181,16182,16183,16184,16185,16186,16187,16188,16189,16190,16191,16192,16193,16194,16195,16196,16197,16198,16199,16200,16201,16202,16203,16204,16205,16206,16207,16208,16209,16210,16211,16212,16213,16214,16215,16216,16217,16218,16219,16220,16221,16222,16223,16224,16225,16226,16227,16228,16229,16230,16231,16232,16233,16234,16235,16236,16237,16238,16239,16240,16241,16242,16243,16244,16245,16246,16247,16248,16249,16250,16251,16252,16253,16254,16255,16256,16257,16258,16259,16260,16261,16262,16263,16264,16265,16266,16267,16268,16269,16270,16271,16272,16273,16274,16275,16276,16277,16278,16279,16280,16281,16282,16283,16284,16285,16286,16287,16288,16289,16290,16291,16292,16293,16294,16295,16296,16297,16298,16299,16300,16301,16302,16303,16304,16305,16306,16307,16308,16309,16310,16311,16312,16313,16314,16315,16316,16317,16318,16319,16320,16321,16322,16323,16324,16325,16326,16327,16328,16329,16330,16331,16332,16333,16334,16335,16336,16337,16338,16339,16340,16341,16342,16343,16344,16345,16346,16347,16348,16349,16350,16351,16352,16353,16354,16355,16356,16357,16358,16359,16360,16361,16362,16363,16364,16365,16366,16367,16368,16369,16370,16371,16372,16373,16374,16375,16376,16377,16378,16379,16380,16381,16382,16383,16384,16385,16386,16387,16388,16389,16390,16391,16392,16393,16394,16395,16396,16397,16398,16399,16400,16401,16402,16403,16404,16405,16406,16407,16408,16409,16410,16411,16412,16413,16414,16415,16416,16417,16418,16419,16420,16421,16422,16423,16424,16425,16426,16427,16428,16429,16430,16431,16432,16433,16434,16435,16436,16437,16438,16439,16440,16441,16442,16443,16444,16445,16446,16447,16448,16449,16450,16451,16452,16453,16454,16455,16456,16457,16458,16459,16460,16461,16462,16463,16464,16465,16466,16467,16468,16469,16470,16471,16472,16473,16474,16475,16476,16477,16478,16479,16480,16481,16482,16483,16484,16485,16486,16487,16488,16489,16490,16491,16492,16493,16494,16495,16496,16497,16498,16499,16500,16501,16502,16503,16504,16505,16506,16507,16508,16509,16510,16511,16512,16513,16514,16515,16516,16517,16518,16519,16520,16521,16522,16523,16524,16525,16526,16527,16528,16529,16530,16531,16532,16533,16534,16535,16536,16537,16538,16539,16540,16541,16542,16543,16544,16545,16546,16547,16548,16549,16550,16551,16552,16553,16554,16555,16556,16557,16558,16559,16560,16561,16562,16563,16564,16565,16566,16567,16568,16569,16570,16571,16572,16573,16574,16575,16576,16577,16578,16579,16580,16581,16582,16583,16584,16585,16586,16587,16588,16589,16590,16591,16592,16593,16594,16595,16596,16597,16598,16599,16600,16601,16602,16603,16604,16605,16606,16607,16608,16609,16610,16611,16612,16613,16614,16615,16616,16617,16618,16619,16620,16621,16622,16623,16624,16625,16626,16627,16628,16629,16630,16631,16632,16633,16634,16635,16636,16637,16638,16639,16640,16641,16642,16643,16644,16645,16646,16647,16648,16649,16650,16651,16652,16653,16654,16655,16656,16657,16658,16659,16660,16661,16662,16663,16664,16665,16666,16667,16668,16669,16670,16671,16672,16673,16674,16675,16676,16677,16678,16679,16680,16681,16682,16683,16684,16685,16686,16687,16688,16689,16690,16691,16692,16693,16694,16695,16696,16697,16698,16699,16700,16701,16702,16703,16704,16705,16706,16707,16708,16709,16710,16711,16712,16713,16714,16715,16716,16717,16718,16719,16720,16721,16722,16723,16724,16725,16726,16727,16728,16729,16730,16731,16732,16733,16734,16735,16736,16737,16738,16739,16740,16741,16742,16743,16744,16745,16746,16747,16748,16749,16750,16751,16752,16753,16754,16755,16756,16757,16758,16759,16760,16761,16762,16763,16764,16765,16766,16767,16768,16769,16770,16771,16772,16773,16774,16775,16776,16777,16778,16779,16780,16781,16782,16783,16784,16785,16786,16787,16788,16789,16790,16791,16792,16793,16794,16795,16796,16797,16798,16799,16800,16801,16802,16803,16804,16805,16806,16807,16808,16809,16810,16811,16812,16813,16814,16815,16816,16817,16818,16819,16820,16821,16822,16823,16824,16825,16826,16827,16828,16829,16830,16831,16832,16833,16834,16835,16836,16837,16838,16839,16840,16841,16842,16843,16844,16845,16846,16847,16848,16849,16850,16851,16852,16853,16854,16855,16856,16857,16858,16859,16860,16861,16862,16863,16864,16865,16866,16867,16868,16869,16870,16871,16872,16873,16874,16875,16876,16877,16878,16879,16880,16881,16882,16883,16884,16885,16886,16887,16888,16889,16890,16891,16892,16893,16894,16895,16896,16897,16898,16899,16900,16901,16902,16903,16904,16905,16906,16907,16908,16909,16910,16911,16912,16913,16914,16915,16916,16917,16918,16919,16920,16921,16922,16923,16924,16925,16926,16927,16928,16929,16930,16931,16932,16933,16934,16935,16936,16937,16938,16939,16940,16941,16942,16943,16944,16945,16946,16947,16948,16949,16950,16951,16952,16953,16954,16955,16956,16957,16958,16959,16960,16961,16962,16963,16964,16965,16966,16967,16968,16969,16970,16971,16972,16973,16974,16975,16976,16977,16978,16979,16980,16981,16982,16983,16984,16985,16986,16987,16988,16989,16990,16991,16992,16993,16994,16995,16996,16997,16998,16999,17000,17001,17002,17003,17004,17005,17006,17007,17008,17009,17010,17011,17012,17013,17014,17015,17016,17017,17018,17019,17020,17021,17022,17023,17024,17025,17026,17027,17028,17029,17030,17031,17032,17033,17034,17035,17036,17037,17038,17039,17040,17041,17042,17043,17044,17045,17046,17047,17048,17049,17050,17051,17052,17053,17054,17055,17056,17057,17058,17059,17060,17061,17062,17063,17064,17065,17066,17067,17068,17069,17070,17071,17072,17073,17074,17075,17076,17077,17078,17079,17080,17081,17082,17083,17084,17085,17086,17087,17088,17089,17090,17091,17092,17093,17094,17095,17096,17097,17098,17099,17100,17101,17102,17103,17104,17105,17106,17107,17108,17109,17110,17111,17112,17113,17114,17115,17116,17117,17118,17119,17120,17121,17122,17123,17124,17125,17126,17127,17128,17129,17130,17131,17132,17133,17134,17135,17136,17137,17138,17139,17140,17141,17142,17143,17144,17145,17146,17147,17148,17149,17150,17151,17152,17153,17154,17155,17156,17157,17158,17159,17160,17161,17162,17163,17164,17165,17166,17167,17168,17169,17170,17171,17172,17173,17174,17175,17176,17177,17178,17179,17180,17181,17182,17183,17184,17185,17186,17187,17188,17189,17190,17191,17192,17193,17194,17195,17196,17197,17198,17199,17200,17201,17202,17203,17204,17205,17206,17207,17208,17209,17210,17211,17212,17213,17214,17215,17216,17217,17218,17219,17220,17221,17222,17223,17224,17225,17226,17227,17228,17229,17230,17231,17232,17233,17234,17235,17236,17237,17238,17239,17240,17241,17242,17243,17244,17245,17246,17247,17248,17249,17250,17251,17252,17253,17254,17255,17256,17257,17258,17259,17260,17261,17262,17263,17264,17265,17266,17267,17268,17269,17270,17271,17272,17273,17274,17275,17276,17277,17278,17279,17280,17281,17282,17283,17284,17285,17286,17287,17288,17289,17290,17291,17292,17293,17294,17295,17296,17297,17298,17299,17300,17301,17302,17303,17304,17305,17306,17307,17308,17309,17310,17311,17312,17313,17314,17315,17316,17317,17318,17319,17320,17321,17322,17323,17324,17325,17326,17327,17328,17329,17330,17331,17332,17333,17334,17335,17336,17337,17338,17339,17340,17341,17342,17343,17344,17345,17346,17347,17348,17349,17350,17351,17352,17353,17354,17355,17356,17357,17358,17359,17360,17361,17362,17363,17364,17365,17366,17367,17368,17369,17370,17371,17372,17373,17374,17375,17376,17377,17378,17379,17380,17381,17382,17383,17384,17385,17386,17387,17388,17389,17390,17391,17392,17393,17394,17395,17396,17397,17398,17399,17400,17401,17402,17403,17404,17405,17406,17407,17408,17409,17410,17411,17412,17413,17414,17415,17416,17417,17418,17419,17420,17421,17422,17423,17424,17425,17426,17427,17428,17429,17430,17431,17432,17433,17434,17435,17436,17437,17438,17439,17440,17441,17442,17443,17444,17445,17446,17447,17448,17449,17450,17451,17452,17453,17454,17455,17456,17457,17458,17459,17460,17461,17462,17463,17464,17465,17466,17467,17468,17469,17470,17471,17472,17473,17474,17475,17476,17477,17478,17479,17480,17481,17482,17483,17484,17485,17486,17487,17488,17489,17490,17491,17492,17493,17494,17495,17496,17497,17498,17499,17500,17501,17502,17503,17504,17505,17506,17507,17508,17509,17510,17511,17512,17513,17514,17515,17516,17517,17518,17519,17520,17521,17522,17523,17524,17525,17526,17527,17528,17529,17530,17531,17532,17533,17534,17535,17536,17537,17538,17539,17540,17541,17542,17543,17544,17545,17546,17547,17548,17549,17550,17551,17552,17553,17554,17555,17556,17557,17558,17559,17560,17561,17562,17563,17564,17565,17566,17567,17568,17569,17570,17571,17572,17573,17574,17575,17576,17577,17578,17579,17580,17581,17582,17583,17584,17585,17586,17587,17588,17589,17590,17591,17592,17593,17594,17595,17596,17597,17598,17599,17600,17601,17602,17603,17604,17605,17606,17607,17608,17609,17610,17611,17612,17613,17614,17615,17616,17617,17618,17619,17620,17621,17622,17623,17624,17625,17626,17627,17628,17629,17630,17631,17632,17633,17634,17635,17636,17637,17638,17639,17640,17641,17642,17643,17644,17645,17646,17647,17648,17649,17650,17651,17652,17653,17654,17655,17656,17657,17658,17659,17660,17661,17662,17663,17664,17665,17666,17667,17668,17669,17670,17671,17672,17673,17674,17675,17676,17677,17678,17679,17680,17681,17682,17683,17684,17685,17686,17687,17688,17689,17690,17691,17692,17693,17694,17695,17696,17697,17698,17699,17700,17701,17702,17703,17704,17705,17706,17707,17708,17709,17710,17711,17712,17713,17714,17715,17716,17717,17718,17719,17720,17721,17722,17723,17724,17725,17726,17727,17728,17729,17730,17731,17732,17733,17734,17735,17736,17737,17738,17739,17740,17741,17742,17743,17744,17745,17746,17747,17748,17749,17750,17751,17752,17753,17754,17755,17756,17757,17758,17759,17760,17761,17762,17763,17764,17765,17766,17767,17768,17769,17770,17771,17772,17773,17774,17775,17776,17777,17778,17779,17780,17781,17782,17783,17784,17785,17786,17787,17788,17789,17790,17791,17792,17793,17794,17795,17796,17797,17798,17799,17800,17801,17802,17803,17804,17805,17806,17807,17808,17809,17810,17811,17812,17813,17814,17815,17816,17817,17818,17819,17820,17821,17822,17823,17824,17825,17826,17827,17828,17829,17830,17831,17832,17833,17834,17835,17836,17837,17838,17839,17840,17841,17842,17843,17844,17845,17846,17847,17848,17849,17850,17851,17852,17853,17854,17855,17856,17857,17858,17859,17860,17861,17862,17863,17864,17865,17866,17867,17868,17869,17870,17871,17872,17873,17874,17875,17876,17877,17878,17879,17880,17881,17882,17883,17884,17885,17886,17887,17888,17889,17890,17891,17892,17893,17894,17895,17896,17897,17898,17899,17900,17901,17902,17903,17904,17905,17906,17907,17908,17909,17910,17911,17912,17913,17914,17915,17916,17917,17918,17919,17920,17921,17922,17923,17924,17925,17926,17927,17928,17929,17930,17931,17932,17933,17934,17935,17936,17937,17938,17939,17940,17941,17942,17943,17944,17945,17946,17947,17948,17949,17950,17951,17952,17953,17954,17955,17956,17957,17958,17959,17960,17961,17962,17963,17964,17965,17966,17967,17968,17969,17970,17971,17972,17973,17974,17975,17976,17977,17978,17979,17980,17981,17982,17983,17984,17985,17986,17987,17988,17989,17990,17991,17992,17993,17994,17995,17996,17997,17998,17999,18000,18001,18002,18003,18004,18005,18006,18007,18008,18009,18010,18011,18012,18013,18014,18015,18016,18017,18018,18019,18020,18021,18022,18023,18024,18025,18026,18027,18028,18029,18030,18031,18032,18033,18034,18035,18036,18037,18038,18039,18040,18041,18042,18043,18044,18045,18046,18047,18048,18049,18050,18051,18052,18053,18054,18055,18056,18057,18058,18059,18060,18061,18062,18063,18064,18065,18066,18067,18068,18069,18070,18071,18072,18073,18074,18075,18076,18077,18078,18079,18080,18081,18082,18083,18084,18085,18086,18087,18088,18089,18090,18091,18092,18093,18094,18095,18096,18097,18098,18099,18100,18101,18102,18103,18104,18105,18106,18107,18108,18109,18110,18111,18112,18113,18114,18115,18116,18117,18118,18119,18120,18121,18122,18123,18124,18125,18126,18127,18128,18129,18130,18131,18132,18133,18134,18135,18136,18137,18138,18139,18140,18141,18142,18143,18144,18145,18146,18147,18148,18149,18150,18151,18152,18153,18154,18155,18156,18157,18158,18159,18160,18161,18162,18163,18164,18165,18166,18167,18168,18169,18170,18171,18172,18173,18174,18175,18176,18177,18178,18179,18180,18181,18182,18183,18184,18185,18186,18187,18188,18189,18190,18191,18192,18193,18194,18195,18196,18197,18198,18199,18200,18201,18202,18203,18204,18205,18206,18207,18208,18209,18210,18211,18212,18213,18214,18215,18216,18217,18218,18219,18220,18221,18222,18223,18224,18225,18226,18227,18228,18229,18230,18231,18232,18233,18234,18235,18236,18237,18238,18239,18240,18241,18242,18243,18244,18245,18246,18247,18248,18249,18250,18251,18252,18253,18254,18255,18256,18257,18258,18259,18260,18261,18262,18263,18264,18265,18266,18267,18268,18269,18270,18271,18272,18273,18274,18275,18276,18277,18278,18279,18280,18281,18282,18283,18284,18285,18286,18287,18288,18289,18290,18291,18292,18293,18294,18295,18296,18297,18298,18299,18300,18301,18302,18303,18304,18305,18306,18307,18308,18309,18310,18311,18312,18313,18314,18315,18316,18317,18318,18319,18320,18321,18322,18323,18324,18325,18326,18327,18328,18329,18330,18331,18332,18333,18334,18335,18336,18337,18338,18339,18340,18341,18342,18343,18344,18345,18346,18347,18348,18349,18350,18351,18352,18353,18354,18355,18356,18357,18358,18359,18360,18361,18362,18363,18364,18365,18366,18367,18368,18369,18370,18371,18372,18373,18374,18375,18376,18377,18378,18379,18380,18381,18382,18383,18384,18385,18386,18387,18388,18389,18390,18391,18392,18393,18394,18395,18396,18397,18398,18399,18400,18401,18402,18403,18404,18405,18406,18407,18408,18409,18410,18411,18412,18413,18414,18415,18416,18417,18418,18419,18420,18421,18422,18423,18424,18425,18426,18427,18428,18429,18430,18431,18432,18433,18434,18435,18436,18437,18438,18439,18440,18441,18442,18443,18444,18445,18446,18447,18448,18449,18450,18451,18452,18453,18454,18455,18456,18457,18458,18459,18460,18461,18462,18463,18464,18465,18466,18467,18468,18469,18470,18471,18472,18473,18474,18475,18476,18477,18478,18479,18480,18481,18482,18483,18484,18485,18486,18487,18488,18489,18490,18491,18492,18493,18494,18495,18496,18497,18498,18499,18500,18501,18502,18503,18504,18505,18506,18507,18508,18509,18510,18511,18512,18513,18514,18515,18516,18517,18518,18519,18520,18521,18522,18523,18524,18525,18526,18527,18528,18529,18530,18531,18532,18533,18534,18535,18536,18537,18538,18539,18540,18541,18542,18543,18544,18545,18546,18547,18548,18549,18550,18551,18552,18553,18554,18555,18556,18557,18558,18559,18560,18561,18562,18563,18564,18565,18566,18567,18568,18569,18570,18571,18572,18573,18574,18575,18576,18577,18578,18579,18580,18581,18582,18583,18584,18585,18586,18587,18588,18589,18590,18591,18592,18593,18594,18595,18596,18597,18598,18599,18600,18601,18602,18603,18604,18605,18606,18607,18608,18609,18610,18611,18612,18613,18614,18615,18616,18617,18618,18619,18620,18621,18622,18623,18624,18625,18626,18627,18628,18629,18630,18631,18632,18633,18634,18635,18636,18637,18638,18639,18640,18641,18642,18643,18644,18645,18646,18647,18648,18649,18650,18651,18652,18653,18654,18655,18656,18657,18658,18659,18660,18661,18662,18663,18664,18665,18666,18667,18668,18669,18670,18671,18672,18673,18674,18675,18676,18677,18678,18679,18680,18681,18682,18683,18684,18685,18686,18687,18688,18689,18690,18691,18692,18693,18694,18695,18696,18697,18698,18699,18700,18701,18702,18703,18704,18705,18706,18707,18708,18709,18710,18711,18712,18713,18714,18715,18716,18717,18718,18719,18720,18721,18722,18723,18724,18725,18726,18727,18728,18729,18730,18731,18732,18733,18734,18735,18736,18737,18738,18739,18740,18741,18742,18743,18744,18745,18746,18747,18748,18749,18750,18751,18752,18753,18754,18755,18756,18757,18758,18759,18760,18761,18762,18763,18764,18765,18766,18767,18768,18769,18770,18771,18772,18773,18774,18775,18776,18777,18778,18779,18780,18781,18782,18783,18784,18785,18786,18787,18788,18789,18790,18791,18792,18793,18794,18795,18796,18797,18798,18799,18800,18801,18802,18803,18804,18805,18806,18807,18808,18809,18810,18811,18812,18813,18814,18815,18816,18817,18818,18819,18820,18821,18822,18823,18824,18825,18826,18827,18828,18829,18830,18831,18832,18833,18834,18835,18836,18837,18838,18839,18840,18841,18842,18843,18844,18845,18846,18847,18848,18849,18850,18851,18852,18853,18854,18855,18856,18857,18858,18859,18860,18861,18862,18863,18864,18865,18866,18867,18868,18869,18870,18871,18872,18873,18874,18875,18876,18877,18878,18879,18880,18881,18882,18883,18884,18885,18886,18887,18888,18889,18890,18891,18892,18893,18894,18895,18896,18897,18898,18899,18900,18901,18902,18903,18904,18905,18906,18907,18908,18909,18910,18911,18912,18913,18914,18915,18916,18917,18918,18919,18920,18921,18922,18923,18924,18925,18926,18927,18928,18929,18930,18931,18932,18933,18934,18935,18936,18937,18938,18939,18940,18941,18942,18943,18944,18945,18946,18947,18948,18949,18950,18951,18952,18953,18954,18955,18956,18957,18958,18959,18960,18961,18962,18963,18964,18965,18966,18967,18968,18969,18970,18971,18972,18973,18974,18975,18976,18977,18978,18979,18980,18981,18982,18983,18984,18985,18986,18987,18988,18989,18990,18991,18992,18993,18994,18995,18996,18997,18998,18999,19000,19001,19002,19003,19004,19005,19006,19007,19008,19009,19010,19011,19012,19013,19014,19015,19016,19017,19018,19019,19020,19021,19022,19023,19024,19025,19026,19027,19028,19029,19030,19031,19032,19033,19034,19035,19036,19037,19038,19039,19040,19041,19042,19043,19044,19045,19046,19047,19048,19049,19050,19051,19052,19053,19054,19055,19056,19057,19058,19059,19060,19061,19062,19063,19064,19065,19066,19067,19068,19069,19070,19071,19072,19073,19074,19075,19076,19077,19078,19079,19080,19081,19082,19083,19084,19085,19086,19087,19088,19089,19090,19091,19092,19093,19094,19095,19096,19097,19098,19099,19100,19101,19102,19103,19104,19105,19106,19107,19108,19109,19110,19111,19112,19113,19114,19115,19116,19117,19118,19119,19120,19121,19122,19123,19124,19125,19126,19127,19128,19129,19130,19131,19132,19133,19134,19135,19136,19137,19138,19139,19140,19141,19142,19143,19144,19145,19146,19147,19148,19149,19150,19151,19152,19153,19154,19155,19156,19157,19158,19159,19160,19161,19162,19163,19164,19165,19166,19167,19168,19169,19170,19171,19172,19173,19174,19175,19176,19177,19178,19179,19180,19181,19182,19183,19184,19185,19186,19187,19188,19189,19190,19191,19192,19193,19194,19195,19196,19197,19198,19199,19200,19201,19202,19203,19204,19205,19206,19207,19208,19209,19210,19211,19212,19213,19214,19215,19216,19217,19218,19219,19220,19221,19222,19223,19224,19225,19226,19227,19228,19229,19230,19231,19232,19233,19234,19235,19236,19237,19238,19239,19240,19241,19242,19243,19244,19245,19246,19247,19248,19249,19250,19251,19252,19253,19254,19255,19256,19257,19258,19259,19260,19261,19262,19263,19264,19265,19266,19267,19268,19269,19270,19271,19272,19273,19274,19275,19276,19277,19278,19279,19280,19281,19282,19283,19284,19285,19286,19287,19288,19289,19290,19291,19292,19293,19294,19295,19296,19297,19298,19299,19300,19301,19302,19303,19304,19305,19306,19307,19308,19309,19310,19311,19312,19313,19314,19315,19316,19317,19318,19319,19320,19321,19322,19323,19324,19325,19326,19327,19328,19329,19330,19331,19332,19333,19334,19335,19336,19337,19338,19339,19340,19341,19342,19343,19344,19345,19346,19347,19348,19349,19350,19351,19352,19353,19354,19355,19356,19357,19358,19359,19360,19361,19362,19363,19364,19365,19366,19367,19368,19369,19370,19371,19372,19373,19374,19375,19376,19377,19378,19379,19380,19381,19382,19383,19384,19385,19386,19387,19388,19389,19390,19391,19392,19393,19394,19395,19396,19397,19398,19399,19400,19401,19402,19403,19404,19405,19406,19407,19408,19409,19410,19411,19412,19413,19414,19415,19416,19417,19418,19419,19420,19421,19422,19423,19424,19425,19426,19427,19428,19429,19430,19431,19432,19433,19434,19435,19436,19437,19438,19439,19440,19441,19442,19443,19444,19445,19446,19447,19448,19449,19450,19451,19452,19453,19454,19455,19456,19457,19458,19459,19460,19461,19462,19463,19464,19465,19466,19467,19468,19469,19470,19471,19472,19473,19474,19475,19476,19477,19478,19479,19480,19481,19482,19483,19484,19485,19486,19487,19488,19489,19490,19491,19492,19493,19494,19495,19496,19497,19498,19499,19500,19501,19502,19503,19504,19505,19506,19507,19508,19509,19510,19511,19512,19513,19514,19515,19516,19517,19518,19519,19520,19521,19522,19523,19524,19525,19526,19527,19528,19529,19530,19531,19532,19533,19534,19535,19536,19537,19538,19539,19540,19541,19542,19543,19544,19545,19546,19547,19548,19549,19550,19551,19552,19553,19554,19555,19556,19557,19558,19559,19560,19561,19562,19563,19564,19565,19566,19567,19568,19569,19570,19571,19572,19573,19574,19575,19576,19577,19578,19579,19580,19581,19582,19583,19584,19585,19586,19587,19588,19589,19590,19591,19592,19593,19594,19595,19596,19597,19598,19599,19600,19601,19602,19603,19604,19605,19606,19607,19608,19609,19610,19611,19612,19613,19614,19615,19616,19617,19618,19619,19620,19621,19622,19623,19624,19625,19626,19627,19628,19629,19630,19631,19632,19633,19634,19635,19636,19637,19638,19639,19640,19641,19642,19643,19644,19645,19646,19647,19648,19649,19650,19651,19652,19653,19654,19655,19656,19657,19658,19659,19660,19661,19662,19663,19664,19665,19666,19667,19668,19669,19670,19671,19672,19673,19674,19675,19676,19677,19678,19679,19680,19681,19682,19683,19684,19685,19686,19687,19688,19689,19690,19691,19692,19693,19694,19695,19696,19697,19698,19699,19700,19701,19702,19703,19704,19705,19706,19707,19708,19709,19710,19711,19712,19713,19714,19715,19716,19717,19718,19719,19720,19721,19722,19723,19724,19725,19726,19727,19728,19729,19730,19731,19732,19733,19734,19735,19736,19737,19738,19739,19740,19741,19742,19743,19744,19745,19746,19747,19748,19749,19750,19751,19752,19753,19754,19755,19756,19757,19758,19759,19760,19761,19762,19763,19764,19765,19766,19767,19768,19769,19770,19771,19772,19773,19774,19775,19776,19777,19778,19779,19780,19781,19782,19783,19784,19785,19786,19787,19788,19789,19790,19791,19792,19793,19794,19795,19796,19797,19798,19799,19800,19801,19802,19803,19804,19805,19806,19807,19808,19809,19810,19811,19812,19813,19814,19815,19816,19817,19818,19819,19820,19821,19822,19823,19824,19825,19826,19827,19828,19829,19830,19831,19832,19833,19834,19835,19836,19837,19838,19839,19840,19841,19842,19843,19844,19845,19846,19847,19848,19849,19850,19851,19852,19853,19854,19855,19856,19857,19858,19859,19860,19861,19862,19863,19864,19865,19866,19867,19868,19869,19870,19871,19872,19873,19874,19875,19876,19877,19878,19879,19880,19881,19882,19883,19884,19885,19886,19887,19888,19889,19890,19891,19892,19893,19894,19895,19896,19897,19898,19899,19900,19901,19902,19903,19904,19905,19906,19907,19908,19909,19910,19911,19912,19913,19914,19915,19916,19917,19918,19919,19920,19921,19922,19923,19924,19925,19926,19927,19928,19929,19930,19931,19932,19933,19934,19935,19936,19937,19938,19939,19940,19941,19942,19943,19944,19945,19946,19947,19948,19949,19950,19951,19952,19953,19954,19955,19956,19957,19958,19959,19960,19961,19962,19963,19964,19965,19966,19967,19968,19969,19970,19971,19972,19973,19974,19975,19976,19977,19978,19979,19980,19981,19982,19983,19984,19985,19986,19987,19988,19989,19990,19991,19992,19993,19994,19995,19996,19997,19998,19999,20000,20001,20002,20003,20004,20005,20006,20007,20008,20009,20010,20011,20012,20013,20014,20015,20016,20017,20018,20019,20020,20021,20022,20023,20024,20025,20026,20027,20028,20029,20030,20031,20032,20033,20034,20035,20036,20037,20038,20039,20040,20041,20042,20043,20044,20045,20046,20047,20048,20049,20050,20051,20052,20053,20054,20055,20056,20057,20058,20059,20060,20061,20062,20063,20064,20065,20066,20067,20068,20069,20070,20071,20072,20073,20074,20075,20076,20077,20078,20079,20080,20081,20082,20083,20084,20085,20086,20087,20088,20089,20090,20091,20092,20093,20094,20095,20096,20097,20098,20099,20100,20101,20102,20103,20104,20105,20106,20107,20108,20109,20110,20111,20112,20113,20114,20115,20116,20117,20118,20119,20120,20121,20122,20123,20124,20125,20126,20127,20128,20129,20130,20131,20132,20133,20134,20135,20136,20137,20138,20139,20140,20141,20142,20143,20144,20145,20146,20147,20148,20149,20150,20151,20152,20153,20154,20155,20156,20157,20158,20159,20160,20161,20162,20163,20164,20165,20166,20167,20168,20169,20170,20171,20172,20173,20174,20175,20176,20177,20178,20179,20180,20181,20182,20183,20184,20185,20186,20187,20188,20189,20190,20191,20192,20193,20194,20195,20196,20197,20198,20199,20200,20201,20202,20203,20204,20205,20206,20207,20208,20209,20210,20211,20212,20213,20214,20215,20216,20217,20218,20219,20220,20221,20222,20223,20224,20225,20226,20227,20228,20229,20230,20231,20232,20233,20234,20235,20236,20237,20238,20239,20240,20241,20242,20243,20244,20245,20246,20247,20248,20249,20250,20251,20252,20253,20254,20255,20256,20257,20258,20259,20260,20261,20262,20263,20264,20265,20266,20267,20268,20269,20270,20271,20272,20273,20274,20275,20276,20277,20278,20279,20280,20281,20282,20283,20284,20285,20286,20287,20288,20289,20290,20291,20292,20293,20294,20295,20296,20297,20298,20299,20300,20301,20302,20303,20304,20305,20306,20307,20308,20309,20310,20311,20312,20313,20314,20315,20316,20317,20318,20319,20320,20321,20322,20323,20324,20325,20326,20327,20328,20329,20330,20331,20332,20333,20334,20335,20336,20337,20338,20339,20340,20341,20342,20343,20344,20345,20346,20347,20348,20349,20350,20351,20352,20353,20354,20355,20356,20357,20358,20359,20360,20361,20362,20363,20364,20365,20366,20367,20368,20369,20370,20371,20372,20373,20374,20375,20376,20377,20378,20379,20380,20381,20382,20383,20384,20385,20386,20387,20388,20389,20390,20391,20392,20393,20394,20395,20396,20397,20398,20399,20400,20401,20402,20403,20404,20405,20406,20407,20408,20409,20410,20411,20412,20413,20414,20415,20416,20417,20418,20419,20420,20421,20422,20423,20424,20425,20426,20427,20428,20429,20430],"data":[[1,1,0.0,0.0,0.0,34.0,0,1,0,1.0,884,884,0,0,0.1138641634,0.0,0.0,34.032545309,0,1,0,0.8811238199,883,884,0.0],[1,4,0.0,0.0,0.0,63.5,0,1,0,0.25,762,762,0,4,0.0,0.1030494156,0.5766738982,63.5159934655,0,0,0,0.2824301885,761,761,0.0],[1,6,0.0,0.0,0.0,264.3333333,0,1,0,0.166666667,762,762,0,6,0.0,0.2618164413,0.0134149763,264.3004348718,0,1,0,0.0,762,762,1.0],[1,4,0.0,0.0,0.0,152.25,0,1,0,0.25,250,250,0,3,0.010241256,0.0,0.0,152.079228285,0,1,0,0.2665070287,250,250,1.0],[1,2,0.0,0.0,0.0,16.5,0,1,0,0.5,250,250,0,1,0.0677953111,0.1415254504,0.4617529711,16.3521151926,0,1,0,0.6829944855,249,249,0.0],[1,2,0.0,0.0,0.0,288.0,0,1,0,0.5,250,250,0,2,0.0039649403,0.2993013058,0.0,288.2046845193,0,1,0,0.635226304,249,250,0.0],[1,6,0.0,0.0,0.0,156.0,0,1,0,0.166666667,262,262,0,5,0.1975522029,0.412764444,0.0,155.7763860909,0,0,0,0.445989792,262,261,1.0],[1,1,0.0,0.0,0.0,146.0,0,1,0,1.0,262,262,1,1,0.0,0.0,0.0,145.7244313131,0,1,0,0.6055672635,262,261,0.0],[1,5,0.0,0.0,0.0,158.0,0,1,0,0.2,262,262,1,5,0.0516799151,0.0,0.0,157.8398468243,0,0,0,0.3410385557,261,261,0.0],[1,5,0.0,0.0,0.0,207.4,0,1,0,0.2,272,272,0,4,0.4205654615,0.0,0.0,207.2223589034,0,0,0,0.3929088606,271,271,1.0],[1,4,0.0,0.0,0.0,257.0,0,1,0,0.25,272,272,0,3,0.2583315361,0.0759229812,0.0,256.7993519165,0,1,0,0.0,272,272,0.0],[1,1,0.0,0.0,0.0,9.0,0,1,0,1.0,272,272,1,0,0.0215115952,0.2642784899,0.2396131662,8.7888663187,0,0,0,0.9276017585,271,272,0.0],[1,2,0.0,0.0,0.0,666.0,0,1,0,0.5,762,762,1,2,0.0,0.1570542058,0.0796583995,666.2604065839,0,0,0,0.6529973125,762,762,0.0],[1,4,0.0,0.0,0.0,44.25,0,1,0,0.25,280,280,0,4,0.1929174438,0.0,0.0,44.4008649532,0,1,0,0.0,280,279,0.0],[1,1,0.0,0.0,0.0,137.0,0,1,0,1.0,280,280,0,1,0.0,0.0,0.122494689,136.7912844892,0,0,0,1.0,279,279,0.0],[1,4,0.0,0.0,0.0,126.25,0,1,0,0.25,288,288,0,4,0.0,0.0,0.0,126.2695552294,0,1,0,0.3183031753,288,288,1.0],[1,2,0.0,0.0,0.0,66.5,0,1,0,0.5,288,288,0,1,0.063882888,0.3973918076,0.0,66.6274759271,0,0,0,0.8397267224,287,287,0.0],[1,2,0.0,0.0,0.0,186.0,0,1,0,0.5,288,288,0,1,0.0,0.0,0.0196620399,185.9022556115,0,1,0,0.4812576924,288,287,0.0],[1,13,0.0,0.0,0.0,214.5384615,0,1,0,0.076923077,314,314,1,13,0.0,0.0,0.2275904888,214.1666566779,0,0,0,0.0,313,314,1.0],[1,6,0.0,0.0,0.0,365.8333333,0,1,0,0.166666667,314,314,0,5,0.0,0.0,0.0,365.7991473057,0,1,0,0.3422127241,313,314,0.0],[1,7,0.0,0.0,0.0,84.85714286,0,1,0,0.142857143,314,314,1,7,0.1460673907,0.0909565477,0.3928736952,84.3639468213,0,1,0,0.2052537165,313,314,0.0],[1,2,0.0,0.0,0.0,745.5,0,1,0,0.5,750,750,1,2,0.0,0.0,0.2742039094,745.2981118152,0,0,0,0.2712860086,749,750,0.0],[1,13,0.0,0.0,0.0,154.7692308,0,1,0,0.076923077,340,340,1,12,0.0,0.0,0.0,154.6876665443,0,0,0,0.269310162,339,340,1.0],[1,7,0.0,0.0,0.0,278.0,0,1,0,0.142857143,340,340,0,7,0.0,0.0,0.1578415587,277.9126245361,0,1,0,0.0,339,340,0.0],[1,6,0.0,0.0,0.0,11.0,0,1,0,0.166666667,340,340,1,5,0.0,0.0,0.0659030905,11.1417370035,0,0,0,0.0,340,340,0.0],[1,3,0.0,0.0,0.0,13.33333333,0,1,0,0.333333333,280,280,0,3,0.0094907166,0.0,0.0,13.1145273374,0,0,0,0.0,279,280,0.0],[1,9,0.0,0.0,0.0,77.22222222,0,1,0,0.111111111,780,780,1,9,0.0,0.0,0.0,77.2805607346,0,0,0,0.0957844867,779,779,1.0],[1,3,0.0,0.0,0.0,12.66666667,0,1,0,0.333333333,242,242,1,3,0.3664591894,0.0574880816,0.0178146586,12.9256431275,0,0,0,0.8647640282,242,241,0.0],[1,6,0.0,0.0,0.0,248.3333333,0,1,0,0.166666667,242,242,0,6,0.3551006359,0.0,0.0,248.5820144132,0,1,0,0.3388792447,241,241,0.0],[1,6,0.0,0.0,0.0,168.5,0,1,0,0.166666667,58,58,0,6,0.2576297661,0.0444104348,0.1354648335,168.668644438,0,1,0,0.2671782763,57,58,0.0],[1,8,0.0,0.0,0.0,24.125,0,1,0,0.125,58,58,0,8,0.0,0.0,0.0,23.980230946,0,0,0,0.0765760989,58,57,0.0],[1,14,0.0,0.0,0.0,86.0,0,1,0,0.071428571,58,58,1,13,0.0,0.0,0.0,86.4016005854,0,0,0,0.0,58,58,1.0],[1,15,0.0,0.0,0.0,46.26666667,0,1,0,0.066666667,30,30,1,14,0.1926925049,0.2844785609,0.2578862692,46.3321763144,0,0,0,0.1313410257,29,29,1.0],[1,15,0.0,0.0,0.0,46.26666667,0,1,0,0.066666667,30,30,1,15,0.0,0.0,0.0,46.2618518031,0,0,0,0.1660831403,30,30,0.0],[1,8,0.0,0.0,0.0,266.875,0,1,0,0.125,868,868,0,8,0.0,0.0174876084,0.0440506434,266.8317292485,0,1,0,0.0,868,867,0.0],[1,10,0.0,0.0,0.0,247.1,0,1,0,0.1,868,868,1,9,0.0157090817,0.0,0.0051376486,246.897791909,0,1,0,0.099967011,868,868,1.0],[1,2,0.0,0.0,0.0,106.5,0,1,0,0.5,848,848,0,1,0.1423491674,0.0,0.3050403838,106.4675576195,0,1,0,0.422549776,848,848,0.0],[1,4,0.0,0.0,0.0,30.5,0,1,0,0.25,154,154,1,4,0.0616103579,0.0,0.0784477663,30.8394098173,0,0,0,0.0,154,153,0.0],[1,3,0.0,0.0,0.0,219.6666667,0,1,0,0.333333333,178,178,1,2,0.0,0.1643626966,0.0,219.6219719726,0,1,0,0.1010070573,177,177,0.0],[1,12,0.0,0.0,0.0,97.75,0,1,0,0.083333333,178,178,0,11,0.0,0.0,0.331853539,97.8148466953,0,1,0,0.5334749943,178,178,1.0],[1,9,0.0,0.0,0.0,57.11111111,0,1,0,0.111111111,178,178,0,8,0.0072501409,0.0,0.0,57.0306844364,0,1,0,0.0,177,177,0.0],[1,13,0.0,0.0,0.0,103.0,0,1,0,0.076923077,204,204,0,12,0.0,0.0,0.1585503116,102.9950790631,0,1,0,0.0,203,203,1.0],[1,11,0.0,0.0,0.0,55.09090909,0,1,0,0.090909091,204,204,0,11,0.0,0.0,0.0,54.8244481044,0,0,0,0.0,203,203,0.0],[1,2,0.0,0.0,0.0,366.5,0,1,0,0.5,204,204,1,1,0.0,0.0,0.0,366.7064427483,0,1,0,1.0,204,204,0.0],[1,10,0.0,0.0,0.0,117.9,0,1,0,0.1,224,224,1,9,0.1368925176,0.1056070715,0.2189829532,117.8126662181,0,0,0,0.0,223,224,1.0],[1,8,0.0,0.0,0.0,94.375,0,1,0,0.125,224,224,0,7,0.2196186337,0.0,0.0544343504,94.7334050511,0,1,0,0.0,224,223,0.0],[1,2,0.0,0.0,0.0,212.0,0,1,0,0.5,224,224,1,2,0.1103729716,0.3405977136,0.0,211.6208243928,0,1,0,0.7212789817,224,223,0.0],[1,16,0.0,0.0,0.0,34.0,0,1,0,0.0625,848,848,1,15,0.0007187846,0.1106213623,0.0,33.7874515638,0,0,0,0.0,847,847,0.0],[1,18,0.0,0.0,0.0,42.05555556,0,1,0,0.055555556,848,848,1,17,0.2026821952,0.0,0.0250250036,42.2412547409,0,0,0,0.2832402551,847,848,1.0],[1,3,0.0,0.0,0.0,204.0,0,1,0,0.333333333,812,812,1,3,0.0513053933,0.0,0.1247378745,204.0992544368,0,1,0,0.6691621519,811,812,0.0],[1,16,0.0,0.0,0.0,65.25,0,1,0,0.0625,812,812,0,15,0.0892668855,0.0,0.3799470323,64.4892950175,0,1,0,0.1913526991,811,811,1.0],[1,13,0.0,0.0,0.0,33.23076923,0,1,0,0.076923077,812,812,0,13,0.0784782547,0.2511751805,0.0655569299,33.3302917092,0,1,0,0.0323921454,812,811,0.0],[1,2,0.0,0.0,0.0,267.5,0,1,0,0.5,780,780,1,1,0.2007189182,0.0825127493,0.0,267.2092794498,0,0,0,0.5306284453,779,779,0.0],[1,9,0.0,0.0,0.0,169.7777778,0,1,0,0.111111111,242,242,1,8,0.0,0.0,0.0,170.0271685815,0,0,0,0.0,241,241,1.0],[1,14,0.0,0.0,0.0,101.2857143,0,1,0,0.071428571,368,368,1,14,0.2355770377,0.0,0.7178624728,100.9814983973,0,0,0,0.0,367,368,1.0],[1,3,0.0,0.0,0.0,396.0,0,1,0,0.333333333,874,874,1,2,0.0,0.0,0.1294980699,395.8816689175,0,0,0,0.3336002142,874,873,1.0],[1,8,0.0,0.0,0.0,43.125,0,1,0,0.125,368,368,1,8,0.0,0.2194568747,0.0,42.8292515481,0,1,0,0.1859352402,367,368,0.0],[1,9,0.0,0.0,0.0,67.22222222,0,1,0,0.111111111,386,386,0,8,0.0,0.0,0.0,67.0641814691,0,0,0,0.4180713187,386,386,1.0],[1,7,0.0,0.0,0.0,276.1428571,0,1,0,0.142857143,540,540,1,6,0.0,0.3814181853,0.0,276.1860184961,0,1,0,0.0,540,539,1.0],[1,4,0.0,0.0,0.0,142.0,0,1,0,0.25,540,540,0,4,0.2571052202,0.0,0.5426591023,142.2138860809,0,0,0,0.2398100389,539,539,0.0],[1,3,0.0,0.0,0.0,455.0,0,1,0,0.333333333,540,540,1,2,0.4765024482,0.0,0.0,454.6486662951,0,0,0,0.0,540,540,0.0],[1,5,0.0,0.0,0.0,315.8,0,1,0,0.2,550,550,1,5,0.0,0.1788098986,0.0,315.9096563192,0,1,0,0.2770838995,550,549,1.0],[1,5,0.0,0.0,0.0,315.8,0,1,0,0.2,550,550,1,5,0.2786222821,0.0,0.2391627059,315.6118975755,0,1,0,0.2040428067,550,549,0.0],[1,12,0.0,0.0,0.0,134.8333333,0,1,0,0.083333333,574,574,1,12,0.0,0.0,0.1177394361,134.9960075034,0,1,0,0.03706686,574,573,1.0],[1,3,0.0,0.0,0.0,46.33333333,0,1,0,0.333333333,574,574,1,3,0.0,0.3403364352,0.0,46.207009049,0,0,0,0.1674133587,573,574,0.0],[1,9,0.0,0.0,0.0,164.3333333,0,1,0,0.111111111,574,574,1,8,0.0,0.0255852251,0.172012117,164.4068224107,0,1,0,0.0,573,574,0.0],[1,5,0.0,0.0,0.0,432.2,0,1,0,0.2,584,584,1,4,0.0,0.0,0.4597040483,432.4176301277,0,1,0,0.7264291236,583,584,1.0],[1,5,0.0,0.0,0.0,432.2,0,1,0,0.2,584,584,1,4,0.0,0.4342129206,0.2961122976,432.4503209135,0,0,0,0.3496553942,583,584,0.0],[1,10,0.0,0.0,0.0,17.8,0,1,0,0.1,692,692,1,9,0.0,0.0,0.3076231866,18.072262857,0,0,0,0.2736333362,692,691,0.0],[1,6,0.0,0.0,0.0,250.0,0,1,0,0.166666667,526,526,0,6,0.0,0.0,0.0,250.1015610266,0,0,0,0.7168637001,526,526,0.0],[1,10,0.0,0.0,0.0,17.8,0,1,0,0.1,692,692,1,10,0.0,0.0737129151,0.0,17.6555833026,0,0,0,0.0,691,691,1.0],[1,8,0.0,0.0,0.0,17.5,0,1,0,0.125,672,672,1,7,0.0618484429,0.4556881829,0.0,18.0837264758,0,0,0,0.5372630005,672,671,0.0],[1,10,0.0,0.0,0.0,197.1,0,1,0,0.1,604,604,0,9,0.0,0.0,0.0,197.1775160889,0,1,0,0.1703949849,604,603,1.0],[1,8,0.0,0.0,0.0,189.25,0,1,0,0.125,604,604,0,8,0.0362402078,0.3753304684,0.0161002371,189.3447945291,0,0,0,0.0652575612,603,603,0.0],[1,2,0.0,0.0,0.0,228.5,0,1,0,0.5,604,604,0,1,0.3682411258,0.0,0.3390667804,228.510725693,0,0,0,0.7026951281,604,603,0.0],[1,7,0.0,0.0,0.0,69.42857143,0,1,0,0.142857143,618,618,0,7,0.0,0.0,0.0,69.195441734,0,0,0,0.2975709012,618,618,1.0],[1,6,0.0,0.0,0.0,65.5,0,1,0,0.166666667,618,618,1,6,0.0,0.0178156024,0.0,65.1303564774,0,1,0,0.3065959169,617,618,0.0],[1,10,0.0,0.0,0.0,10.8,0,1,0,0.1,656,656,0,10,0.1202147407,0.0,0.1789985342,11.0207227121,0,0,0,0.3182083746,656,656,0.0],[1,1,0.0,0.0,0.0,93.0,0,1,0,1.0,618,618,1,0,0.2824396555,0.1849578088,0.2409260994,92.6485545836,0,1,0,0.3000087419,618,617,0.0],[1,10,0.0,0.0,0.0,10.8,0,1,0,0.1,656,656,1,9,0.1463910931,0.2463420144,0.0,10.8681913274,0,0,0,0.3316604262,656,656,1.0],[1,9,0.0,0.0,0.0,14.77777778,0,1,0,0.111111111,636,636,1,8,0.0,0.0,0.0,14.2567659713,0,0,0,0.3428415412,635,635,0.0],[1,9,0.0,0.0,0.0,14.77777778,0,1,0,0.111111111,636,636,0,9,0.0,0.0,0.4143119719,14.4448126403,0,1,0,0.0,636,635,1.0],[1,8,0.0,0.0,0.0,17.5,0,1,0,0.125,672,672,0,8,0.0,0.3538364024,0.0175730143,17.135881257,0,0,0,0.0,672,672,0.0],[1,2,0.0,0.0,0.0,28.0,0,1,0,0.5,526,526,0,1,0.0,0.0,0.1431310198,27.7833742673,0,1,0,0.3076582481,526,526,0.0],[1,8,0.0,0.0,0.0,194.5,0,1,0,0.125,526,526,1,7,0.0,0.1462272952,0.0759578872,194.4503065597,0,0,0,0.086292027,526,526,1.0],[1,14,0.0,0.0,0.0,21.07142857,0,1,0,0.071428571,510,510,1,13,0.0,0.0,0.0,21.1283332236,0,0,0,0.1034351419,510,510,0.0],[1,9,0.0,0.0,0.0,67.22222222,0,1,0,0.111111111,386,386,0,8,0.0,0.0,0.0,67.4291079118,0,0,0,0.0,386,385,0.0],[1,3,0.0,0.0,0.0,59.66666667,0,1,0,0.333333333,750,750,0,2,0.0,0.0,0.0128188944,59.9179941529,0,1,0,0.0,750,749,0.0],[1,5,0.0,0.0,0.0,334.0,0,1,0,0.2,750,750,1,4,0.0,0.0,0.0,334.0814104901,0,0,0,0.0,749,749,1.0],[1,9,0.0,0.0,0.0,28.0,0,1,0,0.111111111,404,404,0,8,0.0,0.0,0.0969186157,28.3812733583,0,1,0,0.3084726913,404,403,0.0],[1,8,0.0,0.0,0.0,26.0,0,1,0,0.125,404,404,1,7,0.0,0.0,0.0254109281,26.2108133535,0,1,0,0.0527247931,403,404,0.0],[1,1,0.0,0.0,0.0,44.0,0,1,0,1.0,404,404,0,1,0.1799886652,0.0719778358,0.4854970024,44.1097731482,0,1,0,0.8900309247,403,403,0.0],[1,7,0.0,0.0,0.0,7.571428571,0,1,0,0.142857143,740,740,1,7,0.0,0.0,0.0,7.7207433002,0,0,0,0.2473701948,740,740,0.0],[1,11,0.0,0.0,0.0,157.2727273,0,1,0,0.090909091,426,426,1,11,0.4469488455,0.0,0.0,157.3067448788,0,0,0,0.0,425,425,1.0],[1,9,0.0,0.0,0.0,136.5555556,0,1,0,0.111111111,426,426,1,9,0.1796262757,0.0,0.0424145586,136.4922233519,0,1,0,0.0,425,425,0.0],[1,7,0.0,0.0,0.0,7.571428571,0,1,0,0.142857143,740,740,1,7,0.0,0.1579629342,0.0,7.7699698317,0,1,0,0.0,740,740,0.0],[1,2,0.0,0.0,0.0,250.5,0,1,0,0.5,426,426,1,1,0.0240275779,0.0,0.0,250.3475668544,0,0,0,0.6749017057,426,426,0.0],[1,8,0.0,0.0,0.0,204.75,0,1,0,0.125,726,726,0,7,0.0,0.0,0.1767461068,204.6484262808,0,0,0,0.1177261271,725,725,0.0],[1,8,0.0,0.0,0.0,204.75,0,1,0,0.125,726,726,1,8,0.0513268716,0.0,0.0,204.9545221258,0,1,0,0.2337045913,726,726,0.0],[1,9,0.0,0.0,0.0,153.4444444,0,1,0,0.111111111,710,710,0,9,0.0,0.0184280525,0.1516190447,153.5245621929,0,0,0,0.0,710,710,0.0],[1,9,0.0,0.0,0.0,153.4444444,0,1,0,0.111111111,710,710,0,8,0.2347576189,0.5140362714,0.0,152.9965276883,0,1,0,0.1913691432,710,709,0.0],[1,5,0.0,0.0,0.0,112.6,0,1,0,0.2,436,436,1,4,0.2561977423,0.0,0.0523785682,112.6053191943,0,1,0,0.0,435,435,1.0],[1,1,0.0,0.0,0.0,345.0,0,1,0,1.0,436,436,1,0,0.0,0.0256766688,0.1463232299,345.1415502972,0,0,0,0.8784536185,436,435,0.0],[1,4,0.0,0.0,0.0,54.5,0,1,0,0.25,436,436,0,4,0.0,0.074784576,0.4513859487,54.7676751715,0,0,0,0.6085988245,436,436,0.0],[1,10,0.0,0.0,0.0,194.6,0,1,0,0.1,456,456,0,10,0.0,0.0,0.0,194.9771465455,0,1,0,0.547588838,455,455,1.0],[1,3,0.0,0.0,0.0,444.6666667,0,1,0,0.333333333,456,456,1,2,0.2470230729,0.2274544334,0.0,444.505025547,0,1,0,0.5730056149,455,456,0.0],[1,7,0.0,0.0,0.0,87.42857143,0,1,0,0.142857143,456,456,1,7,0.0,0.0,0.4395892528,87.3205583362,0,1,0,0.0,456,455,0.0],[1,13,0.0,0.0,0.0,269.8461538,0,1,0,0.076923077,482,482,1,13,0.0,0.0955152002,0.1320904787,269.5034333799,0,0,0,0.0,481,482,1.0],[1,10,0.0,0.0,0.0,102.8,0,1,0,0.1,482,482,1,9,0.0,0.0,0.0,102.7139492343,0,1,0,0.259536723,481,482,0.0],[1,3,0.0,0.0,0.0,826.6666667,0,1,0,0.333333333,482,482,1,3,0.0,0.2431175223,0.0,826.8778383273,0,0,0,0.3873969218,481,482,0.0],[1,14,0.0,0.0,0.0,21.07142857,0,1,0,0.071428571,510,510,1,14,0.0,0.045885469,0.5527048845,21.23185665,0,0,0,0.0,509,509,0.0],[1,6,0.0,0.0,0.0,178.8333333,0,1,0,0.166666667,368,368,0,5,0.1503418434,0.0407833731,0.0,179.0981202967,0,0,0,0.0521130215,368,367,0.0],[1,1,0.0,0.0,0.0,131.0,0,1,0,1.0,874,874,0,0,0.0863808215,0.0,0.0,130.7312658473,0,0,0,0.9796746676,873,873,0.0],[1,7,0.0,0.0,0.0,22.85714286,0,1,0,0.142857143,780,780,0,6,0.0,0.399606064,0.1554807301,23.0644621485,0,1,0,0.0,779,780,0.0],[1,2,0.0,0.0,0.0,168.0,0,1,0,0.5,868,868,1,2,0.2635374457,0.352277552,0.0,168.3262657663,0,1,0,0.4510213286,868,868,0.0],[1,2,0.0,0.0,0.0,528.5,0,1,0,0.5,874,874,1,2,0.0,0.0,0.3015809496,528.6909024746,0,0,0,0.5892711162,873,873,0.0],[1,5,0.0,0.0,0.0,97.6,0,1,0,0.2,906,906,0,4,0.2409056252,0.0,0.5452985135,97.1510272445,0,1,0,0.4012838254,905,905,0.0],[1,3,0.0,0.0,0.0,370.6666667,0,1,0,0.333333333,880,880,1,2,0.5423956674,0.0,0.0605109382,370.5109524342,0,0,0,0.7385797931,879,880,1.0],[1,1,0.0,0.0,0.0,55.0,0,1,0,1.0,136,136,0,0,0.0,0.1869471009,0.011197046,54.9924324789,0,1,0,1.0,135,136,0.0],[1,9,0.0,0.0,0.0,237.5555556,0,1,0,0.111111111,130,130,1,9,0.0,0.0,0.1887079758,237.6889576086,0,0,0,0.0989476808,129,129,1.0],[1,9,0.0,0.0,0.0,237.5555556,0,1,0,0.111111111,130,130,1,9,0.0348684703,0.2923944548,0.237494939,237.2328780178,0,0,0,0.763287953,129,129,0.0],[1,10,0.0,0.0,0.0,170.3,0,1,0,0.1,906,906,0,10,0.0,0.6488397906,0.1224389607,170.6240453608,0,1,0,0.4298839608,906,905,1.0],[1,6,0.0,0.0,0.0,254.0,0,1,0,0.166666667,94,94,1,5,0.3738652398,0.0204582565,0.0,253.9775070266,0,1,0,0.1944907047,93,93,0.0],[1,5,0.0,0.0,0.0,243.0,0,1,0,0.2,906,906,1,4,0.029095671,0.0,0.197468068,243.1412357502,0,1,0,0.6987151582,905,906,0.0],[1,6,0.0,0.0,0.0,254.0,0,1,0,0.166666667,94,94,1,6,0.0,0.2197326111,0.0,253.8752507301,0,1,0,0.0,93,93,1.0],[1,2,0.0,0.0,0.0,311.0,0,1,0,0.5,136,136,1,2,0.0,0.0,0.0390443726,311.2596114266,0,1,0,0.4380010294,135,136,0.0],[1,12,0.0,0.0,0.0,168.25,0,1,0,0.083333333,82,82,1,11,0.5721368824,0.0983132197,0.6325696331,168.4976571753,0,1,0,0.2676621849,81,81,1.0],[1,12,0.0,0.0,0.0,168.25,0,1,0,0.083333333,82,82,0,12,0.0,0.0,0.0,168.791446948,0,0,0,0.2914624856,81,82,0.0],[1,3,0.0,0.0,0.0,225.6666667,0,1,0,0.333333333,136,136,0,3,0.1716075571,0.0,0.0,225.5705147856,0,0,0,0.3412065421,136,136,1.0],[1,9,0.0,0.0,0.0,213.8888889,0,1,0,0.111111111,154,154,1,8,0.0,0.0,0.0,213.6419679672,0,1,0,0.0313464543,153,154,1.0],[1,1,0.0,0.0,0.0,222.0,0,1,0,1.0,886,886,0,1,0.5168115524,0.2792023768,0.0282895509,221.949620032,0,1,0,1.0,886,885,0.0],[1,5,0.0,0.0,0.0,360.6,0,1,0,0.2,154,154,0,4,0.1122392635,0.0,0.0815152124,360.4475709379,0,1,0,0.0,153,154,0.0],[1,2,0.0,0.0,0.0,470.5,0,1,0,0.5,880,880,1,1,0.0,0.5442588731,0.0340245646,470.4304213381,0,1,0,0.6892847593,879,880,0.0],[1,1,0.0,0.0,0.0,171.0,0,1,0,1.0,880,880,0,0,0.0212946227,0.0,0.0,171.3561596228,0,1,0,1.0,879,879,0.0],[1,9,0.0,0.0,0.0,267.6666667,0,1,0,0.111111111,112,112,1,8,0.1168486252,0.0,0.0,268.0367082571,0,1,0,0.2170206477,111,112,0.0],[1,9,0.0,0.0,0.0,267.6666667,0,1,0,0.111111111,112,112,0,9,0.0,0.4170878535,0.0269208902,267.3968623252,0,0,0,0.0649227174,111,112,1.0],[1,1,0.0,0.0,0.0,222.0,0,1,0,1.0,886,886,0,0,0.0,0.0,0.0293650896,222.1914340714,0,1,0,0.9293930203,885,885,1.0],[1,2,0.0,0.0,0.0,192.5,0,1,0,0.5,884,884,0,1,0.1453249422,0.4066868102,0.0037059854,192.6455733172,0,0,0,0.8683534604,883,883,1.0],[1,1,0.0,0.0,0.0,351.0,0,1,0,1.0,884,884,1,0,0.1543483409,0.0,0.2490484435,350.9529766169,0,1,0,0.9942166752,883,883,0.0],[1,1,0.0,0.0,0.0,244.0,0,1,0,1.0,1012,1012,0,0,0.0,0.3134907673,0.4617455645,244.0801589752,0,0,0,1.0,1011,1012,0.0],[1,4,0.0,0.0,0.0,80.75,0,1,0,0.25,1194,12,1,3,0.323601298,0.0545039655,0.1078513039,80.4791070707,0,0,0,0.0,1193,12,0.0],[1,2,0.0,0.0,0.0,57.5,0,1,0,0.5,1200,4,0,2,0.6281536592,0.0,0.0,57.8500966737,0,0,0,1.0,1199,3,1.0],[1,2,0.0,0.0,0.0,112.5,0,1,0,0.5,1194,12,0,2,0.110076364,0.0,0.0,112.3273286024,0,0,0,0.4176445012,1193,12,0.0],[1,2,0.0,0.0,0.0,552.5,0,1,0,0.5,1032,1032,0,2,0.0,0.0,0.0,552.4461330723,0,1,0,0.5915464245,1031,1032,0.0],[1,12,0.0,0.0,0.0,58.91666667,0,1,0,0.083333333,954,954,0,11,0.0,0.1522418686,0.2206628115,59.1639839568,0,1,0,0.0,953,953,1.0],[2,7,0.0,0.0,0.0,95.71428571,0,1,0,0.142857143,1164,44,1,6,0.0,0.3992630297,0.163160523,95.7594506238,0,1,0,0.3609064941,1164,44,1.0],[1,3,0.0,0.0,0.0,304.3333333,0,1,0,0.333333333,1120,1120,0,2,0.0,0.165630551,0.0,304.1509602046,0,0,0,0.0788185413,1119,1120,0.0],[1,3,0.0,0.0,0.0,304.3333333,0,1,0,0.333333333,1120,1120,0,3,0.0,0.0,0.0,304.3057981979,0,1,0,0.3008910305,1119,1120,1.0],[1,6,0.0,0.0,0.0,91.33333333,0,1,0,0.166666667,1194,12,1,5,0.0,0.0,0.0,91.6229268449,0,1,0,0.0,1194,11,1.0],[1,8,0.0,0.0,0.0,83.625,0,1,0,0.125,930,930,0,8,0.0,0.0,0.0,83.6434442074,0,0,0,0.15462455,930,930,0.0],[1,7,0.0,0.0,0.0,329.1428571,0,1,0,0.142857143,1070,1070,1,6,0.1652467404,0.0,0.0,329.1392876582,0,0,0,0.1094331123,1070,1069,0.0],[1,8,0.0,0.0,0.0,225.125,0,1,0,0.125,1032,1032,1,8,0.0,0.162098387,0.4194734637,224.9101197123,0,1,0,0.0,1032,1031,0.0],[1,1,0.0,0.0,0.0,190.0,0,1,0,1.0,1196,14,0,1,0.0,0.0,0.3711219595,189.6751086991,0,0,0,0.8020535967,1195,13,0.0],[1,5,0.0,0.0,0.0,261.2,0,1,0,0.2,1138,18,0,4,0.0,0.2166899478,0.3458556393,261.4223142355,0,0,0,0.0,1137,17,1.0],[2,4,0.0,0.0,0.0,15.75,0,1,0,0.25,1164,44,1,3,0.6472397904,0.1144853099,0.0,15.7817340978,0,0,0,0.0644645591,1163,44,0.0],[1,3,0.0,0.0,0.0,202.3333333,0,1,0,0.333333333,1164,12,1,2,0.0,0.2313040118,0.2052147618,202.2701613078,0,0,0,0.3206205957,1164,11,0.0],[1,12,0.0,0.0,0.0,172.5,0,1,0,0.083333333,930,930,0,11,0.0,0.1389781698,0.0,172.6399711994,0,0,0,0.4737863662,929,929,1.0],[1,21,0.0,0.0,0.0,57.23809524,0,1,0,0.047619048,996,996,0,21,0.0,0.0016255102,0.0,57.5998406716,0,1,0,0.0,995,995,1.0],[1,4,0.0,0.0,0.0,350.25,0,1,0,0.25,930,930,0,3,0.3800579803,0.0,0.3917828554,350.3587910672,0,1,0,0.0,930,929,0.0],[1,10,0.0,0.0,0.0,290.6,0,1,0,0.1,1032,1032,0,9,0.3873203447,0.1207527079,0.049967725,290.5451903083,0,0,0,0.174050958,1031,1032,1.0],[1,7,0.0,0.0,0.0,329.1428571,0,1,0,0.142857143,1070,1070,0,7,0.2711339154,0.0,0.2085277508,329.2818048501,0,1,0,0.2992524419,1070,1070,1.0],[1,6,0.0,0.0,0.0,195.5,0,1,0,0.166666667,1150,30,1,5,0.3104032398,0.0,0.1378126641,195.3145124141,0,0,0,0.2698434257,1150,30,1.0],[1,8,0.0,0.0,0.0,302.875,0,1,0,0.125,1012,1012,1,8,0.0,0.2127572869,0.0,302.5507359885,0,1,0,0.3902276199,1011,1011,1.0],[1,9,0.0,0.0,0.0,185.0,0,1,0,0.111111111,1182,30,0,9,0.3227675102,0.0,0.1929144155,185.0881677317,0,0,0,0.0102634399,1182,29,0.0],[1,1,0.0,0.0,0.0,190.0,0,1,0,1.0,1196,14,0,1,0.0,0.0,0.0,190.1467372897,0,1,0,1.0,1195,13,1.0],[1,12,0.0,0.0,0.0,58.91666667,0,1,0,0.083333333,954,954,1,12,0.0,0.0,0.1088236165,58.7264955021,0,1,0,0.1504597888,953,954,0.0],[1,2,0.0,0.0,0.0,57.5,0,1,0,0.5,1200,4,0,1,0.0804602963,0.1819123021,0.0420157526,57.2935607339,0,0,0,0.6357002732,1199,4,0.0],[1,2,0.0,0.0,0.0,516.5,0,1,0,0.5,1150,30,0,1,0.123589056,0.0,0.0,516.7018311037,0,0,0,0.2239620229,1149,29,0.0],[1,4,0.0,0.0,0.0,502.0,0,1,0,0.25,1128,8,0,3,0.0209047446,0.0,0.0,501.8255519306,0,0,0,0.6154575373,1128,7,1.0],[1,1,0.0,0.0,0.0,34.0,0,1,0,1.0,1202,6,1,0,0.2057814434,0.2418441114,0.0,33.887866239,0,0,0,1.0,1201,6,0.0],[1,4,0.0,0.0,0.0,322.75,0,1,0,0.25,1138,18,0,3,0.0,0.0,0.1041742034,322.658450634,0,1,0,0.0455949917,1137,17,0.0],[1,1,0.0,0.0,0.0,34.0,0,1,0,1.0,1202,6,1,1,0.2309289318,0.0,0.0,33.9973828441,0,0,0,1.0,1201,5,0.0],[1,9,0.0,0.0,0.0,153.7777778,0,1,0,0.111111111,1056,1056,0,8,0.0335676221,0.0993161582,0.0,153.7712180085,0,1,0,0.4693595248,1056,1055,0.0],[1,6,0.0,0.0,0.0,149.3333333,0,1,0,0.166666667,1098,1098,1,6,0.0108123017,0.0,0.0,149.2833144787,0,1,0,0.0,1098,1097,0.0],[1,3,0.0,0.0,0.0,63.66666667,0,1,0,0.333333333,1056,1056,1,2,0.0,0.0,0.0,63.3431203096,0,0,0,0.6872280461,1055,1056,0.0],[1,2,0.0,0.0,0.0,205.0,0,1,0,0.5,996,996,1,2,0.0,0.0498284467,0.32737897,205.3158113781,0,0,0,0.5074261064,996,995,0.0],[1,8,0.0,0.0,0.0,111.25,0,1,0,0.125,1086,1086,0,8,0.0,0.1807564729,0.3537414988,111.1667849959,0,1,0,0.2181547296,1086,1086,1.0],[1,6,0.0,0.0,0.0,149.3333333,0,1,0,0.166666667,1098,1098,0,6,0.0,0.0,0.5193907435,149.4916132482,0,0,0,0.0041139493,1098,1098,1.0],[1,7,0.0,0.0,0.0,311.2857143,0,1,0,0.142857143,1012,1012,0,7,0.0,0.0,0.2122685364,311.7142822041,0,0,0,0.0,1011,1011,0.0],[1,1,0.0,0.0,0.0,15.0,0,1,0,1.0,1138,18,1,1,0.0,0.0,0.1534419047,15.2420215117,0,0,0,0.8270928945,1138,17,0.0],[1,8,0.0,0.0,0.0,111.25,0,1,0,0.125,1086,1086,1,8,0.1964996995,0.0,0.135192378,111.1280870883,0,1,0,0.3600743926,1085,1085,0.0],[1,4,0.0,0.0,0.0,502.0,0,1,0,0.25,1128,8,0,4,0.0,0.1384106644,0.0,501.9184550304,0,1,0,0.3647210432,1127,8,0.0],[1,12,0.0,0.0,0.0,131.25,0,1,0,0.083333333,1056,1056,0,12,0.0,0.0027966663,0.0,131.0019079692,0,1,0,0.0,1056,1056,1.0],[1,4,0.0,0.0,0.0,35.0,0,1,0,0.25,1150,30,1,3,0.0,0.3243614915,0.0,34.9442852931,0,1,0,0.3636566539,1150,29,0.0],[1,7,0.0,0.0,0.0,172.8571429,0,1,0,0.142857143,1114,1114,1,6,0.001169063,0.1674576253,0.0,173.0212329568,0,1,0,0.0,1114,1113,0.0],[1,8,0.0,0.0,0.0,162.25,0,1,0,0.125,1114,1114,1,7,0.2490227806,0.0,0.0,162.0530263764,0,0,0,0.0597319487,1114,1114,1.0],[1,19,0.0,0.0,0.0,41.68421053,0,1,0,0.052631579,996,996,1,18,0.0,0.6631043484,0.0,41.9381115637,0,1,0,0.0,996,995,0.0],[1,1,0.0,0.0,0.0,88.0,0,1,0,1.0,1114,1114,1,0,0.2606521775,0.0,0.0,88.1850436452,0,1,0,0.862694244,1114,1114,0.0],[1,9,0.0,0.0,0.0,185.0,0,1,0,0.111111111,1182,30,0,8,0.379734872,0.0,0.0,185.2164715944,0,1,0,0.0,1182,29,1.0],[1,1,0.0,0.013333333,0.013333333,375.0,1,1,0,1.0,1203,1121,1,0,0.1522338017,0.0,0.0,375.3189194543,0,1,0,1.0,1202,1121,0.0],[1,2,0.811278124,0.022727273,0.003246753,154.0,1,1,0,1.0,1205,1123,0,1,0.4459009003,0.1964376926,0.0,154.0831487444,1,1,0,1.0,1204,1123,0.0],[1,2,0.953837674,0.145985401,0.015641293,479.5,1,1,6,0.5,1207,32,1,2,0.613416806,0.1672062134,0.0,479.5718560696,0,0,5,0.5895149156,1206,31,0.0],[1,3,0.484019334,0.176250934,0.099327857,446.3333333,0,1,9,0.333333333,1210,35,0,3,1.0,0.0,0.4978106942,446.0507650739,0,1,8,0.3609970534,1209,35,1.0],[1,1,0.0,0.03525641,0.003205128,312.0,1,1,6,1.0,1211,1124,1,1,0.1319056477,0.181907691,0.0,311.9335920731,1,0,6,0.9139622306,1211,1123,0.0],[1,4,0.882304803,0.028799291,0.003101462,564.25,1,1,24,1.0,1215,1128,0,3,0.8931887873,0.0,0.0,564.28314705,0,1,23,0.869362788,1215,1127,1.0],[1,1,0.0,0.007672634,0.002557545,391.0,0,1,6,1.0,1216,1129,1,0,0.1473645892,0.0,0.3751258074,391.0552034597,0,1,6,0.7327569429,1216,1128,0.0],[1,1,0.0,0.006779661,0.001129944,885.0,1,1,7,1.0,1217,36,0,0,0.0,0.0,0.0,885.1490434579,0,1,7,0.9069141967,1217,36,0.0],[1,1,0.0,0.009615385,0.009615385,208.0,1,1,7,1.0,1218,1130,1,0,0.0049253489,0.0,0.0,207.4083004875,0,0,6,0.7447613008,1218,1130,1.0],[1,1,0.0,0.007909605,0.007909605,885.0,1,1,0,1.0,1219,37,1,0,0.3247867532,0.0,0.0,885.1708735508,1,1,0,1.0,1218,37,1.0],[1,3,0.0,0.0,0.0,4.333333333,1,1,0,0.333333333,1224,1135,0,3,0.1624793705,0.0558507676,0.0,4.1369847498,0,0,0,0.2964382985,1224,1135,0.0],[1,2,1.0,0.005012531,0.005012531,399.0,1,1,8,1.0,1221,1132,1,1,0.9007653426,0.0,0.6291142248,398.908446999,1,0,8,1.0,1220,1132,0.0],[1,6,0.984762163,0.010574018,0.009818731,220.6666667,1,1,35,0.833333333,1230,1141,1,6,1.0,0.0,0.0003631297,221.1093807407,1,0,35,0.6428589161,1229,1140,1.0],[1,1,0.0,0.012605042,0.00210084,476.0,1,1,3,1.0,1231,1142,0,1,0.0,0.3199238935,0.0903394569,475.9623122938,1,1,3,0.9396267315,1231,1141,1.0],[2,4,0.556969369,0.309145881,0.184051398,661.5,1,1,26,1.0,1235,73,1,3,0.4237318918,0.098300301,0.0,661.5436107335,0,1,26,1.0,1235,72,1.0],[1,1,0.0,0.012820513,0.012820513,156.0,1,1,10,1.0,1236,1143,1,1,0.0,0.0,0.0,155.9079886451,0,0,10,1.0,1236,1143,0.0],[1,1,0.0,0.018987342,0.006329114,158.0,1,1,0,1.0,1237,1144,0,1,0.0735381226,0.0,0.6509192951,157.9223322127,0,0,0,1.0,1236,1144,0.0],[1,1,0.0,0.090909091,0.0,11.0,1,1,10,1.0,1238,1145,1,1,0.0631201513,0.1860785404,0.1027526745,10.6172508194,0,0,9,1.0,1237,1145,0.0],[1,1,0.0,0.106060606,0.064393939,264.0,1,1,10,1.0,1239,1146,1,1,0.0,0.0987011427,0.0,264.4864927278,0,1,10,1.0,1239,1146,1.0],[1,2,0.964078765,0.012244898,0.006122449,490.0,1,1,7,1.0,1241,1148,1,1,0.8918740062,0.3145918463,0.2424783865,490.0307147291,0,0,7,1.0,1241,1148,1.0],[1,1,0.0,0.033613445,0.033613445,119.0,1,1,10,1.0,1242,1149,1,1,0.0798997212,0.4020904329,0.0,119.1382920115,0,1,9,1.0,1242,1148,0.0],[1,1,0.0,0.047449585,0.00118624,843.0,1,1,1,1.0,1243,35,0,0,0.0,0.0122541067,0.0,843.0656067911,1,0,0,0.4415302401,1242,34,0.0],[1,1,0.0,0.063973064,0.050505051,297.0,0,1,7,1.0,1244,36,1,0,0.0,0.5319342327,0.0,296.5800034995,0,0,7,1.0,1243,35,1.0],[1,2,0.764204507,0.010663507,0.010663507,422.0,1,1,10,1.0,1246,1151,0,2,0.5688543926,0.0288470633,0.0014921994,421.9780267626,0,0,10,1.0,1245,1151,0.0],[1,1,0.0,0.123076923,0.034615385,260.0,0,1,10,1.0,1247,1152,0,0,0.1432541836,0.3487696059,0.0933976382,259.8240059531,0,0,10,1.0,1247,1152,0.0],[1,4,0.915129626,0.011224827,0.001320568,757.25,1,1,40,0.5,1251,1156,1,3,0.8877185009,0.0044573392,0.0,757.6286217354,1,0,39,0.240194555,1251,1155,1.0],[1,2,0.817507288,0.025082237,0.000822368,1216.0,1,1,12,1.0,1253,1158,1,1,0.6401934357,0.0,0.0339272627,1216.1270763036,0,1,12,1.0,1253,1157,1.0],[1,2,0.811278124,0.041916168,0.005988024,167.0,1,1,22,0.5,1255,1160,1,2,0.9112835819,0.0,0.1661101849,167.1881919788,1,1,22,0.2649949168,1255,1159,0.0],[1,4,0.0,0.0,0.0,17.25,0,1,0,0.25,1259,1164,0,3,0.0841460555,0.0,0.0,17.6399284712,0,1,0,0.2042844181,1258,1163,0.0],[1,5,0.980825296,0.005985267,0.005524862,434.4,0,1,55,0.8,1264,1169,0,5,1.0,0.2583846501,0.0,434.4897082228,0,1,55,1.0,1263,1169,1.0],[1,1,0.0,0.001955034,0.001955034,1023.0,1,1,2,1.0,1265,40,1,1,0.0,0.0303999583,0.1816045312,1023.0543462585,1,0,1,0.7962181455,1265,40,0.0],[1,1,0.0,0.006339144,0.019017433,631.0,0,1,4,1.0,1266,41,1,1,0.0,0.0,0.0,631.2452362435,0,1,3,0.9922551074,1266,41,1.0],[1,3,0.501777012,0.051824818,0.00729927,456.6666667,0,1,30,0.333333333,1269,44,1,3,0.516699799,0.0,0.0933122889,456.8789634478,0,0,30,0.4852606469,1269,44,1.0],[1,9,0.949910113,0.020966803,0.011939429,381.5555556,1,1,54,0.777777778,1278,1178,0,8,1.0,0.0,0.1478975978,381.8812759055,1,1,54,0.7728782841,1278,1177,1.0],[1,6,0.861404892,0.045934773,0.028938907,362.8333333,1,1,35,1.0,1284,1184,1,6,0.5416334259,0.072004738,0.0,362.8074528868,1,0,34,0.9887673724,1283,1184,1.0],[1,3,0.932788378,0.027816412,0.009735744,239.6666667,0,1,32,1.0,1287,1187,0,2,0.8338662629,0.176747898,0.2731447508,239.9332133429,0,1,32,1.0,1286,1187,1.0],[1,6,0.641347354,0.053104256,0.007418977,426.8333333,0,1,64,1.0,1293,1193,1,5,0.4466838142,0.0,0.0,427.1291354694,0,1,63,1.0,1292,1193,1.0],[1,1,0.0,0.018808777,0.006269592,638.0,1,1,0,1.0,1294,45,0,1,0.1791972524,0.0,0.2322911427,637.9646283052,1,1,0,1.0,1294,45,0.0],[1,6,0.073780044,0.13004961,0.178951099,470.3333333,0,1,54,0.666666667,1300,51,0,5,0.0,0.3973450273,0.0757424492,470.2028528513,0,0,53,0.8835994262,1299,50,1.0],[1,9,0.0,0.0,0.0,75.44444444,0,1,0,0.111111111,1309,9,0,9,0.0,0.0,0.0,75.4835258041,0,0,0,0.159356075,1308,9,0.0],[1,4,0.609275554,0.133738602,0.072948328,411.25,0,1,23,1.0,1313,40,0,4,0.4555650474,0.0,0.1417615272,411.331709651,0,0,23,0.9930202396,1312,40,1.0],[1,1,0.0,0.046594982,0.001792115,558.0,0,1,13,1.0,1314,41,0,0,0.4290867145,0.0673087858,0.1627182911,557.5712377271,0,0,13,0.9813293013,1313,40,1.0],[1,2,0.73206669,0.023489933,0.020134228,447.0,1,1,15,1.0,1316,1195,1,2,0.7058275396,0.0,0.0,447.0172655238,1,1,14,0.8199649411,1315,1194,1.0],[1,1,0.0,0.0,0.0,1.0,0,1,0,1.0,1318,1197,0,0,0.0,0.1521637939,0.0,0.875571099,0,1,0,0.7134594221,1317,1197,0.0],[1,1,0.0,0.0,0.0,25.0,0,1,0,1.0,1317,1196,1,0,0.2155857183,0.3386713809,0.0,25.2589209805,0,1,0,0.5612841405,1317,1195,0.0],[1,1,0.0,0.033333333,0.033333333,30.0,1,1,2,1.0,1319,52,0,0,0.3540648258,0.1592198087,0.4272682409,29.8824396165,0,1,2,0.9231277444,1319,51,0.0],[1,1,0.0,0.002212389,0.002212389,904.0,0,2,3,1.0,1,1,1,1,0.0,0.2620592022,0.1140612962,903.5263635108,0,1,3,0.8394209771,0,1,0.0],[1,1,0.0,0.484057971,0.330434783,1035.0,1,2,3,1.0,2,1,1,0,0.0364806123,0.6198553441,0.0141754622,1034.5507306738,0,2,2,0.8070069741,1,0,1.0],[1,2,0.998845536,0.004267425,0.031294452,351.5,0,1,10,0.5,1321,1199,1,2,0.9494687512,0.0,0.0,351.0653133874,0,0,9,0.5467550769,1320,1199,0.0],[1,1,0.0,0.04109589,0.006849315,292.0,1,1,16,1.0,1322,1200,0,1,0.0,0.231066551,0.0671714746,292.3004846549,0,1,15,1.0,1322,1200,0.0],[1,4,0.0,0.0,0.0,13.5,0,1,0,0.25,1326,1204,1,3,0.0,0.0,0.0,13.4528644922,0,1,0,0.1127879472,1325,1203,0.0],[1,1,0.0,0.004694836,0.007042254,426.0,1,1,4,1.0,1327,1205,1,1,0.0,0.086290124,0.0,426.0136039416,0,0,4,0.6400164729,1326,1205,0.0],[1,2,1.0,0.01369863,0.006849315,146.0,1,1,7,1.0,1329,1207,0,2,0.9603906547,0.3000908229,0.0,146.1510068157,0,0,6,1.0,1329,1206,0.0],[1,1,0.0,0.030418251,0.030418251,263.0,1,1,4,1.0,1330,42,0,0,0.2955484733,0.147088102,0.2113359848,262.6537173868,0,0,4,0.8722209217,1329,41,0.0],[1,1,0.0,0.020547945,0.006849315,1022.0,1,1,4,1.0,1331,53,0,1,0.0,0.0393541554,0.0,1021.9855630863,0,1,3,1.0,1331,52,0.0],[1,1,0.0,0.004830918,0.004830918,1035.0,1,2,1,1.0,1332,54,1,0,0.0,0.0,0.0,1034.750384185,0,1,1,1.0,1331,53,1.0],[2,3,0.279121498,0.031969911,0.020216267,709.0,1,2,5,1.0,1335,99,1,2,0.0,0.1899993475,0.0,709.0367562143,1,2,5,1.0,1334,98,1.0],[1,1,0.0,0.00965251,0.00965251,1036.0,1,2,1,1.0,1336,56,1,0,0.0,0.0814557349,0.0,1036.3416254476,1,1,0,0.9386660101,1336,55,1.0],[1,1,0.0,0.001930502,0.001930502,1036.0,1,2,1,1.0,3,2,0,0,0.0,0.007289715,0.0688566441,1036.0440856051,0,1,0,1.0,3,2,0.0],[1,1,0.0,0.00972973,0.001081081,925.0,1,2,2,1.0,1337,45,0,1,0.1553143663,0.3254827231,0.0,925.2682036512,0,1,2,0.9209635506,1337,44,0.0],[1,1,0.0,0.037037037,0.037037037,54.0,1,1,19,1.0,1338,1208,1,1,0.0,0.0,0.2059931743,54.2190880553,1,0,18,0.7438700023,1338,1208,0.0],[1,1,0.0,0.007722008,0.007722008,1036.0,1,2,0,1.0,1339,57,0,0,0.0,0.0193751698,0.0,1035.9836378626,0,1,0,0.8358322335,1339,57,0.0],[1,4,0.692229157,0.047730829,0.047730829,319.5,0,2,57,0.75,1343,61,0,4,0.3470447662,0.0335025389,0.1285902067,319.3066985274,0,2,56,1.0,1343,61,1.0],[1,1,0.0,0.022727273,0.068181818,44.0,1,1,20,1.0,1344,1209,0,0,0.0,0.2605708621,0.0,44.4635395628,0,1,20,0.9528943121,1343,1209,0.0],[1,1,0.0,0.001930502,0.001930502,1036.0,0,2,1,1.0,1345,62,1,1,0.0478582121,0.0,0.1604651674,1035.8143138148,0,1,1,1.0,1344,62,0.0],[1,1,0.0,0.012345679,0.012345679,162.0,0,1,21,1.0,1346,1210,0,1,0.0,0.0215282024,0.0,161.6966967001,0,0,20,0.9771427888,1345,1209,0.0],[2,9,0.944964192,0.013310185,0.021990741,192.0,0,1,189,0.888888889,1355,1281,1,8,0.8570569727,0.1410574087,0.0,192.28438755,0,0,189,0.530907425,1355,1281,0.0],[1,4,0.80390132,0.077477477,0.034234234,277.5,1,1,84,0.5,1359,1222,0,4,0.4782670227,0.0,0.2186794125,277.3122721181,1,0,83,0.2121631738,1359,1221,1.0],[1,1,0.0,0.005387931,0.002155172,928.0,1,2,2,1.0,1360,46,0,1,0.0,0.0,0.1756863,927.6186573491,0,2,2,1.0,1359,46,0.0],[1,1,0.0,0.060019361,0.062923524,1033.0,1,2,1,1.0,1361,64,0,1,0.1525721143,0.0882668678,0.0103267873,1032.9250480754,1,2,1,0.9048501237,1360,64,1.0],[2,3,0.952090357,0.007127584,0.006414825,467.6666667,1,1,47,1.0,1364,1289,2,2,0.9077722755,0.3238369895,0.0,467.5485804144,0,1,46,1.0,1363,1288,1.0],[1,1,0.0,0.003229279,0.002152853,929.0,0,2,0,1.0,1365,47,0,1,0.0458981888,0.1610365559,0.3082606419,929.0757736455,0,1,0,1.0,1364,46,0.0],[1,5,0.0,0.0,0.0,0.0,0,1,40,0.2,1370,14,0,4,0.0191703698,0.0,0.0,0.1469434223,0,1,39,0.1365136651,1369,14,0.0],[1,4,0.0,0.0,0.0,0.0,0,1,32,0.25,1374,18,0,4,0.113992985,0.0,0.0945229998,0.1205894429,0,1,31,0.2516223494,1373,18,0.0],[1,1,0.0,0.001079914,0.004319654,926.0,0,2,1,1.0,1375,48,1,0,0.0278295339,0.3133263168,0.0027674692,925.7190936699,0,1,1,1.0,1374,47,0.0],[1,1,0.0,0.005847953,0.001949318,1026.0,1,1,5,1.0,1376,66,0,1,0.0,0.1694231118,0.0,1026.288440004,0,1,5,1.0,1376,65,0.0],[1,2,0.448864489,0.034172662,0.023381295,556.0,1,2,5,1.0,1378,50,0,1,0.7624734734,0.0,0.0,556.3927744209,0,1,5,1.0,1378,50,0.0],[1,1,0.0,0.1,0.0,10.0,1,1,15,1.0,1379,1225,1,0,0.0,0.1047820254,0.2839580525,9.6378898693,0,0,15,1.0,1378,1224,0.0],[1,4,0.966457282,0.011820331,0.011820331,317.25,1,1,75,1.0,1383,1229,1,4,0.8143756481,0.0,0.2362799381,317.2717877779,0,0,74,1.0,1383,1228,1.0],[1,2,0.811278124,0.02278481,0.058227848,197.5,1,1,25,1.0,1385,1231,1,2,0.3895982529,0.0357665808,0.026558024,197.3758244133,0,0,24,1.0,1385,1231,0.0],[1,1,0.0,0.023529412,0.005882353,170.0,1,1,9,1.0,1386,1232,1,0,0.3653904256,0.0426739598,0.0,169.5582904488,1,0,8,1.0,1385,1231,0.0],[1,1,0.0,0.024691358,0.024691358,81.0,1,1,26,1.0,1387,1233,0,0,0.0,0.1752867205,0.0183087862,80.9942778499,1,1,26,1.0,1387,1233,0.0],[1,1,0.0,0.007633588,0.002544529,393.0,1,1,20,1.0,1388,1234,0,1,0.0,0.4553166038,0.0459152817,393.2955041549,1,1,19,1.0,1387,1234,0.0],[1,1,0.0,0.006763285,0.002898551,1035.0,1,2,6,1.0,4,3,1,0,0.0,0.0,0.0,1034.9759784496,0,2,5,0.69627001,4,3,0.0],[1,6,0.697279835,0.049778761,0.049225664,301.3333333,1,2,94,0.666666667,1394,56,1,5,0.3392154617,0.1679804154,0.148325417,301.1775176894,0,1,94,0.663253454,1394,56,1.0],[1,2,0.918295834,0.003961517,0.001131862,883.5,1,1,45,1.0,1396,1236,1,2,0.8101759505,0.0954604459,0.0,883.5634973416,1,0,45,0.9650090962,1395,1236,0.0],[1,2,0.359101626,0.017977528,0.006741573,890.0,1,1,0,0.5,1398,1238,0,2,0.3125751898,0.1507244055,0.0,889.906789488,0,0,0,0.4513343118,1398,1237,0.0],[1,3,0.936084711,0.008,0.002461538,541.6666667,1,1,58,1.0,1401,1241,0,3,0.8646195063,0.0,0.0,541.7079955599,1,0,57,0.605548643,1400,1240,0.0],[1,1,0.0,0.03030303,0.03030303,66.0,1,2,9,1.0,5,4,0,0,0.1657627438,0.3741301594,0.1890071807,65.8866923295,0,1,8,1.0,4,4,0.0],[1,1,0.0,0.002309469,0.002309469,866.0,1,1,21,1.0,1402,1242,0,1,0.0,0.0,0.3201982604,866.001907901,1,0,21,0.7279016999,1402,1242,0.0],[1,2,0.335125399,0.045709703,0.044907779,623.5,1,2,6,0.5,1404,58,0,1,0.263748756,0.0430769386,0.2358176005,623.0042672698,1,2,6,0.5674896264,1403,57,0.0],[1,1,0.0,0.001932367,0.001932367,1035.0,1,2,5,1.0,1405,67,0,1,0.0264673063,0.0,0.0,1035.0368327011,1,2,4,0.6491628983,1404,67,1.0],[1,1,0.0,0.117647059,0.117647059,17.0,0,1,34,1.0,1406,1243,0,1,0.0,0.0281822772,0.4307634898,17.211698844,0,0,33,1.0,1405,1243,0.0],[1,2,0.918295834,0.00624025,0.012480499,320.5,1,1,55,1.0,1408,1245,1,1,0.6636582918,0.0,0.0,320.5640818809,1,0,54,0.8736554511,1407,1245,0.0],[1,1,0.0,0.012195122,0.012195122,410.0,1,1,24,1.0,1409,1246,0,0,0.0471671639,0.0,0.0,409.985596975,0,1,24,1.0,1409,1246,0.0],[1,2,1.0,0.005722461,0.005722461,349.5,1,1,68,1.0,1411,1248,1,2,1.0,0.0,0.4369000905,349.0766443024,0,1,67,0.6981259132,1411,1248,0.0],[1,2,0.566509507,0.033568905,0.006183746,566.0,1,2,9,1.0,1413,60,1,2,0.3413705226,0.0,0.3382453925,566.4439644423,0,2,9,1.0,1412,59,0.0],[1,1,0.0,0.040816327,0.040816327,49.0,0,1,34,1.0,1414,1249,0,0,0.0,0.0,0.0,48.8808996385,0,1,34,0.9198655309,1414,1248,0.0],[1,2,0.945660305,0.012244898,0.010204082,490.0,1,1,44,1.0,1416,1251,1,2,1.0,0.0,0.0,490.0535385652,0,0,44,0.9532070215,1416,1251,0.0],[2,2,0.986367607,0.019383698,0.005964215,1006.0,0,2,6,1.0,1418,129,1,1,1.0,0.0817701408,0.0,1006.1716107313,0,1,6,1.0,1417,128,0.0],[1,1,0.0,0.053475936,0.002673797,374.0,1,1,20,1.0,1419,1252,1,1,0.0,0.3430319204,0.3147939085,374.4099846421,1,1,20,0.7375598256,1419,1252,0.0],[1,1,0.0,0.01242236,0.01242236,161.0,1,1,23,1.0,1420,1253,0,0,0.0,0.1835581852,0.2138447476,161.5479317867,1,1,23,1.0,1419,1253,0.0],[2,2,0.393915257,0.027915633,0.035980149,806.0,1,1,37,1.0,1422,1323,2,2,0.0,0.2506511549,0.4570449036,806.0454805277,0,0,37,0.631090475,1421,1323,0.0],[1,1,0.0,0.007648184,0.005736138,1046.0,1,2,0,1.0,1423,70,1,0,0.0,0.0,0.2601691462,1045.7725102093,0,1,0,0.7050554922,1423,70,0.0],[1,1,0.0,0.003095975,0.002063983,969.0,1,2,0,1.0,1424,62,1,0,0.0,0.0,0.0430297984,968.8154323282,0,2,0,1.0,1423,62,0.0],[1,1,0.0,0.017857143,0.022321429,224.0,1,1,37,1.0,1425,1255,0,0,0.2044036128,0.0352596966,0.0156555657,223.7600097191,1,0,36,1.0,1425,1254,0.0],[1,1,0.0,0.188888889,0.205555556,180.0,1,1,37,1.0,1426,1256,1,1,0.1415126133,0.2680780887,0.0,179.5737614742,0,1,36,0.9280085023,1426,1256,0.0],[1,6,0.813859243,0.081702128,0.045106383,195.8333333,1,1,200,0.833333333,1432,1262,0,5,0.3715889204,0.0,0.0,195.8614642784,1,0,199,0.6467143474,1431,1261,0.0],[1,1,0.0,0.003412969,0.003412969,586.0,0,1,5,1.0,1433,1263,1,1,0.0,0.0738925975,0.4699777567,585.7647978634,0,0,5,1.0,1433,1262,0.0],[1,1,0.0,0.003389831,0.003389831,590.0,1,1,32,1.0,1434,1264,1,0,0.3195548973,0.2399678381,0.4191842238,590.1706367968,0,1,31,0.5129329901,1434,1263,0.0],[1,1,0.0,0.0,0.0,193.0,0,1,0,1.0,1452,18,1,0,0.0959568765,0.3212192057,0.1314663061,193.2928136219,0,1,0,1.0,1452,17,1.0],[1,2,0.0,0.0,0.0,119.0,0,1,0,0.5,1438,4,0,1,0.0,0.198248129,0.1691618319,119.1694147806,0,1,0,0.6232037028,1438,3,0.0],[1,2,0.0,0.0,0.0,119.0,0,1,0,0.5,1438,4,1,1,0.0309787983,0.0230885836,0.0,119.3361289171,0,1,0,0.7424977401,1438,3,1.0],[1,3,0.0,0.0,0.0,37.0,0,1,0,0.333333333,1444,10,0,2,0.0,0.0,0.0,37.0375217556,0,1,0,0.1455206138,1444,10,0.0],[1,3,0.0,0.0,0.0,37.0,0,1,0,0.333333333,1444,10,0,2,0.0314990724,0.0787912888,0.0,36.5658189167,0,1,0,0.0,1443,10,0.0],[1,3,0.0,0.0,0.0,48.66666667,0,1,0,0.333333333,1450,16,0,3,0.4798259047,0.0,0.2562914972,48.3719487043,0,0,0,0.4632966819,1449,16,0.0],[1,3,0.0,0.0,0.0,48.66666667,0,1,0,0.333333333,1450,16,1,2,0.1131790296,0.0,0.0467385895,48.4765046434,0,0,0,0.5095430326,1450,15,0.0],[1,1,0.0,0.0,0.0,193.0,0,1,0,1.0,1452,18,0,0,0.194068069,0.0,0.0,193.0840470899,0,0,0,1.0,1452,18,0.0],[1,1,0.0,0.025581395,0.002325581,430.0,1,1,27,1.0,1453,1265,0,1,0.2196865602,0.2177141769,0.4552997169,430.0804115388,0,0,27,0.9796902763,1453,1265,0.0],[1,1,0.0,0.008163265,0.008163265,245.0,1,1,0,1.0,1454,1266,1,0,0.0,0.0,0.0,245.350419945,1,1,0,0.8134241919,1454,1266,0.0],[1,1,0.0,0.01056338,0.01056338,284.0,1,1,0,1.0,1455,1267,0,0,0.1119562467,0.0,0.2140836418,284.2458383342,0,1,0,1.0,1455,1266,0.0],[1,1,0.0,0.010380623,0.010380623,289.0,1,1,0,1.0,1456,1268,0,0,0.0647911651,0.1371378979,0.0310920245,288.9067848267,1,0,0,1.0,1455,1268,0.0],[1,1,0.0,0.025581395,0.002325581,430.0,1,1,23,1.0,1457,1269,0,0,0.0047741238,0.0,0.290814805,430.4105373154,1,0,23,1.0,1457,1269,0.0],[1,3,0.985056822,0.009580838,0.009580838,278.3333333,1,1,83,1.0,1460,1272,1,3,1.0,0.1085223526,0.0,278.60068287,0,0,83,1.0,1459,1272,0.0],[1,1,0.0,0.10738255,0.144295302,298.0,1,1,31,1.0,1461,63,0,0,0.0,0.0,0.421825401,297.9527204261,0,0,30,1.0,1461,62,0.0],[1,1,0.0,0.177257525,0.210702341,299.0,1,1,10,1.0,1462,64,0,1,0.0,0.0,0.327907377,298.8919767297,1,1,10,1.0,1461,64,0.0],[1,3,0.985056822,0.004996877,0.004996877,533.6666667,1,1,123,0.666666667,1465,1275,0,2,1.0,0.1637942326,0.0,533.4812326232,1,1,122,0.7774082739,1464,1275,0.0],[1,1,0.0,0.002484472,0.002484472,805.0,1,1,0,1.0,1468,1278,0,0,0.0825335812,0.0,0.3728518596,805.3567032144,1,1,0,1.0,1468,1277,0.0],[1,1,0.0,0.003942181,0.003942181,761.0,1,1,0,1.0,1466,1276,1,0,0.2500581988,0.1547925649,0.0,761.3642762963,1,0,0,0.8772948286,1466,1275,0.0],[1,1,0.0,0.085714286,0.085714286,35.0,1,1,0,1.0,1467,1277,0,1,0.1480720426,0.0,0.0,35.1287138579,1,0,0,0.8283108964,1467,1276,0.0],[1,1,0.0,0.004872107,0.004872107,821.0,0,1,31,1.0,1469,1279,0,0,0.2033134988,0.0,0.0,820.7236888391,0,1,30,1.0,1469,1278,0.0],[1,1,0.0,0.157894737,0.157894737,19.0,0,1,0,1.0,1470,1280,0,1,0.0,0.3896544565,0.0,19.1770618016,0,0,0,0.8465646583,1470,1280,0.0],[1,2,0.985228136,0.008293839,0.008293839,422.0,0,1,54,1.0,1472,1282,0,2,1.0,0.1478275861,0.0,422.0920433045,0,0,53,1.0,1472,1281,1.0],[1,1,0.0,0.006688963,0.006688963,299.0,1,1,0,1.0,1473,65,1,0,0.2093452369,0.1627938419,0.0,299.1723544264,1,0,0,1.0,1473,64,0.0],[1,1,0.0,0.006711409,0.006711409,298.0,1,1,31,1.0,1474,66,1,1,0.0,0.0,0.0,297.8889834209,1,0,31,1.0,1473,66,0.0],[1,1,0.0,0.0,0.0,0.0,0,1,0,1.0,1478,1286,1,0,0.0,0.2397081069,0.0,0.1540474702,0,1,0,0.8560180554,1478,1285,0.0],[1,1,0.0,0.166666667,0.0,30.0,1,1,0,1.0,1475,1283,0,0,0.0,0.1563765072,0.4722095156,30.0687699035,1,0,0,1.0,1475,1282,0.0],[1,1,0.0,3.166666667,0.0,12.0,1,1,0,1.0,1479,1287,0,1,0.2995393327,1.0,0.5116694669,12.3698370232,0,1,0,0.6600158223,1478,1286,0.0],[1,1,0.0,0.0,0.0,0.0,0,1,0,1.0,1480,1288,0,0,0.0414534457,0.0,0.0,0.0443888016,0,0,0,0.786914942,1480,1288,0.0],[1,1,0.0,0.0,0.0,0.0,0,1,0,1.0,1476,1284,0,0,0.0,0.0,0.074535801,0.0440588101,0,1,0,1.0,1476,1283,0.0],[1,1,0.0,4.75,0.0,4.0,1,1,0,1.0,1477,1285,0,0,0.6167119513,1.0,0.0468203935,3.6185712111,0,0,0,1.0,1477,1284,0.0],[1,1,0.0,1.571428571,0.0,91.0,1,1,0,1.0,1481,1289,1,0,0.0,1.0,0.0145131756,90.740335391,1,1,0,1.0,1481,1289,0.0],[1,2,0.985228136,0.003081664,0.002311248,649.0,1,1,71,1.0,1486,1294,1,1,0.9255899814,0.3419267728,0.0,649.0625201224,0,1,71,1.0,1485,1294,0.0],[1,1,0.0,0.0,0.0,0.0,0,1,0,1.0,1482,1290,0,0,0.0236976483,0.2864843708,0.0,0.5129580872,0,1,0,1.0,1481,1290,0.0],[1,2,0.439496987,0.175824176,0.005494505,91.0,1,1,28,1.0,1484,1292,1,1,0.0848857886,0.0,0.1948587731,90.9504261278,0,0,28,1.0,1484,1291,0.0],[1,4,0.982798115,0.007338225,0.002668446,374.75,1,1,100,1.0,1490,1298,1,4,0.9143234759,0.5068928023,0.0593033542,374.6607625708,1,1,100,0.6880894579,1490,1298,0.0],[1,4,0.76796201,1.932773109,0.0,29.75,0,1,0,1.0,1494,1302,0,3,0.759298852,1.0,0.0,30.1903289236,0,1,0,0.7007486158,1493,1301,0.0],[1,1,0.0,0.003412969,0.010238908,586.0,1,1,34,1.0,1495,1303,1,0,0.4683396878,0.0,0.4895132619,586.1544517507,0,1,33,1.0,1495,1303,0.0],[1,1,0.0,0.006711409,0.006711409,298.0,1,1,31,1.0,1496,67,1,1,0.0,0.1281925817,0.2069791892,297.8112726565,1,0,30,0.779196044,1496,66,0.0],[1,1,0.0,0.001912046,0.001912046,1046.0,0,2,6,1.0,6,5,0,1,0.0453071463,0.128372712,0.0,1046.5125776211,0,2,6,0.4256246175,6,5,0.0],[1,2,0.376019851,0.149321267,0.099547511,221.0,1,1,0,0.5,1499,1306,1,1,0.0,0.0864703069,0.4760446973,221.0660487481,0,1,0,0.1056175535,1498,1305,0.0],[1,1,0.0,1.272727273,0.181818182,11.0,1,1,0,1.0,1497,1304,0,1,0.0,1.0,0.2682475283,10.8493381472,0,1,0,0.8376846058,1497,1303,0.0],[1,3,0.520126189,0.174392936,0.099337748,151.0,1,1,103,1.0,1502,1309,1,2,0.7114517029,0.1450047485,0.1876838285,150.7296646925,0,0,103,1.0,1501,1309,1.0],[2,12,0.71624088,0.059899749,0.018295739,332.5,1,1,379,0.833333333,1514,1391,2,12,0.9485508797,0.001573255,0.0,332.1816722996,0,1,379,1.0,1513,1391,1.0],[1,1,0.0,0.112359551,0.011235955,89.0,1,1,0,1.0,1515,1318,0,1,0.1170795758,0.2248133668,0.0,89.0093896776,1,1,0,1.0,1515,1318,0.0],[1,3,0.730929509,0.073414113,0.015680684,467.6666667,1,1,46,0.666666667,1518,1321,1,3,0.7257871337,0.1997741325,0.0,467.7544797876,1,1,46,0.2910979375,1518,1320,0.0],[1,2,0.985228136,0.012121212,0.009090909,165.0,1,1,0,0.5,1520,1323,0,1,0.6620970115,0.0,0.0,164.8375935775,1,0,0,0.2014295782,1520,1322,0.0],[2,5,0.544681741,0.059322034,0.021934197,401.2,1,1,115,0.6,1525,1402,1,4,0.1632206047,0.0,0.0,401.6374089938,0,1,115,0.854020985,1525,1402,0.0],[1,1,0.0,0.019607843,0.019607843,153.0,1,1,46,1.0,1526,78,0,1,0.0038265887,0.0,0.0,152.9264573592,1,1,46,0.5941712367,1526,78,0.0],[1,2,0.922919288,0.115173675,0.014625229,273.5,1,1,39,1.0,1528,1327,1,1,0.3928472568,0.2289536902,0.0,273.8989482948,1,1,39,0.9292654261,1528,1326,0.0],[1,1,0.0,0.051771117,0.013623978,367.0,1,1,0,1.0,1529,1328,1,0,0.392344092,0.0,0.0,366.6930366391,1,0,0,0.4098757089,1528,1327,0.0],[1,1,0.0,0.244444444,0.016666667,180.0,1,1,37,1.0,1530,1329,0,1,0.0,0.1791513217,0.0,179.8798636272,1,1,36,0.5020804227,1530,1328,0.0],[1,1,0.0,0.020689655,0.013793103,145.0,1,1,45,1.0,1531,79,0,1,0.2718966098,0.0254011358,0.1075096379,144.9754665013,0,0,45,1.0,1530,79,0.0],[1,1,0.0,0.020689655,0.013793103,145.0,1,1,2,1.0,1532,80,1,1,0.0837041554,0.2017361043,0.3626571394,145.0145627977,0,1,2,0.5311616014,1531,80,0.0],[1,22,0.893421868,0.034542314,0.01155839,342.1363636,0,1,741,0.818181818,1554,1351,1,21,0.8901080048,0.1876798598,0.2942697654,341.7933442954,0,0,741,0.6618506161,1554,1350,1.0],[1,1,0.0,0.003322259,0.003322259,602.0,0,1,48,1.0,1555,1352,1,1,0.0356319187,0.0,0.0,601.9178713549,0,1,47,0.8114742495,1555,1352,0.0],[1,2,0.0,0.0,0.0,127.5,0,1,0,0.5,1560,1357,1,1,0.5315924655,0.0769246984,0.0228207027,127.8290527843,0,0,0,0.7761877943,1560,1356,0.0],[1,1,0.0,0.0,0.0,742.0,0,1,0,1.0,1558,1355,0,1,0.0,0.0,0.3906644663,742.1244755578,0,0,0,1.0,1558,1354,0.0],[1,2,0.0,0.0,0.0,538.5,0,1,0,0.5,1557,1354,1,2,0.0,0.0807431481,0.3908421114,538.5877357695,0,1,0,0.9235916674,1556,1354,1.0],[1,1,0.0,0.111111111,0.023391813,342.0,1,1,48,1.0,1561,1358,0,1,0.075282457,0.3530021131,0.0,341.8105586165,0,0,48,1.0,1561,1358,0.0],[1,2,0.945660305,0.012295082,0.010245902,488.0,1,1,41,1.0,1563,1360,1,2,1.0,0.2946093298,0.0659247902,488.1285548381,1,1,41,0.5791963961,1563,1359,0.0],[1,1,0.0,0.111111111,0.023391813,342.0,1,1,42,1.0,1564,1361,1,1,0.0688272859,0.0,0.1041183567,341.531978717,0,1,42,1.0,1564,1360,0.0],[1,3,0.0,0.0,0.0,25.0,0,1,0,0.333333333,1567,1364,0,2,0.4678345009,0.0,0.0,24.8039427869,0,1,0,0.3786087195,1567,1364,0.0],[1,1,0.0,0.0,0.0,3.0,0,1,0,1.0,1568,1,0,1,0.0,0.083671642,0.0,3.3320930426,0,1,0,0.4794795291,1567,0,0.0],[1,1,0.0,0.064122137,0.059541985,655.0,0,1,13,1.0,1569,1365,0,1,0.0,0.0,0.2586154809,654.8577349751,0,1,13,1.0,1568,1364,1.0],[1,1,0.0,1.095238095,0.095238095,21.0,0,1,0,1.0,1570,2,0,1,0.0,1.0,0.0,21.3188923126,0,1,0,1.0,1570,2,0.0],[1,1,0.0,1.25,0.041666667,24.0,0,1,0,1.0,1571,3,0,0,0.0,1.0,0.0,24.1261391682,0,1,0,1.0,1570,2,1.0],[1,5,0.912697655,0.010412328,0.004997918,480.2,0,1,181,1.0,1576,1370,0,4,1.0,0.0,0.0,479.6380420041,0,0,181,0.5601112635,1576,1370,1.0],[1,3,0.975815904,0.008507347,0.005413766,431.0,1,1,52,1.0,1579,1373,0,2,1.0,0.3998626458,0.0,431.043508257,1,1,52,1.0,1578,1372,0.0],[1,1,0.0,0.033460803,0.015296367,1046.0,0,2,29,1.0,1580,81,1,1,0.0,0.0,0.0,1046.062895415,0,2,29,0.913296047,1580,81,0.0],[1,1,0.0,0.117647059,0.074303406,969.0,0,2,27,1.0,1581,68,1,0,0.085496029,0.2063775467,0.3545980936,969.0728575611,0,2,27,1.0,1580,68,0.0],[1,28,0.965989877,25.0,25.0,0.0,0,1,940,0.285714286,1609,1401,1,27,0.9484880526,1.0,1.0,0.2983317541,0,0,940,0.0,1609,1400,0.0],[1,1,0.0,0.0,0.0,10.0,0,1,0,1.0,1610,4,1,0,0.4490748546,0.1449583979,0.0,10.1670320392,0,0,0,1.0,1609,3,0.0],[1,2,0.0,0.0,0.0,28.0,0,1,0,0.5,1619,13,0,1,0.484229636,0.4113938715,0.0,27.9486702037,0,1,0,0.5148953746,1619,12,0.0],[1,6,0.0,0.0,0.0,63.33333333,0,1,0,0.166666667,1617,11,1,6,0.3723226858,0.0,0.0,63.716804565,0,1,0,0.2937723043,1616,10,1.0],[1,1,0.0,0.0,0.0,74.0,0,1,0,1.0,1637,31,1,0,0.2327993764,0.0,0.0,73.7175651183,0,1,0,0.856910447,1636,31,1.0],[1,5,0.0,0.0,0.0,36.8,0,1,0,0.2,1635,29,1,5,0.0559584329,0.0,0.1342986275,37.1624323105,0,0,0,0.0420601741,1634,29,1.0],[1,1,0.0,0.0,0.0,19.0,0,1,0,1.0,1611,5,1,0,0.0,0.0,0.0049516516,18.8466588425,0,0,0,0.7281695102,1610,5,0.0],[1,10,0.0,0.0,0.0,31.7,0,1,0,0.1,1629,23,0,10,0.2068981609,0.0,0.0428810305,31.6994991538,0,0,0,0.206583562,1628,23,1.0],[1,1,0.0,0.0,0.0,13.0,0,1,0,1.0,1630,24,0,0,0.0,0.0,0.0,12.4558229186,0,0,0,0.7550287271,1630,23,0.0],[1,1,0.0,0.0,0.0,15.0,0,1,0,1.0,1636,30,1,1,0.0431950548,0.0805395695,0.0,15.3024559309,0,0,0,1.0,1635,29,1.0],[1,1,0.0,0.024096386,0.012048193,83.0,0,1,49,1.0,1638,1402,1,1,0.0180835346,0.0,0.3646584936,83.2393245566,0,0,49,0.9996881939,1638,1402,0.0],[1,1,0.0,0.12,0.04,25.0,0,1,0,1.0,1639,32,1,0,0.3465496987,0.1531321001,0.1164056527,25.037412915,0,1,0,0.930617437,1639,31,0.0],[1,1,0.0,0.038461538,0.0,26.0,0,1,0,1.0,1640,33,1,0,0.0764847751,0.0,0.0,25.6420532248,0,1,0,1.0,1639,33,0.0],[1,1,0.0,0.137931034,0.0,29.0,0,1,0,1.0,1641,34,0,0,0.0,0.0,0.0152172859,29.0759039206,0,0,0,1.0,1641,34,0.0],[1,5,0.950175388,0.003846154,0.010576923,208.0,0,1,114,0.8,1646,1407,1,4,0.8627137778,0.0,0.3529495091,207.7108666478,0,0,113,1.0,1646,1406,0.0],[1,5,0.995413307,0.002200704,0.004841549,454.4,0,1,135,0.8,1651,1412,1,5,0.8791316537,0.0,0.0830948134,454.805161988,0,0,135,0.6148277162,1651,1412,0.0],[1,1,0.0,0.005154639,0.020618557,194.0,0,1,49,1.0,1652,1413,1,1,0.0,0.0,0.0,194.1896939474,0,0,49,0.7222264791,1652,1412,0.0],[1,1,0.0,0.091428571,0.068571429,175.0,0,1,32,1.0,1653,69,1,0,0.0,0.0,0.0,175.1164837029,0,0,32,1.0,1653,68,0.0],[1,1,0.0,0.111111111,0.333333333,9.0,0,1,0,1.0,1654,35,0,1,0.0,0.2522485069,0.4818627036,9.3318278733,0,0,0,1.0,1653,35,0.0],[1,11,0.613374776,0.006811989,0.006811989,133.4545455,0,1,539,0.272727273,1665,1424,0,11,0.4475776236,0.0,0.0742156188,133.7774492829,0,1,539,0.3710410791,1664,1423,1.0],[1,1,0.0,0.0,0.0,55.0,0,1,0,1.0,1671,41,1,1,0.4363170026,0.1052172921,0.1970256283,55.3513535619,0,0,0,1.0,1670,40,0.0],[1,15,0.0,0.0,0.0,42.26666667,0,1,0,0.066666667,1690,60,0,14,0.1540500158,0.299919897,0.0722090714,42.4015291585,0,1,0,0.0,1690,60,1.0],[1,2,0.0,0.0,0.0,167.0,0,1,0,0.5,1675,45,1,2,0.2118663746,0.1503240129,0.0,167.454068542,0,0,0,0.4847561855,1675,45,1.0],[1,2,0.0,0.037037037,0.111111111,13.5,0,1,0,1.0,1667,37,1,1,0.3149920288,0.0938478496,0.0,13.2479805327,0,0,0,0.9419955032,1666,36,0.0],[1,2,0.0,0.0,0.0,30.5,0,1,0,0.5,1670,40,1,2,0.0,0.1921771062,0.0,30.2922702728,0,0,0,0.5188662433,1669,39,1.0],[1,1,0.0,0.0,0.0,35.0,0,1,0,1.0,1668,38,1,1,0.591916307,0.0421882367,0.0574046644,35.3659045102,0,0,0,1.0,1667,38,1.0],[1,1,0.0,0.0,0.0,57.0,0,1,0,1.0,1672,42,1,0,0.0563265904,0.2044812576,0.0,57.2734031047,0,1,0,0.8264507474,1671,41,0.0],[1,1,0.0,0.0,0.0,63.0,0,1,0,1.0,1673,43,0,0,0.5926452036,0.3976126992,0.3363599902,63.6027844491,0,0,0,0.7976065659,1672,42,0.0],[1,1,0.0,0.0,0.0,67.0,0,1,0,1.0,1693,63,1,1,0.0,0.0,0.0,66.6450322239,0,0,0,0.7486851006,1692,62,1.0],[1,3,0.0,0.0,0.0,12.66666667,0,1,0,0.333333333,1717,87,1,2,0.5022902104,0.0,0.1219443865,12.9830926894,0,1,0,0.1842120466,1717,87,1.0],[1,1,0.0,0.0,0.0,635.0,0,1,0,1.0,1694,64,1,1,0.0,0.0538039858,0.2272839548,634.9980914197,0,1,0,1.0,1694,63,1.0],[1,1,0.0,0.0,0.0,156.0,0,1,0,1.0,1703,73,0,0,0.0,0.0,0.1311199354,155.9741223907,0,1,0,0.8863563779,1703,72,0.0],[1,1,0.0,0.0,0.0,180.0,0,1,0,1.0,1699,69,1,1,0.0,0.0,0.0,180.0003984676,0,1,0,0.8790850149,1699,68,1.0],[1,1,0.0,0.0,0.0,20.0,0,1,0,1.0,1708,78,1,0,0.273126976,0.0,0.0,19.9518431008,0,1,0,1.0,1707,77,0.0],[1,1,0.0,0.0,0.0,126.0,0,1,0,1.0,1714,84,1,0,0.0,0.0,0.0,126.2971810894,0,1,0,1.0,1713,84,0.0],[1,1,0.0,0.0,0.0,6.0,0,1,0,1.0,1713,83,1,0,0.2038058406,0.0,0.0809038127,6.0054090654,0,1,0,1.0,1713,83,0.0],[1,3,0.0,0.0,0.0,23.66666667,0,1,0,0.333333333,1702,72,0,2,0.0,0.0909070223,0.0,23.5659161479,0,1,0,0.226788129,1702,71,1.0],[1,4,0.0,0.0,0.0,151.25,0,1,0,0.25,1712,82,1,4,0.0,0.4342059281,0.0128241865,151.2212966057,0,0,0,0.2338738256,1712,81,1.0],[1,3,0.0,0.0,0.0,25.0,0,1,0,0.333333333,1706,76,0,2,0.2091770492,0.0,0.1196133299,24.8854164015,0,1,0,0.3913825653,1706,75,0.0],[1,2,0.0,0.0,0.0,215.0,0,1,0,0.5,1692,62,0,1,0.2009529969,0.2334407653,0.0,215.1133824692,0,1,0,0.5079651904,1691,61,1.0],[1,4,0.0,0.0,0.0,15.0,0,1,0,0.25,1698,68,1,4,0.0,0.0,0.0270286351,14.8747493714,0,1,0,0.386863357,1698,67,0.0],[1,1,0.0,0.0,0.0,176.0,0,1,0,1.0,1707,77,1,0,0.0,0.0,0.3284100244,175.5419657251,0,0,0,0.9426798347,1706,77,1.0],[1,2,0.0,0.0,0.0,13.5,0,1,0,0.5,1752,122,0,1,0.0988013083,0.0,0.1087333552,13.6950243498,0,0,0,0.5585343098,1752,122,0.0],[1,2,0.0,0.0,0.0,36.5,0,1,0,0.5,1750,120,1,2,0.1148451428,0.1223556094,0.0,36.6018509911,0,1,0,0.4910906171,1750,120,0.0],[1,2,0.0,0.0,0.0,23.5,0,1,0,0.5,1748,118,0,2,0.0,0.0,0.240165483,23.6793303912,0,0,0,0.642092096,1747,118,1.0],[1,5,0.0,0.0,0.0,88.4,0,1,0,0.2,1722,92,0,4,0.0,0.0,0.0,88.3318667542,0,0,0,0.0580740017,1722,92,1.0],[1,1,0.0,0.0,0.0,9.0,0,1,0,1.0,1743,113,0,0,0.0,0.1024809389,0.0,8.639790054,0,0,0,1.0,1742,112,0.0],[1,2,0.0,0.0,0.0,201.0,0,1,0,0.5,1745,115,0,1,0.0460510847,0.4524426904,0.0,201.0450540561,0,1,0,0.4461032513,1744,115,0.0],[1,1,0.0,0.0,0.0,9.0,0,1,0,1.0,1746,116,0,1,0.245532123,0.3133206987,0.0,9.1509237052,0,1,0,1.0,1745,115,0.0],[1,4,0.0,0.0,0.0,17.5,0,1,0,0.25,1726,96,1,3,0.2415080046,0.0,0.0,17.3715131168,0,1,0,0.2076887876,1726,95,0.0],[1,5,0.0,0.0,0.0,41.4,0,1,0,0.2,1731,101,0,4,0.0428346613,0.4606918741,0.4307742439,41.1663589812,0,1,0,0.284210726,1730,101,1.0],[1,2,0.0,0.0,0.0,7.5,0,1,0,0.5,1733,103,1,1,0.2323796001,0.0,0.0,7.9262330314,0,1,0,0.5104195349,1733,102,0.0],[1,9,0.0,0.0,0.0,46.11111111,0,1,0,0.111111111,1742,112,0,9,0.1217184394,0.0760216892,0.1491905517,46.5816114563,0,1,0,0.3366452122,1742,112,1.0],[1,2,0.0,0.0,0.0,87.5,0,1,0,0.5,1754,124,1,1,0.0,0.0,0.0797504593,87.2219710353,0,0,0,0.3600650603,1753,124,0.0],[1,5,0.0,0.0,0.0,36.4,0,1,0,0.2,1769,139,1,4,0.2680898672,0.0,0.0,35.8796498634,0,1,0,0.4241754204,1769,138,1.0],[1,4,0.0,0.0,0.0,31.75,0,1,0,0.25,1764,134,1,4,0.0,0.2387560431,0.0,32.1109479181,0,0,0,0.5059780169,1764,134,0.0],[1,1,0.0,0.0,0.0,90.0,0,1,0,1.0,1760,130,1,1,0.0,0.0,0.1374471303,89.9055516495,0,0,0,0.9830965775,1760,129,0.0],[1,4,0.0,0.0,0.0,39.5,0,1,0,0.25,1758,128,1,3,0.000284622,0.2689084381,0.2365733461,39.4506665829,0,0,0,0.2659164664,1757,127,0.0],[1,1,0.0,0.0,0.0,27.0,0,1,0,1.0,1772,142,1,1,0.2065903597,0.0822387927,0.0361360366,27.068437748,0,0,0,0.8676870753,1771,141,0.0],[1,2,0.0,0.0,0.0,30.0,0,1,0,0.5,1771,141,1,2,0.037121258,0.1497446455,0.0,29.9041125261,0,1,0,0.8301638682,1771,141,0.0],[1,1,0.0,0.0,0.0,20.0,0,1,0,1.0,1759,129,1,0,0.1781161233,0.0227948702,0.0686331786,19.9615305291,0,0,0,1.0,1759,128,0.0],[2,194,0.997287001,0.265027322,0.265027322,3.773195876,0,1,8723,0.25257732,1966,1760,1,193,0.571606737,0.220921906,0.2840843267,3.778929265,0,0,8723,0.5473331199,1965,1759,1.0],[1,5,0.0,0.0,0.0,37.6,0,1,0,0.2,1982,159,1,5,0.0,0.0,0.0,37.5385384329,0,1,0,0.0395753217,1981,159,1.0],[1,1,0.0,0.0,0.0,23.0,0,1,0,1.0,1977,154,0,1,0.0,0.1747693786,0.0,22.8464362048,0,1,0,0.417675734,1977,153,0.0],[1,1,0.0,0.0,0.0,12.0,0,1,0,1.0,1969,146,1,1,0.3151373062,0.7945368359,0.0985056137,12.0648968414,0,0,0,1.0,1969,146,1.0],[1,2,0.0,0.0,0.0,6.0,0,1,0,0.5,1971,148,1,2,0.6783448054,0.537807296,0.2534410682,5.6379134062,0,0,0,0.7098044586,1971,148,0.0],[1,2,0.0,0.0,0.0,15.5,0,1,0,0.5,1973,150,1,1,0.2270212509,0.0,0.0,15.4448926983,0,1,0,0.0836059335,1973,150,1.0],[1,3,0.0,0.0,0.0,6.333333333,0,1,0,0.333333333,1976,153,0,2,0.0910179064,0.1627558811,0.0,6.3657467977,0,1,0,0.5909281185,1976,152,0.0],[1,2,0.0,0.0,0.0,13.0,0,1,0,0.5,1968,145,1,1,0.3114174681,0.0,0.0,13.2083083822,0,0,0,0.7700312853,1967,144,1.0],[1,3,0.0,0.0,0.0,57.33333333,0,1,0,0.333333333,1985,162,1,2,0.0,0.0,0.0,57.3919458574,0,1,0,0.5113193812,1984,161,1.0],[1,1,0.0,0.0,0.0,21.0,0,1,0,1.0,2010,187,0,0,0.0,0.2829586991,0.1097183549,20.6331410263,0,1,0,1.0,2009,187,0.0],[1,5,0.0,0.0,0.0,11.8,0,1,0,0.2,2009,186,0,5,0.1132053907,0.0,0.0138467233,11.9336996103,0,0,0,0.0,2008,185,1.0],[1,1,0.0,0.0,0.0,41.0,0,1,0,1.0,1986,163,0,1,0.3118933464,0.0,0.0,41.1804303734,0,0,0,1.0,1986,162,0.0],[1,1,0.0,0.0,0.0,7.0,0,1,0,1.0,1987,164,1,1,0.0,0.1827098853,0.0,7.0886513174,0,1,0,1.0,1987,163,0.0],[1,1,0.0,0.0,0.0,19.0,0,1,0,1.0,2001,178,1,1,0.0570856265,0.0974059482,0.1695926539,18.6945563496,0,1,0,1.0,2000,178,1.0],[1,5,0.0,0.0,0.0,11.8,0,1,0,0.2,1992,169,1,4,0.0,0.2001226878,0.0885527819,11.5931479184,0,1,0,0.7780093233,1992,169,0.0],[1,1,0.0,0.0,0.0,6.0,0,1,0,1.0,2004,181,1,0,0.1935126268,0.0,0.0,5.887609361,0,1,0,1.0,2004,180,0.0],[1,1,0.0,0.0,0.0,9.0,0,1,0,1.0,1993,170,0,1,0.0,0.2776306509,0.0,9.1199036534,0,1,0,1.0,1992,169,0.0],[1,3,0.0,0.0,0.0,12.66666667,0,1,0,0.333333333,1996,173,0,2,0.0,0.0709045644,0.0,12.7655989387,0,1,0,0.4731702103,1996,172,0.0],[1,1,0.0,0.0,0.0,7.0,0,1,0,1.0,1997,174,0,0,0.0,0.1047297462,0.0,7.0930570478,0,1,0,1.0,1996,174,0.0],[1,3,0.0,0.0,0.0,8.0,0,1,0,0.333333333,2000,177,0,3,0.0,0.0,0.0936487533,7.6753142604,0,0,0,0.1475380785,2000,177,0.0],[1,2,0.0,0.0,0.0,23.5,0,1,0,0.5,2003,180,1,2,0.0,0.0,0.4686438963,23.507750087,0,1,0,0.5200262718,2002,179,0.0],[1,1,0.0,0.0,0.0,33.0,0,1,0,1.0,2016,193,1,1,0.0195992514,0.0,0.0,32.9677591291,0,0,0,1.0,2015,193,0.0],[1,1,0.0,0.0,0.0,6.0,0,1,0,1.0,2019,196,0,0,0.0,0.0183781153,0.0,6.3061519602,0,0,0,0.7059205819,2018,196,0.0],[1,1,0.0,0.0,0.0,7.0,0,1,0,1.0,2026,203,1,0,0.1167307828,0.0,0.0241222953,7.2862868388,0,1,0,0.7798536523,2026,202,1.0],[1,3,0.0,0.0,0.0,14.0,0,1,0,0.333333333,2022,199,1,2,0.2687315635,0.0,0.2855878427,13.8477358002,0,0,0,0.0416327433,2021,199,0.0],[1,1,0.0,0.0,0.0,66.0,0,1,0,1.0,2011,188,0,1,0.0,0.0,0.0,65.5720207101,0,0,0,1.0,2010,187,1.0],[1,1,0.0,0.0,0.0,150.0,0,1,0,1.0,2012,189,1,1,0.0,0.0,0.0,150.0580061692,0,1,0,1.0,2012,188,0.0],[1,2,0.0,0.0,0.0,31.5,0,1,0,0.5,2018,195,1,1,0.0,0.1123422513,0.2247290261,31.6161170036,0,0,0,0.4046745708,2018,195,1.0],[1,1,0.0,0.0,0.0,1.0,0,1,0,1.0,2037,214,1,0,0.0560392657,0.0,0.0,1.4042156079,0,0,0,1.0,2037,214,0.0],[1,9,0.0,0.0,0.0,22.33333333,0,1,0,0.111111111,2036,213,0,9,0.0,0.6411721365,0.0799360568,22.1760845277,0,1,0,0.0870502005,2036,213,1.0],[1,1,0.0,0.0,0.0,19.0,0,1,0,1.0,2027,204,0,1,0.1334428529,0.0,0.0306702856,18.877114896,0,0,0,0.9979966238,2026,204,0.0],[1,3,0.0,0.0,0.0,31.66666667,0,1,0,0.333333333,2025,202,0,3,0.0,0.0,0.0,31.4544947927,0,1,0,0.4267700366,2025,202,0.0],[1,1,0.0,0.0,0.0,10.0,0,1,0,1.0,2015,192,0,1,0.0748291483,0.0,0.0193846666,9.6558159389,0,1,0,1.0,2015,191,0.0],[1,1,0.0,0.0,0.0,63.0,0,1,0,1.0,2013,190,0,0,0.0,0.1342547254,0.2627178896,63.2503955611,0,0,0,1.0,2013,190,0.0],[1,5,0.0,0.0,0.0,8.4,0,1,0,0.2,2042,219,1,5,0.0,0.0,0.3625860489,8.1725317532,0,1,0,0.1901418346,2041,218,1.0],[1,1,0.0,0.0,0.0,10.0,0,1,0,1.0,2014,191,1,1,0.0,0.0477355315,0.0317072256,10.3057676233,0,1,0,1.0,2013,190,1.0],[1,1,0.0,0.0,0.0,14.0,0,1,0,1.0,2043,220,0,0,0.0,0.0,0.0,14.1927214941,0,0,0,0.812242004,2042,219,0.0],[1,2,0.0,0.0,0.0,7.5,0,1,0,0.5,2045,222,0,2,0.1421898514,0.0020025386,0.2157087815,7.1587942349,0,0,0,0.9314248136,2044,222,1.0],[1,1,0.0,0.0,0.0,29.0,0,1,0,1.0,2046,223,1,0,0.0,0.1968910039,0.0,28.8876055184,0,1,0,1.0,2045,222,0.0],[1,2,0.0,0.0,0.0,11.5,0,1,0,0.5,2051,228,0,1,0.0,0.1304755197,0.040806716,11.7810529816,0,0,0,0.8547239604,2050,227,0.0],[1,1,0.0,0.0,0.0,5.0,0,1,0,1.0,2049,226,1,0,0.0,0.0,0.6961979769,4.69809591,0,1,0,0.788307204,2049,225,0.0],[1,1,0.0,0.0,0.0,14.0,0,1,0,1.0,2048,225,1,0,0.0,0.0441683345,0.0659279017,13.9380052182,0,1,0,0.7352047607,2047,225,0.0],[1,1,0.0,0.0,0.0,7.0,0,1,0,1.0,2047,224,0,1,0.2419671194,0.0,0.155391398,7.0653806463,0,1,0,1.0,2047,224,0.0],[1,2,1.0,0.003134796,0.003134796,638.0,0,1,35,1.0,2053,1619,1,1,1.0,0.0,0.0,637.9810713136,0,1,35,1.0,2053,1618,0.0],[1,1,0.0,0.011049724,0.011049724,181.0,0,1,15,1.0,2054,1620,0,1,0.0,0.2991772308,0.2597078613,180.7882597638,0,0,15,0.8990020992,2054,1619,0.0],[1,2,0.997502546,0.031120332,0.004149378,241.0,1,1,113,1.0,2056,1622,1,2,0.6511400101,0.1099604393,0.6299208831,240.9573209376,0,0,112,0.8328882474,2055,1621,0.0],[1,5,0.935963184,0.020501944,0.002120891,565.8,1,1,179,1.0,2061,1627,0,5,0.8527315274,0.5023939903,0.0520178623,565.918625972,1,1,179,0.7964794464,2060,1627,1.0],[1,1,0.0,0.066666667,0.0,30.0,1,1,14,1.0,2062,229,1,0,0.0,0.6740120893,0.0,29.6951473073,1,1,13,0.8175240923,2061,229,0.0],[2,2,0.985228136,0.045519203,0.024182077,351.5,1,1,89,1.0,2064,1858,2,2,0.5911442435,0.0,0.0,351.3892370757,0,0,89,1.0,2063,1857,1.0],[1,2,0.999079718,0.048490393,0.002744739,546.5,1,1,75,1.0,2066,1630,1,2,1.0,0.0348891667,0.0,545.9728649864,1,1,75,0.586963085,2065,1630,0.0],[1,1,0.0,0.324324324,0.0,37.0,1,1,6,1.0,2067,231,1,1,0.4400951516,0.3218834875,0.0,36.7799400749,0,0,6,1.0,2067,231,0.0],[1,1,0.0,0.004580153,0.004580153,655.0,0,1,20,1.0,2068,1631,1,1,0.3247256721,0.1634205832,0.0553237861,654.8660714366,0,1,19,1.0,2068,1630,0.0],[1,1,0.0,0.024439919,0.00101833,982.0,1,2,33,1.0,2069,70,0,0,0.0333807251,0.0965539126,0.0,982.3151516871,0,2,33,1.0,2068,69,0.0],[1,1,0.0,0.319148936,0.0,47.0,1,1,0,1.0,2070,232,0,1,0.0,0.5333697291,0.0,47.3039047364,0,0,0,1.0,2070,232,0.0],[1,1,0.0,0.298192771,0.001506024,664.0,1,1,56,1.0,2071,71,1,0,0.0,0.5532996813,0.5402262055,664.084606843,0,0,56,1.0,2071,71,1.0],[1,6,0.810349093,0.035991141,0.049280177,602.0,0,2,226,0.666666667,2077,87,0,5,0.7853646918,0.2544867682,0.074915747,602.2921965351,0,2,225,0.6306548057,2076,86,0.0],[1,1,0.0,0.044776119,0.044776119,67.0,0,1,69,1.0,2078,1632,1,0,0.2307282854,0.0,0.0,67.3464122076,0,1,68,0.9565752534,2077,1632,0.0],[1,1,0.0,0.137931034,0.034482759,29.0,0,1,69,1.0,2079,88,0,0,0.0,0.0,0.2119658513,29.0483594647,0,0,69,0.7971391005,2079,87,0.0],[1,1,0.0,0.100861009,0.03198032,813.0,1,1,72,1.0,2080,1633,1,0,0.0,0.0,0.2424890037,813.5848996676,1,1,71,0.6672722963,2079,1632,0.0],[1,1,0.0,0.100861009,0.03198032,813.0,1,1,58,1.0,2081,1634,1,0,0.090176678,0.5735196634,0.0,812.9784253016,0,1,58,1.0,2080,1634,0.0],[1,1,0.0,0.030660377,0.002358491,424.0,1,1,9,1.0,2082,1635,1,0,0.2354536985,0.0,0.0,424.1771067209,1,1,8,1.0,2081,1634,0.0],[1,1,0.0,0.444444444,0.222222222,18.0,1,1,51,1.0,2083,89,0,0,0.439880405,0.4973367696,0.3295426492,17.5549218798,0,0,51,1.0,2082,88,0.0],[1,1,0.0,0.063380282,0.100352113,568.0,1,1,23,1.0,2084,1636,1,1,0.0,0.1252050024,0.0,567.9930088925,1,0,23,0.9728982978,2083,1635,0.0],[1,1,0.0,0.024096386,0.024096386,83.0,0,1,23,1.0,2085,1637,1,1,0.1927261887,0.3004841818,0.1662889085,82.3752988001,0,1,23,1.0,2085,1636,1.0],[1,1,0.0,0.029850746,0.029850746,67.0,0,1,3,1.0,2086,1638,1,0,0.2194984156,0.0,0.0,67.2584811358,0,1,2,0.5320484974,2086,1638,0.0],[2,2,0.811278124,0.005025126,0.001675042,597.0,1,1,55,1.0,2088,1658,1,2,0.471230626,0.1870547901,0.0,597.0929559703,0,1,55,0.9473823459,2087,1657,0.0],[1,5,0.0,0.0,0.0,0.0,0,1,160,0.4,2093,24,0,4,0.1148613436,0.0,0.076225207,0.1412901837,0,1,160,0.3240369163,2092,23,0.0],[1,5,0.276583251,0.168103448,0.012931034,46.4,0,1,0,0.2,2098,29,1,4,0.2183499568,0.1898240588,0.0423388956,46.5741417792,0,1,0,0.4886566254,2098,29,0.0],[1,2,0.0,0.0,0.0,87.0,0,1,0,0.5,2100,31,1,1,0.1209816091,0.2400814855,0.0156452186,86.6379750575,0,1,0,0.826427714,2100,31,0.0],[1,1,0.0,0.011695906,0.005847953,171.0,0,1,59,1.0,2101,1640,1,1,0.0142168944,0.0,0.0,171.0612130437,0,1,58,0.9623422,2101,1639,0.0],[1,1,0.0,0.0,0.0,52.0,0,1,0,1.0,2105,236,0,0,0.1711580301,0.0,0.0,51.4903610871,0,0,0,0.6268108605,2104,235,0.0],[1,2,0.0,0.0,0.0,49.0,0,1,0,0.5,2107,238,0,1,0.257905295,0.2173904683,0.0,49.1903526674,0,1,0,0.4461236671,2107,238,1.0],[1,3,0.0,0.0,0.0,59.66666667,0,1,0,0.333333333,2104,235,1,3,0.0,0.0845073394,0.196940079,59.4622642607,0,1,0,0.5828764559,2104,235,0.0],[1,1,0.0,0.0,0.0,13.0,0,1,0,1.0,2108,239,1,1,0.0,0.0,0.2653425243,12.7702993996,0,1,0,0.9634956189,2107,239,0.0],[1,4,0.950160458,0.008855586,0.009536785,367.0,1,1,96,0.25,2112,1644,0,3,0.7428141733,0.0,0.0,367.1501477294,0,0,96,0.1333523041,2111,1644,0.0],[1,1,0.0,0.148148148,0.018518519,54.0,1,1,1,1.0,2113,240,1,1,0.4300401654,0.5333279798,0.0947081905,53.7191800713,0,1,0,1.0,2113,239,0.0],[1,1,0.0,0.153846154,0.153846154,13.0,1,1,0,1.0,2114,72,1,0,0.0,0.0036047008,0.4082964043,12.9716536647,0,0,0,1.0,2113,72,0.0],[1,1,0.0,0.007604563,0.007604563,263.0,0,1,61,1.0,2115,73,0,0,0.0,0.0,0.1231837001,262.365036481,0,1,60,0.8384326372,2115,72,0.0],[1,1,0.0,0.01986755,0.006622517,302.0,1,1,64,1.0,2116,74,1,0,0.003939416,0.1318092848,0.0,301.7816502555,1,0,64,1.0,2116,74,0.0],[1,1,0.0,0.004201681,0.004201681,476.0,0,1,61,1.0,2117,1645,0,0,0.0,0.046040016,0.0066313125,475.9816928449,0,0,60,0.6899710464,2117,1645,0.0],[1,1,0.0,0.004201681,0.004201681,476.0,0,1,65,1.0,2118,1646,1,0,0.3825290721,0.0,0.0683201381,475.8574624956,0,0,65,0.5220089553,2118,1645,0.0],[1,1,0.0,0.016759777,0.011173184,179.0,0,1,76,1.0,2119,1647,0,0,0.0,0.1875592809,0.0,179.006692351,0,0,76,0.6761798837,2118,1646,1.0],[1,1,0.0,0.007407407,0.007407407,270.0,0,1,13,1.0,2120,1648,0,1,0.0997827745,0.0536087222,0.1747380002,269.9838431781,0,1,13,0.6561865824,2120,1647,1.0],[1,1,0.0,0.018691589,0.018691589,107.0,1,1,27,1.0,2121,241,0,0,0.0,0.1053762523,0.0734004513,107.2025826907,1,1,26,0.7537319172,2121,240,0.0],[1,1,0.0,0.024096386,0.024096386,83.0,1,1,4,1.0,2122,1649,0,1,0.3473762277,0.3677277965,0.0960996016,83.7523620502,0,0,4,1.0,2122,1649,0.0],[1,1,0.0,0.01369863,0.006849315,146.0,0,1,28,1.0,2123,90,0,1,0.0,0.0,0.0,146.0958940358,0,1,27,0.7207684677,2122,90,0.0],[1,3,0.718405872,0.164609053,0.139917695,81.0,0,2,18,0.666666667,3,3,0,2,0.6524817252,0.010575049,0.3811420431,81.1328027147,0,2,17,0.9531360341,3,2,0.0],[1,1,0.0,0.017857143,0.0,56.0,0,2,6,1.0,4,4,0,0,0.0,0.0,0.0,56.3174359716,0,1,6,1.0,4,4,0.0],[1,1,0.0,0.013740458,0.015267176,655.0,0,2,9,1.0,5,1,1,1,0.0,0.0,0.0,655.1722319825,0,2,8,1.0,4,0,0.0],[1,2,0.970950594,0.011494253,0.017241379,87.0,0,2,2,1.0,7,6,1,2,0.8108814923,0.0607182267,0.5260764027,87.4047242752,0,1,2,1.0,6,5,0.0],[1,1,0.0,0.016574586,0.016574586,181.0,1,2,16,1.0,8,2,1,0,0.1410317421,0.1755142812,0.0,181.413921743,0,2,15,0.6527339308,7,2,0.0],[1,1,0.0,0.021978022,0.016483516,182.0,0,2,0,1.0,9,3,0,1,0.0970235472,0.0,0.0,182.2720278552,0,1,0,0.966161404,9,2,0.0],[1,1,0.0,0.012345679,0.117283951,162.0,0,1,36,1.0,2124,242,1,1,0.1160405546,0.0,0.0,162.1550231725,0,0,35,0.7472118102,2124,242,0.0],[1,1,0.0,0.333333333,0.0,60.0,0,1,16,1.0,2125,243,0,1,0.0,0.1412816822,0.0,59.6616316201,0,0,16,0.9337812932,2124,242,1.0],[1,1,0.0,0.011627907,0.005813953,172.0,1,1,72,1.0,2126,1650,1,1,0.0,0.0,0.0,172.0704732183,1,1,71,1.0,2126,1650,0.0],[1,1,0.0,0.003067485,0.003067485,652.0,0,2,78,1.0,2127,1651,0,0,0.0,0.1123059792,0.2581570258,652.5668011375,0,1,77,0.5880082052,2127,1651,0.0],[1,1,0.0,0.002780352,0.002780352,1079.0,0,1,16,1.0,2128,91,0,0,0.0,0.0,0.0,1078.8380076062,0,1,16,1.0,2128,91,0.0],[1,1,0.0,0.002785515,0.002785515,1077.0,0,1,68,1.0,2129,92,0,1,0.0,0.0270845869,0.2130802008,1077.0347889386,0,1,68,0.6016284076,2128,92,0.0],[1,1,0.0,0.107142857,0.214285714,56.0,1,2,0,1.0,10,1,0,1,0.2072919813,0.0,0.0,55.5672032965,1,2,0,0.9201003046,9,0,0.0],[1,1,0.0,0.054466231,0.032679739,459.0,1,2,86,1.0,11,4,0,0,0.0,0.0,0.2994832739,458.9591602195,0,1,86,0.7992215305,10,4,0.0],[1,1,0.0,0.013071895,0.013071895,153.0,0,2,40,1.0,12,1,0,1,0.0500280703,0.1314342656,0.0,152.5948154852,0,1,40,0.8831842915,12,1,0.0],[1,1,0.0,0.130718954,0.130718954,153.0,0,2,0,1.0,13,2,0,1,0.0659530305,0.0,0.0993354071,152.7080515835,0,1,0,0.8834666587,12,2,0.0],[1,1,0.0,0.042462845,0.002123142,471.0,0,2,0,1.0,14,5,1,0,0.1172510882,0.0,0.0,470.9523742666,0,2,0,0.8617285275,14,5,0.0],[1,1,0.0,0.028571429,0.0,35.0,0,1,86,1.0,2130,1652,1,1,0.1771858891,0.0,0.0,35.0903051263,0,1,86,1.0,2129,1652,0.0],[2,3,0.731597594,0.015394913,0.030120482,498.0,0,2,64,1.0,2133,1898,1,2,0.903089285,0.0,0.1159024369,497.4964624903,0,2,63,1.0,2132,1898,1.0],[1,1,0.0,0.153846154,0.0,65.0,0,2,2,1.0,2134,245,0,1,0.0,0.2444540147,0.0,65.3131176655,0,1,1,1.0,2133,245,0.0],[1,1,0.0,0.007836991,0.006269592,638.0,1,2,0,1.0,2135,1655,0,0,0.0,0.0868715754,0.0,637.9145664503,1,1,0,1.0,2135,1654,1.0],[1,1,0.0,0.007656968,0.006125574,653.0,1,2,80,1.0,2136,1656,0,1,0.0,0.1699696243,0.0,653.1840552632,0,1,80,1.0,2136,1656,0.0],[1,1,0.0,0.054466231,0.032679739,459.0,1,2,0,1.0,2137,1657,1,0,0.0059956214,0.2079232038,0.0,459.281753938,1,2,0,0.8970487601,2136,1657,0.0],[1,1,0.0,0.042462845,0.002123142,471.0,1,2,0,1.0,2138,1658,0,1,0.0,0.0,0.274166195,470.8066887111,1,1,0,1.0,2138,1657,0.0],[1,1,0.0,0.006896552,0.020689655,290.0,1,2,88,1.0,15,6,1,0,0.0579448293,0.0,0.4400433116,289.8676620771,1,1,87,0.9286406171,14,6,0.0],[1,1,0.0,0.002941176,0.002941176,680.0,1,2,19,1.0,16,7,1,1,0.0284732084,0.0,0.2050295475,680.2561723815,1,2,18,1.0,16,7,0.0],[1,1,0.0,0.019417476,0.019417476,103.0,0,2,39,1.0,18,3,1,0,0.0,0.2405429707,0.0947087271,102.6018559472,0,1,38,1.0,17,2,0.0],[1,1,0.0,0.123076923,0.092307692,65.0,0,2,1,1.0,17,2,0,0,0.1923498655,0.2396221011,0.1086877086,64.8805935376,0,1,0,1.0,17,2,0.0],[1,1,0.0,0.192982456,0.175438596,57.0,0,2,0,1.0,2139,246,1,0,0.0346813705,0.2955690309,0.0778818296,56.9011173417,0,2,0,0.9813868932,2139,245,0.0],[1,1,0.0,0.013333333,0.033333333,150.0,0,2,3,1.0,19,3,0,1,0.0188881527,0.0,0.0911678898,149.9192846968,0,1,2,0.7173986234,19,2,0.0],[1,1,0.0,0.010279001,0.002936858,681.0,0,2,1,1.0,20,8,0,0,0.0467558962,0.6001835248,0.0,680.8924622649,0,2,0,1.0,19,7,0.0],[2,6,0.895606417,0.028770302,0.028770302,359.1666667,0,1,232,1.0,2145,1756,2,6,0.9897929633,0.0289149722,0.0,359.3526378121,0,1,231,0.7030236332,2144,1756,1.0],[1,1,0.0,0.003134796,0.003134796,638.0,1,2,3,1.0,2146,1662,1,0,0.5084117813,0.0,0.0,637.9460798878,1,2,2,1.0,2145,1661,0.0],[1,1,0.0,0.003062787,0.003062787,653.0,1,2,83,1.0,2147,1663,1,0,0.036226156,0.0,0.0,652.9352118997,0,2,83,1.0,2146,1662,0.0],[1,1,0.0,0.005865103,0.004398827,682.0,0,2,1,1.0,21,9,0,1,0.0,0.1270063217,0.0,682.1882312284,0,2,0,1.0,20,8,0.0],[1,1,0.0,0.002780352,0.002780352,1079.0,1,1,1,1.0,2148,96,1,0,0.5569783532,0.4557657928,0.0,1078.9796122124,1,1,1,0.9560458042,2147,95,0.0],[1,3,0.323652273,0.147699758,0.003631961,275.3333333,1,1,201,0.666666667,2151,77,1,3,0.6140240703,0.0135292579,0.0,275.4357949073,1,1,200,1.0,2150,76,1.0],[1,1,0.0,0.214285714,0.014285714,70.0,0,2,2,1.0,2152,247,1,1,0.0,0.3873184862,0.0,69.9023070211,0,1,1,0.8645146566,2152,247,1.0],[1,1,0.0,0.523076923,0.184615385,65.0,1,2,0,1.0,2153,248,0,0,0.0,0.2428327032,0.0444274617,64.7284185104,1,1,0,1.0,2152,247,1.0],[1,1,0.0,0.015625,0.015625,64.0,0,2,1,1.0,22,4,1,0,0.0,0.0,0.182356982,64.1148692932,0,1,0,1.0,21,3,0.0],[1,1,0.0,0.017890772,0.001883239,1062.0,0,3,22,1.0,23,4,0,1,0.0,0.0781635853,0.0,1062.217605977,0,2,22,1.0,23,4,0.0],[1,1,0.0,0.001468429,0.007342144,681.0,0,2,2,1.0,24,10,1,0,0.0,0.0,0.0,680.7898331368,0,2,1,0.6176942887,23,9,0.0],[1,2,0.178006896,0.161157025,0.070247934,242.0,0,2,111,1.0,2,2,0,1,0.0,0.3698257648,0.2957590569,242.2422305876,0,1,111,1.0,2,2,0.0],[1,1,0.0,0.013623978,0.002724796,367.0,1,1,0,1.0,2154,1664,0,0,0.2635442096,0.0040828012,0.0040699543,367.2216202887,0,1,0,0.9279982813,2153,1663,0.0],[1,2,0.171179093,0.303118908,0.002923977,513.0,1,1,165,1.0,2156,1666,0,2,0.0,0.190042438,0.2313532096,512.7126060134,0,0,165,1.0,2156,1666,0.0],[1,2,0.171179093,0.303118908,0.002923977,513.0,1,1,142,1.0,2158,1668,1,1,0.4020386827,0.0635358275,0.0,512.9865443295,0,0,141,1.0,2158,1667,0.0],[1,1,0.0,0.01242236,0.01242236,161.0,0,1,93,1.0,2159,1669,1,1,0.1296814808,0.0598139475,0.1344313265,160.5033647563,0,1,93,0.9180832556,2159,1669,0.0],[1,1,0.0,0.01242236,0.01242236,161.0,0,1,0,1.0,2160,1670,1,0,0.0073168536,0.0,0.1002756207,161.0634294888,0,1,0,0.5601280887,2160,1670,0.0],[1,1,0.0,0.013605442,0.006802721,147.0,1,1,0,1.0,2161,1671,0,1,0.1918969759,0.0,0.0,147.2685170641,1,1,0,0.9190750808,2161,1671,0.0],[2,2,0.985228136,0.095238095,0.004761905,105.0,0,1,15,1.0,2163,1921,2,1,0.9139366496,0.0,0.5460552936,104.8559139247,0,1,15,1.0,2163,1920,0.0],[1,2,0.0,0.164556962,0.025316456,39.5,0,2,44,1.0,4,2,0,1,0.0549585975,0.1320155415,0.1851444902,39.4166317035,0,1,44,0.1488351827,4,2,1.0],[1,1,0.0,0.0,0.0,42.0,0,1,0,1.0,6,2,1,0,0.0,0.0,0.0,42.0955784731,0,1,0,1.0,6,1,0.0],[1,1,0.0,0.012755102,0.181122449,392.0,0,2,94,1.0,5,1,1,0,0.1637438764,0.0,0.6517840581,392.0591538435,0,1,94,1.0,5,1,0.0],[1,2,0.0,0.183646113,0.343163539,373.0,0,2,59,1.0,8,4,1,2,0.2629868567,0.2439134801,0.6491064941,373.3494184952,0,1,59,0.8122409012,7,3,1.0],[1,1,0.0,0.172463768,0.050724638,690.0,0,3,5,1.0,9,5,1,0,0.0,0.5184748254,0.0,689.9850249414,0,3,5,0.6281181541,8,4,1.0],[1,1,0.0,0.005780347,0.00433526,692.0,1,3,1,1.0,10,6,0,0,0.0,0.2204252829,0.1730364991,691.6895833438,0,3,0,1.0,9,5,0.0],[2,2,0.702466551,0.008168822,0.006126617,734.5,0,2,114,1.0,26,16,1,2,0.7799182032,0.4446417806,0.0,734.7456862169,0,1,113,0.8180329732,25,16,1.0],[3,5,0.823309682,0.008061916,0.009996775,620.2,1,3,105,1.0,31,20,2,4,0.8346249895,0.0447856211,0.0,620.7714982216,1,2,104,1.0,31,19,1.0],[1,1,0.0,0.181818182,0.181818182,11.0,1,2,0,1.0,32,6,0,1,0.1577825834,0.1469475144,0.1253711889,11.2102965571,0,2,0,1.0,32,6,0.0],[1,1,0.0,0.006550218,0.002183406,458.0,0,2,1,1.0,33,15,1,1,0.0,0.3047319772,0.233727895,458.4813782333,0,1,1,0.9505454339,32,14,0.0],[1,1,0.0,0.004106776,0.004106776,487.0,0,2,96,1.0,35,17,0,0,0.1511219561,0.0,0.0,486.3906454452,0,1,96,1.0,34,16,0.0],[1,1,0.0,0.002919708,0.001459854,685.0,0,3,0,1.0,34,16,0,0,0.0,0.0771873062,0.0,685.2409890597,0,3,0,0.7808268862,34,16,0.0],[1,1,0.0,0.018518519,0.012345679,162.0,0,2,60,1.0,36,18,0,1,0.0,0.025852435,0.0,161.8421890055,0,1,60,0.7802119457,36,17,0.0],[1,1,0.0,0.001883239,0.001883239,1062.0,0,3,5,1.0,37,6,1,1,0.1111708839,0.0,0.0,1062.1996972401,0,2,5,0.7038066045,36,5,0.0],[1,1,0.0,0.002054795,0.000684932,1460.0,0,2,0,1.0,38,19,1,0,0.0,0.0166986582,0.3095933788,1460.1515461868,0,1,0,1.0,38,19,0.0],[1,1,0.0,0.006493506,0.006493506,308.0,0,2,5,1.0,11,3,1,1,0.1536165307,0.1318829803,0.0,307.5564134373,0,2,4,1.0,10,2,0.0],[1,1,0.0,0.025641026,0.006410256,312.0,0,2,1,1.0,12,4,1,1,0.0,0.0,0.0,312.1008084234,0,1,1,0.9059023619,11,4,1.0],[1,1,0.0,0.2375,0.0,80.0,0,2,9,1.0,2164,250,1,0,0.3865753317,0.9289794253,0.0729995917,80.0487641137,0,2,8,0.8651805293,2164,250,0.0],[1,1,0.0,0.01188455,0.022071307,589.0,0,1,59,1.0,2165,1673,1,0,0.2932992371,0.0611216119,0.0,589.2176101136,0,0,59,0.7248149348,2164,1673,1.0],[2,2,0.432750159,0.213114754,0.155737705,61.0,0,2,100,1.0,2167,1925,1,1,0.4837007839,0.1698922021,0.3522168567,61.1735788122,0,1,99,1.0,2167,1925,0.0],[1,1,0.0,0.4453125,0.1015625,128.0,0,2,1,1.0,2168,252,1,0,0.1990830641,0.8368948196,0.0,128.164918927,0,1,0,0.8062430921,2168,251,0.0],[1,1,0.0,0.005813953,0.01744186,172.0,1,1,101,1.0,2169,1675,1,0,0.1305742023,0.3726510748,0.0,171.9568276257,0,1,100,0.7339793148,2168,1674,0.0],[1,2,0.918295834,0.001813237,0.006346328,551.5,1,1,132,1.0,2173,1679,0,2,1.0,0.0,0.0269624201,551.3350396865,0,1,131,1.0,2172,1679,0.0],[1,2,0.0,0.0,0.001206273,414.5,1,1,106,1.0,2171,1677,1,2,0.0,0.0,0.0,414.0480451608,0,0,105,0.9178087303,2170,1676,0.0],[1,1,0.0,0.413793103,0.25,116.0,0,2,0,1.0,2174,253,0,0,0.4176569204,0.3315748229,0.7209547811,116.1570799395,0,1,0,1.0,2174,252,1.0],[1,1,0.0,0.017636684,0.051146384,567.0,1,1,62,1.0,2175,1680,0,0,0.2198115201,0.0,0.0,566.9485259234,0,0,61,1.0,2175,1679,0.0],[1,1,0.0,0.011235955,0.06741573,89.0,0,1,101,1.0,2176,1681,0,0,0.1781748087,0.0657828616,0.0,89.0622024227,0,0,100,1.0,2176,1681,0.0],[1,2,0.708835673,0.007954545,0.027272727,440.0,1,2,65,1.0,2178,1683,0,1,1.0,0.0820881389,0.0,440.123677876,1,2,64,1.0,2178,1683,0.0],[1,1,0.0,0.176,0.032,125.0,0,2,0,1.0,2179,254,1,1,0.2234317778,0.6337795721,0.323604407,125.2958384835,0,2,0,0.9238233649,2178,253,0.0],[1,1,0.0,0.156862745,0.019607843,51.0,0,2,52,1.0,1,1,1,0,0.0,0.4836303922,0.1884591527,50.6968097418,0,1,52,0.8506471824,1,0,0.0],[1,1,0.0,0.011111111,0.088888889,90.0,0,2,101,1.0,2,1,1,1,0.0,0.0,0.1063250769,89.8178321872,0,1,101,1.0,1,1,0.0],[1,1,0.0,0.414593698,0.142620232,603.0,0,3,15,1.0,3,2,0,1,0.0,0.2730833507,0.0039832866,602.9438905719,0,3,15,1.0,2,2,0.0],[1,1,0.0,0.384615385,0.269230769,26.0,0,2,51,1.0,4,2,1,1,0.0466416362,0.2660405585,0.4922412788,25.944114091,0,2,50,1.0,4,1,0.0],[1,1,0.0,0.0,0.0,8.0,0,1,0,1.0,2180,255,1,1,0.0,0.2589040814,0.2197472572,8.3017466648,0,1,0,1.0,2179,254,0.0],[1,1,0.0,0.023809524,0.011904762,84.0,0,1,25,1.0,2181,1684,0,0,0.0,0.1165792547,0.6393418923,84.0320619987,0,0,25,0.6192106485,2180,1683,0.0],[1,1,0.0,0.04020979,0.026223776,572.0,0,1,29,1.0,2182,1685,0,1,0.1875754536,0.0,0.0851911941,572.1682896605,0,0,29,0.681324031,2181,1684,0.0],[1,1,0.0,0.337662338,0.12987013,77.0,0,1,101,1.0,2183,1686,1,1,0.0,0.3462912958,0.0112431292,76.6034334397,0,0,101,0.4555915878,2182,1685,0.0],[1,1,0.0,0.060185185,0.050925926,216.0,0,1,101,1.0,2184,1687,1,0,0.0,0.0998550474,0.0,216.0423157663,0,0,100,0.849893852,2184,1687,0.0],[1,1,0.0,0.363636364,0.181818182,44.0,0,1,101,1.0,2185,1688,1,0,0.1955467635,0.5733930068,0.0871241608,43.6923346467,0,0,101,0.7383006202,2185,1688,0.0],[1,2,0.918295834,0.054054054,0.108108108,37.0,0,1,84,1.0,2187,257,0,1,0.8592223444,0.4286080897,0.1513779896,36.9050348205,0,0,84,1.0,2186,256,0.0],[1,1,0.0,0.068965517,0.137931034,29.0,0,1,53,1.0,2188,258,1,0,0.3355437364,0.20332633,0.4772125266,28.9717717478,0,1,52,0.644889973,2188,257,0.0],[1,1,0.0,0.022727273,0.068181818,44.0,0,1,53,1.0,2189,259,0,0,0.0,0.0,0.0,43.9960256586,0,1,53,0.8128716407,2188,258,0.0],[1,1,0.0,0.042553191,0.14893617,47.0,0,2,1,1.0,2190,260,1,1,0.1431068621,0.40899719,0.0,47.0235224861,0,2,1,0.8167522853,2190,259,0.0],[1,1,0.0,0.051282051,0.102564103,39.0,0,1,53,1.0,2191,261,0,1,0.0,0.0,0.1215624277,39.3318349141,0,0,52,1.0,2191,261,0.0],[1,1,0.0,0.046511628,0.186046512,43.0,0,1,53,1.0,2192,262,0,1,0.210844258,0.0,0.4944416454,43.1868849141,0,1,52,0.875450766,2191,262,0.0],[1,1,0.0,0.052631579,0.105263158,38.0,0,1,53,1.0,2193,263,0,1,0.0,0.1879269391,0.1614550967,38.3623133896,0,0,52,0.5976701504,2192,263,0.0],[1,1,0.0,0.111111111,0.222222222,9.0,0,1,53,1.0,2194,264,1,0,0.2647603547,0.0,0.4236959135,9.1603068496,0,0,53,1.0,2193,264,0.0],[1,1,0.0,0.057692308,0.076923077,52.0,0,1,53,1.0,2195,265,0,1,0.0,0.0,0.4012084749,51.5563771537,0,0,53,1.0,2195,265,0.0],[1,1,0.0,0.016759777,0.016759777,179.0,0,1,53,1.0,2196,266,1,0,0.5411953707,0.0317966256,0.0818645843,178.9290713757,0,0,52,1.0,2195,266,0.0],[1,1,0.0,0.142857143,0.214285714,14.0,0,1,52,1.0,2197,267,1,1,0.1931137009,0.4529694411,0.4027194577,13.5775070719,0,1,51,1.0,2196,266,0.0],[1,1,0.0,0.045454545,0.022727273,44.0,0,1,0,1.0,2198,268,0,1,0.0,0.0,0.0,44.0815069189,0,1,0,0.8832520034,2198,268,0.0],[1,1,0.0,0.045454545,0.090909091,22.0,0,1,53,1.0,2199,269,0,1,0.0,0.0,0.0364774704,22.1592291598,0,1,53,0.6442521268,2199,269,0.0],[1,1,0.0,0.003076923,0.012307692,325.0,0,1,53,1.0,2200,270,1,1,0.1571597285,0.0,0.2828242885,324.7266639489,0,1,52,0.7551100312,2199,270,0.0],[1,1,0.0,0.010416667,0.104166667,96.0,0,2,14,1.0,2201,271,0,0,0.369352732,0.0,0.677780214,96.3911802283,0,2,13,0.6258423488,2200,271,0.0],[1,1,0.0,0.006134969,0.003067485,326.0,0,1,0,1.0,2202,272,1,0,0.0,0.0,0.0218802655,325.9995854228,0,0,0,1.0,2202,272,0.0],[1,7,0.975095513,0.011618257,0.090456432,172.1428571,0,1,209,0.857142857,2209,1695,1,6,1.0,0.0,0.2759596413,171.9807185469,0,1,208,0.8916706917,2209,1695,0.0],[2,11,0.933514696,0.018338727,0.049622438,168.5454545,0,1,488,1.0,2220,1978,1,11,0.4984324824,0.0,0.025102146,168.7303384846,0,1,487,0.9388691471,2220,1978,0.0],[1,9,0.974983905,0.013215859,0.059786029,176.5555556,0,1,879,0.222222222,2229,1708,1,9,0.8593314235,0.0,0.0,177.0195522889,0,1,879,0.1844894157,2229,1708,0.0],[1,5,0.951359047,0.034090909,0.015909091,88.0,0,2,111,0.8,2234,284,0,5,0.9222746496,0.1126135553,0.2079198674,88.1443025118,0,1,111,0.698228935,2233,284,0.0],[1,3,0.91170578,0.01871345,0.060818713,285.0,0,2,162,1.0,2237,1711,1,3,0.6938497501,0.2232574812,0.0,285.0112995456,0,2,162,1.0,2237,1711,0.0],[1,22,0.978032542,0.110668185,0.003606682,239.4545455,1,2,11,0.181818182,2259,1733,1,21,0.7802696696,0.0343128989,0.0,240.00227159,1,2,10,0.0052409205,2258,1732,0.0],[1,8,0.946529988,0.1156639,0.047717842,241.0,0,1,626,0.625,2267,1741,1,7,1.0,0.0,0.0,241.0401402171,0,1,626,1.0,2267,1740,0.0],[1,9,0.968856542,0.099040307,0.030710173,289.4444444,0,1,736,0.444444444,2276,1750,0,8,0.9254845335,0.0,0.1431063564,289.7739383009,0,0,735,0.1345683397,2276,1749,0.0],[1,1,0.0,0.128,0.128,125.0,0,2,2,1.0,2277,285,1,0,0.0846888505,0.2057500372,0.2260811691,124.9902970254,0,1,1,1.0,2276,284,0.0],[1,1,0.0,0.007936508,0.0,126.0,0,2,0,1.0,2278,286,0,1,0.0,0.0,0.279865926,125.986182864,0,1,0,1.0,2277,286,0.0],[1,1,0.0,0.083333333,0.166666667,12.0,0,1,30,1.0,2279,287,0,1,0.3594583148,0.6655401537,0.6429734347,12.0049372552,0,0,29,1.0,2279,287,1.0],[1,1,0.0,0.023622047,0.007874016,127.0,0,2,0,1.0,2280,288,0,0,0.0,0.0,0.0,127.2341614004,0,1,0,0.9606643127,2279,287,0.0],[1,1,0.0,0.007246377,0.115942029,138.0,0,1,53,1.0,2281,289,1,1,0.0692901578,0.3091722695,0.1696238322,137.9976411515,0,0,53,0.5181018168,2281,288,0.0],[1,7,0.91452988,0.055720654,0.005200594,192.2857143,0,1,0,0.142857143,2288,1757,1,7,0.7234135033,0.0,0.0,192.0777389318,0,0,0,0.0952815697,2288,1756,0.0],[1,1,0.0,1.0,0.0,8.0,0,1,55,1.0,2289,290,1,0,0.0,0.8748163088,0.4667210667,7.1612619973,0,0,54,1.0,2289,290,0.0],[1,2,0.804717519,0.037135279,0.016799293,565.5,0,1,2,0.5,2291,1759,0,1,0.7586953657,0.5126873415,0.0,566.0927541842,0,0,2,0.2993339966,2291,1758,0.0],[1,2,0.297472249,0.104234528,0.019543974,153.5,0,1,2,0.5,2293,1761,1,2,0.2394881634,0.1356869607,0.1299661665,153.8524169406,0,1,2,0.6470788684,2293,1760,1.0],[1,8,0.94249881,0.048881037,0.004711425,212.25,0,1,8,0.125,2301,1769,0,8,0.6852211799,0.0,0.3546431845,211.8798634338,0,0,7,0.671026199,2300,1768,1.0],[1,3,0.808721151,0.051742344,0.004223865,315.6666667,0,2,3,0.333333333,2304,1772,1,2,0.9509546954,0.5865421464,0.2473557366,315.530952,0,1,2,0.4498782674,2303,1772,0.0],[1,5,0.922998549,0.14158504,0.03205699,224.6,0,1,373,0.6,2309,1777,1,4,1.0,0.0,0.0,224.3479165777,0,0,372,0.4594365929,2309,1776,0.0],[1,1,0.0,0.008547009,0.008547009,234.0,0,1,1,1.0,2310,1778,1,0,0.0,0.3095013778,0.5841667321,234.1660703002,0,1,1,1.0,2310,1777,0.0],[1,3,0.956200116,0.0472103,0.004291845,233.0,0,1,3,0.333333333,2313,1781,0,2,0.8409361447,0.0,0.0804028612,233.2560644829,0,1,3,0.1316905517,2313,1780,0.0],[1,1,0.0,0.125619835,0.033057851,605.0,0,1,3,1.0,2314,1782,1,0,0.0,0.2715699416,0.0,604.9561034448,0,1,3,0.6844074092,2313,1781,0.0],[1,4,0.985778899,0.143451143,0.075537076,360.75,0,2,174,0.75,2318,1786,1,3,1.0,0.0,0.0203133721,360.6118073366,0,2,173,1.0,2317,1785,1.0],[1,7,0.933073447,0.099032018,0.108711839,191.8571429,0,1,6,0.285714286,2325,1793,0,6,0.7733409969,0.0,0.0,191.889183975,0,1,6,0.4019301645,2325,1792,0.0],[1,2,0.996791632,0.012931034,0.012931034,580.0,0,2,212,0.5,14,8,0,2,1.0,0.0,0.3455800238,579.8563206155,0,1,211,0.6428776516,13,7,0.0],[2,43,0.938577947,0.021719457,0.012850679,256.9767442,0,4,988,0.651162791,2368,2126,1,42,1.0,0.1582183496,0.1444962568,256.9849290239,0,3,988,0.7214341296,2367,2125,1.0],[1,1,0.0,0.007936508,0.007936508,126.0,1,2,4,1.0,2369,304,0,1,0.1964617318,0.0278562059,0.0,125.8170663902,0,2,4,1.0,2368,303,0.0],[1,2,1.0,0.003389831,0.010169492,295.0,1,1,2,0.5,2371,1825,0,1,0.9442408085,0.0,0.0,294.7824424804,0,1,2,0.6217232305,2370,1824,0.0],[1,1,0.0,0.007220217,0.007220217,277.0,1,1,107,1.0,2372,1826,1,1,0.0,0.5258536606,0.0953236769,277.1214835761,0,0,107,0.8856624933,2371,1825,0.0],[1,1,0.0,0.007220217,0.007220217,277.0,1,1,0,1.0,2373,1827,1,1,0.0,0.3366455918,0.0340822252,276.5302417035,1,1,0,0.9734630536,2373,1827,0.0],[1,1,0.0,0.01369863,0.006849315,146.0,1,1,104,1.0,2374,97,1,1,0.0,0.0,0.0,146.6032926199,1,0,103,0.9364120796,2373,96,0.0],[1,1,0.0,0.064646465,0.002020202,495.0,1,2,0,1.0,2375,1828,0,1,0.0252581061,0.0,0.0,495.1020092969,1,2,0,0.8657335203,2375,1828,0.0],[1,2,0.666578358,0.014504432,0.004029009,620.5,1,3,100,1.0,2377,1830,0,2,0.5808760064,0.0690050378,0.0,620.2790166602,1,3,99,1.0,2377,1830,0.0],[1,1,0.0,0.0625,0.020833333,48.0,1,1,0,1.0,2378,1831,0,0,0.1616775738,0.2901559981,0.1916069949,48.3434628509,0,0,0,0.7131631858,2377,1830,0.0],[1,1,0.0,0.010739857,0.002386635,838.0,1,1,0,1.0,2379,1832,1,0,0.0615081834,0.2190780727,0.167508622,837.7305162816,1,0,0,0.8535514805,2379,1832,0.0],[2,4,0.850748355,0.013863216,0.003696858,541.0,1,3,124,1.0,2383,2140,1,3,1.0,0.15469777,0.0,540.9021639924,1,2,123,0.758602261,2383,2140,0.0],[1,1,0.0,0.064646465,0.002020202,495.0,1,2,11,1.0,2384,1836,1,0,0.2951504271,0.0,0.0,495.2640045702,1,2,11,0.7115649957,2383,1836,0.0],[1,1,0.0,0.096774194,0.032258065,31.0,0,2,67,1.0,15,9,0,1,0.0,0.0,0.5727888411,30.763186216,0,2,67,1.0,14,9,0.0],[1,1,0.0,0.031007752,0.042635659,258.0,0,2,59,1.0,16,10,0,0,0.0,0.1520553041,0.0,257.7182790351,0,2,59,1.0,16,9,1.0],[1,1,0.0,0.125313283,0.022556391,399.0,1,1,0,1.0,2385,1837,0,0,0.3894099496,0.6722904366,0.0,399.2048070758,1,1,0,1.0,2384,1837,0.0],[1,1,0.0,0.118483412,0.021327014,422.0,1,1,2,1.0,2386,1838,0,0,0.1734184062,0.3409749642,0.0,422.2774072345,1,0,1,0.8592366168,2385,1838,1.0],[2,6,0.974571349,0.009359606,0.00591133,338.3333333,0,2,244,1.0,2392,2149,2,5,1.0,0.0,0.5304489676,338.7042012781,0,1,243,1.0,2392,2148,0.0],[1,1,0.0,0.00284495,0.0056899,703.0,0,2,60,1.0,17,11,0,0,0.0,0.0,0.0,703.030059599,0,1,60,0.7383012964,16,10,0.0],[1,2,0.0,0.0,0.0,32.5,0,1,0,0.5,19,13,0,2,0.0,0.3445035382,0.4772742448,32.5313229052,0,0,0,0.400264601,19,12,1.0],[1,1,0.0,0.023706897,0.002155172,464.0,0,2,15,1.0,20,14,1,0,0.4446183105,0.0,0.2269776929,464.0301697106,0,1,14,0.7556555187,20,14,0.0],[1,1,0.0,0.01744186,0.013081395,688.0,0,3,4,1.0,21,15,1,0,0.0122106535,0.0,0.0,688.2089118833,0,2,4,0.93017688,21,14,1.0],[2,2,0.40217919,0.025534442,0.033847981,842.0,1,1,205,1.0,2394,1942,1,1,0.1740507072,0.0918211133,0.0,841.560811724,1,1,204,1.0,2393,1942,0.0],[1,1,0.0,0.00660066,0.004950495,606.0,1,1,112,1.0,2395,1845,0,0,0.0122513036,0.0,0.0,606.1044450055,0,1,112,0.5899209047,2394,1844,0.0],[1,1,0.0,0.01300578,0.002890173,692.0,0,3,1,1.0,22,16,1,0,0.0,0.080958536,0.0,691.708232601,0,3,0,0.9346970716,22,16,0.0],[1,1,0.0,0.006410256,0.006410256,312.0,1,2,13,1.0,23,5,1,1,0.7873068237,0.2188884384,0.0,311.305695106,0,2,13,1.0,23,4,0.0],[1,1,0.0,0.0,0.001447178,691.0,1,3,0,1.0,24,17,0,1,0.6380025845,0.3940212773,0.039002237,690.9539174151,1,3,0,0.9309583261,23,17,0.0],[2,6,0.47247407,0.131027602,0.149983372,501.1666667,0,2,278,1.0,44,31,1,6,0.1527233527,0.664735766,0.9262473855,500.816749537,0,1,277,1.0,43,31,1.0],[1,1,0.0,0.071428571,0.014285714,70.0,1,1,0,1.0,2397,1847,0,0,0.1413143878,0.2355035193,0.0,69.802740794,1,0,0,0.7943856564,2397,1846,0.0],[1,1,0.0,0.125,0.025,40.0,1,1,0,1.0,2396,1846,1,1,0.0,0.2347911989,0.0,40.074670408,1,0,0,0.7803556894,2395,1846,0.0],[1,2,0.710676854,0.035181237,0.003198294,469.0,1,1,113,1.0,2399,1849,1,2,0.7878676721,0.2659309507,0.170214485,468.8776995418,1,1,113,0.9905856542,2398,1849,0.0],[1,4,0.797142882,0.039814815,0.00462963,270.0,1,1,138,0.75,2403,1853,1,3,0.5923985835,0.1084599896,0.0,269.8250237673,1,1,138,0.8888172157,2402,1853,0.0],[1,6,0.752190084,0.362823062,0.117296223,167.6666667,0,1,408,0.333333333,2409,83,1,6,0.9580300088,0.570268382,0.4576629874,167.2606088287,0,0,408,0.7662039026,2408,82,0.0],[1,1,0.0,0.00365408,0.00365408,821.0,1,2,103,1.0,2410,1854,0,1,0.0,0.2066622146,0.0,820.7275869976,0,2,103,1.0,2409,1853,0.0],[1,1,0.0,0.003571429,0.003571429,840.0,1,2,17,1.0,2411,1855,0,1,0.1342260429,0.0246694384,0.2722904245,840.0600378996,0,1,16,0.4504945132,2411,1855,0.0],[1,3,0.992215061,0.011816839,0.004431315,225.6666667,0,2,223,1.0,47,26,1,2,1.0,0.0070174858,0.0,225.8353213089,0,1,223,0.9462777345,47,26,0.0],[1,2,1.0,0.001788109,0.000894055,1118.5,1,2,66,1.0,49,28,0,2,0.8176387759,0.0,0.0,1118.3772523186,0,2,65,1.0,48,28,0.0],[1,2,0.985228136,0.018115942,0.007246377,138.0,0,2,228,0.5,51,30,1,1,1.0,0.0,0.0,138.0528898271,0,1,227,0.8672648791,51,30,0.0],[1,1,0.0,0.005076142,0.002538071,394.0,0,2,114,1.0,52,31,0,0,0.0,0.0,0.0,394.4057248235,0,2,113,0.9362443604,52,30,0.0],[1,2,1.0,0.009195402,0.004597701,217.5,0,2,179,1.0,54,33,0,2,1.0,0.0,0.2894644425,217.6076556158,0,1,178,1.0,53,33,0.0],[1,2,0.985228136,0.033112583,0.013245033,75.5,0,2,73,1.0,57,11,0,2,1.0,0.0431977458,0.0,75.8233208682,0,1,73,1.0,57,11,0.0],[1,1,0.0,0.134920635,0.134920635,126.0,0,2,7,1.0,55,9,1,0,0.0950004329,0.1792377044,0.6347640638,126.1183768216,0,2,6,1.0,55,9,0.0],[1,4,0.979573959,0.027522936,0.009174312,81.75,0,2,130,1.0,62,16,1,3,0.7578092132,0.3907097313,0.1581735174,82.1412009277,0,2,129,0.8041725276,61,16,0.0],[1,1,0.0,0.32,0.14,50.0,1,2,64,1.0,58,12,1,0,0.0,0.2334257924,0.3942287617,50.5422669125,1,1,64,1.0,58,11,1.0],[1,1,0.0,0.009756098,0.009756098,205.0,0,2,114,1.0,63,2,1,1,0.0249624936,0.0,0.0,205.3363259316,0,1,113,0.8485223372,62,2,1.0],[1,1,0.0,0.134920635,0.134920635,126.0,0,2,0,1.0,2412,307,1,0,0.0,0.0785592121,0.0,125.8393974176,0,2,0,1.0,2412,306,0.0],[1,3,1.0,3.0,3.0,0.0,0,2,127,1.0,2415,1858,0,3,1.0,1.0,1.0,0.2809403471,0,2,127,0.6341296744,2415,1858,0.0],[1,3,0.0,0.0,0.0,116.3333333,0,1,0,0.333333333,2418,310,1,2,0.0,0.0969683096,0.0,116.1855346262,0,0,0,0.6440926481,2417,310,1.0],[1,4,1.0,0.008830022,0.004415011,226.5,0,1,22,0.5,2422,1862,1,3,1.0,0.0348188399,0.0,226.7286971914,0,1,21,0.6604492489,2421,1861,0.0],[1,4,0.850520351,0.016472203,0.006863418,364.25,0,1,36,0.75,2426,1866,0,3,0.6559120089,0.4088597535,0.0,364.3575267907,0,0,35,0.6567341453,2426,1865,1.0],[1,8,0.989910542,0.02970297,0.017472335,214.625,0,1,75,0.375,2434,1874,1,8,1.0,0.1379127111,0.4511908773,214.6131634224,0,0,74,0.3818514733,2433,1873,1.0],[1,3,0.994737238,0.01048218,0.003144654,318.0,0,2,30,0.333333333,2437,1877,1,2,1.0,0.0,0.0,318.3160840622,0,2,29,0.2474482969,2437,1876,0.0],[1,3,0.980834038,0.012765957,0.004255319,235.0,0,1,28,0.666666667,2440,1880,0,2,1.0,0.1210766392,0.2967874199,235.1983578292,0,1,27,0.3620719682,2440,1880,0.0],[1,4,0.85566528,0.032894737,0.008223684,304.0,0,1,35,0.5,2444,1884,1,4,1.0,0.0,0.0432035265,303.8757268233,0,1,34,0.1339674486,2443,1883,0.0],[1,2,0.106288017,0.620782726,0.535762483,370.5,0,2,76,1.0,26,19,1,2,0.1241893882,0.6107447929,0.7883685561,370.2153567559,0,1,76,0.9684508329,26,19,0.0],[1,86,0.997191187,0.01697561,0.036097561,59.59302326,0,3,5308,0.546511628,2530,396,1,85,0.800265283,0.0,0.3719634114,59.4401768855,0,3,5308,0.1640416751,2530,395,0.0],[1,21,0.99669531,0.011613137,0.003629105,262.4285714,0,2,1638,0.476190476,2551,1905,1,20,1.0,0.0,0.0,262.5199711112,0,2,1637,1.0,2551,1904,0.0],[1,3,0.92146324,0.012633625,0.012633625,343.0,0,3,104,1.0,2554,1908,1,3,0.6679363345,0.0,0.0,342.8856932272,0,2,104,1.0,2554,1908,0.0],[1,3,0.662096753,0.025447691,0.025447691,353.6666667,0,1,219,1.0,2557,1911,1,2,0.6488453223,0.0,0.2594232571,353.714795243,0,1,219,1.0,2556,1910,1.0],[1,6,0.960345368,0.019268775,0.019268775,337.3333333,0,3,327,0.666666667,2563,1917,0,5,0.7479946562,0.5082305328,0.4208821081,336.9458600306,0,2,326,0.6603295508,2563,1916,1.0],[1,5,0.990977576,0.06147541,0.032786885,48.8,0,1,570,0.4,2568,1922,0,4,1.0,0.0,0.3535034246,48.760886023,0,0,570,0.9470353889,2567,1921,0.0],[1,6,0.934541585,0.014676451,0.010006671,249.8333333,0,3,210,1.0,2574,1928,0,6,1.0,0.0,0.0,249.7025732432,0,2,210,1.0,2574,1927,0.0],[1,1,0.0,0.12195122,0.048780488,41.0,0,1,114,1.0,2575,1929,0,0,0.0,0.0,0.0,41.2481948354,0,0,113,0.8203251139,2574,1929,0.0],[1,12,0.992347971,0.015235972,0.005574136,224.25,0,1,1305,0.416666667,2587,1941,1,11,1.0,0.0,0.0,224.2301463163,0,1,1304,0.4894569669,2587,1940,0.0],[1,2,1.0,0.014619883,0.00877193,171.0,0,1,112,1.0,2589,1943,0,2,1.0,0.0,0.5979710343,171.0329263612,0,1,111,0.7824728157,2589,1943,0.0],[1,1,0.0,0.06122449,0.081632653,49.0,1,2,0,1.0,64,17,0,0,0.0,0.0,0.4582948056,48.849973516,1,2,0,0.9019968934,64,16,1.0],[1,1,0.0,0.040816327,0.040816327,49.0,1,2,0,1.0,65,18,0,1,0.1297969521,0.0084069023,0.0,48.9761460511,0,2,0,0.7329959449,64,18,0.0],[2,5,0.421395189,0.100719424,0.107913669,27.8,0,2,420,0.8,70,56,2,5,0.4782129086,0.1464054576,0.0,27.8156885,0,1,420,0.4682149677,70,55,0.0],[1,2,1.0,0.007168459,0.014336918,139.5,0,2,0,0.5,72,21,1,2,1.0,0.1005376922,0.0,139.6456420417,0,2,0,0.109203591,71,20,0.0],[1,1,0.0,0.012411348,0.060283688,564.0,0,1,1,1.0,2590,1944,1,1,0.3225781471,0.101614739,0.0,563.8532450577,0,0,0,0.6478824343,2590,1943,0.0],[1,2,0.945660305,0.028301887,0.075471698,53.0,0,1,79,1.0,2592,398,0,2,0.7401872911,0.0,0.0734181557,52.9322165271,0,1,78,1.0,2591,397,0.0],[1,2,0.985228136,0.007751938,0.010335917,193.5,0,1,15,1.0,2594,400,1,2,0.6072982286,0.0,0.0,193.4167993914,0,1,14,0.5135259735,2593,400,0.0],[1,9,0.961039834,0.039861352,0.039861352,64.11111111,0,3,61,0.777777778,2603,409,1,8,1.0,0.1291860371,0.069937978,64.2461507787,0,2,61,0.3759210159,2603,408,0.0],[1,7,0.93789132,0.026920032,0.079968329,180.4285714,0,1,36,0.428571429,2610,1951,0,7,1.0,0.0,0.0,180.1344335092,0,0,35,0.3061147929,2609,1951,0.0],[1,2,0.142955355,0.556830031,0.52346194,479.5,0,2,10,1.0,28,21,1,1,0.2588676242,0.4477819974,0.5582279496,479.6462631015,0,1,9,0.8415831587,28,21,1.0],[1,1,0.0,0.290640394,0.349753695,406.0,1,2,1,1.0,29,22,0,0,0.5674740851,0.2012300425,0.4016477887,406.075421357,0,1,0,1.0,29,22,0.0],[1,1,0.0,0.0,0.0,16.0,0,1,0,1.0,30,23,0,0,0.0206764901,0.3324437507,0.1726149986,16.0890539095,0,0,0,1.0,30,22,0.0],[1,1,0.0,0.005780347,0.002890173,692.0,0,3,4,1.0,2611,1952,1,1,0.2377964072,0.1122972965,0.4344311942,692.0296049858,0,3,3,1.0,2610,1952,0.0],[1,1,0.0,0.046511628,0.011627907,86.0,0,1,116,1.0,2612,1953,0,1,0.0314679249,0.0,0.0,86.1766249703,0,1,115,1.0,2612,1953,0.0],[1,5,0.997470693,0.013046815,0.007674597,260.6,0,1,487,0.8,2617,1958,0,5,1.0,0.4566270403,0.0,260.6775992793,0,1,487,0.9381991863,2617,1958,0.0],[1,20,0.98927827,0.008440514,0.008842444,248.8,0,2,1503,0.55,2637,1978,1,20,0.8911777417,0.0,0.0,248.710125338,0,1,1503,0.415823776,2637,1978,0.0],[1,20,0.974790266,0.009650816,0.00842253,284.95,0,3,1552,0.8,2657,1998,0,19,0.8299714446,0.0,0.0831014073,285.2284016482,0,2,1552,0.7970201401,2656,1998,1.0],[1,5,0.996198233,0.00655308,0.007863696,305.2,0,1,585,0.6,2662,2003,0,4,1.0,0.0,0.0,305.1694570371,0,0,585,0.9220363844,2661,2002,0.0],[1,1,0.0,0.002159827,0.010799136,463.0,0,3,0,1.0,2663,2004,1,0,0.0,0.0,0.0,463.0218696787,0,2,0,1.0,2663,2003,0.0],[1,1,0.0,0.006451613,0.002150538,465.0,0,3,0,1.0,2664,2005,0,0,0.0578368001,0.0595622352,0.3239723453,465.0808238535,0,2,0,0.8780411076,2664,2005,0.0],[1,3,0.94639463,0.020172911,0.008645533,231.3333333,0,3,115,1.0,2667,86,1,2,1.0,0.7433291097,0.4164642859,231.2164170949,0,2,114,1.0,2666,86,0.0],[2,16,0.928334817,0.022151899,0.058227848,98.75,0,1,171,0.5,2683,2430,1,15,1.0,0.1354456296,0.4298551852,98.4145268211,0,1,171,0.5165614157,2682,2429,0.0],[1,1,0.0,0.006451613,0.006451613,465.0,1,3,0,1.0,31,24,0,1,0.0,0.0,0.2819940203,464.86607116,0,3,0,0.6605077277,30,24,0.0],[1,4,0.862938421,0.027923211,0.043630017,143.25,0,1,0,0.25,2687,2016,1,4,0.8075816054,0.1684272289,0.0,143.2142201474,0,1,0,0.3891912801,2687,2016,0.0],[1,4,0.907117209,0.007507508,0.128378378,333.0,0,1,12,0.25,2691,2020,1,3,0.3503162499,0.1678096558,0.2161967574,333.2131070134,0,0,12,0.0,2690,2019,1.0],[1,17,0.84688376,0.019940602,0.046669495,138.6470588,0,2,278,0.411764706,2708,435,0,16,0.7649058385,0.451620947,0.0,138.7941046348,0,2,278,0.2759393645,2707,434,0.0],[1,19,0.976491257,0.015065913,0.103766478,279.4736842,0,2,95,0.421052632,2727,2039,0,18,1.0,0.0372977134,0.2797667161,279.4386224809,0,1,94,0.6056902282,2726,2038,1.0],[1,21,0.935454965,0.006576243,0.076448829,231.7142857,0,2,114,0.333333333,2748,2060,0,21,0.7091455448,0.0,0.0,231.6977063463,0,2,113,0.0,2747,2059,0.0],[1,8,0.971462325,0.010063737,0.022811137,372.625,0,1,542,1.0,2756,2068,0,7,0.8716807593,0.1517828604,0.2412907132,372.4926495505,0,1,542,1.0,2756,2067,1.0],[1,1,0.0,0.071428571,0.357142857,14.0,0,2,2,1.0,2757,2069,1,0,0.0,0.1387480791,0.5630660681,14.0796966857,0,1,2,0.8678221955,2756,2069,0.0],[1,1,0.0,0.104166667,0.145833333,48.0,0,1,3,1.0,2758,436,1,1,0.268159096,0.2638340679,0.4464933856,48.155029774,0,0,3,0.8131167553,2757,435,0.0],[1,15,0.905567612,0.006624029,0.041799909,291.8666667,0,4,486,0.533333333,2773,2084,0,15,1.0,0.0,0.1084190545,291.733681853,0,3,485,0.7905278767,2772,2083,0.0],[3,14,0.838025442,0.018459069,0.018459069,267.0,0,3,312,0.928571429,86,43,3,14,0.8992577155,0.0495833432,0.0,266.9836159342,0,2,312,1.0,86,42,1.0],[2,3,0.834202289,0.001646091,0.007407407,405.0,1,2,116,1.0,89,69,2,2,1.0,0.317957861,0.0,405.139383457,1,2,116,1.0,88,68,0.0],[2,3,0.733495781,0.000809061,0.008495146,824.0,1,2,3,0.666666667,92,72,1,3,1.0,0.1750042806,0.0067610082,824.5137295239,0,1,2,0.3811591889,92,72,0.0],[2,5,0.927372056,0.001272265,0.005407125,628.8,1,2,11,0.8,97,77,1,5,0.9719105457,0.312838754,0.0,628.565972104,0,1,11,0.9287582698,97,77,0.0],[2,5,0.804879376,0.002826189,0.017428168,424.6,0,2,72,1.0,102,82,1,4,0.6902111648,0.6151119505,0.0,424.8592128244,0,2,71,1.0,102,81,0.0],[1,1,0.0,0.0,0.016806723,119.0,0,2,1,1.0,103,34,1,1,0.1278335268,0.0,0.0,119.0183106778,0,1,1,1.0,102,33,0.0],[1,1,0.0,0.023529412,0.011764706,85.0,0,1,4,1.0,2774,437,1,0,0.0,0.0,0.1262979801,84.8532073724,0,1,4,1.0,2773,436,0.0],[1,10,0.980621012,0.029593095,0.033292232,81.1,0,2,114,0.8,2784,447,0,10,1.0,0.0,0.0,81.6731625121,0,2,114,0.571401091,2784,446,1.0],[1,8,0.939452976,0.036390102,0.049490539,85.875,0,2,36,0.625,2792,455,1,7,1.0,0.0122596696,0.0743930658,86.0912350633,0,2,35,0.9350117882,2792,455,0.0],[1,2,0.985228136,0.103448276,0.137931034,43.5,0,1,5,1.0,2794,457,0,2,1.0,0.7522039956,0.0127051493,43.5049779069,0,0,4,1.0,2793,457,0.0],[1,1,0.0,0.107142857,0.142857143,28.0,0,1,69,1.0,2795,458,1,1,0.0,0.2780997922,0.1570798779,27.9358133923,0,0,68,1.0,2795,458,0.0],[1,6,0.897698428,0.086021505,0.075268817,46.5,0,1,92,0.833333333,2801,464,1,5,0.3934130184,0.4674449632,0.0,46.2831492894,0,0,91,0.7076702839,2801,464,0.0],[1,1,0.0,0.836947095,0.661751951,1153.0,0,4,22,1.0,32,1,0,0,0.2209931384,0.765932837,0.2898238268,1152.8354767713,0,4,22,0.7994933295,31,1,0.0],[1,14,0.968918934,0.054127199,0.062246279,52.78571429,0,2,236,0.5,2815,478,1,13,0.5332514356,0.0,0.137198965,52.486608051,0,2,235,0.3661445682,2815,477,0.0],[1,4,0.979435924,0.15625,0.15625,16.0,0,1,205,0.75,2819,482,0,4,1.0,0.2928940725,0.4397189593,15.5322218428,0,1,205,0.4766106534,2819,481,0.0],[1,2,0.970950594,0.061068702,0.053435115,65.5,0,1,69,1.0,2821,484,0,2,0.9249960331,0.0,0.1383207863,65.7163599963,0,0,69,0.7180058044,2821,483,0.0],[1,4,0.966119096,0.045936396,0.042402827,70.75,0,2,27,1.0,2825,488,1,4,1.0,0.208364883,0.3157057954,70.9429627064,0,2,27,1.0,2825,487,0.0],[1,1,0.0,0.023529412,0.011764706,170.0,0,1,2,1.0,2826,2085,0,0,0.0645462327,0.0421946872,0.0,169.8627215293,0,1,2,1.0,2825,2084,0.0],[1,3,1.0,0.003201708,0.006403415,312.3333333,0,1,6,0.666666667,2829,2088,1,3,0.6442596822,0.1868053834,0.0,312.4737057476,0,0,6,0.5752154435,2829,2088,0.0],[1,1,0.0,0.01,0.01,200.0,1,2,2,1.0,2830,489,1,0,0.0729773279,0.0,0.3091679591,200.2208535373,0,1,2,1.0,2829,489,0.0],[1,16,0.975238992,0.073913043,0.095652174,43.125,0,3,398,0.5,2846,505,1,15,1.0,0.0,0.0,42.9337321929,0,3,397,0.665624213,2845,504,0.0],[1,1,0.0,0.032967033,0.032967033,91.0,0,1,4,1.0,2847,506,0,1,0.0,0.1900947489,0.0,91.0571604603,0,1,4,0.8223656026,2847,505,0.0],[1,1,0.0,0.029411765,0.029411765,68.0,0,1,2,1.0,2848,507,1,0,0.1987463269,0.055895115,0.0,68.0354622088,0,1,2,1.0,2848,506,0.0],[1,1,0.0,0.363636364,0.363636364,11.0,0,1,2,1.0,2849,508,0,1,0.0,0.2712210115,0.6374010276,11.3227249955,0,1,2,1.0,2848,507,0.0],[1,1,0.0,0.078947368,0.078947368,38.0,0,1,2,1.0,2850,509,0,1,0.5639204319,0.2432970842,0.3463500067,37.9967813978,0,0,2,1.0,2850,509,0.0],[1,1,0.0,0.020618557,0.041237113,97.0,0,1,2,1.0,2851,510,0,0,0.0,0.0,0.0748896958,96.9125330572,0,1,2,1.0,2851,510,0.0],[1,1,0.0,0.222222222,0.222222222,9.0,0,1,2,1.0,2852,511,1,1,0.0152851778,0.4629997156,0.2097336593,9.3848571134,0,0,1,0.5015255258,2852,510,0.0],[1,1,0.0,0.014388489,0.035971223,139.0,0,2,5,1.0,2853,512,1,0,0.1133813298,0.0,0.290512026,138.9390513926,0,2,4,1.0,2853,511,1.0],[1,1,0.0,0.014705882,0.088235294,68.0,0,2,5,1.0,2854,513,0,1,0.2478420774,0.0103551949,0.4979968716,67.9782196376,0,2,5,1.0,2853,513,0.0],[1,7,0.987024129,0.039837398,0.040650407,175.7142857,0,1,6,0.571428571,2861,2095,0,7,1.0,0.0,0.0,175.7830503103,0,1,5,0.8041984298,2861,2095,0.0],[1,9,0.915865106,0.090909091,0.115702479,40.33333333,0,1,101,0.555555556,2870,522,0,8,1.0,0.3355856807,0.0,40.6576048282,0,1,100,0.7580123614,2869,522,0.0],[1,4,0.917107033,0.026455026,0.037037037,330.75,1,1,8,0.5,2875,2099,0,3,0.7655228153,0.0,0.2702344891,330.7072114163,1,0,8,0.6645336385,2875,2098,0.0],[1,1,0.0,0.00862069,0.017241379,116.0,0,1,1,1.0,2871,523,1,1,0.0133257841,0.0,0.0136413212,115.7265547105,0,1,0,0.6680620778,2870,523,0.0],[1,8,0.950687747,0.032921811,0.055555556,182.25,1,1,16,0.125,2883,2107,0,7,1.0,0.1245606459,0.0,182.483837646,1,0,16,0.3387606457,2882,2106,0.0],[1,3,0.858535363,0.03125,0.061342593,288.0,0,2,6,0.666666667,2886,2110,1,3,0.8144647459,0.0,0.0,287.7574896692,0,1,5,0.994264727,2885,2109,0.0],[1,3,0.965401367,0.040453074,0.080906149,206.0,0,1,6,0.666666667,2889,2113,1,3,0.6357788572,0.0,0.0,205.9283970668,0,0,6,0.4244451344,2889,2113,0.0],[1,9,0.964164901,0.027709861,0.054604727,272.6666667,0,1,18,0.222222222,2898,2122,0,8,1.0,0.0,0.1474567676,272.7643288251,0,1,18,0.7021868257,2897,2122,0.0],[1,8,0.913266226,0.033570702,0.04577823,122.875,0,1,116,0.75,2906,531,1,7,1.0,0.0,0.1095753333,122.9567609822,0,0,116,0.9190547039,2906,530,0.0],[1,5,0.945762348,0.048821549,0.058080808,237.6,0,1,21,0.4,2911,2127,0,4,1.0,0.0,0.0,237.1599514133,0,0,20,0.6159229279,2910,2126,0.0],[1,5,0.897925011,0.03681592,0.088557214,201.0,0,1,10,0.2,2916,2132,0,4,1.0,0.0,0.2085160877,201.1170110971,0,0,9,0.10614124,2915,2131,0.0],[1,1,0.0,0.016949153,0.005649718,177.0,0,1,0,1.0,2917,2133,1,0,0.0,0.3488734987,0.2735054809,176.815100139,0,0,0,0.654377582,2916,2132,0.0],[1,1,0.0,0.125,0.041666667,24.0,0,1,70,1.0,2918,532,1,1,0.0788797299,0.1717852687,0.2390448762,24.1193731183,0,0,70,1.0,2918,531,0.0],[1,1,0.0,0.333333333,0.333333333,6.0,0,1,69,1.0,2919,533,1,0,0.0,0.648109951,0.1507740552,5.8032646167,0,1,68,0.7155929836,2918,533,0.0],[1,5,0.929526015,0.011450382,0.002120441,471.6,0,1,10,0.2,2924,2138,1,5,0.6058909791,0.0589447381,0.0742130901,471.179479894,0,0,10,0.419774217,2924,2138,0.0],[1,57,0.600410323,0.010972037,0.021464714,329.3859649,1,4,2151,0.438596491,2981,2195,0,56,0.4405923605,0.4017621494,0.0975379515,329.0867685143,1,3,2150,0.4228232483,2981,2195,1.0],[1,1,0.0,0.053571429,0.035714286,56.0,0,1,71,1.0,2982,534,1,0,0.0,0.3930318561,0.2568615623,56.1413861091,0,0,70,1.0,2982,533,0.0],[1,7,0.755379079,0.131497418,0.057142857,415.0,0,1,10,0.428571429,2989,2202,1,7,0.5306302739,0.351930301,0.3149127179,415.0049697185,0,1,9,0.8105264473,2988,2201,1.0],[1,2,0.961236605,0.034682081,0.040462428,86.5,0,1,76,1.0,2991,536,0,1,1.0,0.0896141044,0.0,86.1534632483,0,0,75,1.0,2991,536,0.0],[1,1,0.0,0.125,0.208333333,24.0,0,1,6,1.0,2992,537,1,1,0.0,0.5051157675,0.1717905435,24.0025445568,0,1,6,0.7788185718,2992,536,0.0],[1,1,0.0,0.307692308,0.230769231,13.0,0,1,70,1.0,2993,538,1,1,0.6794949244,0.5767657886,0.3871171834,12.6380577276,0,1,70,0.9180801212,2992,538,0.0],[1,1,0.0,0.090909091,0.272727273,11.0,0,1,0,1.0,2994,539,0,0,0.1187241621,0.0,0.1656065328,10.6794708299,0,0,0,0.9875589537,2994,539,0.0],[1,1,0.0,0.238095238,0.19047619,21.0,0,1,70,1.0,2995,540,0,0,0.2315532494,0.15673148,0.2073445017,20.9285987645,0,0,69,1.0,2994,539,0.0],[1,15,0.964485454,0.054587156,0.079587156,290.6666667,0,4,33,0.133333333,3010,2217,0,15,0.8693539694,0.0,0.3643368206,290.5023219398,0,3,32,0.2850208385,3010,2216,0.0],[1,7,0.970366037,0.090909091,0.083538084,58.14285714,0,1,264,0.428571429,3017,2224,1,7,0.899530598,0.2296105253,0.0,58.1578058183,0,0,263,0.7191681066,3016,2223,0.0],[1,11,0.951910106,0.041198502,0.040782355,218.4545455,0,3,273,0.454545455,3028,2235,1,11,0.8840285257,0.2412519172,0.3904396804,218.2108048429,0,3,273,0.6843789763,3028,2235,1.0],[1,1,0.0,0.272727273,0.272727273,11.0,0,1,71,1.0,3029,541,0,1,0.2826992023,0.6384325339,0.8261070413,11.6261110223,0,1,71,0.9505311639,3028,541,0.0],[1,1,0.0,0.015151515,0.007575758,264.0,0,1,120,1.0,3030,2236,1,1,0.0,0.2484568817,0.1096668412,263.7191533844,0,1,119,0.9995206594,3030,2235,0.0],[1,1,0.0,0.157894737,0.157894737,19.0,0,1,70,1.0,3031,542,0,1,0.0,0.0,0.2480516951,19.0042287858,0,0,70,0.9759072699,3031,542,0.0],[1,1,0.0,0.0625,0.09375,32.0,0,1,70,1.0,3032,543,1,1,0.3470579946,0.145006138,0.0,31.8605758315,0,1,70,0.5337228479,3032,542,0.0],[1,1,0.0,0.107142857,0.178571429,28.0,0,1,71,1.0,3033,544,1,1,0.0,0.3624410538,0.3370923596,27.8297407452,0,0,70,0.6087692741,3033,543,0.0],[1,1,0.0,0.055555556,0.027777778,36.0,0,1,6,1.0,3034,545,1,1,0.0,0.181646038,0.0,35.9942315604,0,1,5,0.8425052138,3034,544,0.0],[1,1,0.0,0.272727273,0.090909091,11.0,0,1,70,1.0,3035,546,0,0,0.0,0.1699090035,0.0,10.8701596511,0,1,69,0.8799369169,3035,546,0.0],[1,6,0.933404467,0.01047409,0.006615215,302.3333333,0,2,293,0.833333333,3041,2242,1,6,1.0,0.0,0.1403602148,302.5301141069,0,1,292,1.0,3040,2242,0.0],[1,1,0.0,0.019230769,0.096153846,52.0,0,2,6,1.0,3042,547,1,1,0.0120470201,0.0,0.0021334972,52.0279674996,0,2,6,0.9457762088,3042,546,0.0],[1,1,0.0,0.2,0.05,20.0,1,1,71,1.0,3043,548,1,1,0.0,0.3442703412,0.2314753442,20.1728868439,0,0,71,1.0,3042,548,0.0],[1,13,0.919115238,0.027237354,0.107003891,39.53846154,1,2,445,0.692307692,3056,561,1,12,1.0,0.4949830048,0.339993694,39.1600145394,0,1,444,0.7322442319,3056,560,0.0],[1,1,0.0,0.2,0.4,5.0,1,1,70,1.0,3066,564,1,0,0.0,0.2938269065,0.1502785931,4.9589880742,1,0,69,1.0,3066,564,0.0],[1,1,0.0,0.090909091,0.272727273,11.0,1,1,70,1.0,3059,562,1,1,0.0,0.017309506,0.1503185793,11.02229051,1,0,69,0.8298822665,3059,561,0.0],[1,3,0.965401367,0.023201856,0.011600928,143.6666667,0,1,3,0.666666667,3065,2249,0,3,1.0,0.0143675955,0.0279878119,143.5678037922,0,0,2,0.7625606003,3065,2248,0.0],[1,2,0.981940787,0.011806375,0.010625738,423.5,0,1,0,0.5,3061,2246,0,2,1.0,0.0,0.1144433984,423.7171803245,0,1,0,0.7151322005,3061,2245,0.0],[1,2,0.811278124,0.00962963,0.005185185,675.0,0,2,0,0.5,3058,2244,0,2,0.6513830001,0.0,0.3242616341,675.0261915726,0,2,0,0.3715005392,3058,2244,0.0],[1,1,0.0,0.0,0.111111111,18.0,1,1,47,1.0,3062,563,0,0,0.1366154951,0.0,0.7658637515,17.9953549076,1,0,47,1.0,3061,562,0.0],[1,1,0.0,0.072727273,0.036363636,55.0,0,1,0,1.0,3067,2250,1,1,0.0,0.0,0.1737912909,55.2084490388,0,1,0,1.0,3067,2250,0.0],[1,14,0.964490789,0.017670683,0.008032129,266.7857143,0,2,668,0.714285714,3082,2264,0,14,1.0,0.0,0.0300789948,266.7980143444,0,2,668,0.6694702758,3082,2263,0.0],[1,1,0.0,0.125,0.25,8.0,1,1,70,1.0,3068,565,0,0,0.0,0.417365734,0.0,7.5160465623,1,1,70,0.7926868083,3067,565,0.0],[2,11,0.968318548,0.01185567,0.006443299,352.7272727,0,2,81,0.363636364,3093,2840,2,10,1.0,0.2217244432,0.0,352.8171894702,0,1,80,0.2807475989,3093,2840,0.0],[1,1,0.0,0.008350731,0.006263048,479.0,0,2,4,1.0,3094,2275,0,1,0.0261337253,0.0,0.0,478.9431349217,0,1,4,1.0,3094,2274,0.0],[1,1,0.0,0.006944444,0.006944444,576.0,1,1,1,1.0,3095,2276,1,0,0.0288919654,0.2050249617,0.0,575.7130124475,1,1,0,0.8409455914,3094,2276,0.0],[1,1,0.0,0.004746835,0.004746835,632.0,0,1,2,1.0,3096,567,0,1,0.0,0.0,0.3161587159,632.2335742633,0,0,2,1.0,3095,567,0.0],[4,80,0.937716974,0.011531047,0.00742061,343.6375,0,4,1839,0.5125,183,177,4,80,1.0,0.2637383729,0.24624984,344.0967873854,0,4,1838,0.1558667485,182,176,1.0],[1,1,0.0,0.01980198,0.01650165,303.0,1,3,0,1.0,33,25,1,1,0.4638965624,0.1444826598,0.0,303.6028141029,0,2,0,0.7764055766,33,24,0.0],[1,1,0.0,0.093023256,0.093023256,43.0,0,2,0,1.0,3097,568,0,0,0.1189704718,0.0,0.0,42.6646821975,0,2,0,1.0,3096,568,0.0],[3,9,0.80927623,0.008498584,0.007082153,313.7777778,0,4,0,0.333333333,192,180,2,8,0.8619028822,0.1478016933,0.3107316061,313.8761405119,0,4,0,0.0965836297,191,179,0.0],[1,1,0.0,0.024590164,0.008196721,122.0,0,2,0,1.0,3098,569,1,1,0.0,0.1493632234,0.0346973623,121.7730570877,0,1,0,1.0,3097,569,1.0],[1,1,0.0,0.0,0.0,4.0,0,1,0,1.0,193,44,1,1,0.1356374978,0.0,0.1987292631,4.1843341177,0,0,0,0.9250093633,192,43,1.0],[1,5,0.487191117,0.338289963,0.02354399,322.8,0,3,42,0.4,3103,91,0,4,0.546307953,0.3514241548,0.0,322.6081911889,0,2,41,0.9689903989,3103,90,1.0],[1,1,0.0,0.016129032,0.0,124.0,0,3,1,1.0,34,3,1,1,0.0,0.0,0.3061675806,123.7305984145,0,2,1,1.0,33,2,0.0],[1,1,0.0,0.005263158,0.042105263,190.0,0,2,3,1.0,35,26,0,1,0.0,0.2984700299,0.0243992695,190.2932365686,0,2,2,0.9624270143,35,26,0.0],[1,1,0.0,0.001853568,0.000926784,1079.0,0,3,1,1.0,36,2,1,0,0.0,0.0,0.1788916399,1079.0587844535,0,2,1,0.9007609869,36,2,0.0],[1,1,0.0,0.003289474,0.001644737,608.0,0,2,17,1.0,37,27,0,0,0.0,0.1517445206,0.0,607.8047848962,0,1,17,1.0,37,27,0.0],[1,1,0.0,0.003929273,0.001964637,509.0,0,3,0,1.0,38,6,0,1,0.0,0.0567370516,0.0789863585,508.5012085614,0,3,0,0.887770561,37,5,0.0],[2,6,0.541870596,0.019413466,0.017761256,403.5,0,3,130,0.666666667,44,36,1,5,0.5201887859,0.0110618052,0.0,403.3091746097,0,3,130,0.6996734886,44,36,0.0],[3,77,0.91556304,0.014865353,0.010482559,287.4285714,0,4,786,0.441558442,270,258,2,76,1.0,0.3888717011,0.0,287.5182887777,0,4,786,0.2562787287,270,257,1.0],[2,20,0.665467033,0.085808581,0.04840484,90.9,0,3,142,0.65,291,85,1,19,0.5471763764,0.0,0.3176180004,91.0523137387,0,3,141,0.6499670381,291,84,0.0],[1,1,0.0,0.0,0.0,19.0,0,1,0,1.0,271,59,0,1,0.1520400553,0.0,0.0,18.8759302549,0,1,0,0.9559342014,270,59,0.0],[1,1,0.0,0.003058104,0.006116208,327.0,0,3,0,1.0,292,184,0,1,0.0,0.0,0.089587377,327.3962904795,0,2,0,0.8120773336,292,183,0.0],[1,3,0.94639463,0.005546751,0.003961965,420.6666667,0,3,4,1.0,295,187,0,2,1.0,0.0,0.1945454714,420.8134311142,0,3,3,0.6467655181,295,186,0.0],[1,1,0.0,0.0,0.0,4.0,0,1,0,1.0,298,20,0,1,0.0,0.1378155607,0.0026316383,4.3000769837,0,0,0,1.0,297,20,1.0],[1,2,0.863120569,0.006808511,0.005106383,587.5,0,4,106,1.0,297,19,0,2,1.0,0.1804393621,0.0,587.6101812456,0,4,106,1.0,297,18,1.0],[1,1,0.0,0.083333333,0.083333333,24.0,0,1,125,1.0,3104,2277,0,1,0.0776555699,0.0,0.0522685647,24.0393437423,0,0,124,0.9889577062,3103,2277,0.0],[1,1,0.0,0.185185185,0.074074074,27.0,0,1,0,1.0,3105,2278,0,0,0.0633699241,0.2767698934,0.0,27.0231056594,0,1,0,0.6402582164,3105,2278,0.0],[2,4,0.96332178,0.023880597,0.012935323,251.25,0,2,16,0.75,3109,193,1,3,0.8060942553,0.0965435936,0.1276898092,251.0803779781,0,2,15,1.0,3109,193,0.0],[1,3,0.285477115,0.227884615,0.011538462,346.6666667,1,3,7,0.666666667,3112,97,0,2,0.0744315007,0.1706867281,0.0,346.9962180457,1,3,6,1.0,3112,96,0.0],[1,1,0.0,0.0,0.0,85.0,0,1,0,1.0,45,1,0,1,0.1948777775,0.3793567061,0.6048647441,85.0363924899,0,1,0,0.7738280102,45,1,0.0],[1,1,0.0,0.003164557,0.009493671,316.0,1,2,5,1.0,299,188,1,0,0.0,0.1805184283,0.0,316.3075090769,0,1,4,0.9511110241,299,187,0.0],[1,1,0.0,0.0,0.0,10.0,0,1,0,1.0,46,5,0,0,0.0,0.0768027558,0.4434841104,9.8149615972,0,0,0,0.936871871,45,5,0.0],[1,1,0.0,0.023255814,0.011627907,86.0,0,2,0,1.0,3113,1,0,0,0.0580831721,0.0,0.13819407,86.2516589532,0,2,0,1.0,3113,0,0.0],[1,2,0.936667382,0.25,0.357142857,14.0,1,2,0,1.0,3115,101,0,2,0.667075657,0.0387383821,0.0,14.2530970168,0,2,0,1.0,3115,101,0.0],[1,1,0.0,0.015706806,0.005235602,191.0,0,1,125,1.0,3116,15,1,0,0.0,0.0480840178,0.2198439794,191.4031354859,0,1,125,1.0,3115,15,0.0],[3,4,0.339189125,0.336924584,0.336924584,255.25,0,3,16,0.75,50,43,2,4,0.6096142005,0.3331001101,0.6101828795,255.4510265134,0,2,16,0.7138088428,49,42,0.0],[1,1,0.0,0.078125,0.067708333,192.0,0,2,1,1.0,51,1,1,1,0.2939439553,0.0,0.0,192.0279483469,0,2,0,1.0,50,1,0.0],[2,41,0.645333782,0.057081023,0.036318139,360.6341463,1,3,352,0.536585366,3157,2888,1,40,0.7319374877,0.3757005632,0.0,360.5600428412,1,3,351,0.4315398334,3157,2887,1.0],[1,1,0.0,0.009202454,0.006134969,326.0,1,2,9,1.0,3158,587,0,1,0.0973249887,0.0,0.0,326.0014656193,1,2,8,0.7554378181,3158,586,0.0],[1,1,0.0,0.034482759,0.004926108,203.0,0,3,9,1.0,52,7,1,0,0.371369914,0.0908766129,0.0,203.1218629658,0,3,8,1.0,51,6,1.0],[1,1,0.0,0.054054054,0.27027027,37.0,0,2,14,1.0,53,35,0,0,0.0,0.0,0.4813814569,36.9114230998,0,2,13,0.6801570874,53,35,0.0],[3,11,0.489018217,0.484085248,0.482978135,328.4545455,0,3,76,0.818181818,64,59,3,11,0.4800932312,0.207931532,0.3345637174,328.8390476007,0,2,75,0.1454275287,64,58,1.0],[1,2,0.025675987,1.148514851,1.113036304,606.0,0,4,62,1.0,301,22,1,1,0.0,1.0,1.0,606.1983246264,0,3,62,0.9874687503,300,22,1.0],[1,1,0.0,0.5,0.5,4.0,1,2,5,1.0,3159,588,0,1,0.0,0.6354050305,0.9617106868,4.2372052475,0,2,4,1.0,3158,587,0.0],[1,2,0.985228136,0.049382716,0.037037037,40.5,1,1,256,0.5,3161,2304,1,1,1.0,0.0,0.0,40.6992794418,1,1,256,0.4515245495,3160,2303,0.0],[1,1,0.0,0.178571429,0.160714286,56.0,1,2,17,1.0,3162,2305,0,1,0.0,0.0,0.0,56.1455326275,0,2,16,0.7458415138,3162,2304,0.0],[1,1,0.0,0.484848485,0.03030303,33.0,1,2,6,1.0,3163,2306,0,1,0.0,0.1375343277,0.0,32.8824327754,0,2,5,0.8521573025,3163,2305,0.0],[2,4,0.409561593,0.080229226,0.003581662,349.0,0,3,21,0.75,3167,2898,2,4,0.3094991599,0.0,0.2280392642,349.3663194411,0,2,20,0.9003312072,3167,2898,1.0],[1,1,0.0,0.002832861,0.005665722,353.0,0,3,1,1.0,3168,2308,0,1,0.060020278,0.1708922379,0.1898508867,352.8280163689,0,2,1,1.0,3168,2307,0.0],[1,3,0.828051643,0.011824324,0.02027027,197.3333333,0,2,22,1.0,306,193,0,2,1.0,0.0,0.0,197.0979641775,0,2,21,0.8773920875,305,192,0.0],[1,2,0.721928095,0.006430868,0.009646302,155.5,0,2,16,1.0,303,190,0,1,0.9896042226,0.0,0.2164730241,155.6721330127,0,1,16,1.0,302,190,0.0],[1,1,0.0,0.038461538,0.371794872,78.0,0,2,12,1.0,308,195,0,1,0.1347399529,0.0,0.4782164417,77.8006870706,0,2,12,1.0,308,195,0.0],[1,1,0.0,0.032258065,0.010752688,186.0,0,2,9,1.0,307,194,0,1,0.1940491158,0.1829347082,0.0,186.527022928,0,1,8,1.0,306,194,0.0],[1,1,0.0,0.014705882,0.00245098,408.0,0,2,6,1.0,309,78,1,0,0.0772613261,0.0,0.3325008574,408.2656046893,0,2,5,1.0,308,77,0.0],[1,1,0.0,0.006060606,0.003030303,330.0,0,2,5,1.0,310,9,0,0,0.0,0.0,0.0,330.177236187,0,2,5,0.9864792369,309,9,0.0],[1,1,0.0,0.013333333,0.013333333,150.0,0,2,41,1.0,311,23,0,0,0.0,0.0,0.0,150.1433265342,0,2,40,0.8508100893,310,22,0.0],[1,3,0.94639463,0.005808325,0.005808325,344.3333333,0,3,27,1.0,67,46,0,3,0.711492235,0.0,0.0598587444,344.1196303577,0,3,26,1.0,66,46,0.0],[1,1,0.0,0.00239521,0.003592814,835.0,0,3,2,1.0,68,47,0,0,0.0,0.0,0.3751039022,834.6422160964,0,2,2,1.0,68,47,0.0],[1,1,0.0,0.022222222,0.008888889,225.0,1,2,10,1.0,312,196,0,1,0.4570504886,0.0757355687,0.127473958,225.4735423651,0,2,10,0.7431940502,312,195,1.0],[1,1,0.0,0.002770083,0.005540166,361.0,1,2,7,1.0,313,197,0,1,0.0354143899,0.0,0.0,361.4576316626,0,2,7,0.935254764,313,197,0.0],[1,1,0.0,0.008341057,0.008341057,1079.0,1,3,7,1.0,314,24,1,1,0.1000169859,0.0424048947,0.192650495,1079.0806678059,1,2,7,0.7988256034,313,23,0.0],[1,1,0.0,0.0,0.0,30.0,0,1,0,1.0,69,48,1,0,0.0,0.0,0.1798533776,29.8038190724,0,1,0,0.9594191418,68,48,0.0],[1,1,0.0,1.263157895,0.157894737,19.0,0,2,11,1.0,70,49,1,0,0.2711718055,1.0,0.5081280932,18.6586991758,0,1,10,0.6941486484,69,49,0.0],[1,1,0.0,0.002409639,0.009638554,830.0,0,3,1,1.0,71,50,0,0,0.0,0.305809872,0.0,830.3758918456,0,3,1,0.7808885043,71,50,0.0],[1,1,0.0,0.130434783,0.02173913,138.0,0,3,3,1.0,72,10,1,0,0.0,0.0,0.0,137.3944063756,0,3,2,0.9319369779,72,9,1.0],[1,1,0.0,1.0,1.0,0.0,0,2,12,1.0,73,51,1,1,0.0,0.9626356887,1.0,0.167729347,0,2,12,1.0,72,51,0.0],[1,1,0.0,0.002105263,0.012631579,475.0,0,2,6,1.0,315,198,0,1,0.7358540982,0.0,0.1928143197,474.9348416962,0,2,6,1.0,315,198,0.0],[1,1,0.0,0.026802218,0.022181146,1082.0,1,3,4,1.0,316,25,1,1,0.0,0.0,0.1312618325,1081.726015201,1,3,3,1.0,316,25,0.0],[1,1,0.0,0.010335917,0.004306632,1161.0,1,4,6,1.0,317,26,0,1,0.2998721737,0.5588001981,0.1896446581,1160.866385815,0,3,6,0.9156451653,317,25,1.0],[1,1,0.0,0.01417004,0.002024291,988.0,1,3,65,1.0,318,10,0,0,0.0940382447,0.3173539925,0.0,987.7358800981,1,3,64,1.0,318,10,0.0],[1,1,0.0,0.008287293,0.002762431,362.0,1,2,4,1.0,319,199,1,1,0.0,0.4076318732,0.3649610971,361.8119320425,0,1,3,1.0,319,198,0.0],[1,1,0.0,0.033333333,0.058333333,240.0,1,2,16,1.0,5,3,1,0,0.0,0.0,0.1259443809,239.8773565449,0,2,15,0.8874527667,5,2,0.0],[1,1,0.0,0.014084507,0.042253521,213.0,1,2,16,1.0,6,4,1,1,0.1828538534,0.0,0.0,212.9701612446,0,2,15,1.0,5,4,0.0],[1,2,0.999570839,0.014211886,0.03875969,387.0,1,2,24,1.0,8,6,0,2,1.0,0.0,0.0,386.887653747,0,2,24,1.0,8,5,1.0],[1,1,0.0,0.003231018,0.001615509,619.0,1,2,7,1.0,74,52,1,1,0.2364289475,0.0,0.4688444395,618.9266911505,1,1,6,0.9778476398,74,52,0.0],[1,1,0.0,0.010050251,0.005025126,199.0,1,3,10,1.0,75,8,1,1,0.0,0.0,0.2118132521,198.6119729364,1,2,9,0.6103262011,74,8,0.0],[1,1,0.0,0.00172117,0.000860585,1162.0,1,4,1,1.0,76,4,0,0,0.0,0.1938174406,0.1493462125,1161.8236984831,0,4,1,0.7873749123,76,3,0.0],[1,1,0.0,0.006003431,0.001715266,1166.0,1,4,1,1.0,320,27,0,0,0.238900029,0.0200353484,0.1422817293,1165.9024845867,0,4,0,0.5770353705,319,27,0.0],[2,4,0.982798115,0.004231312,0.006346968,354.5,0,3,49,1.0,80,66,1,3,1.0,0.0,0.0,354.7648753465,0,2,48,0.984743289,79,66,1.0],[2,4,0.909527942,0.009457755,0.009457755,396.5,0,4,162,1.0,84,63,2,3,0.8199169994,0.1475319278,0.0,396.2634646589,0,3,162,0.5891838345,84,63,0.0],[1,1,0.0,0.012269939,0.012269939,163.0,1,3,16,1.0,85,59,1,1,0.2012808594,0.0,0.0,163.1385493479,1,2,15,0.7137806705,84,58,0.0],[1,1,0.0,0.099737533,0.107611549,381.0,1,2,138,1.0,86,60,0,1,0.0,0.0,0.7515686119,380.6293657602,0,1,138,0.9063892441,86,60,0.0],[1,1,0.0,0.009202454,0.015337423,326.0,0,3,11,1.0,321,200,1,0,0.0,0.0,0.186844622,326.0129681341,0,2,10,0.8702465757,320,199,0.0],[1,1,0.0,0.00530504,0.00265252,377.0,0,3,17,1.0,87,61,0,1,0.0,0.0,0.0,377.4164115048,0,3,16,0.9734647855,86,60,0.0],[1,2,1.0,0.14,0.46,25.0,1,2,250,1.0,89,7,1,2,0.7947138125,0.6016573515,0.6438054358,25.5934344741,1,1,249,0.6319447762,89,6,0.0],[1,1,0.0,0.022988506,0.011494253,87.0,0,2,14,1.0,90,2,0,0,0.0,0.0,0.0828693876,86.952556737,0,2,14,1.0,89,2,0.0],[1,1,0.0,0.164086687,0.117647059,323.0,0,3,12,1.0,91,62,0,1,0.2412794989,0.0,0.0,322.5986122918,0,3,11,1.0,90,61,0.0],[4,20,0.955196096,0.007181844,0.004021833,348.1,0,4,705,0.75,111,108,3,19,1.0,0.4419656945,0.0667785884,348.4156293877,0,4,704,0.6209493926,110,107,1.0],[3,6,0.948802815,0.006616257,0.003150599,529.0,1,4,14,0.333333333,117,44,2,6,1.0,0.0016952262,0.1233490567,528.9105884483,0,3,14,0.554041707,117,44,1.0],[1,1,0.0,0.0,0.0,8.0,0,1,0,1.0,118,3,1,0,0.0,0.0,0.1672176121,7.8471080223,0,0,0,1.0,118,2,0.0],[1,1,0.0,0.037037037,0.005291005,189.0,0,3,18,1.0,9,7,0,1,0.0,0.0576532621,0.0,189.1331739976,0,2,17,0.7633396738,8,7,0.0],[1,1,0.0,0.063324538,0.005277045,379.0,0,3,18,1.0,10,8,0,1,0.5321761063,0.0,0.3438153147,378.6147094539,0,3,17,0.5702705607,10,7,0.0],[1,1,0.0,0.008595989,0.00286533,349.0,0,4,4,1.0,11,9,1,0,0.1138409515,0.0,0.1562828434,349.4220732098,0,4,4,0.8760126965,11,9,0.0],[1,1,0.0,0.173728814,0.004237288,236.0,0,3,18,1.0,12,10,0,0,0.0,0.0,0.0138578208,236.3110805844,0,3,18,1.0,11,9,0.0],[1,1,0.0,0.078680203,0.002538071,394.0,0,4,2,1.0,13,11,1,1,0.6105431534,0.2439731706,0.0,394.5440847026,0,3,1,0.9072055788,13,10,0.0],[1,1,0.0,0.154255319,0.015957447,188.0,0,3,19,1.0,14,12,0,0,0.0,0.1350087085,0.0,187.811475307,0,3,18,1.0,13,11,0.0],[1,1,0.0,0.857674419,0.214883721,1075.0,0,3,21,1.0,15,13,1,1,0.0,0.692017914,0.0853159492,1075.4705655897,0,2,21,0.8334105937,14,13,1.0],[1,2,1.0,0.02189781,0.02189781,68.5,0,3,36,1.0,17,4,0,1,1.0,0.1008280312,0.1163724496,68.3789970065,0,3,36,1.0,17,3,0.0],[1,1,0.0,0.046153846,0.015384615,65.0,0,3,18,1.0,18,5,1,1,0.1649987134,0.0,0.0,64.9009034282,0,2,17,1.0,17,5,0.0],[1,1,0.0,0.466666667,0.233333333,30.0,0,2,40,1.0,19,6,0,0,0.2852160688,0.8416440879,0.1205173502,29.8500133689,0,1,39,1.0,19,6,0.0],[2,10,0.496528479,0.030938834,0.019559033,281.2,0,4,223,1.0,128,95,1,10,0.816858332,0.5417541511,0.042673205,281.0448533836,0,3,223,1.0,127,95,1.0],[1,2,0.779349837,0.027906977,0.03255814,107.5,0,3,42,1.0,131,19,1,2,0.7016599813,0.1361841048,0.4966374184,107.7828303775,0,3,41,0.7136209525,130,18,0.0],[1,1,0.0,0.0,0.0,4.0,0,1,0,1.0,129,17,1,0,0.1537183865,0.0,0.2640394488,3.8783067844,0,0,0,1.0,129,16,0.0],[1,1,0.0,0.003614458,0.003614458,830.0,0,3,10,1.0,322,201,0,0,0.0,0.0,0.0,829.5773296076,0,3,10,1.0,321,201,1.0],[1,1,0.0,0.0,0.007142857,140.0,0,2,141,1.0,323,28,0,0,0.090893423,0.1766502966,0.1612841981,139.7892546149,0,2,140,0.8269489084,322,28,0.0],[1,1,0.0,0.0,0.01369863,146.0,0,3,0,1.0,324,79,1,0,0.0,0.2718623881,0.0357621714,145.7927382375,0,2,0,0.876543083,324,79,0.0],[1,1,0.0,0.037433155,0.026737968,187.0,0,3,0,1.0,20,14,0,0,0.0,0.0,0.0,187.1864196932,0,3,0,0.7099450302,20,14,0.0],[2,2,0.791858353,0.007827789,0.033268102,255.5,0,3,2,1.0,133,15,2,1,1.0,0.1785911842,0.0,255.5828786398,0,3,1,0.6435837647,132,15,0.0],[1,1,0.0,0.010242086,0.011173184,1074.0,1,3,0,1.0,21,15,1,1,0.0,0.0,0.1888105541,1074.1554165346,1,3,0,0.9238883534,21,14,0.0],[1,1,0.0,0.066666667,0.533333333,15.0,1,2,20,1.0,325,202,1,0,0.2753614024,0.0,0.5353550262,14.738849422,0,2,20,0.8632071118,325,202,0.0],[1,1,0.0,0.053105311,0.00180018,1111.0,0,3,2,1.0,22,16,0,1,0.0466570423,0.1391166219,0.295532947,1110.9087570362,0,2,2,1.0,22,16,0.0],[1,1,0.0,0.0625,0.0,32.0,0,2,2,1.0,23,7,0,1,0.0201116306,0.0463962507,0.0,32.0282548843,0,2,2,0.8109245605,23,6,0.0],[1,1,0.0,0.007862759,0.00571837,1399.0,0,3,4,1.0,326,203,1,1,0.6664357373,0.1032931741,0.0,1399.0188213775,0,2,4,0.4009712287,325,202,0.0],[1,1,0.0,0.013422819,0.006711409,149.0,0,2,16,1.0,327,204,1,1,0.1793797695,0.2967174381,0.716477594,149.0123098206,0,2,15,0.9056202905,326,204,0.0],[1,1,0.0,0.006802721,0.00085034,1176.0,0,4,3,1.0,328,29,0,0,0.4675460441,0.3254550397,0.0,1176.4277954467,0,4,2,1.0,327,28,1.0],[1,1,0.0,0.00660066,0.00660066,303.0,0,3,21,1.0,329,205,1,1,0.0,0.4260522509,0.158155612,302.8102497005,0,2,20,1.0,329,204,0.0],[1,3,0.641194924,0.055793991,0.015021459,310.6666667,1,3,54,1.0,332,208,1,2,0.3913618836,0.0,0.3412937069,310.8337285875,0,3,53,1.0,331,208,1.0],[2,11,0.838186192,0.018581995,0.017138734,503.9090909,1,3,174,1.0,343,298,2,11,0.2822352432,0.0,0.0985723262,503.9862524157,1,3,174,0.7299593032,343,297,1.0],[1,1,0.0,0.006493506,0.006493506,308.0,1,2,1,1.0,344,218,0,0,0.042598623,0.1125416425,0.2742678554,308.2387459537,1,1,1,1.0,343,218,0.0],[1,1,0.0,0.010204082,0.008503401,1176.0,1,4,2,1.0,345,30,0,0,0.8009413938,0.0,0.0,1175.786642179,0,4,2,1.0,345,30,1.0],[1,1,0.0,0.006993007,0.027972028,143.0,0,3,5,1.0,134,20,1,0,0.0011704515,0.6652308562,0.0,142.7811798282,0,3,5,0.8441527486,134,19,0.0],[1,1,0.0,0.013605442,0.013605442,147.0,0,2,27,1.0,24,17,1,1,0.2448358963,0.1377059814,0.0646060641,147.0602564456,0,2,26,0.834122333,24,16,0.0],[3,9,0.792472765,0.03497053,0.056188605,282.7777778,0,3,155,0.888888889,143,119,2,9,0.9486239365,0.077392218,0.0,282.7199857985,0,3,154,0.7319923686,142,118,1.0],[1,1,0.0,0.151162791,0.016611296,602.0,1,2,15,1.0,25,18,1,1,0.0,0.0463020294,0.0,602.2750094796,1,2,15,1.0,24,18,0.0],[1,1,0.0,0.179723502,0.119815668,434.0,0,2,23,1.0,26,19,1,1,0.2378830915,0.5419516955,0.0,433.4436604589,0,1,23,0.7580200668,25,19,1.0],[1,1,0.0,0.014492754,0.003623188,276.0,1,3,20,1.0,346,219,1,1,0.217612312,0.0,0.0,276.1038455347,1,2,19,1.0,345,218,0.0],[1,1,0.0,0.008264463,0.005509642,363.0,1,2,28,1.0,347,220,1,1,0.0895400441,0.0,0.3468304304,362.9629380713,1,1,27,0.9493099389,347,219,0.0],[1,2,0.970950594,0.004944376,0.007416564,404.5,1,3,12,0.5,349,222,0,2,0.8532713127,0.0,0.0,404.8221805196,1,3,12,0.361952493,348,222,0.0],[1,1,0.0,0.00281294,0.00281294,711.0,0,3,9,1.0,350,223,0,0,0.0,0.0,0.0,711.128589946,0,2,9,0.8855106708,350,222,0.0],[1,1,0.0,0.023923445,0.013157895,836.0,1,3,9,1.0,351,224,1,1,0.1647346426,0.355310586,0.08307581,836.2110677837,1,3,9,1.0,350,224,1.0],[1,1,0.0,0.053380783,0.037366548,562.0,0,3,5,1.0,144,84,1,0,0.025425991,0.0652688949,0.0,562.4240067534,0,3,5,0.7734363129,143,84,1.0],[1,1,0.0,0.06010929,0.038251366,183.0,0,2,25,1.0,145,25,0,0,0.0,0.0192767482,0.0,182.7509728993,0,2,24,1.0,145,25,0.0],[1,1,0.0,0.015625,0.010416667,192.0,0,2,26,1.0,146,2,0,1,0.0,0.0,0.0,192.0576780528,0,2,25,1.0,145,2,0.0],[1,1,0.0,1.0,1.0,0.0,0,3,35,1.0,147,20,1,0,0.235271643,1.0,1.0,0.1103220811,0,2,34,1.0,147,19,0.0],[1,3,0.629074225,0.02238806,0.152985075,89.33333333,1,3,43,1.0,150,28,1,3,0.1379708263,0.0,0.1362762751,89.198529996,0,3,42,1.0,150,27,0.0],[1,1,0.0,0.018181818,0.018181818,55.0,0,3,13,1.0,151,29,0,0,0.0,0.0339291817,0.0031208825,55.0813300429,0,2,12,0.9599648914,151,29,0.0],[1,1,0.0,0.02,0.02,200.0,1,3,7,1.0,152,13,1,1,0.0,0.0,0.0,199.8580483821,0,3,7,0.6322567814,152,12,1.0],[1,1,0.0,0.005509642,0.002754821,363.0,0,2,4,1.0,352,225,1,0,0.0,0.0,0.1171550019,363.1566052477,0,1,3,0.6647296157,352,225,0.0],[1,1,0.0,0.005509642,0.002754821,363.0,0,2,32,1.0,353,226,1,1,0.0257244765,0.0682281989,0.0,362.8785894878,0,1,31,0.8081771894,352,225,0.0],[2,4,0.892079564,0.010978957,0.010978957,546.5,0,3,82,0.5,156,117,1,3,0.7767692451,0.2650888813,0.0,546.6344527096,0,3,82,0.2719310661,155,117,1.0],[1,1,0.0,0.003401361,0.003401361,1176.0,0,4,10,1.0,354,31,1,1,0.2464165477,0.0,0.0360397993,1176.3698932403,0,3,9,0.4836963431,353,31,0.0],[1,1,0.0,0.003401361,0.003401361,1176.0,0,4,12,1.0,355,32,0,1,0.1181595036,0.1701737463,0.0,1176.3567043639,0,3,11,0.7291114777,354,32,0.0],[1,1,0.0,0.014814815,0.014814815,135.0,0,2,39,1.0,356,227,0,1,0.2057011703,0.0,0.0,134.9324621501,0,1,38,1.0,356,226,0.0],[1,1,0.0,0.706759443,0.66500994,1006.0,0,4,23,1.0,157,14,0,1,0.0,0.4957726535,0.731565973,1005.7660165832,0,3,22,0.8258440336,157,14,1.0],[1,1,0.0,0.0096,0.0032,625.0,0,4,34,1.0,27,20,0,0,0.0990901619,0.0143000528,0.0460831868,624.7724242252,0,4,34,1.0,27,19,0.0],[1,1,0.0,0.0096,0.0032,625.0,0,4,30,1.0,28,21,1,1,0.1923139027,0.2090876268,0.5147370862,624.8615936108,0,4,29,0.5945216052,27,20,0.0],[1,1,0.0,0.018181818,0.018181818,220.0,0,2,41,1.0,29,22,1,1,0.0,0.2337820063,0.1422422116,219.7536352636,0,1,41,1.0,29,22,0.0],[1,1,0.0,0.018181818,0.018181818,220.0,0,2,39,1.0,30,23,0,1,0.0801610301,0.0,0.0,220.0964292998,0,1,39,0.6123219513,30,23,0.0],[1,1,0.0,0.055555556,0.011111111,90.0,0,3,41,1.0,31,24,0,1,0.0,0.0827966824,0.0555266699,89.9335414991,0,3,40,0.5600006311,30,23,0.0],[1,1,0.0,0.055555556,0.011111111,90.0,0,3,35,1.0,32,25,1,1,0.0,0.0036193238,0.4915088375,89.968066088,0,3,34,1.0,31,25,1.0],[1,1,0.0,0.002372479,0.002372479,843.0,0,2,0,1.0,33,26,1,1,0.4512844985,0.2029951719,0.0565651916,843.4762020295,0,1,0,0.9414257495,33,26,0.0],[1,1,0.0,0.002372479,0.002372479,843.0,0,2,158,1.0,34,27,0,1,0.0,0.0,0.0,843.1131133715,0,1,157,0.9822235822,33,26,0.0],[1,1,0.0,0.029411765,0.029411765,68.0,0,3,38,1.0,35,28,1,0,0.2217522519,0.0,0.0160376628,67.9036407952,0,2,38,0.7713215311,35,27,0.0],[1,1,0.0,0.029411765,0.029411765,68.0,0,3,36,1.0,36,29,1,0,0.1380436069,0.1388645755,0.0753452455,68.1340328588,0,2,36,0.8250020895,36,29,0.0],[1,1,0.0,0.00170068,0.00170068,1176.0,0,5,15,1.0,37,1,0,0,0.0,0.0,0.0179238556,1176.0982384746,0,5,15,1.0,36,1,0.0],[1,1,0.0,0.00170068,0.00170068,1176.0,0,5,3,1.0,38,2,1,1,0.1565802937,0.0,0.184892542,1175.9405849469,0,5,3,0.7957717407,38,2,0.0],[1,1,0.0,0.022222222,0.022222222,90.0,1,3,41,1.0,39,30,0,0,0.2731694609,0.2958821435,0.0,90.2129237186,0,3,40,1.0,39,29,0.0],[1,1,0.0,0.022222222,0.022222222,90.0,1,3,0,1.0,40,31,1,1,0.0,0.2329318962,0.5505086031,89.7403365797,1,2,0,1.0,40,31,1.0],[3,5,0.550946675,0.031441405,0.025724786,489.8,0,5,92,1.0,162,136,2,5,0.8626887607,0.2757187172,0.0,490.0271974574,0,4,92,1.0,161,136,1.0],[1,3,0.627640929,0.028323435,0.02284148,729.6666667,0,4,75,0.666666667,165,92,1,3,0.5909336768,0.0,0.0,730.2322949863,0,4,75,0.2712691678,164,92,0.0],[1,1,0.0,0.003401361,0.003401361,588.0,0,3,0,1.0,166,93,1,1,0.2491965104,0.0,0.0,588.0531465258,0,2,0,1.0,165,92,0.0],[2,3,0.454730686,0.036382536,0.023388773,641.3333333,0,3,92,1.0,359,311,1,2,0.3974119941,0.0,0.1305661455,641.3536486313,0,2,91,0.9020984634,359,311,0.0],[1,1,0.0,0.058219178,0.003424658,292.0,1,3,12,1.0,3169,2309,0,0,0.081022514,0.1060625603,0.0,292.197162438,1,3,11,1.0,3168,2309,0.0],[1,1,0.0,0.255,0.0,200.0,0,3,3,1.0,3170,592,1,0,0.1477203059,0.4188264055,0.2647286869,200.3013332654,0,2,2,1.0,3170,591,1.0],[1,1,0.0,0.111111111,0.001461988,684.0,1,4,5,1.0,3171,2310,0,0,0.0,0.2646525276,0.0721227654,684.2115749372,1,4,4,0.960098787,3170,2309,0.0],[1,1,0.0,0.02739726,0.010273973,292.0,1,3,1,1.0,3172,2311,1,0,0.0,0.0,0.3111872912,291.9827838015,0,3,1,1.0,3171,2310,0.0],[1,3,0.362676179,0.168141593,0.002949853,339.0,0,1,116,0.666666667,3175,100,1,2,0.3786416084,0.2695484836,0.028521924,339.6490584368,0,1,115,0.6834181456,3175,100,1.0],[1,1,0.0,0.010909091,0.010909091,275.0,0,2,164,1.0,360,229,1,1,0.2521228814,0.0178873045,0.0241924183,274.9446730716,0,1,163,0.9126669158,360,229,0.0],[1,1,0.0,0.0,0.070351759,199.0,1,3,2,1.0,361,84,0,1,0.0,0.1225085189,0.0,199.0806997225,1,3,1,1.0,361,83,0.0],[1,1,0.0,0.020242915,0.046558704,988.0,1,4,5,1.0,362,11,1,1,0.6105099375,0.4435279212,0.0,988.1836139341,0,4,4,0.9767941027,361,10,1.0],[2,3,0.454730686,0.036382536,0.023388773,641.3333333,0,3,120,1.0,3178,2906,2,2,0.4730028946,0.0,0.3323767633,641.7912044693,0,3,119,0.7913206468,3178,2906,0.0],[1,1,0.0,0.00170068,0.00170068,1176.0,0,5,22,1.0,3179,102,1,1,0.0,0.0,0.1660236861,1176.2654126228,0,5,21,0.6084522625,3178,102,0.0],[1,1,0.0,0.003246753,0.003246753,308.0,1,2,21,1.0,3180,2313,1,0,0.2025548322,0.2808821367,0.016672276,307.8893140715,0,2,20,0.8451471424,3180,2312,0.0],[1,1,0.0,0.003246753,0.003246753,308.0,0,3,22,1.0,167,94,1,0,0.0,0.1499061764,0.459186832,307.7659943282,0,3,22,0.63357931,167,94,0.0],[1,1,0.0,0.01,0.005,200.0,1,3,3,1.0,168,33,0,0,0.0,0.0,0.1869289455,199.7260353242,0,2,2,1.0,167,32,0.0],[1,1,0.0,0.01715439,0.012108981,991.0,0,4,4,1.0,169,16,1,1,0.2303655522,0.0,0.0,991.3045692807,0,3,4,1.0,168,16,0.0],[1,1,0.0,0.01986755,0.01986755,151.0,1,2,43,1.0,363,230,0,1,0.2086674769,0.0,0.1000314198,150.5915415042,0,1,43,1.0,362,229,0.0],[1,3,0.602226001,0.014108593,0.014108593,779.6666667,1,3,52,0.666666667,367,234,1,2,0.5639125513,0.3127779413,0.0486650219,779.3882645465,1,3,52,0.5458809852,367,233,0.0],[1,1,0.0,0.00525394,0.00525394,571.0,0,2,26,1.0,364,231,1,1,0.5380701635,0.2809647388,0.2998636715,571.1285460503,0,2,26,1.0,364,230,0.0],[1,1,0.0,0.007002801,0.00280112,714.0,1,3,20,1.0,368,235,0,1,0.018092551,0.0,0.0672305459,713.8981736904,0,2,20,0.6187862365,368,235,0.0],[1,1,0.0,0.012269939,0.012269939,163.0,0,3,32,1.0,369,236,1,0,0.254174843,0.0867029377,0.0,163.3832176091,0,3,31,1.0,368,235,0.0],[1,1,0.0,0.00433526,0.001445087,692.0,0,2,48,1.0,370,237,0,0,0.0,0.2080025159,0.10845332,691.9231089824,0,2,47,1.0,370,237,0.0],[1,1,0.0,0.00170068,0.00170068,1176.0,1,5,12,1.0,371,33,0,0,0.0,0.0,0.0777491075,1176.1548739128,0,5,11,1.0,370,33,0.0],[1,1,0.0,0.016393443,0.008196721,122.0,0,2,43,1.0,373,86,1,0,0.5972177065,0.3448912214,0.0,121.9521165485,0,2,43,0.8166345665,372,85,0.0],[1,1,0.0,0.005181347,0.056994819,193.0,0,3,23,1.0,372,85,0,1,0.0,0.0506694379,0.2046095838,193.3452597384,0,3,23,1.0,372,84,0.0],[1,1,0.0,0.00170068,0.00170068,1176.0,1,5,0,1.0,170,21,1,1,0.0,0.0474543769,0.0746737152,1175.6569787821,1,5,0,0.8184644659,170,21,1.0],[4,12,0.951137313,0.012663013,0.014553015,440.9166667,1,5,412,0.916666667,385,379,4,12,1.0,0.3222079517,0.1224725467,440.4197869688,0,4,411,1.0,384,378,1.0],[1,1,0.0,0.0591133,0.02955665,203.0,0,3,16,1.0,171,17,0,0,0.0,0.0613116384,0.1129121371,203.3211551457,0,2,15,0.6609773434,170,17,0.0],[1,1,0.0,0.044117647,0.044117647,68.0,0,2,51,1.0,172,34,0,1,0.0,0.0,0.0,67.6182594232,0,2,50,1.0,171,34,0.0],[1,1,0.0,0.022222222,0.022222222,90.0,1,3,13,1.0,41,32,1,0,0.0876372692,0.0,0.196822398,90.2820962372,1,2,13,0.9049842537,41,32,0.0],[1,1,0.0,0.610062893,0.593291405,477.0,0,3,24,1.0,173,95,1,1,0.0,0.7667026054,0.1355875824,476.9375877641,0,2,23,0.9501707597,173,95,1.0],[1,2,0.035791553,0.647376543,0.580246914,648.0,0,3,63,1.0,175,23,1,2,0.0,0.6687776602,1.0,648.3323398331,0,2,62,1.0,175,22,1.0],[1,1,0.0,0.024291498,0.028340081,988.0,1,4,1,1.0,386,15,1,0,0.0762704114,0.0,0.0029223055,988.2010632821,1,3,1,1.0,385,14,0.0],[4,6,0.963680797,0.008260196,0.013939081,322.8333333,1,5,135,0.666666667,392,386,4,6,0.668502614,0.3189591155,0.0,322.6301371278,1,4,135,0.8178986158,391,385,0.0],[1,1,0.0,0.022727273,0.022727273,88.0,1,2,171,1.0,393,1,0,0,0.2548047435,0.0,0.258232429,87.6097018869,1,1,171,0.9236939173,393,0,0.0],[1,1,0.0,0.002599653,0.001733102,1154.0,1,3,1,1.0,395,36,1,0,0.0,0.0,0.0046582566,1154.2564206644,0,3,0,1.0,395,35,0.0],[1,1,0.0,0.004192872,0.004192872,477.0,1,3,1,1.0,394,246,0,1,0.3080588498,0.3761407161,0.1769377789,476.9057983492,1,2,1,1.0,394,245,0.0],[1,1,0.0,0.102564103,0.038461538,156.0,0,3,25,1.0,396,247,1,0,0.0,0.2955240894,0.0874197471,155.7791139242,0,3,25,1.0,396,247,0.0],[1,1,0.0,0.013333333,0.013333333,150.0,0,2,42,1.0,397,37,1,1,0.2375244494,0.0,0.1526269216,149.9260124961,0,1,42,1.0,397,37,0.0],[2,2,0.634309555,0.051612903,0.029032258,155.0,0,3,2,1.0,399,286,2,2,0.4596932999,0.0,0.0150035701,154.7375319818,0,3,2,0.9881172862,399,285,0.0],[1,1,0.0,0.012919897,0.006029285,1161.0,0,3,2,1.0,176,24,1,1,0.0,0.3993664768,0.3618389048,1161.0735091416,0,3,2,1.0,176,24,0.0],[1,1,0.0,0.023058252,0.001213592,824.0,0,3,53,1.0,42,33,0,0,0.2535029354,0.2644307626,0.2636495965,823.6459697686,0,2,53,0.9703501954,42,33,0.0],[1,1,0.0,0.005199307,0.003466205,577.0,1,3,52,1.0,43,34,0,0,0.0,0.0754634358,0.0,576.3993434275,1,3,52,1.0,43,34,0.0],[1,2,0.382620856,0.166516652,0.123312331,555.5,0,4,62,1.0,178,19,0,1,0.2512064592,0.3578986522,0.0,555.5883669886,0,3,61,1.0,177,19,1.0],[1,2,0.918295834,0.010084034,0.002521008,595.0,1,3,58,1.0,401,250,0,1,1.0,0.1655598715,0.0,594.9524519685,1,2,57,0.6910895308,400,250,1.0],[1,1,0.0,0.017777778,0.017777778,225.0,1,2,47,1.0,402,251,1,1,0.0,0.0,0.015377667,225.239509888,1,2,47,1.0,402,250,0.0],[1,1,0.0,0.00676819,0.002538071,1182.0,1,5,6,1.0,403,39,0,0,0.4394865695,0.0112223376,0.0774597455,1181.8573297886,1,5,6,1.0,403,38,1.0],[1,1,0.0,0.00254022,0.0042337,1181.0,1,5,0,1.0,404,40,1,1,0.0,0.0,0.2249214518,1180.7196909215,0,4,0,1.0,403,39,0.0],[1,2,0.702466551,0.219178082,0.068493151,36.5,0,1,134,1.0,3182,2315,0,1,0.5301149499,0.1424045572,0.0,37.2278627582,0,1,133,0.6387030013,3182,2315,1.0],[1,3,0.589630838,0.019665683,0.030481809,339.0,1,1,45,0.333333333,3185,103,0,2,0.3071346982,0.0,0.0,339.1211066377,1,1,44,0.2994525009,3185,103,0.0],[1,1,0.0,0.016207455,0.003241491,617.0,0,3,21,1.0,44,35,0,1,0.0,0.0069704538,0.2371332056,616.7666707056,0,3,20,1.0,43,34,0.0],[1,1,0.0,0.00448833,0.000897666,1114.0,0,3,37,1.0,45,36,1,0,0.0,0.468978371,0.4769866544,1113.5791847112,0,3,37,1.0,45,36,0.0],[1,2,0.998509099,0.292517007,0.006802721,73.5,1,3,189,1.0,180,2,0,2,1.0,0.636756478,0.0640731952,73.5683334066,1,2,189,0.9250559158,179,2,0.0],[1,2,0.89049164,0.015625,0.1875,32.0,1,1,6,0.5,3187,2317,1,2,0.9253604357,0.2022011177,0.1738088858,31.8254684266,0,1,5,0.4611961189,3186,2316,0.0],[1,1,0.0,0.043478261,0.043478261,46.0,1,1,0,1.0,3188,2318,0,0,0.094452793,0.0,0.0,45.9435530147,1,1,0,0.9140346952,3188,2318,0.0],[1,1,0.0,0.004222973,0.001689189,1184.0,1,5,3,1.0,3189,103,1,1,0.2424675639,0.1934228041,0.1922588849,1184.0498383914,0,5,2,0.7811657669,3189,103,0.0],[1,1,0.0,0.047393365,0.056872038,211.0,0,2,60,1.0,3191,2319,0,1,0.0155045211,0.1929991292,0.0,211.2633530298,0,1,59,1.0,3190,2319,1.0],[1,1,0.0,0.005050505,0.0,198.0,0,3,9,1.0,3190,595,0,1,0.0,0.0294072152,0.3657521865,198.3256709975,0,3,8,0.9103829325,3189,595,1.0],[1,4,0.0,0.0,0.0,24.0,0,1,0,0.25,3195,2323,0,4,0.5952831151,0.4604048539,0.0,23.6815274791,0,0,0,0.3911821727,3194,2322,0.0],[1,2,0.721928095,0.006196747,0.005422153,645.5,0,3,81,1.0,3197,2325,1,2,0.9460660086,0.0,0.1678397969,645.1666700728,0,3,81,1.0,3196,2325,0.0],[1,1,0.0,0.014925373,0.0,201.0,0,3,0,1.0,3198,596,0,0,0.1958942583,0.0,0.0,200.8687030132,0,2,0,1.0,3198,595,0.0],[1,3,0.0,0.0,0.0,0.0,0,3,121,0.666666667,3201,106,1,2,0.1248634105,0.1011704125,0.1365278086,0.2692870558,0,3,121,0.3406927616,3201,105,0.0],[1,1,0.0,0.004950495,0.0,202.0,0,3,1,1.0,181,35,0,0,0.0,0.0,0.0162665484,202.2443117152,0,2,1,0.8993243855,181,34,0.0],[1,1,0.0,0.009852217,0.009852217,203.0,1,3,11,1.0,182,20,1,0,0.0,0.0178548783,0.1406668737,203.0188050175,0,2,10,1.0,181,20,0.0],[1,2,0.353359335,0.041853513,0.002989537,669.0,0,3,17,1.0,3203,108,1,2,0.458378996,0.1225460329,0.6531038342,668.6288208212,0,3,16,1.0,3202,108,1.0],[1,1,0.0,0.010238908,0.003412969,293.0,0,3,20,1.0,183,96,0,0,0.3828744866,0.0,0.0,293.2077579633,0,3,20,0.7567488727,183,95,0.0],[1,5,0.896382897,0.011818182,0.016363636,220.0,0,4,251,0.8,188,101,1,4,0.6930683311,0.063390893,0.0,219.9783153303,0,3,250,0.7891358525,188,100,0.0],[2,3,0.909274853,0.020920502,0.023012552,159.3333333,0,3,181,1.0,191,139,2,2,1.0,0.2353066525,0.0,159.6878825759,0,3,180,0.9243893734,191,139,0.0],[1,1,0.0,0.018957346,0.014218009,211.0,0,3,3,1.0,46,37,0,0,0.0301252856,0.0,0.0,211.0015547915,0,2,3,0.6760253068,46,37,0.0],[1,1,0.0,0.020979021,0.004995005,1001.0,0,4,8,1.0,3204,104,0,1,0.0804807365,0.2620379337,0.0,1000.6742886092,0,4,8,1.0,3203,103,0.0],[1,5,0.967488765,0.020449898,0.020449898,97.8,0,3,290,0.2,51,12,0,4,1.0,0.0419293374,0.038666162,98.1288647686,0,3,289,0.0,50,11,0.0],[1,4,0.923219672,0.006752194,0.006752194,370.25,0,3,187,0.75,55,41,0,3,0.6916028804,0.0,0.0,370.5885075766,0,3,187,0.8160555109,54,41,0.0],[1,1,0.0,0.003508772,0.003508772,570.0,0,2,58,1.0,56,42,0,1,0.0903296415,0.07855231,0.0496812616,570.0332178441,0,2,57,0.6015051629,56,42,0.0],[1,2,1.0,0.003478261,0.003478261,575.0,0,4,87,1.0,58,44,1,1,0.9278681109,0.0,0.1590643175,574.6380909476,0,3,86,1.0,58,43,0.0],[1,4,0.939413121,0.004147943,0.003802281,723.25,0,4,144,0.75,62,48,0,3,0.6579950221,0.1881165635,0.0,723.5081239933,0,3,143,0.8075657243,61,48,0.0],[1,1,0.0,0.181443299,0.053608247,485.0,1,2,35,1.0,63,49,1,1,0.0742824108,0.2276196476,0.0,484.6751671007,0,1,35,1.0,62,49,1.0],[2,2,0.918295834,0.009638554,0.008433735,415.0,1,3,102,1.0,406,343,1,2,1.0,0.0,0.0,414.8975921207,0,2,102,1.0,406,342,0.0],[1,1,0.0,0.004385965,0.004385965,684.0,1,4,0,1.0,407,253,0,0,0.1691618337,0.1903706819,0.0258023758,684.3805355663,0,4,0,1.0,406,252,0.0],[1,1,0.0,0.006791171,0.003395586,589.0,0,3,5,1.0,408,254,0,0,0.0,0.3000780458,0.0,589.4977964499,0,3,5,1.0,407,254,0.0],[1,21,0.996112993,0.010174419,0.003815407,262.0952381,0,4,1117,0.619047619,429,275,1,21,0.8866370279,0.0,0.0,261.7199922752,0,4,1116,0.7428290991,428,275,0.0],[1,2,0.988283611,0.301094891,0.301094891,274.0,0,3,33,1.0,431,93,0,2,1.0,0.5683710092,0.4660245736,274.1530293484,0,2,32,1.0,430,93,1.0],[1,1,0.0,0.003378378,0.003378378,1184.0,1,5,5,1.0,432,41,0,0,0.0,0.0,0.2898700839,1183.8534112519,0,5,4,0.8722584432,431,41,0.0],[1,1,0.0,0.011600928,0.010440835,862.0,1,1,8,1.0,3205,105,0,1,0.0990670477,0.1880446425,0.0,862.2024224852,1,1,7,0.963887507,3205,105,1.0],[1,1,0.0,0.002320186,0.002320186,862.0,1,1,0,1.0,3206,106,0,0,0.1893218947,0.0,0.0,862.1993163118,1,0,0,0.6406095948,3206,106,0.0],[2,2,0.175565026,0.05942029,0.050724638,345.0,1,3,21,1.0,3208,2923,2,1,0.2826375859,0.0,0.0,344.8151397672,1,3,20,1.0,3208,2922,0.0],[1,4,0.0,0.0,0.0,27.0,0,1,0,0.25,195,107,0,4,0.0,0.1516856026,0.1252120611,27.0255834376,0,0,0,0.3906694517,194,107,0.0],[1,1,0.0,0.001689189,0.001689189,1184.0,0,5,2,1.0,433,42,0,1,0.0,0.1165136257,0.1740696462,1184.2548097583,0,5,2,0.9539343077,432,42,1.0],[1,1,0.0,0.003375527,0.002531646,1185.0,1,5,0,1.0,434,43,0,0,0.0331517597,0.0,0.0,1184.6178285448,1,4,0,1.0,433,43,0.0],[2,5,0.839967526,0.008366142,0.006889764,406.4,0,4,177,1.0,439,373,2,4,0.8162556802,0.0,0.360248446,406.046203727,0,4,177,0.7228275932,439,372,0.0],[2,3,0.827500523,0.06,0.023636364,183.3333333,1,4,44,1.0,198,146,2,3,0.949863332,0.0016822526,0.0,183.3618469406,0,4,43,1.0,198,145,0.0],[1,2,0.98799352,0.297445255,0.297445255,274.0,1,3,6,0.5,441,97,0,1,0.9563491513,0.2990581845,0.5022352851,273.7191547151,1,2,6,0.2847940489,440,97,1.0],[1,1,0.0,0.037593985,0.030075188,133.0,0,2,3,1.0,442,279,0,1,0.0,0.1692346608,0.0,133.0481849518,0,2,3,0.7760140643,442,278,1.0],[1,1,0.0,0.004301075,0.004301075,465.0,1,3,3,1.0,443,280,0,1,0.1627444621,0.2357420515,0.0,464.9989799577,0,2,2,1.0,442,279,0.0],[1,1,0.0,0.035714286,0.035714286,56.0,0,2,70,1.0,64,13,0,0,0.0,0.0,0.4726199612,55.7275406054,0,2,70,1.0,64,12,0.0],[1,1,0.0,0.020654045,0.003442341,581.0,0,3,13,1.0,65,50,1,1,0.0,0.0661020397,0.4617459895,580.3147379161,0,3,12,1.0,65,49,0.0],[1,1,0.0,0.009708738,0.014563107,824.0,0,3,14,1.0,66,51,1,1,0.0,0.1415374922,0.0,824.377319997,0,3,13,1.0,65,51,0.0],[1,4,0.937222227,0.004948268,0.006297796,555.75,0,3,118,0.5,202,112,1,4,0.3264578777,0.0,0.0237269408,555.676818392,0,3,118,0.5229414864,202,111,1.0],[1,1,0.0,0.00462963,0.00462963,216.0,1,3,2,1.0,444,98,1,0,0.0,0.1974377803,0.5578553358,215.6918094437,0,3,2,0.8898571326,443,97,0.0],[1,1,0.0,0.007407407,0.007407407,270.0,1,4,7,1.0,67,52,0,0,0.0,0.2317936808,0.0745837453,269.6866157741,1,4,6,0.7182932182,67,52,0.0],[1,1,0.0,0.615384615,0.076923077,13.0,0,2,50,1.0,203,113,1,0,0.0,0.5523691894,0.2823994759,13.242139571,0,2,50,1.0,202,112,0.0],[1,2,0.945660305,0.06,0.013333333,75.0,1,4,46,1.0,69,15,1,2,1.0,0.0191310558,0.0,74.9344935367,0,3,46,1.0,69,14,0.0],[1,1,0.0,0.028089888,0.011235955,178.0,0,2,72,1.0,70,53,1,0,0.0,0.0896983272,0.0,178.3012323157,0,1,72,0.9691433338,69,52,0.0],[1,1,0.0,0.007462687,0.029850746,134.0,0,3,69,1.0,71,54,1,1,0.0,0.0,0.0,133.5529887528,0,2,69,1.0,71,54,0.0],[1,1,0.0,0.051068884,0.019002375,842.0,1,3,2,1.0,72,55,0,0,0.0,0.3723673123,0.0,841.6906240581,0,3,2,1.0,71,55,1.0],[1,1,0.0,0.028368794,0.021276596,141.0,0,3,68,1.0,73,56,1,1,0.5165758345,0.0,0.1529876102,141.3107031658,0,2,67,1.0,72,55,0.0],[2,4,0.711532024,0.012373453,0.029246344,222.25,0,4,167,0.75,448,382,1,4,0.1941107365,0.3243562244,0.4224747984,222.6415126194,0,4,167,0.7942345484,447,382,0.0],[1,1,0.0,0.01618123,0.006472492,309.0,0,2,66,1.0,449,283,1,0,0.0,0.2647755494,0.0453256439,308.7010819463,0,2,66,1.0,448,282,0.0],[1,1,0.0,0.005033557,0.001677852,596.0,0,3,8,1.0,450,284,1,0,0.0460338226,0.3988478174,0.0,596.1048688121,0,2,8,1.0,449,284,0.0],[1,1,0.0,0.002840909,0.002840909,704.0,0,3,13,1.0,451,285,1,0,0.2887010599,0.0,0.0,704.1032219417,0,2,13,1.0,450,284,0.0],[1,1,0.0,0.018835616,0.01369863,584.0,0,3,5,1.0,74,57,0,1,0.0,0.0,0.3109468803,584.0718699701,0,3,5,0.4611797115,73,56,0.0],[1,1,0.0,0.02173913,0.010869565,92.0,0,4,3,1.0,75,16,1,1,0.0,0.1443265476,0.1666611832,91.8158272972,0,3,3,0.8889307472,74,15,0.0],[1,1,0.0,0.071676301,0.01734104,865.0,1,3,3,1.0,76,58,1,1,0.0,0.0,0.0927066503,865.1131193909,0,2,2,0.8517516568,75,57,0.0],[2,10,0.810019892,0.022378517,0.005541347,469.2,0,4,731,0.9,461,395,1,10,0.7561704761,0.2946045981,0.0,469.2335574225,0,4,730,0.6873792535,460,394,0.0],[2,2,0.918295834,0.009259259,0.00462963,216.0,0,4,16,1.0,3210,2925,2,2,0.705165753,0.1188457536,0.2552487858,215.6218808288,0,3,15,0.6823377087,3210,2924,0.0],[1,1,0.0,0.002805049,0.002805049,713.0,0,3,7,1.0,3211,2328,1,1,0.1835945824,0.0370248826,0.0748211054,713.0299078154,0,2,6,1.0,3211,2327,0.0],[1,3,0.837909798,0.049625468,0.005617978,356.0,1,2,223,1.0,79,61,1,3,0.9959848606,0.1908209845,0.0,355.9333347734,1,1,223,0.9303175836,78,61,0.0],[1,1,0.0,0.027118644,0.003389831,590.0,1,3,75,1.0,80,62,0,0,0.1314258022,0.0,0.3478579246,590.6844064778,0,2,75,0.9982033248,79,62,1.0],[1,1,0.0,0.03030303,0.003367003,297.0,1,3,53,1.0,81,63,0,0,0.0,0.0,0.077937594,297.2520816023,0,2,53,1.0,81,63,0.0],[1,1,0.0,0.001644737,0.014802632,608.0,1,2,22,1.0,462,293,1,0,0.1661535328,0.124492445,0.22530759,607.9245904443,1,2,21,0.6838892777,462,293,0.0],[2,3,0.865325657,0.079295154,0.046255507,151.3333333,0,4,13,1.0,465,399,1,2,1.0,0.3829575845,0.3445232366,151.3303484627,0,3,13,0.8355633692,465,398,0.0],[1,1,0.0,0.019900498,0.002487562,402.0,1,2,54,1.0,3212,2329,1,1,0.0,0.1265164948,0.1285573531,402.117932045,1,2,53,0.6889341422,3212,2329,0.0],[1,1,0.0,0.048543689,0.0,206.0,1,3,0,1.0,3213,599,0,1,0.0,0.77148551,0.0,206.0826135348,1,3,0,1.0,3212,598,0.0],[1,1,0.0,0.010356732,0.004602992,869.0,1,3,4,1.0,3214,2330,0,1,0.0,0.0,0.0,869.3684091205,1,2,4,1.0,3213,2329,0.0],[2,2,0.591672779,0.006554307,0.006554307,534.0,1,3,12,1.0,3216,707,1,2,0.3262486897,0.2535520455,0.0,533.9924780785,1,3,11,0.5746219286,3216,706,0.0],[1,1,0.0,0.246073298,0.167539267,191.0,0,3,0,1.0,3217,601,0,1,0.2409716931,0.2296743271,0.0,191.3316581775,0,2,0,1.0,3217,600,0.0],[1,1,0.0,0.155339806,0.22815534,206.0,0,3,1,1.0,3218,602,0,1,0.0138663502,0.0,0.4704669031,206.1073645837,0,2,1,0.9242385375,3217,601,0.0],[2,2,1.0,0.006622517,0.006622517,604.0,0,4,16,1.0,3220,711,1,1,0.7380078386,0.0,0.0308067044,604.3604744793,0,4,16,0.7432850248,3219,711,0.0],[2,3,0.892008211,0.011514615,0.013286094,376.3333333,0,4,6,1.0,3223,2936,1,3,0.3288555604,0.0,0.1899814327,376.5207013617,0,4,6,0.7256551624,3223,2935,0.0],[2,3,0.69222082,0.041666667,0.041666667,312.0,0,3,77,1.0,3226,2939,1,2,0.8399670618,0.2321226864,0.0,311.9031064579,0,3,77,1.0,3226,2938,0.0],[2,2,0.811278124,0.004371585,0.004371585,457.5,0,3,0,1.0,3228,2941,1,1,0.4872352567,0.0172648035,0.0,457.3326223717,0,2,0,0.5674107956,3228,2940,1.0],[2,2,0.99107606,0.006082725,0.00486618,411.0,0,3,10,1.0,3230,2943,1,2,0.8336531335,0.0,0.0440965865,411.191853275,0,2,10,0.8828743775,3229,2942,0.0],[1,1,0.0,0.110576923,0.081730769,208.0,1,3,0,1.0,3231,608,1,0,0.0,0.0,0.1732702544,207.8792608848,1,2,0,1.0,3231,607,0.0],[2,3,0.993786661,0.006785935,0.006169031,540.3333333,0,4,19,1.0,3234,2947,1,2,1.0,0.0,0.0855075536,540.6208156451,0,3,18,1.0,3234,2946,0.0],[1,1,0.0,0.109090909,0.063636364,110.0,0,4,1,1.0,466,106,0,0,0.1961233598,0.3338616769,0.7240724574,110.3163675228,0,3,1,1.0,465,106,0.0],[2,2,0.928362072,0.015064562,0.007890961,697.0,0,5,12,1.0,3236,719,2,1,1.0,0.0,0.0,697.506627258,0,4,11,0.932476391,3235,719,0.0],[1,1,0.0,0.0,0.0,0.0,1,2,69,1.0,3237,2339,1,0,0.0248834027,0.4420145986,0.0,0.0649573312,0,1,68,0.5679048923,3236,2339,0.0],[2,2,0.863120569,0.005267118,0.005267118,664.5,0,4,2,1.0,3239,2951,2,1,0.6882743294,0.2730154176,0.297996941,664.49485808,0,3,1,0.876087299,3238,2950,0.0],[1,1,0.0,0.035211268,0.014084507,142.0,0,3,2,1.0,467,295,0,0,0.3286164909,0.0,0.1969689327,142.1626888699,0,2,1,0.7902316413,466,294,1.0],[2,2,0.721928095,0.004310345,0.002873563,348.0,1,4,15,1.0,469,403,1,1,0.8534976647,0.3728306224,0.0,347.8642258283,1,3,15,0.5245982725,468,402,1.0],[1,1,0.0,0.028708134,0.009569378,209.0,1,3,0,1.0,3240,612,1,0,0.2246459982,0.0,0.0,208.7729983806,1,2,0,0.7466951616,3240,612,0.0],[1,1,0.0,0.0058873,0.002523129,1189.0,0,5,1,1.0,3241,110,1,0,0.0,0.0,0.0731705356,1189.3515208324,0,4,1,1.0,3241,110,0.0],[2,2,0.954434003,0.009265859,0.002138275,701.5,0,5,0,1.0,3243,724,2,1,1.0,0.0,0.2075262844,701.5628503526,0,4,0,1.0,3243,724,0.0],[1,1,0.0,0.014354067,0.062200957,209.0,0,3,0,1.0,3244,614,1,0,0.0019744974,0.2391151136,0.0367386182,209.2513343109,0,3,0,0.965198416,3244,613,0.0],[1,2,0.995727452,0.003308519,0.007444169,604.5,0,5,75,1.0,3246,113,1,2,0.961951131,0.2557023609,0.1223832947,604.3919509035,0,5,74,0.984892499,3245,112,0.0],[1,3,0.530291033,0.014975042,0.004159734,400.6666667,0,5,75,0.666666667,3249,116,0,3,0.3355970358,0.0138424964,0.0467509789,400.4847853014,0,5,74,0.6416914425,3248,116,0.0],[1,1,0.0,0.014084507,0.014084507,142.0,1,3,0,1.0,470,297,1,1,0.0,0.0,0.0,141.7975207369,0,2,0,1.0,469,296,0.0],[2,7,0.85465167,0.028416779,0.01849346,316.7142857,1,3,250,0.857142857,3256,2961,2,6,0.9347274962,0.0,0.3463855081,316.6533750089,1,3,249,1.0,3255,2960,0.0],[1,1,0.0,0.018518519,0.009259259,216.0,0,4,2,1.0,3257,2346,1,1,0.1610150895,0.0,0.1566282835,215.8071349558,0,3,2,0.9758399709,3256,2345,0.0],[1,1,0.0,0.001666667,0.003333333,1200.0,0,5,1,1.0,3258,117,1,1,0.0076055317,0.0,0.0,1200.2718606338,0,5,1,1.0,3257,117,0.0],[1,1,0.0,0.355555556,0.0,45.0,1,3,0,1.0,3259,2347,1,1,0.0334818063,0.2186286747,0.3591430978,45.0621094606,1,3,0,1.0,3258,2346,0.0],[2,3,0.94639463,0.006837607,0.006837607,390.0,0,3,68,1.0,473,407,2,2,1.0,0.0,0.2071718946,390.1696293497,0,2,67,0.8204494092,473,406,1.0],[1,4,0.0,0.0,0.0,0.0,1,2,84,0.25,477,303,0,3,0.0,0.0630185601,0.1008767034,0.3814740111,0,1,84,0.0,477,302,0.0],[2,2,0.811278124,0.007132668,0.004279601,350.5,0,3,14,1.0,3261,2965,2,2,1.0,0.0362859767,0.2030362829,350.3543194195,0,3,13,0.8594244283,3260,2965,0.0],[2,2,0.74248757,0.020858896,0.002453988,407.5,1,3,16,1.0,3263,2967,1,1,0.0,0.1379928617,0.5900377625,407.716605525,1,2,15,1.0,3262,2967,0.0],[1,2,0.954434003,0.003201024,0.001920615,781.0,1,3,2,1.0,3265,2351,1,1,0.8240344351,0.0622940185,0.0,781.2666477123,0,2,1,1.0,3264,2350,1.0],[1,1,0.0,0.054735013,0.011294526,1151.0,0,3,3,1.0,82,64,0,0,0.0,0.0,0.0,1150.7531477451,0,2,3,1.0,82,64,0.0],[1,1,0.0,0.004405286,0.0,227.0,0,3,2,1.0,3266,619,0,1,0.3005985602,0.0987250183,0.0,226.7698829075,0,2,1,0.988796951,3265,618,0.0],[1,1,0.0,0.0,0.004424779,226.0,0,3,1,1.0,3267,620,1,0,0.2534404487,0.0,0.0882340496,225.3281103314,0,2,0,1.0,3266,619,0.0],[1,1,0.0,0.0,0.004444444,225.0,0,3,1,1.0,3268,621,1,1,0.2306522825,0.0042686469,0.0,224.9743392481,0,2,0,0.6966819359,3267,620,0.0],[1,1,0.0,0.008303677,0.008303677,843.0,0,3,6,1.0,3269,2352,0,1,0.2493414793,0.0957220339,0.1586807906,843.0938140002,0,3,6,1.0,3269,2352,1.0],[1,1,0.0,0.0,0.0,0.0,0,3,5,1.0,3270,622,0,1,0.0,0.0,0.0888379954,0.2296902992,0,2,5,1.0,3270,622,0.0],[1,1,0.0,0.016666667,0.016666667,120.0,0,3,11,1.0,3271,623,1,1,0.0,0.0,0.0647174025,119.9267605217,0,2,11,0.8961788874,3271,622,0.0],[1,1,0.0,0.002781641,0.002781641,719.0,0,3,10,1.0,3272,2353,0,1,0.0,0.0217657207,0.1516399803,718.8384377561,0,2,9,1.0,3272,2353,0.0],[1,2,0.976020648,0.260273973,0.04109589,36.5,0,1,424,0.5,3274,2355,0,2,0.6827241584,0.1563336736,0.0,36.654585995,0,1,424,0.2822473846,3274,2354,0.0],[1,1,0.0,0.002781641,0.002781641,719.0,0,3,0,1.0,478,304,1,0,0.708768929,0.0,0.0956996336,718.8738641024,0,3,0,1.0,477,304,0.0],[2,7,0.247613231,0.124303472,0.048006858,666.5714286,0,4,200,0.571428571,485,419,2,7,0.430414666,0.0350563898,0.1580726958,666.7225062754,0,3,199,0.5924930985,485,419,1.0],[1,1,0.0,0.010362694,0.010362694,193.0,0,3,44,1.0,486,111,0,1,0.0889700052,0.0,0.0,192.9126889655,0,2,44,0.9425326736,485,111,0.0],[1,1,0.0,0.005016722,0.002508361,1196.0,1,3,33,1.0,3275,118,1,0,0.0,0.2555429333,0.0,1196.3373343269,1,3,32,1.0,3274,118,0.0],[1,14,0.0,0.0,0.0,6.285714286,0,1,0,0.071428571,3289,14,1,13,0.0,0.0,0.070345839,6.180044313,0,1,0,0.0200981553,3289,13,0.0],[2,16,0.861815625,0.057291667,0.0625,12.0,0,3,2955,0.6875,3305,2994,1,16,0.4223527823,0.0927807247,0.0,12.4538528746,0,3,2955,0.7817601084,3305,2994,0.0],[1,1,0.0,0.001666667,0.001666667,1200.0,1,5,15,1.0,487,44,1,1,0.3493540066,0.0,0.0,1199.9552244859,0,5,14,0.9090643849,486,44,0.0],[1,1,0.0,0.029411765,0.029411765,68.0,0,3,47,1.0,488,112,0,1,0.4905678857,0.00235287,0.2251058485,68.3542405367,0,2,46,0.918816037,487,112,0.0],[1,1,0.0,0.008571429,0.005714286,350.0,0,4,34,1.0,489,310,1,0,0.0,0.0,0.1999088849,349.6339616879,0,4,33,0.8473200192,489,309,1.0],[1,1,0.0,0.0,0.0,6.0,1,1,0,1.0,3309,15,0,0,0.0,0.0404247654,0.0,5.9438125055,1,0,0,1.0,3308,14,0.0],[2,3,0.446437282,0.379104478,0.226865672,335.0,1,3,165,1.0,3308,2997,2,2,0.0796343169,0.2140485181,0.2339583061,335.3879487282,0,2,164,0.7370938348,3307,2997,1.0],[2,4,0.480595795,0.078651685,0.019540791,511.75,1,4,158,1.0,3313,3001,2,4,0.513500926,0.0,0.0,511.5788170675,1,4,157,1.0,3313,3001,1.0],[1,1,0.0,0.131782946,0.007751938,129.0,1,1,99,1.0,3314,2376,0,0,0.0,0.4346716008,0.0,129.1088778623,0,1,98,0.7890900854,3313,2376,0.0],[4,7,0.701713167,0.013013524,0.004082674,559.8571429,1,5,256,0.857142857,3321,2624,3,7,0.8038857843,0.0,0.0,560.2519545509,1,4,256,0.7160211789,3321,2623,1.0],[2,4,0.509035294,0.317757009,0.014018692,53.5,0,2,325,1.0,3325,2397,1,4,0.7637523302,0.2496901002,0.1271413492,53.7798993263,0,2,324,0.9902698662,3324,2396,0.0],[1,3,0.0,0.0,0.0,34.66666667,0,1,0,0.333333333,3329,113,1,3,0.1243188858,0.7459987242,0.0776276008,34.8083711602,0,0,0,0.6676069607,3328,112,1.0],[1,1,0.0,0.0,0.0,9.0,0,1,0,1.0,3326,110,0,1,0.0,0.0478980071,0.5537590612,8.8026001077,0,0,0,0.9134965598,3326,109,0.0],[1,3,0.0,0.0,0.0,27.33333333,0,1,0,0.333333333,3332,116,0,2,0.0995891372,0.0,0.0,26.9733795007,0,0,0,0.7208711441,3332,115,1.0],[1,1,0.0,0.008498584,0.008498584,353.0,1,4,1,1.0,490,311,0,1,0.0707526275,0.0,0.3250881099,353.1953308441,1,3,0,0.8292842589,490,310,0.0],[3,25,0.893551313,0.005352867,0.053951261,283.96,0,4,1277,0.92,515,448,3,24,0.4183592896,0.1142554211,0.0,284.0326571072,0,3,1277,0.8644914913,515,447,0.0],[1,1,0.0,0.0066313,0.018567639,754.0,0,2,1,1.0,516,331,1,0,0.0,0.0,0.2377074025,753.9955944966,0,2,0,1.0,515,331,1.0],[2,2,0.998195879,0.029370629,0.026573427,357.5,1,3,4,0.5,518,450,1,2,1.0,0.0,0.0,357.3802168238,1,2,3,0.4985319044,518,449,1.0],[1,1,0.0,0.003984064,0.003984064,502.0,0,2,7,1.0,519,333,1,1,0.1028461924,0.2476809375,0.1005064235,502.159153323,0,1,7,0.8248189484,518,333,0.0],[1,1,0.0,0.001464129,0.002928258,1366.0,0,3,10,1.0,520,334,1,1,0.1003792113,0.0,0.0,1366.3833517785,0,3,10,0.690484912,520,334,0.0],[2,5,0.550681091,0.036873968,0.015410017,363.4,1,4,154,1.0,525,457,1,4,0.6216915612,0.0404818662,0.0,363.6053278606,0,3,154,0.8711847544,524,456,1.0],[1,1,0.0,0.002967359,0.002967359,674.0,0,3,0,1.0,526,339,0,1,0.0930286147,0.0,0.0,673.9979723034,0,3,0,1.0,525,338,0.0],[1,8,0.0,0.0,0.0,133.875,0,1,0,0.125,3340,2388,1,7,0.0,0.434451631,0.0,133.6759280237,0,1,0,0.4363094855,3339,2388,1.0],[2,8,0.0,0.025110783,0.001477105,84.625,0,2,102,0.25,3349,3023,1,8,0.6471787794,0.3951813093,0.0,84.4332675472,0,2,102,0.1395160755,3349,3022,0.0],[1,1,0.0,0.0,0.0,61.0,0,1,0,1.0,3341,2389,0,1,0.1196474047,0.0229697422,0.3950559534,60.9789249461,0,0,0,0.6356810604,3340,2388,1.0],[1,9,0.0,0.0,0.0,12.33333333,0,1,0,0.111111111,3358,636,0,9,0.0192050849,0.4338683927,0.048366264,12.4741930189,0,0,0,0.0,3358,636,0.0],[1,1,0.0,0.012158055,0.036474164,329.0,0,1,0,1.0,3359,2397,0,0,0.1062411106,0.2640274365,0.0,328.4740125756,0,1,0,0.6843274183,3358,2396,0.0],[1,1,0.0,0.012158055,0.012158055,329.0,0,1,0,1.0,3360,2398,1,0,0.1625183821,0.0846077379,0.0994167518,329.2294499648,0,1,0,0.9850033873,3360,2397,0.0],[1,5,0.898411809,0.022248244,0.014051522,170.8,1,1,0,0.6,3365,2403,0,5,0.6546679394,0.0,0.296164647,170.7754577114,0,0,0,0.3770712427,3364,2402,1.0],[2,2,0.985228136,0.003616637,0.002712477,553.0,1,3,102,1.0,528,460,1,2,1.0,0.2446988115,0.0161579335,553.2416440606,0,2,101,0.9826446517,527,459,0.0],[1,2,0.978449329,0.049568966,0.012931034,232.0,1,2,336,1.0,84,66,1,2,1.0,0.0,0.0539760396,231.5965420278,0,1,335,1.0,84,66,1.0],[1,1,0.0,0.006276151,0.006276151,478.0,0,3,7,1.0,3366,2404,1,1,0.0,0.0,0.0,478.1602681702,0,2,7,0.7908832468,3365,2403,0.0],[1,2,0.244141642,0.061293984,0.05107832,440.5,0,3,12,1.0,86,68,1,2,0.7120294013,0.0,0.293877175,440.7069039698,0,3,12,0.9712563587,85,68,1.0],[1,1,0.0,0.015151515,0.015151515,132.0,0,3,4,1.0,87,17,0,0,0.0,0.0,0.2291222831,131.9745507206,0,3,4,1.0,86,17,0.0],[1,1,0.0,0.003389831,0.003389831,590.0,0,3,2,1.0,3367,2405,0,1,0.0142235852,0.0,0.0,589.7617425414,0,3,2,1.0,3367,2404,0.0],[1,23,0.0,1.0,1.0,0.0,0,3,5183,0.173913043,551,363,1,23,0.0407566487,0.9912387497,1.0,0.384017294,0,2,5183,0.0,550,362,0.0],[1,1,0.0,0.004198153,0.008396306,1191.0,0,3,16,1.0,552,45,0,0,0.3518047082,0.146171355,0.3111789197,1190.4579690218,0,2,16,0.7775831575,551,44,0.0],[1,1,0.0,0.006042296,0.006042296,331.0,0,2,10,1.0,553,364,1,1,0.1142039222,0.0,0.0,331.0666642564,0,2,9,1.0,552,363,0.0],[1,3,0.807271333,0.00246812,0.042369395,810.3333333,1,3,92,0.666666667,556,367,1,2,0.8699672732,0.0,0.0,810.6558145449,0,3,91,0.8733675739,555,367,0.0],[2,2,0.918295834,0.009638554,0.012048193,207.5,0,2,228,1.0,558,489,2,2,1.0,0.0,0.0240638142,207.6678821805,0,2,227,1.0,557,489,0.0],[1,1,0.0,0.119122257,0.05015674,319.0,1,3,34,1.0,559,369,1,0,0.0,0.4111323586,0.2155837414,318.7957558577,0,2,33,1.0,559,369,0.0],[1,1,0.0,0.011428571,0.011428571,175.0,1,2,75,1.0,560,122,0,0,0.0,0.2424777049,0.0,175.3016786232,0,1,75,0.838285876,559,122,0.0],[1,1,0.0,0.002962963,0.001481481,675.0,0,3,11,1.0,561,370,1,1,0.0045868914,0.0,0.4726218211,675.2721068065,0,2,11,1.0,560,370,0.0],[1,1,0.0,0.029585799,0.00591716,338.0,1,2,2,1.0,3368,2406,0,1,0.3572192783,0.0,0.0540136244,337.8475358339,1,2,1,1.0,3368,2406,0.0],[1,1,0.0,0.016666667,0.016666667,120.0,1,3,25,1.0,3369,637,1,1,0.2227127469,0.1725674494,0.2830414797,120.0083642986,1,2,24,0.9600278431,3368,636,0.0],[2,3,0.496621583,0.014722537,0.004530011,294.3333333,0,2,231,1.0,3372,3046,2,3,0.6165263657,0.3379014662,0.2063993366,294.3760281293,0,1,231,1.0,3372,3046,0.0],[1,1,0.0,0.001464129,0.001464129,1366.0,1,3,17,1.0,88,69,0,0,0.0,0.2681896659,0.0,1365.7243041426,0,3,16,0.5646961323,88,68,0.0],[1,1,0.0,0.005856515,0.005856515,1366.0,1,3,0,1.0,562,371,1,1,0.0,0.1842023676,0.0,1365.511977073,1,2,0,1.0,562,370,1.0],[1,1,0.0,0.004392387,0.004392387,1366.0,1,3,0,1.0,563,372,1,0,0.0,0.0699431814,0.0,1366.3764998925,0,2,0,1.0,562,372,0.0],[1,1,0.0,0.001463058,0.000731529,1367.0,1,3,3,1.0,564,373,0,0,0.0,0.102611099,0.0,1366.7745218591,0,2,3,1.0,564,373,0.0],[2,6,0.55597766,0.010143198,0.002386635,279.3333333,0,2,269,0.833333333,570,501,2,5,0.8128553403,0.0,0.2823683018,279.212235528,0,1,268,0.4642640933,569,501,1.0],[1,1,0.0,0.011005136,0.013939839,1363.0,0,3,0,1.0,571,379,0,1,0.06968864,0.0,0.0,1362.9954347321,0,2,0,0.7713312474,571,379,0.0],[1,1,0.0,0.04950495,0.00330033,303.0,1,3,44,1.0,3373,2408,1,1,0.0,0.0,0.0,302.5819471681,0,2,43,0.8890282436,3372,2408,0.0],[1,1,0.0,0.001467351,0.001467351,1363.0,0,3,1,1.0,572,380,0,0,0.0825979535,0.0965523331,0.0,1362.8110425687,0,2,1,0.6631858142,572,379,0.0],[1,1,0.0,0.039267016,0.010471204,382.0,1,3,105,1.0,3374,2409,0,0,0.0,0.2193679234,0.101332574,382.0251230726,1,2,104,1.0,3374,2408,0.0],[2,6,0.885889353,0.025019857,0.017077045,419.6666667,1,4,362,1.0,3380,3054,2,6,0.7890889379,0.0,0.4590676364,419.9919924018,0,4,362,0.6814586719,3380,3053,1.0],[1,1,0.0,0.055279943,0.031183558,1411.0,1,3,11,1.0,3381,2415,1,0,0.6194915349,0.3813776543,0.0,1410.7261363528,1,2,10,1.0,3380,2414,0.0],[1,6,0.781040889,0.023266636,0.011167985,358.1666667,1,4,461,1.0,3387,2421,0,6,1.0,0.0,0.0,357.9307732456,1,3,461,1.0,3387,2421,0.0],[2,13,0.869311926,0.040117417,0.014024788,235.8461538,1,4,797,0.846153846,3400,3074,1,13,0.8313156004,0.0981403615,0.0,235.0927152349,1,4,797,0.91074997,3399,3073,1.0],[4,11,0.82500725,0.080009497,0.019230769,382.9090909,1,5,833,0.909090909,3411,3323,4,10,0.8437474738,0.0,0.0,383.0015401518,1,5,833,0.7588384749,3411,3322,1.0],[1,4,0.937744025,0.019796041,0.00239952,416.75,1,3,187,1.0,3415,649,1,4,1.0,0.1227930476,0.3718982554,416.6741324213,1,3,186,0.60351637,3414,648,1.0],[1,1,0.0,0.0,0.0,78.0,1,1,0,1.0,3417,2436,1,0,0.1369066711,0.0,0.0247285758,78.0188281278,0,0,0,1.0,3416,2435,1.0],[1,1,0.0,0.0,0.0,8.0,1,1,0,1.0,3416,650,1,1,0.5157945443,0.2193321226,0.2098669106,7.7378228495,0,1,0,1.0,3416,650,0.0],[1,1,0.0,0.0,0.0,66.0,0,1,0,1.0,3418,2437,1,1,0.0,0.0,0.0,66.1308648941,0,0,0,0.5728597207,3417,2437,1.0],[1,3,0.0,0.0,0.0,4.666666667,0,1,0,0.333333333,3421,2440,1,3,0.0,0.254096759,0.1867663897,4.7358304748,0,1,0,0.3180370414,3420,2440,0.0],[1,3,0.0,0.02,0.02,83.33333333,1,1,23,0.666666667,3424,2443,0,2,0.1090983406,0.0,0.3328655077,83.7749721313,1,0,23,0.8866317304,3424,2442,0.0],[1,18,0.421402846,0.407120743,0.145820433,358.8888889,0,4,1299,0.833333333,3442,2461,1,17,0.6180109145,0.3178124599,0.0,359.2007454049,0,4,1298,0.7056153662,3441,2461,1.0],[1,5,0.260983278,0.278425656,0.21574344,137.2,0,3,346,0.8,3447,655,0,5,0.5870580523,0.6511411213,0.4014078385,137.0968811957,0,2,345,0.8420350282,3447,654,1.0],[2,2,0.230162741,0.161825726,0.282157676,120.5,0,3,226,1.0,3450,673,1,2,0.1345210141,0.3564320376,0.5587721274,120.234626856,0,2,225,0.7691250638,3450,672,1.0],[1,1,0.0,0.0,0.0,166.0,0,1,0,1.0,3448,656,0,1,0.0,0.0,0.0,165.8094404413,0,0,0,1.0,3448,656,1.0],[1,1,0.0,0.032637076,0.014360313,766.0,1,2,29,1.0,3451,2462,0,0,0.0,0.0,0.0,765.9625551028,1,2,28,0.6974817042,3451,2461,0.0],[1,1,0.0,1.3878327,0.319391635,263.0,0,2,6,1.0,3452,2463,0,0,0.0407675513,1.0,0.0953966941,262.9178111741,0,2,6,0.7043268989,3452,2462,1.0],[1,1,0.0,0.022727273,0.015151515,660.0,0,1,3,1.0,3453,658,0,0,0.0,0.0,0.7250425437,659.968085061,0,0,2,1.0,3453,658,1.0],[1,1,0.0,0.001526718,0.009160305,655.0,0,1,0,1.0,3454,659,1,0,0.0,0.4609320324,0.0,655.0885239023,0,1,0,0.8102731151,3453,658,0.0],[1,1,0.0,0.011320755,0.003773585,265.0,1,2,0,1.0,3455,2464,1,1,0.0,0.0,0.0189104504,264.9342093808,1,2,0,0.8794002227,3455,2464,1.0],[1,1,0.0,0.004366812,0.000727802,1374.0,0,1,2,1.0,3456,2465,1,1,0.402595241,0.0,0.0518708142,1374.133379085,0,1,2,0.9764566301,3456,2464,1.0],[1,1,0.0,0.005079826,0.002177068,1378.0,1,1,0,1.0,3457,2466,0,1,0.3098275084,0.0,0.1983866876,1377.6586396835,1,0,0,1.0,3457,2466,0.0],[2,2,0.254460895,0.451977401,0.474576271,88.5,1,3,79,1.0,3459,781,2,2,0.5990100597,0.5357148353,0.3393234427,88.4200459324,0,2,79,0.5909346175,3459,781,0.0],[1,1,0.0,0.002902758,0.002902758,1378.0,1,1,0,1.0,3460,2467,0,1,0.0,0.0,0.0,1377.7048217164,0,0,0,1.0,3460,2466,0.0],[1,1,0.0,0.0,0.0,8.0,0,1,0,1.0,3461,122,0,1,0.0,0.0106823536,0.0,8.0541506233,0,0,0,1.0,3460,121,0.0],[2,2,0.364570846,0.074821853,0.351543943,421.0,1,2,2,1.0,3463,3129,1,2,0.6345144764,0.1726736673,0.1095021372,421.0087189979,0,1,2,0.9445459345,3463,3129,0.0],[1,1,0.0,0.0,0.0,52.0,0,1,0,1.0,3464,2469,0,1,0.0,0.2778403628,0.0,51.8992117531,0,1,0,0.7763835173,3464,2468,1.0],[2,5,0.766873231,0.036839295,0.036839295,374.6,0,3,112,0.8,3469,3135,1,4,1.0,0.0,0.0,374.6759872557,0,2,111,1.0,3468,3134,1.0],[1,1,0.0,0.0,0.0,97.0,0,1,0,1.0,3470,32,0,0,0.0,0.1368243298,0.0790170743,96.8509979539,0,0,0,0.6641931178,3470,32,0.0],[2,9,0.602340272,0.134221644,0.080272993,341.8888889,1,4,611,0.888888889,3479,3144,2,9,0.3030624026,0.058231763,0.1555433188,342.1840825758,0,4,611,0.9208873507,3479,3143,1.0],[3,5,0.658392479,0.232935154,0.056313993,234.4,0,3,12,0.6,3484,3271,3,5,0.7810963591,0.297167576,0.2595749445,233.936492191,0,2,12,0.4122493267,3484,3271,1.0],[1,3,0.88111575,0.040723982,0.013574661,147.3333333,1,4,135,0.666666667,3487,2485,1,2,0.8618023517,0.106035883,0.0,147.3874792183,0,4,134,0.680343709,3487,2484,0.0],[1,2,0.989587521,0.021186441,0.084745763,118.0,0,4,0,0.5,3489,2487,1,2,1.0,0.0,0.2768102696,118.3921876541,0,4,0,0.4087794123,3489,2487,0.0],[1,1,0.0,0.025641026,0.025641026,78.0,0,1,4,1.0,3490,2488,1,0,0.2353725082,0.1737476175,0.3183094658,77.7595721147,0,1,3,0.8759060902,3489,2487,0.0],[1,1,0.0,0.030769231,0.015384615,325.0,0,3,6,1.0,3491,2489,0,1,0.0,0.2996733952,0.5219855193,325.013342842,0,3,5,1.0,3491,2489,1.0],[1,2,0.0,0.0,0.0,0.0,1,2,254,1.0,3493,2491,1,2,0.0,0.0,0.1942786516,0.0072089856,0,1,253,0.9851063107,3493,2491,0.0],[1,2,0.0,0.0,0.0,29.5,1,2,0,0.5,3495,2493,0,2,0.1067558855,0.2021873534,0.0,29.605024742,1,2,0,0.5480222035,3494,2493,0.0],[1,1,0.0,0.0,0.0,14.0,0,1,0,1.0,3496,2494,1,1,0.0,0.418645327,0.0,13.8825085659,0,1,0,1.0,3496,2494,0.0],[1,2,0.0,0.047619048,0.0,21.0,0,1,504,1.0,3498,2496,1,2,0.0,0.3500473433,0.1196802541,21.2636272372,0,1,503,1.0,3497,2496,0.0],[1,1,0.0,0.058823529,0.117647059,17.0,0,1,72,1.0,3499,2497,0,0,0.0110940813,0.0,0.0,16.8231157774,0,0,72,0.7155351119,3499,2496,0.0],[1,1,0.0,0.048780488,0.048780488,41.0,1,2,126,1.0,89,18,0,1,0.2790923138,0.0,0.1174868746,40.9109102119,1,2,125,0.8040065791,88,17,0.0],[1,1,0.0,0.03221957,0.015513126,838.0,1,3,68,1.0,90,70,1,0,0.0,0.0034334699,0.0,838.1022337873,1,2,68,1.0,90,70,0.0],[1,1,0.0,0.006451613,0.006451613,310.0,1,3,60,1.0,91,71,0,1,0.574367612,0.4698626455,0.2451936374,310.0031274813,1,3,59,1.0,90,70,0.0],[1,1,0.0,0.037037037,0.0,81.0,0,1,2,1.0,3500,2498,0,0,0.4135484634,0.0611813337,0.0,80.8930664499,0,0,1,1.0,3499,2497,0.0],[3,4,0.349096923,0.079854809,0.194192377,137.75,0,3,48,0.75,3504,3185,2,3,0.2454026435,0.0379935926,0.0830084008,137.7978609789,0,2,48,0.6883332547,3503,3184,1.0],[1,1,0.0,0.012345679,0.012345679,81.0,0,1,0,1.0,3505,2501,0,0,0.333683549,0.1176791376,0.0158002264,80.8602534828,0,1,0,1.0,3505,2500,0.0],[1,1,0.0,0.012244898,0.012244898,245.0,0,3,3,1.0,3506,2502,0,0,0.1655563394,0.0192677768,0.1999737557,244.676152326,0,3,3,1.0,3505,2501,1.0],[1,1,0.0,0.004531722,0.001510574,662.0,0,2,8,1.0,92,19,1,1,0.1331344214,0.0,0.0,662.2016759366,0,2,8,0.7688608011,91,19,0.0],[1,1,0.0,0.005952381,0.0,840.0,0,3,5,1.0,93,72,0,0,0.0,0.0,0.0384365379,839.733365592,0,2,4,0.5524376419,92,71,0.0],[1,1,0.0,0.02238806,0.02238806,134.0,0,3,6,1.0,94,20,0,1,0.0,0.0521429711,0.1315001573,133.81267094,0,2,5,1.0,94,20,0.0],[1,5,0.938853529,0.178230162,0.043207312,481.4,1,4,104,0.6,99,77,0,4,1.0,0.6530528286,0.0,481.5027265663,1,3,104,0.2049166091,99,77,1.0],[1,1,0.0,0.083333333,0.0,12.0,0,1,44,1.0,3507,19,0,0,0.2221798667,0.1259498437,0.2028400816,11.756888993,0,1,44,0.8051736993,3506,18,0.0],[1,1,0.0,0.024615385,0.027692308,325.0,1,3,6,1.0,3508,2503,1,1,0.4610263482,0.3933562168,0.0,324.9104174986,0,2,5,0.6168921928,3508,2503,0.0],[1,1,0.0,0.012844037,0.005504587,545.0,0,3,6,1.0,3509,124,1,1,0.0,0.0,0.0,544.9415884432,0,3,5,1.0,3509,123,0.0],[1,1,0.0,0.023316062,0.002590674,386.0,0,3,10,1.0,100,78,1,1,0.0,0.0,0.2251036267,386.0264921093,0,3,10,1.0,99,78,0.0],[2,5,0.0,0.0,0.0,30.2,1,1,0,0.2,3514,2527,1,4,0.0,0.1660175698,0.0,29.8195810023,1,1,0,0.2567315601,3513,2526,0.0],[2,9,0.549845145,0.414047554,0.208800219,406.5555556,1,4,70,0.666666667,3523,3183,1,9,0.5979354556,0.4280766622,0.5741778312,406.2669909889,0,3,70,0.4012393603,3523,3182,1.0],[1,1,0.0,0.04040404,0.0,99.0,0,1,5,1.0,3524,2511,1,1,0.6299838579,0.5469888519,0.0,99.2135517916,0,0,5,1.0,3523,2511,0.0],[1,1,0.0,0.003669725,0.003669725,545.0,1,3,1,1.0,3525,125,0,1,0.0,0.1765027838,0.0,544.9774611138,0,2,0,1.0,3524,125,0.0],[1,1,0.0,1.142857143,0.0,28.0,1,1,45,1.0,3526,21,1,0,0.0389404683,1.0,0.0,27.7898873118,0,0,45,0.8485350842,3525,20,0.0],[2,2,0.831474388,0.067061144,0.082840237,253.5,0,2,22,1.0,3528,3186,2,1,0.8469700804,0.2064931157,0.0800630897,253.4998674068,0,1,22,0.7922359918,3528,3186,0.0],[1,1,0.0,0.0,0.0,8.0,0,1,0,1.0,3529,2513,0,1,0.0,0.1468923752,0.0,7.7552581329,0,0,0,0.5780224082,3528,2512,0.0],[1,1,0.0,0.0,0.0,2.0,0,1,0,1.0,3530,675,1,0,0.029952474,0.1120085224,0.0272127647,1.7936475676,0,0,0,1.0,3530,674,0.0],[1,1,0.0,0.002348796,0.000587199,1703.0,0,1,0,1.0,3531,2514,0,1,0.0,0.0,0.0,1702.9486178258,0,0,0,0.7009015105,3530,2513,0.0],[1,1,0.0,0.000587544,0.001175088,1702.0,0,1,0,1.0,3532,2515,0,0,0.0359934146,0.1144706594,0.1340464579,1702.1617399538,0,1,0,1.0,3531,2514,0.0],[1,1,0.0,0.01843318,0.004608295,217.0,0,2,140,1.0,101,79,0,0,0.1416941111,0.0,0.0,217.0299009946,0,1,140,1.0,100,78,0.0],[1,1,0.0,0.013333333,0.013333333,150.0,0,3,86,1.0,102,3,1,0,0.141488163,0.0415284374,0.0,150.2226113373,0,3,85,0.8860093296,101,2,0.0],[1,1,0.0,0.014545455,0.003636364,275.0,0,3,0,1.0,3533,2516,0,1,0.1388947831,0.0,0.0462717405,274.9625414693,0,3,0,1.0,3533,2516,0.0],[1,1,0.0,0.012820513,0.003205128,312.0,0,3,6,1.0,103,80,0,0,0.0018743401,0.0012479368,0.0513328875,312.1137204466,0,2,5,1.0,102,79,0.0],[1,1,0.0,0.014545455,0.014545455,275.0,0,3,0,1.0,3534,2517,1,0,0.0,0.3553058458,0.0,275.4405856129,0,2,0,1.0,3534,2517,0.0],[1,1,0.0,0.023529412,0.011764706,85.0,0,3,7,1.0,3535,2518,0,1,0.2475377129,0.2274236956,0.0701540134,84.9304646716,0,3,7,0.921521002,3535,2518,0.0],[1,1,0.0,0.005952381,0.005952381,840.0,0,3,2,1.0,104,81,1,1,0.1809163112,0.1389945146,0.2079037384,839.8047228266,0,3,2,1.0,104,81,0.0],[1,1,0.0,0.002346041,0.00058651,1705.0,0,1,3,1.0,3536,2519,0,0,0.1295674705,0.1558259882,0.205156025,1704.9335583357,0,1,2,0.9664924282,3536,2518,0.0],[1,1,0.0,0.014388489,0.003597122,278.0,0,3,3,1.0,3537,2520,1,0,0.0504652422,0.0850095747,0.5279665842,277.7383899555,0,2,3,1.0,3536,2520,0.0],[1,1,0.0,0.012345679,0.012345679,81.0,0,1,8,1.0,3538,2521,1,0,0.0,0.0445165876,0.0,81.0942450463,0,0,7,1.0,3537,2521,0.0],[2,8,0.729549719,0.049954995,0.015751575,277.75,1,4,868,1.0,3546,3204,2,8,0.5314731826,0.2710548825,0.1462953602,277.5518229125,1,4,867,0.9213792195,3546,3203,0.0],[2,3,0.203431419,0.033427495,0.065442561,708.0,1,3,3,1.0,3549,3207,1,3,0.6497767431,0.1090016865,0.0,708.6149667131,1,2,2,1.0,3549,3206,1.0],[1,2,0.99107606,0.003516999,0.001758499,853.0,1,2,3,1.0,3551,2530,0,1,1.0,0.0,0.0,852.6382259413,1,2,3,1.0,3551,2530,1.0],[1,1,0.0,0.03030303,0.02020202,99.0,1,1,3,1.0,3552,2531,1,0,0.0,0.0,0.1715017248,99.0616597743,0,0,3,0.9165588871,3551,2530,0.0],[1,1,0.0,0.083333333,0.083333333,12.0,0,1,8,1.0,3553,22,0,0,0.070719177,0.1668535034,0.3349127117,12.1945960102,0,0,8,1.0,3553,21,0.0],[1,1,0.0,0.0,0.0,17.0,0,1,0,1.0,105,21,1,0,0.0,0.1543195792,0.2119049597,17.0140908337,0,1,0,0.9277483229,105,21,0.0],[1,2,0.845350937,0.011658031,0.002590674,386.0,0,2,146,1.0,107,23,1,1,0.7660709546,0.0,0.0,386.2163964986,0,1,146,1.0,106,23,1.0],[1,2,0.672294817,0.029469548,0.003929273,254.5,0,3,106,1.0,109,25,0,2,0.6822313314,0.3330585664,0.0,254.6906209269,0,3,105,0.8925899637,108,25,0.0],[1,1,0.0,0.01285347,0.005141388,389.0,0,3,8,1.0,110,82,1,0,0.0927465477,0.0,0.3720091816,388.6338860599,0,2,7,1.0,110,82,0.0],[1,1,0.0,0.011904762,0.005102041,588.0,0,3,72,1.0,111,83,1,0,0.0,0.1168305867,0.4478184311,587.8784722031,0,3,72,1.0,110,82,0.0],[1,1,0.0,0.005860806,0.003663004,1365.0,0,3,22,1.0,112,84,1,0,0.0,0.2528669948,0.0,1364.7271780095,0,2,22,0.9287824039,111,83,0.0],[1,1,0.0,0.0,0.0,389.0,0,1,0,1.0,113,85,0,1,0.3092278179,0.0,0.0,389.2888901421,0,1,0,1.0,112,84,0.0],[1,2,0.945660305,0.00955414,0.002123142,471.0,0,4,101,1.0,115,87,1,1,1.0,0.0,0.1499162411,471.1407021094,0,4,101,1.0,114,87,0.0],[1,1,0.0,0.026462396,0.000696379,1436.0,0,4,20,1.0,116,88,1,1,0.1276703815,0.0434670692,0.0,1436.1170457013,0,3,20,1.0,115,88,0.0],[1,1,0.0,0.011363636,0.002272727,440.0,0,2,20,1.0,117,89,1,1,0.2192347342,0.0,0.0,440.3557197907,0,1,20,0.9024684301,117,89,0.0],[1,1,0.0,0.05800464,0.004640371,431.0,0,4,20,1.0,118,90,0,0,0.216229447,0.0829706179,0.0,431.2013186906,0,3,19,0.9857143995,117,90,0.0],[1,2,0.180524668,0.073309609,0.004982206,702.5,0,4,116,1.0,120,5,1,1,0.0910832078,0.0179444064,0.04350173,702.5261945612,0,3,116,1.0,120,4,0.0],[1,1,0.0,0.051282051,0.012820513,156.0,0,3,7,1.0,121,6,0,0,0.0,0.0,0.3536484407,156.0099862234,0,3,7,1.0,121,5,0.0],[1,1,0.0,0.013071895,0.006535948,153.0,0,3,31,1.0,122,91,0,1,0.0,0.4367637863,0.4646261623,153.2369865672,0,2,31,1.0,121,90,0.0],[1,2,0.998000884,0.053459119,0.006289308,159.0,1,4,158,1.0,3555,2533,0,1,0.7850358721,0.1819116422,0.2552720501,158.9474856808,0,3,158,0.9028173099,3554,2533,1.0],[1,1,0.0,0.018411968,0.008055236,869.0,1,1,69,1.0,3556,126,0,0,0.3187283137,0.0,0.0,869.3141919364,0,0,69,0.8337033565,3555,125,0.0],[2,4,0.858013469,0.031217482,0.005202914,240.25,1,4,11,0.75,3560,3216,1,4,0.9437418592,0.0,0.5512024936,240.2186555123,0,4,10,0.3028929505,3560,3216,1.0],[1,1,0.0,0.003669725,0.003669725,545.0,1,3,8,1.0,3561,127,1,1,0.0,0.1778135274,0.2231154594,545.1415796441,1,2,8,0.5771053227,3560,126,1.0],[2,11,0.739624271,0.16226861,0.059866089,461.6363636,1,4,225,0.636363636,3572,3227,1,10,1.0,0.0347649319,0.0347988633,461.579275757,0,4,225,0.2747896395,3571,3227,1.0],[1,1,0.0,1.0,1.0,0.0,0,1,267,1.0,3573,2541,0,1,0.6191898638,1.0,1.0,0.1279128303,0,0,267,0.7982061942,3572,2540,0.0],[2,4,0.752103178,0.022381379,0.019695613,279.25,1,3,155,1.0,3577,3232,1,3,0.4729417323,0.1375264785,0.0745500719,279.4916177679,0,2,155,0.6899779552,3576,3231,0.0],[1,1,0.0,0.64028777,0.064748201,139.0,0,1,1,1.0,3578,2545,0,1,0.0458829019,0.3822240581,0.0,138.8644135391,0,1,0,1.0,3578,2544,0.0],[1,1,0.0,0.002525253,0.032828283,396.0,1,2,0,1.0,3579,2546,0,0,0.1289156842,0.0,0.0,395.4208660899,1,1,0,0.8906354105,3578,2545,0.0],[1,1,0.0,0.00845666,0.002114165,473.0,0,2,2,1.0,3580,2547,0,0,0.0,0.0,0.0,472.7519487606,0,1,2,0.7903992568,3579,2546,0.0],[1,1,0.0,0.007220217,0.001805054,554.0,0,1,2,1.0,3581,2548,0,1,0.0,0.0,0.0,554.0209884912,0,1,2,1.0,3580,2548,0.0],[1,1,0.0,0.001155402,0.001155402,1731.0,1,1,2,1.0,3582,2549,0,0,0.0,0.0,0.0,1730.9398693844,1,0,1,0.6229073127,3582,2549,0.0],[1,1,0.0,0.009501188,0.004750594,842.0,0,3,9,1.0,123,92,0,0,0.0,0.0,0.0091776305,842.2377671169,0,2,9,0.3188461701,123,91,0.0],[1,1,0.0,0.005934718,0.005934718,337.0,0,3,3,1.0,124,26,0,1,0.0081915314,0.2478407382,0.0,336.7143234055,0,2,3,1.0,124,26,1.0],[1,1,0.0,0.030199039,0.005490734,1457.0,0,4,4,1.0,125,93,0,1,0.0,0.2726331729,0.0,1456.8603050259,0,3,3,0.5660412707,125,92,1.0],[1,1,0.0,0.646341463,0.239837398,246.0,0,2,156,1.0,126,94,1,0,0.0,0.9010112728,0.4801617018,246.2585132692,0,1,156,1.0,125,93,1.0],[1,1,0.0,0.022304833,0.003717472,269.0,0,2,270,1.0,127,95,1,0,0.0452653113,0.0,0.0,268.8475884341,0,1,270,1.0,127,94,0.0],[1,1,0.0,0.026315789,0.006578947,152.0,0,3,79,1.0,128,96,0,1,0.0478868505,0.0,0.0,151.9894959289,0,2,78,0.7489721208,127,95,0.0],[1,1,0.0,0.029411765,0.029411765,102.0,1,3,149,1.0,129,97,0,0,0.0,0.3901510293,0.5823032169,102.2337678281,1,3,148,0.4402339785,128,97,0.0],[1,1,0.0,0.051446945,0.006430868,311.0,1,2,27,1.0,130,98,1,1,0.0,0.091108066,0.0,310.3848602625,1,2,26,1.0,130,98,0.0],[1,1,0.0,0.093896714,0.075117371,213.0,1,4,54,1.0,131,99,1,1,0.0003419552,0.322734858,0.0,213.206298046,1,3,53,0.8950220572,131,98,0.0],[1,1,0.0,0.02688172,0.002688172,372.0,0,3,60,1.0,132,100,1,0,0.0152804967,0.4790739643,0.0,372.0166131692,0,2,59,0.6853315752,132,99,1.0],[1,1,0.0,0.238095238,0.19047619,21.0,0,3,38,1.0,133,27,1,0,0.0,0.3061843884,0.0,21.0936930963,0,2,37,0.9151532178,133,26,0.0],[1,1,0.0,0.28125,0.131944444,288.0,1,4,7,1.0,3583,2550,0,0,0.1200351201,0.2770669733,0.1741662842,287.3563635925,0,4,6,0.7213815276,3582,2550,1.0],[1,1,0.0,0.054441261,0.014326648,349.0,1,2,6,1.0,3584,2551,0,1,0.121093461,0.3616922193,0.0,349.3188162517,0,1,5,0.8668475238,3583,2551,0.0],[2,2,0.0,0.0,0.0,105.5,1,1,0,0.5,3586,3241,1,2,0.0,0.0,0.0,105.5866200163,1,0,0,0.0,3586,3241,1.0],[1,1,0.0,0.016666667,0.001190476,840.0,0,3,148,1.0,134,101,0,0,0.0,0.2954561492,0.0,839.9033715909,0,2,148,0.9315601726,133,100,0.0],[1,1,0.0,0.039939714,0.00075358,1327.0,0,5,29,1.0,3587,124,0,1,0.1237697684,0.0,0.0,1327.3872220752,0,4,29,1.0,3586,123,1.0],[1,1,0.0,0.005128205,0.041025641,195.0,1,1,1,1.0,3588,2553,0,1,0.0,0.0,0.0,194.9803366896,1,0,1,1.0,3587,2553,0.0],[1,1,0.0,0.005649718,0.163841808,177.0,0,1,0,1.0,3589,2554,0,0,0.0,0.0,0.4429628977,176.8029123059,0,1,0,1.0,3588,2553,1.0],[2,4,0.784631895,0.026388125,0.013194063,454.75,0,4,138,0.75,3593,817,1,4,1.0,0.1938666859,0.300859305,454.8139125265,0,3,137,0.9023889102,3592,816,0.0],[1,1,0.0,0.075,0.05,40.0,0,2,10,1.0,3594,2555,1,1,0.4888801998,0.0,0.4645111488,40.0896716851,0,2,10,1.0,3593,2555,0.0],[1,16,0.0,0.0,0.0,0.0,0,1,817,0.4375,3610,38,0,15,0.2366491714,0.2295310594,0.0600920831,0.2688879674,0,0,816,0.4632220291,3609,38,0.0],[1,2,0.0,0.0,0.0,12.5,0,1,0,0.5,3621,701,0,2,0.0507772707,0.0,0.0,12.4324716672,0,1,0,0.8184479835,3620,701,0.0],[1,1,0.0,0.0,0.0,6.0,0,1,0,1.0,3611,691,1,1,0.107835196,0.0,0.0,6.0764758941,0,1,0,0.8772106967,3610,691,0.0],[1,3,0.0,0.0,0.0,6.666666667,0,1,0,0.333333333,3624,704,0,2,0.0,0.0,0.2731752236,6.4318787936,0,0,0,0.0,3624,703,0.0],[1,2,0.0,0.0,0.0,6.0,0,1,0,0.5,3613,693,0,1,0.261238699,0.0,0.0,6.1448277203,0,1,0,0.5376186144,3613,693,0.0],[1,1,0.0,0.0,0.0,35.0,0,1,0,1.0,3625,705,1,0,0.0,0.0,0.431401387,35.1943084601,0,1,0,0.7698396026,3624,705,0.0],[1,1,0.0,0.0,0.0,8.0,0,1,0,1.0,3626,706,0,1,0.0,0.025036926,0.2248234059,7.8522009891,0,0,0,0.9040983586,3626,706,0.0],[1,2,0.0,0.0,0.0,9.5,0,1,0,0.5,3619,699,0,2,0.0,0.0,0.1928129304,9.3163527454,0,0,0,0.5300543628,3619,699,1.0],[1,1,0.0,0.0,0.0,9.0,0,1,0,1.0,3614,694,0,1,0.3370438105,0.0,0.0817780139,8.720148835,0,1,0,0.940014182,3614,693,0.0],[1,2,0.0,0.0,0.0,3.0,0,1,0,0.5,3616,696,1,2,0.1512960125,0.0,0.1840716309,3.2039287702,0,1,0,0.6606552122,3615,696,1.0],[1,1,0.0,0.0,0.0,28.0,0,1,0,1.0,3617,697,1,0,0.0,0.2440787047,0.2127627332,28.1303360351,0,1,0,0.9117431993,3616,696,0.0],[1,1,0.0,0.010309278,0.010309278,194.0,0,3,107,1.0,3627,2556,0,1,0.0,0.1709824006,0.0,193.881621005,0,2,106,1.0,3627,2556,0.0],[1,1,0.0,0.02020202,0.02020202,99.0,0,1,18,1.0,3628,2557,0,0,0.0,0.0,0.0,98.9712161387,0,1,17,1.0,3628,2557,0.0],[2,8,0.367311046,0.261989343,0.132326821,281.5,1,4,86,0.75,3636,3271,2,7,0.3541500968,0.1358992239,0.0,281.4745144581,1,4,86,0.5723192576,3635,3271,1.0],[1,1,0.0,0.009584665,0.003194888,313.0,1,3,13,1.0,3637,2560,1,1,0.1567637589,0.3861397057,0.3832443463,312.9665922289,1,2,12,1.0,3636,2560,0.0],[1,1,0.0,0.016042781,0.005347594,187.0,1,3,3,1.0,3639,713,1,1,0.0192512525,0.0,0.0,187.1045311845,1,2,3,1.0,3638,713,0.0],[1,1,0.0,0.0,0.0,12.0,1,1,0,1.0,3638,2561,1,0,0.0,0.0356681525,0.2745489909,11.8297270157,1,0,0,0.8285873112,3637,2560,0.0],[1,3,0.987781244,0.008379888,0.002094972,477.3333333,1,4,262,1.0,3642,2564,1,3,0.8975453805,0.0,0.1350411304,477.160780735,1,4,262,1.0,3641,2564,0.0],[2,2,0.811278124,0.005328597,0.001776199,281.5,0,3,16,1.0,3644,842,2,1,0.9229169942,0.0,0.0,281.8294878895,0,2,16,0.8108456587,3644,842,0.0],[1,1,0.0,0.143835616,0.01369863,146.0,0,3,22,1.0,135,28,1,0,0.0,0.2014491807,0.5375488856,146.230023789,0,3,22,0.9774380596,134,27,0.0],[1,5,0.721695596,0.068922823,0.04085844,484.6,1,4,249,0.4,140,106,0,5,0.8232347636,0.5636180577,0.0,484.5594730555,0,4,249,0.2981574146,139,106,1.0],[1,1,0.0,0.050131926,0.002638522,379.0,0,4,27,1.0,141,107,0,0,0.1202826945,0.1330460313,0.4552989812,378.9337583401,0,4,26,1.0,140,106,0.0],[1,1,0.0,0.035714286,0.001785714,560.0,0,4,1,1.0,142,1,1,0,0.0,0.0,0.1689826525,559.7867181968,0,4,0,0.9362166935,142,1,0.0],[1,1,0.0,0.003660322,0.004392387,1366.0,1,3,1,1.0,143,108,1,0,0.1081996183,0.0769513457,0.0,1366.5867690964,1,3,0,1.0,142,108,0.0],[2,3,0.53049836,0.244167963,0.00311042,214.3333333,1,1,51,1.0,3647,3281,2,3,0.5538519381,0.4386163521,0.0,214.682418041,1,0,51,1.0,3646,3281,1.0],[1,2,0.970950594,0.012315271,0.012315271,203.0,1,4,158,1.0,3649,2568,1,1,0.9049753657,0.2618954878,0.0235696284,203.1627150674,0,3,157,1.0,3649,2567,0.0],[2,2,0.529360865,0.021108179,0.011873351,379.0,1,4,31,1.0,3651,2698,2,2,0.2245279052,0.0,0.4437565654,379.1933236853,1,4,31,1.0,3651,2698,1.0],[1,1,0.0,0.254385965,0.078947368,114.0,1,3,10,1.0,144,109,0,0,0.0,0.2831222545,0.0,114.0113496976,1,3,9,1.0,143,108,1.0],[1,3,0.774549755,0.034511785,0.011784512,396.0,0,3,131,0.666666667,147,112,0,2,0.8174570736,0.0,0.1116829885,396.0624057526,0,3,130,0.7839287975,147,111,0.0],[1,1,0.0,0.010638298,0.003546099,282.0,0,2,2,1.0,148,113,1,1,0.1861995403,0.0347894087,0.0,281.8340732245,0,2,2,1.0,148,113,0.0],[1,1,0.0,0.789473684,0.842105263,19.0,0,2,2,1.0,149,29,0,1,0.0,1.0,0.2808302052,19.3158859182,0,2,2,0.9037091086,149,29,0.0],[1,2,0.961236605,0.037974684,0.016877637,474.0,0,3,26,1.0,151,115,1,1,0.7843749391,0.358844749,0.0,473.7513197848,0,2,26,1.0,151,115,0.0],[1,1,0.0,0.005555556,0.001111111,900.0,0,3,1,1.0,152,116,1,1,0.237368448,0.0,0.0,899.6821629338,0,2,1,0.9534784551,151,116,0.0],[1,1,0.0,0.00845666,0.00845666,473.0,1,2,16,1.0,3652,2570,1,0,0.1404946145,0.0168101301,0.0031888369,472.9248211929,1,2,16,0.8828255493,3651,2569,0.0],[1,1,0.0,0.01010101,0.005050505,198.0,0,3,4,1.0,153,117,1,1,0.0,0.1441598635,0.0,198.1039902908,0,2,3,0.8899919783,152,117,0.0],[1,1,0.0,0.108391608,0.108391608,286.0,1,4,12,1.0,154,118,0,1,0.0512068934,0.0,0.0,286.3071560079,0,3,12,1.0,154,118,1.0],[1,3,0.978253417,0.009204115,0.003248511,615.6666667,1,3,301,1.0,157,121,1,3,0.8385132549,0.0,0.0,615.5335707728,0,2,301,1.0,157,120,0.0],[3,7,0.388275019,0.600161334,0.190642646,531.2857143,1,4,177,0.571428571,3659,3308,2,6,0.3080854889,0.5067326635,0.185028442,531.3082265776,0,3,177,0.3343599946,3658,3307,1.0],[1,2,0.840980534,0.033333333,0.009661836,1035.0,1,3,25,1.0,3661,2574,1,1,1.0,0.0,0.2775118887,1035.4451415081,1,2,24,0.8455024619,3661,2573,1.0],[1,1,0.0,0.010416667,0.020833333,192.0,0,3,9,1.0,3662,2575,0,1,0.0,0.2698787232,0.2640171168,191.8590351459,0,2,8,1.0,3661,2575,0.0],[2,5,0.60855941,0.152412281,0.027412281,182.4,1,4,71,0.6,3667,3299,1,4,1.0,0.3604597648,0.0405892288,182.146550529,1,3,70,0.8343681987,3666,3298,1.0],[1,1,0.0,0.272727273,2.0,11.0,0,2,1,1.0,158,30,1,1,0.1083046471,0.2102523816,1.0,10.8574425992,0,2,1,0.7895750734,158,29,0.0],[1,1,0.0,0.069565217,0.005797101,345.0,0,3,18,1.0,159,31,0,1,0.0,0.0,0.0,344.7787252544,0,3,17,0.7590027702,159,30,0.0],[1,1,0.0,0.012820513,0.006410256,156.0,1,3,1,1.0,160,122,0,0,0.0449071268,0.0,0.3004617691,155.6833649566,0,3,1,0.704111703,160,121,0.0],[1,2,0.873981048,0.015873016,0.044091711,283.5,1,4,2,0.5,162,124,0,2,0.071204466,0.1328770749,0.3480814724,283.7429133823,0,3,1,0.3155886954,161,124,0.0],[2,2,0.167930338,0.154362416,0.088590604,745.0,0,3,82,1.0,164,157,1,2,0.0252876753,0.1405577155,0.2655798053,745.2528921573,0,2,82,1.0,163,156,0.0],[1,1,0.0,0.012820513,0.012820513,156.0,0,3,22,1.0,165,7,1,1,0.0,0.2469876409,0.3375004334,156.2181424478,0,2,21,1.0,165,7,1.0],[1,1,0.0,0.008443908,0.008443908,829.0,0,3,69,1.0,3668,2579,0,0,0.3694857866,0.2241603976,0.0,829.0105489898,0,3,69,0.9084727484,3668,2578,0.0],[2,2,0.398459274,0.143410853,0.003875969,129.0,1,3,53,1.0,3670,3302,1,2,0.435210726,0.0942114871,0.0,129.2525446691,1,3,52,0.6931537085,3669,3301,0.0],[1,1,0.0,0.00482509,0.00482509,829.0,0,3,0,1.0,3671,2581,1,0,0.0658497745,0.1370336509,0.0327514439,829.033289824,0,2,0,1.0,3670,2580,0.0],[1,1,0.0,0.142857143,0.142857143,21.0,0,3,16,1.0,166,33,1,1,0.3104423971,0.0,0.1357328411,20.7904583357,0,2,15,1.0,166,33,0.0],[1,1,0.0,0.350993377,0.0,151.0,0,2,1,1.0,167,126,1,0,0.046175292,0.6024013685,0.0530492688,150.7848954541,0,1,0,0.6342998357,166,126,0.0],[1,1,0.0,0.004160888,0.001386963,721.0,1,4,9,1.0,168,127,1,1,0.0951481355,0.3451974284,0.0,720.9926340507,1,3,9,0.3786192652,167,127,0.0],[1,1,0.0,0.061611374,0.042654028,211.0,0,4,16,1.0,169,128,0,1,0.3432115549,0.0,0.0,211.0948114759,0,3,15,1.0,169,128,0.0],[1,1,0.0,0.008902077,0.008902077,337.0,0,2,175,1.0,170,129,1,1,0.0,0.0,0.1890579966,336.9530955682,0,1,175,0.8378259843,170,129,0.0],[1,1,0.0,0.011126565,0.002781641,719.0,1,3,3,1.0,171,130,1,0,0.0,0.1911045979,0.5220613424,718.6955502523,0,2,2,1.0,171,129,0.0],[1,1,0.0,0.010928962,0.010928962,183.0,0,2,43,1.0,172,131,1,0,0.0,0.3732103102,0.0,182.8539255969,0,2,43,0.5053751836,171,131,0.0],[1,1,0.0,0.104615385,0.021538462,325.0,0,2,16,1.0,173,132,0,1,0.3783403308,0.3895742126,0.0571815829,325.0888560374,0,1,16,1.0,172,132,0.0],[1,2,0.918295834,0.036458333,0.010416667,96.0,1,3,21,1.0,3673,724,0,2,0.5442356638,0.0,0.0,96.1264485473,0,2,21,1.0,3673,723,0.0],[1,1,0.0,0.010339734,0.004431315,677.0,1,3,43,1.0,3674,2582,1,0,0.0,0.0,0.127278653,676.8461466764,0,2,42,0.9882396471,3674,2582,0.0],[1,2,0.970950594,0.015479876,0.015479876,161.5,1,3,16,1.0,3676,2584,0,1,1.0,0.7614703975,0.0,161.4881264641,0,3,15,0.9581720935,3675,2584,0.0],[2,6,0.654154949,0.054612707,0.0256745,766.0,1,4,39,0.666666667,3682,3314,2,5,0.5897493758,0.0,0.0701019005,765.8240579987,1,4,38,0.9698092314,3682,3314,1.0],[1,1,0.0,0.2,0.2,10.0,0,2,166,1.0,3683,727,1,0,0.0,0.0582325155,0.2138000477,10.3020222946,0,2,165,0.8155674607,3683,726,0.0],[1,1,0.0,0.013043478,0.004891304,1840.0,1,1,1,1.0,3684,2589,1,1,0.1090405978,0.0,0.0,1839.892836745,0,0,0,0.9087309698,3684,2589,1.0],[1,1,0.0,0.002059025,0.002059025,1457.0,0,5,22,1.0,1,1,0,1,0.2879755208,0.0,0.0,1456.8395049883,0,5,21,1.0,0,0,0.0],[1,4,0.419345517,0.085975024,0.009125841,520.5,1,4,379,1.0,5,5,0,4,0.3325404172,0.0,0.0519839813,520.3235381152,1,4,378,0.4761146779,5,4,1.0],[2,2,0.985228136,0.046948357,0.018779343,106.5,0,4,106,1.0,7,7,1,1,0.8966345069,0.0,0.275429421,106.4142244283,0,3,105,1.0,7,6,0.0],[1,3,0.764241315,0.028179191,0.019508671,461.3333333,1,3,22,0.666666667,10,4,0,3,0.5552536635,0.0728264201,0.073753303,460.9025052062,1,3,21,0.8354813857,9,4,0.0],[1,2,0.828055725,0.026509573,0.00736377,339.5,0,3,14,1.0,12,6,0,1,0.5789984632,0.0,0.2138831681,339.1285380613,0,2,13,0.9689915235,11,6,0.0],[1,1,0.0,0.007092199,0.007092199,282.0,1,2,4,1.0,3685,2590,1,0,0.0,0.0,0.0,281.9635264763,1,2,4,0.9214866186,3685,2589,0.0],[1,1,0.0,0.005797101,0.005797101,345.0,1,3,6,1.0,174,34,1,0,0.0,0.2700325557,0.0716890858,344.8073070792,0,2,6,0.6082089618,174,33,0.0],[1,2,0.998407322,0.049562682,0.037317784,857.5,1,5,26,1.0,176,134,0,1,0.9137951778,0.2609090754,0.3190248465,857.271968781,1,4,25,0.879612524,176,134,0.0],[1,1,0.0,0.056701031,0.025773196,194.0,0,3,69,1.0,177,135,0,1,0.0,0.2047887615,0.0,193.7832831601,0,3,68,0.9469145793,177,134,0.0],[1,1,0.0,0.203389831,0.0,177.0,0,2,5,1.0,178,136,1,1,0.0,0.1826322008,0.2505282023,176.7590354202,0,1,5,0.8689672955,178,136,0.0],[1,1,0.0,0.009021513,0.006939625,1441.0,0,3,6,1.0,179,137,0,0,0.0,0.5112892708,0.2721680806,1441.1254599975,0,2,5,0.9735393922,178,137,1.0],[1,1,0.0,0.037383178,0.009345794,214.0,1,2,160,1.0,180,138,1,1,0.0,0.0581485289,0.2286489157,214.2698691983,1,1,160,0.8311101282,180,138,0.0],[1,2,0.994030211,0.030511811,0.023622047,508.0,1,4,27,1.0,182,140,0,2,1.0,0.1201103214,0.2510381249,507.8540432504,0,4,26,0.8608006128,182,139,0.0],[1,1,0.0,0.004847645,0.002077562,1444.0,1,3,6,1.0,183,141,1,0,0.0408194285,0.0042895883,0.0,1443.8306787628,1,3,6,0.9355104682,183,141,0.0],[1,1,0.0,0.030769231,0.025641026,390.0,1,4,81,1.0,184,142,0,1,0.1134235272,0.2717985862,0.0,389.7909856702,0,3,80,1.0,183,142,0.0],[1,2,0.281193796,0.063989108,0.019741321,734.5,1,4,48,0.5,186,9,1,2,0.2609729981,0.0272098818,0.0762299841,734.3140559484,0,4,48,0.3537363951,186,8,1.0],[1,1,0.0,0.705882353,0.235294118,17.0,0,2,251,1.0,13,7,0,0,0.3447331857,0.9385743682,0.0,16.9812859679,0,1,251,0.9503082806,12,6,0.0],[1,1,0.0,0.015151515,0.015151515,198.0,0,4,15,1.0,14,7,1,1,0.0,0.0072904061,0.1591207938,198.0915517857,0,4,14,0.9871665988,14,7,0.0],[1,1,0.0,0.021406728,0.021406728,327.0,0,3,130,1.0,15,1,0,1,0.0,0.0,0.1895398663,327.0606800107,0,3,129,0.8579227441,15,0,0.0],[1,1,0.0,0.003525264,0.003525264,851.0,0,3,9,1.0,16,8,1,0,0.0216818881,0.142455996,0.1236803726,851.408537155,0,2,8,1.0,16,8,0.0],[1,1,0.0,0.012820513,0.012820513,234.0,0,2,11,1.0,17,9,0,0,0.0,0.0,0.0,233.9774092391,0,2,11,1.0,16,9,0.0],[1,1,0.0,0.040361446,0.065662651,1660.0,0,3,11,1.0,18,8,0,0,0.0,0.2137520764,0.0,1660.4474123614,0,2,11,1.0,18,8,0.0],[1,1,0.0,0.202312139,0.213872832,173.0,1,2,51,1.0,3686,2591,1,0,0.0850729631,0.376554659,0.371609935,172.9285243364,0,2,50,1.0,3686,2590,0.0],[1,1,0.0,0.012903226,0.006451613,155.0,1,3,0,1.0,3687,128,1,1,0.0,0.0646716557,0.1425587332,154.8298054279,0,2,0,1.0,3687,127,0.0],[1,1,0.0,0.153846154,0.025641026,39.0,1,1,24,1.0,3688,728,0,1,0.0,0.3010307664,0.0213043891,38.8372204043,1,1,23,1.0,3687,728,0.0],[1,1,0.0,0.005395683,0.014388489,556.0,1,4,19,1.0,3689,130,0,1,0.0444929972,0.0,0.0,556.0458322842,1,4,18,0.6313813174,3689,130,0.0],[1,1,0.0,0.001371742,0.001371742,1458.0,1,5,8,1.0,573,381,1,1,0.0351550596,0.0,0.2316774421,1457.633754836,1,4,8,0.8005436526,572,380,0.0],[1,2,0.994030211,0.009174312,0.005242464,381.5,1,4,59,1.0,3691,132,0,1,1.0,0.0013080025,0.1174672103,381.4311621125,0,3,58,1.0,3691,131,0.0],[1,6,0.493313386,0.057971014,0.037831733,885.5,1,4,157,1.0,24,14,1,5,0.789276184,0.0379765258,0.2130910079,885.2646801451,1,4,156,0.8830929791,23,13,1.0],[1,2,0.532835063,0.053857351,0.042212518,343.5,0,3,28,0.5,26,11,0,2,0.8311871752,0.0,0.1898197447,343.4147234414,0,2,28,0.3689484345,25,10,0.0],[1,2,0.966985296,0.037091988,0.008160237,674.0,1,3,19,1.0,28,13,0,1,1.0,0.0369418054,0.0,674.2741120292,1,3,19,0.9992250583,28,12,0.0],[1,1,0.0,0.039362699,0.000937207,1067.0,0,3,184,1.0,187,143,0,1,0.0908126669,0.0,0.0,1066.7551131213,0,3,184,1.0,186,142,1.0],[1,1,0.0,0.003597122,0.003597122,556.0,1,4,4,1.0,574,17,0,1,0.0,0.0,0.0725158544,555.9628635907,0,4,3,0.8718914668,574,17,0.0],[1,1,0.0,0.00267666,0.001605996,1868.0,1,2,2,1.0,29,15,1,0,0.3152925237,0.0,0.0,1867.6816688249,1,2,1,0.6819986374,29,15,0.0],[1,1,0.0,1.2,0.4,5.0,1,1,31,1.0,3692,729,0,0,0.2938198727,1.0,0.6489663263,5.0757271742,1,0,31,1.0,3691,728,0.0],[1,1,0.0,0.0,0.0,7.0,1,1,0,1.0,575,1,1,0,0.0135004792,0.0,0.0,6.8786637778,0,0,0,0.5619636198,574,0,1.0],[2,3,0.927556948,0.013263856,0.013263856,703.6666667,0,5,9,1.0,32,31,2,2,1.0,0.5475431359,0.0,703.8493692172,0,4,8,0.978009624,32,31,0.0],[1,1,0.0,0.314589666,0.065349544,658.0,1,2,5,1.0,33,17,0,0,0.0,0.1262800261,0.202613155,657.9915742349,0,2,5,0.7024253141,33,17,1.0],[1,1,0.0,0.089473684,0.026315789,190.0,0,3,17,1.0,34,18,0,1,0.0,0.0,0.0,189.7881685028,0,2,16,0.9299355814,34,17,0.0],[1,1,0.0,0.060606061,0.006060606,165.0,0,4,24,1.0,35,1,1,1,0.0484802347,0.2936147432,0.0,165.1239965473,0,4,23,0.6254720368,34,1,0.0],[1,1,0.0,0.051886792,0.051886792,212.0,0,2,64,1.0,36,19,1,0,0.1200084531,0.0,0.6931567599,211.7385055445,0,2,64,1.0,35,18,0.0],[1,1,0.0,0.0,0.0,196.0,0,1,0,1.0,37,1,1,0,0.0,0.0,0.0,195.8548245137,0,0,0,0.9504613136,37,0,0.0],[1,1,0.0,0.153846154,0.153846154,13.0,0,2,312,1.0,1,1,0,0,0.2373034951,0.4768692082,0.3044311766,13.068054008,0,2,311,0.9191315539,1,0,0.0],[1,1,0.0,0.010638298,0.010638298,188.0,0,4,23,1.0,2,1,1,0,0.0607231549,0.0,0.0,187.9216077024,0,3,23,1.0,1,0,0.0],[1,1,0.0,0.003012048,0.003012048,1660.0,1,3,7,1.0,3693,2592,0,0,0.2697371086,0.2571304534,0.0053126272,1659.3855336763,0,2,7,0.7435363698,3693,2592,1.0],[1,1,0.0,0.0,0.0,0.0,0,2,62,1.0,188,1,0,0,0.0,0.0,0.0,0.2396787508,0,2,61,1.0,188,0,0.0],[2,3,0.992215061,0.010745891,0.003160556,527.3333333,0,5,294,1.0,578,401,1,3,1.0,0.3623617446,0.1009745793,527.043767684,0,4,293,1.0,577,401,0.0],[1,1,0.0,0.021834061,0.004366812,229.0,0,3,186,1.0,189,144,1,0,0.0135241605,0.0,0.2242419331,228.3263106455,0,2,186,1.0,188,144,0.0],[1,1,0.0,0.171296296,0.00462963,216.0,0,3,4,1.0,190,145,0,0,0.1887488648,0.2804385294,0.0,216.1176675398,0,2,4,1.0,189,144,0.0],[1,1,0.0,0.051194539,0.003412969,293.0,0,2,90,1.0,191,146,1,1,0.0,0.5044939465,0.0,293.1310537825,0,1,90,0.67037962,190,145,0.0],[1,1,0.0,0.047297297,0.040540541,148.0,0,3,33,1.0,192,147,0,1,0.0,0.0,0.1910851784,147.4314621112,0,2,33,1.0,191,146,0.0],[1,2,0.954434003,0.013400335,0.013400335,298.5,0,2,393,1.0,194,149,1,1,0.8800569196,0.0,0.0,298.3268983679,0,2,392,1.0,193,148,0.0],[1,1,0.0,0.036363636,0.036363636,55.0,0,2,197,1.0,195,35,1,0,0.0055094247,0.1504484803,0.0,54.6777168678,0,1,196,0.9841848449,195,35,0.0],[1,1,0.0,0.007109005,0.007109005,844.0,0,4,174,1.0,196,150,1,0,0.3486859545,0.7076994738,0.4662118208,844.1767798953,0,3,173,1.0,195,150,0.0],[1,1,0.0,1.142857143,0.285714286,7.0,1,1,7,1.0,579,2,0,1,0.0,1.0,0.1021203977,6.9899349929,1,0,7,1.0,578,1,0.0],[1,1,0.0,0.032616753,0.008154188,1349.0,0,5,40,1.0,580,46,0,1,0.1163943801,0.0,0.0829202291,1349.0769103157,0,4,40,1.0,579,46,1.0],[1,2,0.918295834,0.005064716,0.003376477,888.5,1,4,37,1.0,3695,2594,1,2,1.0,0.0,0.1792670523,888.6920286671,0,4,36,1.0,3694,2593,1.0],[2,9,0.74048182,0.05756698,0.010861694,306.8888889,1,4,742,1.0,3704,3332,1,9,0.7452957446,0.1405611683,0.1978509639,307.3569175684,0,4,741,1.0,3704,3332,0.0],[1,2,0.764204507,0.007699711,0.000962464,519.5,0,3,320,1.0,198,152,0,2,1.0,0.0,0.0,519.4553588859,0,2,320,1.0,198,151,0.0],[1,1,0.0,0.078431373,0.009803922,102.0,0,3,132,1.0,199,36,0,1,0.0,0.0,0.1335186742,102.1575941045,0,2,132,1.0,198,35,0.0],[1,1,0.0,0.122580645,0.176344086,465.0,0,4,91,1.0,200,153,1,0,0.1774996942,0.0,0.2899791308,464.7988658644,0,3,90,0.8571774234,200,153,0.0],[1,2,0.275111237,0.214626391,0.087440382,314.5,1,4,193,1.0,202,155,0,1,0.651776684,0.0,0.256173612,314.8961003778,1,3,192,1.0,202,154,0.0],[1,1,0.0,0.013017751,0.004733728,845.0,0,4,2,1.0,203,156,1,0,0.0568513753,0.1390558703,0.0,845.4684622098,0,3,1,0.9173265885,202,155,0.0],[1,2,0.468995594,0.011881188,0.014521452,757.5,1,6,7,1.0,582,48,1,2,1.0,0.0,0.0,757.0989523712,1,6,6,0.6335814224,582,48,0.0],[1,1,0.0,0.003700962,0.00296077,1351.0,1,5,0,1.0,583,49,0,0,0.0,0.0,0.004267509,1351.0666763699,1,5,0,1.0,582,49,1.0],[1,1,0.0,0.001480385,0.001480385,1351.0,1,5,0,1.0,584,50,1,0,0.0,0.0736695714,0.0,1351.0571689617,1,5,0,1.0,584,49,0.0],[1,1,0.0,0.005908419,0.002215657,1354.0,0,5,0,1.0,585,51,1,1,0.0,0.0,0.0,1354.0159248622,0,5,0,1.0,585,51,0.0],[1,1,0.0,0.004301075,0.004301075,465.0,0,4,0,1.0,204,157,0,1,0.0,0.0,0.1466951381,464.9582458576,0,4,0,0.9366460976,203,156,0.0],[1,1,0.0,0.097222222,0.092592593,216.0,0,2,12,1.0,38,16,0,0,0.1791948164,0.1756856526,0.0,216.0296012495,0,2,12,0.8548341705,37,15,0.0],[1,2,0.740147043,0.012457531,0.01189128,1766.0,1,3,12,1.0,40,21,0,1,0.1275818791,0.1237106258,0.0,1765.7626406284,1,2,12,0.9066223936,40,21,0.0],[1,1,0.0,0.011013216,0.002202643,1362.0,1,5,1,1.0,586,52,1,0,0.0,0.1529157109,0.0,1361.4131876696,1,5,1,0.6254549986,585,52,1.0],[1,1,0.0,0.014652015,0.010989011,1365.0,1,5,1,1.0,587,53,0,1,0.0,0.1847779407,0.1278580168,1364.9792892531,1,4,1,0.823054391,587,53,0.0],[1,1,0.0,0.00295421,0.00295421,677.0,0,3,31,1.0,3705,2599,0,0,0.1444962453,0.0,0.5097263328,676.9034925186,0,2,30,1.0,3705,2598,0.0],[1,1,0.0,0.01010101,0.01010101,99.0,1,1,40,1.0,3706,2600,0,0,0.0984358616,0.2582905528,0.0,99.2224572149,1,1,39,1.0,3706,2600,1.0],[1,1,0.0,0.014705882,0.014705882,204.0,0,4,34,1.0,41,17,1,1,0.0925108985,0.0,0.0,203.9693233293,0,4,34,0.8994581792,40,17,0.0],[1,2,0.460127886,0.019630938,0.008637613,1273.5,1,2,21,1.0,43,23,0,2,0.4348871859,0.068916719,0.2078167449,1273.2422771366,1,1,21,1.0,42,23,1.0],[1,4,0.57337672,0.215066829,0.044147428,617.25,1,4,159,0.75,208,161,0,3,0.1916197691,0.048683291,0.0,616.853118108,0,3,159,0.867040432,208,160,1.0],[1,1,0.0,0.013605442,0.006802721,147.0,0,3,45,1.0,209,37,1,1,0.0,0.3063776142,0.1332074793,146.8311966116,0,2,45,1.0,208,37,0.0],[1,1,0.0,0.031811895,0.055325035,723.0,1,3,1,1.0,210,162,0,1,0.0444388018,0.0,0.0779457849,723.0723888441,1,2,0,1.0,210,162,0.0],[1,1,0.0,0.005952381,0.001984127,504.0,0,3,80,1.0,211,163,0,0,0.5345176635,0.314285512,0.1360957959,504.3035226841,0,3,80,1.0,211,162,0.0],[2,3,0.469414262,0.071557971,0.002717391,368.0,1,3,357,1.0,590,508,1,2,0.9349606178,0.2393159871,0.0,368.4262002568,0,3,356,0.8425412856,590,507,0.0],[2,2,1.0,0.022026432,0.013215859,113.5,0,3,133,1.0,592,510,2,2,1.0,0.0,0.1847076743,113.2446245488,0,2,132,1.0,591,510,0.0],[1,1,0.0,0.00199005,0.00199005,1005.0,0,4,12,1.0,593,20,0,0,0.4285211184,0.0143344563,0.0,1004.8549204066,0,4,12,0.4013810432,592,19,0.0],[1,1,0.0,0.002421308,0.003631961,1652.0,0,3,8,1.0,594,386,0,1,0.0,0.0,0.0,1652.1582443687,0,3,8,1.0,593,385,0.0],[1,1,0.0,0.00362757,0.00241838,1654.0,0,3,1,1.0,595,387,0,1,0.1996578111,0.162211161,0.0,1653.9095308626,0,2,1,1.0,595,386,0.0],[1,1,0.0,0.012121212,0.012121212,165.0,0,4,10,1.0,596,54,1,0,0.0,0.1919015609,0.0,164.8808449782,0,4,10,1.0,596,53,0.0],[1,1,0.0,0.012121212,0.012121212,165.0,0,4,0,1.0,597,55,0,1,0.0,0.0,0.0,164.9962514356,0,3,0,0.5096670484,596,54,0.0],[1,1,0.0,0.00199005,0.00199005,1005.0,0,4,1,1.0,598,21,0,0,0.2889991598,0.2487055853,0.0799061484,1004.6214265532,0,3,0,0.8265704365,597,21,0.0],[2,3,0.471273004,0.007825791,0.006124532,979.6666667,1,5,21,1.0,3709,263,2,3,0.2833104944,0.0,0.025057866,979.2587383082,1,5,20,1.0,3709,262,1.0],[1,1,0.0,0.285714286,0.0,7.0,1,1,50,1.0,3710,735,1,0,0.2996271831,0.2796310089,0.0,6.9977639006,1,0,50,1.0,3709,735,0.0],[1,1,0.0,0.545454545,0.090909091,11.0,1,1,50,1.0,3711,736,0,1,0.0,0.8583433546,0.0564888777,11.060907524,0,1,50,1.0,3711,736,0.0],[1,1,0.0,0.024602026,0.010130246,1382.0,1,5,0,1.0,3712,130,1,1,0.0,0.0,0.3332157902,1381.934697785,1,5,0,0.9768796194,3712,130,1.0],[1,3,0.661528061,0.094527363,0.013266998,603.0,1,4,102,1.0,3715,133,0,3,0.7160042302,0.0802648605,0.1857536469,603.1549489541,1,3,102,0.8389556188,3715,133,0.0],[1,1,0.0,0.003610108,0.001444043,1385.0,1,5,0,1.0,3716,134,0,0,0.0,0.0,0.0,1384.515035252,0,5,0,0.4957961076,3715,134,1.0],[1,1,0.0,0.460431655,0.111510791,278.0,0,3,13,1.0,212,164,0,0,0.3434215512,1.0,0.0046172036,278.1264599583,0,2,12,0.8306671796,212,164,1.0],[1,1,0.0,0.015384615,0.01025641,195.0,0,3,2,1.0,213,165,0,1,0.3359566123,0.3904066697,0.4952094657,194.3904730164,0,3,1,1.0,213,165,0.0],[1,2,1.0,0.092592593,0.092592593,27.0,0,3,41,1.0,215,39,1,1,0.9507841304,0.3357119171,0.5292673521,26.6701461007,0,3,41,1.0,215,39,0.0],[1,1,0.0,0.018469657,0.055408971,379.0,0,1,62,1.0,216,166,1,0,0.2308567196,0.0,0.0,379.1367044459,0,1,62,1.0,215,166,0.0],[1,1,0.0,0.024242424,0.024242424,165.0,0,4,1,1.0,599,56,0,0,0.0,0.0,0.0,165.0662562494,0,3,0,1.0,598,56,0.0],[1,1,0.0,0.018043026,0.026370576,1441.0,1,3,28,1.0,217,167,0,0,0.0798352097,0.0,0.0,1441.0635342589,1,3,28,0.8449214618,216,166,0.0],[1,1,0.0,0.090909091,0.090909091,22.0,0,3,0,1.0,218,40,1,0,0.0,0.0824369802,0.5102394048,22.0773630704,0,3,0,0.4553118691,218,40,0.0],[1,1,0.0,0.002166065,0.002166065,1385.0,0,5,2,1.0,219,10,1,0,0.0959568346,0.0,0.0,1385.1539945796,0,4,2,1.0,219,9,0.0],[1,1,0.0,0.012121212,0.012121212,165.0,0,4,1,1.0,220,11,1,1,0.0205395358,0.4280800256,0.4554156929,164.8036819027,0,4,0,0.7058798293,219,11,0.0],[1,1,0.0,0.003194888,0.006389776,313.0,0,3,13,1.0,221,168,0,1,0.2544027194,0.0,0.0,313.197882848,0,2,12,1.0,220,167,0.0],[1,1,0.0,0.007194245,0.007194245,278.0,0,3,1,1.0,222,169,0,1,0.0,0.0013300172,0.0,277.9133983222,0,3,1,1.0,221,169,0.0],[1,1,0.0,0.001061008,0.001061008,1885.0,0,3,4,1.0,223,170,1,1,0.0,0.0,0.268153074,1884.9742077276,0,2,3,0.5732981967,223,169,0.0],[1,1,0.0,0.004531722,0.004531722,662.0,1,2,4,1.0,44,24,0,1,0.0,0.0,0.0549118016,662.0017516278,0,1,3,1.0,44,24,0.0],[1,1,0.0,0.016709512,0.001285347,778.0,0,4,20,1.0,45,25,0,1,0.097565309,0.0,0.507001513,777.9775220595,0,3,20,1.0,45,25,1.0],[1,1,0.0,0.096829971,0.013256484,1735.0,0,3,2,1.0,46,26,0,1,0.1647733783,0.1714668864,0.025270093,1735.0712724285,0,3,1,1.0,46,25,1.0],[1,1,0.0,0.013888889,0.013888889,216.0,0,2,11,1.0,47,18,1,1,0.0128419039,0.0,0.4026754977,215.6095268758,0,1,10,0.8960461658,47,18,1.0],[1,2,0.918295834,0.01702509,0.004480287,558.0,0,3,48,1.0,49,20,0,1,0.7360409541,0.0,0.0,558.4433043812,0,2,47,1.0,48,20,0.0],[1,1,0.0,0.060640732,0.010297483,874.0,0,4,13,1.0,224,171,1,1,0.1877495781,0.2964564399,0.0,873.9831052177,0,4,12,0.7518300424,223,171,0.0],[1,1,0.0,0.018612521,0.008460237,591.0,0,3,64,1.0,225,172,1,0,0.0,0.1692607468,0.2313465065,591.1714723528,0,2,64,1.0,225,171,0.0],[1,1,0.0,0.090909091,0.045454545,22.0,0,3,207,1.0,226,41,1,0,0.0168262929,0.2684715883,0.1475506808,21.9517352363,0,3,207,0.8059571662,226,40,0.0],[1,2,0.99107606,0.012219959,0.00610998,245.5,0,3,19,1.0,228,174,1,1,0.9247362235,0.04259399,0.2788997729,245.2291610802,0,2,19,0.3377096423,228,173,0.0],[2,2,1.0,0.002962963,0.002962963,1012.5,1,4,142,1.0,601,445,2,1,0.9305399387,0.0,0.0,1012.9527833586,1,4,142,1.0,601,445,0.0],[1,1,0.0,0.117318436,0.055865922,179.0,0,1,106,1.0,3717,2601,1,0,0.3184994715,0.0,0.4127306633,178.9275630829,0,1,105,0.7096848022,3717,2601,0.0],[1,1,0.0,0.014164306,0.002832861,353.0,0,2,57,1.0,3718,2602,1,0,0.0,0.0,0.0,352.5223090142,0,2,57,0.960897742,3718,2602,0.0],[2,2,0.377646321,0.142348754,0.003558719,140.5,1,3,47,1.0,3720,3340,1,2,0.1272031101,0.4871850334,0.3772852444,140.2511264992,0,3,47,1.0,3720,3339,0.0],[1,1,0.0,0.166666667,0.0,6.0,0,1,23,1.0,3721,738,1,0,0.0,0.1243006329,0.0,6.1847165733,0,1,23,0.7174340576,3720,738,0.0],[2,2,0.999777967,0.017893661,0.011247444,978.0,1,5,6,1.0,3723,270,1,1,1.0,0.15624541,0.0052975558,977.8249986704,0,4,5,0.9412248168,3722,270,1.0],[1,2,0.755375413,0.020669993,0.012116892,701.5,0,3,11,1.0,230,176,0,2,0.7255249175,0.0,0.1799228294,701.9331724899,0,3,10,0.5061424816,229,175,0.0],[1,1,0.0,0.008450704,0.002816901,355.0,0,3,0,1.0,231,177,1,0,0.0,0.2683373335,0.1183347694,355.1401551242,0,3,0,0.8759010716,230,176,0.0],[1,1,0.0,0.001387925,0.001387925,1441.0,1,3,3,1.0,602,389,1,1,0.0558563777,0.0,0.0077525306,1441.2640570277,1,3,2,1.0,602,388,0.0],[1,1,0.0,0.083333333,0.216666667,60.0,1,1,212,1.0,3724,2604,0,1,0.0249117744,0.0,0.4337329669,59.8787072919,0,1,212,0.7243330948,3724,2603,0.0],[1,1,0.0,0.012658228,0.004219409,237.0,1,4,191,1.0,3725,2605,1,0,0.452962323,0.0,0.0,236.6675527704,0,4,191,1.0,3724,2605,0.0],[1,1,0.0,0.004316547,0.004316547,1390.0,1,5,1,1.0,3726,136,1,0,0.1588759123,0.2974089352,0.347722577,1390.0569187521,0,4,0,1.0,3725,136,0.0],[2,2,0.945660305,0.002089864,0.001741553,1435.5,0,4,4,1.0,604,448,1,1,0.8167741811,0.0939485628,0.4006169975,1435.4046372772,0,3,4,0.9728665387,604,447,0.0],[1,1,0.0,0.00139958,0.00139958,1429.0,0,4,0,1.0,605,59,0,1,0.1005449654,0.0,0.0,1429.1558415759,0,3,0,0.9141598715,605,59,0.0],[1,1,0.0,0.001386963,0.001386963,1442.0,0,3,0,1.0,606,391,1,0,0.3479359899,0.2943959968,0.0,1442.6621393425,0,3,0,0.5631704877,606,390,0.0],[1,2,0.472713862,0.179761905,0.073214286,840.0,0,4,16,1.0,233,179,0,2,0.6018209658,0.3476064479,0.1005422714,839.5870395902,0,3,15,1.0,232,178,0.0],[1,2,0.870864469,0.028776978,0.028776978,208.5,0,3,116,1.0,235,181,0,1,0.8519056606,0.3623180491,0.0,208.3846794498,0,2,116,1.0,235,181,0.0],[1,2,0.881290899,0.017605634,0.017605634,142.0,0,3,219,1.0,237,183,1,2,0.8669992091,0.0,0.1031119647,142.045306718,0,2,218,1.0,237,183,0.0],[1,1,0.0,0.03030303,0.03030303,198.0,1,4,35,1.0,607,392,1,1,0.0,0.0,0.1284249039,197.9970907839,1,4,34,1.0,607,392,1.0],[1,1,0.0,0.012866333,0.00571837,1399.0,1,5,4,1.0,3727,137,1,0,0.0,0.0,0.347435665,1398.9992623454,1,5,3,1.0,3726,136,0.0],[1,1,0.0,0.02020202,0.02020202,99.0,1,1,16,1.0,3728,2606,1,0,0.0,0.268380997,0.2306394704,98.9087784409,0,0,16,1.0,3728,2605,0.0],[1,1,0.0,0.03125,0.015625,64.0,0,2,0,1.0,238,184,1,0,0.277624355,0.2649357087,0.096928845,64.4634313741,0,1,0,0.9021149143,237,183,0.0],[1,2,0.740147043,0.024539877,0.063394683,244.5,0,5,72,1.0,240,186,0,1,1.0,0.1331649362,0.0,244.5509001775,0,4,71,0.6560532239,240,185,0.0],[1,1,0.0,0.043859649,0.052631579,114.0,0,3,21,1.0,241,187,1,1,0.0,0.0197192406,0.0,113.9186880402,0,3,21,1.0,240,186,0.0],[1,1,0.0,0.007256894,0.005805515,689.0,0,4,72,1.0,242,188,1,1,0.1645152659,0.0618508824,0.0,689.1185908569,0,3,72,1.0,241,188,0.0],[1,1,0.0,0.2625,0.141666667,240.0,0,2,79,1.0,243,189,0,0,0.0,0.109157116,0.3600324732,239.62498505,0,1,79,1.0,243,189,0.0],[1,1,0.0,0.012121212,0.012121212,165.0,0,4,9,1.0,608,60,1,0,0.1156105599,0.0,0.2836099782,164.5119712713,0,3,8,1.0,607,59,0.0],[1,1,0.0,0.02359882,0.014749263,339.0,1,2,49,1.0,244,190,1,0,0.1905419108,0.0,0.0,339.0468168175,1,2,49,0.7620020573,244,190,0.0],[1,1,0.0,0.005586592,0.005586592,537.0,0,3,12,1.0,245,191,0,1,0.2662552245,0.0904050586,0.232683263,537.1292938674,0,2,11,0.9914061783,244,191,0.0],[1,2,0.964354757,0.03041958,0.015384615,1430.0,0,5,21,1.0,610,62,0,2,0.8495687067,0.0,0.0,1429.8852038788,0,4,21,0.9936258196,610,61,1.0],[1,1,0.0,0.059442399,0.046817464,1901.0,1,3,17,1.0,50,27,1,1,0.0,0.2753055525,0.072982215,1900.7785299279,1,2,17,0.7751131623,50,27,1.0],[1,1,0.0,0.069124424,0.059907834,217.0,0,2,17,1.0,51,21,1,1,0.4460802147,0.0,0.0,216.2247608205,0,1,17,0.989272654,50,21,0.0],[1,1,0.0,0.216911765,0.209558824,272.0,1,3,17,1.0,52,28,0,0,0.0,0.5602166831,0.1177005435,272.1646460163,1,2,16,0.6360146836,51,27,0.0],[1,1,0.0,0.035928144,0.005988024,167.0,0,4,20,1.0,611,63,1,0,0.17435732,0.3849131011,0.0,166.9363056379,0,4,19,0.8985073181,610,62,0.0],[1,1,0.0,0.005830904,1.344023324,343.0,0,2,20,1.0,53,29,0,0,0.0,0.0,0.9800269248,342.5732613093,0,2,19,1.0,52,29,0.0],[1,1,0.0,0.029121165,0.008320333,1923.0,1,3,3,1.0,54,30,0,0,0.0,0.0,0.1640887077,1922.6663054735,1,2,2,0.7411311752,53,29,0.0],[1,1,0.0,0.199367089,0.386075949,316.0,0,4,43,1.0,55,31,0,0,0.0,0.3062600537,0.2541159811,316.1194002269,0,3,43,1.0,54,31,1.0],[1,1,0.0,0.045454545,0.25,44.0,0,3,82,1.0,56,22,0,0,0.0,0.0,0.4120678139,43.5352645662,0,3,82,1.0,56,21,0.0],[1,3,0.935767897,0.004470939,0.093889717,223.6666667,0,3,144,1.0,59,25,1,2,1.0,0.2515327444,0.0,223.800810981,0,3,143,1.0,59,25,0.0],[1,1,0.0,0.006472492,0.006472492,618.0,1,3,103,1.0,612,393,0,1,0.0,0.1058925724,0.0,617.7215877341,1,2,102,1.0,612,393,0.0],[1,1,0.0,0.023041475,0.004608295,217.0,0,2,59,1.0,246,192,0,0,0.0,0.1482227145,0.0735994369,216.52268924,0,2,59,0.903613592,245,191,0.0],[1,1,0.0,0.002136752,0.001424501,1404.0,1,5,10,1.0,613,64,0,0,0.0,0.0,0.4605318892,1403.7454655383,0,4,10,0.792769854,612,63,0.0],[1,1,0.0,0.005677786,0.001419446,1409.0,0,5,0,1.0,614,65,0,1,0.0,0.2246512968,0.1174037505,1408.8134639196,0,4,0,1.0,613,65,0.0],[1,3,0.301226318,0.224255472,0.011840689,929.0,1,3,64,1.0,62,34,0,3,0.1995723918,0.27425886,0.0,929.2959179297,1,2,64,1.0,61,33,0.0],[1,1,0.0,0.054298643,0.027149321,221.0,0,2,7,1.0,63,26,0,1,0.1853411162,0.0,0.4050295167,220.8453777123,0,2,6,0.8603336469,63,26,0.0],[1,1,0.0,0.088607595,0.012658228,79.0,0,3,108,1.0,64,27,1,1,0.0,0.1821897326,0.0,79.2956560777,0,3,108,1.0,64,26,0.0],[1,1,0.0,0.151515152,0.111111111,99.0,1,2,20,1.0,65,35,1,0,0.0,0.0313290191,0.0,98.6140831697,0,1,19,1.0,65,34,0.0],[1,2,0.99107606,0.002313922,0.001156961,1296.5,1,5,23,1.0,616,395,0,2,1.0,0.0,0.392148821,1296.5931566402,0,5,22,0.8444934969,616,395,0.0],[1,1,0.0,0.119402985,0.02238806,134.0,1,2,365,1.0,617,1,0,1,0.0487799028,0.0108107667,0.0,133.9380988784,0,1,365,0.9614910101,617,0,0.0],[1,1,0.0,0.005524862,0.005524862,362.0,0,2,231,1.0,618,396,1,1,0.0,0.1356807265,0.0,361.9336190141,0,1,231,0.8858449137,617,396,0.0],[1,7,0.933516205,0.386503067,0.042944785,23.28571429,0,2,490,1.0,72,34,1,7,1.0,0.123193823,0.3594996476,23.5299097062,0,2,490,1.0,71,33,0.0],[1,1,0.0,0.013513514,0.094594595,74.0,0,3,11,1.0,73,35,1,0,0.2564648972,0.0,0.0,73.8715661802,0,3,11,1.0,73,34,0.0],[1,1,0.0,0.001976285,0.001976285,1012.0,0,4,41,1.0,619,22,1,0,0.3046632452,0.0,0.0,1011.9743050279,0,3,41,1.0,618,22,0.0],[1,1,0.0,0.666666667,0.0,9.0,0,2,93,1.0,620,126,0,1,0.4875743112,0.6167350434,0.4696581216,9.0229866719,0,2,92,0.7100195815,619,126,0.0],[1,1,0.0,0.003548616,0.004258339,1409.0,0,5,15,1.0,621,66,0,0,0.0,0.0,0.0075581121,1409.2509283954,0,4,15,0.984806859,620,65,0.0],[2,3,0.153747005,0.049613109,0.04597178,732.3333333,1,4,275,1.0,624,465,1,3,0.2470217617,0.294792734,0.0,732.3886724736,1,3,274,1.0,624,465,1.0],[1,1,0.0,0.006160164,0.004106776,1461.0,1,4,0,1.0,625,69,1,1,0.0,0.1186206636,0.0839291846,1460.9088102887,0,4,0,1.0,625,69,1.0],[1,1,0.0,0.012121212,0.012121212,165.0,0,4,42,1.0,626,70,1,0,0.0,0.2030463357,0.0478720476,165.0013245906,0,3,41,0.594968357,626,70,0.0],[1,1,0.0,0.054621849,0.034313725,1428.0,1,5,10,1.0,627,71,0,1,0.0,0.0,0.1327416307,1428.0187899896,0,5,10,1.0,626,71,0.0],[2,20,0.853935673,0.005262604,0.007367646,475.05,0,5,2876,0.8,647,543,2,20,0.880691576,0.0,0.3127517771,474.7318273326,0,4,2876,1.0,646,543,0.0],[2,3,0.826074224,0.4,0.088888889,15.0,1,2,872,0.666666667,650,546,2,3,0.5452837624,0.631499547,0.0600815687,15.5697618671,0,1,871,0.4406369028,649,546,0.0],[1,3,0.630929754,2.0,2.0,0.0,0,2,1149,0.333333333,653,421,1,3,1.0,1.0,1.0,0.249408265,0,2,1148,0.0435278567,652,421,0.0],[1,3,0.0,0.0,0.0,25.0,0,1,0,0.333333333,656,424,1,2,0.0,0.0,0.1241002633,24.9925437286,0,1,0,0.5274211037,655,423,0.0],[1,1,0.0,0.031446541,0.0,159.0,0,3,27,1.0,657,425,1,1,0.0347805791,0.0,0.0248605238,158.9900168958,0,3,27,0.9495747546,656,424,1.0],[2,16,0.986164773,0.004837683,0.003182686,490.9375,0,5,1695,0.9375,673,442,2,15,1.0,0.053199709,0.3102337246,490.6522325155,0,5,1695,0.2853521328,672,442,0.0],[2,4,0.0,0.0,0.0,15.0,0,1,0,0.25,677,572,1,4,0.2892105904,0.0,0.0,14.4581142468,0,1,0,0.4149362451,676,572,0.0],[1,1,0.0,0.003419973,0.002051984,1462.0,1,4,5,1.0,678,72,0,1,0.0,0.281620043,0.1564228422,1461.5102251246,0,4,4,0.9021954272,678,72,0.0],[2,4,0.9145912,0.032382964,0.002111932,710.25,1,5,185,1.0,682,576,1,4,0.634892314,0.3959682875,0.0755762891,709.6255250441,1,4,185,0.5648059279,681,576,1.0],[1,1,0.0,0.016,0.008,1000.0,1,3,5,1.0,74,36,0,1,0.0,0.0306122179,0.2943189435,999.8967644708,0,3,4,1.0,74,36,0.0],[1,1,0.0,0.191449814,0.06133829,538.0,0,3,100,1.0,75,37,1,0,0.0,0.4234265234,0.1796138033,538.2308534259,0,2,100,0.7841036918,75,36,0.0],[1,1,0.0,0.403683425,0.167745147,2009.0,1,3,56,1.0,76,38,0,1,0.0,0.2219451375,0.1872060574,2009.2788036596,0,2,56,1.0,76,38,0.0],[1,1,0.0,0.00087222,0.00043611,2293.0,1,4,0,1.0,77,39,0,0,0.0,0.3010500434,0.0,2293.1930881446,1,3,0,1.0,77,39,0.0],[1,2,0.999265139,0.282982792,0.076481836,261.5,0,5,132,1.0,79,41,0,2,1.0,0.1374000019,0.3410452171,261.6809319255,0,4,132,0.7534336807,79,41,1.0],[1,1,0.0,0.009535161,0.00238379,839.0,0,4,2,1.0,80,42,1,0,0.0,0.3105594081,0.5915873972,839.03992782,0,4,2,1.0,80,41,0.0],[1,4,0.298944845,0.110204082,0.084693878,245.0,0,3,128,1.0,84,39,1,4,0.0925519885,0.336742614,0.2211520683,244.7676790193,0,2,127,0.8959959806,83,38,0.0],[1,2,0.949147253,0.130103806,0.056055363,722.5,0,3,135,1.0,86,41,0,1,1.0,0.0361784663,0.0,722.5080154664,0,3,134,1.0,86,40,1.0],[1,1,0.0,0.020833333,0.020833333,96.0,0,3,200,1.0,87,43,1,1,0.5353034074,0.0,0.5411228764,95.9854629799,0,2,199,1.0,87,43,0.0],[1,1,0.0,0.030612245,0.005102041,196.0,0,3,98,1.0,88,1,1,1,0.039695848,0.2993276887,0.0,196.1870674981,0,2,97,1.0,88,0,1.0],[1,1,0.0,0.0,0.147058824,34.0,0,3,18,1.0,683,132,1,1,0.0,0.352723232,0.1435400513,33.796813902,0,3,17,1.0,683,131,0.0],[1,1,0.0,0.002741604,0.002056203,1459.0,0,5,84,1.0,247,193,0,1,0.0453408475,0.0,0.0,1458.9021941822,0,4,83,0.7030947862,247,193,0.0],[1,1,0.0,0.00295421,0.00295421,677.0,0,3,66,1.0,3729,2607,1,1,0.1894704968,0.3712327455,0.1236639632,676.9508133704,0,2,65,1.0,3729,2606,0.0],[1,1,0.0,0.008823529,0.002941176,680.0,0,3,0,1.0,3730,2608,1,0,0.0,0.068376328,0.0,680.4330837999,0,2,0,1.0,3730,2608,0.0],[1,1,0.0,0.00140056,0.00140056,1428.0,1,5,7,1.0,684,73,1,0,0.2768129114,0.0,0.070033476,1427.7789010675,1,4,6,0.8255542421,684,73,1.0],[1,1,0.0,0.011904762,0.010504202,1428.0,1,5,1,1.0,685,74,0,1,0.0258550797,0.1034607594,0.0,1428.3223962317,0,5,0,0.9310116575,684,73,0.0],[1,1,0.0,0.019607843,0.015686275,255.0,0,3,123,1.0,686,446,1,0,0.1633197807,0.2809730501,0.0,254.5041795563,0,3,123,1.0,685,445,0.0],[1,1,0.0,0.024242424,0.003030303,330.0,0,3,9,1.0,687,447,1,1,0.0,0.1685609288,0.0,329.801980617,0,3,9,0.7427430653,687,447,0.0],[3,15,0.958559854,0.006582713,0.006582713,465.8666667,0,6,1699,0.933333333,702,668,3,14,0.7307875837,0.0,0.0,466.3528946782,0,6,1698,1.0,702,667,1.0],[1,1,0.0,0.022690438,0.001620746,617.0,0,3,130,1.0,248,194,1,0,0.0672242568,0.0,0.017339961,617.1690310169,0,2,130,1.0,248,193,0.0],[2,9,0.622791575,0.253694581,0.204022989,270.6666667,0,5,1533,1.0,711,602,2,9,0.7342051174,0.41026601,0.0,270.5785423613,0,4,1532,1.0,710,601,1.0],[1,1,0.0,0.004405286,0.004405286,454.0,1,3,1,1.0,712,466,0,1,0.0,0.3294174942,0.0,454.1708270916,0,2,1,1.0,712,466,0.0],[1,1,0.0,0.004728132,0.004728132,846.0,1,4,1,1.0,713,467,0,0,0.125497143,0.5585558891,0.1172788358,845.7619916093,0,4,0,1.0,712,466,0.0],[2,3,0.936084711,0.005822416,0.006550218,458.0,0,5,1,1.0,716,607,2,2,0.683079777,0.0,0.0,457.8178959711,0,5,0,0.7156990389,715,606,1.0],[2,2,0.684038436,0.02268431,0.018903592,264.5,0,3,0,0.5,718,609,2,1,0.5629203328,0.0795155278,0.0886662095,264.8329716491,0,3,0,0.5965277054,717,609,1.0],[1,1,0.0,0.004395604,0.004395604,455.0,1,3,0,1.0,719,471,1,1,0.0158332943,0.0,0.2075515618,455.0874598621,1,2,0,1.0,719,471,0.0],[1,1,0.0,0.023913043,0.008695652,460.0,1,3,0,1.0,720,472,1,1,0.4250505898,0.348219846,0.3152925082,459.8943370839,1,2,0,1.0,720,472,0.0],[4,43,0.947803087,0.010518012,0.012292927,353.7674419,1,6,5423,0.674418605,763,677,3,42,1.0,0.0,0.0,353.8061897324,0,5,5423,0.773615446,763,676,1.0],[1,1,0.0,0.034146341,0.053658537,205.0,1,4,0,1.0,764,513,1,1,0.0750997384,0.0,0.0,205.2234768591,0,4,0,0.7905177912,764,512,0.0],[3,79,0.945069063,0.009786008,0.010002787,408.7468354,1,6,8175,0.620253165,843,595,3,78,0.887849987,0.0,0.3019021778,408.7679687055,1,6,8174,0.5810431731,842,595,0.0],[1,1,0.0,0.056179775,0.06741573,89.0,0,2,280,1.0,844,589,1,0,0.0338607551,0.1604352714,0.0,89.4113799807,0,2,280,1.0,844,589,0.0],[1,1,0.0,0.056179775,0.056179775,89.0,0,3,2,1.0,249,195,1,1,0.2366408773,0.1224905745,0.0,88.8732806402,0,3,1,0.653887951,249,194,0.0],[1,1,0.0,0.004338395,0.004338395,461.0,0,3,2,1.0,250,196,1,0,0.3097685752,0.0,0.0,460.7582895801,0,3,1,1.0,249,195,0.0],[2,4,0.711961101,0.011157601,0.018828452,358.5,0,5,250,1.0,848,733,2,4,0.4275534029,0.2051586334,0.1622587022,358.4329071735,0,5,250,1.0,847,732,0.0],[1,1,0.0,0.00210084,0.00210084,1428.0,0,5,14,1.0,3731,138,0,1,0.0,0.0,0.1639312685,1427.7537418007,0,4,14,1.0,3730,138,0.0],[2,2,0.995727452,0.057228916,0.021084337,166.0,1,3,22,1.0,3733,3348,1,2,0.6913692105,0.2822523615,0.0854967519,165.7251347561,1,2,22,0.796202344,3732,3347,0.0],[2,11,0.808560527,0.015524736,0.022148623,439.1818182,0,5,527,0.636363636,859,744,2,11,0.6807855975,0.4671184823,0.0,439.1638158323,0,4,527,0.4889431917,859,744,0.0],[1,26,0.869106682,0.017424242,0.018518519,456.9230769,0,5,1436,0.423076923,885,628,0,25,1.0,0.0,0.236593905,457.0578895797,0,5,1435,0.6545824716,884,627,0.0],[3,15,0.429581931,0.055261538,0.041723077,541.6666667,0,6,695,0.666666667,265,263,3,14,0.4144879321,0.1018203235,0.2798507871,541.5844792845,0,5,694,0.5802227651,264,263,1.0],[4,186,0.928959326,0.024176587,0.022745506,247.9516129,0,6,30406,0.5,1071,1035,4,186,1.0,0.1111598998,0.0,247.9281984545,0,5,30405,0.1226946512,1070,1035,1.0],[1,1,0.0,0.006289308,0.006289308,159.0,1,3,23,1.0,1072,734,0,1,0.0855164226,0.0739913039,0.4399032964,159.0641558373,0,2,22,0.7965149935,1072,734,0.0],[1,1,0.0,0.006557377,0.006557377,305.0,0,3,0,1.0,3734,2610,1,1,0.0,0.0,0.0,305.2978854482,0,3,0,0.9514838546,3733,2609,0.0],[2,2,0.970950594,0.01372549,0.005882353,255.0,0,3,118,1.0,267,250,1,1,0.9855822989,0.2826556739,0.2586457306,254.9625360821,0,3,117,1.0,267,250,0.0],[1,1,0.0,0.055555556,0.055555556,36.0,0,3,0,1.0,268,206,1,1,0.0,0.1703476636,0.0,35.5415076814,0,2,0,1.0,267,206,0.0],[2,9,0.751256224,0.010752688,0.01486401,351.3333333,0,4,948,0.444444444,1081,959,2,8,0.9008146806,0.0,0.3163729577,350.9126253008,0,4,948,0.2191640685,1080,959,0.0],[1,5,0.876027722,0.025127966,0.041879944,429.8,0,4,226,0.6,273,211,1,4,1.0,0.0779685841,0.4336337024,429.771119787,0,4,225,0.3000054776,272,210,0.0],[1,1,0.0,0.155329949,0.040609137,985.0,0,4,0,1.0,274,212,1,0,0.2001993199,0.099183022,0.0,984.7459443328,0,3,0,0.290295804,273,212,0.0],[1,1,0.0,0.0,0.0,14.0,0,1,0,1.0,276,47,0,0,0.2237649104,0.0,0.3207449007,14.0036791669,0,0,0,1.0,276,47,0.0],[1,2,0.364208523,0.805615551,0.747300216,231.5,0,3,142,1.0,278,49,0,2,1.0,0.8895365833,0.533221392,231.091033752,0,2,141,1.0,277,48,1.0],[1,1,0.0,0.0,0.0,14.0,0,1,0,1.0,279,50,0,1,0.0,0.0,0.100300058,13.966757455,0,1,0,0.7170426358,279,50,0.0],[1,1,0.0,0.024509804,0.014705882,204.0,0,5,1,1.0,280,51,1,1,0.0,0.0,0.0718923614,204.2022803219,0,5,1,1.0,279,50,0.0],[1,1,0.0,0.15625,0.015625,64.0,0,2,287,1.0,275,46,1,1,0.0617592764,0.395907898,0.0,63.7515468415,0,2,287,1.0,274,45,0.0],[1,1,0.0,0.033519553,0.005586592,358.0,0,3,1,1.0,281,52,1,1,0.093868006,0.0140917342,0.0,357.8776869142,0,3,1,1.0,281,52,0.0],[1,1,0.0,0.009009009,0.004504505,222.0,0,4,1,1.0,282,53,1,0,0.0,0.0,0.0503457394,222.0243162368,0,4,1,0.9690815858,281,53,0.0],[3,8,0.728239053,0.008573818,0.010037641,597.75,1,4,453,1.0,1089,1048,3,7,0.8725671128,0.0876475792,0.0511973421,597.6751069018,1,4,453,0.7609855915,1089,1047,1.0],[2,7,0.862908943,0.007747796,0.007747796,534.7142857,0,3,0,0.428571429,1096,973,2,7,0.2709666656,0.1040551512,0.4486762031,535.0757210618,0,3,0,0.0373088884,1095,972,0.0],[1,2,0.918295834,0.013761468,0.013761468,218.0,0,3,3,1.0,284,214,0,2,0.9947588616,0.4427606176,0.0,218.0530197715,0,2,2,0.8990165323,283,214,0.0],[2,2,0.446481347,0.028459274,0.01373896,509.5,0,4,3,1.0,286,269,1,2,0.8465648084,0.0,0.0,509.6969863368,0,4,2,0.9535952156,286,269,0.0],[1,1,0.0,0.083333333,0.027777778,36.0,0,2,294,1.0,287,55,0,1,0.0,0.6322160765,0.0,35.9440901409,0,2,293,0.9852999278,287,55,1.0],[1,1,0.0,0.007874016,0.118110236,127.0,0,2,2,1.0,1097,753,1,1,0.0,0.3093736247,0.5310244256,127.3279133472,0,1,1,1.0,1097,752,0.0],[1,1,0.0,0.011363636,0.011363636,176.0,0,3,0,1.0,1098,754,1,0,0.3073728641,0.042533692,0.1612067236,175.7291945204,0,3,0,0.6622532993,1098,753,0.0],[2,7,0.801672405,0.010801503,0.005948654,912.5714286,0,4,283,0.571428571,1105,982,2,7,0.6546805063,0.0385850458,0.0,913.007581945,0,3,283,1.0,1105,981,0.0],[2,5,0.875941249,0.009660422,0.00234192,683.2,0,5,26,0.6,1110,987,1,5,0.7774344429,0.6014680782,0.0,683.1329095473,0,4,25,0.5521330371,1110,986,0.0],[1,1,0.0,0.003501401,0.00140056,1428.0,0,5,2,1.0,1111,83,1,1,0.2543232124,0.0,0.0,1427.8217526729,0,4,1,0.8639399311,1110,83,1.0],[1,1,0.0,0.567375887,0.046099291,282.0,0,3,0,1.0,288,216,0,1,0.0,0.5383599657,0.3585007092,282.1079046968,0,2,0,1.0,288,216,0.0],[1,1,0.0,0.168345324,0.002877698,695.0,0,3,1,1.0,289,217,1,0,0.0,0.0,0.2188538633,694.8087340739,0,3,0,0.9045777067,289,217,0.0],[1,1,0.0,0.350453172,0.075528701,331.0,0,3,0,1.0,290,218,1,1,0.1971008699,0.7554849611,0.2986100342,331.4133734987,0,2,0,0.8925157215,289,218,0.0],[1,2,0.216396932,0.09380863,0.015009381,533.0,0,3,3,1.0,292,220,1,1,0.0497599717,0.0,0.1862603415,533.1895939598,0,2,3,0.6502091066,292,220,0.0],[1,1,0.0,0.119585687,0.028248588,1062.0,0,4,0,1.0,293,221,0,1,0.0,0.0,0.0,1061.4899539551,0,3,0,1.0,293,220,0.0],[1,1,0.0,0.138888889,0.027777778,36.0,0,2,0,1.0,294,56,0,1,0.0,0.0,0.3683635669,36.2259477615,0,2,0,0.8126473756,293,56,0.0],[1,2,0.954434003,0.017278618,0.017278618,231.5,0,3,4,1.0,296,58,1,2,1.0,0.1883911572,0.1352948571,231.6583553148,0,3,3,0.9321625208,295,57,0.0],[1,1,0.0,0.011173184,0.011173184,358.0,0,3,2,1.0,297,59,1,1,0.4732363889,0.0586164375,0.0,357.8340294734,0,2,1,0.9264240436,297,59,0.0],[2,2,0.863120569,0.002438175,0.002438175,1435.5,1,5,3,1.0,1113,846,1,2,1.0,0.1388320117,0.1664380544,1435.1526614158,1,4,2,0.7449319671,1113,846,0.0],[2,3,0.980315379,0.017107309,0.0155521,214.3333333,0,4,129,1.0,1116,991,1,2,1.0,0.0572797646,0.0,214.6786779394,0,4,128,1.0,1116,990,0.0],[1,2,0.169993748,0.101529052,0.019571865,817.5,0,3,3,1.0,299,223,0,2,0.0,0.2147740661,0.4441543944,817.5489364167,0,3,3,1.0,298,223,0.0],[1,4,0.784274776,0.017253278,0.008971705,362.25,0,4,310,1.0,303,227,0,3,0.9452011857,0.0,0.335753965,362.241230703,0,4,309,0.857111885,302,226,0.0],[1,1,0.0,0.226804124,0.072164948,582.0,0,3,1,1.0,304,228,1,1,0.0,0.311566961,0.0,581.8293165797,0,3,1,0.8142438164,303,228,0.0],[1,1,0.0,0.012578616,0.006289308,159.0,0,3,3,1.0,305,229,0,0,0.0,0.186189163,0.3805103145,158.9611905521,0,2,2,1.0,305,228,0.0],[1,1,0.0,0.022222222,0.011111111,90.0,0,3,3,1.0,306,60,0,0,0.3432765134,0.4068869037,0.0,90.2178425972,0,2,3,1.0,306,60,0.0],[1,1,0.0,0.015267176,0.002544529,393.0,0,2,3,1.0,1117,765,1,0,0.0,0.8234299778,0.0,393.1759072033,0,2,2,1.0,1117,764,0.0],[1,1,0.0,0.002031144,0.002031144,1477.0,1,4,2,1.0,1118,85,1,0,0.0,0.0,0.0,1476.9374971239,1,3,2,1.0,1117,84,0.0],[2,9,0.796250302,0.061061061,0.099099099,222.0,1,5,222,0.555555556,1127,1001,1,8,0.7187407786,0.2802895937,0.1387846419,221.9204674286,0,4,222,0.3217245736,1126,1001,0.0],[2,2,0.863120569,0.007909605,0.007909605,442.5,0,4,7,1.0,1129,1003,1,2,0.5435294083,0.1930030674,0.0,442.5710154413,0,4,6,1.0,1129,1002,0.0],[3,4,0.384262062,0.041970803,0.062043796,411.0,1,5,389,1.0,1133,868,2,4,0.6694902017,0.0,0.0,411.2968096995,0,5,389,0.9582405629,1132,867,0.0],[1,1,0.0,0.0,0.0,62.0,0,1,0,1.0,1134,88,1,0,0.7722570808,0.0788486579,0.0477954865,61.956731221,0,1,0,1.0,1134,88,1.0],[1,1,0.0,1.319634703,0.164383562,219.0,0,1,0,1.0,1135,89,0,0,0.0,1.0,0.0382631822,218.8089607409,0,0,0,0.7424841956,1134,88,0.0],[1,1,0.0,0.005905512,0.005905512,508.0,0,3,2,1.0,1136,775,0,0,0.0,0.136074486,0.0775485516,507.788488506,0,2,1,1.0,1135,774,1.0],[1,1,0.0,0.001392758,0.001392758,1436.0,0,5,1,1.0,1137,90,0,0,0.0,0.0,0.2737943526,1435.8869232439,0,4,1,1.0,1137,89,0.0],[1,1,0.0,0.003937008,0.003937008,508.0,1,3,0,1.0,1138,776,0,0,0.0,0.0773413622,0.0,507.8919902857,0,3,0,0.8244429151,1138,776,0.0],[2,9,0.687456099,0.034875445,0.056227758,156.1111111,0,4,778,0.555555556,1147,1015,1,8,0.6146295502,0.0,0.230196435,155.8786599407,0,3,778,0.6734486571,1147,1015,0.0],[2,4,0.79450961,0.038377193,0.057017544,228.0,0,3,60,1.0,1151,788,2,4,0.7656444017,0.0,0.0,228.3301496899,0,2,59,1.0,1151,787,0.0],[1,1,0.0,0.014492754,0.011272142,621.0,0,3,8,1.0,307,230,1,1,0.0908958966,0.0,0.0,620.9934818865,0,3,7,0.8001823812,306,230,0.0],[1,3,0.735396011,0.04978355,0.075757576,308.0,0,4,21,0.666666667,310,233,0,3,0.293717194,0.5780292966,0.3218308578,307.9937955264,0,3,21,0.8704923173,310,233,0.0],[1,1,0.0,0.020833333,0.020833333,96.0,0,3,1,1.0,311,61,1,1,0.0,0.0,0.0,95.5815850125,0,2,1,0.7813598693,310,60,0.0],[2,4,0.379669371,0.048712596,0.010438413,359.25,0,5,187,1.0,315,66,2,3,0.43610048,0.0,0.2721076387,359.1338208397,0,4,187,0.9521437858,315,65,0.0],[1,1,0.0,0.005681818,0.0,176.0,0,4,1,1.0,316,234,1,0,0.0,0.0,0.2241838429,175.6160974009,0,3,0,1.0,316,234,0.0],[1,1,0.0,0.005617978,0.005617978,356.0,1,4,9,1.0,317,235,1,0,0.0,0.0,0.0,355.9738358691,0,4,8,1.0,317,235,0.0],[1,1,0.0,0.041666667,0.041666667,96.0,1,3,1,1.0,1152,234,1,1,0.0,0.0,0.1946501124,96.053817647,0,2,0,0.7506686844,1151,233,0.0],[1,1,0.0,0.094688222,0.002309469,433.0,1,3,10,1.0,318,236,1,0,0.0,0.082237922,0.070442492,432.8633211517,0,3,10,1.0,318,236,0.0],[1,2,0.0,0.048701299,0.029220779,308.0,0,3,17,1.0,320,238,0,1,0.0,0.0,0.0,308.02517088,0,3,16,1.0,320,237,0.0],[2,2,0.811278124,0.055276382,0.025125628,199.0,1,3,20,0.5,323,304,1,1,0.8472866658,0.2740420381,0.2117402737,199.0438459289,0,2,19,0.5172172082,323,303,0.0],[1,1,0.0,0.038888889,0.005555556,180.0,0,4,1,1.0,321,239,1,0,0.329646505,0.0,0.4721188322,180.0653418627,0,4,1,0.7041084063,320,239,0.0],[1,1,0.0,0.0,0.0,54.0,0,1,0,1.0,324,65,0,1,0.0,0.0112109545,0.1760057986,54.4312828997,0,1,0,1.0,324,64,1.0],[1,1,0.0,0.115384615,0.076923077,26.0,0,4,2,1.0,325,66,1,1,0.0,0.1051961184,0.0,25.8928363238,0,3,2,1.0,325,65,0.0],[1,1,0.0,0.025,0.025,80.0,1,3,3,1.0,326,241,1,1,0.2323222693,0.2639970878,0.2674036385,79.6589104075,0,2,3,0.9926792899,326,240,0.0],[1,2,0.0,0.0,0.0,87.5,0,1,0,0.5,1154,2,0,1,0.2173139225,0.0,0.043470155,87.3555855623,0,0,0,0.4682175641,1154,2,1.0],[1,1,0.0,0.0,0.0,42.0,0,1,0,1.0,330,70,0,1,0.0045540016,0.0,0.0,41.57865457,0,1,0,0.8838559399,329,70,0.0],[1,3,0.820404431,0.11827957,0.051971326,186.0,0,3,29,0.666666667,329,69,0,3,0.4762433272,0.2330380891,0.1783461623,185.5223685605,0,2,28,0.2219378272,329,68,0.0],[1,1,0.0,0.009708738,0.004854369,206.0,0,5,10,1.0,331,71,1,0,0.2396821081,0.3766915645,0.0,206.2158605036,0,5,10,1.0,331,71,0.0],[1,1,0.0,0.013422819,0.003355705,298.0,0,4,11,1.0,332,242,0,1,0.5155331921,0.1006911323,0.2581937633,298.0003870372,0,4,10,1.0,331,242,0.0],[1,1,0.0,0.0,0.0,13.0,0,1,0,1.0,333,243,0,1,0.0,0.0,0.0,13.0151766157,0,1,0,0.9489488563,332,243,0.0],[1,1,0.0,0.0,0.002849003,351.0,0,1,2,1.0,334,244,1,0,0.4032757688,0.0723503134,0.0,350.551270396,0,0,1,1.0,334,244,0.0],[1,1,0.0,0.040948276,0.002155172,464.0,0,4,13,1.0,335,245,1,1,0.2038007725,0.1501570621,0.0,463.7856842519,0,4,12,0.8234741925,334,244,0.0],[1,1,0.0,0.0,0.0,5.0,0,1,0,1.0,336,72,1,1,0.0,0.2434741865,0.0128018557,4.8657486502,0,1,0,1.0,336,71,0.0],[1,2,0.554778163,0.052158273,0.003597122,278.0,0,3,111,1.0,338,74,0,2,0.7796091639,0.0,0.0,277.7215440124,0,2,110,0.8959504164,337,74,0.0],[1,1,0.0,0.00326087,0.00326087,920.0,1,4,11,1.0,89,42,0,1,0.0,0.0,0.0,920.1370949725,0,4,11,0.81774773,89,42,0.0],[1,1,0.0,0.241935484,0.096774194,186.0,0,4,10,1.0,90,44,1,0,0.0,0.0790302308,0.1489135077,186.0215542062,0,3,9,1.0,90,44,0.0],[1,1,0.0,0.010224949,0.001363327,1467.0,0,5,11,1.0,91,45,0,1,0.2061350094,0.2070521465,0.051828616,1467.1480834336,0,4,11,1.0,90,44,0.0],[1,2,0.61361902,0.042402827,0.01590106,283.0,0,4,2,0.5,93,44,0,2,0.717332155,0.0700454685,0.0,283.3913753819,0,3,2,0.7439491688,93,44,0.0],[1,1,0.0,0.105371901,0.055096419,1452.0,0,6,6,1.0,94,2,1,0,0.0,0.1625323997,0.0165615724,1451.6673812149,0,6,6,0.9293977994,93,2,0.0],[1,1,0.0,0.002571796,0.000428633,2333.0,0,4,11,1.0,95,46,0,1,0.1761320251,0.0,0.2199931692,2332.8682691737,0,4,10,0.840157195,95,46,0.0],[1,2,0.810114059,0.342420938,0.029443839,458.5,0,4,11,1.0,340,247,0,1,1.0,0.0,0.0,458.2883867894,0,4,10,1.0,340,247,0.0],[1,1,0.0,0.1104,0.0048,625.0,0,3,5,1.0,341,248,0,1,0.0,0.1658211452,0.0,624.6651259714,0,3,5,0.9759552386,341,247,0.0],[1,1,0.0,0.011225444,0.000935454,1069.0,0,4,11,1.0,342,249,0,1,0.1359597749,0.1130310972,0.1092804486,1069.3942718422,0,4,11,0.8453592262,342,249,0.0],[1,1,0.0,0.085526316,0.006578947,152.0,0,4,20,1.0,343,250,1,1,0.1315116155,0.4663236393,0.589652725,152.1283729659,0,3,19,0.6767629568,342,250,0.0],[1,1,0.0,0.054054054,0.027027027,37.0,0,2,11,1.0,344,75,0,0,0.0,0.1631140368,0.0,37.0499598732,0,2,11,0.8808777299,343,75,0.0],[1,1,0.0,1.357142857,0.0,28.0,0,1,1,1.0,345,76,0,1,0.0,1.0,0.0,28.2122292139,0,1,0,1.0,344,76,0.0],[1,1,0.0,0.0078125,0.005208333,384.0,0,4,0,1.0,346,77,0,0,0.0,0.0,0.0,383.816952394,0,3,0,0.7822089933,346,76,0.0],[1,1,0.0,0.388059701,0.014925373,67.0,0,2,301,1.0,347,78,1,1,0.2341342851,0.5026082509,0.0,66.8722959503,0,1,300,1.0,347,78,0.0],[1,1,0.0,0.007575758,0.001262626,792.0,0,3,13,1.0,348,251,0,0,0.0,0.0862645711,0.240878594,791.9613559116,0,3,13,1.0,347,250,0.0],[1,2,0.067110477,0.348154362,0.072147651,596.0,0,4,6,0.5,350,253,1,1,0.2808879446,0.9006158824,0.0,596.2714047374,0,3,6,0.6276656436,349,252,0.0],[1,2,0.113044389,0.492927864,0.068599717,707.0,0,3,7,1.0,352,255,0,2,0.1010425397,1.0,0.2819253519,707.0968971359,0,2,6,0.7070322545,352,255,0.0],[1,1,0.0,0.015957447,0.005319149,188.0,0,4,3,1.0,354,257,0,1,0.3478409803,0.2421894797,0.0,188.4652973967,0,4,2,0.9557855782,353,257,0.0],[1,1,0.0,0.02677532,0.003492433,859.0,1,3,147,1.0,353,256,1,0,0.0,0.0,0.2506825412,859.0826613774,1,3,147,1.0,352,256,0.0],[1,3,0.858853381,0.028680688,0.045889101,174.3333333,0,3,12,0.666666667,357,81,0,2,0.860936138,0.1101276427,0.0,174.6537581797,0,2,12,0.9028455255,356,81,0.0],[1,1,0.0,0.046153846,0.076923077,65.0,0,2,3,1.0,360,84,1,1,0.0783732649,0.0,0.428237912,64.6678726604,0,2,3,1.0,360,83,0.0],[1,2,0.990082951,0.663793103,0.293103448,58.0,0,1,9,1.0,359,83,1,1,1.0,0.6366840204,0.4469941135,57.7206897723,0,0,8,0.9295910671,359,82,1.0],[1,1,0.0,0.012121212,0.012121212,165.0,1,4,16,1.0,1155,91,1,0,0.0,0.0,0.1778709067,165.0152789513,0,4,15,0.8549867667,1154,90,0.0],[1,1,0.0,0.03125,0.03125,96.0,1,3,7,1.0,1156,235,1,0,0.0,0.0,0.3237133867,96.418539695,1,3,7,1.0,1156,235,0.0],[2,5,0.838837611,0.059430122,0.036363636,737.0,0,4,904,0.8,100,95,1,5,0.7503568256,0.0,0.212240045,737.0959073694,0,3,903,0.8117067755,99,95,0.0],[1,1,0.0,0.014018692,0.004672897,214.0,0,3,14,1.0,101,49,0,1,0.0,0.0,0.3768770216,214.2250495016,0,2,13,1.0,100,49,0.0],[3,4,0.896198378,0.009343148,0.009060023,883.0,0,6,118,1.0,1160,903,3,4,1.0,0.1943102251,0.5078034185,883.0587536335,0,6,117,0.7368872434,1160,902,0.0],[1,1,0.0,0.017857143,0.017857143,56.0,0,2,344,1.0,1161,8,0,1,0.2920333943,0.0,0.0,55.8702629524,0,2,344,1.0,1160,8,0.0],[1,9,0.554021806,0.030357571,0.030477562,926.0,0,5,538,1.0,1170,795,1,9,0.7097060122,0.0,0.093211616,925.7034146219,0,4,537,1.0,1169,794,0.0],[1,3,0.980834038,0.001616379,0.001616379,1237.333333,0,5,0,0.333333333,1173,798,1,2,0.7349437201,0.0,0.0625240494,1237.4221891748,0,4,0,0.302392217,1173,798,0.0],[1,1,0.0,0.019704433,0.019704433,203.0,0,2,0,1.0,1174,799,1,0,0.6249918686,0.2789397986,0.3412597634,202.684575691,0,2,0,1.0,1174,798,0.0],[1,2,0.918295834,0.002225189,0.003115265,1123.5,0,3,0,1.0,1176,801,1,1,1.0,0.0,0.0,1123.1390436672,0,3,0,0.654641599,1175,801,0.0],[1,1,0.0,0.003388395,0.003388395,2361.0,0,4,0,1.0,1177,802,1,1,0.0,0.0490338908,0.0,2360.7170881971,0,4,0,1.0,1176,801,0.0],[1,1,0.0,0.129251701,0.095238095,147.0,1,1,7,1.0,1178,3,1,0,0.0,0.1784639529,0.0,146.6296267119,0,0,7,0.7235764914,1178,2,0.0],[1,1,0.0,0.006802721,0.006802721,147.0,0,1,0,1.0,1179,4,0,1,0.124606785,0.1447912644,0.0,146.9867017738,0,0,0,0.8744115392,1179,4,0.0],[1,1,0.0,0.046666667,0.006666667,150.0,0,1,0,1.0,1180,5,0,0,0.1180032666,0.1902429335,0.1875522069,149.8113472131,0,1,0,1.0,1179,5,0.0],[1,1,0.0,0.11409396,0.140939597,149.0,0,1,0,1.0,1181,6,1,0,0.5558665163,0.0403326934,0.5507842469,149.0870604814,0,0,0,1.0,1180,6,0.0],[2,2,0.155168746,0.503703704,0.88,337.5,0,1,4,1.0,362,343,1,2,0.0999271083,0.4738813202,0.4918855982,337.425198051,0,0,4,1.0,361,343,0.0],[10,687,0.864220227,1.331029299,1.211043814,168.4701601,0,7,103931,0.411935953,1868,1868,9,687,0.8345571759,1.0,1.0,168.1040298396,0,6,103930,0.4738399301,1868,1868,1.0],[9,632,0.853901905,0.246165205,0.245461652,182.1677215,0,7,0,0.001582278,2500,2496,9,632,0.3813390557,0.0722027397,0.6249037962,182.3457396585,0,7,0,0.0,2499,2496,1.0],[5,86,0.894388869,0.01458421,0.013097742,414.5930233,0,5,86,0.011627907,2586,2500,4,85,1.0,0.0,0.0,414.7819851183,0,5,85,0.1023503595,2586,2500,1.0],[8,413,0.893762378,0.046436744,0.046312498,233.8571429,0,7,337,0.007263923,2999,2988,7,412,0.9006058182,0.0,0.1077504162,233.9278093098,0,7,337,0.0,2998,2987,1.0],[1,1,0.0,0.016891892,0.003378378,296.0,1,3,2,1.0,3000,1772,1,0,0.0,0.0,0.0284392337,296.2785899194,0,3,1,1.0,3000,1772,0.0],[1,1,0.0,0.013468013,0.006734007,297.0,1,3,0,1.0,3001,1773,0,0,0.0,0.0,0.0,297.2353362503,0,2,0,1.0,3000,1773,0.0],[1,1,0.0,0.0,0.0,264.0,0,1,0,1.0,363,2,1,1,0.0832907831,0.0,0.0990785884,264.289254797,0,1,0,1.0,362,1,1.0],[1,1,0.0,0.327014218,0.028436019,633.0,0,2,3,1.0,364,259,1,0,0.3072564416,0.4771419706,0.0,632.5204485137,0,1,3,1.0,363,258,1.0],[2,3,0.475662837,0.083783784,0.043243243,246.6666667,0,2,9,0.333333333,367,347,1,2,0.7254187736,0.1536607103,0.0,246.8847980693,0,1,8,0.2380737397,366,346,0.0],[1,1,0.0,0.398601399,0.003496503,286.0,0,5,3,1.0,368,1,1,0,0.0,0.0286628945,0.0,286.0197897109,0,5,3,0.7539042221,367,1,0.0],[1,1,0.0,0.001592357,0.001592357,628.0,0,2,0,1.0,369,261,1,0,0.0753049744,0.0,0.0,628.267745613,0,1,0,1.0,368,261,0.0],[2,28,0.910745774,0.01616586,0.017170518,391.0357143,0,4,113,0.142857143,3029,2744,1,28,1.0,0.1157780737,0.2092964958,391.3824426894,0,3,112,0.0,3028,2743,0.0],[1,1,0.0,0.018939394,0.018939394,264.0,0,1,1,1.0,370,3,1,0,0.0,0.1981850602,0.0579164647,263.7086896144,0,1,0,1.0,369,3,0.0],[1,1,0.0,0.013888889,0.013888889,72.0,0,2,0,1.0,371,88,0,1,0.1468504409,0.0,0.0,71.9860945389,0,1,0,1.0,370,88,0.0],[1,1,0.0,0.008319468,0.078202995,601.0,0,2,0,1.0,372,262,0,0,0.1076441563,0.0,0.3340736351,601.028961226,0,1,0,1.0,372,262,0.0],[1,1,0.0,0.067307692,0.076923077,104.0,0,3,0,1.0,3030,946,1,0,0.0,0.3074535294,0.4422394654,104.2765831264,0,3,0,1.0,3029,945,1.0],[1,1,0.0,0.006183746,0.006183746,1132.0,0,4,4,1.0,373,263,1,0,0.0397439096,0.0,0.0,1132.0278266278,0,4,3,1.0,373,263,0.0],[2,2,0.295560778,0.144772118,0.009383378,373.0,0,2,0,1.0,375,353,1,1,0.6375056085,0.0678203865,0.0737740534,373.316699018,0,1,0,0.9548087614,374,352,1.0],[1,1,0.0,0.067307692,0.057692308,104.0,1,3,0,1.0,3031,947,1,0,0.0,0.0,0.3274908925,104.3380728579,1,3,0,1.0,3031,947,0.0],[1,1,0.0,0.090909091,0.090909091,22.0,0,3,5,1.0,3032,948,1,1,0.0,0.3685369433,0.0,22.1308796478,0,3,5,0.7298290128,3032,947,0.0],[1,1,0.0,0.001748252,0.000582751,1716.0,0,6,4,1.0,3033,124,1,1,0.0,0.1661645937,0.0633890813,1716.1699585522,0,6,3,0.7033938511,3032,123,0.0],[1,1,0.0,0.002205072,0.002205072,907.0,1,3,4,1.0,3034,1800,0,0,0.1451351818,0.0,0.0,907.144149353,0,2,3,1.0,3033,1799,1.0],[1,2,0.650022422,0.033707865,0.033707865,89.0,1,4,9,1.0,3036,1802,0,1,0.9640621653,0.0359857934,0.042758801,88.5979589653,0,3,8,0.98619252,3036,1802,1.0],[1,1,0.0,0.023255814,0.023255814,86.0,0,3,4,1.0,3037,949,0,1,0.0,0.0,0.0848813648,85.6759983237,0,3,3,0.9285691376,3036,948,0.0],[1,1,0.0,0.029579067,0.029579067,879.0,1,4,4,1.0,102,48,0,0,0.0,0.0,0.0635013891,878.9108503756,0,3,3,0.5538255357,101,47,0.0],[1,1,0.0,0.007751938,0.011627907,1032.0,1,4,0,1.0,103,49,0,1,0.0,0.0,0.0,1031.9295065275,0,4,0,0.9978587909,103,48,0.0],[1,1,0.0,0.031088083,0.010362694,193.0,0,4,5,1.0,104,50,1,1,0.0,0.3665844537,0.0,193.1200964418,0,3,5,0.697399646,104,50,0.0],[1,1,0.0,0.009287926,0.00619195,323.0,1,3,5,1.0,3038,1803,1,1,0.0,0.2514560838,0.1691226759,322.5728974222,1,3,4,0.5584866867,3037,1803,0.0],[1,1,0.0,0.002205072,0.002205072,907.0,1,3,1,1.0,3039,1804,0,0,0.0,0.0,0.0,906.8261052312,1,2,0,0.9911970043,3038,1804,0.0],[1,1,0.0,0.018461538,0.018461538,325.0,1,3,0,1.0,3040,1805,1,1,0.4544531095,0.0,0.0,325.2782595404,0,3,0,0.7905682847,3039,1805,0.0],[1,1,0.0,0.1002331,0.1002331,1716.0,0,6,1,1.0,3041,125,1,0,0.0,0.0483529841,0.1436690122,1715.9879766998,0,5,0,0.9822549566,3040,125,1.0],[1,1,0.0,0.048076923,0.009615385,104.0,0,3,1,1.0,3042,950,0,0,0.0,0.0,0.0,103.9280193913,0,2,1,1.0,3042,950,0.0],[1,1,0.0,0.057142857,0.0,70.0,0,3,2,1.0,3043,1806,0,1,0.0,0.1433237323,0.0002438417,70.1624945737,0,3,1,0.6157530728,3042,1805,0.0],[1,1,0.0,0.026666667,0.166666667,150.0,1,3,7,1.0,376,265,0,0,0.2407765897,0.0,0.0419689,149.8155491381,1,2,7,0.8911645475,376,265,0.0],[1,1,0.0,0.003205128,0.003205128,936.0,0,5,7,1.0,377,266,1,1,0.0,0.1596062245,0.0,936.3628924164,0,5,7,0.5675679014,377,266,0.0],[2,2,0.74248757,0.015873016,0.017636684,283.5,1,3,14,0.5,379,357,2,1,1.0,0.4035018037,0.0,283.7426845471,0,2,14,0.8254615212,379,357,1.0],[1,4,0.365218346,0.0,0.136490251,89.75,0,2,36,0.25,3047,41,1,4,0.539443136,0.0,0.3316606898,89.911889399,0,2,36,0.0,3047,41,0.0],[1,1,0.0,0.014925373,0.074626866,67.0,0,3,2,1.0,3048,1807,0,0,0.1319936727,0.0829624552,0.0,66.8643369917,0,3,2,1.0,3047,1806,0.0],[1,1,0.0,0.311111111,1.4,90.0,0,3,8,1.0,105,51,1,1,0.3388885342,0.1585308616,1.0,90.4378648999,0,2,8,1.0,105,50,0.0],[1,1,0.0,0.153846154,0.346153846,26.0,1,2,9,1.0,3049,951,0,1,0.0609630192,0.1949691008,0.8226591115,26.0006589282,1,1,9,1.0,3048,951,1.0],[1,1,0.0,0.027339642,0.004206099,951.0,0,5,3,1.0,380,268,0,0,0.0,0.557225286,0.1529395303,950.8236777708,0,4,3,1.0,379,267,0.0],[1,1,0.0,0.030769231,0.015384615,65.0,0,4,11,1.0,381,269,1,1,0.0,0.0691949761,0.372811337,64.6895155728,0,4,11,1.0,380,269,0.0],[1,2,0.256900065,0.301385681,0.099307159,433.0,0,3,9,1.0,383,271,1,1,0.0,0.3865993649,0.0,432.9072288849,0,2,9,0.8871300459,382,271,1.0],[1,1,0.0,0.03030303,0.015151515,66.0,0,5,10,1.0,384,91,1,0,0.4374554846,0.181749139,0.3424981759,66.1015033228,0,5,10,0.5334677435,384,90,0.0],[1,1,0.0,0.044117647,0.014705882,68.0,0,3,3,1.0,385,92,0,1,0.2844339375,0.4048425106,0.0922094398,68.1712886034,0,2,3,0.8620916842,384,91,0.0],[2,15,0.72019796,0.055100095,0.050905624,349.6666667,0,5,132,0.333333333,3064,2773,2,15,0.7502423448,0.0,0.317665664,349.6975071799,0,5,132,0.0241164465,3064,2772,1.0],[1,1,0.0,0.008130081,0.004065041,246.0,0,3,10,1.0,386,272,0,0,0.2863597606,0.0,0.0,245.7935925732,0,2,10,0.2775490395,385,271,0.0],[1,1,0.0,0.004268293,0.001219512,1640.0,0,5,10,1.0,387,273,0,0,0.0294711471,0.4560568156,0.0,1640.0057801441,0,5,9,1.0,386,272,0.0],[1,2,0.458685816,0.006972112,0.023904382,502.0,0,5,0,1.0,389,275,1,1,0.5310223408,0.547711659,0.2292456035,501.8683802488,0,5,0,0.9741439098,388,275,0.0],[1,1,0.0,0.089256198,0.133884298,605.0,0,3,0,1.0,390,276,1,0,0.0,0.0,0.212156899,604.956537788,0,2,0,0.8966311081,389,276,0.0],[1,2,0.985228136,0.015267176,0.038167939,65.5,0,5,0,1.0,392,94,0,2,0.6201899676,0.1169160751,0.0,65.3795965798,0,5,0,1.0,392,94,0.0],[1,2,1.0,0.128205128,0.025641026,39.0,0,3,22,0.5,3736,2612,0,1,0.9022512784,0.0672077472,0.0,38.6083912149,0,3,21,0.7378309137,3735,2611,0.0],[1,1,0.0,0.058823529,0.019607843,204.0,0,4,0,1.0,3065,957,1,0,0.0,0.1386029043,0.0649782741,203.9623899101,0,4,0,1.0,3064,956,0.0],[1,1,0.0,0.024509804,0.024509804,204.0,0,4,0,1.0,3066,958,0,1,0.0,0.0,0.1031111015,204.1698600228,0,3,0,0.9848615291,3065,957,0.0],[5,68,0.971897418,0.006312985,0.006312985,507.8235294,0,6,564,0.191176471,3134,2113,5,67,0.5625883668,0.0192078737,0.1579718935,507.6434197832,0,5,563,0.1900439303,3133,2112,1.0],[1,1,0.0,0.014568765,0.013986014,1716.0,1,6,0,1.0,3135,127,1,0,0.1245124424,0.3470611533,0.0,1715.9295563398,0,5,0,1.0,3135,127,1.0],[1,1,0.0,0.028199566,0.001084599,922.0,0,3,6,1.0,393,277,0,0,0.1493179608,0.0,0.0,922.2187916891,0,2,5,1.0,392,276,0.0],[1,1,0.0,0.010309278,0.005154639,194.0,0,4,8,1.0,106,52,1,1,0.0,0.0,0.4047402258,193.9665784362,0,4,7,0.8026067164,106,51,0.0],[1,1,0.0,0.012195122,0.012195122,246.0,1,4,2,1.0,107,53,1,0,0.0,0.0540535519,0.6684715401,246.2778220399,0,4,2,1.0,107,52,0.0],[1,1,0.0,0.463840399,0.02244389,401.0,0,4,2,1.0,108,54,1,1,0.0,0.7384262088,0.2200509345,400.4312737552,0,4,2,1.0,108,54,0.0],[1,1,0.0,0.270696452,0.006570302,761.0,0,3,12,1.0,109,55,0,0,0.3064383652,0.3697170843,0.1913607804,761.4174864088,0,3,11,0.851763986,108,55,0.0],[1,1,0.0,0.077863128,0.083798883,2864.0,1,4,12,1.0,110,56,0,0,0.0,0.0,0.0,2863.6233370652,1,4,11,0.904258142,109,56,0.0],[1,1,0.0,0.040362438,0.037479407,2428.0,1,3,2,1.0,111,57,0,0,0.0,0.0,0.0,2428.1305284091,1,3,2,1.0,110,56,0.0],[1,1,0.0,0.551724138,0.068965517,29.0,0,4,12,1.0,112,50,0,0,0.1138513105,0.9200732144,0.0,28.8609797131,0,3,12,1.0,111,49,1.0],[1,1,0.0,0.015555556,0.002222222,450.0,0,3,12,1.0,113,51,1,0,0.0,0.49531845,0.0,449.8249334559,0,3,11,0.9627390811,113,50,0.0],[1,1,0.0,0.008474576,0.004237288,236.0,0,4,12,1.0,114,52,1,1,0.062704946,0.3276342511,0.0,235.7669224586,0,3,11,1.0,113,51,0.0],[1,2,0.997852777,0.031628533,0.00538358,743.0,0,4,25,1.0,116,54,1,2,1.0,0.1126770954,0.1718891279,742.838426493,0,4,24,0.8726042711,115,54,1.0],[1,1,0.0,0.181818182,0.181818182,11.0,0,3,3,1.0,394,278,0,0,0.0,0.3242213381,0.535701864,10.9523615641,0,2,2,1.0,393,277,0.0],[1,1,0.0,0.020671835,0.00129199,774.0,1,3,10,1.0,395,279,1,0,0.2074975868,0.0010934979,0.2646931835,773.940886176,1,2,9,1.0,394,278,0.0],[1,1,0.0,0.010471204,0.010471204,191.0,0,3,4,1.0,396,280,1,0,0.0,0.1553745332,0.0,190.9585858084,0,3,3,1.0,395,279,0.0],[1,1,0.0,0.005291005,2.142857143,189.0,0,2,4,1.0,397,95,0,0,0.0,0.2209501639,1.0,188.9474877747,0,2,4,1.0,397,95,0.0],[1,1,0.0,0.006430868,0.000643087,1555.0,0,3,10,1.0,398,281,0,1,0.0,0.3394800853,0.3069106435,1555.1478152361,0,2,10,0.8011169903,398,281,0.0],[1,1,0.0,0.061032864,0.000938967,1065.0,0,3,4,1.0,399,282,1,0,0.0,0.0,0.0,1064.9614692513,0,2,4,1.0,398,282,0.0],[1,2,0.970950594,0.050167224,0.08361204,149.5,0,4,4,1.0,3137,960,1,2,0.9461759831,0.0675181957,0.0539655157,149.449514199,0,3,4,0.9572659854,3137,960,1.0],[1,1,0.0,0.005405405,0.037837838,185.0,1,2,0,1.0,3138,961,0,0,0.0,0.0,0.3157859956,184.886829943,1,1,0,1.0,3138,961,0.0],[1,1,0.0,0.016216216,0.016216216,185.0,0,2,0,1.0,3139,962,1,1,0.0,0.0324282065,0.0396208081,185.3775326982,0,2,0,1.0,3138,962,0.0],[1,1,0.0,0.012790698,0.012209302,1720.0,1,6,5,1.0,3140,128,0,1,0.1925955579,0.1761951396,0.2026050423,1719.9950735313,0,6,5,1.0,3140,128,1.0],[1,1,0.0,0.002967359,0.001186944,1685.0,1,4,15,1.0,3141,129,0,0,0.1830614799,0.0608933354,0.0,1685.0439522347,1,4,15,1.0,3141,128,0.0],[1,1,0.0,0.003409091,0.001136364,880.0,1,4,11,1.0,3142,1881,1,0,0.0,0.0,0.0,880.6335996215,1,4,10,0.7942899865,3141,1880,0.0],[1,1,0.0,0.0,0.0,215.0,0,1,0,1.0,400,4,0,0,0.0,0.2496188189,0.0,215.3190849274,0,1,0,1.0,399,3,1.0],[1,1,0.0,0.091549296,0.0,710.0,0,2,12,1.0,401,283,1,0,0.1425249579,0.0,0.0,709.3694740192,0,2,12,1.0,401,282,0.0],[1,1,0.0,0.037974684,0.0,79.0,0,2,12,1.0,402,96,1,1,0.0961465801,0.0,0.4897270205,78.6613680145,0,2,12,0.9102718456,402,95,0.0],[1,1,0.0,0.522727273,0.002272727,440.0,0,5,6,1.0,403,2,0,1,0.0,0.2918576564,0.1618435854,440.1964158321,0,5,6,0.9273072273,403,1,1.0],[1,1,0.0,0.000593824,0.002375297,1684.0,0,4,1,1.0,3143,130,0,0,0.2963150098,0.2271140742,0.0,1683.9414155251,0,4,0,0.7547650469,3142,130,0.0],[1,2,0.934068055,0.005978261,0.004891304,920.0,1,4,16,1.0,3145,132,1,2,0.7462771732,0.8019006487,0.0468858619,920.2542588683,0,4,15,1.0,3145,132,0.0],[1,1,0.0,0.001137656,0.003412969,879.0,0,4,1,1.0,3146,1882,1,0,0.0,0.0,0.0077037388,878.7988497643,0,4,1,1.0,3145,1881,0.0],[1,1,0.0,0.001186944,0.001186944,1685.0,1,4,0,1.0,3147,133,1,1,0.0,0.0,0.0,1684.9635918046,0,4,0,1.0,3146,133,0.0],[1,2,0.811278124,0.002989537,0.002989537,669.0,0,5,6,1.0,118,59,0,2,0.2324186811,0.3084622416,0.2830851946,669.2979262017,0,4,6,0.7984267004,117,59,0.0],[1,1,0.0,0.001163467,0.001163467,1719.0,1,6,1,1.0,119,3,1,1,0.257929768,0.0,0.0484563045,1719.1262229654,1,6,1,1.0,119,2,0.0],[1,1,0.0,0.030150754,0.005025126,199.0,0,4,4,1.0,120,60,0,1,0.13379778,0.0,0.0,198.9334926556,0,3,3,1.0,119,60,0.0],[1,1,0.0,0.098958333,0.026041667,192.0,1,2,2,1.0,3148,963,1,1,0.0,0.3781274735,0.0,192.2257749151,0,1,1,1.0,3147,962,1.0],[1,1,0.0,0.02688172,0.102150538,186.0,1,2,0,1.0,3149,964,0,0,0.1866190555,0.0,0.1590115126,185.9071764872,1,2,0,0.8583753337,3149,963,0.0],[1,1,0.0,0.016997167,0.026912181,706.0,1,3,1,1.0,404,284,0,0,0.1782130605,0.0,0.0,705.9955929479,1,3,0,0.514603647,403,284,0.0],[1,1,0.0,0.022140221,0.022140221,271.0,1,3,17,1.0,405,285,1,0,0.0,0.0643319366,0.0008817983,270.567812336,1,2,16,0.617290023,404,284,0.0],[1,1,0.0,0.020408163,0.049562682,343.0,1,3,17,1.0,406,286,1,1,0.0,0.0461478057,0.0,343.3281042436,1,2,17,1.0,406,285,0.0],[1,1,0.0,0.001234568,0.000411523,2430.0,0,3,5,1.0,121,61,0,0,0.0,0.0,0.0,2430.0003222208,0,3,4,1.0,121,61,0.0],[1,1,0.0,0.008893281,0.003952569,1012.0,1,2,18,1.0,3150,70,0,0,0.0849616493,0.1092122613,0.0,1011.8686671994,0,1,18,1.0,3150,69,0.0],[2,7,0.790234504,0.087557604,0.066820276,124.0,1,4,107,0.285714286,3157,999,2,6,0.9233169223,0.0873467337,0.02814535,123.7199069835,1,3,107,0.4337623713,3156,999,0.0],[1,1,0.0,0.004237288,0.008474576,236.0,0,4,0,1.0,3158,966,1,0,0.0,0.1780669083,0.0,236.2179242935,0,3,0,0.6574024691,3158,966,0.0],[1,1,0.0,0.001416431,0.001416431,706.0,0,3,1,1.0,407,287,0,1,0.0,0.0559184781,0.3169324454,706.0476871348,0,2,0,1.0,406,286,0.0],[1,1,0.0,0.003305785,0.003305785,605.0,1,3,8,1.0,3159,1883,0,0,0.0509357038,0.0,0.0,605.0173427604,1,3,7,1.0,3159,1883,0.0],[1,1,0.0,0.024746907,0.003374578,889.0,1,4,2,1.0,3160,1884,0,1,0.0627188192,0.0,0.0,888.970275391,0,3,2,1.0,3159,1883,0.0],[2,2,0.964078765,0.011350738,0.00908059,440.5,0,3,24,1.0,3162,2852,2,2,1.0,0.0,0.0,440.894156288,0,3,24,1.0,3162,2851,1.0],[1,1,0.0,0.052631579,0.0,19.0,1,2,20,1.0,3163,968,0,0,0.0,0.3369476614,0.1580942816,18.8700374967,0,1,20,1.0,3162,968,0.0],[1,2,0.949452015,0.015277778,0.011111111,360.0,0,5,30,1.0,409,289,0,1,1.0,0.4889755479,0.0133823386,359.7185477124,0,5,30,1.0,409,289,1.0],[1,2,0.629249224,0.004854369,0.025889968,309.0,0,4,42,0.5,411,98,0,2,0.4599309717,0.1149348351,0.0,308.8590130344,0,4,41,0.2246143199,411,98,0.0],[1,1,0.0,0.008450704,0.0,710.0,1,3,3,1.0,412,290,0,1,0.1692675828,0.0883093251,0.1939414306,710.2289612075,1,3,2,1.0,411,289,0.0],[1,1,0.0,0.004716981,0.0,636.0,0,2,12,1.0,413,291,0,1,0.0,0.0431801905,0.1677551361,636.2608978763,0,1,11,1.0,413,290,0.0],[1,1,0.0,0.010752688,0.010752688,186.0,0,2,6,1.0,3164,969,0,0,0.0150850758,0.0,0.2251796369,186.6336528373,0,1,5,0.5105621419,3163,968,1.0],[1,1,0.0,0.012048193,0.012048193,166.0,0,4,24,1.0,3165,134,0,0,0.0,0.0,0.0,165.8797716578,0,4,23,0.7008750842,3164,133,0.0],[1,1,0.0,0.012048193,0.012048193,166.0,0,4,0,1.0,3166,135,0,0,0.0,0.0,0.2938974768,165.9034751242,0,3,0,0.8471579375,3165,134,0.0],[1,1,0.0,0.012048193,0.012048193,166.0,0,4,0,1.0,3167,136,0,1,0.0,0.2488481263,0.0,165.7412628341,0,3,0,0.8316954877,3167,136,0.0],[1,1,0.0,0.012048193,0.012048193,166.0,0,4,0,1.0,3168,137,1,0,0.2329941128,0.0,0.0,166.2899646907,0,3,0,1.0,3168,136,0.0],[1,1,0.0,0.012048193,0.012048193,166.0,0,4,0,1.0,3169,138,1,0,0.0,0.2457331343,0.0,165.867976226,0,4,0,1.0,3168,137,0.0],[1,1,0.0,0.029411765,0.003095975,646.0,1,2,2,1.0,414,292,1,0,0.2380930293,0.214157674,0.2864779397,646.4329683963,1,1,2,1.0,413,291,0.0],[1,3,0.198079438,0.139197267,0.017506405,780.6666667,1,4,40,1.0,417,18,1,2,0.0738055765,0.0,0.0,780.7289401788,1,4,40,1.0,416,18,1.0],[1,1,0.0,0.052325581,0.01744186,172.0,0,4,1,1.0,418,19,1,0,0.0,0.113531737,0.0230571055,172.2262363254,0,3,0,0.9562921302,418,18,0.0],[1,1,0.0,0.192771084,0.008032129,249.0,0,1,8,1.0,420,6,1,0,0.0962181832,0.2907159593,0.0,248.8784143205,0,1,7,1.0,420,6,1.0],[1,1,0.0,0.0,0.0,76.0,0,1,0,1.0,419,5,1,1,0.0,0.0,0.1227243842,75.9852160955,0,0,0,0.5184166673,418,4,1.0],[1,1,0.0,0.010752688,0.010752688,186.0,1,2,2,1.0,3170,970,0,1,0.0,0.1164311454,0.0,186.1810820682,1,2,2,1.0,3169,969,0.0],[1,1,0.0,0.047381546,0.049875312,401.0,0,4,13,1.0,122,62,0,1,0.0,0.0,0.0,400.7207967797,0,3,13,0.6080599116,122,62,1.0],[1,1,0.0,0.010752688,0.010752688,186.0,1,2,1,1.0,3171,971,1,0,0.0,0.2029660054,0.2125499504,186.1995711066,1,2,1,0.7317233662,3170,970,0.0],[1,1,0.0,0.2,0.2,10.0,0,3,26,1.0,3737,740,1,1,0.0,0.0,0.1880343499,10.0783389944,0,3,25,1.0,3737,740,0.0],[1,1,0.0,0.274725275,0.252747253,91.0,0,3,23,1.0,123,63,1,0,0.0,0.3888796797,0.2029056995,91.429375375,0,2,23,1.0,122,63,0.0],[1,1,0.0,0.35483871,0.258064516,31.0,0,3,32,1.0,124,64,0,0,0.0,0.489740964,0.1944924052,31.0997347715,0,2,32,1.0,124,63,0.0],[1,1,0.0,0.013333333,0.013333333,450.0,0,3,19,1.0,125,55,1,0,0.1154172559,0.0,0.375600339,449.7373960142,0,2,19,1.0,124,54,0.0],[1,2,0.339855078,0.037084399,0.00341006,1173.0,0,5,48,0.5,422,294,0,2,0.5544168673,0.0,0.0,1173.2173914025,0,4,47,0.1940003115,421,294,1.0],[1,2,0.942683189,0.010603589,0.009787928,613.0,0,3,44,1.0,424,296,0,2,1.0,0.3995195866,0.1809290075,612.9866760464,0,3,44,0.6860461879,423,296,0.0],[1,1,0.0,0.093333333,0.093333333,75.0,1,3,36,1.0,126,56,0,1,0.0625857884,0.0705807309,0.1307534854,75.4624343333,0,2,36,1.0,125,55,0.0],[2,2,0.151096971,0.155647383,0.034435262,363.0,1,3,46,1.0,426,396,2,1,0.0,0.4484505238,0.0,362.8688734603,0,3,45,0.5751864962,425,395,1.0],[2,2,0.863120569,0.003643935,0.003643935,960.5,0,4,27,1.0,3173,1111,2,1,0.5951501395,0.0,0.0,960.5129170024,0,3,27,1.0,3173,1110,1.0],[1,1,0.0,0.021089631,0.004100762,1707.0,0,5,4,1.0,427,298,1,0,0.0,0.348262499,0.1791265763,1707.2487087828,0,5,3,0.6303347303,427,297,0.0],[1,1,0.0,0.045714286,0.028571429,175.0,0,4,14,1.0,428,20,1,0,0.0,0.0,0.0,175.144532851,0,3,14,0.5926743005,427,19,0.0],[1,1,0.0,0.026847978,0.025801953,2868.0,1,4,27,1.0,127,65,1,0,0.6474906245,0.0,0.1772995144,2867.8076444983,1,4,27,0.7034141836,127,65,0.0],[1,1,0.0,0.79245283,0.150943396,53.0,0,3,8,1.0,128,66,0,0,0.0,0.7554627675,0.0,53.3254501836,0,2,7,0.8172929255,127,66,0.0],[1,1,0.0,0.0,0.0,50.0,0,1,0,1.0,429,7,1,1,0.0,0.0,0.0,49.8792135846,0,0,0,1.0,429,6,1.0],[1,1,0.0,0.010404624,0.003468208,865.0,1,4,44,1.0,430,299,0,1,0.0,0.0709572211,0.0,865.3924037571,0,3,43,1.0,429,298,0.0],[1,1,0.0,0.014869888,0.000929368,1076.0,1,3,10,1.0,431,300,0,0,0.0,0.3894402673,0.291189225,1075.8292013373,1,3,10,0.7444790339,431,300,0.0],[1,1,0.0,0.010416667,0.010416667,192.0,1,4,47,1.0,3174,1886,0,1,0.1320955781,0.033473519,0.0282402176,191.7960245993,0,4,46,0.5525290816,3173,1886,0.0],[2,30,0.974391051,0.006495013,0.006185726,431.1,0,6,1201,0.266666667,3204,2888,2,29,0.784891736,0.0,0.0,430.8935364746,0,5,1201,0.0349055257,3204,2887,1.0],[1,1,0.0,0.014705882,0.029411765,204.0,0,4,0,1.0,3205,974,1,1,0.0,0.0,0.0,203.7427339072,0,4,0,0.8798028522,3204,974,0.0],[1,1,0.0,0.290322581,0.177419355,62.0,0,3,8,1.0,129,67,0,1,0.0,0.4247574363,0.3503549378,62.0070957782,0,2,8,1.0,128,66,0.0],[1,1,0.0,0.024449878,0.002444988,409.0,1,4,22,1.0,130,68,1,0,0.1965406057,0.0,0.0178216849,408.700399904,1,4,22,0.9113723005,130,67,1.0],[1,1,0.0,0.007117438,0.007117438,281.0,0,4,1,1.0,131,69,0,1,0.0,0.2003849694,0.0,280.8882008215,0,3,1,1.0,130,68,0.0],[1,1,0.0,0.236914601,0.253443526,363.0,0,4,47,1.0,132,70,1,1,0.439662552,0.2906684377,0.6095388032,362.6937295352,0,3,46,0.5016389271,132,70,0.0],[1,1,0.0,0.001046025,0.001046025,2868.0,1,4,8,1.0,133,71,1,0,0.0,0.0,0.0,2867.8798844007,1,4,7,1.0,132,71,0.0],[1,1,0.0,0.235751295,0.020725389,386.0,0,3,47,1.0,134,72,0,1,0.0,0.0,0.0,385.9445160733,0,3,47,0.9807702875,133,71,0.0],[1,1,0.0,0.444444444,0.04040404,99.0,0,3,47,1.0,136,74,0,1,0.0424753354,0.5233635984,0.4184151151,99.2622667344,0,3,47,1.0,135,74,0.0],[1,1,0.0,0.014005602,0.014005602,357.0,0,4,47,1.0,135,73,1,0,0.3738887588,0.0072685771,0.12213822,356.9665779878,0,3,47,0.9992514149,135,72,0.0],[1,1,0.0,0.094117647,0.2,85.0,0,3,16,1.0,137,75,1,0,0.0,0.4286806362,0.0456796228,84.8371309481,0,2,15,0.6394745572,137,75,0.0],[1,1,0.0,0.142857143,0.142857143,21.0,0,3,48,1.0,138,57,1,1,0.0,0.0,0.079125732,21.4269496763,0,2,48,0.7264908764,137,57,0.0],[1,1,0.0,0.034554974,0.019895288,955.0,0,4,35,1.0,139,58,1,1,0.1895244568,0.4656656415,0.3594061892,955.21944269,0,4,35,0.9921853381,138,58,0.0],[1,1,0.0,0.009174312,0.009174312,545.0,0,3,35,1.0,140,59,1,1,0.0,0.0,0.0,544.9905042432,0,3,34,0.999608374,140,59,0.0],[1,1,0.0,0.006342495,0.006342495,473.0,0,5,26,1.0,141,76,0,1,0.3271908803,0.1359260594,0.0,473.1350404463,0,5,26,0.840964566,140,75,0.0],[1,1,0.0,0.011627907,0.011627907,172.0,0,4,43,1.0,142,77,1,0,0.0,0.1115826699,0.0599659612,171.6388182077,0,4,42,0.7788761053,142,77,0.0],[1,1,0.0,0.011904762,0.011904762,168.0,0,3,47,1.0,143,78,0,0,0.3179494313,0.209871276,0.0,167.7911228295,0,3,47,1.0,142,78,0.0],[1,1,0.0,0.001766784,0.001766784,1132.0,0,5,37,1.0,144,79,1,0,0.1001815285,0.0795217353,0.0,1131.6927919372,0,5,36,1.0,143,79,0.0],[1,1,0.0,0.024017467,0.006550218,458.0,0,3,16,1.0,145,60,0,1,0.0,0.2485037038,0.0923431227,458.0638415492,0,3,15,0.4433301901,145,59,0.0],[1,1,0.0,0.12962963,0.050925926,216.0,0,4,31,1.0,146,80,0,0,0.0,0.1035741484,0.4073768595,216.0909770501,0,4,30,1.0,145,80,1.0],[1,1,0.0,0.078740157,0.035433071,254.0,1,4,28,1.0,432,301,1,0,0.330547025,0.1709056247,0.1243792251,253.9585293596,1,4,27,1.0,432,300,0.0],[1,1,0.0,0.005512679,0.002205072,907.0,0,3,39,1.0,433,302,0,0,0.0,0.0,0.0,907.1513664346,0,3,38,1.0,433,301,0.0],[1,1,0.0,0.032407407,0.00462963,216.0,0,3,45,1.0,434,303,0,0,0.7737442932,0.0,0.0,215.7265419769,0,2,44,1.0,434,303,0.0],[1,1,0.0,0.009803922,0.009803922,204.0,1,5,3,1.0,435,100,1,0,0.0,0.0,0.1874010175,203.7936168051,1,4,2,1.0,435,100,0.0],[1,5,0.651085595,0.079504388,0.022199277,387.4,0,5,82,1.0,440,308,0,5,0.5960063855,0.0353021053,0.1495684633,387.6010517012,0,5,81,1.0,440,307,1.0],[2,8,0.594611242,0.140966248,0.058239576,188.875,0,4,299,0.625,448,416,2,7,0.5552251001,0.4617228293,0.3029124992,188.854989047,0,4,299,0.3401159781,448,415,1.0],[1,1,0.0,0.0,0.968253968,63.0,0,2,52,1.0,3206,1916,1,0,0.377353907,0.1550028944,0.4636655166,63.1279357038,0,1,52,0.9203233744,3205,1915,0.0],[1,1,0.0,0.0,0.283333333,60.0,1,2,0,1.0,3207,1917,1,1,0.0,0.1042403935,0.2917382087,59.5544691013,0,2,0,1.0,3206,1916,0.0],[1,1,0.0,0.002093145,0.002093145,1911.0,0,4,13,1.0,3208,140,0,1,0.6297282454,0.0,0.0,1910.8438290695,0,4,13,1.0,3207,139,1.0],[1,1,0.0,0.001976285,0.001976285,1012.0,1,2,35,1.0,3209,71,1,1,0.0,0.0,0.0,1012.4952324681,0,1,35,1.0,3209,70,0.0],[1,1,0.0,0.005865103,0.005865103,341.0,1,3,6,1.0,3210,1918,0,1,0.0,0.2219302013,0.4118457179,340.7708591892,1,2,5,0.839851689,3210,1918,0.0],[1,2,0.854180205,0.188940092,0.00921659,108.5,1,3,80,1.0,3212,976,0,1,0.4807858451,0.0,0.0,108.5683675143,0,2,80,1.0,3212,975,0.0],[1,1,0.0,0.008403361,0.005602241,357.0,1,4,5,1.0,3213,1919,0,0,0.0,0.0,0.0,356.9352166433,0,4,4,1.0,3212,1918,0.0],[1,1,0.0,0.009373169,0.012888108,1707.0,1,5,6,1.0,147,81,1,1,0.0,0.1097675589,0.0,1706.8313376881,1,4,6,0.7618175601,146,81,0.0],[2,3,0.853930931,0.013449899,0.002017485,495.6666667,0,4,15,1.0,150,144,2,2,0.6879255746,0.0,0.0,495.587698807,0,4,15,1.0,149,144,0.0],[1,3,0.754068371,0.025010598,0.012293345,786.3333333,0,5,57,0.666666667,153,6,0,3,0.6510803792,0.0,0.1785967159,786.6898125535,0,5,56,0.8368030748,152,6,1.0],[1,1,0.0,0.135294118,0.011764706,340.0,0,4,6,1.0,154,83,0,1,0.2759839502,0.0,0.1396026197,340.136246412,0,4,6,1.0,154,82,0.0],[1,1,0.0,0.005540166,0.024930748,361.0,0,4,42,1.0,3214,1920,1,1,0.3102082664,0.0,0.2458172918,361.0198534745,0,4,42,1.0,3214,1919,0.0],[1,1,0.0,0.002964427,0.002964427,1012.0,1,2,0,1.0,3215,72,0,1,0.0067940387,0.0827644046,0.252146058,1012.3687202225,1,2,0,1.0,3214,72,0.0],[1,1,0.0,0.2,0.2,10.0,0,3,14,1.0,3216,977,1,1,0.0,0.0,0.274216014,9.65702017,0,3,13,0.9609876768,3215,976,0.0],[1,2,0.970950594,0.016233766,0.016233766,154.0,0,5,50,1.0,3218,979,1,2,1.0,0.0,0.402646986,154.2363927313,0,4,49,0.9306590016,3218,978,0.0],[1,1,0.0,0.023364486,0.002336449,428.0,1,2,44,1.0,3219,1921,1,0,0.0,0.0,0.333279681,428.0790550292,0,2,43,1.0,3218,1920,0.0],[2,34,0.687155216,0.019990518,0.141355879,372.2352941,0,5,1514,0.411764706,482,450,2,34,0.5317350493,0.2304143825,0.159180851,372.3101998276,0,5,1514,0.3977447081,482,450,1.0],[1,1,0.0,0.019455253,0.031128405,257.0,1,1,55,1.0,3220,141,0,0,0.0,0.4493727519,0.0,256.5981601279,0,0,55,0.7877707604,3219,140,0.0],[2,2,0.061741634,0.106657834,0.076846638,1509.5,1,6,94,1.0,3222,215,1,2,0.0,0.0026705559,0.1386244174,1509.5624124368,1,5,93,0.6256863504,3221,214,1.0],[1,2,0.994030211,0.004004004,0.007007007,499.5,0,4,18,1.0,3224,1923,1,2,1.0,0.0,0.0,499.1651006992,0,4,18,1.0,3224,1922,0.0],[1,3,0.0,0.0,0.0,14.66666667,0,1,0,0.333333333,3230,47,1,3,0.1210681652,0.0138387971,0.1685632704,14.3636130084,0,0,0,0.5358423338,3230,46,0.0],[1,2,0.0,0.0,0.0,14.0,0,1,0,0.5,3234,51,0,1,0.2516081185,0.0,0.0,14.0728386721,0,1,0,0.5348709693,3233,51,0.0],[1,1,0.0,1.227642276,0.455284553,123.0,0,2,58,1.0,3227,44,1,0,0.0,0.8522162839,0.992253175,123.1968239857,0,1,57,1.0,3226,44,1.0],[1,2,0.0,0.0,0.0,17.5,0,1,0,0.5,3232,49,1,1,0.0,0.0,0.1731695794,17.6082329799,0,1,0,0.6282279697,3231,48,1.0],[1,1,0.0,1.165803109,0.974093264,193.0,0,2,58,1.0,3225,42,1,0,0.0,1.0,1.0,193.3920189355,0,1,58,0.4282822707,3225,41,1.0],[1,1,0.0,0.0,0.0,25.0,0,1,0,1.0,3226,43,1,1,0.1891457416,0.0,0.0,24.7897937778,0,1,0,1.0,3225,42,0.0],[1,3,0.0,0.0,0.0,29.66666667,0,1,0,0.333333333,3238,55,0,3,0.4377901723,0.0,0.1444316612,29.7842461475,0,0,0,0.2430344188,3237,54,0.0],[1,1,0.0,1.268041237,1.432989691,194.0,0,2,59,1.0,3235,52,1,1,0.0564009244,1.0,1.0,194.164278987,0,1,59,0.9810210882,3234,52,0.0],[1,2,0.89049164,0.009127789,0.004056795,986.0,0,6,27,1.0,156,8,1,1,0.8946234829,0.2083074991,0.0,985.6256126703,0,5,27,0.5647770912,155,7,1.0],[1,1,0.0,0.071428571,0.042857143,70.0,0,3,8,1.0,157,84,1,1,0.0,0.3494073776,0.0,69.6361015031,0,3,7,0.9369555469,156,83,0.0],[2,8,0.499273111,0.107717705,0.099876187,302.875,0,5,316,0.875,165,154,1,8,0.5926549111,0.4431641372,0.3058218786,302.7391501043,0,4,315,0.5317857828,164,154,1.0],[1,1,0.0,0.223684211,0.071052632,380.0,0,4,8,1.0,166,90,0,0,0.0684954074,0.1563655541,0.0,380.1005868038,0,3,7,0.9621137443,166,89,0.0],[1,1,0.0,0.75,0.025,40.0,0,4,61,1.0,167,66,0,0,0.3286981212,0.6927920232,0.0,39.703076029,0,3,61,1.0,167,66,0.0],[1,1,0.0,0.009049774,0.004524887,221.0,0,4,10,1.0,168,91,0,0,0.3345333356,0.0,0.276180976,221.1026693945,0,4,9,0.9984838834,168,90,0.0],[1,1,0.0,0.0,0.0,132.0,0,1,0,1.0,169,92,0,0,0.1321620695,0.115277165,0.0,131.8819303387,0,1,0,1.0,169,92,0.0],[1,1,0.0,0.033898305,0.016949153,59.0,0,4,5,1.0,170,67,0,1,0.257597015,0.039917512,0.2289280228,58.4327727809,0,4,4,1.0,169,67,0.0],[3,9,0.78382233,0.047044025,0.034213836,441.6666667,0,5,309,0.666666667,3247,2984,2,9,0.9790238594,0.0,0.0413531469,441.4196022203,0,5,308,1.0,3246,2983,1.0],[1,1,0.0,0.108108108,0.27027027,185.0,0,2,8,1.0,3248,981,1,1,0.0,0.0703505668,0.4003645209,184.7432410213,0,1,8,1.0,3247,981,0.0],[1,1,0.0,0.04,0.005714286,175.0,1,3,62,1.0,3738,2613,0,0,0.0,0.5444422193,0.0723953264,175.1182474371,0,3,61,0.9046421283,3738,2612,0.0],[1,1,0.0,0.009846827,0.007658643,914.0,0,5,1,1.0,3739,2614,0,1,0.0,0.0,0.1137372459,914.212340242,0,4,1,0.6366653761,3739,2614,0.0],[1,1,0.0,0.032894737,0.035087719,456.0,1,4,2,1.0,3249,1931,0,0,0.0,0.0,0.0,456.3300520449,1,3,1,1.0,3249,1931,0.0],[3,4,0.819268799,0.036189826,0.024581769,732.25,1,6,25,0.75,3253,2990,2,4,0.8273621956,0.0,0.0,732.8831455535,1,6,24,0.3893347204,3253,2990,1.0],[1,5,0.435597578,0.042754026,0.038312049,360.2,0,4,41,0.6,3258,1937,0,4,0.4335874381,0.1296263838,0.4533550679,360.257072454,0,4,40,0.588411993,3258,1937,1.0],[1,1,0.0,0.037313433,0.007462687,134.0,0,1,3,1.0,171,93,0,1,0.3209763456,0.0,0.0,134.6142422186,0,0,3,0.8955037117,170,92,0.0],[1,1,0.0,0.012987013,0.004329004,231.0,1,4,3,1.0,172,94,1,0,0.0,0.0,0.0,231.2396241688,0,3,2,0.9141641432,171,94,0.0],[1,1,0.0,0.057591623,0.183246073,191.0,0,3,3,1.0,173,95,1,0,0.0,0.1719934548,0.2536631523,191.1277137399,0,2,2,1.0,172,94,0.0],[1,2,0.905452263,0.041411043,0.020705521,652.0,0,5,5,1.0,175,97,1,2,0.655912559,0.0898449962,0.0,652.1343710593,0,5,4,0.7186582516,174,97,0.0],[1,1,0.0,0.015424165,0.002570694,389.0,0,4,0,1.0,176,98,0,0,0.0,0.1100832867,0.1096699408,389.0604202425,0,3,0,0.8609127842,176,97,0.0],[1,1,0.0,0.058908046,0.041666667,696.0,0,5,0,1.0,177,2,1,0,0.0,0.0,0.0,695.7716775761,0,5,0,0.8240225986,177,1,0.0],[1,1,0.0,0.002277904,0.006833713,439.0,0,5,47,1.0,178,2,0,1,0.326452151,0.0,0.0,438.866153353,0,5,46,1.0,177,2,0.0],[2,5,0.34090581,0.107977082,0.011458792,453.8,0,6,156,0.8,3263,1129,1,5,0.3486132619,0.0,0.019715799,453.9702591429,0,6,156,0.5905788426,3263,1129,1.0],[1,1,0.0,0.0,0.0,12.0,0,1,0,1.0,3264,987,1,0,0.0,0.0,0.2396357959,11.8865760752,0,0,0,1.0,3264,986,1.0],[1,5,0.598674841,0.46468059,0.001535627,651.2,0,5,122,1.0,3269,992,1,5,0.6895885291,0.3986203067,0.0,651.1483118473,0,4,121,1.0,3268,992,0.0],[1,1,0.0,0.001545595,0.001545595,1941.0,0,6,0,1.0,3270,144,1,1,0.016035661,0.0,0.1879977616,1941.1485344289,0,6,0,0.6347625768,3269,144,0.0],[2,3,0.918990046,0.007392804,0.007392804,676.3333333,1,6,6,1.0,3273,1139,1,3,1.0,0.192747744,0.1130101551,676.4708645094,0,5,6,0.6030343705,3272,1139,1.0],[1,1,0.0,0.020942408,0.057591623,382.0,0,4,4,1.0,179,99,0,0,0.0,0.0,0.0,382.1004104996,0,4,4,1.0,178,98,0.0],[1,1,0.0,0.019914651,0.0056899,703.0,0,5,4,1.0,180,3,1,0,0.0,0.12695133,0.0569061177,702.7915738003,0,5,3,1.0,179,3,0.0],[1,1,0.0,0.0,0.0,1361.0,1,1,0,1.0,181,100,1,0,0.0,0.0,0.4322189877,1360.9908870402,0,0,0,1.0,181,99,0.0],[2,2,0.191433255,0.024008351,0.011482255,1916.0,0,6,2,1.0,3275,1141,2,1,0.2014061614,0.4302582064,0.2833540648,1915.7033853343,0,6,2,1.0,3274,1141,1.0],[3,4,0.526549123,0.021963245,0.001120574,1115.5,0,6,40,0.75,3279,3082,3,4,0.1262726919,0.2258328362,0.0,1115.5161013837,0,6,39,0.4306709708,3279,3082,1.0],[1,1,0.0,0.039473684,0.039473684,76.0,1,3,1,1.0,3280,998,1,0,0.0,0.0852557101,0.0,75.6907915165,0,2,0,0.704451758,3280,997,0.0],[2,12,0.717895404,0.028117359,0.130806846,68.16666667,0,5,391,0.5,3292,2948,2,11,0.3827293661,0.0170300941,0.0620758747,68.3276007461,0,4,390,0.9748839724,3292,2947,0.0],[2,5,0.796224866,0.009063444,0.012462236,529.6,0,6,0,0.4,3297,1161,2,4,0.9079834677,0.1602665792,0.1006450247,529.2562449519,0,5,0,0.3277608366,3296,1161,0.0],[1,1,0.0,0.011916584,0.009433962,2014.0,0,6,1,1.0,3298,149,0,0,0.0,0.0,0.0,2013.6305750368,0,5,0,1.0,3297,148,0.0],[1,2,0.962614706,0.053282588,0.018078021,525.5,1,4,12,1.0,3741,2616,0,1,1.0,0.0,0.3832800856,525.6017812169,0,3,12,0.9255134865,3740,2616,0.0],[1,1,0.0,0.000993049,0.000993049,2014.0,1,6,1,1.0,3299,150,0,0,0.0576954928,0.0225984348,0.0139059981,2013.663320263,0,5,0,0.6786398817,3299,150,1.0],[1,1,0.0,0.013368984,0.00802139,374.0,1,4,70,1.0,182,101,0,1,0.0,0.0,0.0865315072,374.2985099347,1,3,70,1.0,182,100,0.0],[1,1,0.0,0.006451613,0.004301075,465.0,0,5,7,1.0,183,102,1,1,0.0422768504,0.2564806954,0.0,465.0049506192,0,5,7,0.889401488,182,101,0.0],[1,1,0.0,0.014084507,0.014084507,142.0,0,3,7,1.0,184,103,0,0,0.0,0.0,0.0,141.9635377447,0,2,6,0.7425663344,183,103,0.0],[1,1,0.0,0.01858864,0.004819277,2905.0,0,4,23,1.0,185,104,0,1,0.0,0.0,0.3463712892,2905.1992915529,0,4,23,0.6475757569,185,103,0.0],[1,1,0.0,0.037974684,0.012658228,395.0,0,3,23,1.0,186,105,1,0,0.1649842512,0.0,0.1786689589,395.1457110873,0,3,22,1.0,186,105,0.0],[1,1,0.0,0.11328125,0.02734375,256.0,0,4,60,1.0,187,106,0,0,0.4405689166,0.3803359679,0.0,256.2195622474,0,3,59,0.8307009107,187,106,0.0],[1,1,0.0,0.224827586,0.151034483,1450.0,0,1,3,1.0,188,107,1,0,0.0129551446,0.1514987339,0.0,1450.765444955,0,1,2,0.9766456067,188,106,0.0],[1,1,0.0,0.112727273,0.112727273,275.0,0,5,2,1.0,189,68,0,1,0.2233805104,0.0,0.0,274.8531388171,0,5,2,1.0,189,68,0.0],[1,1,0.0,0.027149321,0.013574661,221.0,0,3,70,1.0,190,69,0,0,0.0406022251,0.1888483566,0.3180566302,221.1282795203,0,2,70,1.0,189,69,0.0],[1,1,0.0,0.004552352,0.001517451,659.0,0,4,12,1.0,191,108,0,1,0.356862736,0.3189040609,0.0,658.8767849286,0,4,11,1.0,190,107,0.0],[1,1,0.0,0.043971631,0.046808511,705.0,0,5,3,1.0,192,4,0,0,0.0831806726,0.1426043013,0.4279823587,704.6708042494,0,5,2,0.9064189297,192,3,0.0],[2,8,0.653886003,0.009480627,0.011953833,606.5,0,5,345,0.75,3307,2960,1,8,1.0,0.0,0.2748709994,606.2361559694,0,4,344,0.8199632633,3307,2959,1.0],[1,1,0.0,0.001489573,0.001489573,2014.0,1,6,0,1.0,3308,151,1,1,0.0870677377,0.0,0.0,2013.9380609037,0,5,0,1.0,3307,151,0.0],[1,1,0.0,0.005437469,0.000494315,2023.0,0,6,0,1.0,3309,152,1,1,0.0,0.0648560538,0.0373898372,2023.1057133308,0,6,0,0.8248084466,3308,151,0.0],[1,2,0.510724579,0.403020668,0.443561208,629.0,0,5,7,1.0,3311,1017,1,1,0.4799196899,0.0,0.3880741017,628.6754141642,0,4,6,0.8149594436,3311,1016,1.0],[2,2,0.650022422,0.013101867,0.014412054,1526.5,0,6,1,1.0,3313,1171,1,1,0.6956465565,0.0,0.0,1526.3964438588,0,5,0,1.0,3313,1171,0.0],[1,1,0.0,0.004255319,0.012765957,235.0,0,5,2,1.0,483,332,1,1,0.0,0.0,0.0,235.2592114179,0,4,2,1.0,482,332,0.0],[1,1,0.0,0.009354998,0.002461841,2031.0,0,6,0,1.0,3314,154,1,1,0.2962827176,0.0359808089,0.2190313086,2031.2115053712,0,6,0,1.0,3313,153,1.0],[1,1,0.0,0.002881844,0.002881844,347.0,0,4,62,1.0,484,333,0,0,0.0,0.0,0.0,346.6645131804,0,4,62,0.6380102221,484,332,0.0],[1,1,0.0,0.027837259,0.023554604,467.0,1,5,2,1.0,3315,1946,1,0,0.0,0.2428950732,0.0186359751,466.7953309558,0,5,2,1.0,3315,1945,1.0],[1,1,0.0,0.012765957,0.004255319,470.0,1,5,0,1.0,3316,1947,0,1,0.0,0.0725863967,0.1949116231,470.0356047013,0,5,0,0.8032028949,3316,1947,0.0],[2,63,0.639417042,0.021513101,0.026087943,419.8253968,0,5,2787,0.285714286,3379,3028,2,63,0.8774868453,0.0,0.0,419.7642494179,0,4,2786,0.5900590435,3378,3027,1.0],[1,3,0.685812883,0.004147657,0.011613438,803.6666667,0,3,3,0.333333333,3382,2004,0,3,0.4555530882,0.0737042844,0.0,803.6901163788,0,3,2,0.0403681435,3381,2004,0.0],[3,32,0.813329087,0.010190689,0.043850845,404.78125,0,5,760,0.4375,3414,3217,2,32,1.0,0.0,0.4274448858,404.3323062845,0,4,760,0.4415315729,3413,3216,1.0],[2,4,0.360964047,0.018957346,0.028436019,52.75,0,3,3,0.5,3418,3064,2,4,0.1699727464,0.3950789108,0.0,52.6751431221,0,3,3,0.5496584527,3418,3064,0.0],[3,4,0.871192209,0.003467406,0.019417476,360.5,0,5,97,0.75,3422,3225,3,4,0.8438896974,0.0,0.2531187928,360.6052219305,0,5,97,0.575503148,3422,3224,0.0],[2,4,0.878159397,0.004638834,0.018555335,377.25,0,4,121,1.0,3426,1120,1,3,1.0,0.1015693272,0.0885730431,376.9127160192,0,3,121,0.9527835652,3425,1119,0.0],[2,3,0.991159471,0.001426534,0.0021398,934.6666667,0,4,0,1.0,3429,3073,1,2,0.9974857309,0.0901038262,0.0894641385,934.5632097551,0,4,0,0.9706818239,3428,3072,0.0],[1,1,0.0,0.017142857,0.002857143,350.0,1,5,76,1.0,3430,2030,0,0,0.0422103336,0.3342166477,0.2645315688,349.8572863872,1,5,76,1.0,3430,2030,0.0],[2,23,0.952785177,0.004280473,0.004688137,426.6086957,0,5,240,0.391304348,3453,3097,1,22,0.9388109135,0.1011212518,0.1445392527,426.6251464949,0,4,240,0.0,3453,3096,0.0],[1,2,0.0,0.005235602,0.005235602,95.5,0,3,4,1.0,3455,2052,1,1,0.0678263289,0.0681407025,0.3155628142,95.3296277525,0,2,4,0.7782668775,3454,2052,1.0],[2,5,0.83991062,0.006772009,0.009029345,177.2,0,5,23,1.0,3460,3104,1,5,0.4742206223,0.0,0.0547914556,177.2871890647,0,4,22,1.0,3459,3104,1.0],[2,3,0.523241989,0.176696833,0.287330317,1473.333333,0,6,19,1.0,3463,1210,2,3,0.9993340436,0.5698516688,0.1238632106,1473.2912293888,0,5,18,1.0,3463,1210,1.0],[1,1,0.0,0.002461841,0.002461841,2031.0,0,6,0,1.0,3464,160,1,0,0.0605389972,0.0775513088,0.0,2031.1009284909,0,6,0,0.6099015843,3463,160,0.0],[1,1,0.0,0.001477105,0.001477105,2031.0,0,6,0,1.0,3465,161,0,0,0.1123700938,0.0,0.0,2031.1638647244,0,5,0,1.0,3464,161,0.0],[1,26,0.134682946,0.009345794,0.233308074,456.8076923,0,5,803,0.384615385,3491,2081,1,25,0.0084970164,0.0,0.6975461584,456.6789045429,0,5,802,0.3596457891,3491,2081,1.0],[1,1,0.0,0.0,0.0,327.0,0,1,0,1.0,3497,2087,0,1,0.0189870877,0.1443068967,0.0,326.7222229027,0,0,0,1.0,3497,2087,1.0],[2,15,0.6873872,0.013303769,0.008552423,210.4666667,0,5,428,0.533333333,3512,3153,2,14,0.4782889027,0.0,0.0,210.5388506126,0,5,427,0.7912404958,3512,3153,1.0],[1,5,0.0,0.001044386,0.001044386,383.0,0,4,1,0.4,3496,2086,1,5,0.0,0.0690843159,0.0023199509,382.8119150908,0,4,0,0.4387657629,3495,2085,1.0],[1,2,0.0,0.0,0.0,32.0,0,1,0,0.5,3516,1060,0,2,0.3659346744,0.0,0.0,31.8423156698,0,0,0,0.2678073764,3516,1060,1.0],[1,1,0.0,0.0,0.0,18.0,0,1,0,1.0,3514,1058,0,0,0.0,0.0,0.0,17.7499063326,0,0,0,1.0,3514,1058,1.0],[1,1,0.0,0.0,0.0,15.0,0,1,0,1.0,3513,1057,1,0,0.0,0.0,0.2679927867,15.1466992612,0,0,0,1.0,3512,1056,0.0],[1,5,0.430676558,0.021052632,0.021052632,19.0,0,3,83,0.6,3521,1065,0,5,0.2389592267,0.0,0.1995994059,18.9675487676,0,2,82,0.1316357201,3520,1064,1.0],[1,3,0.0,0.0,0.0,14.66666667,0,1,0,0.333333333,3524,1068,0,3,0.0,0.2776059761,0.0,14.4856995439,0,0,0,0.4524403108,3524,1067,0.0],[1,1,0.0,0.105263158,0.105263158,19.0,0,2,78,1.0,3525,1069,0,1,0.1648348204,0.1511920799,0.5715805754,18.8317127503,0,1,78,1.0,3524,1068,0.0],[2,75,0.736234818,0.0784603,0.098175966,99.41333333,0,5,3600,0.186666667,3600,3241,2,74,0.535473244,0.0,0.1432507219,99.2130859,0,5,3600,0.0,3600,3241,1.0],[1,2,0.998363673,0.160377358,0.037735849,53.0,0,3,156,0.5,3602,1130,0,1,0.9452349754,0.2989270622,0.0,53.1730971181,0,2,155,0.3337364516,3602,1130,0.0],[1,1,0.0,0.001477105,0.000984737,2031.0,1,6,1,1.0,3603,162,0,1,0.0,0.0,0.1615702688,2031.0033030901,1,6,1,1.0,3603,161,0.0],[2,18,0.803319869,0.04890489,0.04950495,185.1666667,0,3,79,0.166666667,3621,3261,1,17,0.8842040576,0.0,0.0,185.3503257187,0,2,79,0.0,3621,3261,1.0],[2,3,0.833839476,0.012974052,0.021956088,334.0,0,3,64,1.0,3624,3264,1,2,0.6349621413,0.0,0.0,334.1285445933,0,3,63,0.5211345267,3624,3264,0.0],[1,1,0.0,0.004975124,0.004975124,804.0,1,3,0,1.0,3625,2125,0,1,0.0,0.0,0.0,804.2477021998,1,2,0,0.9826328605,3625,2125,0.0],[2,4,0.987468751,0.00509915,0.00509915,441.25,0,5,35,1.0,3629,3269,1,4,0.8285057294,0.4237943,0.1006448174,440.5608140169,0,4,34,0.8785551475,3628,3269,0.0],[1,1,0.0,0.009478673,0.009478673,211.0,0,2,5,1.0,3630,2129,1,1,0.0,0.3155855029,0.5453945907,211.1233619129,0,2,4,1.0,3630,2129,0.0],[1,2,0.811278124,0.003322259,0.009966777,150.5,0,5,108,1.0,3632,2131,1,1,0.8626883461,0.19656987,0.1473756639,150.1078137532,0,5,107,1.0,3632,2130,0.0],[1,1,0.0,0.011363636,0.045454545,88.0,1,2,19,1.0,3633,2132,0,1,0.0,0.1983948042,0.0,88.1362331347,1,2,19,1.0,3633,2132,0.0],[2,10,0.836583204,0.01029601,0.00986701,466.2,0,4,40,0.6,3643,3283,1,10,1.0,0.2295081414,0.2676604356,465.9216877581,0,3,39,0.3469193033,3643,3283,0.0],[2,11,0.889182916,0.010543973,0.010543973,379.3636364,0,5,22,0.272727273,3654,3294,1,10,0.8314942496,0.1279368832,0.5221567014,378.7612758187,0,5,21,0.0274137741,3654,3293,1.0],[1,1,0.0,0.000984252,0.000492126,2032.0,1,6,5,1.0,3655,163,0,0,0.0,0.1248806209,0.0,2032.1313378233,0,5,5,0.9615137671,3654,163,0.0],[1,1,0.0,0.012658228,0.0,79.0,0,3,5,1.0,193,70,1,0,0.0,0.3996902839,0.0,79.0328343816,0,2,5,0.9503425656,193,70,0.0],[1,1,0.0,0.049541284,0.049541284,545.0,0,3,6,1.0,194,71,0,0,0.0,0.3320189468,0.2787256451,544.6897701186,0,2,6,0.7502559245,193,70,0.0],[1,1,0.0,0.040130152,0.039587852,1844.0,0,4,6,1.0,195,72,0,0,0.252737472,0.0412429142,0.0,1843.3599613613,0,3,5,0.9169133002,195,71,0.0],[1,1,0.0,0.057471264,0.034482759,87.0,0,3,84,1.0,196,73,1,0,0.2771663011,0.1425769711,0.0,86.1877215578,0,2,84,0.7282044623,196,72,0.0],[1,1,0.0,0.110714286,0.110714286,280.0,0,3,84,1.0,197,74,1,0,0.0,0.1637431844,0.2696846791,280.1767032101,0,2,83,1.0,197,73,0.0],[1,1,0.0,0.136205698,0.127866574,1439.0,0,2,5,1.0,198,109,1,0,0.0,0.124332114,0.4276402019,1438.7138731396,0,2,5,0.9104470092,197,109,0.0],[3,4,0.642193659,0.008872538,0.009738152,1155.25,1,6,48,1.0,3659,2395,3,3,0.5568136101,0.0,0.0,1154.9939245096,1,6,47,0.874687029,3659,2395,1.0],[2,3,0.982141033,0.002093693,0.00157027,1273.666667,1,6,0,0.333333333,3662,246,1,2,0.9222635217,0.0,0.0,1273.9216139152,0,6,0,0.4869233104,3662,246,1.0],[4,15,0.79215971,0.079039301,0.012227074,305.3333333,0,5,480,0.666666667,3756,3644,3,14,0.8854147659,0.0,0.2545635108,305.2322585037,0,4,480,0.0,3755,3644,1.0],[2,4,0.0,0.0,0.0,85.0,1,1,0,0.25,3760,3370,1,3,0.0129169876,0.0,0.4217207679,85.0081272764,0,1,0,0.4463307261,3760,3370,1.0],[1,2,0.417864262,0.064316341,0.003334921,1049.5,1,5,14,1.0,3762,141,1,1,0.3569271259,0.0,0.0,1049.8431079655,0,4,13,1.0,3762,141,1.0],[1,1,0.0,0.003831418,0.002554278,783.0,0,5,1,1.0,3663,82,0,1,0.0,0.344883036,0.0,783.338847871,0,5,1,0.8514213149,3663,81,0.0],[1,1,0.0,0.002554278,0.002554278,783.0,0,5,0,1.0,3664,83,1,1,0.0,0.0,0.0,782.9595113544,0,5,0,0.8313259492,3664,83,0.0],[1,1,0.0,0.626666667,0.001904762,525.0,0,5,9,1.0,199,110,1,0,0.0,0.4467477279,0.0,524.9479156703,0,4,8,1.0,198,109,1.0],[1,1,0.0,0.030100334,0.036789298,299.0,0,4,6,1.0,200,111,1,0,0.253595973,0.0,0.0,298.9955362461,0,4,5,0.8062951992,199,110,0.0],[1,1,0.0,0.051020408,0.025510204,392.0,0,4,13,1.0,201,112,0,0,0.0,0.4019232036,0.0,391.6023353103,0,3,13,0.9556715693,201,112,0.0],[1,1,0.0,0.091954023,0.005747126,1218.0,0,4,87,1.0,202,113,0,1,0.2354762759,0.1220490538,0.6806509579,1218.2143345546,0,3,86,0.8431983424,202,113,0.0],[1,1,0.0,0.001611604,0.001611604,1241.0,0,6,3,1.0,203,5,0,1,0.2931090411,0.0,0.2371407915,1241.0042011129,0,6,2,1.0,202,4,1.0],[1,1,0.0,0.049463853,0.060186787,2891.0,0,4,17,1.0,204,114,0,1,0.0,0.1794916795,0.0179919625,2891.260735137,0,3,16,1.0,204,113,1.0],[1,1,0.0,0.010582011,0.010582011,189.0,0,4,1,1.0,205,75,0,1,0.0762165024,0.1365011217,0.0,189.0614431898,0,4,0,1.0,205,75,0.0],[1,1,0.0,0.159453303,0.15261959,439.0,0,4,1,1.0,206,76,0,0,0.3621176243,0.1079308861,0.6041393419,439.1289377763,0,3,0,0.9335542824,205,76,0.0],[1,1,0.0,0.043478261,0.014492754,69.0,0,5,27,1.0,207,77,0,0,0.0,0.0335294054,0.0,68.9584568777,0,4,26,1.0,206,76,0.0],[1,1,0.0,0.001032525,0.001032525,1937.0,0,5,1,1.0,3763,142,0,1,0.0,0.0,0.0,1937.0378882266,0,5,1,0.7685624428,3762,142,0.0],[3,5,0.967488765,0.002168257,0.002168257,922.4,1,6,27,1.0,3669,2405,3,4,0.6676798627,0.1871942301,0.1760887087,922.7495199622,1,5,26,0.7639675416,3669,2404,0.0],[2,12,0.76117695,0.009298911,0.009298911,681.0833333,0,6,460,0.833333333,3681,2332,2,12,1.0,0.0578259869,0.0,681.2421944845,0,5,460,1.0,3680,2332,1.0],[1,2,0.936667382,0.013655462,0.004201681,476.0,0,3,8,1.0,3765,2624,1,1,1.0,0.0,0.1168219722,476.3692317589,0,3,8,1.0,3765,2624,0.0],[1,3,0.895640306,0.017082786,0.017082786,253.6666667,0,5,46,0.666666667,3684,2167,0,2,0.7439650069,0.2188966866,0.0,253.9797597059,0,4,45,0.391017519,3684,2166,0.0],[1,1,0.0,0.002152853,0.002152853,929.0,0,4,18,1.0,208,115,0,1,0.0,0.1829941455,0.1060905452,929.2026503288,0,3,18,1.0,208,115,0.0],[1,1,0.0,0.135888502,0.017421603,574.0,0,5,4,1.0,209,116,1,0,0.0,0.0,0.3497661785,574.0391252508,0,5,4,0.9600226849,208,116,0.0],[2,11,0.792777039,0.01102779,0.010586678,412.1818182,0,4,159,0.727272727,3776,3383,2,10,0.8960989023,0.1060511912,0.0,411.893896815,0,4,158,0.7937030381,3776,3382,1.0],[1,1,0.0,0.021505376,0.016129032,186.0,1,2,32,1.0,3685,1144,1,0,0.0,0.4993846516,0.0766769079,185.6298079041,1,2,31,0.8086238801,3685,1144,0.0],[1,2,0.964078765,0.003171247,0.015856237,473.0,0,3,6,0.5,3687,2169,0,1,0.7070659402,0.0986026363,0.2911812642,473.1340612053,0,2,6,0.3252924916,3686,2168,1.0],[2,11,0.881812923,0.009534368,0.00886918,410.0,0,5,158,0.545454545,3698,3324,2,10,0.8017959175,0.3557122563,0.0,410.0337559385,0,4,158,0.5933910074,3697,3324,1.0],[2,4,0.619783876,0.059021922,0.023608769,148.25,0,2,12,1.0,3702,3328,1,4,1.0,0.2375451642,0.0,148.3943346138,0,2,12,1.0,3702,3327,0.0],[1,1,0.0,0.003529412,0.002352941,850.0,1,3,4,1.0,3703,2183,0,1,0.0,0.0,0.0,849.8312226224,1,2,4,0.7505019343,3703,2183,1.0],[1,1,0.0,0.009009009,0.009009009,222.0,1,4,13,1.0,3704,2184,1,0,0.0,0.0,0.2716862794,221.6683569981,1,3,13,0.9184248496,3703,2184,0.0],[1,1,0.0,0.003484321,0.003484321,574.0,1,5,8,1.0,210,117,1,0,0.2173956396,0.1628227164,0.0,574.2320722097,1,5,7,0.9555242544,209,117,0.0],[1,1,0.0,0.014500537,0.002685285,1862.0,0,4,16,1.0,211,78,1,0,0.0,0.0075470381,0.0,1861.7155248835,0,3,15,1.0,210,77,1.0],[1,2,0.629249224,0.027859238,0.027859238,341.0,0,3,60,1.0,213,80,0,2,0.1855875665,0.1888115734,0.0,340.7501070458,0,2,59,0.9880512135,213,79,1.0],[1,1,0.0,0.035407725,0.004291845,932.0,0,5,5,1.0,214,118,1,1,0.2394936393,0.1341930929,0.0609079502,931.2571210709,0,5,5,1.0,213,118,0.0],[1,1,0.0,0.012738854,0.004246285,471.0,0,5,25,1.0,215,119,0,0,0.0,0.0221929621,0.0,470.3520105748,0,5,24,0.9798491649,215,118,0.0],[1,2,0.981940787,0.034722222,0.018055556,360.0,0,5,19,1.0,217,121,0,2,1.0,0.3853977837,0.3344860788,359.9693905126,0,5,18,0.6264202878,217,121,0.0],[1,2,0.970950594,0.003285871,0.002190581,913.0,0,4,31,1.0,3778,2636,0,1,0.9407436293,0.2435685471,0.6268271705,913.0933724856,0,3,31,0.6477280823,3777,2635,0.0],[1,1,0.0,0.051282051,0.051282051,39.0,0,2,100,1.0,3779,2637,1,1,0.494055221,0.2444399221,0.0,38.8780604927,0,2,100,1.0,3778,2636,0.0],[1,1,0.0,0.053097345,0.039823009,226.0,0,3,1,1.0,218,81,0,0,0.2105474608,0.0,0.0,225.8857338373,0,3,1,0.5650492558,218,81,0.0],[1,1,0.0,0.02914952,0.017146776,2916.0,0,4,13,1.0,219,122,0,0,0.0,0.0261725674,0.0589391184,2915.9532303191,0,4,12,1.0,219,122,0.0],[1,4,0.850702171,0.012250454,0.006352087,551.0,1,3,149,0.5,3708,2188,1,4,0.9158413642,0.00677755,0.1059359612,550.8595600785,0,3,149,0.4936658028,3707,2188,0.0],[1,1,0.0,0.003289474,0.002192982,912.0,0,3,0,1.0,3709,2189,0,1,0.1027414635,0.2053995901,0.0,912.2747906436,0,2,0,0.4195086653,3708,2188,0.0],[1,1,0.0,0.006557377,0.002185792,915.0,0,3,1,1.0,3710,2190,1,1,0.0512305289,0.0,0.0,915.6767902312,0,3,1,1.0,3710,2189,1.0],[2,2,0.882958969,0.034912718,0.056109726,401.0,0,3,24,1.0,3712,3338,1,2,0.7173721653,0.0267497437,0.4577025222,401.0003324756,0,2,23,0.7952462839,3712,3337,1.0],[1,2,0.99107606,0.003842459,0.004803074,520.5,0,3,1,1.0,3714,2193,1,1,0.938122108,0.0399647476,0.2490971823,520.8952597546,0,2,1,0.7516645397,3713,2192,1.0],[2,13,0.812658067,0.004400812,0.033852404,454.4615385,0,5,381,0.769230769,3727,3353,1,13,0.6500822881,0.0,0.0,454.7236953524,0,4,380,0.8553381355,3726,3352,1.0],[1,1,0.0,0.012087912,0.006593407,910.0,1,3,0,1.0,3728,2203,0,1,0.0,0.159311453,0.1070722797,909.9256990799,0,2,0,0.9711129589,3727,2202,1.0],[1,1,0.0,0.095505618,0.179775281,178.0,0,2,0,1.0,3729,2204,1,1,0.0,0.1037443005,0.0647407031,178.0920160561,0,1,0,1.0,3729,2203,1.0],[1,1,0.0,0.002197802,0.002197802,910.0,0,3,0,1.0,3730,2205,1,1,0.0,0.0,0.0,909.722808926,0,2,0,0.9009350943,3729,2205,0.0],[1,5,0.97973965,0.00746826,0.004107543,535.6,0,5,139,1.0,3784,2642,0,5,0.8615005256,0.1804396302,0.3567447897,535.2361752832,0,5,138,0.7903734404,3783,2642,1.0],[1,1,0.0,0.0,0.0,14.0,0,1,0,1.0,3785,2643,0,1,0.0,0.149332967,0.0,13.4837406169,0,0,0,0.8648020688,3784,2643,0.0],[1,1,0.0,0.0,0.0,38.0,0,1,0,1.0,3786,2644,1,0,0.0,0.1694341222,0.0,38.0251682348,0,1,0,1.0,3786,2644,0.0],[1,1,0.0,0.0,0.0,0.0,0,2,50,1.0,3789,2647,1,1,0.0,0.3598930661,0.0,0.4762326842,0,1,50,1.0,3789,2647,0.0],[1,2,0.0,0.0,0.0,8.0,0,1,0,0.5,3788,2646,0,2,0.115259259,0.0,0.348615211,7.8266031268,0,1,0,0.1389430938,3788,2645,0.0],[1,1,0.0,0.125,0.125,8.0,0,1,0,1.0,3792,2650,1,0,0.0,0.0066209489,0.2603833804,8.0781597315,0,1,0,1.0,3792,2649,0.0],[1,1,0.0,0.0,0.0,54.0,0,1,0,1.0,3793,2651,0,0,0.0,0.0,0.4076043218,54.1773617292,0,1,0,0.6899254268,3792,2650,0.0],[1,1,0.0,0.0,0.0,13.0,0,1,0,1.0,3791,2649,1,0,0.0289769142,0.0,0.0,12.6742241049,0,1,0,1.0,3791,2648,0.0],[1,1,0.0,0.266666667,0.0,45.0,0,1,0,1.0,3790,2648,1,1,0.0,0.1814836655,0.0956689924,45.2341419362,0,1,0,1.0,3789,2648,0.0],[1,6,0.325146458,0.428571429,2.857142857,1.166666667,0,3,601,0.5,3799,2657,0,5,0.1609279056,0.3810607843,1.0,1.1269435713,0,3,601,0.6937183515,3798,2656,0.0],[1,2,0.811278124,0.025,0.175,20.0,0,3,204,0.5,3802,2660,1,2,0.5268764462,0.0,0.4710960022,20.0648501466,0,3,203,0.5409090214,3802,2660,0.0],[1,1,0.0,0.0,0.0,9.0,0,1,0,1.0,3800,2658,1,1,0.3372166477,0.0,0.0,8.8718759091,0,0,0,1.0,3799,2658,0.0],[1,1,0.0,1.0,1.0,0.0,0,1,0,1.0,3803,2661,1,1,0.0,0.6810364145,0.9182409036,0.0073117356,0,1,0,1.0,3803,2661,0.0],[1,14,0.887616374,0.084821429,0.026785714,16.0,0,3,821,0.571428571,3817,2675,0,14,1.0,0.0,0.2057539826,16.124483295,0,3,820,0.8602984732,3816,2675,0.0],[1,1,0.0,0.133126935,0.133126935,323.0,0,2,102,1.0,3731,2206,1,0,0.2445258273,0.1740777544,0.0,323.1474286807,0,1,101,0.6005024246,3731,2205,0.0],[1,8,0.83360453,0.055555556,0.736111111,9.0,0,3,813,0.25,3825,2683,1,7,0.4539541138,0.3121826088,0.7104341292,8.923641324,0,3,813,0.0,3825,2682,0.0],[1,5,0.430676558,2.0,2.0,0.0,0,2,468,0.6,3830,2688,0,4,0.429219673,1.0,1.0,0.2846209177,0,1,467,0.4732461249,3830,2687,0.0],[1,2,0.0,0.0,0.0,216.0,0,1,0,0.5,3832,2690,0,2,0.1603583215,0.0,0.1727775788,216.3582864954,0,0,0,0.0943390331,3832,2689,1.0],[1,1,0.0,0.0,0.0,55.0,0,1,0,1.0,3833,2691,0,1,0.1848905043,0.3088746165,0.0,54.8194282422,0,1,0,0.9079004874,3832,2691,0.0],[1,1,0.0,0.0,0.0,17.0,0,1,0,1.0,3834,2692,1,1,0.0701651002,0.0,0.0,16.7474909057,0,1,0,0.9059376406,3833,2691,0.0],[2,5,0.810901969,0.008287293,0.013812155,144.8,0,5,168,1.0,3839,3446,1,5,0.6656848262,0.1616499876,0.0,144.8060698945,0,5,167,1.0,3839,3446,0.0],[1,1,0.0,0.0,0.0,19.0,0,1,0,1.0,3840,751,1,0,0.0,0.1258404329,0.2984489694,19.2554642158,0,1,0,0.957688395,3839,750,0.0],[1,2,0.0,0.0,0.0,41.0,0,1,0,0.5,3842,2698,1,2,0.444028824,0.0,0.5181677582,41.3188725189,0,1,0,0.8009748061,3842,2697,1.0],[1,3,1.0,3.0,3.0,0.0,0,2,309,0.666666667,3845,2701,0,2,1.0,1.0,1.0,0.1722873794,0,1,309,0.0691513326,3845,2700,0.0],[1,2,0.0,0.0,0.0,33.0,0,1,0,0.5,3849,2705,0,1,0.1782731176,0.0,0.0,33.1308380568,0,0,0,0.2346624918,3849,2704,1.0],[1,2,0.0,0.0,0.0,0.0,0,2,206,0.5,3847,2703,0,2,0.3179444494,0.0,0.0,0.0707031574,0,2,205,0.8491649772,3847,2702,0.0],[1,3,0.0,1.0,1.0,0.0,0,2,103,0.666666667,3854,2710,1,3,0.0,1.0,0.502941885,0.4144170221,0,1,103,0.7598201998,3854,2710,0.0],[1,2,0.0,0.0,0.0,10.0,0,1,0,0.5,3851,2707,1,2,0.0,0.0,0.0,10.2248567772,0,1,0,0.3511701432,3850,2707,0.0],[1,2,0.0,0.0,0.0,39.0,0,1,0,0.5,3856,2712,1,1,0.1609670187,0.0,0.0,39.2011459431,0,1,0,0.840546948,3856,2712,0.0],[1,4,0.79248125,3.0,3.0,0.0,0,3,309,0.75,3860,2716,0,4,1.0,1.0,1.0,0.2477739046,0,2,308,0.9407217433,3859,2716,0.0],[1,2,0.0,0.0,0.0,10.0,0,1,0,0.5,3862,2718,1,1,0.0,0.0,0.2865356248,9.8949084504,0,0,0,0.5218836427,3861,2717,0.0],[1,3,0.94639463,0.0078125,0.0078125,170.6666667,1,1,0,1.0,3865,2721,0,3,1.0,0.43261647,0.0,170.3220666568,1,1,0,1.0,3865,2720,0.0],[1,3,1.0,3.0,3.0,0.0,0,2,309,0.666666667,3868,2724,1,3,1.0,1.0,1.0,0.335916074,0,2,309,0.6571717227,3868,2723,0.0],[1,2,0.0,0.0,0.0,29.5,0,1,0,0.5,3870,2726,1,2,0.0,0.0781365825,0.0,29.4230198491,0,1,0,0.6955929498,3869,2725,1.0],[1,2,0.0,0.034482759,0.034482759,14.5,0,2,103,1.0,3872,2728,0,2,0.0760333471,0.0,0.0,14.6036635289,0,1,103,0.9249471502,3872,2728,1.0],[2,6,0.792430315,0.15990058,0.082021541,201.1666667,1,3,114,0.666666667,3737,3363,2,5,0.3658083427,0.1558517607,0.2695514903,201.4041490403,1,3,113,0.628302318,3736,3362,1.0],[2,4,0.597706217,0.208469055,0.197068404,153.5,0,3,235,0.75,3741,3367,1,4,0.607903818,0.0,0.3462804298,153.6001770815,0,3,235,0.4578550185,3741,3367,1.0],[1,10,0.862337158,0.021120294,0.017141108,326.7,1,4,386,0.8,3751,2223,0,10,0.7556874986,0.3384311453,0.0,326.4714165992,1,3,386,0.6097334381,3751,2223,1.0],[1,1,0.0,0.001477105,0.002461841,2031.0,1,6,16,1.0,3752,169,1,1,0.0,0.1060873505,0.0,2030.9133347476,1,6,15,0.9546602045,3751,169,0.0],[1,1,0.0,0.216981132,0.141509434,106.0,0,3,1,1.0,3753,2224,0,1,0.0,0.0,0.1286906325,105.7925450812,0,3,1,1.0,3752,2224,0.0],[1,2,0.99107606,0.017857143,0.022321429,224.0,0,4,118,1.0,221,124,0,1,1.0,0.3316203142,0.0784524739,223.9508512147,0,4,118,1.0,221,124,0.0],[1,1,0.0,0.023809524,0.013227513,378.0,0,3,7,1.0,222,125,1,1,0.0,0.0528862462,0.3143979331,377.8624299047,0,3,7,1.0,222,124,0.0],[1,1,0.0,0.002057613,0.002057613,2916.0,1,4,6,1.0,223,126,1,1,0.0,0.0,0.0716230676,2915.7445176408,0,4,6,0.7527778277,222,125,0.0],[1,1,0.0,0.029538131,0.029538131,1862.0,1,4,7,1.0,224,82,1,0,0.1406560437,0.0,0.4113119947,1861.9944586288,0,3,7,1.0,224,82,0.0],[1,1,0.0,0.028985507,0.037267081,483.0,1,2,28,1.0,225,127,1,1,0.0216473147,0.0,0.0,483.1402817476,0,2,27,1.0,225,127,0.0],[1,1,0.0,0.015570934,0.003460208,578.0,0,5,7,1.0,226,128,0,1,0.0,0.0,0.0472137769,577.8693530342,0,5,7,1.0,225,127,0.0],[1,1,0.0,0.034649476,0.000805802,1241.0,0,4,5,1.0,227,129,0,1,0.1505152764,0.0,0.0,1240.9674301928,0,3,5,1.0,226,129,1.0],[1,1,0.0,0.021645022,0.002164502,924.0,1,4,5,1.0,228,130,1,0,0.0,0.0,0.0,924.0495841849,0,4,5,1.0,228,130,1.0],[1,1,0.0,0.008714597,0.008714597,459.0,0,3,7,1.0,229,83,0,0,0.0,0.1458791871,0.0,459.1986626763,0,2,7,1.0,228,83,0.0],[1,1,0.0,0.006818182,0.004545455,440.0,0,4,19,1.0,230,84,1,0,0.1394382476,0.3596346364,0.1388180992,440.1705374373,0,4,18,0.9920319927,229,84,0.0],[1,1,0.0,0.004842615,0.007263923,1239.0,0,6,19,1.0,231,6,1,1,0.000669041,0.0,0.0,1239.0500078236,0,5,18,0.939194699,231,6,0.0],[2,2,0.954434003,0.008431703,0.002360877,1482.5,1,6,1,1.0,3755,2395,2,2,0.6125325614,0.0,0.2168236263,1482.6209880191,1,6,0,1.0,3755,2394,1.0],[1,1,0.0,0.001086957,0.020652174,920.0,0,4,0,1.0,3756,2226,0,1,0.1562006838,0.0,0.0,920.2090903752,0,3,0,0.7221588626,3755,2225,0.0],[2,6,0.841862428,0.035729123,0.030743664,401.1666667,0,5,12,1.0,3762,3386,2,5,0.893004966,0.3269627636,0.1449097838,401.1135002217,0,5,12,1.0,3762,3386,1.0],[1,1,0.0,0.125,0.125,8.0,0,2,23,1.0,485,120,0,0,0.0,0.0,0.0892491115,7.9260351471,0,2,23,1.0,484,120,0.0],[1,1,0.0,0.016460905,0.008230453,243.0,0,3,2,1.0,486,334,1,0,0.119891246,0.0462042767,0.1774749926,242.605110458,0,3,1,1.0,486,334,0.0],[1,1,0.0,0.005661348,0.002058672,1943.0,0,5,20,1.0,487,21,1,0,0.2177925251,0.2177736274,0.0,1942.7055411845,0,4,19,0.8362633881,487,20,0.0],[2,8,0.691448051,0.041530565,0.019598693,535.75,0,5,142,0.625,3770,3394,2,7,0.7035787667,0.0,0.3397231681,535.2914807943,0,4,141,0.4607699804,3769,3393,1.0],[3,7,0.496231241,0.182486631,0.171122995,213.7142857,1,5,98,0.571428571,3777,3571,2,7,0.4570273268,0.0,0.2150347179,214.0303189207,0,5,98,0.8042975907,3777,3571,1.0],[1,1,0.0,0.008403361,0.008403361,238.0,0,1,0,1.0,3778,2241,1,1,0.0,0.0,0.7352663772,238.4294131653,0,1,0,1.0,3777,2240,0.0],[2,4,0.991935557,0.013661202,0.013661202,274.5,1,5,0,0.5,3782,3405,1,4,1.0,0.3371344571,0.0,274.4458760232,0,5,0,0.4718622883,3781,3405,1.0],[1,5,0.977197886,0.006525285,0.008156607,367.8,0,5,111,1.0,3787,2249,1,4,1.0,0.2294257011,0.0,367.6992807644,0,5,111,1.0,3787,2249,0.0],[2,3,0.498624522,0.473815461,0.152119701,133.6666667,1,3,37,0.666666667,3875,3482,1,2,0.4106463608,0.0,0.2785736076,132.9200272461,1,3,37,0.4964342835,3874,3482,0.0],[1,1,0.0,0.017647059,0.129411765,170.0,0,3,20,1.0,3876,753,0,0,0.0,0.1275830755,0.0156831908,169.6591565321,0,2,20,0.5734110762,3876,753,0.0],[1,1,0.0,0.0,0.0,35.0,0,1,0,1.0,3877,2731,1,1,0.0,0.0,0.0,34.3347090847,0,0,0,1.0,3876,2731,1.0],[1,1,0.0,0.014245014,0.005698006,702.0,0,4,38,1.0,232,131,0,0,0.1435929872,0.0,0.1625496425,702.0731486673,0,3,37,1.0,231,130,0.0],[1,1,0.0,0.019565217,0.017391304,460.0,0,3,9,1.0,233,85,1,0,0.1395380669,0.0851723417,0.0,459.8997003606,0,2,9,1.0,233,84,0.0],[1,1,0.0,0.018817204,0.002688172,372.0,0,2,37,1.0,234,132,0,1,0.0192149121,0.0946488336,0.0,372.1263164505,0,1,36,1.0,233,132,0.0],[1,1,0.0,0.003218884,0.001609442,1864.0,0,4,9,1.0,235,86,1,1,0.2746268702,0.704279163,0.321202389,1863.9319347139,0,4,9,0.9049351832,235,86,0.0],[1,1,0.0,0.012219959,0.00814664,491.0,0,5,29,1.0,236,133,0,1,0.2619269775,0.1545952393,0.0,491.3269793247,0,4,29,1.0,235,133,0.0],[1,1,0.0,0.279661017,0.197740113,354.0,0,5,16,1.0,237,134,1,0,0.2149630906,0.2440880553,0.3998238141,353.9220726059,0,4,16,0.786286738,237,134,1.0],[1,2,0.863120569,0.095238095,0.071428571,42.0,0,2,26,1.0,239,136,1,2,1.0,0.6447822534,0.0271190209,42.0803162078,0,1,25,0.8532683914,238,136,1.0],[1,1,0.0,0.063492063,0.031746032,63.0,0,2,0,1.0,3878,2732,0,0,0.2496582428,0.3549491284,0.0160728349,62.809996574,0,1,0,0.7962590902,3877,2731,0.0],[2,14,0.800515883,0.052057511,0.022558255,288.1428571,1,5,758,0.428571429,3801,3424,2,13,0.3768841723,0.0,0.4139962486,288.1998163635,0,5,758,0.3029384306,3801,3423,1.0],[1,1,0.0,0.036659878,0.020366599,491.0,1,2,11,1.0,3802,2259,0,1,0.0,0.129775168,0.0093081182,490.7409839544,0,2,10,0.6977399306,3801,2259,0.0],[1,1,0.0,0.017751479,0.023668639,169.0,1,3,6,1.0,3879,754,0,1,0.0573490007,0.1381188937,0.3723384932,168.82582799,1,3,5,1.0,3879,753,0.0],[1,1,0.0,0.023391813,0.012670565,2052.0,0,6,12,1.0,3803,172,0,0,0.0,0.032423836,0.1472536246,2052.0767493294,0,5,12,0.9336356526,3803,172,1.0],[4,160,0.942829865,0.018877994,0.018832248,409.86875,0,5,9053,0.4125,3963,3629,4,159,0.8890022416,0.0,0.2096610937,409.8218761412,0,5,9052,0.8880308842,3962,3628,1.0],[1,1,0.0,0.028571429,0.028571429,175.0,0,3,0,1.0,3964,2416,0,1,0.0,0.4850167121,0.0,175.139179755,0,2,0,1.0,3963,2415,0.0],[1,1,0.0,0.033707865,0.016853933,178.0,0,3,0,1.0,3965,2417,1,0,0.0,0.41821167,0.0,177.7698584712,0,3,0,0.7734781866,3964,2416,0.0],[1,1,0.0,0.00097561,0.00195122,2050.0,0,6,1,1.0,3966,173,1,1,0.4790456207,0.0,0.0,2049.8717037349,0,5,0,0.9282358566,3965,173,0.0],[1,42,0.930994942,0.024116896,0.024968081,503.5,0,5,42,0.023809524,4008,2459,1,41,0.7645859043,0.0,0.0866875493,503.6620489626,0,5,42,0.0,4007,2458,1.0],[2,6,0.749047627,0.00349406,0.004192872,238.5,0,5,119,0.5,4014,3632,2,5,0.3591587269,0.0,0.0,238.6426049931,0,4,118,0.0,4013,3632,1.0],[1,1,0.0,0.0,0.0,40.0,0,1,0,1.0,4015,1169,0,1,0.0,0.1244898884,0.0,40.0992001334,0,0,0,0.9533766923,4014,1168,1.0],[1,1,0.0,1.0,1.0,0.0,0,4,59,1.0,4016,1170,0,0,0.0,1.0,0.879803684,0.0387457704,0,4,59,1.0,4016,1170,0.0],[3,14,0.522552552,0.106110652,0.109207267,346.0,1,5,654,0.714285714,4030,2568,2,13,0.3691507386,0.1443365862,0.1316716265,345.9366079371,1,4,653,0.9799093523,4029,2567,1.0],[1,1,0.0,0.043280182,0.043280182,439.0,0,5,0,1.0,4031,37,1,0,0.0,0.0,0.0,438.5904879097,0,5,0,1.0,4031,36,0.0],[1,7,0.922452539,0.026534527,0.026534527,446.8571429,0,3,14,0.142857143,4038,2477,0,6,0.9755322736,0.0,0.0,446.7185155905,0,2,14,0.2767879507,4037,2476,1.0],[1,2,0.993516137,0.046492659,0.030995106,1226.0,0,5,0,0.5,4040,2479,0,2,0.597777741,0.4405423156,0.0,1226.296601632,0,5,0,0.9305546273,4040,2478,1.0],[1,1,0.0,0.004201681,0.016806723,238.0,1,1,2,1.0,4041,2480,0,1,0.0,0.0,0.0,237.5076155606,0,0,1,1.0,4040,2479,0.0],[1,1,0.0,0.100671141,0.104026846,1192.0,0,4,1,1.0,4042,2481,1,0,0.0,0.0,0.124610127,1192.3595098942,0,3,0,1.0,4041,2481,1.0],[1,1,0.0,0.001676446,0.000838223,1193.0,0,4,0,1.0,4043,2482,1,0,0.0403652683,0.1621871581,0.3041782426,1193.2478197566,0,4,0,0.309631919,4043,2482,0.0],[1,1,0.0,0.001677852,0.002516779,1192.0,0,4,0,1.0,4044,2483,0,1,0.0,0.5001584077,0.0790221637,1191.7638981766,0,4,0,0.7797175596,4043,2482,0.0],[1,3,0.937230563,0.006253909,0.006253909,533.0,1,4,5,1.0,4047,2486,0,3,0.7508926372,0.2757948763,0.0975037983,533.0980779338,0,3,4,0.8476516137,4047,2485,0.0],[1,5,0.84762746,0.012214551,0.011152416,376.6,0,4,21,0.8,4052,2491,1,4,0.5389165468,0.0,0.0,376.2040459725,0,4,21,0.7773743439,4052,2490,0.0],[1,1,0.0,0.057142857,0.085714286,35.0,1,1,9,1.0,3880,2733,1,1,0.2331384521,0.0,0.6464165161,34.5637237726,1,1,8,1.0,3880,2732,0.0],[4,16,0.745516955,0.025450156,0.030479831,621.3125,0,5,204,0.4375,4068,3776,4,16,0.8283930318,0.0,0.1358221224,621.7212629629,0,5,203,0.2105552789,4068,3776,1.0],[3,98,0.958956067,0.013839853,0.013952832,361.2755102,0,5,277,0.06122449,4166,3784,2,97,0.484561295,0.0612407931,0.0,361.0791828659,0,4,277,0.1276472385,4166,3783,1.0],[1,1,0.0,0.005464481,0.005464481,366.0,1,3,0,1.0,4167,2599,0,0,0.0,0.0,0.0,365.6404985643,0,2,0,1.0,4167,2598,0.0],[1,1,0.0,0.063324538,0.013192612,379.0,0,3,0,1.0,4168,2600,1,1,0.0,0.0,0.0,378.8605314159,0,3,0,0.8148185868,4167,2600,0.0],[1,1,0.0,0.005277045,0.005277045,379.0,0,3,0,1.0,4169,2601,0,1,0.2620414282,0.0,0.0,379.3895993214,0,2,0,0.7305277619,4168,2600,0.0],[1,1,0.0,0.050131926,0.050131926,379.0,0,3,0,1.0,4170,2602,0,0,0.0,0.0241853429,0.0420900702,378.7529851358,0,3,0,0.7492148733,4169,2601,0.0],[1,1,0.0,0.007936508,0.015873016,378.0,0,3,0,1.0,4171,2603,1,0,0.2466980788,0.5566188674,0.0,377.7361684282,0,2,0,0.8058996881,4171,2603,1.0],[1,1,0.0,0.049180328,0.090163934,366.0,0,3,1,1.0,4172,2604,1,1,0.0,0.0,0.0,365.9174727935,0,2,1,1.0,4172,2603,0.0],[1,3,0.938748311,0.016557734,0.007407407,765.0,0,5,10,0.666666667,4175,2607,0,3,0.3511254365,0.0416587358,0.0,764.9602326802,0,5,10,0.6414125404,4175,2607,1.0],[1,1,0.0,0.020722892,0.005301205,2075.0,0,6,4,1.0,4176,174,0,0,0.0,0.0,0.5111900329,2074.4382304754,0,6,3,1.0,4175,174,0.0],[2,2,0.934068055,0.019821606,0.019821606,504.5,0,5,18,1.0,4178,3781,1,1,0.9012625228,0.1777908983,0.0248758408,504.2145801834,0,4,17,1.0,4177,3781,0.0],[1,1,0.0,0.021276596,0.021276596,188.0,0,4,22,1.0,4179,1174,0,1,0.1994132406,0.0,0.0,188.0145022182,0,3,22,0.5916117415,41
[truncated: 2,604,165 more chars]
