# Supplementary material for: KCO: Balancing class distribution in just-in-time software defect prediction using kernel crossover oversampling
Source: PLoS One. 2024 Apr 11;19(4):e0299585. doi: 10.1371/journal.pone.0299585 (PMC11008885; doi:10.1371/journal.pone.0299585)
Supplement: S1 Datasets — (ZIP) [file pone.0299585.s001.zip › Datasets/postgres_0.5.json]

{"columns":["ns","nf","entropy","la","ld","lt","fix","ndev","pd","npt","exp","sexp","ns_jitter","nf_jitter","entropy_jitter","la_jitter","ld_jitter","lt_jitter","fix_jitter","ndev_jitter","pd_jitter","npt_jitter","exp_jitter","sexp_jitter","bug"],"index":[0,1,2,3,4,5,6,7,8,9,10,11,12,13,14,15,16,17,18,19,20,21,22,23,24,25,26,27,28,29,30,31,32,33,34,35,36,37,38,39,40,41,42,43,44,45,46,47,48,49,50,51,52,53,54,55,56,57,58,59,60,61,62,63,64,65,66,67,68,69,70,71,72,73,74,75,76,77,78,79,80,81,82,83,84,85,86,87,88,89,90,91,92,93,94,95,96,97,98,99,100,101,102,103,104,105,106,107,108,109,110,111,112,113,114,115,116,117,118,119,120,121,122,123,124,125,126,127,128,129,130,131,132,133,134,135,136,137,138,139,140,141,142,143,144,145,146,147,148,149,150,151,152,153,154,155,156,157,158,159,160,161,162,163,164,165,166,167,168,169,170,171,172,173,174,175,176,177,178,179,180,181,182,183,184,185,186,187,188,189,190,191,192,193,194,195,196,197,198,199,200,201,202,203,204,205,206,207,208,209,210,211,212,213,214,215,216,217,218,219,220,221,222,223,224,225,226,227,228,229,230,231,232,233,234,235,236,237,238,239,240,241,242,243,244,245,246,247,248,249,250,251,252,253,254,255,256,257,258,259,260,261,262,263,264,265,266,267,268,269,270,271,272,273,274,275,276,277,278,279,280,281,282,283,284,285,286,287,288,289,290,291,292,293,294,295,296,297,298,299,300,301,302,303,304,305,306,307,308,309,310,311,312,313,314,315,316,317,318,319,320,321,322,323,324,325,326,327,328,329,330,331,332,333,334,335,336,337,338,339,340,341,342,343,344,345,346,347,348,349,350,351,352,353,354,355,356,357,358,359,360,361,362,363,364,365,366,367,368,369,370,371,372,373,374,375,376,377,378,379,380,381,382,383,384,385,386,387,388,389,390,391,392,393,394,395,396,397,398,399,400,401,402,403,404,405,406,407,408,409,410,411,412,413,414,415,416,417,418,419,420,421,422,423,424,425,426,427,428,429,430,431,432,433,434,435,436,437,438,439,440,441,442,443,444,445,446,447,448,449,450,451,452,453,454,455,456,457,458,459,460,461,462,463,464,465,466,467,468,469,470,471,472,473,474,475,476,477,478,479,480,481,482,483,484,485,486,487,488,489,490,491,492,493,494,495,496,497,498,499,500,501,502,503,504,505,506,507,508,509,510,511,512,513,514,515,516,517,518,519,520,521,522,523,524,525,526,527,528,529,530,531,532,533,534,535,536,537,538,539,540,541,542,543,544,545,546,547,548,549,550,551,552,553,554,555,556,557,558,559,560,561,562,563,564,565,566,567,568,569,570,571,572,573,574,575,576,577,578,579,580,581,582,583,584,585,586,587,588,589,590,591,592,593,594,595,596,597,598,599,600,601,602,603,604,605,606,607,608,609,610,611,612,613,614,615,616,617,618,619,620,621,622,623,624,625,626,627,628,629,630,631,632,633,634,635,636,637,638,639,640,641,642,643,644,645,646,647,648,649,650,651,652,653,654,655,656,657,658,659,660,661,662,663,664,665,666,667,668,669,670,671,672,673,674,675,676,677,678,679,680,681,682,683,684,685,686,687,688,689,690,691,692,693,694,695,696,697,698,699,700,701,702,703,704,705,706,707,708,709,710,711,712,713,714,715,716,717,718,719,720,721,722,723,724,725,726,727,728,729,730,731,732,733,734,735,736,737,738,739,740,741,742,743,744,745,746,747,748,749,750,751,752,753,754,755,756,757,758,759,760,761,762,763,764,765,766,767,768,769,770,771,772,773,774,775,776,777,778,779,780,781,782,783,784,785,786,787,788,789,790,791,792,793,794,795,796,797,798,799,800,801,802,803,804,805,806,807,808,809,810,811,812,813,814,815,816,817,818,819,820,821,822,823,824,825,826,827,828,829,830,831,832,833,834,835,836,837,838,839,840,841,842,843,844,845,846,847,848,849,850,851,852,853,854,855,856,857,858,859,860,861,862,863,864,865,866,867,868,869,870,871,872,873,874,875,876,877,878,879,880,881,882,883,884,885,886,887,888,889,890,891,892,893,894,895,896,897,898,899,900,901,902,903,904,905,906,907,908,909,910,911,912,913,914,915,916,917,918,919,920,921,922,923,924,925,926,927,928,929,930,931,932,933,934,935,936,937,938,939,940,941,942,943,944,945,946,947,948,949,950,951,952,953,954,955,956,957,958,959,960,961,962,963,964,965,966,967,968,969,970,971,972,973,974,975,976,977,978,979,980,981,982,983,984,985,986,987,988,989,990,991,992,993,994,995,996,997,998,999,1000,1001,1002,1003,1004,1005,1006,1007,1008,1009,1010,1011,1012,1013,1014,1015,1016,1017,1018,1019,1020,1021,1022,1023,1024,1025,1026,1027,1028,1029,1030,1031,1032,1033,1034,1035,1036,1037,1038,1039,1040,1041,1042,1043,1044,1045,1046,1047,1048,1049,1050,1051,1052,1053,1054,1055,1056,1057,1058,1059,1060,1061,1062,1063,1064,1065,1066,1067,1068,1069,1070,1071,1072,1073,1074,1075,1076,1077,1078,1079,1080,1081,1082,1083,1084,1085,1086,1087,1088,1089,1090,1091,1092,1093,1094,1095,1096,1097,1098,1099,1100,1101,1102,1103,1104,1105,1106,1107,1108,1109,1110,1111,1112,1113,1114,1115,1116,1117,1118,1119,1120,1121,1122,1123,1124,1125,1126,1127,1128,1129,1130,1131,1132,1133,1134,1135,1136,1137,1138,1139,1140,1141,1142,1143,1144,1145,1146,1147,1148,1149,1150,1151,1152,1153,1154,1155,1156,1157,1158,1159,1160,1161,1162,1163,1164,1165,1166,1167,1168,1169,1170,1171,1172,1173,1174,1175,1176,1177,1178,1179,1180,1181,1182,1183,1184,1185,1186,1187,1188,1189,1190,1191,1192,1193,1194,1195,1196,1197,1198,1199,1200,1201,1202,1203,1204,1205,1206,1207,1208,1209,1210,1211,1212,1213,1214,1215,1216,1217,1218,1219,1220,1221,1222,1223,1224,1225,1226,1227,1228,1229,1230,1231,1232,1233,1234,1235,1236,1237,1238,1239,1240,1241,1242,1243,1244,1245,1246,1247,1248,1249,1250,1251,1252,1253,1254,1255,1256,1257,1258,1259,1260,1261,1262,1263,1264,1265,1266,1267,1268,1269,1270,1271,1272,1273,1274,1275,1276,1277,1278,1279,1280,1281,1282,1283,1284,1285,1286,1287,1288,1289,1290,1291,1292,1293,1294,1295,1296,1297,1298,1299,1300,1301,1302,1303,1304,1305,1306,1307,1308,1309,1310,1311,1312,1313,1314,1315,1316,1317,1318,1319,1320,1321,1322,1323,1324,1325,1326,1327,1328,1329,1330,1331,1332,1333,1334,1335,1336,1337,1338,1339,1340,1341,1342,1343,1344,1345,1346,1347,1348,1349,1350,1351,1352,1353,1354,1355,1356,1357,1358,1359,1360,1361,1362,1363,1364,1365,1366,1367,1368,1369,1370,1371,1372,1373,1374,1375,1376,1377,1378,1379,1380,1381,1382,1383,1384,1385,1386,1387,1388,1389,1390,1391,1392,1393,1394,1395,1396,1397,1398,1399,1400,1401,1402,1403,1404,1405,1406,1407,1408,1409,1410,1411,1412,1413,1414,1415,1416,1417,1418,1419,1420,1421,1422,1423,1424,1425,1426,1427,1428,1429,1430,1431,1432,1433,1434,1435,1436,1437,1438,1439,1440,1441,1442,1443,1444,1445,1446,1447,1448,1449,1450,1451,1452,1453,1454,1455,1456,1457,1458,1459,1460,1461,1462,1463,1464,1465,1466,1467,1468,1469,1470,1471,1472,1473,1474,1475,1476,1477,1478,1479,1480,1481,1482,1483,1484,1485,1486,1487,1488,1489,1490,1491,1492,1493,1494,1495,1496,1497,1498,1499,1500,1501,1502,1503,1504,1505,1506,1507,1508,1509,1510,1511,1512,1513,1514,1515,1516,1517,1518,1519,1520,1521,1522,1523,1524,1525,1526,1527,1528,1529,1530,1531,1532,1533,1534,1535,1536,1537,1538,1539,1540,1541,1542,1543,1544,1545,1546,1547,1548,1549,1550,1551,1552,1553,1554,1555,1556,1557,1558,1559,1560,1561,1562,1563,1564,1565,1566,1567,1568,1569,1570,1571,1572,1573,1574,1575,1576,1577,1578,1579,1580,1581,1582,1583,1584,1585,1586,1587,1588,1589,1590,1591,1592,1593,1594,1595,1596,1597,1598,1599,1600,1601,1602,1603,1604,1605,1606,1607,1608,1609,1610,1611,1612,1613,1614,1615,1616,1617,1618,1619,1620,1621,1622,1623,1624,1625,1626,1627,1628,1629,1630,1631,1632,1633,1634,1635,1636,1637,1638,1639,1640,1641,1642,1643,1644,1645,1646,1647,1648,1649,1650,1651,1652,1653,1654,1655,1656,1657,1658,1659,1660,1661,1662,1663,1664,1665,1666,1667,1668,1669,1670,1671,1672,1673,1674,1675,1676,1677,1678,1679,1680,1681,1682,1683,1684,1685,1686,1687,1688,1689,1690,1691,1692,1693,1694,1695,1696,1697,1698,1699,1700,1701,1702,1703,1704,1705,1706,1707,1708,1709,1710,1711,1712,1713,1714,1715,1716,1717,1718,1719,1720,1721,1722,1723,1724,1725,1726,1727,1728,1729,1730,1731,1732,1733,1734,1735,1736,1737,1738,1739,1740,1741,1742,1743,1744,1745,1746,1747,1748,1749,1750,1751,1752,1753,1754,1755,1756,1757,1758,1759,1760,1761,1762,1763,1764,1765,1766,1767,1768,1769,1770,1771,1772,1773,1774,1775,1776,1777,1778,1779,1780,1781,1782,1783,1784,1785,1786,1787,1788,1789,1790,1791,1792,1793,1794,1795,1796,1797,1798,1799,1800,1801,1802,1803,1804,1805,1806,1807,1808,1809,1810,1811,1812,1813,1814,1815,1816,1817,1818,1819,1820,1821,1822,1823,1824,1825,1826,1827,1828,1829,1830,1831,1832,1833,1834,1835,1836,1837,1838,1839,1840,1841,1842,1843,1844,1845,1846,1847,1848,1849,1850,1851,1852,1853,1854,1855,1856,1857,1858,1859,1860,1861,1862,1863,1864,1865,1866,1867,1868,1869,1870,1871,1872,1873,1874,1875,1876,1877,1878,1879,1880,1881,1882,1883,1884,1885,1886,1887,1888,1889,1890,1891,1892,1893,1894,1895,1896,1897,1898,1899,1900,1901,1902,1903,1904,1905,1906,1907,1908,1909,1910,1911,1912,1913,1914,1915,1916,1917,1918,1919,1920,1921,1922,1923,1924,1925,1926,1927,1928,1929,1930,1931,1932,1933,1934,1935,1936,1937,1938,1939,1940,1941,1942,1943,1944,1945,1946,1947,1948,1949,1950,1951,1952,1953,1954,1955,1956,1957,1958,1959,1960,1961,1962,1963,1964,1965,1966,1967,1968,1969,1970,1971,1972,1973,1974,1975,1976,1977,1978,1979,1980,1981,1982,1983,1984,1985,1986,1987,1988,1989,1990,1991,1992,1993,1994,1995,1996,1997,1998,1999,2000,2001,2002,2003,2004,2005,2006,2007,2008,2009,2010,2011,2012,2013,2014,2015,2016,2017,2018,2019,2020,2021,2022,2023,2024,2025,2026,2027,2028,2029,2030,2031,2032,2033,2034,2035,2036,2037,2038,2039,2040,2041,2042,2043,2044,2045,2046,2047,2048,2049,2050,2051,2052,2053,2054,2055,2056,2057,2058,2059,2060,2061,2062,2063,2064,2065,2066,2067,2068,2069,2070,2071,2072,2073,2074,2075,2076,2077,2078,2079,2080,2081,2082,2083,2084,2085,2086,2087,2088,2089,2090,2091,2092,2093,2094,2095,2096,2097,2098,2099,2100,2101,2102,2103,2104,2105,2106,2107,2108,2109,2110,2111,2112,2113,2114,2115,2116,2117,2118,2119,2120,2121,2122,2123,2124,2125,2126,2127,2128,2129,2130,2131,2132,2133,2134,2135,2136,2137,2138,2139,2140,2141,2142,2143,2144,2145,2146,2147,2148,2149,2150,2151,2152,2153,2154,2155,2156,2157,2158,2159,2160,2161,2162,2163,2164,2165,2166,2167,2168,2169,2170,2171,2172,2173,2174,2175,2176,2177,2178,2179,2180,2181,2182,2183,2184,2185,2186,2187,2188,2189,2190,2191,2192,2193,2194,2195,2196,2197,2198,2199,2200,2201,2202,2203,2204,2205,2206,2207,2208,2209,2210,2211,2212,2213,2214,2215,2216,2217,2218,2219,2220,2221,2222,2223,2224,2225,2226,2227,2228,2229,2230,2231,2232,2233,2234,2235,2236,2237,2238,2239,2240,2241,2242,2243,2244,2245,2246,2247,2248,2249,2250,2251,2252,2253,2254,2255,2256,2257,2258,2259,2260,2261,2262,2263,2264,2265,2266,2267,2268,2269,2270,2271,2272,2273,2274,2275,2276,2277,2278,2279,2280,2281,2282,2283,2284,2285,2286,2287,2288,2289,2290,2291,2292,2293,2294,2295,2296,2297,2298,2299,2300,2301,2302,2303,2304,2305,2306,2307,2308,2309,2310,2311,2312,2313,2314,2315,2316,2317,2318,2319,2320,2321,2322,2323,2324,2325,2326,2327,2328,2329,2330,2331,2332,2333,2334,2335,2336,2337,2338,2339,2340,2341,2342,2343,2344,2345,2346,2347,2348,2349,2350,2351,2352,2353,2354,2355,2356,2357,2358,2359,2360,2361,2362,2363,2364,2365,2366,2367,2368,2369,2370,2371,2372,2373,2374,2375,2376,2377,2378,2379,2380,2381,2382,2383,2384,2385,2386,2387,2388,2389,2390,2391,2392,2393,2394,2395,2396,2397,2398,2399,2400,2401,2402,2403,2404,2405,2406,2407,2408,2409,2410,2411,2412,2413,2414,2415,2416,2417,2418,2419,2420,2421,2422,2423,2424,2425,2426,2427,2428,2429,2430,2431,2432,2433,2434,2435,2436,2437,2438,2439,2440,2441,2442,2443,2444,2445,2446,2447,2448,2449,2450,2451,2452,2453,2454,2455,2456,2457,2458,2459,2460,2461,2462,2463,2464,2465,2466,2467,2468,2469,2470,2471,2472,2473,2474,2475,2476,2477,2478,2479,2480,2481,2482,2483,2484,2485,2486,2487,2488,2489,2490,2491,2492,2493,2494,2495,2496,2497,2498,2499,2500,2501,2502,2503,2504,2505,2506,2507,2508,2509,2510,2511,2512,2513,2514,2515,2516,2517,2518,2519,2520,2521,2522,2523,2524,2525,2526,2527,2528,2529,2530,2531,2532,2533,2534,2535,2536,2537,2538,2539,2540,2541,2542,2543,2544,2545,2546,2547,2548,2549,2550,2551,2552,2553,2554,2555,2556,2557,2558,2559,2560,2561,2562,2563,2564,2565,2566,2567,2568,2569,2570,2571,2572,2573,2574,2575,2576,2577,2578,2579,2580,2581,2582,2583,2584,2585,2586,2587,2588,2589,2590,2591,2592,2593,2594,2595,2596,2597,2598,2599,2600,2601,2602,2603,2604,2605,2606,2607,2608,2609,2610,2611,2612,2613,2614,2615,2616,2617,2618,2619,2620,2621,2622,2623,2624,2625,2626,2627,2628,2629,2630,2631,2632,2633,2634,2635,2636,2637,2638,2639,2640,2641,2642,2643,2644,2645,2646,2647,2648,2649,2650,2651,2652,2653,2654,2655,2656,2657,2658,2659,2660,2661,2662,2663,2664,2665,2666,2667,2668,2669,2670,2671,2672,2673,2674,2675,2676,2677,2678,2679,2680,2681,2682,2683,2684,2685,2686,2687,2688,2689,2690,2691,2692,2693,2694,2695,2696,2697,2698,2699,2700,2701,2702,2703,2704,2705,2706,2707,2708,2709,2710,2711,2712,2713,2714,2715,2716,2717,2718,2719,2720,2721,2722,2723,2724,2725,2726,2727,2728,2729,2730,2731,2732,2733,2734,2735,2736,2737,2738,2739,2740,2741,2742,2743,2744,2745,2746,2747,2748,2749,2750,2751,2752,2753,2754,2755,2756,2757,2758,2759,2760,2761,2762,2763,2764,2765,2766,2767,2768,2769,2770,2771,2772,2773,2774,2775,2776,2777,2778,2779,2780,2781,2782,2783,2784,2785,2786,2787,2788,2789,2790,2791,2792,2793,2794,2795,2796,2797,2798,2799,2800,2801,2802,2803,2804,2805,2806,2807,2808,2809,2810,2811,2812,2813,2814,2815,2816,2817,2818,2819,2820,2821,2822,2823,2824,2825,2826,2827,2828,2829,2830,2831,2832,2833,2834,2835,2836,2837,2838,2839,2840,2841,2842,2843,2844,2845,2846,2847,2848,2849,2850,2851,2852,2853,2854,2855,2856,2857,2858,2859,2860,2861,2862,2863,2864,2865,2866,2867,2868,2869,2870,2871,2872,2873,2874,2875,2876,2877,2878,2879,2880,2881,2882,2883,2884,2885,2886,2887,2888,2889,2890,2891,2892,2893,2894,2895,2896,2897,2898,2899,2900,2901,2902,2903,2904,2905,2906,2907,2908,2909,2910,2911,2912,2913,2914,2915,2916,2917,2918,2919,2920,2921,2922,2923,2924,2925,2926,2927,2928,2929,2930,2931,2932,2933,2934,2935,2936,2937,2938,2939,2940,2941,2942,2943,2944,2945,2946,2947,2948,2949,2950,2951,2952,2953,2954,2955,2956,2957,2958,2959,2960,2961,2962,2963,2964,2965,2966,2967,2968,2969,2970,2971,2972,2973,2974,2975,2976,2977,2978,2979,2980,2981,2982,2983,2984,2985,2986,2987,2988,2989,2990,2991,2992,2993,2994,2995,2996,2997,2998,2999,3000,3001,3002,3003,3004,3005,3006,3007,3008,3009,3010,3011,3012,3013,3014,3015,3016,3017,3018,3019,3020,3021,3022,3023,3024,3025,3026,3027,3028,3029,3030,3031,3032,3033,3034,3035,3036,3037,3038,3039,3040,3041,3042,3043,3044,3045,3046,3047,3048,3049,3050,3051,3052,3053,3054,3055,3056,3057,3058,3059,3060,3061,3062,3063,3064,3065,3066,3067,3068,3069,3070,3071,3072,3073,3074,3075,3076,3077,3078,3079,3080,3081,3082,3083,3084,3085,3086,3087,3088,3089,3090,3091,3092,3093,3094,3095,3096,3097,3098,3099,3100,3101,3102,3103,3104,3105,3106,3107,3108,3109,3110,3111,3112,3113,3114,3115,3116,3117,3118,3119,3120,3121,3122,3123,3124,3125,3126,3127,3128,3129,3130,3131,3132,3133,3134,3135,3136,3137,3138,3139,3140,3141,3142,3143,3144,3145,3146,3147,3148,3149,3150,3151,3152,3153,3154,3155,3156,3157,3158,3159,3160,3161,3162,3163,3164,3165,3166,3167,3168,3169,3170,3171,3172,3173,3174,3175,3176,3177,3178,3179,3180,3181,3182,3183,3184,3185,3186,3187,3188,3189,3190,3191,3192,3193,3194,3195,3196,3197,3198,3199,3200,3201,3202,3203,3204,3205,3206,3207,3208,3209,3210,3211,3212,3213,3214,3215,3216,3217,3218,3219,3220,3221,3222,3223,3224,3225,3226,3227,3228,3229,3230,3231,3232,3233,3234,3235,3236,3237,3238,3239,3240,3241,3242,3243,3244,3245,3246,3247,3248,3249,3250,3251,3252,3253,3254,3255,3256,3257,3258,3259,3260,3261,3262,3263,3264,3265,3266,3267,3268,3269,3270,3271,3272,3273,3274,3275,3276,3277,3278,3279,3280,3281,3282,3283,3284,3285,3286,3287,3288,3289,3290,3291,3292,3293,3294,3295,3296,3297,3298,3299,3300,3301,3302,3303,3304,3305,3306,3307,3308,3309,3310,3311,3312,3313,3314,3315,3316,3317,3318,3319,3320,3321,3322,3323,3324,3325,3326,3327,3328,3329,3330,3331,3332,3333,3334,3335,3336,3337,3338,3339,3340,3341,3342,3343,3344,3345,3346,3347,3348,3349,3350,3351,3352,3353,3354,3355,3356,3357,3358,3359,3360,3361,3362,3363,3364,3365,3366,3367,3368,3369,3370,3371,3372,3373,3374,3375,3376,3377,3378,3379,3380,3381,3382,3383,3384,3385,3386,3387,3388,3389,3390,3391,3392,3393,3394,3395,3396,3397,3398,3399,3400,3401,3402,3403,3404,3405,3406,3407,3408,3409,3410,3411,3412,3413,3414,3415,3416,3417,3418,3419,3420,3421,3422,3423,3424,3425,3426,3427,3428,3429,3430,3431,3432,3433,3434,3435,3436,3437,3438,3439,3440,3441,3442,3443,3444,3445,3446,3447,3448,3449,3450,3451,3452,3453,3454,3455,3456,3457,3458,3459,3460,3461,3462,3463,3464,3465,3466,3467,3468,3469,3470,3471,3472,3473,3474,3475,3476,3477,3478,3479,3480,3481,3482,3483,3484,3485,3486,3487,3488,3489,3490,3491,3492,3493,3494,3495,3496,3497,3498,3499,3500,3501,3502,3503,3504,3505,3506,3507,3508,3509,3510,3511,3512,3513,3514,3515,3516,3517,3518,3519,3520,3521,3522,3523,3524,3525,3526,3527,3528,3529,3530,3531,3532,3533,3534,3535,3536,3537,3538,3539,3540,3541,3542,3543,3544,3545,3546,3547,3548,3549,3550,3551,3552,3553,3554,3555,3556,3557,3558,3559,3560,3561,3562,3563,3564,3565,3566,3567,3568,3569,3570,3571,3572,3573,3574,3575,3576,3577,3578,3579,3580,3581,3582,3583,3584,3585,3586,3587,3588,3589,3590,3591,3592,3593,3594,3595,3596,3597,3598,3599,3600,3601,3602,3603,3604,3605,3606,3607,3608,3609,3610,3611,3612,3613,3614,3615,3616,3617,3618,3619,3620,3621,3622,3623,3624,3625,3626,3627,3628,3629,3630,3631,3632,3633,3634,3635,3636,3637,3638,3639,3640,3641,3642,3643,3644,3645,3646,3647,3648,3649,3650,3651,3652,3653,3654,3655,3656,3657,3658,3659,3660,3661,3662,3663,3664,3665,3666,3667,3668,3669,3670,3671,3672,3673,3674,3675,3676,3677,3678,3679,3680,3681,3682,3683,3684,3685,3686,3687,3688,3689,3690,3691,3692,3693,3694,3695,3696,3697,3698,3699,3700,3701,3702,3703,3704,3705,3706,3707,3708,3709,3710,3711,3712,3713,3714,3715,3716,3717,3718,3719,3720,3721,3722,3723,3724,3725,3726,3727,3728,3729,3730,3731,3732,3733,3734,3735,3736,3737,3738,3739,3740,3741,3742,3743,3744,3745,3746,3747,3748,3749,3750,3751,3752,3753,3754,3755,3756,3757,3758,3759,3760,3761,3762,3763,3764,3765,3766,3767,3768,3769,3770,3771,3772,3773,3774,3775,3776,3777,3778,3779,3780,3781,3782,3783,3784,3785,3786,3787,3788,3789,3790,3791,3792,3793,3794,3795,3796,3797,3798,3799,3800,3801,3802,3803,3804,3805,3806,3807,3808,3809,3810,3811,3812,3813,3814,3815,3816,3817,3818,3819,3820,3821,3822,3823,3824,3825,3826,3827,3828,3829,3830,3831,3832,3833,3834,3835,3836,3837,3838,3839,3840,3841,3842,3843,3844,3845,3846,3847,3848,3849,3850,3851,3852,3853,3854,3855,3856,3857,3858,3859,3860,3861,3862,3863,3864,3865,3866,3867,3868,3869,3870,3871,3872,3873,3874,3875,3876,3877,3878,3879,3880,3881,3882,3883,3884,3885,3886,3887,3888,3889,3890,3891,3892,3893,3894,3895,3896,3897,3898,3899,3900,3901,3902,3903,3904,3905,3906,3907,3908,3909,3910,3911,3912,3913,3914,3915,3916,3917,3918,3919,3920,3921,3922,3923,3924,3925,3926,3927,3928,3929,3930,3931,3932,3933,3934,3935,3936,3937,3938,3939,3940,3941,3942,3943,3944,3945,3946,3947,3948,3949,3950,3951,3952,3953,3954,3955,3956,3957,3958,3959,3960,3961,3962,3963,3964,3965,3966,3967,3968,3969,3970,3971,3972,3973,3974,3975,3976,3977,3978,3979,3980,3981,3982,3983,3984,3985,3986,3987,3988,3989,3990,3991,3992,3993,3994,3995,3996,3997,3998,3999,4000,4001,4002,4003,4004,4005,4006,4007,4008,4009,4010,4011,4012,4013,4014,4015,4016,4017,4018,4019,4020,4021,4022,4023,4024,4025,4026,4027,4028,4029,4030,4031,4032,4033,4034,4035,4036,4037,4038,4039,4040,4041,4042,4043,4044,4045,4046,4047,4048,4049,4050,4051,4052,4053,4054,4055,4056,4057,4058,4059,4060,4061,4062,4063,4064,4065,4066,4067,4068,4069,4070,4071,4072,4073,4074,4075,4076,4077,4078,4079,4080,4081,4082,4083,4084,4085,4086,4087,4088,4089,4090,4091,4092,4093,4094,4095,4096,4097,4098,4099,4100,4101,4102,4103,4104,4105,4106,4107,4108,4109,4110,4111,4112,4113,4114,4115,4116,4117,4118,4119,4120,4121,4122,4123,4124,4125,4126,4127,4128,4129,4130,4131,4132,4133,4134,4135,4136,4137,4138,4139,4140,4141,4142,4143,4144,4145,4146,4147,4148,4149,4150,4151,4152,4153,4154,4155,4156,4157,4158,4159,4160,4161,4162,4163,4164,4165,4166,4167,4168,4169,4170,4171,4172,4173,4174,4175,4176,4177,4178,4179,4180,4181,4182,4183,4184,4185,4186,4187,4188,4189,4190,4191,4192,4193,4194,4195,4196,4197,4198,4199,4200,4201,4202,4203,4204,4205,4206,4207,4208,4209,4210,4211,4212,4213,4214,4215,4216,4217,4218,4219,4220,4221,4222,4223,4224,4225,4226,4227,4228,4229,4230,4231,4232,4233,4234,4235,4236,4237,4238,4239,4240,4241,4242,4243,4244,4245,4246,4247,4248,4249,4250,4251,4252,4253,4254,4255,4256,4257,4258,4259,4260,4261,4262,4263,4264,4265,4266,4267,4268,4269,4270,4271,4272,4273,4274,4275,4276,4277,4278,4279,4280,4281,4282,4283,4284,4285,4286,4287,4288,4289,4290,4291,4292,4293,4294,4295,4296,4297,4298,4299,4300,4301,4302,4303,4304,4305,4306,4307,4308,4309,4310,4311,4312,4313,4314,4315,4316,4317,4318,4319,4320,4321,4322,4323,4324,4325,4326,4327,4328,4329,4330,4331,4332,4333,4334,4335,4336,4337,4338,4339,4340,4341,4342,4343,4344,4345,4346,4347,4348,4349,4350,4351,4352,4353,4354,4355,4356,4357,4358,4359,4360,4361,4362,4363,4364,4365,4366,4367,4368,4369,4370,4371,4372,4373,4374,4375,4376,4377,4378,4379,4380,4381,4382,4383,4384,4385,4386,4387,4388,4389,4390,4391,4392,4393,4394,4395,4396,4397,4398,4399,4400,4401,4402,4403,4404,4405,4406,4407,4408,4409,4410,4411,4412,4413,4414,4415,4416,4417,4418,4419,4420,4421,4422,4423,4424,4425,4426,4427,4428,4429,4430,4431,4432,4433,4434,4435,4436,4437,4438,4439,4440,4441,4442,4443,4444,4445,4446,4447,4448,4449,4450,4451,4452,4453,4454,4455,4456,4457,4458,4459,4460,4461,4462,4463,4464,4465,4466,4467,4468,4469,4470,4471,4472,4473,4474,4475,4476,4477,4478,4479,4480,4481,4482,4483,4484,4485,4486,4487,4488,4489,4490,4491,4492,4493,4494,4495,4496,4497,4498,4499,4500,4501,4502,4503,4504,4505,4506,4507,4508,4509,4510,4511,4512,4513,4514,4515,4516,4517,4518,4519,4520,4521,4522,4523,4524,4525,4526,4527,4528,4529,4530,4531,4532,4533,4534,4535,4536,4537,4538,4539,4540,4541,4542,4543,4544,4545,4546,4547,4548,4549,4550,4551,4552,4553,4554,4555,4556,4557,4558,4559,4560,4561,4562,4563,4564,4565,4566,4567,4568,4569,4570,4571,4572,4573,4574,4575,4576,4577,4578,4579,4580,4581,4582,4583,4584,4585,4586,4587,4588,4589,4590,4591,4592,4593,4594,4595,4596,4597,4598,4599,4600,4601,4602,4603,4604,4605,4606,4607,4608,4609,4610,4611,4612,4613,4614,4615,4616,4617,4618,4619,4620,4621,4622,4623,4624,4625,4626,4627,4628,4629,4630,4631,4632,4633,4634,4635,4636,4637,4638,4639,4640,4641,4642,4643,4644,4645,4646,4647,4648,4649,4650,4651,4652,4653,4654,4655,4656,4657,4658,4659,4660,4661,4662,4663,4664,4665,4666,4667,4668,4669,4670,4671,4672,4673,4674,4675,4676,4677,4678,4679,4680,4681,4682,4683,4684,4685,4686,4687,4688,4689,4690,4691,4692,4693,4694,4695,4696,4697,4698,4699,4700,4701,4702,4703,4704,4705,4706,4707,4708,4709,4710,4711,4712,4713,4714,4715,4716,4717,4718,4719,4720,4721,4722,4723,4724,4725,4726,4727,4728,4729,4730,4731,4732,4733,4734,4735,4736,4737,4738,4739,4740,4741,4742,4743,4744,4745,4746,4747,4748,4749,4750,4751,4752,4753,4754,4755,4756,4757,4758,4759,4760,4761,4762,4763,4764,4765,4766,4767,4768,4769,4770,4771,4772,4773,4774,4775,4776,4777,4778,4779,4780,4781,4782,4783,4784,4785,4786,4787,4788,4789,4790,4791,4792,4793,4794,4795,4796,4797,4798,4799,4800,4801,4802,4803,4804,4805,4806,4807,4808,4809,4810,4811,4812,4813,4814,4815,4816,4817,4818,4819,4820,4821,4822,4823,4824,4825,4826,4827,4828,4829,4830,4831,4832,4833,4834,4835,4836,4837,4838,4839,4840,4841,4842,4843,4844,4845,4846,4847,4848,4849,4850,4851,4852,4853,4854,4855,4856,4857,4858,4859,4860,4861,4862,4863,4864,4865,4866,4867,4868,4869,4870,4871,4872,4873,4874,4875,4876,4877,4878,4879,4880,4881,4882,4883,4884,4885,4886,4887,4888,4889,4890,4891,4892,4893,4894,4895,4896,4897,4898,4899,4900,4901,4902,4903,4904,4905,4906,4907,4908,4909,4910,4911,4912,4913,4914,4915,4916,4917,4918,4919,4920,4921,4922,4923,4924,4925,4926,4927,4928,4929,4930,4931,4932,4933,4934,4935,4936,4937,4938,4939,4940,4941,4942,4943,4944,4945,4946,4947,4948,4949,4950,4951,4952,4953,4954,4955,4956,4957,4958,4959,4960,4961,4962,4963,4964,4965,4966,4967,4968,4969,4970,4971,4972,4973,4974,4975,4976,4977,4978,4979,4980,4981,4982,4983,4984,4985,4986,4987,4988,4989,4990,4991,4992,4993,4994,4995,4996,4997,4998,4999,5000,5001,5002,5003,5004,5005,5006,5007,5008,5009,5010,5011,5012,5013,5014,5015,5016,5017,5018,5019,5020,5021,5022,5023,5024,5025,5026,5027,5028,5029,5030,5031,5032,5033,5034,5035,5036,5037,5038,5039,5040,5041,5042,5043,5044,5045,5046,5047,5048,5049,5050,5051,5052,5053,5054,5055,5056,5057,5058,5059,5060,5061,5062,5063,5064,5065,5066,5067,5068,5069,5070,5071,5072,5073,5074,5075,5076,5077,5078,5079,5080,5081,5082,5083,5084,5085,5086,5087,5088,5089,5090,5091,5092,5093,5094,5095,5096,5097,5098,5099,5100,5101,5102,5103,5104,5105,5106,5107,5108,5109,5110,5111,5112,5113,5114,5115,5116,5117,5118,5119,5120,5121,5122,5123,5124,5125,5126,5127,5128,5129,5130,5131,5132,5133,5134,5135,5136,5137,5138,5139,5140,5141,5142,5143,5144,5145,5146,5147,5148,5149,5150,5151,5152,5153,5154,5155,5156,5157,5158,5159,5160,5161,5162,5163,5164,5165,5166,5167,5168,5169,5170,5171,5172,5173,5174,5175,5176,5177,5178,5179,5180,5181,5182,5183,5184,5185,5186,5187,5188,5189,5190,5191,5192,5193,5194,5195,5196,5197,5198,5199,5200,5201,5202,5203,5204,5205,5206,5207,5208,5209,5210,5211,5212,5213,5214,5215,5216,5217,5218,5219,5220,5221,5222,5223,5224,5225,5226,5227,5228,5229,5230,5231,5232,5233,5234,5235,5236,5237,5238,5239,5240,5241,5242,5243,5244,5245,5246,5247,5248,5249,5250,5251,5252,5253,5254,5255,5256,5257,5258,5259,5260,5261,5262,5263,5264,5265,5266,5267,5268,5269,5270,5271,5272,5273,5274,5275,5276,5277,5278,5279,5280,5281,5282,5283,5284,5285,5286,5287,5288,5289,5290,5291,5292,5293,5294,5295,5296,5297,5298,5299,5300,5301,5302,5303,5304,5305,5306,5307,5308,5309,5310,5311,5312,5313,5314,5315,5316,5317,5318,5319,5320,5321,5322,5323,5324,5325,5326,5327,5328,5329,5330,5331,5332,5333,5334,5335,5336,5337,5338,5339,5340,5341,5342,5343,5344,5345,5346,5347,5348,5349,5350,5351,5352,5353,5354,5355,5356,5357,5358,5359,5360,5361,5362,5363,5364,5365,5366,5367,5368,5369,5370,5371,5372,5373,5374,5375,5376,5377,5378,5379,5380,5381,5382,5383,5384,5385,5386,5387,5388,5389,5390,5391,5392,5393,5394,5395,5396,5397,5398,5399,5400,5401,5402,5403,5404,5405,5406,5407,5408,5409,5410,5411,5412,5413,5414,5415,5416,5417,5418,5419,5420,5421,5422,5423,5424,5425,5426,5427,5428,5429,5430,5431,5432,5433,5434,5435,5436,5437,5438,5439,5440,5441,5442,5443,5444,5445,5446,5447,5448,5449,5450,5451,5452,5453,5454,5455,5456,5457,5458,5459,5460,5461,5462,5463,5464,5465,5466,5467,5468,5469,5470,5471,5472,5473,5474,5475,5476,5477,5478,5479,5480,5481,5482,5483,5484,5485,5486,5487,5488,5489,5490,5491,5492,5493,5494,5495,5496,5497,5498,5499,5500,5501,5502,5503,5504,5505,5506,5507,5508,5509,5510,5511,5512,5513,5514,5515,5516,5517,5518,5519,5520,5521,5522,5523,5524,5525,5526,5527,5528,5529,5530,5531,5532,5533,5534,5535,5536,5537,5538,5539,5540,5541,5542,5543,5544,5545,5546,5547,5548,5549,5550,5551,5552,5553,5554,5555,5556,5557,5558,5559,5560,5561,5562,5563,5564,5565,5566,5567,5568,5569,5570,5571,5572,5573,5574,5575,5576,5577,5578,5579,5580,5581,5582,5583,5584,5585,5586,5587,5588,5589,5590,5591,5592,5593,5594,5595,5596,5597,5598,5599,5600,5601,5602,5603,5604,5605,5606,5607,5608,5609,5610,5611,5612,5613,5614,5615,5616,5617,5618,5619,5620,5621,5622,5623,5624,5625,5626,5627,5628,5629,5630,5631,5632,5633,5634,5635,5636,5637,5638,5639,5640,5641,5642,5643,5644,5645,5646,5647,5648,5649,5650,5651,5652,5653,5654,5655,5656,5657,5658,5659,5660,5661,5662,5663,5664,5665,5666,5667,5668,5669,5670,5671,5672,5673,5674,5675,5676,5677,5678,5679,5680,5681,5682,5683,5684,5685,5686,5687,5688,5689,5690,5691,5692,5693,5694,5695,5696,5697,5698,5699,5700,5701,5702,5703,5704,5705,5706,5707,5708,5709,5710,5711,5712,5713,5714,5715,5716,5717,5718,5719,5720,5721,5722,5723,5724,5725,5726,5727,5728,5729,5730,5731,5732,5733,5734,5735,5736,5737,5738,5739,5740,5741,5742,5743,5744,5745,5746,5747,5748,5749,5750,5751,5752,5753,5754,5755,5756,5757,5758,5759,5760,5761,5762,5763,5764,5765,5766,5767,5768,5769,5770,5771,5772,5773,5774,5775,5776,5777,5778,5779,5780,5781,5782,5783,5784,5785,5786,5787,5788,5789,5790,5791,5792,5793,5794,5795,5796,5797,5798,5799,5800,5801,5802,5803,5804,5805,5806,5807,5808,5809,5810,5811,5812,5813,5814,5815,5816,5817,5818,5819,5820,5821,5822,5823,5824,5825,5826,5827,5828,5829,5830,5831,5832,5833,5834,5835,5836,5837,5838,5839,5840,5841,5842,5843,5844,5845,5846,5847,5848,5849,5850,5851,5852,5853,5854,5855,5856,5857,5858,5859,5860,5861,5862,5863,5864,5865,5866,5867,5868,5869,5870,5871,5872,5873,5874,5875,5876,5877,5878,5879,5880,5881,5882,5883,5884,5885,5886,5887,5888,5889,5890,5891,5892,5893,5894,5895,5896,5897,5898,5899,5900,5901,5902,5903,5904,5905,5906,5907,5908,5909,5910,5911,5912,5913,5914,5915,5916,5917,5918,5919,5920,5921,5922,5923,5924,5925,5926,5927,5928,5929,5930,5931,5932,5933,5934,5935,5936,5937,5938,5939,5940,5941,5942,5943,5944,5945,5946,5947,5948,5949,5950,5951,5952,5953,5954,5955,5956,5957,5958,5959,5960,5961,5962,5963,5964,5965,5966,5967,5968,5969,5970,5971,5972,5973,5974,5975,5976,5977,5978,5979,5980,5981,5982,5983,5984,5985,5986,5987,5988,5989,5990,5991,5992,5993,5994,5995,5996,5997,5998,5999,6000,6001,6002,6003,6004,6005,6006,6007,6008,6009,6010,6011,6012,6013,6014,6015,6016,6017,6018,6019,6020,6021,6022,6023,6024,6025,6026,6027,6028,6029,6030,6031,6032,6033,6034,6035,6036,6037,6038,6039,6040,6041,6042,6043,6044,6045,6046,6047,6048,6049,6050,6051,6052,6053,6054,6055,6056,6057,6058,6059,6060,6061,6062,6063,6064,6065,6066,6067,6068,6069,6070,6071,6072,6073,6074,6075,6076,6077,6078,6079,6080,6081,6082,6083,6084,6085,6086,6087,6088,6089,6090,6091,6092,6093,6094,6095,6096,6097,6098,6099,6100,6101,6102,6103,6104,6105,6106,6107,6108,6109,6110,6111,6112,6113,6114,6115,6116,6117,6118,6119,6120,6121,6122,6123,6124,6125,6126,6127,6128,6129,6130,6131,6132,6133,6134,6135,6136,6137,6138,6139,6140,6141,6142,6143,6144,6145,6146,6147,6148,6149,6150,6151,6152,6153,6154,6155,6156,6157,6158,6159,6160,6161,6162,6163,6164,6165,6166,6167,6168,6169,6170,6171,6172,6173,6174,6175,6176,6177,6178,6179,6180,6181,6182,6183,6184,6185,6186,6187,6188,6189,6190,6191,6192,6193,6194,6195,6196,6197,6198,6199,6200,6201,6202,6203,6204,6205,6206,6207,6208,6209,6210,6211,6212,6213,6214,6215,6216,6217,6218,6219,6220,6221,6222,6223,6224,6225,6226,6227,6228,6229,6230,6231,6232,6233,6234,6235,6236,6237,6238,6239,6240,6241,6242,6243,6244,6245,6246,6247,6248,6249,6250,6251,6252,6253,6254,6255,6256,6257,6258,6259,6260,6261,6262,6263,6264,6265,6266,6267,6268,6269,6270,6271,6272,6273,6274,6275,6276,6277,6278,6279,6280,6281,6282,6283,6284,6285,6286,6287,6288,6289,6290,6291,6292,6293,6294,6295,6296,6297,6298,6299,6300,6301,6302,6303,6304,6305,6306,6307,6308,6309,6310,6311,6312,6313,6314,6315,6316,6317,6318,6319,6320,6321,6322,6323,6324,6325,6326,6327,6328,6329,6330,6331,6332,6333,6334,6335,6336,6337,6338,6339,6340,6341,6342,6343,6344,6345,6346,6347,6348,6349,6350,6351,6352,6353,6354,6355,6356,6357,6358,6359,6360,6361,6362,6363,6364,6365,6366,6367,6368,6369,6370,6371,6372,6373,6374,6375,6376,6377,6378,6379,6380,6381,6382,6383,6384,6385,6386,6387,6388,6389,6390,6391,6392,6393,6394,6395,6396,6397,6398,6399,6400,6401,6402,6403,6404,6405,6406,6407,6408,6409,6410,6411,6412,6413,6414,6415,6416,6417,6418,6419,6420,6421,6422,6423,6424,6425,6426,6427,6428,6429,6430,6431,6432,6433,6434,6435,6436,6437,6438,6439,6440,6441,6442,6443,6444,6445,6446,6447,6448,6449,6450,6451,6452,6453,6454,6455,6456,6457,6458,6459,6460,6461,6462,6463,6464,6465,6466,6467,6468,6469,6470,6471,6472,6473,6474,6475,6476,6477,6478,6479,6480,6481,6482,6483,6484,6485,6486,6487,6488,6489,6490,6491,6492,6493,6494,6495,6496,6497,6498,6499,6500,6501,6502,6503,6504,6505,6506,6507,6508,6509,6510,6511,6512,6513,6514,6515,6516,6517,6518,6519,6520,6521,6522,6523,6524,6525,6526,6527,6528,6529,6530,6531,6532,6533,6534,6535,6536,6537,6538,6539,6540,6541,6542,6543,6544,6545,6546,6547,6548,6549,6550,6551,6552,6553,6554,6555,6556,6557,6558,6559,6560,6561,6562,6563,6564,6565,6566,6567,6568,6569,6570,6571,6572,6573,6574,6575,6576,6577,6578,6579,6580,6581,6582,6583,6584,6585,6586,6587,6588,6589,6590,6591,6592,6593,6594,6595,6596,6597,6598,6599,6600,6601,6602,6603,6604,6605,6606,6607,6608,6609,6610,6611,6612,6613,6614,6615,6616,6617,6618,6619,6620,6621,6622,6623,6624,6625,6626,6627,6628,6629,6630,6631,6632,6633,6634,6635,6636,6637,6638,6639,6640,6641,6642,6643,6644,6645,6646,6647,6648,6649,6650,6651,6652,6653,6654,6655,6656,6657,6658,6659,6660,6661,6662,6663,6664,6665,6666,6667,6668,6669,6670,6671,6672,6673,6674,6675,6676,6677,6678,6679,6680,6681,6682,6683,6684,6685,6686,6687,6688,6689,6690,6691,6692,6693,6694,6695,6696,6697,6698,6699,6700,6701,6702,6703,6704,6705,6706,6707,6708,6709,6710,6711,6712,6713,6714,6715,6716,6717,6718,6719,6720,6721,6722,6723,6724,6725,6726,6727,6728,6729,6730,6731,6732,6733,6734,6735,6736,6737,6738,6739,6740,6741,6742,6743,6744,6745,6746,6747,6748,6749,6750,6751,6752,6753,6754,6755,6756,6757,6758,6759,6760,6761,6762,6763,6764,6765,6766,6767,6768,6769,6770,6771,6772,6773,6774,6775,6776,6777,6778,6779,6780,6781,6782,6783,6784,6785,6786,6787,6788,6789,6790,6791,6792,6793,6794,6795,6796,6797,6798,6799,6800,6801,6802,6803,6804,6805,6806,6807,6808,6809,6810,6811,6812,6813,6814,6815,6816,6817,6818,6819,6820,6821,6822,6823,6824,6825,6826,6827,6828,6829,6830,6831,6832,6833,6834,6835,6836,6837,6838,6839,6840,6841,6842,6843,6844,6845,6846,6847,6848,6849,6850,6851,6852,6853,6854,6855,6856,6857,6858,6859,6860,6861,6862,6863,6864,6865,6866,6867,6868,6869,6870,6871,6872,6873,6874,6875,6876,6877,6878,6879,6880,6881,6882,6883,6884,6885,6886,6887,6888,6889,6890,6891,6892,6893,6894,6895,6896,6897,6898,6899,6900,6901,6902,6903,6904,6905,6906,6907,6908,6909,6910,6911,6912,6913,6914,6915,6916,6917,6918,6919,6920,6921,6922,6923,6924,6925,6926,6927,6928,6929,6930,6931,6932,6933,6934,6935,6936,6937,6938,6939,6940,6941,6942,6943,6944,6945,6946,6947,6948,6949,6950,6951,6952,6953,6954,6955,6956,6957,6958,6959,6960,6961,6962,6963,6964,6965,6966,6967,6968,6969,6970,6971,6972,6973,6974,6975,6976,6977,6978,6979,6980,6981,6982,6983,6984,6985,6986,6987,6988,6989,6990,6991,6992,6993,6994,6995,6996,6997,6998,6999,7000,7001,7002,7003,7004,7005,7006,7007,7008,7009,7010,7011,7012,7013,7014,7015,7016,7017,7018,7019,7020,7021,7022,7023,7024,7025,7026,7027,7028,7029,7030,7031,7032,7033,7034,7035,7036,7037,7038,7039,7040,7041,7042,7043,7044,7045,7046,7047,7048,7049,7050,7051,7052,7053,7054,7055,7056,7057,7058,7059,7060,7061,7062,7063,7064,7065,7066,7067,7068,7069,7070,7071,7072,7073,7074,7075,7076,7077,7078,7079,7080,7081,7082,7083,7084,7085,7086,7087,7088,7089,7090,7091,7092,7093,7094,7095,7096,7097,7098,7099,7100,7101,7102,7103,7104,7105,7106,7107,7108,7109,7110,7111,7112,7113,7114,7115,7116,7117,7118,7119,7120,7121,7122,7123,7124,7125,7126,7127,7128,7129,7130,7131,7132,7133,7134,7135,7136,7137,7138,7139,7140,7141,7142,7143,7144,7145,7146,7147,7148,7149,7150,7151,7152,7153,7154,7155,7156,7157,7158,7159,7160,7161,7162,7163,7164,7165,7166,7167,7168,7169,7170,7171,7172,7173,7174,7175,7176,7177,7178,7179,7180,7181,7182,7183,7184,7185,7186,7187,7188,7189,7190,7191,7192,7193,7194,7195,7196,7197,7198,7199,7200,7201,7202,7203,7204,7205,7206,7207,7208,7209,7210,7211,7212,7213,7214,7215,7216,7217,7218,7219,7220,7221,7222,7223,7224,7225,7226,7227,7228,7229,7230,7231,7232,7233,7234,7235,7236,7237,7238,7239,7240,7241,7242,7243,7244,7245,7246,7247,7248,7249,7250,7251,7252,7253,7254,7255,7256,7257,7258,7259,7260,7261,7262,7263,7264,7265,7266,7267,7268,7269,7270,7271,7272,7273,7274,7275,7276,7277,7278,7279,7280,7281,7282,7283,7284,7285,7286,7287,7288,7289,7290,7291,7292,7293,7294,7295,7296,7297,7298,7299,7300,7301,7302,7303,7304,7305,7306,7307,7308,7309,7310,7311,7312,7313,7314,7315,7316,7317,7318,7319,7320,7321,7322,7323,7324,7325,7326,7327,7328,7329,7330,7331,7332,7333,7334,7335,7336,7337,7338,7339,7340,7341,7342,7343,7344,7345,7346,7347,7348,7349,7350,7351,7352,7353,7354,7355,7356,7357,7358,7359,7360,7361,7362,7363,7364,7365,7366,7367,7368,7369,7370,7371,7372,7373,7374,7375,7376,7377,7378,7379,7380,7381,7382,7383,7384,7385,7386,7387,7388,7389,7390,7391,7392,7393,7394,7395,7396,7397,7398,7399,7400,7401,7402,7403,7404,7405,7406,7407,7408,7409,7410,7411,7412,7413,7414,7415,7416,7417,7418,7419,7420,7421,7422,7423,7424,7425,7426,7427,7428,7429,7430,7431,7432,7433,7434,7435,7436,7437,7438,7439,7440,7441,7442,7443,7444,7445,7446,7447,7448,7449,7450,7451,7452,7453,7454,7455,7456,7457,7458,7459,7460,7461,7462,7463,7464,7465,7466,7467,7468,7469,7470,7471,7472,7473,7474,7475,7476,7477,7478,7479,7480,7481,7482,7483,7484,7485,7486,7487,7488,7489,7490,7491,7492,7493,7494,7495,7496,7497,7498,7499,7500,7501,7502,7503,7504,7505,7506,7507,7508,7509,7510,7511,7512,7513,7514,7515,7516,7517,7518,7519,7520,7521,7522,7523,7524,7525,7526,7527,7528,7529,7530,7531,7532,7533,7534,7535,7536,7537,7538,7539,7540,7541,7542,7543,7544,7545,7546,7547,7548,7549,7550,7551,7552,7553,7554,7555,7556,7557,7558,7559,7560,7561,7562,7563,7564,7565,7566,7567,7568,7569,7570,7571,7572,7573,7574,7575,7576,7577,7578,7579,7580,7581,7582,7583,7584,7585,7586,7587,7588,7589,7590,7591,7592,7593,7594,7595,7596,7597,7598,7599,7600,7601,7602,7603,7604,7605,7606,7607,7608,7609,7610,7611,7612,7613,7614,7615,7616,7617,7618,7619,7620,7621,7622,7623,7624,7625,7626,7627,7628,7629,7630,7631,7632,7633,7634,7635,7636,7637,7638,7639,7640,7641,7642,7643,7644,7645,7646,7647,7648,7649,7650,7651,7652,7653,7654,7655,7656,7657,7658,7659,7660,7661,7662,7663,7664,7665,7666,7667,7668,7669,7670,7671,7672,7673,7674,7675,7676,7677,7678,7679,7680,7681,7682,7683,7684,7685,7686,7687,7688,7689,7690,7691,7692,7693,7694,7695,7696,7697,7698,7699,7700,7701,7702,7703,7704,7705,7706,7707,7708,7709,7710,7711,7712,7713,7714,7715,7716,7717,7718,7719,7720,7721,7722,7723,7724,7725,7726,7727,7728,7729,7730,7731,7732,7733,7734,7735,7736,7737,7738,7739,7740,7741,7742,7743,7744,7745,7746,7747,7748,7749,7750,7751,7752,7753,7754,7755,7756,7757,7758,7759,7760,7761,7762,7763,7764,7765,7766,7767,7768,7769,7770,7771,7772,7773,7774,7775,7776,7777,7778,7779,7780,7781,7782,7783,7784,7785,7786,7787,7788,7789,7790,7791,7792,7793,7794,7795,7796,7797,7798,7799,7800,7801,7802,7803,7804,7805,7806,7807,7808,7809,7810,7811,7812,7813,7814,7815,7816,7817,7818,7819,7820,7821,7822,7823,7824,7825,7826,7827,7828,7829,7830,7831,7832,7833,7834,7835,7836,7837,7838,7839,7840,7841,7842,7843,7844,7845,7846,7847,7848,7849,7850,7851,7852,7853,7854,7855,7856,7857,7858,7859,7860,7861,7862,7863,7864,7865,7866,7867,7868,7869,7870,7871,7872,7873,7874,7875,7876,7877,7878,7879,7880,7881,7882,7883,7884,7885,7886,7887,7888,7889,7890,7891,7892,7893,7894,7895,7896,7897,7898,7899,7900,7901,7902,7903,7904,7905,7906,7907,7908,7909,7910,7911,7912,7913,7914,7915,7916,7917,7918,7919,7920,7921,7922,7923,7924,7925,7926,7927,7928,7929,7930,7931,7932,7933,7934,7935,7936,7937,7938,7939,7940,7941,7942,7943,7944,7945,7946,7947,7948,7949,7950,7951,7952,7953,7954,7955,7956,7957,7958,7959,7960,7961,7962,7963,7964,7965,7966,7967,7968,7969,7970,7971,7972,7973,7974,7975,7976,7977,7978,7979,7980,7981,7982,7983,7984,7985,7986,7987,7988,7989,7990,7991,7992,7993,7994,7995,7996,7997,7998,7999,8000,8001,8002,8003,8004,8005,8006,8007,8008,8009,8010,8011,8012,8013,8014,8015,8016,8017,8018,8019,8020,8021,8022,8023,8024,8025,8026,8027,8028,8029,8030,8031,8032,8033,8034,8035,8036,8037,8038,8039,8040,8041,8042,8043,8044,8045,8046,8047,8048,8049,8050,8051,8052,8053,8054,8055,8056,8057,8058,8059,8060,8061,8062,8063,8064,8065,8066,8067,8068,8069,8070,8071,8072,8073,8074,8075,8076,8077,8078,8079,8080,8081,8082,8083,8084,8085,8086,8087,8088,8089,8090,8091,8092,8093,8094,8095,8096,8097,8098,8099,8100,8101,8102,8103,8104,8105,8106,8107,8108,8109,8110,8111,8112,8113,8114,8115,8116,8117,8118,8119,8120,8121,8122,8123,8124,8125,8126,8127,8128,8129,8130,8131,8132,8133,8134,8135,8136,8137,8138,8139,8140,8141,8142,8143,8144,8145,8146,8147,8148,8149,8150,8151,8152,8153,8154,8155,8156,8157,8158,8159,8160,8161,8162,8163,8164,8165,8166,8167,8168,8169,8170,8171,8172,8173,8174,8175,8176,8177,8178,8179,8180,8181,8182,8183,8184,8185,8186,8187,8188,8189,8190,8191,8192,8193,8194,8195,8196,8197,8198,8199,8200,8201,8202,8203,8204,8205,8206,8207,8208,8209,8210,8211,8212,8213,8214,8215,8216,8217,8218,8219,8220,8221,8222,8223,8224,8225,8226,8227,8228,8229,8230,8231,8232,8233,8234,8235,8236,8237,8238,8239,8240,8241,8242,8243,8244,8245,8246,8247,8248,8249,8250,8251,8252,8253,8254,8255,8256,8257,8258,8259,8260,8261,8262,8263,8264,8265,8266,8267,8268,8269,8270,8271,8272,8273,8274,8275,8276,8277,8278,8279,8280,8281,8282,8283,8284,8285,8286,8287,8288,8289,8290,8291,8292,8293,8294,8295,8296,8297,8298,8299,8300,8301,8302,8303,8304,8305,8306,8307,8308,8309,8310,8311,8312,8313,8314,8315,8316,8317,8318,8319,8320,8321,8322,8323,8324,8325,8326,8327,8328,8329,8330,8331,8332,8333,8334,8335,8336,8337,8338,8339,8340,8341,8342,8343,8344,8345,8346,8347,8348,8349,8350,8351,8352,8353,8354,8355,8356,8357,8358,8359,8360,8361,8362,8363,8364,8365,8366,8367,8368,8369,8370,8371,8372,8373,8374,8375,8376,8377,8378,8379,8380,8381,8382,8383,8384,8385,8386,8387,8388,8389,8390,8391,8392,8393,8394,8395,8396,8397,8398,8399,8400,8401,8402,8403,8404,8405,8406,8407,8408,8409,8410,8411,8412,8413,8414,8415,8416,8417,8418,8419,8420,8421,8422,8423,8424,8425,8426,8427,8428,8429,8430,8431,8432,8433,8434,8435,8436,8437,8438,8439,8440,8441,8442,8443,8444,8445,8446,8447,8448,8449,8450,8451,8452,8453,8454,8455,8456,8457,8458,8459,8460,8461,8462,8463,8464,8465,8466,8467,8468,8469,8470,8471,8472,8473,8474,8475,8476,8477,8478,8479,8480,8481,8482,8483,8484,8485,8486,8487,8488,8489,8490,8491,8492,8493,8494,8495,8496,8497,8498,8499,8500,8501,8502,8503,8504,8505,8506,8507,8508,8509,8510,8511,8512,8513,8514,8515,8516,8517,8518,8519,8520,8521,8522,8523,8524,8525,8526,8527,8528,8529,8530,8531,8532,8533,8534,8535,8536,8537,8538,8539,8540,8541,8542,8543,8544,8545,8546,8547,8548,8549,8550,8551,8552,8553,8554,8555,8556,8557,8558,8559,8560,8561,8562,8563,8564,8565,8566,8567,8568,8569,8570,8571,8572,8573,8574,8575,8576,8577,8578,8579,8580,8581,8582,8583,8584,8585,8586,8587,8588,8589,8590,8591,8592,8593,8594,8595,8596,8597,8598,8599,8600,8601,8602,8603,8604,8605,8606,8607,8608,8609,8610,8611,8612,8613,8614,8615,8616,8617,8618,8619,8620,8621,8622,8623,8624,8625,8626,8627,8628,8629,8630,8631,8632,8633,8634,8635,8636,8637,8638,8639,8640,8641,8642,8643,8644,8645,8646,8647,8648,8649,8650,8651,8652,8653,8654,8655,8656,8657,8658,8659,8660,8661,8662,8663,8664,8665,8666,8667,8668,8669,8670,8671,8672,8673,8674,8675,8676,8677,8678,8679,8680,8681,8682,8683,8684,8685,8686,8687,8688,8689,8690,8691,8692,8693,8694,8695,8696,8697,8698,8699,8700,8701,8702,8703,8704,8705,8706,8707,8708,8709,8710,8711,8712,8713,8714,8715,8716,8717,8718,8719,8720,8721,8722,8723,8724,8725,8726,8727,8728,8729,8730,8731,8732,8733,8734,8735,8736,8737,8738,8739,8740,8741,8742,8743,8744,8745,8746,8747,8748,8749,8750,8751,8752,8753,8754,8755,8756,8757,8758,8759,8760,8761,8762,8763,8764,8765,8766,8767,8768,8769,8770,8771,8772,8773,8774,8775,8776,8777,8778,8779,8780,8781,8782,8783,8784,8785,8786,8787,8788,8789,8790,8791,8792,8793,8794,8795,8796,8797,8798,8799,8800,8801,8802,8803,8804,8805,8806,8807,8808,8809,8810,8811,8812,8813,8814,8815,8816,8817,8818,8819,8820,8821,8822,8823,8824,8825,8826,8827,8828,8829,8830,8831,8832,8833,8834,8835,8836,8837,8838,8839,8840,8841,8842,8843,8844,8845,8846,8847,8848,8849,8850,8851,8852,8853,8854,8855,8856,8857,8858,8859,8860,8861,8862,8863,8864,8865,8866,8867,8868,8869,8870,8871,8872,8873,8874,8875,8876,8877,8878,8879,8880,8881,8882,8883,8884,8885,8886,8887,8888,8889,8890,8891,8892,8893,8894,8895,8896,8897,8898,8899,8900,8901,8902,8903,8904,8905,8906,8907,8908,8909,8910,8911,8912,8913,8914,8915,8916,8917,8918,8919,8920,8921,8922,8923,8924,8925,8926,8927,8928,8929,8930,8931,8932,8933,8934,8935,8936,8937,8938,8939,8940,8941,8942,8943,8944,8945,8946,8947,8948,8949,8950,8951,8952,8953,8954,8955,8956,8957,8958,8959,8960,8961,8962,8963,8964,8965,8966,8967,8968,8969,8970,8971,8972,8973,8974,8975,8976,8977,8978,8979,8980,8981,8982,8983,8984,8985,8986,8987,8988,8989,8990,8991,8992,8993,8994,8995,8996,8997,8998,8999,9000,9001,9002,9003,9004,9005,9006,9007,9008,9009,9010,9011,9012,9013,9014,9015,9016,9017,9018,9019,9020,9021,9022,9023,9024,9025,9026,9027,9028,9029,9030,9031,9032,9033,9034,9035,9036,9037,9038,9039,9040,9041,9042,9043,9044,9045,9046,9047,9048,9049,9050,9051,9052,9053,9054,9055,9056,9057,9058,9059,9060,9061,9062,9063,9064,9065,9066,9067,9068,9069,9070,9071,9072,9073,9074,9075,9076,9077,9078,9079,9080,9081,9082,9083,9084,9085,9086,9087,9088,9089,9090,9091,9092,9093,9094,9095,9096,9097,9098,9099,9100,9101,9102,9103,9104,9105,9106,9107,9108,9109,9110,9111,9112,9113,9114,9115,9116,9117,9118,9119,9120,9121,9122,9123,9124,9125,9126,9127,9128,9129,9130,9131,9132,9133,9134,9135,9136,9137,9138,9139,9140,9141,9142,9143,9144,9145,9146,9147,9148,9149,9150,9151,9152,9153,9154,9155,9156,9157,9158,9159,9160,9161,9162,9163,9164,9165,9166,9167,9168,9169,9170,9171,9172,9173,9174,9175,9176,9177,9178,9179,9180,9181,9182,9183,9184,9185,9186,9187,9188,9189,9190,9191,9192,9193,9194,9195,9196,9197,9198,9199,9200,9201,9202,9203,9204,9205,9206,9207,9208,9209,9210,9211,9212,9213,9214,9215,9216,9217,9218,9219,9220,9221,9222,9223,9224,9225,9226,9227,9228,9229,9230,9231,9232,9233,9234,9235,9236,9237,9238,9239,9240,9241,9242,9243,9244,9245,9246,9247,9248,9249,9250,9251,9252,9253,9254,9255,9256,9257,9258,9259,9260,9261,9262,9263,9264,9265,9266,9267,9268,9269,9270,9271,9272,9273,9274,9275,9276,9277,9278,9279,9280,9281,9282,9283,9284,9285,9286,9287,9288,9289,9290,9291,9292,9293,9294,9295,9296,9297,9298,9299,9300,9301,9302,9303,9304,9305,9306,9307,9308,9309,9310,9311,9312,9313,9314,9315,9316,9317,9318,9319,9320,9321,9322,9323,9324,9325,9326,9327,9328,9329,9330,9331,9332,9333,9334,9335,9336,9337,9338,9339,9340,9341,9342,9343,9344,9345,9346,9347,9348,9349,9350,9351,9352,9353,9354,9355,9356,9357,9358,9359,9360,9361,9362,9363,9364,9365,9366,9367,9368,9369,9370,9371,9372,9373,9374,9375,9376,9377,9378,9379,9380,9381,9382,9383,9384,9385,9386,9387,9388,9389,9390,9391,9392,9393,9394,9395,9396,9397,9398,9399,9400,9401,9402,9403,9404,9405,9406,9407,9408,9409,9410,9411,9412,9413,9414,9415,9416,9417,9418,9419,9420,9421,9422,9423,9424,9425,9426,9427,9428,9429,9430,9431,9432,9433,9434,9435,9436,9437,9438,9439,9440,9441,9442,9443,9444,9445,9446,9447,9448,9449,9450,9451,9452,9453,9454,9455,9456,9457,9458,9459,9460,9461,9462,9463,9464,9465,9466,9467,9468,9469,9470,9471,9472,9473,9474,9475,9476,9477,9478,9479,9480,9481,9482,9483,9484,9485,9486,9487,9488,9489,9490,9491,9492,9493,9494,9495,9496,9497,9498,9499,9500,9501,9502,9503,9504,9505,9506,9507,9508,9509,9510,9511,9512,9513,9514,9515,9516,9517,9518,9519,9520,9521,9522,9523,9524,9525,9526,9527,9528,9529,9530,9531,9532,9533,9534,9535,9536,9537,9538,9539,9540,9541,9542,9543,9544,9545,9546,9547,9548,9549,9550,9551,9552,9553,9554,9555,9556,9557,9558,9559,9560,9561,9562,9563,9564,9565,9566,9567,9568,9569,9570,9571,9572,9573,9574,9575,9576,9577,9578,9579,9580,9581,9582,9583,9584,9585,9586,9587,9588,9589,9590,9591,9592,9593,9594,9595,9596,9597,9598,9599,9600,9601,9602,9603,9604,9605,9606,9607,9608,9609,9610,9611,9612,9613,9614,9615,9616,9617,9618,9619,9620,9621,9622,9623,9624,9625,9626,9627,9628,9629,9630,9631,9632,9633,9634,9635,9636,9637,9638,9639,9640,9641,9642,9643,9644,9645,9646,9647,9648,9649,9650,9651,9652,9653,9654,9655,9656,9657,9658,9659,9660,9661,9662,9663,9664,9665,9666,9667,9668,9669,9670,9671,9672,9673,9674,9675,9676,9677,9678,9679,9680,9681,9682,9683,9684,9685,9686,9687,9688,9689,9690,9691,9692,9693,9694,9695,9696,9697,9698,9699,9700,9701,9702,9703,9704,9705,9706,9707,9708,9709,9710,9711,9712,9713,9714,9715,9716,9717,9718,9719,9720,9721,9722,9723,9724,9725,9726,9727,9728,9729,9730,9731,9732,9733,9734,9735,9736,9737,9738,9739,9740,9741,9742,9743,9744,9745,9746,9747,9748,9749,9750,9751,9752,9753,9754,9755,9756,9757,9758,9759,9760,9761,9762,9763,9764,9765,9766,9767,9768,9769,9770,9771,9772,9773,9774,9775,9776,9777,9778,9779,9780,9781,9782,9783,9784,9785,9786,9787,9788,9789,9790,9791,9792,9793,9794,9795,9796,9797,9798,9799,9800,9801,9802,9803,9804,9805,9806,9807,9808,9809,9810,9811,9812,9813,9814,9815,9816,9817,9818,9819,9820,9821,9822,9823,9824,9825,9826,9827,9828,9829,9830,9831,9832,9833,9834,9835,9836,9837,9838,9839,9840,9841,9842,9843,9844,9845,9846,9847,9848,9849,9850,9851,9852,9853,9854,9855,9856,9857,9858,9859,9860,9861,9862,9863,9864,9865,9866,9867,9868,9869,9870,9871,9872,9873,9874,9875,9876,9877,9878,9879,9880,9881,9882,9883,9884,9885,9886,9887,9888,9889,9890,9891,9892,9893,9894,9895,9896,9897,9898,9899,9900,9901,9902,9903,9904,9905,9906,9907,9908,9909,9910,9911,9912,9913,9914,9915,9916,9917,9918,9919,9920,9921,9922,9923,9924,9925,9926,9927,9928,9929,9930,9931,9932,9933,9934,9935,9936,9937,9938,9939,9940,9941,9942,9943,9944,9945,9946,9947,9948,9949,9950,9951,9952,9953,9954,9955,9956,9957,9958,9959,9960,9961,9962,9963,9964,9965,9966,9967,9968,9969,9970,9971,9972,9973,9974,9975,9976,9977,9978,9979,9980,9981,9982,9983,9984,9985,9986,9987,9988,9989,9990,9991,9992,9993,9994,9995,9996,9997,9998,9999,10000,10001,10002,10003,10004,10005,10006,10007,10008,10009,10010,10011,10012,10013,10014,10015,10016,10017,10018,10019,10020,10021,10022,10023,10024,10025,10026,10027,10028,10029,10030,10031,10032,10033,10034,10035,10036,10037,10038,10039,10040,10041,10042,10043,10044,10045,10046,10047,10048,10049,10050,10051,10052,10053,10054,10055,10056,10057,10058,10059,10060,10061,10062,10063,10064,10065,10066,10067,10068,10069,10070,10071,10072,10073,10074,10075,10076,10077,10078,10079,10080,10081,10082,10083,10084,10085,10086,10087,10088,10089,10090,10091,10092,10093,10094,10095,10096,10097,10098,10099,10100,10101,10102,10103,10104,10105,10106,10107,10108,10109,10110,10111,10112,10113,10114,10115,10116,10117,10118,10119,10120,10121,10122,10123,10124,10125,10126,10127,10128,10129,10130,10131,10132,10133,10134,10135,10136,10137,10138,10139,10140,10141,10142,10143,10144,10145,10146,10147,10148,10149,10150,10151,10152,10153,10154,10155,10156,10157,10158,10159,10160,10161,10162,10163,10164,10165,10166,10167,10168,10169,10170,10171,10172,10173,10174,10175,10176,10177,10178,10179,10180,10181,10182,10183,10184,10185,10186,10187,10188,10189,10190,10191,10192,10193,10194,10195,10196,10197,10198,10199,10200,10201,10202,10203,10204,10205,10206,10207,10208,10209,10210,10211,10212,10213,10214,10215,10216,10217,10218,10219,10220,10221,10222,10223,10224,10225,10226,10227,10228,10229,10230,10231,10232,10233,10234,10235,10236,10237,10238,10239,10240,10241,10242,10243,10244,10245,10246,10247,10248,10249,10250,10251,10252,10253,10254,10255,10256,10257,10258,10259,10260,10261,10262,10263,10264,10265,10266,10267,10268,10269,10270,10271,10272,10273,10274,10275,10276,10277,10278,10279,10280,10281,10282,10283,10284,10285,10286,10287,10288,10289,10290,10291,10292,10293,10294,10295,10296,10297,10298,10299,10300,10301,10302,10303,10304,10305,10306,10307,10308,10309,10310,10311,10312,10313,10314,10315,10316,10317,10318,10319,10320,10321,10322,10323,10324,10325,10326,10327,10328,10329,10330,10331,10332,10333,10334,10335,10336,10337,10338,10339,10340,10341,10342,10343,10344,10345,10346,10347,10348,10349,10350,10351,10352,10353,10354,10355,10356,10357,10358,10359,10360,10361,10362,10363,10364,10365,10366,10367,10368,10369,10370,10371,10372,10373,10374,10375,10376,10377,10378,10379,10380,10381,10382,10383,10384,10385,10386,10387,10388,10389,10390,10391,10392,10393,10394,10395,10396,10397,10398,10399,10400,10401,10402,10403,10404,10405,10406,10407,10408,10409,10410,10411,10412,10413,10414,10415,10416,10417,10418,10419,10420,10421,10422,10423,10424,10425,10426,10427,10428,10429,10430,10431,10432,10433,10434,10435,10436,10437,10438,10439,10440,10441,10442,10443,10444,10445,10446,10447,10448,10449,10450,10451,10452,10453,10454,10455,10456,10457,10458,10459,10460,10461,10462,10463,10464,10465,10466,10467,10468,10469,10470,10471,10472,10473,10474,10475,10476,10477,10478,10479,10480,10481,10482,10483,10484,10485,10486,10487,10488,10489,10490,10491,10492,10493,10494,10495,10496,10497,10498,10499,10500,10501,10502,10503,10504,10505,10506,10507,10508,10509,10510,10511,10512,10513,10514,10515,10516,10517,10518,10519,10520,10521,10522,10523,10524,10525,10526,10527,10528,10529,10530,10531,10532,10533,10534,10535,10536,10537,10538,10539,10540,10541,10542,10543,10544,10545,10546,10547,10548,10549,10550,10551,10552,10553,10554,10555,10556,10557,10558,10559,10560,10561,10562,10563,10564,10565,10566,10567,10568,10569,10570,10571,10572,10573,10574,10575,10576,10577,10578,10579,10580,10581,10582,10583,10584,10585,10586,10587,10588,10589,10590,10591,10592,10593,10594,10595,10596,10597,10598,10599,10600,10601,10602,10603,10604,10605,10606,10607,10608,10609,10610,10611,10612,10613,10614,10615,10616,10617,10618,10619,10620,10621,10622,10623,10624,10625,10626,10627,10628,10629,10630,10631,10632,10633,10634,10635,10636,10637,10638,10639,10640,10641,10642,10643,10644,10645,10646,10647,10648,10649,10650,10651,10652,10653,10654,10655,10656,10657,10658,10659,10660,10661,10662,10663,10664,10665,10666,10667,10668,10669,10670,10671,10672,10673,10674,10675,10676,10677,10678,10679,10680,10681,10682,10683,10684,10685,10686,10687,10688,10689,10690,10691,10692,10693,10694,10695,10696,10697,10698,10699,10700,10701,10702,10703,10704,10705,10706,10707,10708,10709,10710,10711,10712,10713,10714,10715,10716,10717,10718,10719,10720,10721,10722,10723,10724,10725,10726,10727,10728,10729,10730,10731,10732,10733,10734,10735,10736,10737,10738,10739,10740,10741,10742,10743,10744,10745,10746,10747,10748,10749,10750,10751,10752,10753,10754,10755,10756,10757,10758,10759,10760,10761,10762,10763,10764,10765,10766,10767,10768,10769,10770,10771,10772,10773,10774,10775,10776,10777,10778,10779,10780,10781,10782,10783,10784,10785,10786,10787,10788,10789,10790,10791,10792,10793,10794,10795,10796,10797,10798,10799,10800,10801,10802,10803,10804,10805,10806,10807,10808,10809,10810,10811,10812,10813,10814,10815,10816,10817,10818,10819,10820,10821,10822,10823,10824,10825,10826,10827,10828,10829,10830,10831,10832,10833,10834,10835,10836,10837,10838,10839,10840,10841,10842,10843,10844,10845,10846,10847,10848,10849,10850,10851,10852,10853,10854,10855,10856,10857,10858,10859,10860,10861,10862,10863,10864,10865,10866,10867,10868,10869,10870,10871,10872,10873,10874,10875,10876,10877,10878,10879,10880,10881,10882,10883,10884,10885,10886,10887,10888,10889,10890,10891,10892,10893,10894,10895,10896,10897,10898,10899,10900,10901,10902,10903,10904,10905,10906,10907,10908,10909,10910,10911,10912,10913,10914,10915,10916,10917,10918,10919,10920,10921,10922,10923,10924,10925,10926,10927,10928,10929,10930,10931,10932,10933,10934,10935,10936,10937,10938,10939,10940,10941,10942,10943,10944,10945,10946,10947,10948,10949,10950,10951,10952,10953,10954,10955,10956,10957,10958,10959,10960,10961,10962,10963,10964,10965,10966,10967,10968,10969,10970,10971,10972,10973,10974,10975,10976,10977,10978,10979,10980,10981,10982,10983,10984,10985,10986,10987,10988,10989,10990,10991,10992,10993,10994,10995,10996,10997,10998,10999,11000,11001,11002,11003,11004,11005,11006,11007,11008,11009,11010,11011,11012,11013,11014,11015,11016,11017,11018,11019,11020,11021,11022,11023,11024,11025,11026,11027,11028,11029,11030,11031,11032,11033,11034,11035,11036,11037,11038,11039,11040,11041,11042,11043,11044,11045,11046,11047,11048,11049,11050,11051,11052,11053,11054,11055,11056,11057,11058,11059,11060,11061,11062,11063,11064,11065,11066,11067,11068,11069,11070,11071,11072,11073,11074,11075,11076,11077,11078,11079,11080,11081,11082,11083,11084,11085,11086,11087,11088,11089,11090,11091,11092,11093,11094,11095,11096,11097,11098,11099,11100,11101,11102,11103,11104,11105,11106,11107,11108,11109,11110,11111,11112,11113,11114,11115,11116,11117,11118,11119,11120,11121,11122,11123,11124,11125,11126,11127,11128,11129,11130,11131,11132,11133,11134,11135,11136,11137,11138,11139,11140,11141,11142,11143,11144,11145,11146,11147,11148,11149,11150,11151,11152,11153,11154,11155,11156,11157,11158,11159,11160,11161,11162,11163,11164,11165,11166,11167,11168,11169,11170,11171,11172,11173,11174,11175,11176,11177,11178,11179,11180,11181,11182,11183,11184,11185,11186,11187,11188,11189,11190,11191,11192,11193,11194,11195,11196,11197,11198,11199,11200,11201,11202,11203,11204,11205,11206,11207,11208,11209,11210,11211,11212,11213,11214,11215,11216,11217,11218,11219,11220,11221,11222,11223,11224,11225,11226,11227,11228,11229,11230,11231,11232,11233,11234,11235,11236,11237,11238,11239,11240,11241,11242,11243,11244,11245,11246,11247,11248,11249,11250,11251,11252,11253,11254,11255,11256,11257,11258,11259,11260,11261,11262,11263,11264,11265,11266,11267,11268,11269,11270,11271,11272,11273,11274,11275,11276,11277,11278,11279,11280,11281,11282,11283,11284,11285,11286,11287,11288,11289,11290,11291,11292,11293,11294,11295,11296,11297,11298,11299,11300,11301,11302,11303,11304,11305,11306,11307,11308,11309,11310,11311,11312,11313,11314,11315,11316,11317,11318,11319,11320,11321,11322,11323,11324,11325,11326,11327,11328,11329,11330,11331,11332,11333,11334,11335,11336,11337,11338,11339,11340,11341,11342,11343,11344,11345,11346,11347,11348,11349,11350,11351,11352,11353,11354,11355,11356,11357,11358,11359,11360,11361,11362,11363,11364,11365,11366,11367,11368,11369,11370,11371,11372,11373,11374,11375,11376,11377,11378,11379,11380,11381,11382,11383,11384,11385,11386,11387,11388,11389,11390,11391,11392,11393,11394,11395,11396,11397,11398,11399,11400,11401,11402,11403,11404,11405,11406,11407,11408,11409,11410,11411,11412,11413,11414,11415,11416,11417,11418,11419,11420,11421,11422,11423,11424,11425,11426,11427,11428,11429,11430,11431,11432,11433,11434,11435,11436,11437,11438,11439,11440,11441,11442,11443,11444,11445,11446,11447,11448,11449,11450,11451,11452,11453,11454,11455,11456,11457,11458,11459,11460,11461,11462,11463,11464,11465,11466,11467,11468,11469,11470,11471,11472,11473,11474,11475,11476,11477,11478,11479,11480,11481,11482,11483,11484,11485,11486,11487,11488,11489,11490,11491,11492,11493,11494,11495,11496,11497,11498,11499,11500,11501,11502,11503,11504,11505,11506,11507,11508,11509,11510,11511,11512,11513,11514,11515,11516,11517,11518,11519,11520,11521,11522,11523,11524,11525,11526,11527,11528,11529,11530,11531,11532,11533,11534,11535,11536,11537,11538,11539,11540,11541,11542,11543,11544,11545,11546,11547,11548,11549,11550,11551,11552,11553,11554,11555,11556,11557,11558,11559,11560,11561,11562,11563,11564,11565,11566,11567,11568,11569,11570,11571,11572,11573,11574,11575,11576,11577,11578,11579,11580,11581,11582,11583,11584,11585,11586,11587,11588,11589,11590,11591,11592,11593,11594,11595,11596,11597,11598,11599,11600,11601,11602,11603,11604,11605,11606,11607,11608,11609,11610,11611,11612,11613,11614,11615,11616,11617,11618,11619,11620,11621,11622,11623,11624,11625,11626,11627,11628,11629,11630,11631,11632,11633,11634,11635,11636,11637,11638,11639,11640,11641,11642,11643,11644,11645,11646,11647,11648,11649,11650,11651,11652,11653,11654,11655,11656,11657,11658,11659,11660,11661,11662,11663,11664,11665,11666,11667,11668,11669,11670,11671,11672,11673,11674,11675,11676,11677,11678,11679,11680,11681,11682,11683,11684,11685,11686,11687,11688,11689,11690,11691,11692,11693,11694,11695,11696,11697,11698,11699,11700,11701,11702,11703,11704,11705,11706,11707,11708,11709,11710,11711,11712,11713,11714,11715,11716,11717,11718,11719,11720,11721,11722,11723,11724,11725,11726,11727,11728,11729,11730,11731,11732,11733,11734,11735,11736,11737,11738,11739,11740,11741,11742,11743,11744,11745,11746,11747,11748,11749,11750,11751,11752,11753,11754,11755,11756,11757,11758,11759,11760,11761,11762,11763,11764,11765,11766,11767,11768,11769,11770,11771,11772,11773,11774,11775,11776,11777,11778,11779,11780,11781,11782,11783,11784,11785,11786,11787,11788,11789,11790,11791,11792,11793,11794,11795,11796,11797,11798,11799,11800,11801,11802,11803,11804,11805,11806,11807,11808,11809,11810,11811,11812,11813,11814,11815,11816,11817,11818,11819,11820,11821,11822,11823,11824,11825,11826,11827,11828,11829,11830,11831,11832,11833,11834,11835,11836,11837,11838,11839,11840,11841,11842,11843,11844,11845,11846,11847,11848,11849,11850,11851,11852,11853,11854,11855,11856,11857,11858,11859,11860,11861,11862,11863,11864,11865,11866,11867,11868,11869,11870,11871,11872,11873,11874,11875,11876,11877,11878,11879,11880,11881,11882,11883,11884,11885,11886,11887,11888,11889,11890,11891,11892,11893,11894,11895,11896,11897,11898,11899,11900,11901,11902,11903,11904,11905,11906,11907,11908,11909,11910,11911,11912,11913,11914,11915,11916,11917,11918,11919,11920,11921,11922,11923,11924,11925,11926,11927,11928,11929,11930,11931,11932,11933,11934,11935,11936,11937,11938,11939,11940,11941,11942,11943,11944,11945,11946,11947,11948,11949,11950,11951,11952,11953,11954,11955,11956,11957,11958,11959,11960,11961,11962,11963,11964,11965,11966,11967,11968,11969,11970,11971,11972,11973,11974,11975,11976,11977,11978,11979,11980,11981,11982,11983,11984,11985,11986,11987,11988,11989,11990,11991,11992,11993,11994,11995,11996,11997,11998,11999,12000,12001,12002,12003,12004,12005,12006,12007,12008,12009,12010,12011,12012,12013,12014,12015,12016,12017,12018,12019,12020,12021,12022,12023,12024,12025,12026,12027,12028,12029,12030,12031,12032,12033,12034,12035,12036,12037,12038,12039,12040,12041,12042,12043,12044,12045,12046,12047,12048,12049,12050,12051,12052,12053,12054,12055,12056,12057,12058,12059,12060,12061,12062,12063,12064,12065,12066,12067,12068,12069,12070,12071,12072,12073,12074,12075,12076,12077,12078,12079,12080,12081,12082,12083,12084,12085,12086,12087,12088,12089,12090,12091,12092,12093,12094,12095,12096,12097,12098,12099,12100,12101,12102,12103,12104,12105,12106,12107,12108,12109,12110,12111,12112,12113,12114,12115,12116,12117,12118,12119,12120,12121,12122,12123,12124,12125,12126,12127,12128,12129,12130,12131,12132,12133,12134,12135,12136,12137,12138,12139,12140,12141,12142,12143,12144,12145,12146,12147,12148,12149,12150,12151,12152,12153,12154,12155,12156,12157,12158,12159,12160,12161,12162,12163,12164,12165,12166,12167,12168,12169,12170,12171,12172,12173,12174,12175,12176,12177,12178,12179,12180,12181,12182,12183,12184,12185,12186,12187,12188,12189,12190,12191,12192,12193,12194,12195,12196,12197,12198,12199,12200,12201,12202,12203,12204,12205,12206,12207,12208,12209,12210,12211,12212,12213,12214,12215,12216,12217,12218,12219,12220,12221,12222,12223,12224,12225,12226,12227,12228,12229,12230,12231,12232,12233,12234,12235,12236,12237,12238,12239,12240,12241,12242,12243,12244,12245,12246,12247,12248,12249,12250,12251,12252,12253,12254,12255,12256,12257,12258,12259,12260,12261,12262,12263,12264,12265,12266,12267,12268,12269,12270,12271,12272,12273,12274,12275,12276,12277,12278,12279,12280,12281,12282,12283,12284,12285,12286,12287,12288,12289,12290,12291,12292,12293,12294,12295,12296,12297,12298,12299,12300,12301,12302,12303,12304,12305,12306,12307,12308,12309,12310,12311,12312,12313,12314,12315,12316,12317,12318,12319,12320,12321,12322,12323,12324,12325,12326,12327,12328,12329,12330,12331,12332,12333,12334,12335,12336,12337,12338,12339,12340,12341,12342,12343,12344,12345,12346,12347,12348,12349,12350,12351,12352,12353,12354,12355,12356,12357,12358,12359,12360,12361,12362,12363,12364,12365,12366,12367,12368,12369,12370,12371,12372,12373,12374,12375,12376,12377,12378,12379,12380,12381,12382,12383,12384,12385,12386,12387,12388,12389,12390,12391,12392,12393,12394,12395,12396,12397,12398,12399,12400,12401,12402,12403,12404,12405,12406,12407,12408,12409,12410,12411,12412,12413,12414,12415,12416,12417,12418,12419,12420,12421,12422,12423,12424,12425,12426,12427,12428,12429,12430,12431,12432,12433,12434,12435,12436,12437,12438,12439,12440,12441,12442,12443,12444,12445,12446,12447,12448,12449,12450,12451,12452,12453,12454,12455,12456,12457,12458,12459,12460,12461,12462,12463,12464,12465,12466,12467,12468,12469,12470,12471,12472,12473,12474,12475,12476,12477,12478,12479,12480,12481,12482,12483,12484,12485,12486,12487,12488,12489,12490,12491,12492,12493,12494,12495,12496,12497,12498,12499,12500,12501,12502,12503,12504,12505,12506,12507,12508,12509,12510,12511,12512,12513,12514,12515,12516,12517,12518,12519,12520,12521,12522,12523,12524,12525,12526,12527,12528,12529,12530,12531,12532,12533,12534,12535,12536,12537,12538,12539,12540,12541,12542,12543,12544,12545,12546,12547,12548,12549,12550,12551,12552,12553,12554,12555,12556,12557,12558,12559,12560,12561,12562,12563,12564,12565,12566,12567,12568,12569,12570,12571,12572,12573,12574,12575,12576,12577,12578,12579,12580,12581,12582,12583,12584,12585,12586,12587,12588,12589,12590,12591,12592,12593,12594,12595,12596,12597,12598,12599,12600,12601,12602,12603,12604,12605,12606,12607,12608,12609,12610,12611,12612,12613,12614,12615,12616,12617,12618,12619,12620,12621,12622,12623,12624,12625,12626,12627,12628,12629,12630,12631,12632,12633,12634,12635,12636,12637,12638,12639,12640,12641,12642,12643,12644,12645,12646,12647,12648,12649,12650,12651,12652,12653,12654,12655,12656,12657,12658,12659,12660,12661,12662,12663,12664,12665,12666,12667,12668,12669,12670,12671,12672,12673,12674,12675,12676,12677,12678,12679,12680,12681,12682,12683,12684,12685,12686,12687,12688,12689,12690,12691,12692,12693,12694,12695,12696,12697,12698,12699,12700,12701,12702,12703,12704,12705,12706,12707,12708,12709,12710,12711,12712,12713,12714,12715,12716,12717,12718,12719,12720,12721,12722,12723,12724,12725,12726,12727,12728,12729,12730,12731,12732,12733,12734,12735,12736,12737,12738,12739,12740,12741,12742,12743,12744,12745,12746,12747,12748,12749,12750,12751,12752,12753,12754,12755,12756,12757,12758,12759,12760,12761,12762,12763,12764,12765,12766,12767,12768,12769,12770,12771,12772,12773,12774,12775,12776,12777,12778,12779,12780,12781,12782,12783,12784,12785,12786,12787,12788,12789,12790,12791,12792,12793,12794,12795,12796,12797,12798,12799,12800,12801,12802,12803,12804,12805,12806,12807,12808,12809,12810,12811,12812,12813,12814,12815,12816,12817,12818,12819,12820,12821,12822,12823,12824,12825,12826,12827,12828,12829,12830,12831,12832,12833,12834,12835,12836,12837,12838,12839,12840,12841,12842,12843,12844,12845,12846,12847,12848,12849,12850,12851,12852,12853,12854,12855,12856,12857,12858,12859,12860,12861,12862,12863,12864,12865,12866,12867,12868,12869,12870,12871,12872,12873,12874,12875,12876,12877,12878,12879,12880,12881,12882,12883,12884,12885,12886,12887,12888,12889,12890,12891,12892,12893,12894,12895,12896,12897,12898,12899,12900,12901,12902,12903,12904,12905,12906,12907,12908,12909,12910,12911,12912,12913,12914,12915,12916,12917,12918,12919,12920,12921,12922,12923,12924,12925,12926,12927,12928,12929,12930,12931,12932,12933,12934,12935,12936,12937,12938,12939,12940,12941,12942,12943,12944,12945,12946,12947,12948,12949,12950,12951,12952,12953,12954,12955,12956,12957,12958,12959,12960,12961,12962,12963,12964,12965,12966,12967,12968,12969,12970,12971,12972,12973,12974,12975,12976,12977,12978,12979,12980,12981,12982,12983,12984,12985,12986,12987,12988,12989,12990,12991,12992,12993,12994,12995,12996,12997,12998,12999,13000,13001,13002,13003,13004,13005,13006,13007,13008,13009,13010,13011,13012,13013,13014,13015,13016,13017,13018,13019,13020,13021,13022,13023,13024,13025,13026,13027,13028,13029,13030,13031,13032,13033,13034,13035,13036,13037,13038,13039,13040,13041,13042,13043,13044,13045,13046,13047,13048,13049,13050,13051,13052,13053,13054,13055,13056,13057,13058,13059,13060,13061,13062,13063,13064,13065,13066,13067,13068,13069,13070,13071,13072,13073,13074,13075,13076,13077,13078,13079,13080,13081,13082,13083,13084,13085,13086,13087,13088,13089,13090,13091,13092,13093,13094,13095,13096,13097,13098,13099,13100,13101,13102,13103,13104,13105,13106,13107,13108,13109,13110,13111,13112,13113,13114,13115,13116,13117,13118,13119,13120,13121,13122,13123,13124,13125,13126,13127,13128,13129,13130,13131,13132,13133,13134,13135,13136,13137,13138,13139,13140,13141,13142,13143,13144,13145,13146,13147,13148,13149,13150,13151,13152,13153,13154,13155,13156,13157,13158,13159,13160,13161,13162,13163,13164,13165,13166,13167,13168,13169,13170,13171,13172,13173,13174,13175,13176,13177,13178,13179,13180,13181,13182,13183,13184,13185,13186,13187,13188,13189,13190,13191,13192,13193,13194,13195,13196,13197,13198,13199,13200,13201,13202,13203,13204,13205,13206,13207,13208,13209,13210,13211,13212,13213,13214,13215,13216,13217,13218,13219,13220,13221,13222,13223,13224,13225,13226,13227,13228,13229,13230,13231,13232,13233,13234,13235,13236,13237,13238,13239,13240,13241,13242,13243,13244,13245,13246,13247,13248,13249,13250,13251,13252,13253,13254,13255,13256,13257,13258,13259,13260,13261,13262,13263,13264,13265,13266,13267,13268,13269,13270,13271,13272,13273,13274,13275,13276,13277,13278,13279,13280,13281,13282,13283,13284,13285,13286,13287,13288,13289,13290,13291,13292,13293,13294,13295,13296,13297,13298,13299,13300,13301,13302,13303,13304,13305,13306,13307,13308,13309,13310,13311,13312,13313,13314,13315,13316,13317,13318,13319,13320,13321,13322,13323,13324,13325,13326,13327,13328,13329,13330,13331,13332,13333,13334,13335,13336,13337,13338,13339,13340,13341,13342,13343,13344,13345,13346,13347,13348,13349,13350,13351,13352,13353,13354,13355,13356,13357,13358,13359,13360,13361,13362,13363,13364,13365,13366,13367,13368,13369,13370,13371,13372,13373,13374,13375,13376,13377,13378,13379,13380,13381,13382,13383,13384,13385,13386,13387,13388,13389,13390,13391,13392,13393,13394,13395,13396,13397,13398,13399,13400,13401,13402,13403,13404,13405,13406,13407,13408,13409,13410,13411,13412,13413,13414,13415,13416,13417,13418,13419,13420,13421,13422,13423,13424,13425,13426,13427,13428,13429,13430,13431,13432,13433,13434,13435,13436,13437,13438,13439,13440,13441,13442,13443,13444,13445,13446,13447,13448,13449,13450,13451,13452,13453,13454,13455,13456,13457,13458,13459,13460,13461,13462,13463,13464,13465,13466,13467,13468,13469,13470,13471,13472,13473,13474,13475,13476,13477,13478,13479,13480,13481,13482,13483,13484,13485,13486,13487,13488,13489,13490,13491,13492,13493,13494,13495,13496,13497,13498,13499,13500,13501,13502,13503,13504,13505,13506,13507,13508,13509,13510,13511,13512,13513,13514,13515,13516,13517,13518,13519,13520,13521,13522,13523,13524,13525,13526,13527,13528,13529,13530,13531,13532,13533,13534,13535,13536,13537,13538,13539,13540,13541,13542,13543,13544,13545,13546,13547,13548,13549,13550,13551,13552,13553,13554,13555,13556,13557,13558,13559,13560,13561,13562,13563,13564,13565,13566,13567,13568,13569,13570,13571,13572,13573,13574,13575,13576,13577,13578,13579,13580,13581,13582,13583,13584,13585,13586,13587,13588,13589,13590,13591,13592,13593,13594,13595,13596,13597,13598,13599,13600,13601,13602,13603,13604,13605,13606,13607,13608,13609,13610,13611,13612,13613,13614,13615,13616,13617,13618,13619,13620,13621,13622,13623,13624,13625,13626,13627,13628,13629,13630,13631,13632,13633,13634,13635,13636,13637,13638,13639,13640,13641,13642,13643,13644,13645,13646,13647,13648,13649,13650,13651,13652,13653,13654,13655,13656,13657,13658,13659,13660,13661,13662,13663,13664,13665,13666,13667,13668,13669,13670,13671,13672,13673,13674,13675,13676,13677,13678,13679,13680,13681,13682,13683,13684,13685,13686,13687,13688,13689,13690,13691,13692,13693,13694,13695,13696,13697,13698,13699,13700,13701,13702,13703,13704,13705,13706,13707,13708,13709,13710,13711,13712,13713,13714,13715,13716,13717,13718,13719,13720,13721,13722,13723,13724,13725,13726,13727,13728,13729,13730,13731,13732,13733,13734,13735,13736,13737,13738,13739,13740,13741,13742,13743,13744,13745,13746,13747,13748,13749,13750,13751,13752,13753,13754,13755,13756,13757,13758,13759,13760,13761,13762,13763,13764,13765,13766,13767,13768,13769,13770,13771,13772,13773,13774,13775,13776,13777,13778,13779,13780,13781,13782,13783,13784,13785,13786,13787,13788,13789,13790,13791,13792,13793,13794,13795,13796,13797,13798,13799,13800,13801,13802,13803,13804,13805,13806,13807,13808,13809,13810,13811,13812,13813,13814,13815,13816,13817,13818,13819,13820,13821,13822,13823,13824,13825,13826,13827,13828,13829,13830,13831,13832,13833,13834,13835,13836,13837,13838,13839,13840,13841,13842,13843,13844,13845,13846,13847,13848,13849,13850,13851,13852,13853,13854,13855,13856,13857,13858,13859,13860,13861,13862,13863,13864,13865,13866,13867,13868,13869,13870,13871,13872,13873,13874,13875,13876,13877,13878,13879,13880,13881,13882,13883,13884,13885,13886,13887,13888,13889,13890,13891,13892,13893,13894,13895,13896,13897,13898,13899,13900,13901,13902,13903,13904,13905,13906,13907,13908,13909,13910,13911,13912,13913,13914,13915,13916,13917,13918,13919,13920,13921,13922,13923,13924,13925,13926,13927,13928,13929,13930,13931,13932,13933,13934,13935,13936,13937,13938,13939,13940,13941,13942,13943,13944,13945,13946,13947,13948,13949,13950,13951,13952,13953,13954,13955,13956,13957,13958,13959,13960,13961,13962,13963,13964,13965,13966,13967,13968,13969,13970,13971,13972,13973,13974,13975,13976,13977,13978,13979,13980,13981,13982,13983,13984,13985,13986,13987,13988,13989,13990,13991,13992,13993,13994,13995,13996,13997,13998,13999,14000,14001,14002,14003,14004,14005,14006,14007,14008,14009,14010,14011,14012,14013,14014,14015,14016,14017,14018,14019,14020,14021,14022,14023,14024,14025,14026,14027,14028,14029,14030,14031,14032,14033,14034,14035,14036,14037,14038,14039,14040,14041,14042,14043,14044,14045,14046,14047,14048,14049,14050,14051,14052,14053,14054,14055,14056,14057,14058,14059,14060,14061,14062,14063,14064,14065,14066,14067,14068,14069,14070,14071,14072,14073,14074,14075,14076,14077,14078,14079,14080,14081,14082,14083,14084,14085,14086,14087,14088,14089,14090,14091,14092,14093,14094,14095,14096,14097,14098,14099,14100,14101,14102,14103,14104,14105,14106,14107,14108,14109,14110,14111,14112,14113,14114,14115,14116,14117,14118,14119,14120,14121,14122,14123,14124,14125,14126,14127,14128,14129,14130,14131,14132,14133,14134,14135,14136,14137,14138,14139,14140,14141,14142,14143,14144,14145,14146,14147,14148,14149,14150,14151,14152,14153,14154,14155,14156,14157,14158,14159,14160,14161,14162,14163,14164,14165,14166,14167,14168,14169,14170,14171,14172,14173,14174,14175,14176,14177,14178,14179,14180,14181,14182,14183,14184,14185,14186,14187,14188,14189,14190,14191,14192,14193,14194,14195,14196,14197,14198,14199,14200,14201,14202,14203,14204,14205,14206,14207,14208,14209,14210,14211,14212,14213,14214,14215,14216,14217,14218,14219,14220,14221,14222,14223,14224,14225,14226,14227,14228,14229,14230,14231,14232,14233,14234,14235,14236,14237,14238,14239,14240,14241,14242,14243,14244,14245,14246,14247,14248,14249,14250,14251,14252,14253,14254,14255,14256,14257,14258,14259,14260,14261,14262,14263,14264,14265,14266,14267,14268,14269,14270,14271,14272,14273,14274,14275,14276,14277,14278,14279,14280,14281,14282,14283,14284,14285,14286,14287,14288,14289,14290,14291,14292,14293,14294,14295,14296,14297,14298,14299,14300,14301,14302,14303,14304,14305,14306,14307,14308,14309,14310,14311,14312,14313,14314,14315,14316,14317,14318,14319,14320,14321,14322,14323,14324,14325,14326,14327,14328,14329,14330,14331,14332,14333,14334,14335,14336,14337,14338,14339,14340,14341,14342,14343,14344,14345,14346,14347,14348,14349,14350,14351,14352,14353,14354,14355,14356,14357,14358,14359,14360,14361,14362,14363,14364,14365,14366,14367,14368,14369,14370,14371,14372,14373,14374,14375,14376,14377,14378,14379,14380,14381,14382,14383,14384,14385,14386,14387,14388,14389,14390,14391,14392,14393,14394,14395,14396,14397,14398,14399,14400,14401,14402,14403,14404,14405,14406,14407,14408,14409,14410,14411,14412,14413,14414,14415,14416,14417,14418,14419,14420,14421,14422,14423,14424,14425,14426,14427,14428,14429,14430,14431,14432,14433,14434,14435,14436,14437,14438,14439,14440,14441,14442,14443,14444,14445,14446,14447,14448,14449,14450,14451,14452,14453,14454,14455,14456,14457,14458,14459,14460,14461,14462,14463,14464,14465,14466,14467,14468,14469,14470,14471,14472,14473,14474,14475,14476,14477,14478,14479,14480,14481,14482,14483,14484,14485,14486,14487,14488,14489,14490,14491,14492,14493,14494,14495,14496,14497,14498,14499,14500,14501,14502,14503,14504,14505,14506,14507,14508,14509,14510,14511,14512,14513,14514,14515,14516,14517,14518,14519,14520,14521,14522,14523,14524,14525,14526,14527,14528,14529,14530,14531,14532,14533,14534,14535,14536,14537,14538,14539,14540,14541,14542,14543,14544,14545,14546,14547,14548,14549,14550,14551,14552,14553,14554,14555,14556,14557,14558,14559,14560,14561,14562,14563,14564,14565,14566,14567,14568,14569,14570,14571,14572,14573,14574,14575,14576,14577,14578,14579,14580,14581,14582,14583,14584,14585,14586,14587,14588,14589,14590,14591,14592,14593,14594,14595,14596,14597,14598,14599,14600,14601,14602,14603,14604,14605,14606,14607,14608,14609,14610,14611,14612,14613,14614,14615,14616,14617,14618,14619,14620,14621,14622,14623,14624,14625,14626,14627,14628,14629,14630,14631,14632,14633,14634,14635,14636,14637,14638,14639,14640,14641,14642,14643,14644,14645,14646,14647,14648,14649,14650,14651,14652,14653,14654,14655,14656,14657,14658,14659,14660,14661,14662,14663,14664,14665,14666,14667,14668,14669,14670,14671,14672,14673,14674,14675,14676,14677,14678,14679,14680,14681,14682,14683,14684,14685,14686,14687,14688,14689,14690,14691,14692,14693,14694,14695,14696,14697,14698,14699,14700,14701,14702,14703,14704,14705,14706,14707,14708,14709,14710,14711,14712,14713,14714,14715,14716,14717,14718,14719,14720,14721,14722,14723,14724,14725,14726,14727,14728,14729,14730,14731,14732,14733,14734,14735,14736,14737,14738,14739,14740,14741,14742,14743,14744,14745,14746,14747,14748,14749,14750,14751,14752,14753,14754,14755,14756,14757,14758,14759,14760,14761,14762,14763,14764,14765,14766,14767,14768,14769,14770,14771,14772,14773,14774,14775,14776,14777,14778,14779,14780,14781,14782,14783,14784,14785,14786,14787,14788,14789,14790,14791,14792,14793,14794,14795,14796,14797,14798,14799,14800,14801,14802,14803,14804,14805,14806,14807,14808,14809,14810,14811,14812,14813,14814,14815,14816,14817,14818,14819,14820,14821,14822,14823,14824,14825,14826,14827,14828,14829,14830,14831,14832,14833,14834,14835,14836,14837,14838,14839,14840,14841,14842,14843,14844,14845,14846,14847,14848,14849,14850,14851,14852,14853,14854,14855,14856,14857,14858,14859,14860,14861,14862,14863,14864,14865,14866,14867,14868,14869,14870,14871,14872,14873,14874,14875,14876,14877,14878,14879,14880,14881,14882,14883,14884,14885,14886,14887,14888,14889,14890,14891,14892,14893,14894,14895,14896,14897,14898,14899,14900,14901,14902,14903,14904,14905,14906,14907,14908,14909,14910,14911,14912,14913,14914,14915,14916,14917,14918,14919,14920,14921,14922,14923,14924,14925,14926,14927,14928,14929,14930,14931,14932,14933,14934,14935,14936,14937,14938,14939,14940,14941,14942,14943,14944,14945,14946,14947,14948,14949,14950,14951,14952,14953,14954,14955,14956,14957,14958,14959,14960,14961,14962,14963,14964,14965,14966,14967,14968,14969,14970,14971,14972,14973,14974,14975,14976,14977,14978,14979,14980,14981,14982,14983,14984,14985,14986,14987,14988,14989,14990,14991,14992,14993,14994,14995,14996,14997,14998,14999,15000,15001,15002,15003,15004,15005,15006,15007,15008,15009,15010,15011,15012,15013,15014,15015,15016,15017,15018,15019,15020,15021,15022,15023,15024,15025,15026,15027,15028,15029,15030,15031,15032,15033,15034,15035,15036,15037,15038,15039,15040,15041,15042,15043,15044,15045,15046,15047,15048,15049,15050,15051,15052,15053,15054,15055,15056,15057,15058,15059,15060,15061,15062,15063,15064,15065,15066,15067,15068,15069,15070,15071,15072,15073,15074,15075,15076,15077,15078,15079,15080,15081,15082,15083,15084,15085,15086,15087,15088,15089,15090,15091,15092,15093,15094,15095,15096,15097,15098,15099,15100,15101,15102,15103,15104,15105,15106,15107,15108,15109,15110,15111,15112,15113,15114,15115,15116,15117,15118,15119,15120,15121,15122,15123,15124,15125,15126,15127,15128,15129,15130,15131,15132,15133,15134,15135,15136,15137,15138,15139,15140,15141,15142,15143,15144,15145,15146,15147,15148,15149,15150,15151,15152,15153,15154,15155,15156,15157,15158,15159,15160,15161,15162,15163,15164,15165,15166,15167,15168,15169,15170,15171,15172,15173,15174,15175,15176,15177,15178,15179,15180,15181,15182,15183,15184,15185,15186,15187,15188,15189,15190,15191,15192,15193,15194,15195,15196,15197,15198,15199,15200,15201,15202,15203,15204,15205,15206,15207,15208,15209,15210,15211,15212,15213,15214,15215,15216,15217,15218,15219,15220,15221,15222,15223,15224,15225,15226,15227,15228,15229,15230,15231,15232,15233,15234,15235,15236,15237,15238,15239,15240,15241,15242,15243,15244,15245,15246,15247,15248,15249,15250,15251,15252,15253,15254,15255,15256,15257,15258,15259,15260,15261,15262,15263,15264,15265,15266,15267,15268,15269,15270,15271,15272,15273,15274,15275,15276,15277,15278,15279,15280,15281,15282,15283,15284,15285,15286,15287,15288,15289,15290,15291,15292,15293,15294,15295,15296,15297,15298,15299,15300,15301,15302,15303,15304,15305,15306,15307,15308,15309,15310,15311,15312,15313,15314,15315,15316,15317,15318,15319,15320,15321,15322,15323,15324,15325,15326,15327,15328,15329,15330,15331,15332,15333,15334,15335,15336,15337,15338,15339,15340,15341,15342,15343,15344,15345,15346,15347,15348,15349,15350,15351,15352,15353,15354,15355,15356,15357,15358,15359,15360,15361,15362,15363,15364,15365,15366,15367,15368,15369,15370,15371,15372,15373,15374,15375,15376,15377,15378,15379,15380,15381,15382,15383,15384,15385,15386,15387,15388,15389,15390,15391,15392,15393,15394,15395,15396,15397,15398,15399,15400,15401,15402,15403,15404,15405,15406,15407,15408,15409,15410,15411,15412,15413,15414,15415,15416,15417,15418,15419,15420,15421,15422,15423,15424,15425,15426,15427,15428,15429,15430,15431,15432,15433,15434,15435,15436,15437,15438,15439,15440,15441,15442,15443,15444,15445,15446,15447,15448,15449,15450,15451,15452,15453,15454,15455,15456,15457,15458,15459,15460,15461,15462,15463,15464,15465,15466,15467,15468,15469,15470,15471,15472,15473,15474,15475,15476,15477,15478,15479,15480,15481,15482,15483,15484,15485,15486,15487,15488,15489,15490,15491,15492,15493,15494,15495,15496,15497,15498,15499,15500,15501,15502,15503,15504,15505,15506,15507,15508,15509,15510,15511,15512,15513,15514,15515,15516,15517,15518,15519,15520,15521,15522,15523,15524,15525,15526,15527,15528,15529,15530,15531,15532,15533,15534,15535,15536,15537,15538,15539,15540,15541,15542,15543,15544,15545,15546,15547,15548,15549,15550,15551,15552,15553,15554,15555,15556,15557,15558,15559,15560,15561,15562,15563,15564,15565,15566,15567,15568,15569,15570,15571,15572,15573,15574,15575,15576,15577,15578,15579,15580,15581,15582,15583,15584,15585,15586,15587,15588,15589,15590,15591,15592,15593,15594,15595,15596,15597,15598,15599,15600,15601,15602,15603,15604,15605,15606,15607,15608,15609,15610,15611,15612,15613,15614,15615,15616,15617,15618,15619,15620,15621,15622,15623,15624,15625,15626,15627,15628,15629,15630,15631,15632,15633,15634,15635,15636,15637,15638,15639,15640,15641,15642,15643,15644,15645,15646,15647,15648,15649,15650,15651,15652,15653,15654,15655,15656,15657,15658,15659,15660,15661,15662,15663,15664,15665,15666,15667,15668,15669,15670,15671,15672,15673,15674,15675,15676,15677,15678,15679,15680,15681,15682,15683,15684,15685,15686,15687,15688,15689,15690,15691,15692,15693,15694,15695,15696,15697,15698,15699,15700,15701,15702,15703,15704,15705,15706,15707,15708,15709,15710,15711,15712,15713,15714,15715,15716,15717,15718,15719,15720,15721,15722,15723,15724,15725,15726,15727,15728,15729,15730,15731,15732,15733,15734,15735,15736,15737,15738,15739,15740,15741,15742,15743,15744,15745,15746,15747,15748,15749,15750,15751,15752,15753,15754,15755,15756,15757,15758,15759,15760,15761,15762,15763,15764,15765,15766,15767,15768,15769,15770,15771,15772,15773,15774,15775,15776,15777,15778,15779,15780,15781,15782,15783,15784,15785,15786,15787,15788,15789,15790,15791,15792,15793,15794,15795,15796,15797,15798,15799,15800,15801,15802,15803,15804,15805,15806,15807,15808,15809,15810,15811,15812,15813,15814,15815,15816,15817,15818,15819,15820,15821,15822,15823,15824,15825,15826,15827,15828,15829,15830,15831,15832,15833,15834,15835,15836,15837,15838,15839,15840,15841,15842,15843,15844,15845,15846,15847,15848,15849,15850,15851,15852,15853,15854,15855,15856,15857,15858,15859,15860,15861,15862,15863,15864,15865,15866,15867,15868,15869,15870,15871,15872,15873,15874,15875,15876,15877,15878,15879,15880,15881,15882,15883,15884,15885,15886,15887,15888,15889,15890,15891,15892,15893,15894,15895,15896,15897,15898,15899,15900,15901,15902,15903,15904,15905,15906,15907,15908,15909,15910,15911,15912,15913,15914,15915,15916,15917,15918,15919,15920,15921,15922,15923,15924,15925,15926,15927,15928,15929,15930,15931,15932,15933,15934,15935,15936,15937,15938,15939,15940,15941,15942,15943,15944,15945,15946,15947,15948,15949,15950,15951,15952,15953,15954,15955,15956,15957,15958,15959,15960,15961,15962,15963,15964,15965,15966,15967,15968,15969,15970,15971,15972,15973,15974,15975,15976,15977,15978,15979,15980,15981,15982,15983,15984,15985,15986,15987,15988,15989,15990,15991,15992,15993,15994,15995,15996,15997,15998,15999,16000,16001,16002,16003,16004,16005,16006,16007,16008,16009,16010,16011,16012,16013,16014,16015,16016,16017,16018,16019,16020,16021,16022,16023,16024,16025,16026,16027,16028,16029,16030,16031,16032,16033,16034,16035,16036,16037,16038,16039,16040,16041,16042,16043,16044,16045,16046,16047,16048,16049,16050,16051,16052,16053,16054,16055,16056,16057,16058,16059,16060,16061,16062,16063,16064,16065,16066,16067,16068,16069,16070,16071,16072,16073,16074,16075,16076,16077,16078,16079,16080,16081,16082,16083,16084,16085,16086,16087,16088,16089,16090,16091,16092,16093,16094,16095,16096,16097,16098,16099,16100,16101,16102,16103,16104,16105,16106,16107,16108,16109,16110,16111,16112,16113,16114,16115,16116,16117,16118,16119,16120,16121,16122,16123,16124,16125,16126,16127,16128,16129,16130,16131,16132,16133,16134,16135,16136,16137,16138,16139,16140,16141,16142,16143,16144,16145,16146,16147,16148,16149,16150,16151,16152,16153,16154,16155,16156,16157,16158,16159,16160,16161,16162,16163,16164,16165,16166,16167,16168,16169,16170,16171,16172,16173,16174,16175,16176,16177,16178,16179,16180,16181,16182,16183,16184,16185,16186,16187,16188,16189,16190,16191,16192,16193,16194,16195,16196,16197,16198,16199,16200,16201,16202,16203,16204,16205,16206,16207,16208,16209,16210,16211,16212,16213,16214,16215,16216,16217,16218,16219,16220,16221,16222,16223,16224,16225,16226,16227,16228,16229,16230,16231,16232,16233,16234,16235,16236,16237,16238,16239,16240,16241,16242,16243,16244,16245,16246,16247,16248,16249,16250,16251,16252,16253,16254,16255,16256,16257,16258,16259,16260,16261,16262,16263,16264,16265,16266,16267,16268,16269,16270,16271,16272,16273,16274,16275,16276,16277,16278,16279,16280,16281,16282,16283,16284,16285,16286,16287,16288,16289,16290,16291,16292,16293,16294,16295,16296,16297,16298,16299,16300,16301,16302,16303,16304,16305,16306,16307,16308,16309,16310,16311,16312,16313,16314,16315,16316,16317,16318,16319,16320,16321,16322,16323,16324,16325,16326,16327,16328,16329,16330,16331,16332,16333,16334,16335,16336,16337,16338,16339,16340,16341,16342,16343,16344,16345,16346,16347,16348,16349,16350,16351,16352,16353,16354,16355,16356,16357,16358,16359,16360,16361,16362,16363,16364,16365,16366,16367,16368,16369,16370,16371,16372,16373,16374,16375,16376,16377,16378,16379,16380,16381,16382,16383,16384,16385,16386,16387,16388,16389,16390,16391,16392,16393,16394,16395,16396,16397,16398,16399,16400,16401,16402,16403,16404,16405,16406,16407,16408,16409,16410,16411,16412,16413,16414,16415,16416,16417,16418,16419,16420,16421,16422,16423,16424,16425,16426,16427,16428,16429,16430,16431,16432,16433,16434,16435,16436,16437,16438,16439,16440,16441,16442,16443,16444,16445,16446,16447,16448,16449,16450,16451,16452,16453,16454,16455,16456,16457,16458,16459,16460,16461,16462,16463,16464,16465,16466,16467,16468,16469,16470,16471,16472,16473,16474,16475,16476,16477,16478,16479,16480,16481,16482,16483,16484,16485,16486,16487,16488,16489,16490,16491,16492,16493,16494,16495,16496,16497,16498,16499,16500,16501,16502,16503,16504,16505,16506,16507,16508,16509,16510,16511,16512,16513,16514,16515,16516,16517,16518,16519,16520,16521,16522,16523,16524,16525,16526,16527,16528,16529,16530,16531,16532,16533,16534,16535,16536,16537,16538,16539,16540,16541,16542,16543,16544,16545,16546,16547,16548,16549,16550,16551,16552,16553,16554,16555,16556,16557,16558,16559,16560,16561,16562,16563,16564,16565,16566,16567,16568,16569,16570,16571,16572,16573,16574,16575,16576,16577,16578,16579,16580,16581,16582,16583,16584,16585,16586,16587,16588,16589,16590,16591,16592,16593,16594,16595,16596,16597,16598,16599,16600,16601,16602,16603,16604,16605,16606,16607,16608,16609,16610,16611,16612,16613,16614,16615,16616,16617,16618,16619,16620,16621,16622,16623,16624,16625,16626,16627,16628,16629,16630,16631,16632,16633,16634,16635,16636,16637,16638,16639,16640,16641,16642,16643,16644,16645,16646,16647,16648,16649,16650,16651,16652,16653,16654,16655,16656,16657,16658,16659,16660,16661,16662,16663,16664,16665,16666,16667,16668,16669,16670,16671,16672,16673,16674,16675,16676,16677,16678,16679,16680,16681,16682,16683,16684,16685,16686,16687,16688,16689,16690,16691,16692,16693,16694,16695,16696,16697,16698,16699,16700,16701,16702,16703,16704,16705,16706,16707,16708,16709,16710,16711,16712,16713,16714,16715,16716,16717,16718,16719,16720,16721,16722,16723,16724,16725,16726,16727,16728,16729,16730,16731,16732,16733,16734,16735,16736,16737,16738,16739,16740,16741,16742,16743,16744,16745,16746,16747,16748,16749,16750,16751,16752,16753,16754,16755,16756,16757,16758,16759,16760,16761,16762,16763,16764,16765,16766,16767,16768,16769,16770,16771,16772,16773,16774,16775,16776,16777,16778,16779,16780,16781,16782,16783,16784,16785,16786,16787,16788,16789,16790,16791,16792,16793,16794,16795,16796,16797,16798,16799,16800,16801,16802,16803,16804,16805,16806,16807,16808,16809,16810,16811,16812,16813,16814,16815,16816,16817,16818,16819,16820,16821,16822,16823,16824,16825,16826,16827,16828,16829,16830,16831,16832,16833,16834,16835,16836,16837,16838,16839,16840,16841,16842,16843,16844,16845,16846,16847,16848,16849,16850,16851,16852,16853,16854,16855,16856,16857,16858,16859,16860,16861,16862,16863,16864,16865,16866,16867,16868,16869,16870,16871,16872,16873,16874,16875,16876,16877,16878,16879,16880,16881,16882,16883,16884,16885,16886,16887,16888,16889,16890,16891,16892,16893,16894,16895,16896,16897,16898,16899,16900,16901,16902,16903,16904,16905,16906,16907,16908,16909,16910,16911,16912,16913,16914,16915,16916,16917,16918,16919,16920,16921,16922,16923,16924,16925,16926,16927,16928,16929,16930,16931,16932,16933,16934,16935,16936,16937,16938,16939,16940,16941,16942,16943,16944,16945,16946,16947,16948,16949,16950,16951,16952,16953,16954,16955,16956,16957,16958,16959,16960,16961,16962,16963,16964,16965,16966,16967,16968,16969,16970,16971,16972,16973,16974,16975,16976,16977,16978,16979,16980,16981,16982,16983,16984,16985,16986,16987,16988,16989,16990,16991,16992,16993,16994,16995,16996,16997,16998,16999,17000,17001,17002,17003,17004,17005,17006,17007,17008,17009,17010,17011,17012,17013,17014,17015,17016,17017,17018,17019,17020,17021,17022,17023,17024,17025,17026,17027,17028,17029,17030,17031,17032,17033,17034,17035,17036,17037,17038,17039,17040,17041,17042,17043,17044,17045,17046,17047,17048,17049,17050,17051,17052,17053,17054,17055,17056,17057,17058,17059,17060,17061,17062,17063,17064,17065,17066,17067,17068,17069,17070,17071,17072,17073,17074,17075,17076,17077,17078,17079,17080,17081,17082,17083,17084,17085,17086,17087,17088,17089,17090,17091,17092,17093,17094,17095,17096,17097,17098,17099,17100,17101,17102,17103,17104,17105,17106,17107,17108,17109,17110,17111,17112,17113,17114,17115,17116,17117,17118,17119,17120,17121,17122,17123,17124,17125,17126,17127,17128,17129,17130,17131,17132,17133,17134,17135,17136,17137,17138,17139,17140,17141,17142,17143,17144,17145,17146,17147,17148,17149,17150,17151,17152,17153,17154,17155,17156,17157,17158,17159,17160,17161,17162,17163,17164,17165,17166,17167,17168,17169,17170,17171,17172,17173,17174,17175,17176,17177,17178,17179,17180,17181,17182,17183,17184,17185,17186,17187,17188,17189,17190,17191,17192,17193,17194,17195,17196,17197,17198,17199,17200,17201,17202,17203,17204,17205,17206,17207,17208,17209,17210,17211,17212,17213,17214,17215,17216,17217,17218,17219,17220,17221,17222,17223,17224,17225,17226,17227,17228,17229,17230,17231,17232,17233,17234,17235,17236,17237,17238,17239,17240,17241,17242,17243,17244,17245,17246,17247,17248,17249,17250,17251,17252,17253,17254,17255,17256,17257,17258,17259,17260,17261,17262,17263,17264,17265,17266,17267,17268,17269,17270,17271,17272,17273,17274,17275,17276,17277,17278,17279,17280,17281,17282,17283,17284,17285,17286,17287,17288,17289,17290,17291,17292,17293,17294,17295,17296,17297,17298,17299,17300,17301,17302,17303,17304,17305,17306,17307,17308,17309,17310,17311,17312,17313,17314,17315,17316,17317,17318,17319,17320,17321,17322,17323,17324,17325,17326,17327,17328,17329,17330,17331,17332,17333,17334,17335,17336,17337,17338,17339,17340,17341,17342,17343,17344,17345,17346,17347,17348,17349,17350,17351,17352,17353,17354,17355,17356,17357,17358,17359,17360,17361,17362,17363,17364,17365,17366,17367,17368,17369,17370,17371,17372,17373,17374,17375,17376,17377,17378,17379,17380,17381,17382,17383,17384,17385,17386,17387,17388,17389,17390,17391,17392,17393,17394,17395,17396,17397,17398,17399,17400,17401,17402,17403,17404,17405,17406,17407,17408,17409,17410,17411,17412,17413,17414,17415,17416,17417,17418,17419,17420,17421,17422,17423,17424,17425,17426,17427,17428,17429,17430,17431,17432,17433,17434,17435,17436,17437,17438,17439,17440,17441,17442,17443,17444,17445,17446,17447,17448,17449,17450,17451,17452,17453,17454,17455,17456,17457,17458,17459,17460,17461,17462,17463,17464,17465,17466,17467,17468,17469,17470,17471,17472,17473,17474,17475,17476,17477,17478,17479,17480,17481,17482,17483,17484,17485,17486,17487,17488,17489,17490,17491,17492,17493,17494,17495,17496,17497,17498,17499,17500,17501,17502,17503,17504,17505,17506,17507,17508,17509,17510,17511,17512,17513,17514,17515,17516,17517,17518,17519,17520,17521,17522,17523,17524,17525,17526,17527,17528,17529,17530,17531,17532,17533,17534,17535,17536,17537,17538,17539,17540,17541,17542,17543,17544,17545,17546,17547,17548,17549,17550,17551,17552,17553,17554,17555,17556,17557,17558,17559,17560,17561,17562,17563,17564,17565,17566,17567,17568,17569,17570,17571,17572,17573,17574,17575,17576,17577,17578,17579,17580,17581,17582,17583,17584,17585,17586,17587,17588,17589,17590,17591,17592,17593,17594,17595,17596,17597,17598,17599,17600,17601,17602,17603,17604,17605,17606,17607,17608,17609,17610,17611,17612,17613,17614,17615,17616,17617,17618,17619,17620,17621,17622,17623,17624,17625,17626,17627,17628,17629,17630,17631,17632,17633,17634,17635,17636,17637,17638,17639,17640,17641,17642,17643,17644,17645,17646,17647,17648,17649,17650,17651,17652,17653,17654,17655,17656,17657,17658,17659,17660,17661,17662,17663,17664,17665,17666,17667,17668,17669,17670,17671,17672,17673,17674,17675,17676,17677,17678,17679,17680,17681,17682,17683,17684,17685,17686,17687,17688,17689,17690,17691,17692,17693,17694,17695,17696,17697,17698,17699,17700,17701,17702,17703,17704,17705,17706,17707,17708,17709,17710,17711,17712,17713,17714,17715,17716,17717,17718,17719,17720,17721,17722,17723,17724,17725,17726,17727,17728,17729,17730,17731,17732,17733,17734,17735,17736,17737,17738,17739,17740,17741,17742,17743,17744,17745,17746,17747,17748,17749,17750,17751,17752,17753,17754,17755,17756,17757,17758,17759,17760,17761,17762,17763,17764,17765,17766,17767,17768,17769,17770,17771,17772,17773,17774,17775,17776,17777,17778,17779,17780,17781,17782,17783,17784,17785,17786,17787,17788,17789,17790,17791,17792,17793,17794,17795,17796,17797,17798,17799,17800,17801,17802,17803,17804,17805,17806,17807,17808,17809,17810,17811,17812,17813,17814,17815,17816,17817,17818,17819,17820,17821,17822,17823,17824,17825,17826,17827,17828,17829,17830,17831,17832,17833,17834,17835,17836,17837,17838,17839,17840,17841,17842,17843,17844,17845,17846,17847,17848,17849,17850,17851,17852,17853,17854,17855,17856,17857,17858,17859,17860,17861,17862,17863,17864,17865,17866,17867,17868,17869,17870,17871,17872,17873,17874,17875,17876,17877,17878,17879,17880,17881,17882,17883,17884,17885,17886,17887,17888,17889,17890,17891,17892,17893,17894,17895,17896,17897,17898,17899,17900,17901,17902,17903,17904,17905,17906,17907,17908,17909,17910,17911,17912,17913,17914,17915,17916,17917,17918,17919,17920,17921,17922,17923,17924,17925,17926,17927,17928,17929,17930,17931,17932,17933,17934,17935,17936,17937,17938,17939,17940,17941,17942,17943,17944,17945,17946,17947,17948,17949,17950,17951,17952,17953,17954,17955,17956,17957,17958,17959,17960,17961,17962,17963,17964,17965,17966,17967,17968,17969,17970,17971,17972,17973,17974,17975,17976,17977,17978,17979,17980,17981,17982,17983,17984,17985,17986,17987,17988,17989,17990,17991,17992,17993,17994,17995,17996,17997,17998,17999,18000,18001,18002,18003,18004,18005,18006,18007,18008,18009,18010,18011,18012,18013,18014,18015,18016,18017,18018,18019,18020,18021,18022,18023,18024,18025,18026,18027,18028,18029,18030,18031,18032,18033,18034,18035,18036,18037,18038,18039,18040,18041,18042,18043,18044,18045,18046,18047,18048,18049,18050,18051,18052,18053,18054,18055,18056,18057,18058,18059,18060,18061,18062,18063,18064,18065,18066,18067,18068,18069,18070,18071,18072,18073,18074,18075,18076,18077,18078,18079,18080,18081,18082,18083,18084,18085,18086,18087,18088,18089,18090,18091,18092,18093,18094,18095,18096,18097,18098,18099,18100,18101,18102,18103,18104,18105,18106,18107,18108,18109,18110,18111,18112,18113,18114,18115,18116,18117,18118,18119,18120,18121,18122,18123,18124,18125,18126,18127,18128,18129,18130,18131,18132,18133,18134,18135,18136,18137,18138,18139,18140,18141,18142,18143,18144,18145,18146,18147,18148,18149,18150,18151,18152,18153,18154,18155,18156,18157,18158,18159,18160,18161,18162,18163,18164,18165,18166,18167,18168,18169,18170,18171,18172,18173,18174,18175,18176,18177,18178,18179,18180,18181,18182,18183,18184,18185,18186,18187,18188,18189,18190,18191,18192,18193,18194,18195,18196,18197,18198,18199,18200,18201,18202,18203,18204,18205,18206,18207,18208,18209,18210,18211,18212,18213,18214,18215,18216,18217,18218,18219,18220,18221,18222,18223,18224,18225,18226,18227,18228,18229,18230,18231,18232,18233,18234,18235,18236,18237,18238,18239,18240,18241,18242,18243,18244,18245,18246,18247,18248,18249,18250,18251,18252,18253,18254,18255,18256,18257,18258,18259,18260,18261,18262,18263,18264,18265,18266,18267,18268,18269,18270,18271,18272,18273,18274,18275,18276,18277,18278,18279,18280,18281,18282,18283,18284,18285,18286,18287,18288,18289,18290,18291,18292,18293,18294,18295,18296,18297,18298,18299,18300,18301,18302,18303,18304,18305,18306,18307,18308,18309,18310,18311,18312,18313,18314,18315,18316,18317,18318,18319,18320,18321,18322,18323,18324,18325,18326,18327,18328,18329,18330,18331,18332,18333,18334,18335,18336,18337,18338,18339,18340,18341,18342,18343,18344,18345,18346,18347,18348,18349,18350,18351,18352,18353,18354,18355,18356,18357,18358,18359,18360,18361,18362,18363,18364,18365,18366,18367,18368,18369,18370,18371,18372,18373,18374,18375,18376,18377,18378,18379,18380,18381,18382,18383,18384,18385,18386,18387,18388,18389,18390,18391,18392,18393,18394,18395,18396,18397,18398,18399,18400,18401,18402,18403,18404,18405,18406,18407,18408,18409,18410,18411,18412,18413,18414,18415,18416,18417,18418,18419,18420,18421,18422,18423,18424,18425,18426,18427,18428,18429,18430,18431,18432,18433,18434,18435,18436,18437,18438,18439,18440,18441,18442,18443,18444,18445,18446,18447,18448,18449,18450,18451,18452,18453,18454,18455,18456,18457,18458,18459,18460,18461,18462,18463,18464,18465,18466,18467,18468,18469,18470,18471,18472,18473,18474,18475,18476,18477,18478,18479,18480,18481,18482,18483,18484,18485,18486,18487,18488,18489,18490,18491,18492,18493,18494,18495,18496,18497,18498,18499,18500,18501,18502,18503,18504,18505,18506,18507,18508,18509,18510,18511,18512,18513,18514,18515,18516,18517,18518,18519,18520,18521,18522,18523,18524,18525,18526,18527,18528,18529,18530,18531,18532,18533,18534,18535,18536,18537,18538,18539,18540,18541,18542,18543,18544,18545,18546,18547,18548,18549,18550,18551,18552,18553,18554,18555,18556,18557,18558,18559,18560,18561,18562,18563,18564,18565,18566,18567,18568,18569,18570,18571,18572,18573,18574,18575,18576,18577,18578,18579,18580,18581,18582,18583,18584,18585,18586,18587,18588,18589,18590,18591,18592,18593,18594,18595,18596,18597,18598,18599,18600,18601,18602,18603,18604,18605,18606,18607,18608,18609,18610,18611,18612,18613,18614,18615,18616,18617,18618,18619,18620,18621,18622,18623,18624,18625,18626,18627,18628,18629,18630,18631,18632,18633,18634,18635,18636,18637,18638,18639,18640,18641,18642,18643,18644,18645,18646,18647,18648,18649,18650,18651,18652,18653,18654,18655,18656,18657,18658,18659,18660,18661,18662,18663,18664,18665,18666,18667,18668,18669,18670,18671,18672,18673,18674,18675,18676,18677,18678,18679,18680,18681,18682,18683,18684,18685,18686,18687,18688,18689,18690,18691,18692,18693,18694,18695,18696,18697,18698,18699,18700,18701,18702,18703,18704,18705,18706,18707,18708,18709,18710,18711,18712,18713,18714,18715,18716,18717,18718,18719,18720,18721,18722,18723,18724,18725,18726,18727,18728,18729,18730,18731,18732,18733,18734,18735,18736,18737,18738,18739,18740,18741,18742,18743,18744,18745,18746,18747,18748,18749,18750,18751,18752,18753,18754,18755,18756,18757,18758,18759,18760,18761,18762,18763,18764,18765,18766,18767,18768,18769,18770,18771,18772,18773,18774,18775,18776,18777,18778,18779,18780,18781,18782,18783,18784,18785,18786,18787,18788,18789,18790,18791,18792,18793,18794,18795,18796,18797,18798,18799,18800,18801,18802,18803,18804,18805,18806,18807,18808,18809,18810,18811,18812,18813,18814,18815,18816,18817,18818,18819,18820,18821,18822,18823,18824,18825,18826,18827,18828,18829,18830,18831,18832,18833,18834,18835,18836,18837,18838,18839,18840,18841,18842,18843,18844,18845,18846,18847,18848,18849,18850,18851,18852,18853,18854,18855,18856,18857,18858,18859,18860,18861,18862,18863,18864,18865,18866,18867,18868,18869,18870,18871,18872,18873,18874,18875,18876,18877,18878,18879,18880,18881,18882,18883,18884,18885,18886,18887,18888,18889,18890,18891,18892,18893,18894,18895,18896,18897,18898,18899,18900,18901,18902,18903,18904,18905,18906,18907,18908,18909,18910,18911,18912,18913,18914,18915,18916,18917,18918,18919,18920,18921,18922,18923,18924,18925,18926,18927,18928,18929,18930,18931,18932,18933,18934,18935,18936,18937,18938,18939,18940,18941,18942,18943,18944,18945,18946,18947,18948,18949,18950,18951,18952,18953,18954,18955,18956,18957,18958,18959,18960,18961,18962,18963,18964,18965,18966,18967,18968,18969,18970,18971,18972,18973,18974,18975,18976,18977,18978,18979,18980,18981,18982,18983,18984,18985,18986,18987,18988,18989,18990,18991,18992,18993,18994,18995,18996,18997,18998,18999,19000,19001,19002,19003,19004,19005,19006,19007,19008,19009,19010,19011,19012,19013,19014,19015,19016,19017,19018,19019,19020,19021,19022,19023,19024,19025,19026,19027,19028,19029,19030,19031,19032,19033,19034,19035,19036,19037,19038,19039,19040,19041,19042,19043,19044,19045,19046,19047,19048,19049,19050,19051,19052,19053,19054,19055,19056,19057,19058,19059,19060,19061,19062,19063,19064,19065,19066,19067,19068,19069,19070,19071,19072,19073,19074,19075,19076,19077,19078,19079,19080,19081,19082,19083,19084,19085,19086,19087,19088,19089,19090,19091,19092,19093,19094,19095,19096,19097,19098,19099,19100,19101,19102,19103,19104,19105,19106,19107,19108,19109,19110,19111,19112,19113,19114,19115,19116,19117,19118,19119,19120,19121,19122,19123,19124,19125,19126,19127,19128,19129,19130,19131,19132,19133,19134,19135,19136,19137,19138,19139,19140,19141,19142,19143,19144,19145,19146,19147,19148,19149,19150,19151,19152,19153,19154,19155,19156,19157,19158,19159,19160,19161,19162,19163,19164,19165,19166,19167,19168,19169,19170,19171,19172,19173,19174,19175,19176,19177,19178,19179,19180,19181,19182,19183,19184,19185,19186,19187,19188,19189,19190,19191,19192,19193,19194,19195,19196,19197,19198,19199,19200,19201,19202,19203,19204,19205,19206,19207,19208,19209,19210,19211,19212,19213,19214,19215,19216,19217,19218,19219,19220,19221,19222,19223,19224,19225,19226,19227,19228,19229,19230,19231,19232,19233,19234,19235,19236,19237,19238,19239,19240,19241,19242,19243,19244,19245,19246,19247,19248,19249,19250,19251,19252,19253,19254,19255,19256,19257,19258,19259,19260,19261,19262,19263,19264,19265,19266,19267,19268,19269,19270,19271,19272,19273,19274,19275,19276,19277,19278,19279,19280,19281,19282,19283,19284,19285,19286,19287,19288,19289,19290,19291,19292,19293,19294,19295,19296,19297,19298,19299,19300,19301,19302,19303,19304,19305,19306,19307,19308,19309,19310,19311,19312,19313,19314,19315,19316,19317,19318,19319,19320,19321,19322,19323,19324,19325,19326,19327,19328,19329,19330,19331,19332,19333,19334,19335,19336,19337,19338,19339,19340,19341,19342,19343,19344,19345,19346,19347,19348,19349,19350,19351,19352,19353,19354,19355,19356,19357,19358,19359,19360,19361,19362,19363,19364,19365,19366,19367,19368,19369,19370,19371,19372,19373,19374,19375,19376,19377,19378,19379,19380,19381,19382,19383,19384,19385,19386,19387,19388,19389,19390,19391,19392,19393,19394,19395,19396,19397,19398,19399,19400,19401,19402,19403,19404,19405,19406,19407,19408,19409,19410,19411,19412,19413,19414,19415,19416,19417,19418,19419,19420,19421,19422,19423,19424,19425,19426,19427,19428,19429,19430,19431,19432,19433,19434,19435,19436,19437,19438,19439,19440,19441,19442,19443,19444,19445,19446,19447,19448,19449,19450,19451,19452,19453,19454,19455,19456,19457,19458,19459,19460,19461,19462,19463,19464,19465,19466,19467,19468,19469,19470,19471,19472,19473,19474,19475,19476,19477,19478,19479,19480,19481,19482,19483,19484,19485,19486,19487,19488,19489,19490,19491,19492,19493,19494,19495,19496,19497,19498,19499,19500,19501,19502,19503,19504,19505,19506,19507,19508,19509,19510,19511,19512,19513,19514,19515,19516,19517,19518,19519,19520,19521,19522,19523,19524,19525,19526,19527,19528,19529,19530,19531,19532,19533,19534,19535,19536,19537,19538,19539,19540,19541,19542,19543,19544,19545,19546,19547,19548,19549,19550,19551,19552,19553,19554,19555,19556,19557,19558,19559,19560,19561,19562,19563,19564,19565,19566,19567,19568,19569,19570,19571,19572,19573,19574,19575,19576,19577,19578,19579,19580,19581,19582,19583,19584,19585,19586,19587,19588,19589,19590,19591,19592,19593,19594,19595,19596,19597,19598,19599,19600,19601,19602,19603,19604,19605,19606,19607,19608,19609,19610,19611,19612,19613,19614,19615,19616,19617,19618,19619,19620,19621,19622,19623,19624,19625,19626,19627,19628,19629,19630,19631,19632,19633,19634,19635,19636,19637,19638,19639,19640,19641,19642,19643,19644,19645,19646,19647,19648,19649,19650,19651,19652,19653,19654,19655,19656,19657,19658,19659,19660,19661,19662,19663,19664,19665,19666,19667,19668,19669,19670,19671,19672,19673,19674,19675,19676,19677,19678,19679,19680,19681,19682,19683,19684,19685,19686,19687,19688,19689,19690,19691,19692,19693,19694,19695,19696,19697,19698,19699,19700,19701,19702,19703,19704,19705,19706,19707,19708,19709,19710,19711,19712,19713,19714,19715,19716,19717,19718,19719,19720,19721,19722,19723,19724,19725,19726,19727,19728,19729,19730,19731,19732,19733,19734,19735,19736,19737,19738,19739,19740,19741,19742,19743,19744,19745,19746,19747,19748,19749,19750,19751,19752,19753,19754,19755,19756,19757,19758,19759,19760,19761,19762,19763,19764,19765,19766,19767,19768,19769,19770,19771,19772,19773,19774,19775,19776,19777,19778,19779,19780,19781,19782,19783,19784,19785,19786,19787,19788,19789,19790,19791,19792,19793,19794,19795,19796,19797,19798,19799,19800,19801,19802,19803,19804,19805,19806,19807,19808,19809,19810,19811,19812,19813,19814,19815,19816,19817,19818,19819,19820,19821,19822,19823,19824,19825,19826,19827,19828,19829,19830,19831,19832,19833,19834,19835,19836,19837,19838,19839,19840,19841,19842,19843,19844,19845,19846,19847,19848,19849,19850,19851,19852,19853,19854,19855,19856,19857,19858,19859,19860,19861,19862,19863,19864,19865,19866,19867,19868,19869,19870,19871,19872,19873,19874,19875,19876,19877,19878,19879,19880,19881,19882,19883,19884,19885,19886,19887,19888,19889,19890,19891,19892,19893,19894,19895,19896,19897,19898,19899,19900,19901,19902,19903,19904,19905,19906,19907,19908,19909,19910,19911,19912,19913,19914,19915,19916,19917,19918,19919,19920,19921,19922,19923,19924,19925,19926,19927,19928,19929,19930,19931,19932,19933,19934,19935,19936,19937,19938,19939,19940,19941,19942,19943,19944,19945,19946,19947,19948,19949,19950,19951,19952,19953,19954,19955,19956,19957,19958,19959,19960,19961,19962,19963,19964,19965,19966,19967,19968,19969,19970,19971,19972,19973,19974,19975,19976,19977,19978,19979,19980,19981,19982,19983,19984,19985,19986,19987,19988,19989,19990,19991,19992,19993,19994,19995,19996,19997,19998,19999,20000,20001,20002,20003,20004,20005,20006,20007,20008,20009,20010,20011,20012,20013,20014,20015,20016,20017,20018,20019,20020,20021,20022,20023,20024,20025,20026,20027,20028,20029,20030,20031,20032,20033,20034,20035,20036,20037,20038,20039,20040,20041,20042,20043,20044,20045,20046,20047,20048,20049,20050,20051,20052,20053,20054,20055,20056,20057,20058,20059,20060,20061,20062,20063,20064,20065,20066,20067,20068,20069,20070,20071,20072,20073,20074,20075,20076,20077,20078,20079,20080,20081,20082,20083,20084,20085,20086,20087,20088,20089,20090,20091,20092,20093,20094,20095,20096,20097,20098,20099,20100,20101,20102,20103,20104,20105,20106,20107,20108,20109,20110,20111,20112,20113,20114,20115,20116,20117,20118,20119,20120,20121,20122,20123,20124,20125,20126,20127,20128,20129,20130,20131,20132,20133,20134,20135,20136,20137,20138,20139,20140,20141,20142,20143,20144,20145,20146,20147,20148,20149,20150,20151,20152,20153,20154,20155,20156,20157,20158,20159,20160,20161,20162,20163,20164,20165,20166,20167,20168,20169,20170,20171,20172,20173,20174,20175,20176,20177,20178,20179,20180,20181,20182,20183,20184,20185,20186,20187,20188,20189,20190,20191,20192,20193,20194,20195,20196,20197,20198,20199,20200,20201,20202,20203,20204,20205,20206,20207,20208,20209,20210,20211,20212,20213,20214,20215,20216,20217,20218,20219,20220,20221,20222,20223,20224,20225,20226,20227,20228,20229,20230,20231,20232,20233,20234,20235,20236,20237,20238,20239,20240,20241,20242,20243,20244,20245,20246,20247,20248,20249,20250,20251,20252,20253,20254,20255,20256,20257,20258,20259,20260,20261,20262,20263,20264,20265,20266,20267,20268,20269,20270,20271,20272,20273,20274,20275,20276,20277,20278,20279,20280,20281,20282,20283,20284,20285,20286,20287,20288,20289,20290,20291,20292,20293,20294,20295,20296,20297,20298,20299,20300,20301,20302,20303,20304,20305,20306,20307,20308,20309,20310,20311,20312,20313,20314,20315,20316,20317,20318,20319,20320,20321,20322,20323,20324,20325,20326,20327,20328,20329,20330,20331,20332,20333,20334,20335,20336,20337,20338,20339,20340,20341,20342,20343,20344,20345,20346,20347,20348,20349,20350,20351,20352,20353,20354,20355,20356,20357,20358,20359,20360,20361,20362,20363,20364,20365,20366,20367,20368,20369,20370,20371,20372,20373,20374,20375,20376,20377,20378,20379,20380,20381,20382,20383,20384,20385,20386,20387,20388,20389,20390,20391,20392,20393,20394,20395,20396,20397,20398,20399,20400,20401,20402,20403,20404,20405,20406,20407,20408,20409,20410,20411,20412,20413,20414,20415,20416,20417,20418,20419,20420,20421,20422,20423,20424,20425,20426,20427,20428,20429,20430],"data":[[1,1,0.0,0.0,0.0,34.0,0,1,0,1.0,884,884,1,0,0.2045981944,0.2014707261,0.0,34.6315101505,0,0,0,1.0,883,884,0.0],[1,4,0.0,0.0,0.0,63.5,0,1,0,0.25,762,762,0,4,0.0,0.1182551386,0.042666482,63.2821422475,0,1,0,0.5933659217,761,761,0.0],[1,6,0.0,0.0,0.0,264.3333333,0,1,0,0.166666667,762,762,0,6,0.0,0.0,0.3550817615,264.5121607579,0,0,0,0.0466329719,762,761,1.0],[1,4,0.0,0.0,0.0,152.25,0,1,0,0.25,250,250,0,4,0.0,0.6078308014,0.9678892287,152.1415544821,0,0,0,0.0,250,249,1.0],[1,2,0.0,0.0,0.0,16.5,0,1,0,0.5,250,250,0,1,0.4382886941,0.4182064725,0.830240521,17.2169454632,0,1,0,0.9063947046,250,249,0.0],[1,2,0.0,0.0,0.0,288.0,0,1,0,0.5,250,250,1,2,0.4883933409,0.2741392468,0.0224275631,287.4940375287,1,1,0,0.5542006461,250,250,0.0],[1,6,0.0,0.0,0.0,156.0,0,1,0,0.166666667,262,262,0,5,0.3012958229,0.3118917536,0.0,155.5328633165,0,1,0,0.6019801634,262,261,1.0],[1,1,0.0,0.0,0.0,146.0,0,1,0,1.0,262,262,1,0,0.0,0.9599228731,0.3608270814,145.5232825603,0,0,0,0.0,263,262,0.0],[1,5,0.0,0.0,0.0,158.0,0,1,0,0.2,262,262,0,5,0.0,0.0,0.2912131282,158.4198946322,0,1,0,0.0,262,261,0.0],[1,5,0.0,0.0,0.0,207.4,0,1,0,0.2,272,272,1,5,0.0,0.2805222161,0.3457938397,207.340002827,0,0,0,0.0,272,271,1.0],[1,4,0.0,0.0,0.0,257.0,0,1,0,0.25,272,272,1,3,0.7455745494,0.0,0.2741127044,257.1615980796,0,0,0,0.1469021442,271,272,0.0],[1,1,0.0,0.0,0.0,9.0,0,1,0,1.0,272,272,1,0,0.5227381036,0.0,0.3410824973,8.4032975273,0,1,0,1.0,272,271,0.0],[1,2,0.0,0.0,0.0,666.0,0,1,0,0.5,762,762,0,1,0.0952278354,0.0,1.0,666.3206669648,0,1,0,0.5206529604,762,761,0.0],[1,4,0.0,0.0,0.0,44.25,0,1,0,0.25,280,280,0,3,0.0617464359,0.3625163984,0.0,43.5954532054,0,2,0,0.7200932697,279,279,0.0],[1,1,0.0,0.0,0.0,137.0,0,1,0,1.0,280,280,1,0,0.1992191135,0.6120670181,0.2939357361,136.9108940183,0,1,0,0.8234240008,280,279,0.0],[1,4,0.0,0.0,0.0,126.25,0,1,0,0.25,288,288,1,3,0.3589920015,0.0061079819,0.0,126.4994580414,0,1,0,0.0,288,287,1.0],[1,2,0.0,0.0,0.0,66.5,0,1,0,0.5,288,288,1,1,0.1944631292,0.4429676746,0.7185433887,66.3164234169,0,0,0,0.4867941409,287,288,0.0],[1,2,0.0,0.0,0.0,186.0,0,1,0,0.5,288,288,1,2,0.0,0.6735116011,0.296233913,185.8034628101,0,0,0,0.5544499554,287,287,0.0],[1,13,0.0,0.0,0.0,214.5384615,0,1,0,0.076923077,314,314,1,12,0.9846025949,0.294212372,0.4943489255,214.749859476,0,0,0,0.0,313,313,1.0],[1,6,0.0,0.0,0.0,365.8333333,0,1,0,0.166666667,314,314,1,5,0.0,0.0,0.7377985681,365.6054651939,0,0,0,0.8317665593,314,313,0.0],[1,7,0.0,0.0,0.0,84.85714286,0,1,0,0.142857143,314,314,0,7,0.0,0.0,0.0,84.9674965272,0,1,0,0.0,313,313,0.0],[1,2,0.0,0.0,0.0,745.5,0,1,0,0.5,750,750,1,2,0.5449132187,0.0,1.0,745.500947345,0,1,0,0.6147782598,750,750,0.0],[1,13,0.0,0.0,0.0,154.7692308,0,1,0,0.076923077,340,340,1,12,0.0,0.0101480498,0.1665931471,155.0080732201,0,0,0,0.2601134334,339,340,1.0],[1,7,0.0,0.0,0.0,278.0,0,1,0,0.142857143,340,340,0,7,0.7453805052,0.0,0.0,278.0741282895,0,1,0,0.468912259,339,340,0.0],[1,6,0.0,0.0,0.0,11.0,0,1,0,0.166666667,340,340,1,4,0.3383269362,0.0,0.1738709542,11.2351360624,0,1,0,0.0,339,339,0.0],[1,3,0.0,0.0,0.0,13.33333333,0,1,0,0.333333333,280,280,0,3,0.4094926848,0.0,0.9303741013,13.6033126775,0,1,0,0.4375756413,279,279,0.0],[1,9,0.0,0.0,0.0,77.22222222,0,1,0,0.111111111,780,780,0,9,0.0710565871,0.3399813874,0.8438962093,77.7363951937,0,0,0,0.1189620724,779,779,1.0],[1,3,0.0,0.0,0.0,12.66666667,0,1,0,0.333333333,242,242,1,3,0.4212823836,0.2181160708,0.8325362887,12.1409293078,0,0,0,0.9254543253,242,242,0.0],[1,6,0.0,0.0,0.0,248.3333333,0,1,0,0.166666667,242,242,0,6,0.5453615237,0.0,0.0,248.1841193877,0,2,0,0.3790306128,241,242,0.0],[1,6,0.0,0.0,0.0,168.5,0,1,0,0.166666667,58,58,1,6,0.0,0.0,0.3717291026,168.6598555389,0,0,0,0.0,57,58,0.0],[1,8,0.0,0.0,0.0,24.125,0,1,0,0.125,58,58,1,7,0.7126628751,0.0,0.0,24.1272091032,0,1,0,0.3014252578,58,57,0.0],[1,14,0.0,0.0,0.0,86.0,0,1,0,0.071428571,58,58,1,14,0.0,0.0,0.0404576612,86.0205933791,0,0,0,0.0,58,58,1.0],[1,15,0.0,0.0,0.0,46.26666667,0,1,0,0.066666667,30,30,1,14,0.6783781196,0.2002563811,0.271959865,46.2415794839,0,0,0,0.0,29,30,1.0],[1,15,0.0,0.0,0.0,46.26666667,0,1,0,0.066666667,30,30,0,15,0.3456171071,0.0,0.6111224456,46.4431777861,0,0,0,0.1081303911,29,29,0.0],[1,8,0.0,0.0,0.0,266.875,0,1,0,0.125,868,868,1,7,0.5990308348,0.0,0.0,266.3219355757,0,0,0,0.4583958341,867,868,0.0],[1,10,0.0,0.0,0.0,247.1,0,1,0,0.1,868,868,0,10,0.0,0.0,0.0,246.9489837933,0,1,0,0.0,867,868,1.0],[1,2,0.0,0.0,0.0,106.5,0,1,0,0.5,848,848,0,1,0.0,0.5825469983,0.0634567507,107.5330033234,0,1,0,0.1036837659,848,847,0.0],[1,4,0.0,0.0,0.0,30.5,0,1,0,0.25,154,154,0,4,0.609034515,0.0,1.0,31.0089489105,0,1,0,0.1177703823,154,154,0.0],[1,3,0.0,0.0,0.0,219.6666667,0,1,0,0.333333333,178,178,0,3,0.0165420841,0.6924114116,0.3779522522,219.6154748744,0,0,0,0.3546657107,178,178,0.0],[1,12,0.0,0.0,0.0,97.75,0,1,0,0.083333333,178,178,1,11,0.2895795617,0.0529109636,0.2497696425,97.4270847329,0,1,0,0.2797275301,177,178,1.0],[1,9,0.0,0.0,0.0,57.11111111,0,1,0,0.111111111,178,178,0,7,0.0,0.0,0.0,57.3047484641,0,0,0,0.1926995518,178,177,0.0],[1,13,0.0,0.0,0.0,103.0,0,1,0,0.076923077,204,204,0,12,0.0,0.0,0.0945315185,103.0081186029,0,1,0,0.0,203,202,1.0],[1,11,0.0,0.0,0.0,55.09090909,0,1,0,0.090909091,204,204,0,11,0.0,0.0,0.2513016284,55.2790994708,0,0,0,1.0,203,204,0.0],[1,2,0.0,0.0,0.0,366.5,0,1,0,0.5,204,204,1,2,0.0,0.0,0.0171772654,366.0017182,0,0,0,0.2880269855,203,203,0.0],[1,10,0.0,0.0,0.0,117.9,0,1,0,0.1,224,224,1,10,0.0,0.5124464932,0.0,118.9569531558,0,0,0,0.5314234141,223,223,1.0],[1,8,0.0,0.0,0.0,94.375,0,1,0,0.125,224,224,1,8,0.0,0.3226961278,0.3562739008,94.054766431,0,0,0,0.0,223,223,0.0],[1,2,0.0,0.0,0.0,212.0,0,1,0,0.5,224,224,0,1,0.3123112966,0.024035211,0.1500606067,211.4438485965,0,1,0,0.8643760105,223,223,0.0],[1,16,0.0,0.0,0.0,34.0,0,1,0,0.0625,848,848,0,15,0.0628007049,0.8450468844,0.0,35.261233152,0,0,0,0.0,847,848,0.0],[1,18,0.0,0.0,0.0,42.05555556,0,1,0,0.055555556,848,848,1,17,0.7447866841,0.0,0.5984980001,42.0462740486,0,0,0,0.0,847,847,1.0],[1,3,0.0,0.0,0.0,204.0,0,1,0,0.333333333,812,812,0,2,0.0,0.8880767931,0.0,204.280170633,0,0,0,0.1591959561,811,812,0.0],[1,16,0.0,0.0,0.0,65.25,0,1,0,0.0625,812,812,1,15,0.0196020323,0.0,0.087541881,65.8267981809,1,0,0,0.0,812,812,1.0],[1,13,0.0,0.0,0.0,33.23076923,0,1,0,0.076923077,812,812,0,13,0.0,0.0,1.0,33.2379372769,0,1,0,0.2137179913,811,811,0.0],[1,2,0.0,0.0,0.0,267.5,0,1,0,0.5,780,780,0,1,0.0,0.5848939065,0.0,266.9190197042,0,0,0,1.0,779,780,0.0],[1,9,0.0,0.0,0.0,169.7777778,0,1,0,0.111111111,242,242,1,9,0.0,0.0,0.1614660855,170.0753960892,0,0,0,0.0,242,241,1.0],[1,14,0.0,0.0,0.0,101.2857143,0,1,0,0.071428571,368,368,0,14,0.0,0.4078886553,0.194229373,100.8423478564,0,0,0,0.1754237824,367,368,1.0],[1,3,0.0,0.0,0.0,396.0,0,1,0,0.333333333,874,874,0,3,0.0,0.0,0.4190008645,395.4880886952,0,0,0,0.0,874,873,1.0],[1,8,0.0,0.0,0.0,43.125,0,1,0,0.125,368,368,0,7,0.0,0.3332389251,0.4043607607,43.1287549178,0,0,0,0.0,368,367,0.0],[1,9,0.0,0.0,0.0,67.22222222,0,1,0,0.111111111,386,386,0,8,0.0,0.3291861075,0.2800962839,67.27114302,0,1,0,1.0,385,385,1.0],[1,7,0.0,0.0,0.0,276.1428571,0,1,0,0.142857143,540,540,1,7,0.0,0.085944322,0.159940151,276.1778773968,0,0,0,0.4161554486,539,540,1.0],[1,4,0.0,0.0,0.0,142.0,0,1,0,0.25,540,540,0,4,0.3048811079,0.2057402085,0.0,142.5504440804,0,0,0,0.5976574316,540,540,0.0],[1,3,0.0,0.0,0.0,455.0,0,1,0,0.333333333,540,540,0,2,0.7263246973,0.0,0.0,455.4601826873,0,0,0,0.0,539,539,0.0],[1,5,0.0,0.0,0.0,315.8,0,1,0,0.2,550,550,0,5,0.0,0.0,0.7526577383,315.6735422082,0,1,0,0.9354894718,550,550,1.0],[1,5,0.0,0.0,0.0,315.8,0,1,0,0.2,550,550,0,4,0.0,0.4605171344,0.3446098457,316.3035535619,0,1,0,0.0,549,549,0.0],[1,12,0.0,0.0,0.0,134.8333333,0,1,0,0.083333333,574,574,1,11,0.0,0.0,0.0,134.2142959435,0,1,0,0.0,574,574,1.0],[1,3,0.0,0.0,0.0,46.33333333,0,1,0,0.333333333,574,574,1,3,0.0,0.0,0.0,46.0235192906,0,0,0,1.0,574,573,0.0],[1,9,0.0,0.0,0.0,164.3333333,0,1,0,0.111111111,574,574,1,9,0.0,0.5314208608,0.0,164.3020913198,0,0,0,0.0,574,573,0.0],[1,5,0.0,0.0,0.0,432.2,0,1,0,0.2,584,584,1,4,1.0,1.0,0.0,431.8564027113,0,1,0,0.0,583,584,1.0],[1,5,0.0,0.0,0.0,432.2,0,1,0,0.2,584,584,1,5,0.0,0.0,0.2418140127,432.0903661784,0,1,0,0.3596090987,583,582,0.0],[1,10,0.0,0.0,0.0,17.8,0,1,0,0.1,692,692,0,10,0.0,0.7390588526,0.0227426764,18.1746810634,0,1,0,0.1788331243,692,691,0.0],[1,6,0.0,0.0,0.0,250.0,0,1,0,0.166666667,526,526,0,5,0.8978006808,0.5295615764,0.0,250.7030001814,0,1,0,0.0,526,525,0.0],[1,10,0.0,0.0,0.0,17.8,0,1,0,0.1,692,692,1,9,0.3735161178,0.289991061,0.0,17.915037792,0,0,0,0.7254369818,691,691,1.0],[1,8,0.0,0.0,0.0,17.5,0,1,0,0.125,672,672,0,7,0.071419367,0.4477018947,0.3500611106,17.6223267557,0,0,0,0.8055244783,672,671,0.0],[1,10,0.0,0.0,0.0,197.1,0,1,0,0.1,604,604,0,8,0.0,0.3433210915,0.4824116633,196.6321773234,0,1,0,0.0,603,604,1.0],[1,8,0.0,0.0,0.0,189.25,0,1,0,0.125,604,604,0,8,0.0,0.0076132749,0.0,188.7292006147,0,0,0,0.5348116376,603,603,0.0],[1,2,0.0,0.0,0.0,228.5,0,1,0,0.5,604,604,1,2,0.0,0.5928187216,0.5032251468,228.3494753174,0,1,0,0.5918668011,604,604,0.0],[1,7,0.0,0.0,0.0,69.42857143,0,1,0,0.142857143,618,618,0,6,0.0,0.0,0.6192269715,70.5726340459,0,1,0,0.0501411106,617,618,1.0],[1,6,0.0,0.0,0.0,65.5,0,1,0,0.166666667,618,618,0,6,0.3560173903,0.2264172872,0.0,64.9290028335,0,0,0,0.0,617,617,0.0],[1,10,0.0,0.0,0.0,10.8,0,1,0,0.1,656,656,1,9,0.5269282294,0.3774917454,0.3305018355,10.7576002203,0,1,0,0.0,656,656,0.0],[1,1,0.0,0.0,0.0,93.0,0,1,0,1.0,618,618,1,1,0.0,1.0,0.0,92.1709651823,0,1,0,1.0,616,617,0.0],[1,10,0.0,0.0,0.0,10.8,0,1,0,0.1,656,656,0,9,1.0,0.5617684791,0.0,10.8972161848,0,0,0,0.1068375094,655,656,1.0],[1,9,0.0,0.0,0.0,14.77777778,0,1,0,0.111111111,636,636,0,9,0.0,0.0,0.0,15.5479603778,0,0,0,0.0,636,636,0.0],[1,9,0.0,0.0,0.0,14.77777778,0,1,0,0.111111111,636,636,1,9,0.5932352699,0.0,0.0,14.6535036861,0,0,0,0.3211013248,636,636,1.0],[1,8,0.0,0.0,0.0,17.5,0,1,0,0.125,672,672,0,8,0.2857225731,0.0503815513,0.396365294,16.4185965717,0,0,0,0.0,672,672,0.0],[1,2,0.0,0.0,0.0,28.0,0,1,0,0.5,526,526,0,1,0.0,0.6125654707,0.0,28.2948468408,0,0,0,0.9610208582,526,526,0.0],[1,8,0.0,0.0,0.0,194.5,0,1,0,0.125,526,526,0,7,0.2022196415,0.1419980165,1.0,195.0424565061,0,0,0,0.0,526,525,1.0],[1,14,0.0,0.0,0.0,21.07142857,0,1,0,0.071428571,510,510,1,14,0.0,0.0,0.0719091915,20.2759498224,0,1,0,0.0,510,509,0.0],[1,9,0.0,0.0,0.0,67.22222222,0,1,0,0.111111111,386,386,0,9,0.3669922115,0.0,0.0,67.5045641092,0,0,0,0.0,384,386,0.0],[1,3,0.0,0.0,0.0,59.66666667,0,1,0,0.333333333,750,750,1,2,0.1196530383,0.0,0.195583904,59.4684654141,0,0,0,0.6632159589,749,749,0.0],[1,5,0.0,0.0,0.0,334.0,0,1,0,0.2,750,750,1,5,0.0,0.0,0.0,333.7384113865,0,0,0,0.0,750,749,1.0],[1,9,0.0,0.0,0.0,28.0,0,1,0,0.111111111,404,404,0,8,0.0,0.0915313577,0.0,28.3778712733,0,1,0,0.0,403,403,0.0],[1,8,0.0,0.0,0.0,26.0,0,1,0,0.125,404,404,0,8,0.0,0.0,0.1140583968,25.0977904772,0,1,1,0.0,404,403,0.0],[1,1,0.0,0.0,0.0,44.0,0,1,0,1.0,404,404,2,0,0.0,0.2270681415,0.3048662642,43.8991010343,0,0,0,0.6400639321,403,403,0.0],[1,7,0.0,0.0,0.0,7.571428571,0,1,0,0.142857143,740,740,1,6,0.2845660389,0.0,0.2731466609,7.2033615165,0,0,0,0.0,740,739,0.0],[1,11,0.0,0.0,0.0,157.2727273,0,1,0,0.090909091,426,426,1,11,0.1182553795,0.0778845971,0.501975616,157.4998165013,0,1,0,1.0,426,425,1.0],[1,9,0.0,0.0,0.0,136.5555556,0,1,0,0.111111111,426,426,0,9,0.266117463,0.0,0.0,135.9055617823,0,0,0,0.0840906805,425,425,0.0],[1,7,0.0,0.0,0.0,7.571428571,0,1,0,0.142857143,740,740,0,7,0.0,0.5781015927,0.4400886216,8.0121983913,0,1,0,0.0,740,739,0.0],[1,2,0.0,0.0,0.0,250.5,0,1,0,0.5,426,426,0,2,0.0220137286,0.0,0.0,249.7611870129,0,0,0,1.0,425,425,0.0],[1,8,0.0,0.0,0.0,204.75,0,1,0,0.125,726,726,1,8,0.1778734518,0.0,0.0,204.3543534434,0,0,0,0.0,726,725,0.0],[1,8,0.0,0.0,0.0,204.75,0,1,0,0.125,726,726,2,8,0.0,0.4515042636,0.0098120065,205.53759358,0,0,0,0.2373005829,725,726,0.0],[1,9,0.0,0.0,0.0,153.4444444,0,1,0,0.111111111,710,710,1,8,0.6851895837,0.2489079363,0.8305322828,153.8304862372,0,0,0,0.2900326518,710,710,0.0],[1,9,0.0,0.0,0.0,153.4444444,0,1,0,0.111111111,710,710,0,9,0.055875449,0.76927119,0.0,153.7139067254,1,1,0,0.6512971137,709,709,0.0],[1,5,0.0,0.0,0.0,112.6,0,1,0,0.2,436,436,1,4,0.3084356191,0.2721168994,0.0,112.0122936535,0,1,0,0.080276727,435,436,1.0],[1,1,0.0,0.0,0.0,345.0,0,1,0,1.0,436,436,3,0,0.1854469817,0.0,0.8584390999,345.533252847,0,0,0,1.0,435,436,0.0],[1,4,0.0,0.0,0.0,54.5,0,1,0,0.25,436,436,0,4,0.2569824284,0.0,0.4677990904,53.9123023894,0,1,0,0.6703564206,436,434,0.0],[1,10,0.0,0.0,0.0,194.6,0,1,0,0.1,456,456,1,9,0.0,0.2313893129,0.0,194.0135157482,0,0,0,0.0,455,455,1.0],[1,3,0.0,0.0,0.0,444.6666667,0,1,0,0.333333333,456,456,1,3,0.0,0.5120810598,0.0,444.4711243869,0,0,0,0.0,456,456,0.0],[1,7,0.0,0.0,0.0,87.42857143,0,1,0,0.142857143,456,456,0,6,0.0,0.5960131034,0.7068171116,86.4889238501,0,1,0,0.8331392495,455,455,0.0],[1,13,0.0,0.0,0.0,269.8461538,0,1,0,0.076923077,482,482,1,12,0.258102383,0.3702637255,0.0,269.7101966062,0,1,0,0.7560328432,482,480,1.0],[1,10,0.0,0.0,0.0,102.8,0,1,0,0.1,482,482,0,9,0.0,0.0,0.0,102.9129583715,0,0,0,0.0,482,481,0.0],[1,3,0.0,0.0,0.0,826.6666667,0,1,0,0.333333333,482,482,0,3,0.3973034338,0.0947340693,0.075014346,826.1062067092,0,1,0,0.1417177575,482,481,0.0],[1,14,0.0,0.0,0.0,21.07142857,0,1,0,0.071428571,510,510,1,13,0.3800844239,0.0,0.0,21.7376379522,0,0,0,0.0,510,511,0.0],[1,6,0.0,0.0,0.0,178.8333333,0,1,0,0.166666667,368,368,0,5,0.0833368979,0.0,0.0,178.7131741902,0,0,0,0.9567180317,368,367,0.0],[1,1,0.0,0.0,0.0,131.0,0,1,0,1.0,874,874,0,1,0.1265500796,0.2574723765,0.0594653711,130.4261978875,0,1,0,1.0,873,873,0.0],[1,7,0.0,0.0,0.0,22.85714286,0,1,0,0.142857143,780,780,1,7,0.0,0.0,0.4622749811,23.137991558,0,0,0,0.0,779,780,0.0],[1,2,0.0,0.0,0.0,168.0,0,1,0,0.5,868,868,1,2,0.0,0.0,0.2503556598,167.9041509963,0,0,1,0.0,868,868,0.0],[1,2,0.0,0.0,0.0,528.5,0,1,0,0.5,874,874,0,2,0.0,0.0,0.4321432139,528.383847049,0,0,0,0.2108615696,873,874,0.0],[1,5,0.0,0.0,0.0,97.6,0,1,0,0.2,906,906,0,5,0.0,0.5156493134,0.3255002902,97.7514885048,0,0,0,0.0,905,905,0.0],[1,3,0.0,0.0,0.0,370.6666667,0,1,0,0.333333333,880,880,0,2,0.0403951733,0.0341235589,0.0,371.2528062525,0,1,0,0.3568382216,879,880,1.0],[1,1,0.0,0.0,0.0,55.0,0,1,0,1.0,136,136,1,1,0.0,0.070240557,0.0,55.0320014525,0,2,0,1.0,136,136,0.0],[1,9,0.0,0.0,0.0,237.5555556,0,1,0,0.111111111,130,130,1,8,0.0,0.7151690144,0.0177001518,238.0201673466,0,0,0,0.0,131,130,1.0],[1,9,0.0,0.0,0.0,237.5555556,0,1,0,0.111111111,130,130,0,9,0.0,0.0,0.2705592549,237.3386053585,0,0,0,0.0,130,129,0.0],[1,10,0.0,0.0,0.0,170.3,0,1,0,0.1,906,906,2,10,0.1788100831,0.0,0.0,171.4288308061,0,0,0,0.2017457978,906,905,1.0],[1,6,0.0,0.0,0.0,254.0,0,1,0,0.166666667,94,94,1,6,0.0,0.191849254,0.2231953702,253.6600317612,0,1,0,0.2752363919,94,93,0.0],[1,5,0.0,0.0,0.0,243.0,0,1,0,0.2,906,906,1,4,0.0509785158,0.0,0.214907405,242.8877315571,0,1,0,0.4614908514,905,906,0.0],[1,6,0.0,0.0,0.0,254.0,0,1,0,0.166666667,94,94,1,6,0.3291276657,0.0,0.1402193684,254.5347537705,0,0,0,0.0,93,93,1.0],[1,2,0.0,0.0,0.0,311.0,0,1,0,0.5,136,136,2,1,0.0,0.0,0.0,310.8345579383,0,0,0,0.8838560629,136,136,0.0],[1,12,0.0,0.0,0.0,168.25,0,1,0,0.083333333,82,82,0,12,0.0,0.1782202454,0.0083927794,167.9053841552,0,1,0,0.3363997945,81,82,1.0],[1,12,0.0,0.0,0.0,168.25,0,1,0,0.083333333,82,82,1,11,0.6638978977,0.2353160876,0.319145811,168.581278774,0,0,0,0.0,81,81,0.0],[1,3,0.0,0.0,0.0,225.6666667,0,1,0,0.333333333,136,136,2,3,0.0,0.4980491272,0.0,224.9926719987,0,0,0,0.9865763425,136,135,1.0],[1,9,0.0,0.0,0.0,213.8888889,0,1,0,0.111111111,154,154,0,9,0.0,0.2186757764,0.7886834194,213.1948724558,0,0,0,0.0298554798,153,154,1.0],[1,1,0.0,0.0,0.0,222.0,0,1,0,1.0,886,886,0,1,0.1061636398,0.0,0.3443520416,221.2252363836,0,1,0,1.0,885,885,0.0],[1,5,0.0,0.0,0.0,360.6,0,1,0,0.2,154,154,0,5,0.0,0.0,0.0,359.9886843218,0,1,0,0.0,154,154,0.0],[1,2,0.0,0.0,0.0,470.5,0,1,0,0.5,880,880,0,1,0.0,0.0,0.0,470.4880371302,0,1,0,0.5521478149,880,880,0.0],[1,1,0.0,0.0,0.0,171.0,0,1,0,1.0,880,880,0,1,0.1938584668,0.0,0.0753253437,170.8064638222,0,0,0,1.0,880,879,0.0],[1,9,0.0,0.0,0.0,267.6666667,0,1,0,0.111111111,112,112,0,8,0.1421180488,0.0,0.8863596685,267.7096943044,0,0,0,0.345063064,111,111,0.0],[1,9,0.0,0.0,0.0,267.6666667,0,1,0,0.111111111,112,112,0,8,0.7642396775,0.1656932149,0.0,266.6881420495,0,1,0,0.3366216979,112,112,1.0],[1,1,0.0,0.0,0.0,222.0,0,1,0,1.0,886,886,0,0,0.0,0.5462444143,0.0,221.9723238051,0,0,0,1.0,885,885,1.0],[1,2,0.0,0.0,0.0,192.5,0,1,0,0.5,884,884,0,2,0.0,0.0,0.4605061223,192.3465086799,0,1,0,0.2717812698,882,884,1.0],[1,1,0.0,0.0,0.0,351.0,0,1,0,1.0,884,884,1,0,0.0,0.1662138338,0.4350276308,350.3088140699,0,0,0,0.6025166908,884,883,0.0],[1,1,0.0,0.0,0.0,244.0,0,1,0,1.0,1012,1012,1,0,0.0,0.3291036759,1.0,244.3755784773,0,0,0,0.8593160082,1010,1011,0.0],[1,4,0.0,0.0,0.0,80.75,0,1,0,0.25,1194,12,0,3,0.4922541053,0.0,0.0,81.4626532189,0,1,0,0.0,1194,11,0.0],[1,2,0.0,0.0,0.0,57.5,0,1,0,0.5,1200,4,1,1,0.0,0.0,0.3891955686,57.352601294,0,1,0,0.4601546225,1199,4,1.0],[1,2,0.0,0.0,0.0,112.5,0,1,0,0.5,1194,12,1,2,0.0,0.0,0.0,112.3908006457,0,1,0,0.2003276642,1193,12,0.0],[1,2,0.0,0.0,0.0,552.5,0,1,0,0.5,1032,1032,1,2,0.0,0.1726185769,0.5079588455,553.2999138745,0,0,0,1.0,1031,1031,0.0],[1,12,0.0,0.0,0.0,58.91666667,0,1,0,0.083333333,954,954,2,11,0.0,0.0,0.4913092121,58.4617059426,0,0,0,0.8819683472,954,954,1.0],[2,7,0.0,0.0,0.0,95.71428571,0,1,0,0.142857143,1164,44,2,7,0.0,0.0,0.0,95.4155425265,0,1,0,1.0,1163,43,1.0],[1,3,0.0,0.0,0.0,304.3333333,0,1,0,0.333333333,1120,1120,0,3,0.0,0.7138928026,0.1375693668,303.7475134653,0,0,0,0.0,1119,1119,0.0],[1,3,0.0,0.0,0.0,304.3333333,0,1,0,0.333333333,1120,1120,1,3,1.0,0.0,0.0,304.0506274936,0,1,1,0.5798679157,1119,1119,1.0],[1,6,0.0,0.0,0.0,91.33333333,0,1,0,0.166666667,1194,12,1,5,0.0,0.0,0.0,91.5110524199,0,1,0,0.5721146839,1193,12,1.0],[1,8,0.0,0.0,0.0,83.625,0,1,0,0.125,930,930,2,7,0.9413666054,0.0,0.3583043577,83.7444273887,0,0,0,0.0,929,930,0.0],[1,7,0.0,0.0,0.0,329.1428571,0,1,0,0.142857143,1070,1070,1,6,0.0,0.0,0.2083280019,329.6147009339,1,1,0,0.3684444702,1070,1069,0.0],[1,8,0.0,0.0,0.0,225.125,0,1,0,0.125,1032,1032,0,7,0.2234751127,0.1110648308,0.2159194347,224.1974301832,0,1,0,0.0,1031,1031,0.0],[1,1,0.0,0.0,0.0,190.0,0,1,0,1.0,1196,14,0,1,0.6063227899,0.0,0.1985102551,190.3395038705,0,0,0,0.8013625738,1196,13,0.0],[1,5,0.0,0.0,0.0,261.2,0,1,0,0.2,1138,18,0,5,0.0,0.0948875193,0.3442454402,260.700043153,0,1,0,0.6294142436,1137,18,1.0],[2,4,0.0,0.0,0.0,15.75,0,1,0,0.25,1164,44,1,4,0.0,0.0,0.2033006726,15.6027787003,1,1,0,0.0,1163,44,0.0],[1,3,0.0,0.0,0.0,202.3333333,0,1,0,0.333333333,1164,12,0,2,0.2626449395,0.0,0.048471497,202.9081660453,0,0,0,0.4976061998,1163,11,0.0],[1,12,0.0,0.0,0.0,172.5,0,1,0,0.083333333,930,930,0,11,0.7354708569,0.2001145519,0.0,172.3499537979,0,0,0,0.0,930,929,1.0],[1,21,0.0,0.0,0.0,57.23809524,0,1,0,0.047619048,996,996,1,21,0.1524753628,0.0,0.8084607201,56.7789799237,0,1,0,0.1826348516,996,994,1.0],[1,4,0.0,0.0,0.0,350.25,0,1,0,0.25,930,930,1,4,0.0,0.0279540826,0.0141857202,350.5890615848,1,1,0,0.0986528468,929,929,0.0],[1,10,0.0,0.0,0.0,290.6,0,1,0,0.1,1032,1032,0,9,0.0,0.2057360072,0.3789002155,291.1269036494,0,1,0,0.4946361544,1032,1032,1.0],[1,7,0.0,0.0,0.0,329.1428571,0,1,0,0.142857143,1070,1070,0,7,0.0,0.2216704286,0.0,328.6655244383,0,0,0,0.8928123296,1069,1070,1.0],[1,6,0.0,0.0,0.0,195.5,0,1,0,0.166666667,1150,30,2,5,0.0,0.0,0.0,194.901658091,0,1,0,0.4172474387,1149,30,1.0],[1,8,0.0,0.0,0.0,302.875,0,1,0,0.125,1012,1012,1,7,0.0,0.6297951925,0.2902873656,301.777229113,0,1,0,0.6310605116,1012,1011,1.0],[1,9,0.0,0.0,0.0,185.0,0,1,0,0.111111111,1182,30,0,9,0.0,0.0,0.0,185.1724978841,0,1,0,0.0,1182,30,0.0],[1,1,0.0,0.0,0.0,190.0,0,1,0,1.0,1196,14,1,1,0.0,0.8306785653,0.2049675491,189.5147648871,0,1,0,1.0,1196,14,1.0],[1,12,0.0,0.0,0.0,58.91666667,0,1,0,0.083333333,954,954,0,11,0.270451679,0.0,0.0941762656,59.5514607367,0,1,0,0.1633151915,954,953,0.0],[1,2,0.0,0.0,0.0,57.5,0,1,0,0.5,1200,4,0,1,0.0,0.0,0.0,57.4953650948,0,1,0,0.0,1199,4,0.0],[1,2,0.0,0.0,0.0,516.5,0,1,0,0.5,1150,30,0,1,0.0,0.0726816243,0.0,516.4916236261,0,0,0,0.8186383329,1149,29,0.0],[1,4,0.0,0.0,0.0,502.0,0,1,0,0.25,1128,8,1,4,0.0023274701,0.0,0.0,502.1348413884,0,1,0,0.2380537591,1127,8,1.0],[1,1,0.0,0.0,0.0,34.0,0,1,0,1.0,1202,6,0,0,0.2538187148,0.1105028013,0.4443149706,34.748438064,0,1,0,0.0354472859,1202,5,0.0],[1,4,0.0,0.0,0.0,322.75,0,1,0,0.25,1138,18,1,3,1.0,0.0,0.0,323.1706206886,0,0,0,0.0,1137,18,0.0],[1,1,0.0,0.0,0.0,34.0,0,1,0,1.0,1202,6,1,1,0.0,0.0,0.0,34.7013558489,0,1,0,0.0801593421,1202,5,0.0],[1,9,0.0,0.0,0.0,153.7777778,0,1,0,0.111111111,1056,1056,1,9,0.5542319576,0.1017559129,0.6076662755,153.860339796,0,0,1,0.138171301,1055,1055,0.0],[1,6,0.0,0.0,0.0,149.3333333,0,1,0,0.166666667,1098,1098,0,5,0.2585979459,0.5042275159,0.0,149.3018661294,0,1,0,0.242985681,1097,1097,0.0],[1,3,0.0,0.0,0.0,63.66666667,0,1,0,0.333333333,1056,1056,1,2,0.1775084899,0.1289738027,0.2318809835,63.8236097608,0,0,0,0.6033108265,1054,1055,0.0],[1,2,0.0,0.0,0.0,205.0,0,1,0,0.5,996,996,0,2,0.7412921922,0.6142983001,0.1680346624,205.0909899476,0,1,0,0.3671493362,996,996,0.0],[1,8,0.0,0.0,0.0,111.25,0,1,0,0.125,1086,1086,1,8,0.5466419638,0.3198584903,0.197457068,111.6272427542,0,0,0,0.0,1086,1086,1.0],[1,6,0.0,0.0,0.0,149.3333333,0,1,0,0.166666667,1098,1098,1,5,0.0,0.2371975194,0.7161909593,149.1774820761,0,0,0,0.0,1097,1098,1.0],[1,7,0.0,0.0,0.0,311.2857143,0,1,0,0.142857143,1012,1012,1,6,0.0,0.0,0.0955008895,311.8560604802,0,1,0,0.1586252013,1011,1013,0.0],[1,1,0.0,0.0,0.0,15.0,0,1,0,1.0,1138,18,0,0,0.2606928541,0.5895264563,0.0,14.3489928265,0,0,0,0.9546649845,1137,17,0.0],[1,8,0.0,0.0,0.0,111.25,0,1,0,0.125,1086,1086,1,7,0.2503731293,0.0275771539,0.514907219,111.4501568214,0,1,0,0.0,1086,1086,0.0],[1,4,0.0,0.0,0.0,502.0,0,1,0,0.25,1128,8,0,4,0.0,0.1774785093,0.1865452617,502.4725114375,0,0,0,0.0,1128,7,0.0],[1,12,0.0,0.0,0.0,131.25,0,1,0,0.083333333,1056,1056,0,11,0.8276878732,0.4307794453,0.0,131.1638926405,0,1,0,0.0,1056,1055,1.0],[1,4,0.0,0.0,0.0,35.0,0,1,0,0.25,1150,30,0,3,0.0,0.3674857776,0.1770706417,36.0767449663,0,0,0,0.2916868719,1149,29,0.0],[1,7,0.0,0.0,0.0,172.8571429,0,1,0,0.142857143,1114,1114,1,7,0.0,0.6413959944,0.0,172.8679688869,1,1,0,0.0368546116,1112,1112,0.0],[1,8,0.0,0.0,0.0,162.25,0,1,0,0.125,1114,1114,1,8,0.183208272,0.3996831779,0.8509696309,161.6644133167,0,0,0,0.0,1114,1114,1.0],[1,19,0.0,0.0,0.0,41.68421053,0,1,0,0.052631579,996,996,0,18,0.6542989995,0.1311649813,0.7051401985,42.8115031717,0,1,0,0.0,996,996,0.0],[1,1,0.0,0.0,0.0,88.0,0,1,0,1.0,1114,1114,1,1,0.7572855807,1.0,0.2799680016,87.8838094893,0,0,0,1.0,1115,1113,0.0],[1,9,0.0,0.0,0.0,185.0,0,1,0,0.111111111,1182,30,1,8,0.440079354,0.0,0.3044026091,184.1618345134,0,1,0,0.1694636627,1182,30,1.0],[1,1,0.0,0.013333333,0.013333333,375.0,1,1,0,1.0,1203,1121,1,1,0.2778425749,0.0,0.0,374.7790592125,0,0,0,0.3574626756,1202,1121,0.0],[1,2,0.811278124,0.022727273,0.003246753,154.0,1,1,0,1.0,1205,1123,1,1,1.0,0.0,0.0816081042,153.8645801982,0,1,0,0.5009942199,1204,1123,0.0],[1,2,0.953837674,0.145985401,0.015641293,479.5,1,1,6,0.5,1207,32,1,2,1.0,0.0,0.4085200358,479.2371137594,1,0,5,0.2853283129,1206,32,0.0],[1,3,0.484019334,0.176250934,0.099327857,446.3333333,0,1,9,0.333333333,1210,35,0,3,0.6450225463,0.0,0.0,445.9392780159,0,1,9,0.0,1210,35,1.0],[1,1,0.0,0.03525641,0.003205128,312.0,1,1,6,1.0,1211,1124,1,1,0.1534947592,0.0,0.0593000156,311.7460646065,0,0,6,0.2181868184,1210,1123,0.0],[1,4,0.882304803,0.028799291,0.003101462,564.25,1,1,24,1.0,1215,1128,1,4,0.0589594805,0.1111550412,0.404968686,563.9175890468,1,0,23,0.9964018904,1215,1127,1.0],[1,1,0.0,0.007672634,0.002557545,391.0,0,1,6,1.0,1216,1129,1,1,0.31422394,0.7412349919,0.0,391.164934439,0,0,5,1.0,1215,1128,0.0],[1,1,0.0,0.006779661,0.001129944,885.0,1,1,7,1.0,1217,36,1,1,0.8930965603,0.5971360481,0.0514670297,885.0611252389,1,1,6,1.0,1217,36,0.0],[1,1,0.0,0.009615385,0.009615385,208.0,1,1,7,1.0,1218,1130,0,1,0.0,0.3903588739,0.0,207.4135401802,0,0,7,1.0,1218,1131,1.0],[1,1,0.0,0.007909605,0.007909605,885.0,1,1,0,1.0,1219,37,0,0,0.7713696717,0.0,0.2659355116,884.7225343278,1,1,0,0.7651610792,1219,36,1.0],[1,3,0.0,0.0,0.0,4.333333333,1,1,0,0.333333333,1224,1135,1,2,0.0,0.6004586029,0.0,4.3975865644,1,1,0,1.0,1222,1135,0.0],[1,2,1.0,0.005012531,0.005012531,399.0,1,1,8,1.0,1221,1132,2,2,0.0,0.0,0.0368254538,399.2404611755,0,1,7,1.0,1222,1131,0.0],[1,6,0.984762163,0.010574018,0.009818731,220.6666667,1,1,35,0.833333333,1230,1141,0,6,0.3848617532,0.2866404166,0.0,221.3314844029,0,0,34,1.0,1230,1140,1.0],[1,1,0.0,0.012605042,0.00210084,476.0,1,1,3,1.0,1231,1142,1,1,0.2872032794,0.0,0.5339274929,476.1781456715,0,1,3,0.9442846123,1231,1141,1.0],[2,4,0.556969369,0.309145881,0.184051398,661.5,1,1,26,1.0,1235,73,1,3,0.8882518702,0.2145743825,0.2592993665,661.2337369816,0,1,25,1.0,1234,72,1.0],[1,1,0.0,0.012820513,0.012820513,156.0,1,1,10,1.0,1236,1143,0,1,0.0,0.1554161689,0.5076987659,155.1362394967,1,0,10,1.0,1235,1143,0.0],[1,1,0.0,0.018987342,0.006329114,158.0,1,1,0,1.0,1237,1144,1,1,0.0,0.0,0.1495609759,158.6004511936,1,1,0,1.0,1237,1144,0.0],[1,1,0.0,0.090909091,0.0,11.0,1,1,10,1.0,1238,1145,1,1,0.0,0.73637244,0.5990669085,10.7464562804,1,1,9,1.0,1238,1144,0.0],[1,1,0.0,0.106060606,0.064393939,264.0,1,1,10,1.0,1239,1146,0,1,0.0,0.0,0.1172654214,263.5062392559,1,0,10,0.8302453892,1239,1145,1.0],[1,2,0.964078765,0.012244898,0.006122449,490.0,1,1,7,1.0,1241,1148,0,2,0.9826865677,0.0,0.0,491.0512547256,1,0,6,0.0665871302,1240,1148,1.0],[1,1,0.0,0.033613445,0.033613445,119.0,1,1,10,1.0,1242,1149,0,1,0.5558014663,0.0,0.0,118.422774719,1,0,10,0.470217264,1241,1148,0.0],[1,1,0.0,0.047449585,0.00118624,843.0,1,1,1,1.0,1243,35,1,0,0.0,0.552058648,0.0,842.4983919735,0,0,1,0.9430859852,1242,34,0.0],[1,1,0.0,0.063973064,0.050505051,297.0,0,1,7,1.0,1244,36,1,0,0.1859752255,0.2700248829,0.0,297.6918602776,0,1,7,0.7929344572,1244,35,1.0],[1,2,0.764204507,0.010663507,0.010663507,422.0,1,1,10,1.0,1246,1151,1,1,1.0,0.1463736149,0.4265998337,422.7595407014,0,1,9,0.5992182915,1246,1151,0.0],[1,1,0.0,0.123076923,0.034615385,260.0,0,1,10,1.0,1247,1152,0,1,0.6902914415,0.0,0.0,260.3047371523,1,1,10,1.0,1246,1151,0.0],[1,4,0.915129626,0.011224827,0.001320568,757.25,1,1,40,0.5,1251,1156,0,4,0.6765137355,0.4055748582,0.0094802777,756.8860339674,0,1,40,0.6286572268,1250,1156,1.0],[1,2,0.817507288,0.025082237,0.000822368,1216.0,1,1,12,1.0,1253,1158,1,2,1.0,0.4170015078,1.0,1216.2714195668,0,1,13,1.0,1253,1158,1.0],[1,2,0.811278124,0.041916168,0.005988024,167.0,1,1,22,0.5,1255,1160,1,1,1.0,0.0,0.1953468066,167.3415741551,1,0,22,0.8240254084,1254,1159,0.0],[1,4,0.0,0.0,0.0,17.25,0,1,0,0.25,1259,1164,1,3,0.0554170367,0.5358007202,0.5990920007,16.6934412267,0,1,0,0.6266177653,1258,1163,0.0],[1,5,0.980825296,0.005985267,0.005524862,434.4,0,1,55,0.8,1264,1169,2,5,1.0,0.0,0.4207741287,434.2682914165,0,1,54,1.0,1263,1168,1.0],[1,1,0.0,0.001955034,0.001955034,1023.0,1,1,2,1.0,1265,40,1,1,0.0,0.2781574511,0.0,1023.2966696833,1,1,1,0.7404495596,1264,40,0.0],[1,1,0.0,0.006339144,0.019017433,631.0,0,1,4,1.0,1266,41,0,0,0.0,0.1910669301,0.0,630.3976577935,0,1,4,0.4618844273,1265,41,1.0],[1,3,0.501777012,0.051824818,0.00729927,456.6666667,0,1,30,0.333333333,1269,44,0,3,0.860727086,0.0,0.557585962,456.2895072403,0,1,29,0.0,1268,43,1.0],[1,9,0.949910113,0.020966803,0.011939429,381.5555556,1,1,54,0.777777778,1278,1178,1,7,1.0,0.0,0.2481788071,381.175580247,1,0,54,0.0,1278,1177,1.0],[1,6,0.861404892,0.045934773,0.028938907,362.8333333,1,1,35,1.0,1284,1184,1,5,1.0,0.0,0.0,363.040536488,1,0,35,0.4215278005,1284,1183,1.0],[1,3,0.932788378,0.027816412,0.009735744,239.6666667,0,1,32,1.0,1287,1187,1,1,0.8448023364,0.0128688587,0.0,240.1594013451,0,0,31,1.0,1287,1186,1.0],[1,6,0.641347354,0.053104256,0.007418977,426.8333333,0,1,64,1.0,1293,1193,0,5,1.0,0.6535240491,0.2208178207,427.172319007,1,1,64,1.0,1294,1193,1.0],[1,1,0.0,0.018808777,0.006269592,638.0,1,1,0,1.0,1294,45,0,0,0.0,0.0,0.1298278179,638.1048596314,0,1,0,0.1246374931,1294,44,0.0],[1,6,0.073780044,0.13004961,0.178951099,470.3333333,0,1,54,0.666666667,1300,51,0,5,0.0,1.0,0.0408534079,470.0589869405,0,1,54,1.0,1299,50,1.0],[1,9,0.0,0.0,0.0,75.44444444,0,1,0,0.111111111,1309,9,0,8,0.2658859615,0.0,0.4724579356,75.7221842458,0,2,0,0.0,1308,8,0.0],[1,4,0.609275554,0.133738602,0.072948328,411.25,0,1,23,1.0,1313,40,0,3,0.6689714271,0.1921490939,0.8531565224,411.065323964,0,1,22,0.9872427503,1313,39,1.0],[1,1,0.0,0.046594982,0.001792115,558.0,0,1,13,1.0,1314,41,1,1,0.8285927092,0.0395600597,0.0,558.3068707725,0,1,13,0.8507262881,1314,41,1.0],[1,2,0.73206669,0.023489933,0.020134228,447.0,1,1,15,1.0,1316,1195,0,1,0.0315713996,0.4750653678,0.0257362864,446.5467554326,1,0,14,0.5486487953,1316,1194,1.0],[1,1,0.0,0.0,0.0,1.0,0,1,0,1.0,1318,1197,0,1,0.8156598881,0.5292130443,0.0,0.6958322275,0,0,0,0.7713216491,1318,1196,0.0],[1,1,0.0,0.0,0.0,25.0,0,1,0,1.0,1317,1196,1,0,0.0,0.0,0.0,25.0738111417,0,0,0,1.0,1316,1195,0.0],[1,1,0.0,0.033333333,0.033333333,30.0,1,1,2,1.0,1319,52,2,1,1.0,0.3010048813,0.1207891861,30.8068855325,0,1,3,0.3781714254,1319,52,0.0],[1,1,0.0,0.002212389,0.002212389,904.0,0,2,3,1.0,1,1,0,0,0.3692383486,0.0,0.187648975,903.7278436143,0,1,2,1.0,1,1,0.0],[1,1,0.0,0.484057971,0.330434783,1035.0,1,2,3,1.0,2,1,0,0,0.0,1.0,0.3455985843,1034.5483239021,0,1,3,1.0,2,0,1.0],[1,2,0.998845536,0.004267425,0.031294452,351.5,0,1,10,0.5,1321,1199,1,2,0.8716428068,0.0,0.7253739913,350.6253784961,0,1,9,0.3685567235,1321,1199,0.0],[1,1,0.0,0.04109589,0.006849315,292.0,1,1,16,1.0,1322,1200,1,1,0.1564617221,1.0,0.119666089,292.503444488,1,1,16,0.9044944178,1321,1200,0.0],[1,4,0.0,0.0,0.0,13.5,0,1,0,0.25,1326,1204,1,3,0.0,0.9607057165,0.0,13.4996484023,0,0,0,0.3532912364,1325,1204,0.0],[1,1,0.0,0.004694836,0.007042254,426.0,1,1,4,1.0,1327,1205,1,1,0.0,0.5141772384,0.0,425.1712810378,1,2,3,0.0,1327,1205,0.0],[1,2,1.0,0.01369863,0.006849315,146.0,1,1,7,1.0,1329,1207,1,2,1.0,0.5314283986,0.7131854165,146.7768365032,0,1,6,0.0,1329,1206,0.0],[1,1,0.0,0.030418251,0.030418251,263.0,1,1,4,1.0,1330,42,1,0,0.0,0.0,0.0,262.7935403002,0,0,3,0.3738182423,1330,40,0.0],[1,1,0.0,0.020547945,0.006849315,1022.0,1,1,4,1.0,1331,53,0,0,0.0860176807,0.0690037809,0.0,1021.9874267808,2,1,3,1.0,1330,52,0.0],[1,1,0.0,0.004830918,0.004830918,1035.0,1,2,1,1.0,1332,54,0,1,0.0,0.0,0.5561952489,1034.6102637311,0,1,1,0.4306043092,1332,54,1.0],[2,3,0.279121498,0.031969911,0.020216267,709.0,1,2,5,1.0,1335,99,2,3,0.3408088767,0.0,0.0,708.8857367138,1,2,5,1.0,1335,99,1.0],[1,1,0.0,0.00965251,0.00965251,1036.0,1,2,1,1.0,1336,56,0,0,0.0,0.3146636759,0.0,1036.0363730725,0,1,1,1.0,1335,55,1.0],[1,1,0.0,0.001930502,0.001930502,1036.0,1,2,1,1.0,3,2,1,0,0.0,0.5003987503,0.0,1035.8674999255,1,2,0,0.8960279359,3,1,0.0],[1,1,0.0,0.00972973,0.001081081,925.0,1,2,2,1.0,1337,45,1,0,0.0023168088,0.0,0.0,924.7489473704,1,2,1,0.5653731255,1337,45,0.0],[1,1,0.0,0.037037037,0.037037037,54.0,1,1,19,1.0,1338,1208,1,1,0.2297397326,0.0,0.0,54.2719747291,1,0,18,1.0,1338,1208,0.0],[1,1,0.0,0.007722008,0.007722008,1036.0,1,2,0,1.0,1339,57,0,1,0.0907535567,0.2847884548,0.0772066405,1035.5549859033,1,1,0,1.0,1337,56,0.0],[1,4,0.692229157,0.047730829,0.047730829,319.5,0,2,57,0.75,1343,61,0,3,0.8675505312,0.0312054421,0.169874279,319.1960446927,0,2,56,1.0,1343,61,1.0],[1,1,0.0,0.022727273,0.068181818,44.0,1,1,20,1.0,1344,1209,1,1,0.0,0.5114100934,0.5593032847,44.2797408685,0,1,19,0.691764683,1343,1209,0.0],[1,1,0.0,0.001930502,0.001930502,1036.0,0,2,1,1.0,1345,62,1,0,0.1976921712,0.2134099788,0.1995134241,1035.6323291537,0,2,1,1.0,1345,62,0.0],[1,1,0.0,0.012345679,0.012345679,162.0,0,1,21,1.0,1346,1210,1,1,0.1479549917,0.6326229592,0.7881414793,161.7936922385,0,1,20,1.0,1345,1210,0.0],[2,9,0.944964192,0.013310185,0.021990741,192.0,0,1,189,0.888888889,1355,1281,1,8,0.1356301826,0.0147399465,0.3607897814,192.438089325,0,1,189,1.0,1354,1280,0.0],[1,4,0.80390132,0.077477477,0.034234234,277.5,1,1,84,0.5,1359,1222,0,3,0.6161949137,0.0,0.8392521279,278.9552138838,0,0,84,0.4522341012,1359,1221,1.0],[1,1,0.0,0.005387931,0.002155172,928.0,1,2,2,1.0,1360,46,1,1,0.2312542041,0.0,0.4025213052,926.9295814167,0,2,1,0.9877824342,1360,45,0.0],[1,1,0.0,0.060019361,0.062923524,1033.0,1,2,1,1.0,1361,64,1,0,0.0417507941,0.9236129941,0.1979830207,1033.2635982215,1,1,0,1.0,1361,64,1.0],[2,3,0.952090357,0.007127584,0.006414825,467.6666667,1,1,47,1.0,1364,1289,1,2,1.0,0.8918800653,0.1825883937,467.474969304,1,1,46,1.0,1363,1288,1.0],[1,1,0.0,0.003229279,0.002152853,929.0,0,2,0,1.0,1365,47,1,0,0.7869783147,0.7642295567,0.1245189939,929.3860464268,0,2,0,1.0,1364,46,0.0],[1,5,0.0,0.0,0.0,0.0,0,1,40,0.2,1370,14,0,4,0.2789211829,0.0,0.0,1.271517924,0,0,39,0.8562474741,1370,14,0.0],[1,4,0.0,0.0,0.0,0.0,0,1,32,0.25,1374,18,1,4,0.297566594,0.0,0.8738428425,0.5250759027,0,1,31,0.0,1374,17,0.0],[1,1,0.0,0.001079914,0.004319654,926.0,0,2,1,1.0,1375,48,1,0,0.0,0.0,0.1672771765,926.2291282836,0,1,1,0.5045714929,1375,47,0.0],[1,1,0.0,0.005847953,0.001949318,1026.0,1,1,5,1.0,1376,66,0,0,0.6641454431,0.0,0.0,1026.5236521617,0,0,5,0.8166123772,1375,65,0.0],[1,2,0.448864489,0.034172662,0.023381295,556.0,1,2,5,1.0,1378,50,0,2,1.0,0.5642799425,0.0,556.8000846326,1,1,5,0.1293888947,1378,49,0.0],[1,1,0.0,0.1,0.0,10.0,1,1,15,1.0,1379,1225,1,1,0.7001302159,0.7203352423,0.1113789725,9.9705910066,0,0,14,0.3786453657,1379,1225,0.0],[1,4,0.966457282,0.011820331,0.011820331,317.25,1,1,75,1.0,1383,1229,0,3,0.7142715153,0.0,0.0,317.6970326878,0,1,75,1.0,1382,1228,1.0],[1,2,0.811278124,0.02278481,0.058227848,197.5,1,1,25,1.0,1385,1231,0,1,0.0603507084,0.7557186448,0.5280995798,197.8248722209,0,1,25,1.0,1384,1231,0.0],[1,1,0.0,0.023529412,0.005882353,170.0,1,1,9,1.0,1386,1232,0,1,0.4415230977,0.0,0.0,169.4405356128,1,0,9,0.455290689,1384,1231,0.0],[1,1,0.0,0.024691358,0.024691358,81.0,1,1,26,1.0,1387,1233,1,1,0.4092592639,0.0,0.0,81.7016199778,1,1,26,1.0,1387,1233,0.0],[1,1,0.0,0.007633588,0.002544529,393.0,1,1,20,1.0,1388,1234,0,0,0.9045775114,0.0,0.5074933705,394.0440171449,1,0,19,0.7511694301,1388,1234,0.0],[1,1,0.0,0.006763285,0.002898551,1035.0,1,2,6,1.0,4,3,2,0,0.0,0.0,0.0,1034.0674613789,0,2,6,0.0,4,3,0.0],[1,6,0.697279835,0.049778761,0.049225664,301.3333333,1,2,94,0.666666667,1394,56,0,6,0.6557969589,0.0945519548,0.6918720268,301.8911685556,0,1,93,0.0,1393,55,1.0],[1,2,0.918295834,0.003961517,0.001131862,883.5,1,1,45,1.0,1396,1236,2,2,0.4138599911,0.9816586651,0.0,883.7420273362,0,1,46,1.0,1396,1236,0.0],[1,2,0.359101626,0.017977528,0.006741573,890.0,1,1,0,0.5,1398,1238,0,1,0.4773459492,0.0,0.0,889.7911627585,0,0,0,0.1314869957,1397,1236,0.0],[1,3,0.936084711,0.008,0.002461538,541.6666667,1,1,58,1.0,1401,1241,1,2,0.4841334311,0.4223653009,0.421408305,542.0607324033,0,1,57,1.0,1401,1241,0.0],[1,1,0.0,0.03030303,0.03030303,66.0,1,2,9,1.0,5,4,1,0,0.0,0.0,0.7759837017,66.6444217317,0,1,8,0.6458166888,5,4,0.0],[1,1,0.0,0.002309469,0.002309469,866.0,1,1,21,1.0,1402,1242,1,2,0.0,0.3448173128,0.1986782285,866.1898682805,0,0,21,1.0,1402,1242,0.0],[1,2,0.335125399,0.045709703,0.044907779,623.5,1,2,6,0.5,1404,58,0,2,0.6305695159,0.5603178524,0.3013091497,624.2530728118,1,1,5,0.4486405495,1404,58,0.0],[1,1,0.0,0.001932367,0.001932367,1035.0,1,2,5,1.0,1405,67,2,1,0.1509110577,0.0,0.0,1035.3494445333,1,2,3,0.9416786582,1405,66,1.0],[1,1,0.0,0.117647059,0.117647059,17.0,0,1,34,1.0,1406,1243,0,0,0.0,0.2899627877,0.3905568696,17.3244850366,0,0,33,0.8346600041,1405,1242,0.0],[1,2,0.918295834,0.00624025,0.012480499,320.5,1,1,55,1.0,1408,1245,0,2,0.7241047703,0.0031413509,1.0,320.5505416282,0,0,55,1.0,1409,1245,0.0],[1,1,0.0,0.012195122,0.012195122,410.0,1,1,24,1.0,1409,1246,1,1,0.0,0.0,0.0,410.0372894766,0,1,23,0.9268153987,1408,1246,0.0],[1,2,1.0,0.005722461,0.005722461,349.5,1,1,68,1.0,1411,1248,1,2,0.5613923822,0.3155156155,0.0,349.3490181418,1,0,67,1.0,1411,1248,0.0],[1,2,0.566509507,0.033568905,0.006183746,566.0,1,2,9,1.0,1413,60,0,2,0.0,0.0,0.0,566.3747065375,2,2,8,1.0,1413,60,0.0],[1,1,0.0,0.040816327,0.040816327,49.0,0,1,34,1.0,1414,1249,0,0,0.0,0.0,0.0,48.6962774861,0,0,34,1.0,1414,1249,0.0],[1,2,0.945660305,0.012244898,0.010204082,490.0,1,1,44,1.0,1416,1251,1,0,0.8434717136,0.0,0.0,489.8442150771,1,0,43,1.0,1415,1251,0.0],[2,2,0.986367607,0.019383698,0.005964215,1006.0,0,2,6,1.0,1418,129,1,2,0.6023632073,0.262037345,0.0,1005.8746093284,0,2,5,0.9937507623,1419,128,0.0],[1,1,0.0,0.053475936,0.002673797,374.0,1,1,20,1.0,1419,1252,0,0,0.0,0.0,0.0,374.432804843,1,0,18,1.0,1418,1251,0.0],[1,1,0.0,0.01242236,0.01242236,161.0,1,1,23,1.0,1420,1253,1,0,0.0,0.8464103493,0.3084609964,161.1056021349,1,0,23,1.0,1420,1253,0.0],[2,2,0.393915257,0.027915633,0.035980149,806.0,1,1,37,1.0,1422,1323,1,2,0.3942161176,0.1045385527,0.0,805.5402418566,0,1,37,1.0,1422,1323,0.0],[1,1,0.0,0.007648184,0.005736138,1046.0,1,2,0,1.0,1423,70,0,0,1.0,0.0,0.0,1045.3300659109,1,2,0,0.5058316579,1422,70,0.0],[1,1,0.0,0.003095975,0.002063983,969.0,1,2,0,1.0,1424,62,1,1,0.0,0.0,0.0,968.4532543971,1,1,0,1.0,1423,61,0.0],[1,1,0.0,0.017857143,0.022321429,224.0,1,1,37,1.0,1425,1255,1,1,0.2292919342,0.5360397868,0.0,224.305320366,1,0,36,0.4175659026,1425,1255,0.0],[1,1,0.0,0.188888889,0.205555556,180.0,1,1,37,1.0,1426,1256,1,0,0.0,0.0,0.0,179.9819401667,1,0,36,1.0,1426,1255,0.0],[1,6,0.813859243,0.081702128,0.045106383,195.8333333,1,1,200,0.833333333,1432,1262,1,5,0.61742036,0.0,0.5117902178,196.4758108248,0,0,200,1.0,1431,1262,0.0],[1,1,0.0,0.003412969,0.003412969,586.0,0,1,5,1.0,1433,1263,0,0,0.0,0.0,0.2606331255,585.796480346,0,0,5,1.0,1432,1262,0.0],[1,1,0.0,0.003389831,0.003389831,590.0,1,1,32,1.0,1434,1264,1,1,0.3559103664,0.2486490026,0.5885186136,590.3476410268,1,2,31,1.0,1433,1263,0.0],[1,1,0.0,0.0,0.0,193.0,0,1,0,1.0,1452,18,0,0,0.0,0.0,1.0,193.2339695128,0,0,0,1.0,1452,17,1.0],[1,2,0.0,0.0,0.0,119.0,0,1,0,0.5,1438,4,1,1,0.0,0.7357886513,0.0,119.3926780663,0,1,0,0.4545157333,1437,4,0.0],[1,2,0.0,0.0,0.0,119.0,0,1,0,0.5,1438,4,0,3,0.0,0.0,0.0,118.232755806,0,1,0,0.8804877992,1438,4,1.0],[1,3,0.0,0.0,0.0,37.0,0,1,0,0.333333333,1444,10,0,2,0.2130831778,0.0,0.0,36.8189449672,1,1,0,0.0,1443,10,0.0],[1,3,0.0,0.0,0.0,37.0,0,1,0,0.333333333,1444,10,0,3,0.0,0.0,0.1379505567,36.6062912683,0,1,0,0.296530665,1443,9,0.0],[1,3,0.0,0.0,0.0,48.66666667,0,1,0,0.333333333,1450,16,1,2,0.2146933266,0.2938646548,0.0,48.9864296424,1,0,0,0.5672317047,1450,16,0.0],[1,3,0.0,0.0,0.0,48.66666667,0,1,0,0.333333333,1450,16,1,2,0.8758182495,0.0,0.1226480463,49.0791731853,0,0,0,0.3867595205,1450,15,0.0],[1,1,0.0,0.0,0.0,193.0,0,1,0,1.0,1452,18,0,1,0.0968907929,0.0,0.0,192.3450453287,0,0,0,1.0,1452,17,0.0],[1,1,0.0,0.025581395,0.002325581,430.0,1,1,27,1.0,1453,1265,1,1,0.1127848139,0.0,0.856280198,430.0583060592,1,1,26,1.0,1453,1264,0.0],[1,1,0.0,0.008163265,0.008163265,245.0,1,1,0,1.0,1454,1266,1,0,0.189748148,0.4882850405,0.5170035972,244.9732042811,1,0,0,1.0,1454,1266,0.0],[1,1,0.0,0.01056338,0.01056338,284.0,1,1,0,1.0,1455,1267,0,1,0.0,0.4291379416,0.230119216,283.6566632242,0,0,0,1.0,1455,1266,0.0],[1,1,0.0,0.010380623,0.010380623,289.0,1,1,0,1.0,1456,1268,1,1,0.4136260682,0.0,0.0,289.4755846494,0,1,0,0.2303098861,1456,1268,0.0],[1,1,0.0,0.025581395,0.002325581,430.0,1,1,23,1.0,1457,1269,1,1,0.1688700251,0.1133984149,0.3395389188,430.0964023415,1,0,23,1.0,1456,1268,0.0],[1,3,0.985056822,0.009580838,0.009580838,278.3333333,1,1,83,1.0,1460,1272,0,3,0.7356622459,0.5055863643,0.0,277.8540542851,1,0,82,1.0,1460,1272,0.0],[1,1,0.0,0.10738255,0.144295302,298.0,1,1,31,1.0,1461,63,1,0,0.0,0.0628505561,0.3056739841,298.0867703142,1,1,31,0.5739876555,1460,63,0.0],[1,1,0.0,0.177257525,0.210702341,299.0,1,1,10,1.0,1462,64,1,0,0.0525508724,0.1985608983,0.897295395,299.6522745281,2,0,9,0.0,1462,64,0.0],[1,3,0.985056822,0.004996877,0.004996877,533.6666667,1,1,123,0.666666667,1465,1275,0,3,1.0,0.6831159107,0.0,534.4360898403,0,0,121,1.0,1465,1275,0.0],[1,1,0.0,0.002484472,0.002484472,805.0,1,1,0,1.0,1468,1278,0,1,0.0,0.0247590829,0.0,804.929860428,2,1,0,0.4611776971,1467,1277,0.0],[1,1,0.0,0.003942181,0.003942181,761.0,1,1,0,1.0,1466,1276,1,0,0.0380215355,0.4080314079,0.2613042295,761.1192104643,1,1,0,0.6519676289,1466,1276,0.0],[1,1,0.0,0.085714286,0.085714286,35.0,1,1,0,1.0,1467,1277,1,0,0.8405596916,0.1641178646,0.0,35.4246349121,2,1,0,1.0,1466,1276,0.0],[1,1,0.0,0.004872107,0.004872107,821.0,0,1,31,1.0,1469,1279,1,1,0.0,0.3860309719,0.394172119,820.7135531375,1,0,31,0.3512502575,1468,1278,0.0],[1,1,0.0,0.157894737,0.157894737,19.0,0,1,0,1.0,1470,1280,1,0,0.0,0.0,0.8407155285,19.2825198693,0,0,0,1.0,1470,1279,0.0],[1,2,0.985228136,0.008293839,0.008293839,422.0,0,1,54,1.0,1472,1282,0,2,1.0,0.6566268098,0.0,422.5136756398,1,1,53,0.6551458161,1472,1283,1.0],[1,1,0.0,0.006688963,0.006688963,299.0,1,1,0,1.0,1473,65,1,0,0.0,0.0884058904,0.0,298.4935113262,2,0,0,0.1502396271,1472,65,0.0],[1,1,0.0,0.006711409,0.006711409,298.0,1,1,31,1.0,1474,66,0,1,0.0,0.4639901072,0.2625277568,297.4568892846,1,1,31,1.0,1474,66,0.0],[1,1,0.0,0.0,0.0,0.0,0,1,0,1.0,1478,1286,0,0,0.0,0.0,0.2378823014,0.1062008778,0,0,0,0.9185741037,1477,1286,0.0],[1,1,0.0,0.166666667,0.0,30.0,1,1,0,1.0,1475,1283,1,1,0.273386477,0.3157763363,0.0,30.7171400691,0,1,0,1.0,1476,1283,0.0],[1,1,0.0,3.166666667,0.0,12.0,1,1,0,1.0,1479,1287,1,0,0.0,1.0,0.501316303,12.3707441668,0,1,0,1.0,1479,1285,0.0],[1,1,0.0,0.0,0.0,0.0,0,1,0,1.0,1480,1288,1,1,0.5344048719,0.1158591934,0.7971242661,1.1521212238,0,0,1,0.9981720341,1480,1287,0.0],[1,1,0.0,0.0,0.0,0.0,0,1,0,1.0,1476,1284,0,1,0.3063116287,0.0,0.1257732967,0.2922785918,0,0,0,0.8215071079,1476,1283,0.0],[1,1,0.0,4.75,0.0,4.0,1,1,0,1.0,1477,1285,0,0,0.0,1.0,0.0,4.1789563707,1,0,0,1.0,1476,1283,0.0],[1,1,0.0,1.571428571,0.0,91.0,1,1,0,1.0,1481,1289,0,0,0.0,1.0,0.0,90.6586752588,1,0,0,1.0,1480,1288,0.0],[1,2,0.985228136,0.003081664,0.002311248,649.0,1,1,71,1.0,1486,1294,1,1,1.0,0.0,0.0816366417,649.0685391306,0,1,70,1.0,1486,1293,0.0],[1,1,0.0,0.0,0.0,0.0,0,1,0,1.0,1482,1290,0,0,0.0738378302,0.0,0.5678054484,0.5205053257,0,0,0,1.0,1482,1288,0.0],[1,2,0.439496987,0.175824176,0.005494505,91.0,1,1,28,1.0,1484,1292,0,1,0.9942329691,0.7221141121,0.6030034823,90.9115254908,1,0,28,1.0,1484,1291,0.0],[1,4,0.982798115,0.007338225,0.002668446,374.75,1,1,100,1.0,1490,1298,0,3,1.0,0.4106408939,0.2562139259,374.9793749897,0,1,99,0.5811845047,1491,1298,0.0],[1,4,0.76796201,1.932773109,0.0,29.75,0,1,0,1.0,1494,1302,1,4,0.4319853417,1.0,0.3619938641,29.1797087927,0,1,0,0.4200774804,1493,1301,0.0],[1,1,0.0,0.003412969,0.010238908,586.0,1,1,34,1.0,1495,1303,1,1,0.0,0.1084438474,0.0,584.8564093857,0,1,33,1.0,1495,1302,0.0],[1,1,0.0,0.006711409,0.006711409,298.0,1,1,31,1.0,1496,67,1,1,0.6826254859,0.5572691406,0.0,298.7286989449,1,0,31,0.400255908,1495,67,0.0],[1,1,0.0,0.001912046,0.001912046,1046.0,0,2,6,1.0,6,5,0,0,0.3247596552,0.7817255338,0.6425755688,1046.0436113743,0,2,5,0.6596063088,7,4,0.0],[1,2,0.376019851,0.149321267,0.099547511,221.0,1,1,0,0.5,1499,1306,1,1,0.0,0.9795426665,0.0,220.518340625,1,0,0,0.0,1499,1305,0.0],[1,1,0.0,1.272727273,0.181818182,11.0,1,1,0,1.0,1497,1304,1,0,0.0,1.0,0.0,10.3526236503,1,1,0,0.9635709498,1496,1303,0.0],[1,3,0.520126189,0.174392936,0.099337748,151.0,1,1,103,1.0,1502,1309,1,3,0.1084401952,0.0,0.2970952332,151.5343912931,0,0,103,1.0,1502,1309,1.0],[2,12,0.71624088,0.059899749,0.018295739,332.5,1,1,379,0.833333333,1514,1391,1,12,1.0,0.4589811588,0.0,332.4131015252,0,0,377,1.0,1513,1391,1.0],[1,1,0.0,0.112359551,0.011235955,89.0,1,1,0,1.0,1515,1318,0,0,0.0,0.0,0.3548780233,89.0038084162,1,1,0,1.0,1515,1319,0.0],[1,3,0.730929509,0.073414113,0.015680684,467.6666667,1,1,46,0.666666667,1518,1321,0,2,1.0,0.0888043311,1.0,467.6388536539,0,1,45,0.8247658237,1517,1320,0.0],[1,2,0.985228136,0.012121212,0.009090909,165.0,1,1,0,0.5,1520,1323,1,2,0.9920277303,0.3071450986,0.778244636,164.384632484,1,0,0,1.0,1520,1323,0.0],[2,5,0.544681741,0.059322034,0.021934197,401.2,1,1,115,0.6,1525,1402,2,5,0.2364978114,0.6953567176,0.3621161101,399.896581191,1,0,114,0.4044185562,1525,1402,0.0],[1,1,0.0,0.019607843,0.019607843,153.0,1,1,46,1.0,1526,78,0,1,0.4153718629,0.0,0.8465178867,152.599401868,1,0,45,1.0,1525,78,0.0],[1,2,0.922919288,0.115173675,0.014625229,273.5,1,1,39,1.0,1528,1327,0,1,0.3666185994,0.0326939193,0.4657124475,272.5725225685,1,1,38,0.9667254246,1527,1327,0.0],[1,1,0.0,0.051771117,0.013623978,367.0,1,1,0,1.0,1529,1328,0,1,0.1462292934,0.783818676,0.0,366.4301847739,0,1,0,0.8035651775,1529,1328,0.0],[1,1,0.0,0.244444444,0.016666667,180.0,1,1,37,1.0,1530,1329,0,1,0.095479845,0.2561666763,0.244192932,180.7085385938,1,1,37,1.0,1529,1329,0.0],[1,1,0.0,0.020689655,0.013793103,145.0,1,1,45,1.0,1531,79,1,1,1.0,0.51182837,0.0,145.0323673794,1,1,44,0.6943488948,1530,79,0.0],[1,1,0.0,0.020689655,0.013793103,145.0,1,1,2,1.0,1532,80,1,0,0.0354198867,0.0,0.0,144.3606503981,0,0,2,1.0,1532,80,0.0],[1,22,0.893421868,0.034542314,0.01155839,342.1363636,0,1,741,0.818181818,1554,1351,1,20,0.6993940838,0.386375716,1.0,341.5816609797,0,0,741,1.0,1553,1351,1.0],[1,1,0.0,0.003322259,0.003322259,602.0,0,1,48,1.0,1555,1352,1,0,0.0,0.52268183,0.0,601.1841499535,0,0,48,1.0,1555,1352,0.0],[1,2,0.0,0.0,0.0,127.5,0,1,0,0.5,1560,1357,1,1,0.0,0.0,0.0,128.1112352644,0,0,0,0.0633656683,1559,1356,0.0],[1,1,0.0,0.0,0.0,742.0,0,1,0,1.0,1558,1355,0,0,0.4003001009,0.0,0.0,742.0367261789,0,1,0,1.0,1557,1354,0.0],[1,2,0.0,0.0,0.0,538.5,0,1,0,0.5,1557,1354,1,2,0.4147455353,0.0,0.8676215309,538.9406852238,0,0,0,1.0,1556,1354,1.0],[1,1,0.0,0.111111111,0.023391813,342.0,1,1,48,1.0,1561,1358,1,0,0.7415857982,0.9812495078,0.0,341.5137477445,1,0,48,0.9374943489,1561,1358,0.0],[1,2,0.945660305,0.012295082,0.010245902,488.0,1,1,41,1.0,1563,1360,1,2,1.0,0.3308311034,1.0,487.1199283863,0,1,40,1.0,1562,1359,0.0],[1,1,0.0,0.111111111,0.023391813,342.0,1,1,42,1.0,1564,1361,0,0,0.1302179659,0.6552584851,0.0,341.7917431186,0,0,40,1.0,1563,1360,0.0],[1,3,0.0,0.0,0.0,25.0,0,1,0,0.333333333,1567,1364,1,2,0.1709586451,0.0,0.6505865086,25.5450271981,0,0,0,0.6306323846,1567,1364,0.0],[1,1,0.0,0.0,0.0,3.0,0,1,0,1.0,1568,1,0,1,0.0,0.0,0.3163709515,3.2921694056,0,1,0,1.0,1567,1,0.0],[1,1,0.0,0.064122137,0.059541985,655.0,0,1,13,1.0,1569,1365,0,0,0.0,0.0,0.0,655.362102008,0,0,13,0.4205820702,1569,1365,1.0],[1,1,0.0,1.095238095,0.095238095,21.0,0,1,0,1.0,1570,2,0,0,0.4779340098,0.6318541055,0.5645007386,20.5107460415,0,1,0,1.0,1570,1,0.0],[1,1,0.0,1.25,0.041666667,24.0,0,1,0,1.0,1571,3,0,1,0.0,1.0,0.0,24.5385579442,0,0,0,1.0,1570,2,1.0],[1,5,0.912697655,0.010412328,0.004997918,480.2,0,1,181,1.0,1576,1370,1,5,1.0,0.5065478404,0.0,480.8930515228,0,0,181,1.0,1576,1369,1.0],[1,3,0.975815904,0.008507347,0.005413766,431.0,1,1,52,1.0,1579,1373,2,2,1.0,0.0,0.5469151153,430.703275686,1,0,51,1.0,1578,1373,0.0],[1,1,0.0,0.033460803,0.015296367,1046.0,0,2,29,1.0,1580,81,0,2,0.0,0.2730868824,0.0,1046.7475592241,0,1,29,0.8516331779,1580,80,0.0],[1,1,0.0,0.117647059,0.074303406,969.0,0,2,27,1.0,1581,68,1,1,0.6857083905,0.0,0.0,968.5321153744,0,2,26,1.0,1581,68,0.0],[1,28,0.965989877,25.0,25.0,0.0,0,1,940,0.285714286,1609,1401,0,27,0.4155957953,1.0,1.0,0.3770322123,0,1,940,0.0,1608,1400,0.0],[1,1,0.0,0.0,0.0,10.0,0,1,0,1.0,1610,4,1,1,1.0,0.0,0.0,10.106975076,0,0,0,1.0,1610,3,0.0],[1,2,0.0,0.0,0.0,28.0,0,1,0,0.5,1619,13,1,2,0.096771751,0.2974242971,0.3249255272,27.352320227,0,1,0,0.9465983187,1619,13,0.0],[1,6,0.0,0.0,0.0,63.33333333,0,1,0,0.166666667,1617,11,1,5,0.0515738388,1.0,0.6374508235,62.532486875,0,1,0,0.0,1616,11,1.0],[1,1,0.0,0.0,0.0,74.0,0,1,0,1.0,1637,31,1,1,0.0,0.4325511573,0.0,74.5080632831,0,0,0,0.7715817795,1637,31,1.0],[1,5,0.0,0.0,0.0,36.8,0,1,0,0.2,1635,29,1,4,0.1308437195,0.6567501593,0.0,36.3246560988,0,0,0,0.754115355,1634,29,1.0],[1,1,0.0,0.0,0.0,19.0,0,1,0,1.0,1611,5,0,0,0.0,0.0,0.148454418,19.1069660187,0,1,0,1.0,1610,5,0.0],[1,10,0.0,0.0,0.0,31.7,0,1,0,0.1,1629,23,0,10,0.0,0.0848603651,0.7365623842,32.6902325799,0,1,0,0.0,1628,22,1.0],[1,1,0.0,0.0,0.0,13.0,0,1,0,1.0,1630,24,0,0,0.0,0.0,0.5288861072,13.0655011647,0,0,1,0.6413512029,1630,24,0.0],[1,1,0.0,0.0,0.0,15.0,0,1,0,1.0,1636,30,0,1,0.0,0.0519618685,0.0,14.8854253882,0,1,0,1.0,1636,29,1.0],[1,1,0.0,0.024096386,0.012048193,83.0,0,1,49,1.0,1638,1402,0,1,0.0004235698,0.7043030041,0.0,83.9869943189,0,0,49,1.0,1637,1402,0.0],[1,1,0.0,0.12,0.04,25.0,0,1,0,1.0,1639,32,0,1,0.3857885037,0.6961139644,0.323058405,25.3813485411,0,1,0,0.7544700516,1638,31,0.0],[1,1,0.0,0.038461538,0.0,26.0,0,1,0,1.0,1640,33,1,0,0.0,0.0,0.0,27.2899553361,0,1,0,1.0,1640,32,0.0],[1,1,0.0,0.137931034,0.0,29.0,0,1,0,1.0,1641,34,1,0,0.2512780093,0.4330633251,0.0,29.0172660842,0,1,0,0.8168304152,1641,34,0.0],[1,5,0.950175388,0.003846154,0.010576923,208.0,0,1,114,0.8,1646,1407,0,5,1.0,0.0,0.0065502922,207.4517066999,0,0,113,0.8522979736,1645,1407,0.0],[1,5,0.995413307,0.002200704,0.004841549,454.4,0,1,135,0.8,1651,1412,0,4,0.6286435026,0.0058651668,0.2271675401,454.1197969084,0,0,135,0.5977705897,1651,1412,0.0],[1,1,0.0,0.005154639,0.020618557,194.0,0,1,49,1.0,1652,1413,0,1,0.1068270519,0.0,0.0,193.8277218535,0,1,48,1.0,1651,1413,0.0],[1,1,0.0,0.091428571,0.068571429,175.0,0,1,32,1.0,1653,69,1,1,0.0463272841,0.0,0.1561571855,174.8594887303,0,0,32,0.2170769575,1653,68,0.0],[1,1,0.0,0.111111111,0.333333333,9.0,0,1,0,1.0,1654,35,0,1,0.4322130988,0.3196293057,0.553348536,8.3444545564,0,0,0,0.8557615222,1653,34,0.0],[1,11,0.613374776,0.006811989,0.006811989,133.4545455,0,1,539,0.272727273,1665,1424,0,11,0.6237896563,0.2029057385,0.0,133.634206605,0,0,538,1.0,1664,1423,1.0],[1,1,0.0,0.0,0.0,55.0,0,1,0,1.0,1671,41,1,0,0.1949623263,0.0,0.0,54.8420704335,0,1,0,0.8168369585,1670,40,0.0],[1,15,0.0,0.0,0.0,42.26666667,0,1,0,0.066666667,1690,60,0,15,0.9921236229,0.0337541615,0.1434957837,41.7193536263,0,0,0,0.0,1689,59,1.0],[1,2,0.0,0.0,0.0,167.0,0,1,0,0.5,1675,45,0,1,0.800381406,0.2992219462,0.0,167.0573228058,0,1,0,0.5605451778,1674,44,1.0],[1,2,0.0,0.037037037,0.111111111,13.5,0,1,0,1.0,1667,37,1,2,0.4308846351,0.2875982017,0.0617278668,13.1241733408,0,0,0,1.0,1667,37,0.0],[1,2,0.0,0.0,0.0,30.5,0,1,0,0.5,1670,40,1,2,0.0,0.0,0.0,30.3857513006,0,0,0,0.5890014827,1670,39,1.0],[1,1,0.0,0.0,0.0,35.0,0,1,0,1.0,1668,38,1,0,0.0,0.37576743,0.0,35.1857813498,0,0,0,1.0,1668,37,1.0],[1,1,0.0,0.0,0.0,57.0,0,1,0,1.0,1672,42,2,0,1.0,0.0036359098,0.0,56.4661715844,0,0,0,0.2230994952,1672,41,0.0],[1,1,0.0,0.0,0.0,63.0,0,1,0,1.0,1673,43,0,1,0.0406504931,0.2356301148,0.0,63.181894971,0,1,1,1.0,1673,42,0.0],[1,1,0.0,0.0,0.0,67.0,0,1,0,1.0,1693,63,0,1,0.1632634434,0.1105132437,0.0,67.1690468188,0,0,1,1.0,1693,62,1.0],[1,3,0.0,0.0,0.0,12.66666667,0,1,0,0.333333333,1717,87,1,2,0.0,0.0,0.0,11.7123436029,0,0,0,0.7854571525,1717,87,1.0],[1,1,0.0,0.0,0.0,635.0,0,1,0,1.0,1694,64,0,2,0.0,0.2372242516,0.6152839978,635.2527376424,0,1,0,0.6851039373,1693,64,1.0],[1,1,0.0,0.0,0.0,156.0,0,1,0,1.0,1703,73,0,0,0.1756481172,0.0,0.0843525273,155.7019598063,0,1,0,1.0,1703,73,0.0],[1,1,0.0,0.0,0.0,180.0,0,1,0,1.0,1699,69,0,1,0.1197039357,0.0,0.0295487634,179.7657411731,0,1,0,1.0,1699,69,1.0],[1,1,0.0,0.0,0.0,20.0,0,1,0,1.0,1708,78,0,1,0.7467615547,0.5736613253,0.3810591318,19.9575830504,0,1,0,1.0,1708,77,0.0],[1,1,0.0,0.0,0.0,126.0,0,1,0,1.0,1714,84,0,0,0.0,0.9204821847,0.0,125.4950215954,0,0,0,0.7659185091,1713,84,0.0],[1,1,0.0,0.0,0.0,6.0,0,1,0,1.0,1713,83,1,1,0.0,0.0,0.3650734937,6.434283889,0,0,0,1.0,1713,83,0.0],[1,3,0.0,0.0,0.0,23.66666667,0,1,0,0.333333333,1702,72,1,2,0.5255307074,0.5068628795,0.9910137213,23.4154735293,0,1,0,0.0,1702,72,1.0],[1,4,0.0,0.0,0.0,151.25,0,1,0,0.25,1712,82,1,4,0.0384513084,0.0,0.2277456684,151.3546027981,1,0,0,0.0,1712,80,1.0],[1,3,0.0,0.0,0.0,25.0,0,1,0,0.333333333,1706,76,1,2,0.5359010109,0.0,0.5461681913,24.8717705176,0,1,0,1.0,1706,75,0.0],[1,2,0.0,0.0,0.0,215.0,0,1,0,0.5,1692,62,1,2,0.2398967887,0.0,0.1470953995,215.3567050856,0,0,0,0.346602835,1692,61,1.0],[1,4,0.0,0.0,0.0,15.0,0,1,0,0.25,1698,68,0,3,0.0,1.0,0.0,15.5620330702,0,1,0,0.2213810671,1697,68,0.0],[1,1,0.0,0.0,0.0,176.0,0,1,0,1.0,1707,77,1,1,0.0,0.1920498824,0.0,175.7225686187,0,0,0,0.3884506829,1707,77,1.0],[1,2,0.0,0.0,0.0,13.5,0,1,0,0.5,1752,122,0,2,0.7041396825,0.0,0.0,13.6036903893,0,0,1,0.537175787,1751,122,0.0],[1,2,0.0,0.0,0.0,36.5,0,1,0,0.5,1750,120,0,2,0.0,0.0079527525,0.2850037952,36.18210593,0,0,0,0.8760278868,1749,120,0.0],[1,2,0.0,0.0,0.0,23.5,0,1,0,0.5,1748,118,0,1,0.0,0.0541294401,0.3337111684,22.3740106771,0,0,0,1.0,1747,117,1.0],[1,5,0.0,0.0,0.0,88.4,0,1,0,0.2,1722,92,1,4,0.0,0.2565927839,0.3736215188,88.7384840183,0,0,0,0.017877262,1721,92,1.0],[1,1,0.0,0.0,0.0,9.0,0,1,0,1.0,1743,113,1,0,1.0,0.0,0.4379203747,9.6868088344,0,1,0,0.0,1743,112,0.0],[1,2,0.0,0.0,0.0,201.0,0,1,0,0.5,1745,115,0,1,0.0,0.0860933672,0.0,201.2840552142,1,1,0,1.0,1744,114,0.0],[1,1,0.0,0.0,0.0,9.0,0,1,0,1.0,1746,116,0,1,0.0,0.7175235304,0.2385368453,8.0882585552,0,0,0,1.0,1745,115,0.0],[1,4,0.0,0.0,0.0,17.5,0,1,0,0.25,1726,96,1,3,0.0,0.0952547148,0.3291706463,17.6161978037,0,0,0,0.2088895229,1726,96,0.0],[1,5,0.0,0.0,0.0,41.4,0,1,0,0.2,1731,101,1,4,0.0,0.0,0.4343442379,41.0900358475,0,1,0,0.0,1731,100,1.0],[1,2,0.0,0.0,0.0,7.5,0,1,0,0.5,1733,103,0,2,0.0,0.2902270263,0.025909196,7.5090720671,1,1,1,0.9064186134,1732,103,0.0],[1,9,0.0,0.0,0.0,46.11111111,0,1,0,0.111111111,1742,112,1,8,0.0,0.1118207305,0.0,45.3346159863,0,1,0,0.9880478602,1741,112,1.0],[1,2,0.0,0.0,0.0,87.5,0,1,0,0.5,1754,124,1,2,1.0,0.0,0.0,87.9350649953,0,1,0,0.8515583929,1753,124,0.0],[1,5,0.0,0.0,0.0,36.4,0,1,0,0.2,1769,139,0,4,0.0,0.3424344219,0.0,37.0192493855,0,0,0,0.534108984,1768,139,1.0],[1,4,0.0,0.0,0.0,31.75,0,1,0,0.25,1764,134,0,3,0.5211428205,0.0,0.1221614624,32.0821006408,0,1,0,0.7783689603,1764,133,0.0],[1,1,0.0,0.0,0.0,90.0,0,1,0,1.0,1760,130,1,0,0.0481004332,0.0,0.0,90.1752686998,0,0,0,1.0,1760,129,0.0],[1,4,0.0,0.0,0.0,39.5,0,1,0,0.25,1758,128,1,4,0.0598571141,0.4169571492,0.0,39.7599669343,1,0,0,0.517694997,1757,128,0.0],[1,1,0.0,0.0,0.0,27.0,0,1,0,1.0,1772,142,0,1,0.0,0.0,0.0,27.4242337144,0,1,0,0.4988451611,1771,142,0.0],[1,2,0.0,0.0,0.0,30.0,0,1,0,0.5,1771,141,1,2,0.1700540586,0.0,0.0,31.2168215694,0,1,0,0.0494576392,1770,141,0.0],[1,1,0.0,0.0,0.0,20.0,0,1,0,1.0,1759,129,1,1,0.0,0.4950286146,0.0289174231,19.6130213294,0,2,0,0.1022446955,1759,128,0.0],[2,194,0.997287001,0.265027322,0.265027322,3.773195876,0,1,8723,0.25257732,1966,1760,2,194,1.0,1.0,0.0,4.3452036047,0,0,8722,1.0,1966,1759,1.0],[1,5,0.0,0.0,0.0,37.6,0,1,0,0.2,1982,159,1,4,0.2455068835,0.4352774669,0.0,37.2747393274,0,1,0,0.0,1981,159,1.0],[1,1,0.0,0.0,0.0,23.0,0,1,0,1.0,1977,154,1,1,0.0,0.1657653338,0.3272770621,23.0780330728,0,1,0,1.0,1976,154,0.0],[1,1,0.0,0.0,0.0,12.0,0,1,0,1.0,1969,146,0,1,0.1484758471,0.2018767782,0.2321390902,12.1031071975,1,0,0,1.0,1968,146,1.0],[1,2,0.0,0.0,0.0,6.0,0,1,0,0.5,1971,148,0,2,0.1455942373,0.0882213759,0.6956390357,5.6389957786,0,1,0,0.0839069866,1971,148,0.0],[1,2,0.0,0.0,0.0,15.5,0,1,0,0.5,1973,150,1,1,0.6474611672,0.3795522631,0.8484486937,15.6569833578,0,1,0,0.0527975306,1972,150,1.0],[1,3,0.0,0.0,0.0,6.333333333,0,1,0,0.333333333,1976,153,0,2,0.1501019141,0.0,0.0,6.4401216432,0,1,0,0.823872562,1975,154,0.0],[1,2,0.0,0.0,0.0,13.0,0,1,0,0.5,1968,145,0,2,0.0,0.6859361502,0.0,13.2422101382,0,0,0,0.0098094132,1967,144,1.0],[1,3,0.0,0.0,0.0,57.33333333,0,1,0,0.333333333,1985,162,1,3,0.0209036169,0.1491712673,0.4247014448,57.1917323406,0,1,0,0.1701604945,1985,161,1.0],[1,1,0.0,0.0,0.0,21.0,0,1,0,1.0,2010,187,0,1,0.0,0.3877129525,0.0536394969,21.6651560773,0,0,0,0.8480960581,2009,186,0.0],[1,5,0.0,0.0,0.0,11.8,0,1,0,0.2,2009,186,0,5,0.0,0.8024053701,0.0,11.6190812136,0,0,0,0.8289663513,2008,186,1.0],[1,1,0.0,0.0,0.0,41.0,0,1,0,1.0,1986,163,0,0,0.7039717001,0.0,0.0,40.7471063205,0,1,1,1.0,1986,163,0.0],[1,1,0.0,0.0,0.0,7.0,0,1,0,1.0,1987,164,1,0,0.0089539165,0.0,0.1181152287,7.2943682214,0,0,0,1.0,1987,163,0.0],[1,1,0.0,0.0,0.0,19.0,0,1,0,1.0,2001,178,0,0,0.0,0.6684291356,0.0083750407,18.7618244418,1,0,0,0.377140633,2000,178,1.0],[1,5,0.0,0.0,0.0,11.8,0,1,0,0.2,1992,169,1,4,0.0,1.0,0.2577092024,12.3015774112,0,0,1,0.1226141625,1991,168,0.0],[1,1,0.0,0.0,0.0,6.0,0,1,0,1.0,2004,181,1,0,0.4659622473,0.1673287123,0.0,5.0587460869,0,0,0,1.0,2004,181,0.0],[1,1,0.0,0.0,0.0,9.0,0,1,0,1.0,1993,170,1,1,0.0,0.0,0.2622456532,9.3511402529,0,1,0,0.9481797969,1993,169,0.0],[1,3,0.0,0.0,0.0,12.66666667,0,1,0,0.333333333,1996,173,0,2,0.4616924274,0.0,0.0283364066,11.9377024578,0,0,0,0.465584578,1995,172,0.0],[1,1,0.0,0.0,0.0,7.0,0,1,0,1.0,1997,174,1,1,0.0506306302,0.5793405527,0.0,6.2451854531,0,1,0,1.0,1997,174,0.0],[1,3,0.0,0.0,0.0,8.0,0,1,0,0.333333333,2000,177,0,2,0.0,0.0,0.660929455,7.3281604676,1,0,0,0.5075083135,1999,176,0.0],[1,2,0.0,0.0,0.0,23.5,0,1,0,0.5,2003,180,1,1,0.0,0.1182221261,0.0,23.1424465077,1,0,0,0.612106872,2003,180,0.0],[1,1,0.0,0.0,0.0,33.0,0,1,0,1.0,2016,193,1,1,0.29860519,0.8837246641,0.2583461166,33.4528723916,0,0,0,1.0,2016,193,0.0],[1,1,0.0,0.0,0.0,6.0,0,1,0,1.0,2019,196,1,0,0.0154499953,0.0,0.2932020957,6.6404854218,0,0,0,0.6778605105,2018,195,0.0],[1,1,0.0,0.0,0.0,7.0,0,1,0,1.0,2026,203,1,0,0.0,0.0,0.0,7.5585414382,0,0,0,0.8252400237,2025,203,1.0],[1,3,0.0,0.0,0.0,14.0,0,1,0,0.333333333,2022,199,1,3,0.4377525228,0.0,0.7979286547,13.4880033105,0,1,0,0.2325190286,2021,198,0.0],[1,1,0.0,0.0,0.0,66.0,0,1,0,1.0,2011,188,1,1,0.2182598674,0.0,0.0,66.5236906645,0,0,0,0.8631359837,2010,188,1.0],[1,1,0.0,0.0,0.0,150.0,0,1,0,1.0,2012,189,1,1,0.1506112634,0.6028730927,0.0064411174,150.627141112,1,0,0,0.3879884996,2012,189,0.0],[1,2,0.0,0.0,0.0,31.5,0,1,0,0.5,2018,195,1,1,0.0,0.0,0.0,31.0706971008,0,0,0,0.1229048522,2018,195,1.0],[1,1,0.0,0.0,0.0,1.0,0,1,0,1.0,2037,214,1,1,0.0,0.0,0.0,0.9859814586,0,0,0,1.0,2038,213,0.0],[1,9,0.0,0.0,0.0,22.33333333,0,1,0,0.111111111,2036,213,0,9,0.669206383,0.0,0.0,21.918132824,0,0,0,0.0543562713,2035,213,1.0],[1,1,0.0,0.0,0.0,19.0,0,1,0,1.0,2027,204,1,0,0.0,0.0,0.0573640914,19.6583129718,0,2,0,0.6123339773,2026,205,0.0],[1,3,0.0,0.0,0.0,31.66666667,0,1,0,0.333333333,2025,202,0,2,0.8456949708,0.3662148098,0.0,31.6164683974,0,1,0,0.7029769322,2024,201,0.0],[1,1,0.0,0.0,0.0,10.0,0,1,0,1.0,2015,192,1,0,0.791454647,0.0,0.0,9.62168388,0,0,0,1.0,2015,192,0.0],[1,1,0.0,0.0,0.0,63.0,0,1,0,1.0,2013,190,0,0,0.0,0.0,0.0,62.7357035072,0,0,0,1.0,2013,189,0.0],[1,5,0.0,0.0,0.0,8.4,0,1,0,0.2,2042,219,1,5,0.2266799619,0.0,0.4848128378,8.4685201117,0,0,0,0.2721059855,2041,218,1.0],[1,1,0.0,0.0,0.0,10.0,0,1,0,1.0,2014,191,0,1,0.3064194524,0.8794011602,0.0,10.6780702973,0,0,0,1.0,2013,191,1.0],[1,1,0.0,0.0,0.0,14.0,0,1,0,1.0,2043,220,1,1,0.0,0.2285887522,0.0,14.2611600965,0,0,0,0.2056977372,2042,221,0.0],[1,2,0.0,0.0,0.0,7.5,0,1,0,0.5,2045,222,1,2,0.0,0.8514949273,0.16026673,7.6939593678,0,0,0,0.4839105902,2044,222,1.0],[1,1,0.0,0.0,0.0,29.0,0,1,0,1.0,2046,223,0,1,0.0,0.0,0.0122260735,30.1229895779,0,0,0,0.957000146,2045,222,0.0],[1,2,0.0,0.0,0.0,11.5,0,1,0,0.5,2051,228,1,2,1.0,0.0532915864,0.0,11.6594472972,0,1,0,0.598758056,2050,229,0.0],[1,1,0.0,0.0,0.0,5.0,0,1,0,1.0,2049,226,0,1,0.1574395117,0.1017341041,0.0,5.5133041641,0,0,0,0.3650712018,2047,225,0.0],[1,1,0.0,0.0,0.0,14.0,0,1,0,1.0,2048,225,1,1,0.6056100289,0.4006954484,0.0,13.6898103762,0,2,0,0.6235795661,2048,225,0.0],[1,1,0.0,0.0,0.0,7.0,0,1,0,1.0,2047,224,0,0,0.1437492409,0.0,0.0,6.7782963195,1,0,0,0.3813977738,2047,224,0.0],[1,2,1.0,0.003134796,0.003134796,638.0,0,1,35,1.0,2053,1619,1,2,1.0,0.6328184721,0.0,638.2827140222,0,1,34,0.9857365083,2052,1618,0.0],[1,1,0.0,0.011049724,0.011049724,181.0,0,1,15,1.0,2054,1620,0,0,0.6058311686,0.1428757945,0.249542968,181.0624877701,0,0,14,1.0,2054,1619,0.0],[1,2,0.997502546,0.031120332,0.004149378,241.0,1,1,113,1.0,2056,1622,1,2,1.0,0.1615065053,0.0,241.1654876687,0,1,112,1.0,2056,1622,0.0],[1,5,0.935963184,0.020501944,0.002120891,565.8,1,1,179,1.0,2061,1627,1,5,1.0,0.0221675965,0.3293378316,564.9907766914,0,0,179,0.6386148188,2060,1626,1.0],[1,1,0.0,0.066666667,0.0,30.0,1,1,14,1.0,2062,229,0,1,0.3068764946,0.2515629999,0.0076001304,29.6740115191,0,0,13,0.907748207,2062,228,0.0],[2,2,0.985228136,0.045519203,0.024182077,351.5,1,1,89,1.0,2064,1858,2,2,1.0,0.1819412914,0.0,352.4084150564,1,0,88,1.0,2064,1858,1.0],[1,2,0.999079718,0.048490393,0.002744739,546.5,1,1,75,1.0,2066,1630,1,1,1.0,0.5554861494,0.0,547.0106451221,0,0,74,0.7197586068,2065,1630,0.0],[1,1,0.0,0.324324324,0.0,37.0,1,1,6,1.0,2067,231,1,0,0.0,0.0,0.3987736418,37.6810663084,1,1,5,1.0,2067,229,0.0],[1,1,0.0,0.004580153,0.004580153,655.0,0,1,20,1.0,2068,1631,1,0,0.7216467365,0.0,0.0,654.8569016127,0,0,20,1.0,2067,1630,0.0],[1,1,0.0,0.024439919,0.00101833,982.0,1,2,33,1.0,2069,70,0,1,0.0180783861,0.0,0.0690366498,980.965440566,1,2,32,1.0,2069,70,0.0],[1,1,0.0,0.319148936,0.0,47.0,1,1,0,1.0,2070,232,0,1,0.8092634324,0.6429755014,0.5210236083,47.0276094154,1,0,0,1.0,2069,232,0.0],[1,1,0.0,0.298192771,0.001506024,664.0,1,1,56,1.0,2071,71,1,0,0.0,1.0,0.0,663.9669112955,1,1,55,1.0,2071,70,1.0],[1,6,0.810349093,0.035991141,0.049280177,602.0,0,2,226,0.666666667,2077,87,1,5,0.6583416691,0.3335643698,0.1314782834,602.6437483328,0,2,224,1.0,2077,87,0.0],[1,1,0.0,0.044776119,0.044776119,67.0,0,1,69,1.0,2078,1632,0,1,0.0,0.0563048594,0.7174585083,67.0091100688,0,0,68,0.8322418007,2077,1631,0.0],[1,1,0.0,0.137931034,0.034482759,29.0,0,1,69,1.0,2079,88,1,1,0.0,0.0059821904,0.3969869653,28.5929929322,0,1,69,1.0,2078,87,0.0],[1,1,0.0,0.100861009,0.03198032,813.0,1,1,72,1.0,2080,1633,1,0,0.0625363833,0.3284036419,0.409142947,813.0778102879,0,1,72,1.0,2080,1633,0.0],[1,1,0.0,0.100861009,0.03198032,813.0,1,1,58,1.0,2081,1634,0,1,0.0,0.0,0.0,812.8505271602,1,1,58,1.0,2080,1634,0.0],[1,1,0.0,0.030660377,0.002358491,424.0,1,1,9,1.0,2082,1635,1,0,0.5029569087,0.0572297418,0.0683391011,423.82450943,1,1,8,1.0,2082,1634,0.0],[1,1,0.0,0.444444444,0.222222222,18.0,1,1,51,1.0,2083,89,0,1,0.2041477734,0.4155179224,0.3493741719,17.6074398375,0,1,51,1.0,2082,89,0.0],[1,1,0.0,0.063380282,0.100352113,568.0,1,1,23,1.0,2084,1636,0,0,0.0124229739,0.0,0.0,567.0884597655,1,1,23,1.0,2084,1635,0.0],[1,1,0.0,0.024096386,0.024096386,83.0,0,1,23,1.0,2085,1637,1,0,0.3633669716,0.0,0.0,82.570542266,0,0,22,1.0,2084,1637,1.0],[1,1,0.0,0.029850746,0.029850746,67.0,0,1,3,1.0,2086,1638,1,0,0.0,0.0,0.3049736855,66.9786931422,0,0,2,1.0,2086,1637,0.0],[2,2,0.811278124,0.005025126,0.001675042,597.0,1,1,55,1.0,2088,1658,2,2,0.0,0.0,0.0,596.1166561385,1,0,54,1.0,2087,1658,0.0],[1,5,0.0,0.0,0.0,0.0,0,1,160,0.4,2093,24,0,5,0.0,0.0,0.7630397131,0.3753998065,0,1,160,0.9308618906,2092,24,0.0],[1,5,0.276583251,0.168103448,0.012931034,46.4,0,1,0,0.2,2098,29,0,5,0.0,0.2160782849,0.1718626947,45.7331077431,0,0,0,0.9255823073,2097,28,0.0],[1,2,0.0,0.0,0.0,87.0,0,1,0,0.5,2100,31,0,2,0.1274732016,0.1904106725,0.0,87.1492195727,0,2,0,0.1776303428,2099,31,0.0],[1,1,0.0,0.011695906,0.005847953,171.0,0,1,59,1.0,2101,1640,1,0,0.0,0.1892195105,0.4063108028,170.9347332061,0,0,58,1.0,2101,1639,0.0],[1,1,0.0,0.0,0.0,52.0,0,1,0,1.0,2105,236,0,0,0.0,0.3909225463,0.4826463306,51.4230056892,0,0,0,0.9098764149,2104,235,0.0],[1,2,0.0,0.0,0.0,49.0,0,1,0,0.5,2107,238,0,1,0.0,0.1228432715,0.0,49.0382838784,0,0,0,0.0595540934,2106,237,1.0],[1,3,0.0,0.0,0.0,59.66666667,0,1,0,0.333333333,2104,235,1,3,0.1714260231,1.0,0.0,59.0690722852,0,0,0,0.0,2104,234,0.0],[1,1,0.0,0.0,0.0,13.0,0,1,0,1.0,2108,239,0,1,0.3676688836,0.1444461432,0.2952787669,13.3891188606,1,0,0,1.0,2108,239,0.0],[1,4,0.950160458,0.008855586,0.009536785,367.0,1,1,96,0.25,2112,1644,0,4,0.4729187137,0.0,0.7183133607,367.4034092903,0,1,96,0.0,2111,1644,0.0],[1,1,0.0,0.148148148,0.018518519,54.0,1,1,1,1.0,2113,240,0,1,0.6964282227,0.3316616538,0.4977108984,53.9729551415,0,0,0,0.1543113798,2113,240,0.0],[1,1,0.0,0.153846154,0.153846154,13.0,1,1,0,1.0,2114,72,0,0,0.0,0.2888544485,0.0324152337,13.5677595891,1,1,0,1.0,2114,71,0.0],[1,1,0.0,0.007604563,0.007604563,263.0,0,1,61,1.0,2115,73,0,0,0.2620357246,0.0,0.0,262.7131381879,0,1,61,0.0,2115,73,0.0],[1,1,0.0,0.01986755,0.006622517,302.0,1,1,64,1.0,2116,74,0,0,0.0,0.4383321046,0.5152763989,301.9832946297,0,1,63,1.0,2116,72,0.0],[1,1,0.0,0.004201681,0.004201681,476.0,0,1,61,1.0,2117,1645,1,1,0.0,0.0,0.0,476.7669158827,0,1,60,1.0,2115,1644,0.0],[1,1,0.0,0.004201681,0.004201681,476.0,0,1,65,1.0,2118,1646,1,0,0.0,0.0,0.0,475.1372406162,0,1,64,1.0,2116,1645,0.0],[1,1,0.0,0.016759777,0.011173184,179.0,0,1,76,1.0,2119,1647,0,1,0.0,0.3743507999,0.0,178.8621642961,0,1,76,0.389030354,2118,1647,1.0],[1,1,0.0,0.007407407,0.007407407,270.0,0,1,13,1.0,2120,1648,1,1,0.7291709322,0.1283876917,0.0,270.2715877469,0,1,12,1.0,2120,1647,1.0],[1,1,0.0,0.018691589,0.018691589,107.0,1,1,27,1.0,2121,241,1,0,0.070686309,0.0,0.0,107.0070136968,0,1,26,0.9089717553,2120,240,0.0],[1,1,0.0,0.024096386,0.024096386,83.0,1,1,4,1.0,2122,1649,0,0,0.3806380153,0.0,0.0,82.9777658149,1,0,2,0.2670641063,2122,1648,0.0],[1,1,0.0,0.01369863,0.006849315,146.0,0,1,28,1.0,2123,90,1,1,0.0,0.0,0.1875322765,145.9002223312,0,1,28,0.8934820325,2122,89,0.0],[1,3,0.718405872,0.164609053,0.139917695,81.0,0,2,18,0.666666667,3,3,0,2,0.1361913401,0.1032052576,0.9979921494,81.6056064188,0,2,17,1.0,2,3,0.0],[1,1,0.0,0.017857143,0.0,56.0,0,2,6,1.0,4,4,0,0,0.6156613366,0.0,0.2210987082,56.5197906743,0,1,5,0.9455712381,3,3,0.0],[1,1,0.0,0.013740458,0.015267176,655.0,0,2,9,1.0,5,1,0,0,0.0,0.338913952,0.0994296863,655.133493308,0,2,8,1.0,4,0,0.0],[1,2,0.970950594,0.011494253,0.017241379,87.0,0,2,2,1.0,7,6,0,1,0.990438564,0.0187055233,0.0,86.8571138998,0,2,2,1.0,7,7,0.0],[1,1,0.0,0.016574586,0.016574586,181.0,1,2,16,1.0,8,2,0,0,0.0,0.0,0.0,181.1262223495,1,0,16,1.0,8,1,0.0],[1,1,0.0,0.021978022,0.016483516,182.0,0,2,0,1.0,9,3,0,0,0.0550909535,0.416656304,0.0,181.6689649523,0,2,0,1.0,8,4,0.0],[1,1,0.0,0.012345679,0.117283951,162.0,0,1,36,1.0,2124,242,0,1,0.1545985873,0.7205367503,0.1360090395,162.4061459176,0,0,36,1.0,2124,240,0.0],[1,1,0.0,0.333333333,0.0,60.0,0,1,16,1.0,2125,243,0,0,0.1391555002,0.7992595989,0.9808963785,59.5178691811,0,0,15,0.7130392024,2125,242,1.0],[1,1,0.0,0.011627907,0.005813953,172.0,1,1,72,1.0,2126,1650,0,1,0.5009550365,0.1612031954,0.0,171.9362106357,1,0,71,0.6322276231,2126,1649,0.0],[1,1,0.0,0.003067485,0.003067485,652.0,0,2,78,1.0,2127,1651,1,0,0.3123414633,0.0,0.8887673928,652.225427383,0,2,78,1.0,2126,1650,0.0],[1,1,0.0,0.002780352,0.002780352,1079.0,0,1,16,1.0,2128,91,1,0,0.2395170677,0.0,0.4469825438,1079.4465411386,0,0,15,1.0,2128,90,0.0],[1,1,0.0,0.002785515,0.002785515,1077.0,0,1,68,1.0,2129,92,1,1,0.0,0.0,0.0768079261,1078.2942382748,0,1,67,0.6214785782,2128,92,0.0],[1,1,0.0,0.107142857,0.214285714,56.0,1,2,0,1.0,10,1,1,0,0.0,0.0,1.0,56.2723866275,0,2,0,1.0,10,1,0.0],[1,1,0.0,0.054466231,0.032679739,459.0,1,2,86,1.0,11,4,1,1,0.0,0.1983349522,0.2968356819,460.2067215156,0,1,86,1.0,9,4,0.0],[1,1,0.0,0.013071895,0.013071895,153.0,0,2,40,1.0,12,1,1,0,0.1930144729,0.5680118511,0.9462449054,152.1521400919,0,2,39,0.7878210766,12,0,0.0],[1,1,0.0,0.130718954,0.130718954,153.0,0,2,0,1.0,13,2,0,1,0.0,0.3707509208,0.007608378,153.261546537,0,2,0,1.0,12,2,0.0],[1,1,0.0,0.042462845,0.002123142,471.0,0,2,0,1.0,14,5,1,1,0.0,0.2541187033,0.0,471.1419291276,0,2,0,1.0,14,4,0.0],[1,1,0.0,0.028571429,0.0,35.0,0,1,86,1.0,2130,1652,1,0,0.0922673169,0.7303633981,0.3209141255,35.0996348354,0,0,86,1.0,2129,1651,0.0],[2,3,0.731597594,0.015394913,0.030120482,498.0,0,2,64,1.0,2133,1898,2,2,0.0059046592,0.0,0.0,499.0522579918,0,2,63,0.490569361,2132,1898,1.0],[1,1,0.0,0.153846154,0.0,65.0,0,2,2,1.0,2134,245,0,0,0.0,1.0,0.1981439111,65.1776351122,0,2,1,1.0,2133,245,0.0],[1,1,0.0,0.007836991,0.006269592,638.0,1,2,0,1.0,2135,1655,1,1,0.0,0.0,0.0,637.2686544118,1,1,0,0.8430033066,2135,1654,1.0],[1,1,0.0,0.007656968,0.006125574,653.0,1,2,80,1.0,2136,1656,1,0,0.6945329328,0.0,0.2165127678,652.4404420687,1,1,79,1.0,2136,1656,0.0],[1,1,0.0,0.054466231,0.032679739,459.0,1,2,0,1.0,2137,1657,0,0,0.0,0.0,0.0,458.5932971872,1,2,0,0.9444831902,2137,1656,0.0],[1,1,0.0,0.042462845,0.002123142,471.0,1,2,0,1.0,2138,1658,1,0,0.0,0.5757923034,0.0,470.8075919919,1,2,0,1.0,2137,1657,0.0],[1,1,0.0,0.006896552,0.020689655,290.0,1,2,88,1.0,15,6,1,1,0.1052326984,0.0,0.0,289.4717065885,0,1,87,1.0,15,5,0.0],[1,1,0.0,0.002941176,0.002941176,680.0,1,2,19,1.0,16,7,1,1,0.0,0.0,0.3484945845,680.141948765,0,2,18,1.0,16,6,0.0],[1,1,0.0,0.019417476,0.019417476,103.0,0,2,39,1.0,18,3,0,1,0.0,0.0,0.0,103.067042254,0,2,38,1.0,17,3,0.0],[1,1,0.0,0.123076923,0.092307692,65.0,0,2,1,1.0,17,2,1,0,0.0,0.0,0.4917592034,65.8477659334,0,1,1,0.4312479402,17,1,0.0],[1,1,0.0,0.192982456,0.175438596,57.0,0,2,0,1.0,2139,246,0,1,0.3303620415,0.6298761435,0.0,57.1653324254,0,1,0,0.4097265378,2138,245,0.0],[1,1,0.0,0.013333333,0.033333333,150.0,0,2,3,1.0,19,3,0,0,0.0,0.4316352438,0.0,149.6211854898,0,2,3,1.0,19,3,0.0],[1,1,0.0,0.010279001,0.002936858,681.0,0,2,1,1.0,20,8,1,1,0.4321785757,0.0,0.4969114484,680.3255726796,0,2,0,1.0,19,8,0.0],[2,6,0.895606417,0.028770302,0.028770302,359.1666667,0,1,232,1.0,2145,1756,2,5,0.7559609189,0.0,0.5293020364,359.1476505976,0,0,232,0.2655714364,2145,1755,1.0],[1,1,0.0,0.003134796,0.003134796,638.0,1,2,3,1.0,2146,1662,0,0,0.9386654625,0.4483566113,0.0,637.8987060931,0,1,3,0.8563611269,2146,1661,0.0],[1,1,0.0,0.003062787,0.003062787,653.0,1,2,83,1.0,2147,1663,1,1,0.5523349343,0.0,0.0,653.069964842,0,1,83,0.8305599235,2146,1663,0.0],[1,1,0.0,0.005865103,0.004398827,682.0,0,2,1,1.0,21,9,1,1,0.0,0.0742700384,0.0,682.4429744544,0,3,1,1.0,20,9,0.0],[1,1,0.0,0.002780352,0.002780352,1079.0,1,1,1,1.0,2148,96,1,0,0.2492863841,1.0,0.4067859374,1078.370775672,0,0,0,0.8179502923,2147,95,0.0],[1,3,0.323652273,0.147699758,0.003631961,275.3333333,1,1,201,0.666666667,2151,77,1,2,0.7422847544,0.3759288589,0.0750403748,275.5063607901,1,0,201,0.2676080399,2150,76,1.0],[1,1,0.0,0.214285714,0.014285714,70.0,0,2,2,1.0,2152,247,0,1,0.0,1.0,0.0490640367,70.0418727782,0,1,1,0.8675558715,2152,247,1.0],[1,1,0.0,0.523076923,0.184615385,65.0,1,2,0,1.0,2153,248,2,1,0.310079576,0.4957321752,0.0,64.7693603029,1,2,1,1.0,2153,248,1.0],[1,1,0.0,0.015625,0.015625,64.0,0,2,1,1.0,22,4,1,1,0.1799750045,0.0,0.0744839975,63.5076114013,0,3,1,1.0,21,4,0.0],[1,1,0.0,0.017890772,0.001883239,1062.0,0,3,22,1.0,23,4,0,0,0.0,0.2106689201,1.0,1061.3752831111,0,3,21,1.0,24,3,0.0],[1,1,0.0,0.001468429,0.007342144,681.0,0,2,2,1.0,24,10,1,0,0.0,0.0219189304,0.0,681.3662738517,0,2,2,1.0,23,9,0.0],[1,2,0.178006896,0.161157025,0.070247934,242.0,0,2,111,1.0,2,2,1,1,0.2576699012,0.9988998377,0.6694718147,242.3200336626,0,1,110,0.6307917891,2,2,0.0],[1,1,0.0,0.013623978,0.002724796,367.0,1,1,0,1.0,2154,1664,1,1,0.0,0.0,0.5204743202,367.0146808735,1,1,0,0.7023902811,2154,1664,0.0],[1,2,0.171179093,0.303118908,0.002923977,513.0,1,1,165,1.0,2156,1666,0,2,0.3227369498,0.5004063703,0.3020579115,513.1452520075,1,0,164,1.0,2156,1665,0.0],[1,2,0.171179093,0.303118908,0.002923977,513.0,1,1,142,1.0,2158,1668,1,2,1.0,0.0,0.0,512.4963128576,1,0,142,1.0,2157,1667,0.0],[1,1,0.0,0.01242236,0.01242236,161.0,0,1,93,1.0,2159,1669,1,1,0.2086849914,0.0,0.0,161.2397956594,0,0,93,1.0,2159,1669,0.0],[1,1,0.0,0.01242236,0.01242236,161.0,0,1,0,1.0,2160,1670,1,0,0.0,0.0,1.0,160.6784762329,0,0,0,0.632273502,2159,1670,0.0],[1,1,0.0,0.013605442,0.006802721,147.0,1,1,0,1.0,2161,1671,1,1,0.0,0.5446589604,0.0,147.8770309961,2,2,0,0.7236763694,2160,1670,0.0],[2,2,0.985228136,0.095238095,0.004761905,105.0,0,1,15,1.0,2163,1921,1,3,0.879884769,0.6403799056,0.8250341295,104.8327430736,0,0,15,1.0,2163,1920,0.0],[1,2,0.0,0.164556962,0.025316456,39.5,0,2,44,1.0,4,2,0,2,0.0,0.6457372285,0.0,40.0745984143,0,2,43,1.0,4,2,1.0],[1,1,0.0,0.0,0.0,42.0,0,1,0,1.0,6,2,1,0,0.658417836,0.2618278644,0.0174621031,41.9678032366,0,0,0,0.8204420788,5,1,0.0],[1,1,0.0,0.012755102,0.181122449,392.0,0,2,94,1.0,5,1,0,1,0.4926932346,0.8599352648,0.0,392.1960313202,0,1,93,0.5451105548,3,0,0.0],[1,2,0.0,0.183646113,0.343163539,373.0,0,2,59,1.0,8,4,0,1,0.5737424689,0.1510763761,0.4504733185,373.1288767131,0,1,59,1.0,8,3,1.0],[1,1,0.0,0.172463768,0.050724638,690.0,0,3,5,1.0,9,5,1,1,1.0,0.0,0.0745803752,691.0394271239,0,3,5,1.0,9,5,1.0],[1,1,0.0,0.005780347,0.00433526,692.0,1,3,1,1.0,10,6,1,1,0.5817893572,0.0,0.0,692.1667488922,1,2,0,0.7292346406,9,5,0.0],[2,2,0.702466551,0.008168822,0.006126617,734.5,0,2,114,1.0,26,16,2,1,0.9907403714,0.0,0.0,734.7204724255,0,1,114,1.0,26,16,1.0],[3,5,0.823309682,0.008061916,0.009996775,620.2,1,3,105,1.0,31,20,3,4,0.3822270843,0.0,0.0,619.3253298326,1,3,106,0.3558723386,30,19,1.0],[1,1,0.0,0.181818182,0.181818182,11.0,1,2,0,1.0,32,6,0,1,0.0,0.0,0.800738562,10.8814635222,0,1,1,1.0,32,6,0.0],[1,1,0.0,0.006550218,0.002183406,458.0,0,2,1,1.0,33,15,0,0,0.1194997015,0.5949472255,0.0510222515,458.3551123206,0,2,1,0.0959511944,33,14,0.0],[1,1,0.0,0.004106776,0.004106776,487.0,0,2,96,1.0,35,17,0,1,0.4765415468,0.2514750059,0.0,486.8932012831,0,2,96,0.5477152436,34,17,0.0],[1,1,0.0,0.002919708,0.001459854,685.0,0,3,0,1.0,34,16,1,0,0.0,0.0,0.4675632004,685.2055940251,0,2,0,1.0,34,16,0.0],[1,1,0.0,0.018518519,0.012345679,162.0,0,2,60,1.0,36,18,1,0,1.0,0.5401918477,0.0,162.8371898636,0,2,59,1.0,36,19,0.0],[1,1,0.0,0.001883239,0.001883239,1062.0,0,3,5,1.0,37,6,1,0,0.7311869268,0.0,0.4540802118,1061.4841493476,0,3,4,1.0,36,5,0.0],[1,1,0.0,0.002054795,0.000684932,1460.0,0,2,0,1.0,38,19,0,1,0.0,0.3422356384,0.0,1460.0047803236,0,2,0,1.0,38,19,0.0],[1,1,0.0,0.006493506,0.006493506,308.0,0,2,5,1.0,11,3,1,0,0.0,0.0,0.0,307.5435233133,1,1,4,1.0,11,2,0.0],[1,1,0.0,0.025641026,0.006410256,312.0,0,2,1,1.0,12,4,1,1,0.0,0.5248971421,0.0,312.1207639079,0,2,1,1.0,12,4,1.0],[1,1,0.0,0.2375,0.0,80.0,0,2,9,1.0,2164,250,0,1,0.0,0.5764628705,0.0,80.9127203162,0,1,9,0.9705671823,2164,249,0.0],[1,1,0.0,0.01188455,0.022071307,589.0,0,1,59,1.0,2165,1673,0,1,1.0,0.0,0.1180922891,588.3019726464,0,1,58,1.0,2165,1673,1.0],[2,2,0.432750159,0.213114754,0.155737705,61.0,0,2,100,1.0,2167,1925,1,1,0.6739950117,0.2603965733,0.1596467292,60.3999470064,0,1,99,1.0,2166,1925,0.0],[1,1,0.0,0.4453125,0.1015625,128.0,0,2,1,1.0,2168,252,0,0,0.0,0.1272595709,0.3982142761,127.9291580139,0,1,0,1.0,2168,252,0.0],[1,1,0.0,0.005813953,0.01744186,172.0,1,1,101,1.0,2169,1675,1,0,0.1038868786,0.4672655997,0.3964579486,171.1905468246,0,0,101,1.0,2169,1674,0.0],[1,2,0.918295834,0.001813237,0.006346328,551.5,1,1,132,1.0,2173,1679,1,2,0.6779003337,0.0,0.0299313169,551.6635850412,1,0,131,0.3032819221,2172,1679,0.0],[1,2,0.0,0.0,0.001206273,414.5,1,1,106,1.0,2171,1677,1,1,0.493500488,0.9106345995,0.5896697743,413.443294749,0,1,104,0.4041434627,2171,1677,0.0],[1,1,0.0,0.413793103,0.25,116.0,0,2,0,1.0,2174,253,0,0,1.0,0.5273209276,0.1414960031,116.0442639946,0,1,0,1.0,2174,253,1.0],[1,1,0.0,0.017636684,0.051146384,567.0,1,1,62,1.0,2175,1680,1,1,0.0,0.0,0.7408858879,567.4109298419,0,0,62,1.0,2174,1679,0.0],[1,1,0.0,0.011235955,0.06741573,89.0,0,1,101,1.0,2176,1681,0,0,0.0,0.1327231012,0.3019619083,89.2855672278,0,1,100,0.9336325548,2175,1680,0.0],[1,2,0.708835673,0.007954545,0.027272727,440.0,1,2,65,1.0,2178,1683,1,0,0.9728523583,0.9246739894,1.0,440.4330975682,0,0,64,0.4762832923,2178,1682,0.0],[1,1,0.0,0.176,0.032,125.0,0,2,0,1.0,2179,254,1,0,0.0,0.0,0.1228475295,125.2159104405,0,1,0,0.6490421459,2179,254,0.0],[1,1,0.0,0.156862745,0.019607843,51.0,0,2,52,1.0,1,1,2,0,0.0,0.0,0.0,51.2182060417,0,2,52,1.0,1,1,0.0],[1,1,0.0,0.011111111,0.088888889,90.0,0,2,101,1.0,2,1,1,1,0.0,0.0,0.2640767107,89.6084593501,1,2,101,0.8193218494,1,1,0.0],[1,1,0.0,0.414593698,0.142620232,603.0,0,3,15,1.0,3,2,1,0,0.0,0.1353116605,0.5979854696,602.7829282934,0,2,15,1.0,3,1,0.0],[1,1,0.0,0.384615385,0.269230769,26.0,0,2,51,1.0,4,2,0,1,0.7441745459,0.0,0.3488718651,25.860191083,0,0,51,1.0,3,1,0.0],[1,1,0.0,0.0,0.0,8.0,0,1,0,1.0,2180,255,1,1,0.1214486986,0.2550187142,0.0,7.8143395536,0,2,0,0.0752908332,2180,254,0.0],[1,1,0.0,0.023809524,0.011904762,84.0,0,1,25,1.0,2181,1684,0,1,0.2381222626,0.0,0.0,84.4710391214,0,1,24,0.809624268,2180,1684,0.0],[1,1,0.0,0.04020979,0.026223776,572.0,0,1,29,1.0,2182,1685,1,2,0.0,0.5103715483,0.2409808611,572.4968251543,0,1,28,1.0,2181,1685,0.0],[1,1,0.0,0.337662338,0.12987013,77.0,0,1,101,1.0,2183,1686,0,0,0.0,0.0,0.6198596617,77.0836887319,0,0,100,0.8679575855,2183,1685,0.0],[1,1,0.0,0.060185185,0.050925926,216.0,0,1,101,1.0,2184,1687,0,1,0.0,0.0,0.0,215.9175136207,0,0,100,1.0,2184,1687,0.0],[1,1,0.0,0.363636364,0.181818182,44.0,0,1,101,1.0,2185,1688,1,2,0.0,0.5013120783,1.0,43.5107328258,0,1,101,0.8794152727,2184,1688,0.0],[1,2,0.918295834,0.054054054,0.108108108,37.0,0,1,84,1.0,2187,257,1,2,0.4842105719,0.3214134097,0.2666878945,37.3558053597,0,1,84,0.9820568743,2186,257,0.0],[1,1,0.0,0.068965517,0.137931034,29.0,0,1,53,1.0,2188,258,1,1,0.0,0.0,0.0,28.7788496671,0,1,52,0.6758569286,2189,257,0.0],[1,1,0.0,0.022727273,0.068181818,44.0,0,1,53,1.0,2189,259,1,0,0.0,0.0,0.0,43.4074597123,0,1,53,0.8808224839,2188,258,0.0],[1,1,0.0,0.042553191,0.14893617,47.0,0,2,1,1.0,2190,260,1,0,1.0,0.0,0.0,46.3046377668,0,1,1,1.0,2189,260,0.0],[1,1,0.0,0.051282051,0.102564103,39.0,0,1,53,1.0,2191,261,1,0,0.0,0.4604936994,0.0,39.5753914887,0,0,52,0.4680897954,2190,260,0.0],[1,1,0.0,0.046511628,0.186046512,43.0,0,1,53,1.0,2192,262,1,1,0.0,0.0,0.0,42.4678807982,0,1,53,1.0,2193,262,0.0],[1,1,0.0,0.052631579,0.105263158,38.0,0,1,53,1.0,2193,263,1,0,0.3049221976,0.2498613032,0.0678903904,37.7780593272,0,0,52,0.3361489223,2192,262,0.0],[1,1,0.0,0.111111111,0.222222222,9.0,0,1,53,1.0,2194,264,1,0,0.0453659875,0.2973896778,0.0772049756,9.5472567979,0,0,53,0.2584018624,2194,263,0.0],[1,1,0.0,0.057692308,0.076923077,52.0,0,1,53,1.0,2195,265,1,0,0.0,0.7277244412,0.0232344478,51.7984810062,0,0,53,1.0,2196,264,0.0],[1,1,0.0,0.016759777,0.016759777,179.0,0,1,53,1.0,2196,266,1,0,0.0,0.266405661,0.3939044056,179.3347046248,0,1,52,0.0471194257,2195,265,0.0],[1,1,0.0,0.142857143,0.214285714,14.0,0,1,52,1.0,2197,267,0,0,0.9707804663,0.8132339857,0.1446445957,13.0579821838,0,2,52,0.7977705256,2197,266,0.0],[1,1,0.0,0.045454545,0.022727273,44.0,0,1,0,1.0,2198,268,0,0,0.0,0.9692064045,0.0,44.8172872131,0,1,0,0.8994770488,2197,268,0.0],[1,1,0.0,0.045454545,0.090909091,22.0,0,1,53,1.0,2199,269,0,1,0.0,0.7966204561,0.1301371804,22.1512541619,0,0,53,1.0,2198,269,0.0],[1,1,0.0,0.003076923,0.012307692,325.0,0,1,53,1.0,2200,270,0,1,0.0,0.0,0.0,324.1208291294,0,0,53,1.0,2200,269,0.0],[1,1,0.0,0.010416667,0.104166667,96.0,0,2,14,1.0,2201,271,1,0,0.252303555,0.0132753176,0.9755491544,96.4953085995,0,3,13,1.0,2201,271,0.0],[1,1,0.0,0.006134969,0.003067485,326.0,0,1,0,1.0,2202,272,0,0,0.4152543119,0.2704151995,0.0,326.9405479807,0,1,1,0.6655927424,2202,271,0.0],[1,7,0.975095513,0.011618257,0.090456432,172.1428571,0,1,209,0.857142857,2209,1695,0,6,1.0,0.0,0.8284219518,172.2597481562,0,1,208,0.8914814973,2208,1694,0.0],[2,11,0.933514696,0.018338727,0.049622438,168.5454545,0,1,488,1.0,2220,1978,1,10,0.7596166173,0.0,0.0,169.1492050239,0,0,487,1.0,2220,1977,0.0],[1,9,0.974983905,0.013215859,0.059786029,176.5555556,0,1,879,0.222222222,2229,1708,0,8,1.0,0.6718868089,0.0,176.6490133506,0,0,878,0.0,2228,1708,0.0],[1,5,0.951359047,0.034090909,0.015909091,88.0,0,2,111,0.8,2234,284,1,5,1.0,0.2036729243,0.0,88.0041061819,0,2,110,1.0,2233,284,0.0],[1,3,0.91170578,0.01871345,0.060818713,285.0,0,2,162,1.0,2237,1711,1,3,0.7336039785,0.9309579393,0.1994085189,284.6394459854,0,2,161,1.0,2236,1711,0.0],[1,22,0.978032542,0.110668185,0.003606682,239.4545455,1,2,11,0.181818182,2259,1733,0,22,0.950709826,0.0,0.0683037882,239.5154442236,0,1,10,0.4599598161,2258,1733,0.0],[1,8,0.946529988,0.1156639,0.047717842,241.0,0,1,626,0.625,2267,1741,1,8,1.0,0.0,0.0618631423,240.8731658001,0,1,626,1.0,2267,1741,0.0],[1,9,0.968856542,0.099040307,0.030710173,289.4444444,0,1,736,0.444444444,2276,1750,0,9,1.0,0.2863286106,0.0,290.0076970961,0,0,735,0.5827735169,2276,1749,0.0],[1,1,0.0,0.128,0.128,125.0,0,2,2,1.0,2277,285,0,1,0.244373731,0.0,0.0,124.922081963,0,3,1,1.0,2275,284,0.0],[1,1,0.0,0.007936508,0.0,126.0,0,2,0,1.0,2278,286,0,1,0.4907716836,0.6914164423,0.1517596142,125.9290915708,0,1,0,1.0,2277,285,0.0],[1,1,0.0,0.083333333,0.166666667,12.0,0,1,30,1.0,2279,287,0,0,0.2284509968,0.4256431356,0.5291793502,13.5293969248,0,0,30,1.0,2278,287,1.0],[1,1,0.0,0.023622047,0.007874016,127.0,0,2,0,1.0,2280,288,1,1,0.0,0.0132356328,0.0,127.039717208,0,2,0,1.0,2280,287,0.0],[1,1,0.0,0.007246377,0.115942029,138.0,0,1,53,1.0,2281,289,1,1,0.2129446629,0.0,0.7457975879,138.9584231918,0,1,53,0.8043056563,2280,288,0.0],[1,7,0.91452988,0.055720654,0.005200594,192.2857143,0,1,0,0.142857143,2288,1757,0,6,1.0,0.0,0.0,192.7697787003,0,0,0,0.2978983987,2288,1758,0.0],[1,1,0.0,1.0,0.0,8.0,0,1,55,1.0,2289,290,1,0,0.780444443,0.9678244306,0.5585864675,7.7250739193,0,0,56,1.0,2287,289,0.0],[1,2,0.804717519,0.037135279,0.016799293,565.5,0,1,2,0.5,2291,1759,1,2,0.9881762757,0.1237325295,0.1790135605,565.1263543492,0,0,1,0.2110062919,2290,1759,0.0],[1,2,0.297472249,0.104234528,0.019543974,153.5,0,1,2,0.5,2293,1761,1,1,0.113733925,0.0,0.084810142,154.2543611653,0,0,1,0.9559412936,2292,1761,1.0],[1,8,0.94249881,0.048881037,0.004711425,212.25,0,1,8,0.125,2301,1769,0,6,0.359708336,0.3313048802,0.0110573055,212.1704072572,0,0,8,0.726007143,2301,1770,1.0],[1,3,0.808721151,0.051742344,0.004223865,315.6666667,0,2,3,0.333333333,2304,1772,0,2,1.0,0.0,0.1980183657,315.3918466181,0,2,2,0.0,2304,1772,0.0],[1,5,0.922998549,0.14158504,0.03205699,224.6,0,1,373,0.6,2309,1777,0,5,1.0,0.2182769359,0.0,223.9978235957,0,1,372,0.2393593002,2309,1777,0.0],[1,1,0.0,0.008547009,0.008547009,234.0,0,1,1,1.0,2310,1778,1,1,0.0,0.0,0.7738705579,233.6812214839,0,1,1,1.0,2310,1777,0.0],[1,3,0.956200116,0.0472103,0.004291845,233.0,0,1,3,0.333333333,2313,1781,0,3,0.4200472549,0.0,0.0,233.8751700412,0,1,2,0.2745754072,2312,1781,0.0],[1,1,0.0,0.125619835,0.033057851,605.0,0,1,3,1.0,2314,1782,0,1,0.0,0.1649770431,0.0,604.3710409258,0,1,3,0.7803490332,2313,1782,0.0],[1,4,0.985778899,0.143451143,0.075537076,360.75,0,2,174,0.75,2318,1786,0,4,0.4146292957,0.1124692956,0.3128217886,360.1926934696,0,2,173,0.0,2317,1785,1.0],[1,7,0.933073447,0.099032018,0.108711839,191.8571429,0,1,6,0.285714286,2325,1793,1,7,1.0,0.2408165334,1.0,191.4695149809,0,0,5,0.4048667394,2324,1793,0.0],[1,2,0.996791632,0.012931034,0.012931034,580.0,0,2,212,0.5,14,8,1,2,1.0,0.0,0.5904954617,580.3789516176,0,2,212,0.861018894,13,7,0.0],[2,43,0.938577947,0.021719457,0.012850679,256.9767442,0,4,988,0.651162791,2368,2126,2,42,0.7535082785,0.446500046,0.3531583357,256.7283891939,0,3,988,0.1161164233,2368,2126,1.0],[1,1,0.0,0.007936508,0.007936508,126.0,1,2,4,1.0,2369,304,1,1,0.0,0.0,0.0,125.8595252,0,1,4,0.8952452825,2369,303,0.0],[1,2,1.0,0.003389831,0.010169492,295.0,1,1,2,0.5,2371,1825,1,2,0.9106655792,0.0,0.5838208849,295.2716311563,0,1,2,0.0806421568,2370,1824,0.0],[1,1,0.0,0.007220217,0.007220217,277.0,1,1,107,1.0,2372,1826,1,0,0.3984767486,0.9848973438,0.4395389629,277.2885931649,0,0,106,1.0,2371,1826,0.0],[1,1,0.0,0.007220217,0.007220217,277.0,1,1,0,1.0,2373,1827,1,0,0.0177404242,0.3347955931,0.4084825201,277.1530741654,0,0,0,1.0,2373,1826,0.0],[1,1,0.0,0.01369863,0.006849315,146.0,1,1,104,1.0,2374,97,1,1,0.5685725571,0.0,0.0,145.5049234365,0,0,103,0.3141855442,2375,96,0.0],[1,1,0.0,0.064646465,0.002020202,495.0,1,2,0,1.0,2375,1828,1,0,0.0,0.0,0.141712314,495.0653400228,1,1,0,0.0242224328,2375,1828,0.0],[1,2,0.666578358,0.014504432,0.004029009,620.5,1,3,100,1.0,2377,1830,0,1,1.0,0.0,0.3223594552,619.8785430009,1,3,99,1.0,2376,1830,0.0],[1,1,0.0,0.0625,0.020833333,48.0,1,1,0,1.0,2378,1831,1,1,0.0,0.0,0.0,49.0422594765,1,1,0,0.6421709204,2378,1831,0.0],[1,1,0.0,0.010739857,0.002386635,838.0,1,1,0,1.0,2379,1832,0,1,0.0,0.9356496467,0.1245473562,837.1388960462,0,0,0,1.0,2379,1832,0.0],[2,4,0.850748355,0.013863216,0.003696858,541.0,1,3,124,1.0,2383,2140,2,4,0.0,0.0,0.0,541.3236027635,1,3,123,0.8955907007,2382,2139,0.0],[1,1,0.0,0.064646465,0.002020202,495.0,1,2,11,1.0,2384,1836,1,1,0.0,0.5355728463,0.0,495.0391282052,1,1,11,0.8065481356,2384,1836,0.0],[1,1,0.0,0.096774194,0.032258065,31.0,0,2,67,1.0,15,9,1,1,0.0,0.5146320018,0.0,31.4987092864,0,2,66,0.7721780378,15,9,0.0],[1,1,0.0,0.031007752,0.042635659,258.0,0,2,59,1.0,16,10,0,1,0.5986649476,0.2616426026,0.0,257.460169193,0,2,58,0.718200522,16,9,1.0],[1,1,0.0,0.125313283,0.022556391,399.0,1,1,0,1.0,2385,1837,0,1,0.0,0.1767155556,0.2319156633,399.3092494397,0,0,0,0.9651510815,2384,1837,0.0],[1,1,0.0,0.118483412,0.021327014,422.0,1,1,2,1.0,2386,1838,0,1,0.0,0.4040032982,0.1351460438,421.9163235288,0,0,2,0.1688682955,2385,1838,1.0],[2,6,0.974571349,0.009359606,0.00591133,338.3333333,0,2,244,1.0,2392,2149,1,5,1.0,0.0,0.1782620467,337.9215103656,0,2,244,0.6045049164,2391,2149,0.0],[1,1,0.0,0.00284495,0.0056899,703.0,0,2,60,1.0,17,11,1,1,0.0588412129,0.0946249562,0.0,703.1007466884,0,2,60,1.0,17,10,0.0],[1,2,0.0,0.0,0.0,32.5,0,1,0,0.5,19,13,0,0,0.2733717245,0.0,0.0,32.3551720518,0,1,0,0.3979216024,17,12,1.0],[1,1,0.0,0.023706897,0.002155172,464.0,0,2,15,1.0,20,14,1,1,0.0,0.0,0.3530716327,463.3067423518,0,1,15,1.0,20,13,0.0],[1,1,0.0,0.01744186,0.013081395,688.0,0,3,4,1.0,21,15,2,0,0.344886522,0.0,0.0,687.3025542524,0,2,3,1.0,20,14,1.0],[2,2,0.40217919,0.025534442,0.033847981,842.0,1,1,205,1.0,2394,1942,1,1,0.1177749395,0.0,0.0,842.2950983412,1,1,205,1.0,2393,1943,0.0],[1,1,0.0,0.00660066,0.004950495,606.0,1,1,112,1.0,2395,1845,0,0,0.4054495785,0.2378320398,0.2727754831,606.1665050327,0,0,111,1.0,2394,1845,0.0],[1,1,0.0,0.01300578,0.002890173,692.0,0,3,1,1.0,22,16,0,0,1.0,0.0,0.6894201434,692.3126739341,0,2,1,1.0,21,15,0.0],[1,1,0.0,0.006410256,0.006410256,312.0,1,2,13,1.0,23,5,1,1,0.3734765321,0.0191614637,0.2011645522,311.4813990377,1,2,13,0.3019645683,23,5,0.0],[1,1,0.0,0.0,0.001447178,691.0,1,3,0,1.0,24,17,0,0,0.0,0.0,0.0316239381,690.7999077751,0,3,0,1.0,23,16,0.0],[2,6,0.47247407,0.131027602,0.149983372,501.1666667,0,2,278,1.0,44,31,2,5,0.4411952963,0.22706739,0.411157807,501.2311731887,0,2,278,1.0,43,29,1.0],[1,1,0.0,0.071428571,0.014285714,70.0,1,1,0,1.0,2397,1847,1,1,0.0,0.4184825536,0.0,69.5757653006,0,0,0,0.0,2397,1846,0.0],[1,1,0.0,0.125,0.025,40.0,1,1,0,1.0,2396,1846,1,1,0.0,0.0,0.3867114991,38.9127089561,0,1,0,0.4739323438,2396,1845,0.0],[1,2,0.710676854,0.035181237,0.003198294,469.0,1,1,113,1.0,2399,1849,0,1,0.7685023357,0.8060623817,0.0,469.4676919223,1,1,112,0.5821979386,2397,1849,0.0],[1,4,0.797142882,0.039814815,0.00462963,270.0,1,1,138,0.75,2403,1853,0,4,1.0,0.0,0.0250678422,269.996759467,1,0,137,1.0,2403,1852,0.0],[1,6,0.752190084,0.362823062,0.117296223,167.6666667,0,1,408,0.333333333,2409,83,1,5,0.7432911046,0.4012133538,0.0,167.3437114535,0,0,407,0.4758172243,2409,82,0.0],[1,1,0.0,0.00365408,0.00365408,821.0,1,2,103,1.0,2410,1854,1,0,0.0,0.0,0.0,819.7973557637,0,1,104,1.0,2409,1854,0.0],[1,1,0.0,0.003571429,0.003571429,840.0,1,2,17,1.0,2411,1855,0,1,0.9217687361,0.0,0.0,840.551256311,1,2,16,0.3985349751,2410,1853,0.0],[1,3,0.992215061,0.011816839,0.004431315,225.6666667,0,2,223,1.0,47,26,1,2,0.686561935,0.0,0.0,226.6663795276,0,1,222,0.0,47,25,0.0],[1,2,1.0,0.001788109,0.000894055,1118.5,1,2,66,1.0,49,28,0,2,1.0,0.4650762383,0.1674571049,1118.6876193789,0,1,65,0.0,48,27,0.0],[1,2,0.985228136,0.018115942,0.007246377,138.0,0,2,228,0.5,51,30,1,2,1.0,0.0729221429,0.0,137.6585740075,0,2,228,0.8712108369,50,29,0.0],[1,1,0.0,0.005076142,0.002538071,394.0,0,2,114,1.0,52,31,0,0,0.1935694196,0.0,0.0,393.5223289886,1,1,113,0.4528279245,52,32,0.0],[1,2,1.0,0.009195402,0.004597701,217.5,0,2,179,1.0,54,33,0,1,0.6234622101,0.4401482257,0.029794862,217.7850986912,0,1,178,1.0,54,32,0.0],[1,2,0.985228136,0.033112583,0.013245033,75.5,0,2,73,1.0,57,11,0,1,1.0,0.0734669903,0.0,75.7431708486,0,2,73,1.0,56,10,0.0],[1,1,0.0,0.134920635,0.134920635,126.0,0,2,7,1.0,55,9,0,0,0.3556317227,0.0,0.0,126.0150423886,0,2,6,0.5684634424,54,8,0.0],[1,4,0.979573959,0.027522936,0.009174312,81.75,0,2,130,1.0,62,16,0,3,0.7402556208,0.0,0.0,81.3820554302,0,1,130,1.0,62,16,0.0],[1,1,0.0,0.32,0.14,50.0,1,2,64,1.0,58,12,1,1,0.7118521753,0.4223039072,0.0,50.7927128388,1,1,64,1.0,58,13,1.0],[1,1,0.0,0.009756098,0.009756098,205.0,0,2,114,1.0,63,2,1,0,0.4026715259,1.0,0.889890085,205.8432711893,1,1,114,1.0,63,2,1.0],[1,1,0.0,0.134920635,0.134920635,126.0,0,2,0,1.0,2412,307,1,1,0.0,0.3002473529,0.4779800776,125.9067480484,0,3,0,0.9713346959,2411,306,0.0],[1,3,1.0,3.0,3.0,0.0,0,2,127,1.0,2415,1858,0,3,0.1882592438,1.0,1.0,0.2796495947,0,2,126,0.1442242556,2414,1858,0.0],[1,3,0.0,0.0,0.0,116.3333333,0,1,0,0.333333333,2418,310,1,3,0.0,0.0,0.0,116.8278745627,0,1,0,0.5975544326,2417,310,1.0],[1,4,1.0,0.008830022,0.004415011,226.5,0,1,22,0.5,2422,1862,0,3,1.0,0.125144458,0.2952763583,226.2509837389,0,0,22,0.177154432,2421,1862,0.0],[1,4,0.850520351,0.016472203,0.006863418,364.25,0,1,36,0.75,2426,1866,1,4,0.0,0.4427467548,0.0,364.5578397864,0,1,35,0.3893787412,2426,1865,1.0],[1,8,0.989910542,0.02970297,0.017472335,214.625,0,1,75,0.375,2434,1874,0,8,0.0,0.0849232655,0.0,214.7560788458,1,1,74,0.6721023737,2433,1874,1.0],[1,3,0.994737238,0.01048218,0.003144654,318.0,0,2,30,0.333333333,2437,1877,1,2,1.0,0.0,0.4633352104,318.2974730374,0,2,29,0.3960939896,2437,1877,0.0],[1,3,0.980834038,0.012765957,0.004255319,235.0,0,1,28,0.666666667,2440,1880,0,3,1.0,1.0,0.0895918013,234.603251173,0,0,28,0.3924334842,2439,1880,0.0],[1,4,0.85566528,0.032894737,0.008223684,304.0,0,1,35,0.5,2444,1884,1,3,1.0,0.0,0.0,304.5037805253,0,1,35,0.3361753264,2444,1884,0.0],[1,2,0.106288017,0.620782726,0.535762483,370.5,0,2,76,1.0,26,19,1,2,0.6384282943,0.0468329677,0.6447190719,370.8927496735,1,1,75,1.0,25,20,0.0],[1,86,0.997191187,0.01697561,0.036097561,59.59302326,0,3,5308,0.546511628,2530,396,1,86,0.9256643906,0.0,0.0760884218,58.9828944138,0,3,5307,0.6289865874,2529,396,0.0],[1,21,0.99669531,0.011613137,0.003629105,262.4285714,0,2,1638,0.476190476,2551,1905,0,21,1.0,0.46865422,0.4236478425,261.9930478294,0,1,1638,0.9981147177,2550,1905,0.0],[1,3,0.92146324,0.012633625,0.012633625,343.0,0,3,104,1.0,2554,1908,1,3,0.0864690369,0.0,0.3540717005,343.6159554131,0,3,103,1.0,2554,1908,0.0],[1,3,0.662096753,0.025447691,0.025447691,353.6666667,0,1,219,1.0,2557,1911,0,3,0.176365654,0.4120661607,0.1770072905,354.2566854352,0,1,218,1.0,2557,1911,1.0],[1,6,0.960345368,0.019268775,0.019268775,337.3333333,0,3,327,0.666666667,2563,1917,0,6,1.0,0.0325171713,0.0,336.9599307817,0,1,327,0.363591416,2562,1916,1.0],[1,5,0.990977576,0.06147541,0.032786885,48.8,0,1,570,0.4,2568,1922,0,5,1.0,0.0567518226,0.0,48.7713397228,0,0,569,0.9901876336,2566,1923,0.0],[1,6,0.934541585,0.014676451,0.010006671,249.8333333,0,3,210,1.0,2574,1928,0,6,0.5804092877,0.0,0.0,249.6029674037,0,3,210,0.6183121971,2573,1928,0.0],[1,1,0.0,0.12195122,0.048780488,41.0,0,1,114,1.0,2575,1929,0,0,0.0,0.0,0.0,40.4868439221,0,0,114,0.6976566909,2574,1929,0.0],[1,12,0.992347971,0.015235972,0.005574136,224.25,0,1,1305,0.416666667,2587,1941,1,11,0.458610987,0.944213629,0.2009337042,224.4173130787,0,1,1305,0.6724183356,2586,1940,0.0],[1,2,1.0,0.014619883,0.00877193,171.0,0,1,112,1.0,2589,1943,0,2,1.0,0.0,0.0,171.3619458266,0,1,111,1.0,2588,1943,0.0],[1,1,0.0,0.06122449,0.081632653,49.0,1,2,0,1.0,64,17,0,1,1.0,0.0424275573,0.3064266337,49.2882269431,0,1,0,1.0,64,16,1.0],[1,1,0.0,0.040816327,0.040816327,49.0,1,2,0,1.0,65,18,0,0,0.2792795799,0.2780367042,0.0,48.7885795753,1,2,1,0.3368766515,64,17,0.0],[2,5,0.421395189,0.100719424,0.107913669,27.8,0,2,420,0.8,70,56,1,4,0.5394582361,0.0,0.1715045255,28.4442669904,0,1,420,1.0,69,56,0.0],[1,2,1.0,0.007168459,0.014336918,139.5,0,2,0,0.5,72,21,1,2,0.8393750845,0.090246563,0.288496867,139.5140470585,0,2,0,0.3970006229,71,21,0.0],[1,1,0.0,0.012411348,0.060283688,564.0,0,1,1,1.0,2590,1944,0,1,0.0,0.0,0.6591151071,564.7379059045,0,0,1,1.0,2589,1944,0.0],[1,2,0.945660305,0.028301887,0.075471698,53.0,0,1,79,1.0,2592,398,0,2,0.5336669128,0.4927810161,0.7674596769,53.1616462427,1,1,78,0.6995946057,2592,398,0.0],[1,2,0.985228136,0.007751938,0.010335917,193.5,0,1,15,1.0,2594,400,1,3,1.0,0.0,0.0,193.2590175283,0,0,15,1.0,2595,400,0.0],[1,9,0.961039834,0.039861352,0.039861352,64.11111111,0,3,61,0.777777778,2603,409,0,9,0.9484350684,0.1318573194,0.0,64.2057378992,0,2,61,1.0,2603,408,0.0],[1,7,0.93789132,0.026920032,0.079968329,180.4285714,0,1,36,0.428571429,2610,1951,1,6,1.0,0.0,0.3474997832,179.6619081108,0,1,35,0.438897268,2609,1950,0.0],[1,2,0.142955355,0.556830031,0.52346194,479.5,0,2,10,1.0,28,21,1,2,0.0,0.7272175951,0.8555984581,479.0943260842,0,1,10,0.9365849906,27,21,1.0],[1,1,0.0,0.290640394,0.349753695,406.0,1,2,1,1.0,29,22,0,1,0.0,0.7940594286,0.0,406.1420222592,0,2,0,0.5969252406,29,22,0.0],[1,1,0.0,0.0,0.0,16.0,0,1,0,1.0,30,23,1,0,0.0,0.0,0.0,16.2804722058,0,0,0,0.7308783358,29,22,0.0],[1,1,0.0,0.005780347,0.002890173,692.0,0,3,4,1.0,2611,1952,0,1,0.6976251571,0.9016665088,0.0,692.4322375413,0,3,3,1.0,2610,1952,0.0],[1,1,0.0,0.046511628,0.011627907,86.0,0,1,116,1.0,2612,1953,0,0,0.0,0.3216854887,0.0,85.7555558035,0,0,116,1.0,2612,1954,0.0],[1,5,0.997470693,0.013046815,0.007674597,260.6,0,1,487,0.8,2617,1958,1,4,0.9367679494,0.2533383034,0.2818409594,260.9201611003,0,1,486,0.6493311193,2617,1958,0.0],[1,20,0.98927827,0.008440514,0.008842444,248.8,0,2,1503,0.55,2637,1978,0,19,0.0542429682,0.0,0.9605567639,248.7802515731,0,1,1502,1.0,2636,1977,0.0],[1,20,0.974790266,0.009650816,0.00842253,284.95,0,3,1552,0.8,2657,1998,1,20,0.3098098098,0.0,0.0,285.119828776,0,3,1551,1.0,2656,1998,1.0],[1,5,0.996198233,0.00655308,0.007863696,305.2,0,1,585,0.6,2662,2003,1,5,1.0,0.0,0.0,304.8866472019,0,0,584,0.1236035028,2661,2002,0.0],[1,1,0.0,0.002159827,0.010799136,463.0,0,3,0,1.0,2663,2004,0,1,0.0,0.0,0.8681262396,462.2195512349,0,3,0,0.8579189105,2663,2004,0.0],[1,1,0.0,0.006451613,0.002150538,465.0,0,3,0,1.0,2664,2005,0,0,0.0,0.3181899762,0.5319003324,465.0880784843,0,3,0,1.0,2664,2004,0.0],[1,3,0.94639463,0.020172911,0.008645533,231.3333333,0,3,115,1.0,2667,86,1,2,1.0,0.0415371817,0.0,230.721891195,0,2,114,0.8639569379,2667,86,0.0],[2,16,0.928334817,0.022151899,0.058227848,98.75,0,1,171,0.5,2683,2430,1,15,0.9074739839,0.1373851196,0.664771756,98.7344342549,0,0,171,0.0,2682,2429,0.0],[1,1,0.0,0.006451613,0.006451613,465.0,1,3,0,1.0,31,24,1,1,0.8650477153,0.0,0.0,464.9978916939,1,3,0,1.0,31,23,0.0],[1,4,0.862938421,0.027923211,0.043630017,143.25,0,1,0,0.25,2687,2016,0,3,1.0,0.3598023601,0.0792257173,143.2538956063,0,0,0,1.0,2686,2015,0.0],[1,4,0.907117209,0.007507508,0.128378378,333.0,0,1,12,0.25,2691,2020,1,4,0.7122853662,0.4332020969,0.0,333.4962416197,0,1,11,0.0,2690,2019,1.0],[1,17,0.84688376,0.019940602,0.046669495,138.6470588,0,2,278,0.411764706,2708,435,1,17,0.3032903989,0.1976938506,0.0,139.0732774041,0,2,278,0.3841225155,2708,434,0.0],[1,19,0.976491257,0.015065913,0.103766478,279.4736842,0,2,95,0.421052632,2727,2039,1,18,0.8009757853,0.5906647317,0.0,279.3103104968,0,2,95,1.0,2726,2039,1.0],[1,21,0.935454965,0.006576243,0.076448829,231.7142857,0,2,114,0.333333333,2748,2060,1,21,1.0,0.7053846739,0.0,231.3594804682,0,1,113,0.8576010439,2748,2060,0.0],[1,8,0.971462325,0.010063737,0.022811137,372.625,0,1,542,1.0,2756,2068,1,7,0.9563414593,0.0,1.0,372.4214597289,1,0,542,1.0,2755,2068,1.0],[1,1,0.0,0.071428571,0.357142857,14.0,0,2,2,1.0,2757,2069,1,1,0.1532596107,0.5679569667,0.0,14.6782095892,1,2,1,0.4841344535,2757,2070,0.0],[1,1,0.0,0.104166667,0.145833333,48.0,0,1,3,1.0,2758,436,0,0,0.0,0.0,0.017837386,48.5865065097,0,1,2,1.0,2758,436,0.0],[1,15,0.905567612,0.006624029,0.041799909,291.8666667,0,4,486,0.533333333,2773,2084,1,15,0.782660001,1.0,0.3272438118,292.2194108353,0,5,485,0.4494389442,2773,2084,0.0],[3,14,0.838025442,0.018459069,0.018459069,267.0,0,3,312,0.928571429,86,43,2,13,0.9015468246,1.0,0.2211734254,266.9613609561,0,2,311,0.7589733663,86,43,1.0],[2,3,0.834202289,0.001646091,0.007407407,405.0,1,2,116,1.0,89,69,2,3,0.0,0.0,0.0,405.0787038688,0,1,115,0.6960950507,89,68,0.0],[2,3,0.733495781,0.000809061,0.008495146,824.0,1,2,3,0.666666667,92,72,1,2,0.9669507273,0.0,0.0,824.3931177964,1,2,3,0.6101716244,92,72,0.0],[2,5,0.927372056,0.001272265,0.005407125,628.8,1,2,11,0.8,97,77,1,4,0.7677008583,0.9961474957,0.0,629.4714122942,2,1,10,0.8149643902,96,77,0.0],[2,5,0.804879376,0.002826189,0.017428168,424.6,0,2,72,1.0,102,82,1,5,0.0,0.0,0.3274961315,425.1321258237,0,1,71,1.0,102,82,0.0],[1,1,0.0,0.0,0.016806723,119.0,0,2,1,1.0,103,34,0,1,0.0,0.3197887973,0.0369097028,118.1493330236,0,1,0,0.6243049772,103,34,0.0],[1,1,0.0,0.023529412,0.011764706,85.0,0,1,4,1.0,2774,437,1,0,0.1877934455,0.0,0.0309189811,85.0244966019,0,1,3,1.0,2774,436,0.0],[1,10,0.980621012,0.029593095,0.033292232,81.1,0,2,114,0.8,2784,447,0,10,0.3168397983,0.1628438432,0.0736066475,80.8232731658,0,1,114,1.0,2783,446,1.0],[1,8,0.939452976,0.036390102,0.049490539,85.875,0,2,36,0.625,2792,455,0,9,1.0,0.6572253486,0.0,86.3453019078,0,2,36,0.0,2792,455,0.0],[1,2,0.985228136,0.103448276,0.137931034,43.5,0,1,5,1.0,2794,457,1,2,1.0,0.276491831,0.0,43.2755158486,0,0,5,0.9054544575,2793,456,0.0],[1,1,0.0,0.107142857,0.142857143,28.0,0,1,69,1.0,2795,458,1,0,0.1881603493,0.3946405714,1.0,28.5752656021,0,0,68,0.4462387905,2795,458,0.0],[1,6,0.897698428,0.086021505,0.075268817,46.5,0,1,92,0.833333333,2801,464,1,5,1.0,1.0,0.0,46.1129578582,0,1,92,0.5535518809,2800,464,0.0],[1,1,0.0,0.836947095,0.661751951,1153.0,0,4,22,1.0,32,1,0,1,0.0,0.0,1.0,1152.2112350411,0,3,22,0.3879633034,32,0,0.0],[1,14,0.968918934,0.054127199,0.062246279,52.78571429,0,2,236,0.5,2815,478,1,14,0.8404044608,0.0539405058,0.5931487631,52.7734483694,0,2,236,0.7044579835,2814,478,0.0],[1,4,0.979435924,0.15625,0.15625,16.0,0,1,205,0.75,2819,482,1,4,0.8994962039,0.0,0.0482116707,15.3392264365,0,1,205,1.0,2818,482,0.0],[1,2,0.970950594,0.061068702,0.053435115,65.5,0,1,69,1.0,2821,484,1,1,1.0,0.0,0.0,65.3559441367,0,0,69,0.7551932283,2820,484,0.0],[1,4,0.966119096,0.045936396,0.042402827,70.75,0,2,27,1.0,2825,488,2,3,1.0,0.5209447648,0.3161194471,70.452396135,0,1,26,1.0,2824,488,0.0],[1,1,0.0,0.023529412,0.011764706,170.0,0,1,2,1.0,2826,2085,1,1,0.2767987643,0.0,0.0,170.1914613515,0,0,2,0.3570599951,2825,2084,0.0],[1,3,1.0,0.003201708,0.006403415,312.3333333,0,1,6,0.666666667,2829,2088,1,3,0.8526184122,0.0,0.3077189853,311.7820059137,0,1,6,0.1283976508,2828,2088,0.0],[1,1,0.0,0.01,0.01,200.0,1,2,2,1.0,2830,489,0,0,0.0,0.1748876291,0.0,199.714030063,1,1,2,1.0,2830,489,0.0],[1,16,0.975238992,0.073913043,0.095652174,43.125,0,3,398,0.5,2846,505,1,16,0.5163029152,1.0,0.5406125334,43.6868575636,0,2,398,0.0,2846,506,0.0],[1,1,0.0,0.032967033,0.032967033,91.0,0,1,4,1.0,2847,506,1,1,0.0,0.1513969996,0.0,90.479678709,0,1,3,0.9684447057,2846,506,0.0],[1,1,0.0,0.029411765,0.029411765,68.0,0,1,2,1.0,2848,507,1,1,0.0,0.0,0.0,68.4123092594,0,1,2,1.0,2848,507,0.0],[1,1,0.0,0.363636364,0.363636364,11.0,0,1,2,1.0,2849,508,0,1,0.6488097488,1.0,0.1427748621,10.9994278947,0,1,2,0.6672525063,2849,508,0.0],[1,1,0.0,0.078947368,0.078947368,38.0,0,1,2,1.0,2850,509,0,1,0.2934048125,0.0,0.6169999341,38.471743486,0,1,2,0.913139324,2850,509,0.0],[1,1,0.0,0.020618557,0.041237113,97.0,0,1,2,1.0,2851,510,0,1,0.0,0.1832354816,0.0,96.955209582,0,0,2,1.0,2851,509,0.0],[1,1,0.0,0.222222222,0.222222222,9.0,0,1,2,1.0,2852,511,0,0,0.0,0.0429193162,1.0,9.0628691095,0,1,2,0.9057787382,2852,511,0.0],[1,1,0.0,0.014388489,0.035971223,139.0,0,2,5,1.0,2853,512,0,0,0.8752245962,0.5976847925,0.0,138.6706528654,0,1,5,1.0,2852,512,1.0],[1,1,0.0,0.014705882,0.088235294,68.0,0,2,5,1.0,2854,513,1,0,0.3973360596,0.4145114268,0.0,68.924355599,0,1,4,0.1909269769,2853,513,0.0],[1,7,0.987024129,0.039837398,0.040650407,175.7142857,0,1,6,0.571428571,2861,2095,1,6,1.0,0.0,0.0,175.5446384866,0,1,5,0.8884829284,2861,2094,0.0],[1,9,0.915865106,0.090909091,0.115702479,40.33333333,0,1,101,0.555555556,2870,522,1,9,0.8775998656,0.0,0.0,39.9153891206,0,1,99,0.9316697247,2870,521,0.0],[1,4,0.917107033,0.026455026,0.037037037,330.75,1,1,8,0.5,2875,2099,1,3,0.66620069,0.0,0.0,330.5864126512,0,0,7,0.0,2874,2098,0.0],[1,1,0.0,0.00862069,0.017241379,116.0,0,1,1,1.0,2871,523,1,0,0.0,0.4394714972,0.0,117.3484925897,0,1,1,0.2007477989,2870,522,0.0],[1,8,0.950687747,0.032921811,0.055555556,182.25,1,1,16,0.125,2883,2107,0,8,0.5577945408,0.0,0.2332293998,183.7102771986,0,2,15,0.7452458217,2883,2106,0.0],[1,3,0.858535363,0.03125,0.061342593,288.0,0,2,6,0.666666667,2886,2110,0,3,0.712668286,0.9202709703,0.0,288.2649861814,0,2,6,1.0,2886,2110,0.0],[1,3,0.965401367,0.040453074,0.080906149,206.0,0,1,6,0.666666667,2889,2113,1,3,0.6152992455,0.0,0.2811821146,205.606577946,0,0,6,0.3736021544,2889,2113,0.0],[1,9,0.964164901,0.027709861,0.054604727,272.6666667,0,1,18,0.222222222,2898,2122,1,10,1.0,0.0,0.0,272.9841386013,0,1,18,0.0,2898,2121,0.0],[1,8,0.913266226,0.033570702,0.04577823,122.875,0,1,116,0.75,2906,531,1,8,1.0,0.0,0.0,122.3833284433,0,1,116,0.1951606256,2905,530,0.0],[1,5,0.945762348,0.048821549,0.058080808,237.6,0,1,21,0.4,2911,2127,1,5,0.826125028,0.0001844555,0.0,236.8186396501,0,0,20,0.0,2911,2126,0.0],[1,5,0.897925011,0.03681592,0.088557214,201.0,0,1,10,0.2,2916,2132,0,6,0.8175890088,0.0,0.0,200.8546937436,1,2,9,0.0,2915,2131,0.0],[1,1,0.0,0.016949153,0.005649718,177.0,0,1,0,1.0,2917,2133,0,1,0.1881158832,0.0,0.260781807,176.7084798572,0,0,0,0.897809401,2917,2132,0.0],[1,1,0.0,0.125,0.041666667,24.0,0,1,70,1.0,2918,532,0,1,0.0,0.0,1.0,23.9322796463,0,0,68,1.0,2918,531,0.0],[1,1,0.0,0.333333333,0.333333333,6.0,0,1,69,1.0,2919,533,0,0,0.0,0.616644539,1.0,6.8872702477,0,1,68,1.0,2918,532,0.0],[1,5,0.929526015,0.011450382,0.002120441,471.6,0,1,10,0.2,2924,2138,0,5,0.8226872917,0.0,0.2752232523,472.4306033222,0,0,10,0.4115205478,2924,2137,0.0],[1,57,0.600410323,0.010972037,0.021464714,329.3859649,1,4,2151,0.438596491,2981,2195,0,57,0.5732266903,0.6545882646,0.2534669587,329.0020748167,0,3,2151,1.0,2981,2195,1.0],[1,1,0.0,0.053571429,0.035714286,56.0,0,1,71,1.0,2982,534,0,1,0.0,0.0254837622,0.4652778744,55.54004835,1,1,70,0.7533801284,2981,533,0.0],[1,7,0.755379079,0.131497418,0.057142857,415.0,0,1,10,0.428571429,2989,2202,1,6,0.7733378925,0.5644717686,0.0,415.1341113155,0,1,9,0.0,2989,2202,1.0],[1,2,0.961236605,0.034682081,0.040462428,86.5,0,1,76,1.0,2991,536,1,1,1.0,0.0,0.0,86.9167953468,0,1,75,1.0,2991,536,0.0],[1,1,0.0,0.125,0.208333333,24.0,0,1,6,1.0,2992,537,0,1,0.0,0.1642331987,0.2902305112,24.0670591367,0,1,6,0.5777082065,2991,536,0.0],[1,1,0.0,0.307692308,0.230769231,13.0,0,1,70,1.0,2993,538,0,1,0.0,0.1406325705,0.5624158542,12.9547924273,0,1,70,1.0,2993,538,0.0],[1,1,0.0,0.090909091,0.272727273,11.0,0,1,0,1.0,2994,539,1,0,0.2313357935,0.0,0.0829257261,10.8302145144,0,0,0,0.7449141064,2993,539,0.0],[1,1,0.0,0.238095238,0.19047619,21.0,0,1,70,1.0,2995,540,1,2,0.0053307725,0.0,0.0,20.3303478994,0,0,70,1.0,2995,540,0.0],[1,15,0.964485454,0.054587156,0.079587156,290.6666667,0,4,33,0.133333333,3010,2217,1,14,1.0,0.3951811826,0.7639452972,290.0159625385,0,3,32,0.3341063884,3010,2217,0.0],[1,7,0.970366037,0.090909091,0.083538084,58.14285714,0,1,264,0.428571429,3017,2224,1,7,0.1838534086,0.0,0.5668185152,57.8910596905,0,1,264,0.0,3016,2224,0.0],[1,11,0.951910106,0.041198502,0.040782355,218.4545455,0,3,273,0.454545455,3028,2235,0,10,1.0,0.7999782531,0.5291703275,218.3527141766,0,3,273,0.7846429125,3028,2234,1.0],[1,1,0.0,0.272727273,0.272727273,11.0,0,1,71,1.0,3029,541,0,0,0.0,0.0,0.5297502294,11.6777389034,0,1,70,0.1601246605,3028,540,0.0],[1,1,0.0,0.015151515,0.007575758,264.0,0,1,120,1.0,3030,2236,1,1,0.3474737691,0.4073360102,0.0,264.1677996965,0,2,120,0.8326639536,3030,2236,0.0],[1,1,0.0,0.157894737,0.157894737,19.0,0,1,70,1.0,3031,542,1,0,0.0,0.4917271307,0.6053879088,18.8934902356,0,1,70,1.0,3031,541,0.0],[1,1,0.0,0.0625,0.09375,32.0,0,1,70,1.0,3032,543,0,1,0.0,0.0,0.0,32.6747611271,0,1,69,1.0,3032,542,0.0],[1,1,0.0,0.107142857,0.178571429,28.0,0,1,71,1.0,3033,544,0,1,0.1287846879,0.0,0.8802655849,27.577961474,0,1,70,1.0,3033,543,0.0],[1,1,0.0,0.055555556,0.027777778,36.0,0,1,6,1.0,3034,545,1,1,0.4471098087,0.0,0.3500030735,36.1777389921,0,2,6,1.0,3034,544,0.0],[1,1,0.0,0.272727273,0.090909091,11.0,0,1,70,1.0,3035,546,1,0,0.3851663094,0.0,0.0,10.7916612037,0,1,70,0.8046057239,3036,546,0.0],[1,6,0.933404467,0.01047409,0.006615215,302.3333333,0,2,293,0.833333333,3041,2242,0,6,0.2041167092,0.1138205263,0.2502225788,303.1224833477,0,1,293,1.0,3040,2242,0.0],[1,1,0.0,0.019230769,0.096153846,52.0,0,2,6,1.0,3042,547,1,0,0.166225785,0.0,0.0503090781,52.2604479184,0,2,5,0.6539147805,3041,547,0.0],[1,1,0.0,0.2,0.05,20.0,1,1,71,1.0,3043,548,0,0,0.0,0.5799548537,0.1291406508,19.4640053004,0,1,70,1.0,3043,547,0.0],[1,13,0.919115238,0.027237354,0.107003891,39.53846154,1,2,445,0.692307692,3056,561,1,12,0.409707264,0.0,0.0,39.1059073247,1,2,444,1.0,3056,561,0.0],[1,1,0.0,0.2,0.4,5.0,1,1,70,1.0,3066,564,1,1,0.8677432456,0.5101956574,0.4017583742,4.1293310334,1,1,70,1.0,3066,564,0.0],[1,1,0.0,0.090909091,0.272727273,11.0,1,1,70,1.0,3059,562,0,0,0.9537830465,0.1072338965,0.0,11.7073957754,0,0,68,0.8124292277,3058,561,0.0],[1,3,0.965401367,0.023201856,0.011600928,143.6666667,0,1,3,0.666666667,3065,2249,0,3,1.0,0.3896148401,0.0,143.1752613282,0,0,2,0.6087395758,3064,2248,0.0],[1,2,0.981940787,0.011806375,0.010625738,423.5,0,1,0,0.5,3061,2246,0,2,0.9534163943,0.5583228684,0.900216069,423.1412589293,0,0,0,1.0,3061,2245,0.0],[1,2,0.811278124,0.00962963,0.005185185,675.0,0,2,0,0.5,3058,2244,1,1,0.0,0.3723585866,0.0,674.4612220854,0,1,0,0.4248758832,3058,2244,0.0],[1,1,0.0,0.0,0.111111111,18.0,1,1,47,1.0,3062,563,1,0,0.0,0.0,0.0,17.0405894491,0,0,46,1.0,3061,562,0.0],[1,1,0.0,0.072727273,0.036363636,55.0,0,1,0,1.0,3067,2250,0,0,0.3251580115,0.0,0.9585300354,54.8618867365,0,1,0,0.7529779353,3067,2250,0.0],[1,14,0.964490789,0.017670683,0.008032129,266.7857143,0,2,668,0.714285714,3082,2264,1,14,0.3922981027,0.0,0.3350522151,267.1309833376,0,1,667,0.368094065,3082,2263,0.0],[1,1,0.0,0.125,0.25,8.0,1,1,70,1.0,3068,565,1,0,0.0,0.256051318,0.6881647477,7.5782654876,0,1,69,0.8982028271,3068,565,0.0],[2,11,0.968318548,0.01185567,0.006443299,352.7272727,0,2,81,0.363636364,3093,2840,1,10,0.9932222945,0.0,0.0,352.8552989558,0,2,81,1.0,3093,2839,0.0],[1,1,0.0,0.008350731,0.006263048,479.0,0,2,4,1.0,3094,2275,1,1,0.7129996922,0.0,0.0,478.4468974844,0,2,3,0.3699173546,3093,2275,0.0],[1,1,0.0,0.006944444,0.006944444,576.0,1,1,1,1.0,3095,2276,0,1,0.0,0.0,0.0,576.5693520545,1,0,0,1.0,3095,2275,0.0],[1,1,0.0,0.004746835,0.004746835,632.0,0,1,2,1.0,3096,567,1,1,0.0,0.0,0.4487065498,632.0102140986,0,1,2,1.0,3096,566,0.0],[4,80,0.937716974,0.011531047,0.00742061,343.6375,0,4,1839,0.5125,183,177,4,79,1.0,0.0816836349,1.0,343.729094569,0,4,1839,0.1657256355,182,176,1.0],[1,1,0.0,0.01980198,0.01650165,303.0,1,3,0,1.0,33,25,0,1,0.0,0.4374268032,0.0,302.4809801915,0,2,1,0.4069753435,32,25,0.0],[1,1,0.0,0.093023256,0.093023256,43.0,0,2,0,1.0,3097,568,1,0,0.4634459504,0.0,0.460284758,42.9789994826,0,3,0,1.0,3097,567,0.0],[3,9,0.80927623,0.008498584,0.007082153,313.7777778,0,4,0,0.333333333,192,180,2,8,1.0,0.0,0.0,313.179578383,0,4,0,0.0,192,180,0.0],[1,1,0.0,0.024590164,0.008196721,122.0,0,2,0,1.0,3098,569,0,0,0.0,0.348471142,0.0,121.4709263787,0,2,0,1.0,3097,568,1.0],[1,1,0.0,0.0,0.0,4.0,0,1,0,1.0,193,44,1,1,0.0,0.7149168661,0.0,4.1859720215,0,1,0,0.8374468293,193,43,1.0],[1,5,0.487191117,0.338289963,0.02354399,322.8,0,3,42,0.4,3103,91,0,5,1.0,0.0,0.3268492907,323.6274763984,0,2,40,0.0,3103,90,1.0],[1,1,0.0,0.016129032,0.0,124.0,0,3,1,1.0,34,3,1,0,0.0,0.0,0.0,124.4931397096,0,3,1,1.0,34,2,0.0],[1,1,0.0,0.005263158,0.042105263,190.0,0,2,3,1.0,35,26,0,0,0.0,0.1876186544,0.5639710302,190.3954384487,0,2,2,0.5871583033,35,26,0.0],[1,1,0.0,0.001853568,0.000926784,1079.0,0,3,1,1.0,36,2,1,1,0.0,0.0002469832,0.6938709287,1079.249668337,0,3,1,0.7190581801,35,1,0.0],[1,1,0.0,0.003289474,0.001644737,608.0,0,2,17,1.0,37,27,1,0,0.0,0.5951266032,0.0,607.3346600061,0,2,16,0.0508963959,37,27,0.0],[1,1,0.0,0.003929273,0.001964637,509.0,0,3,0,1.0,38,6,1,1,0.0,0.0,0.3440349048,509.6812604036,0,2,0,0.2908690143,37,5,0.0],[2,6,0.541870596,0.019413466,0.017761256,403.5,0,3,130,0.666666667,44,36,1,5,1.0,0.4514131556,0.0227166494,402.5507692113,0,2,129,0.7114025846,44,36,0.0],[3,77,0.91556304,0.014865353,0.010482559,287.4285714,0,4,786,0.441558442,270,258,3,77,1.0,0.0,0.9609359631,287.4329265494,0,4,785,0.0,270,258,1.0],[2,20,0.665467033,0.085808581,0.04840484,90.9,0,3,142,0.65,291,85,1,19,1.0,0.8841749797,0.5295674966,90.2779985315,0,2,141,0.8299098108,291,84,0.0],[1,1,0.0,0.0,0.0,19.0,0,1,0,1.0,271,59,1,0,0.0,0.0589713895,0.0,18.8336028505,0,0,0,1.0,270,58,0.0],[1,1,0.0,0.003058104,0.006116208,327.0,0,3,0,1.0,292,184,1,0,0.0,0.8669658049,0.0,326.6437623005,0,3,0,0.7816100925,291,183,0.0],[1,3,0.94639463,0.005546751,0.003961965,420.6666667,0,3,4,1.0,295,187,1,3,0.5011604477,0.4502670548,0.2357641229,419.1415257713,0,3,3,0.8078593077,295,187,0.0],[1,1,0.0,0.0,0.0,4.0,0,1,0,1.0,298,20,0,0,0.0,0.0,0.4988761912,3.3649352071,0,1,0,0.9173587915,298,19,1.0],[1,2,0.863120569,0.006808511,0.005106383,587.5,0,4,106,1.0,297,19,1,2,1.0,0.2181606139,0.0,587.9715551256,0,4,105,0.0,297,19,1.0],[1,1,0.0,0.083333333,0.083333333,24.0,0,1,125,1.0,3104,2277,0,0,0.2604130136,0.0,0.3400504865,24.4211026715,0,0,125,0.0831116099,3104,2276,0.0],[1,1,0.0,0.185185185,0.074074074,27.0,0,1,0,1.0,3105,2278,2,0,0.0270263754,0.0,0.0,26.5863190997,0,0,0,1.0,3105,2278,0.0],[2,4,0.96332178,0.023880597,0.012935323,251.25,0,2,16,0.75,3109,193,2,3,1.0,0.0,0.0,251.0806616876,0,2,15,1.0,3108,192,0.0],[1,3,0.285477115,0.227884615,0.011538462,346.6666667,1,3,7,0.666666667,3112,97,0,3,0.028667681,0.2588042294,0.0,346.7559716309,1,2,6,0.0,3111,97,0.0],[1,1,0.0,0.0,0.0,85.0,0,1,0,1.0,45,1,1,0,0.0,0.0,0.0,84.469672854,0,1,0,1.0,44,1,0.0],[1,1,0.0,0.003164557,0.009493671,316.0,1,2,5,1.0,299,188,1,0,0.0,0.0,0.0681927788,315.2472261846,0,1,4,1.0,299,188,0.0],[1,1,0.0,0.0,0.0,10.0,0,1,0,1.0,46,5,1,0,0.185891221,0.1606812052,0.0,10.6105594712,0,0,0,0.3567377457,46,5,0.0],[1,1,0.0,0.023255814,0.011627907,86.0,0,2,0,1.0,3113,1,1,0,0.0,0.7599479217,0.3020809899,86.2155381605,0,2,0,0.9908158695,3113,1,0.0],[1,2,0.936667382,0.25,0.357142857,14.0,1,2,0,1.0,3115,101,1,1,1.0,0.9906412341,0.5204452708,13.9712190803,1,1,0,1.0,3115,101,0.0],[1,1,0.0,0.015706806,0.005235602,191.0,0,1,125,1.0,3116,15,0,0,0.0,0.4311177669,1.0,190.5802278685,0,0,125,0.3085703476,3116,13,0.0],[3,4,0.339189125,0.336924584,0.336924584,255.25,0,3,16,0.75,50,43,3,4,0.4531598578,0.0,0.0,254.9537559518,0,2,16,0.013035149,50,43,0.0],[1,1,0.0,0.078125,0.067708333,192.0,0,2,1,1.0,51,1,0,1,0.0,0.6950212858,0.0,192.9051243488,0,2,0,0.0907461943,50,0,0.0],[2,41,0.645333782,0.057081023,0.036318139,360.6341463,1,3,352,0.536585366,3157,2888,1,41,0.6466403712,0.5519581186,0.2872394898,360.6187660386,1,3,351,0.7984835042,3156,2889,1.0],[1,1,0.0,0.009202454,0.006134969,326.0,1,2,9,1.0,3158,587,1,1,0.0534356917,0.0,0.0,325.4616008768,1,2,9,0.7010688665,3158,586,0.0],[1,1,0.0,0.034482759,0.004926108,203.0,0,3,9,1.0,52,7,1,0,0.6018692246,0.3891238315,0.0,203.1641797047,0,3,9,0.5112950386,51,5,1.0],[1,1,0.0,0.054054054,0.27027027,37.0,0,2,14,1.0,53,35,1,2,0.2038875949,0.120406364,0.0046564962,37.4145755097,0,1,13,0.6983535586,52,37,0.0],[3,11,0.489018217,0.484085248,0.482978135,328.4545455,0,3,76,0.818181818,64,59,2,10,0.4367102786,0.5431992898,0.584817521,328.102369459,0,2,76,0.5036074601,64,58,1.0],[1,2,0.025675987,1.148514851,1.113036304,606.0,0,4,62,1.0,301,22,0,1,0.0,1.0,0.8060561186,605.5383545499,0,4,62,1.0,301,22,1.0],[1,1,0.0,0.5,0.5,4.0,1,2,5,1.0,3159,588,0,1,0.0,0.7664043576,0.3748478618,3.5341259601,1,2,5,1.0,3158,588,0.0],[1,2,0.985228136,0.049382716,0.037037037,40.5,1,1,256,0.5,3161,2304,0,1,1.0,0.0441236242,0.0,40.6788808574,0,1,256,0.1735607142,3161,2304,0.0],[1,1,0.0,0.178571429,0.160714286,56.0,1,2,17,1.0,3162,2305,0,1,0.0,0.1801939734,0.1672493914,56.348744117,1,2,17,1.0,3163,2304,0.0],[1,1,0.0,0.484848485,0.03030303,33.0,1,2,6,1.0,3163,2306,0,0,0.0,0.6890785717,0.0,32.4988289598,1,1,5,1.0,3162,2306,0.0],[2,4,0.409561593,0.080229226,0.003581662,349.0,0,3,21,0.75,3167,2898,2,4,0.0,0.0446345913,0.3466489817,349.293915568,0,3,21,0.5539801592,3166,2897,1.0],[1,1,0.0,0.002832861,0.005665722,353.0,0,3,1,1.0,3168,2308,1,0,0.8892671818,0.0,0.7120821882,352.6652628224,0,2,0,0.8861989276,3167,2308,0.0],[1,3,0.828051643,0.011824324,0.02027027,197.3333333,0,2,22,1.0,306,193,0,2,1.0,0.1721345768,0.0,197.5130799657,0,1,22,1.0,305,192,0.0],[1,2,0.721928095,0.006430868,0.009646302,155.5,0,2,16,1.0,303,190,1,2,0.9629854795,0.4805253998,0.0976197699,155.6938204769,0,1,16,0.9478458477,303,189,0.0],[1,1,0.0,0.038461538,0.371794872,78.0,0,2,12,1.0,308,195,0,1,0.0,0.0,0.8904178006,78.3298532695,0,1,12,1.0,308,194,0.0],[1,1,0.0,0.032258065,0.010752688,186.0,0,2,9,1.0,307,194,1,0,0.0,0.6309936853,0.0,185.8759368641,0,1,9,1.0,307,193,0.0],[1,1,0.0,0.014705882,0.00245098,408.0,0,2,6,1.0,309,78,0,0,0.7367106537,0.6980352015,0.0,408.3125305896,0,1,5,1.0,309,78,0.0],[1,1,0.0,0.006060606,0.003030303,330.0,0,2,5,1.0,310,9,1,0,0.3103168713,0.3765783907,0.0343911056,329.2820417285,0,1,4,0.847063418,309,8,0.0],[1,1,0.0,0.013333333,0.013333333,150.0,0,2,41,1.0,311,23,1,2,0.6593664975,0.0,0.0,149.8784507013,0,1,41,1.0,311,22,0.0],[1,3,0.94639463,0.005808325,0.005808325,344.3333333,0,3,27,1.0,67,46,1,2,1.0,0.3780992172,0.3146443815,344.363590788,0,3,27,1.0,67,47,0.0],[1,1,0.0,0.00239521,0.003592814,835.0,0,3,2,1.0,68,47,1,1,0.0,0.079889809,0.2754505661,835.4074911279,0,3,1,1.0,67,46,0.0],[1,1,0.0,0.022222222,0.008888889,225.0,1,2,10,1.0,312,196,1,0,0.0,0.1455539849,0.7032846982,224.8829320806,0,1,10,1.0,312,195,1.0],[1,1,0.0,0.002770083,0.005540166,361.0,1,2,7,1.0,313,197,0,0,0.0,0.0,0.0,360.9865832798,1,1,7,0.9082512557,313,197,0.0],[1,1,0.0,0.008341057,0.008341057,1079.0,1,3,7,1.0,314,24,0,1,0.0,0.0,0.2330583005,1078.7731837901,1,2,6,0.6963589999,312,24,0.0],[1,1,0.0,0.0,0.0,30.0,0,1,0,1.0,69,48,1,0,0.0,0.0,0.0709940872,29.0225393751,0,0,0,1.0,68,48,0.0],[1,1,0.0,1.263157895,0.157894737,19.0,0,2,11,1.0,70,49,0,0,0.0,1.0,0.8804891864,19.2384578746,0,1,11,1.0,70,48,0.0],[1,1,0.0,0.002409639,0.009638554,830.0,0,3,1,1.0,71,50,0,1,0.0,0.1889841741,0.4127141736,830.0808586358,0,3,0,1.0,71,49,0.0],[1,1,0.0,0.130434783,0.02173913,138.0,0,3,3,1.0,72,10,0,0,0.2060954516,0.0,0.6735311981,138.3115286714,0,3,2,1.0,71,10,1.0],[1,1,0.0,1.0,1.0,0.0,0,2,12,1.0,73,51,0,1,0.0,0.5806074288,1.0,0.1632120397,0,2,11,0.7817197072,72,50,0.0],[1,1,0.0,0.002105263,0.012631579,475.0,0,2,6,1.0,315,198,0,1,1.0,0.0,0.2440805956,475.1655502244,0,2,6,1.0,315,197,0.0],[1,1,0.0,0.026802218,0.022181146,1082.0,1,3,4,1.0,316,25,0,1,0.0899982113,0.4124189322,0.0,1082.2499909258,0,3,3,0.172686469,315,25,0.0],[1,1,0.0,0.010335917,0.004306632,1161.0,1,4,6,1.0,317,26,0,1,0.3540976854,0.0,0.4367261687,1160.3638768599,0,4,5,0.5765842588,316,25,1.0],[1,1,0.0,0.01417004,0.002024291,988.0,1,3,65,1.0,318,10,0,1,0.0,0.6997935772,0.7896560685,987.8948606351,1,2,65,0.7805766224,318,10,0.0],[1,1,0.0,0.008287293,0.002762431,362.0,1,2,4,1.0,319,199,1,0,0.0019224655,1.0,0.8074037108,361.4451056918,0,1,3,1.0,318,199,0.0],[1,1,0.0,0.033333333,0.058333333,240.0,1,2,16,1.0,5,3,0,0,1.0,0.4103560403,0.1581924485,240.5619204816,1,3,16,0.6203958963,3,3,0.0],[1,1,0.0,0.014084507,0.042253521,213.0,1,2,16,1.0,6,4,1,0,0.7402858533,0.6307487993,0.3404808925,212.9360310864,1,2,15,1.0,6,4,0.0],[1,2,0.999570839,0.014211886,0.03875969,387.0,1,2,24,1.0,8,6,0,1,0.7628997147,0.4365876178,0.4400834872,387.3481348825,0,1,23,0.1897110113,8,6,1.0],[1,1,0.0,0.003231018,0.001615509,619.0,1,2,7,1.0,74,52,0,1,0.2495545037,0.0,0.0328228046,618.7027478903,0,3,7,1.0,73,51,0.0],[1,1,0.0,0.010050251,0.005025126,199.0,1,3,10,1.0,75,8,0,1,0.836725133,0.0,0.9735419136,199.3945675292,1,3,10,0.3315194723,75,8,0.0],[1,1,0.0,0.00172117,0.000860585,1162.0,1,4,1,1.0,76,4,1,0,0.0328762365,0.1484252947,0.3826567163,1162.0191369311,0,4,0,0.0,75,3,0.0],[1,1,0.0,0.006003431,0.001715266,1166.0,1,4,1,1.0,320,27,0,0,0.0,0.2902594581,0.0,1164.5842122788,1,3,0,0.8139215289,320,26,0.0],[2,4,0.982798115,0.004231312,0.006346968,354.5,0,3,49,1.0,80,66,1,5,0.9035034524,0.386772811,0.522026944,353.9986070074,0,2,48,1.0,80,66,1.0],[2,4,0.909527942,0.009457755,0.009457755,396.5,0,4,162,1.0,84,63,2,3,1.0,0.0,0.234221282,396.3134951354,0,4,161,1.0,84,62,0.0],[1,1,0.0,0.012269939,0.012269939,163.0,1,3,16,1.0,85,59,0,0,0.0129796355,0.1269374517,0.0,163.3074977686,0,2,16,0.0545394242,85,58,0.0],[1,1,0.0,0.099737533,0.107611549,381.0,1,2,138,1.0,86,60,0,2,0.7122002997,0.0,0.0,381.0190098351,0,2,138,1.0,86,60,0.0],[1,1,0.0,0.009202454,0.015337423,326.0,0,3,11,1.0,321,200,1,1,0.0,0.0,0.1274817898,325.1758809958,0,4,10,0.9406141938,321,199,0.0],[1,1,0.0,0.00530504,0.00265252,377.0,0,3,17,1.0,87,61,1,1,0.0,0.0,0.5835358865,377.3359468134,0,2,17,0.5405417274,87,62,0.0],[1,2,1.0,0.14,0.46,25.0,1,2,250,1.0,89,7,0,1,0.416541522,0.3586118181,0.5790820241,24.6398507748,0,1,250,0.4632227102,88,6,0.0],[1,1,0.0,0.022988506,0.011494253,87.0,0,2,14,1.0,90,2,1,1,0.4262117591,0.0,0.0,87.7027488259,0,1,14,0.747286307,88,1,0.0],[1,1,0.0,0.164086687,0.117647059,323.0,0,3,12,1.0,91,62,1,1,0.0,0.1370499857,0.2999972357,322.9473987127,0,3,12,0.3030417978,91,63,0.0],[4,20,0.955196096,0.007181844,0.004021833,348.1,0,4,705,0.75,111,108,3,19,0.8247347258,0.0392390142,0.0,348.868922907,0,3,704,1.0,111,107,1.0],[3,6,0.948802815,0.006616257,0.003150599,529.0,1,4,14,0.333333333,117,44,2,6,0.8480333927,0.0,0.1944345391,529.0722628698,0,3,13,0.9645009145,117,42,1.0],[1,1,0.0,0.0,0.0,8.0,0,1,0,1.0,118,3,1,0,0.0,0.8715007989,0.0,8.0740681009,0,1,0,0.5084694005,117,3,0.0],[1,1,0.0,0.037037037,0.005291005,189.0,0,3,18,1.0,9,7,1,0,0.1131130962,0.0,0.0864932374,189.1691849293,0,3,17,0.3916703275,9,6,0.0],[1,1,0.0,0.063324538,0.005277045,379.0,0,3,18,1.0,10,8,0,1,0.7768902337,0.4745982112,0.0,378.4683199138,0,3,17,1.0,10,8,0.0],[1,1,0.0,0.008595989,0.00286533,349.0,0,4,4,1.0,11,9,1,1,0.0255081989,0.6973916487,0.6403118651,348.6310542196,0,4,3,0.8423087095,10,8,0.0],[1,1,0.0,0.173728814,0.004237288,236.0,0,3,18,1.0,12,10,1,0,0.0,0.1861184848,0.0,235.5067359918,0,2,18,0.2160001063,12,10,0.0],[1,1,0.0,0.078680203,0.002538071,394.0,0,4,2,1.0,13,11,0,1,0.0,0.0,0.0,393.524992839,1,4,2,0.7165370305,13,10,0.0],[1,1,0.0,0.154255319,0.015957447,188.0,0,3,19,1.0,14,12,0,1,0.0,0.3185895569,0.0,187.4150672342,0,2,19,0.5325049969,13,11,0.0],[1,1,0.0,0.857674419,0.214883721,1075.0,0,3,21,1.0,15,13,0,1,0.6654960964,0.5231835611,0.0,1075.0445485495,0,3,21,0.5122257769,14,12,1.0],[1,2,1.0,0.02189781,0.02189781,68.5,0,3,36,1.0,17,4,0,2,1.0,0.4576883949,0.2277879616,68.3297132594,0,3,36,1.0,16,4,0.0],[1,1,0.0,0.046153846,0.015384615,65.0,0,3,18,1.0,18,5,2,0,0.7082858166,0.0,0.0399539499,64.8266315792,0,3,18,0.6770675634,18,4,0.0],[1,1,0.0,0.466666667,0.233333333,30.0,0,2,40,1.0,19,6,0,0,0.3708527369,0.615162067,0.0190270969,29.71866809,0,1,39,1.0,18,5,0.0],[2,10,0.496528479,0.030938834,0.019559033,281.2,0,4,223,1.0,128,95,1,10,0.4127592644,0.1964555247,0.753967294,280.8462267248,0,3,222,1.0,128,94,1.0],[1,2,0.779349837,0.027906977,0.03255814,107.5,0,3,42,1.0,131,19,1,1,1.0,0.6441591993,1.0,108.0157901554,0,2,41,0.9686671594,130,18,0.0],[1,1,0.0,0.0,0.0,4.0,0,1,0,1.0,129,17,2,0,0.0,0.0,1.0,3.6080650624,0,1,0,0.8007403647,129,16,0.0],[1,1,0.0,0.003614458,0.003614458,830.0,0,3,10,1.0,322,201,0,1,0.7875103404,0.0,0.0,829.3928404013,0,2,9,0.8201039736,321,201,1.0],[1,1,0.0,0.0,0.007142857,140.0,0,2,141,1.0,323,28,0,1,0.0,1.0,0.0,139.2177046374,0,2,141,0.8887845557,322,27,0.0],[1,1,0.0,0.0,0.01369863,146.0,0,3,0,1.0,324,79,0,0,0.0,0.2148913548,0.0197432707,145.8942700651,0,3,0,0.3684460562,323,79,0.0],[1,1,0.0,0.037433155,0.026737968,187.0,0,3,0,1.0,20,14,1,1,0.0,0.6364303686,0.463068996,186.1307583109,0,3,0,1.0,18,14,0.0],[2,2,0.791858353,0.007827789,0.033268102,255.5,0,3,2,1.0,133,15,1,2,1.0,0.1841452748,0.0,255.7308346992,1,3,0,0.3449171203,132,13,0.0],[1,1,0.0,0.010242086,0.011173184,1074.0,1,3,0,1.0,21,15,1,0,0.0,0.0,0.6150072312,1073.851349269,1,2,0,1.0,20,14,0.0],[1,1,0.0,0.066666667,0.533333333,15.0,1,2,20,1.0,325,202,0,1,0.0,0.8837501564,0.319040641,14.4764271198,0,2,20,0.0,326,201,0.0],[1,1,0.0,0.053105311,0.00180018,1111.0,0,3,2,1.0,22,16,0,1,0.4966470417,0.1339197685,0.8608763291,1110.6168780328,0,2,2,1.0,21,16,0.0],[1,1,0.0,0.0625,0.0,32.0,0,2,2,1.0,23,7,1,0,0.0,0.0,0.0,31.3998273969,0,1,1,1.0,23,7,0.0],[1,1,0.0,0.007862759,0.00571837,1399.0,0,3,4,1.0,326,203,0,0,0.3088500632,0.0,0.0223651956,1399.0230382165,0,2,3,0.158386085,325,202,0.0],[1,1,0.0,0.013422819,0.006711409,149.0,0,2,16,1.0,327,204,1,0,0.042702305,0.0,0.0,148.7304684451,0,2,16,0.8727600786,326,204,0.0],[1,1,0.0,0.006802721,0.00085034,1176.0,0,4,3,1.0,328,29,1,1,0.0,0.0,0.1694390247,1175.6752724569,0,4,1,0.9058686682,328,29,1.0],[1,1,0.0,0.00660066,0.00660066,303.0,0,3,21,1.0,329,205,1,1,0.0812853654,0.0,0.0,303.3416580816,0,3,21,0.5805831431,329,204,0.0],[1,3,0.641194924,0.055793991,0.015021459,310.6666667,1,3,54,1.0,332,208,1,3,0.1382177367,0.8299889666,0.0,310.8670800545,1,2,53,0.1458550296,331,208,1.0],[2,11,0.838186192,0.018581995,0.017138734,503.9090909,1,3,174,1.0,343,298,1,11,0.8174541632,0.2623498391,1.0,503.8521472533,0,2,174,0.9378414942,342,298,1.0],[1,1,0.0,0.006493506,0.006493506,308.0,1,2,1,1.0,344,218,1,1,0.7240263586,0.279650409,0.3242633558,307.3563865313,1,2,0,1.0,343,217,0.0],[1,1,0.0,0.010204082,0.008503401,1176.0,1,4,2,1.0,345,30,1,0,0.4073097552,0.1608731638,0.0,1176.1460953172,0,5,1,1.0,344,30,1.0],[1,1,0.0,0.006993007,0.027972028,143.0,0,3,5,1.0,134,20,0,0,0.0,0.0,0.2280017217,142.5394129341,0,1,4,0.6286880587,132,18,0.0],[1,1,0.0,0.013605442,0.013605442,147.0,0,2,27,1.0,24,17,0,1,0.0,0.0,1.0,147.3170996276,0,1,26,0.8342369361,23,16,0.0],[3,9,0.792472765,0.03497053,0.056188605,282.7777778,0,3,155,0.888888889,143,119,2,9,0.860884236,0.8769784444,0.0,282.4004101216,0,2,156,0.7407548604,142,118,1.0],[1,1,0.0,0.151162791,0.016611296,602.0,1,2,15,1.0,25,18,0,0,0.0113408496,0.0733783135,1.0,602.6150499822,1,1,14,0.3806909816,25,18,0.0],[1,1,0.0,0.179723502,0.119815668,434.0,0,2,23,1.0,26,19,1,0,0.0,0.0,0.0,434.0864424917,0,2,23,1.0,25,19,1.0],[1,1,0.0,0.014492754,0.003623188,276.0,1,3,20,1.0,346,219,1,0,0.7379252906,0.5273775011,0.6911566944,276.8691288916,1,2,19,0.5545896509,346,217,0.0],[1,1,0.0,0.008264463,0.005509642,363.0,1,2,28,1.0,347,220,0,2,0.0,0.0,0.1450593902,363.2495361634,0,1,27,0.9064111101,347,218,0.0],[1,2,0.970950594,0.004944376,0.007416564,404.5,1,3,12,0.5,349,222,0,3,0.6279698749,0.0084342778,0.0,404.2530611998,0,3,12,0.4976691469,349,221,0.0],[1,1,0.0,0.00281294,0.00281294,711.0,0,3,9,1.0,350,223,0,0,0.0538082283,0.0,0.0785386853,711.0176203667,0,3,9,0.8849253739,351,223,0.0],[1,1,0.0,0.023923445,0.013157895,836.0,1,3,9,1.0,351,224,1,0,0.0,0.0,0.669055845,836.2042092208,1,2,8,1.0,351,224,1.0],[1,1,0.0,0.053380783,0.037366548,562.0,0,3,5,1.0,144,84,0,0,0.0,0.6280446617,0.0,561.6645137354,0,2,5,1.0,143,83,1.0],[1,1,0.0,0.06010929,0.038251366,183.0,0,2,25,1.0,145,25,1,1,0.0,0.0,0.5917306727,183.5776587965,1,1,23,0.0155893168,144,25,0.0],[1,1,0.0,0.015625,0.010416667,192.0,0,2,26,1.0,146,2,1,0,0.0,0.2140733237,0.2878084213,192.7372071997,0,1,25,1.0,146,1,0.0],[1,1,0.0,1.0,1.0,0.0,0,3,35,1.0,147,20,1,0,0.0,0.3244432278,1.0,0.1109588728,0,2,34,0.1722437235,146,20,0.0],[1,3,0.629074225,0.02238806,0.152985075,89.33333333,1,3,43,1.0,150,28,1,2,0.0528121091,0.0,0.0,88.540206905,0,2,43,0.9055966511,149,27,0.0],[1,1,0.0,0.018181818,0.018181818,55.0,0,3,13,1.0,151,29,1,0,0.3127931282,0.1399527123,0.4397483974,54.8562108789,0,2,13,0.705316881,150,29,0.0],[1,1,0.0,0.02,0.02,200.0,1,3,7,1.0,152,13,1,1,0.3048087632,0.5176866497,0.0,199.4702986681,0,3,6,0.5036435013,151,13,1.0],[1,1,0.0,0.005509642,0.002754821,363.0,0,2,4,1.0,352,225,1,0,0.5000297362,0.4268965423,0.0,363.2148326388,0,2,3,1.0,352,226,0.0],[1,1,0.0,0.005509642,0.002754821,363.0,0,2,32,1.0,353,226,0,1,0.0,0.0,0.9947784399,363.3408201766,0,2,32,1.0,353,226,0.0],[2,4,0.892079564,0.010978957,0.010978957,546.5,0,3,82,0.5,156,117,1,4,0.6691861341,0.4043466308,0.0,546.2195381175,0,3,82,0.0462502393,155,117,1.0],[1,1,0.0,0.003401361,0.003401361,1176.0,0,4,10,1.0,354,31,0,1,0.3044790942,0.3265554284,0.0,1175.9917618424,0,4,9,0.4461428074,353,29,0.0],[1,1,0.0,0.003401361,0.003401361,1176.0,0,4,12,1.0,355,32,0,1,0.0021375099,0.0,0.0,1175.9718297208,0,3,12,0.7850441846,354,31,0.0],[1,1,0.0,0.014814815,0.014814815,135.0,0,2,39,1.0,356,227,1,0,0.0,0.0043624406,0.0,135.0042857396,0,2,39,0.6723507097,356,226,0.0],[1,1,0.0,0.706759443,0.66500994,1006.0,0,4,23,1.0,157,14,0,1,0.0,0.8420535812,1.0,1006.4473814733,1,3,23,0.8198644261,157,14,1.0],[1,1,0.0,0.0096,0.0032,625.0,0,4,34,1.0,27,20,1,1,0.0,0.0,0.8661130765,624.9043984836,0,4,33,0.7193001843,27,20,0.0],[1,1,0.0,0.0096,0.0032,625.0,0,4,30,1.0,28,21,0,0,0.0,0.0,0.0,624.7127707298,1,4,31,1.0,27,21,0.0],[1,1,0.0,0.018181818,0.018181818,220.0,0,2,41,1.0,29,22,0,1,0.8635910994,0.0,0.4192799,219.5949569562,1,1,41,0.3595095855,29,21,0.0],[1,1,0.0,0.018181818,0.018181818,220.0,0,2,39,1.0,30,23,0,1,0.0,0.1954712501,0.0231238956,219.8519632024,0,1,39,0.7658989405,29,22,0.0],[1,1,0.0,0.055555556,0.011111111,90.0,0,3,41,1.0,31,24,0,0,0.0,0.0,0.0,89.9660363663,0,2,40,1.0,30,23,0.0],[1,1,0.0,0.055555556,0.011111111,90.0,0,3,35,1.0,32,25,0,1,0.5678485038,0.1376227684,0.5580254406,89.8048326407,0,3,35,0.6025177485,32,25,1.0],[1,1,0.0,0.002372479,0.002372479,843.0,0,2,0,1.0,33,26,1,2,0.0,0.7808341673,0.0,843.8784469582,1,2,0,0.9709179148,33,25,0.0],[1,1,0.0,0.002372479,0.002372479,843.0,0,2,158,1.0,34,27,0,1,0.0,0.3634976564,0.2202177266,843.1229370384,0,2,157,1.0,33,26,0.0],[1,1,0.0,0.029411765,0.029411765,68.0,0,3,38,1.0,35,28,1,0,0.0,0.0,0.3617233748,68.5341000479,0,3,38,0.5101008122,34,27,0.0],[1,1,0.0,0.029411765,0.029411765,68.0,0,3,36,1.0,36,29,0,1,0.1908207667,0.0252172894,0.3219263422,68.2099644506,0,3,36,0.7794046829,36,28,0.0],[1,1,0.0,0.00170068,0.00170068,1176.0,0,5,15,1.0,37,1,1,1,0.0,0.4948565743,0.4179548095,1176.905027249,0,5,14,1.0,37,1,0.0],[1,1,0.0,0.00170068,0.00170068,1176.0,0,5,3,1.0,38,2,1,2,0.0,0.3705838575,0.1023268876,1175.6707157802,0,4,3,1.0,38,1,0.0],[1,1,0.0,0.022222222,0.022222222,90.0,1,3,41,1.0,39,30,1,0,0.0,0.0270930949,0.3831197226,90.0224666845,0,3,41,0.593125808,38,29,0.0],[1,1,0.0,0.022222222,0.022222222,90.0,1,3,0,1.0,40,31,0,0,0.4403535385,0.3710151747,0.5047534764,90.3341812762,0,3,1,1.0,39,31,1.0],[3,5,0.550946675,0.031441405,0.025724786,489.8,0,5,92,1.0,162,136,2,5,0.239960337,0.2008275727,0.0,489.2063954095,0,5,92,1.0,163,135,1.0],[1,3,0.627640929,0.028323435,0.02284148,729.6666667,0,4,75,0.666666667,165,92,1,1,0.5655267165,0.159271064,0.0,729.5186235242,0,3,75,0.2182503659,165,91,0.0],[1,1,0.0,0.003401361,0.003401361,588.0,0,3,0,1.0,166,93,1,1,0.4189086849,0.4272222822,0.3286485596,588.3777947983,0,1,0,1.0,166,93,0.0],[2,3,0.454730686,0.036382536,0.023388773,641.3333333,0,3,92,1.0,359,311,2,3,0.5739871742,0.0,0.0,641.1697388871,0,2,92,1.0,359,310,0.0],[1,1,0.0,0.058219178,0.003424658,292.0,1,3,12,1.0,3169,2309,1,1,1.0,0.0,0.3503621703,292.6041145431,1,2,12,0.5896995287,3168,2308,0.0],[1,1,0.0,0.255,0.0,200.0,0,3,3,1.0,3170,592,1,1,0.0,0.0788434379,0.0,199.5890744712,0,3,2,1.0,3169,591,1.0],[1,1,0.0,0.111111111,0.001461988,684.0,1,4,5,1.0,3171,2310,0,0,0.0,0.0086227482,0.0,684.0239235818,0,4,5,0.0,3170,2310,0.0],[1,1,0.0,0.02739726,0.010273973,292.0,1,3,1,1.0,3172,2311,0,0,0.0,0.0,0.037135974,292.007781101,0,2,1,1.0,3172,2310,0.0],[1,3,0.362676179,0.168141593,0.002949853,339.0,0,1,116,0.666666667,3175,100,1,2,0.41284016,0.5779626773,0.0,338.838233007,0,0,116,1.0,3175,99,1.0],[1,1,0.0,0.010909091,0.010909091,275.0,0,2,164,1.0,360,229,0,1,0.0,0.069315133,0.5401496838,274.7383688278,0,1,164,0.9592023817,359,229,0.0],[1,1,0.0,0.0,0.070351759,199.0,1,3,2,1.0,361,84,1,2,0.0,0.3049507835,0.8913930624,198.7088752726,1,3,1,0.9735970522,360,83,0.0],[1,1,0.0,0.020242915,0.046558704,988.0,1,4,5,1.0,362,11,0,0,0.0,0.0,0.929732795,987.5815919503,1,4,4,0.5477879084,362,12,1.0],[2,3,0.454730686,0.036382536,0.023388773,641.3333333,0,3,120,1.0,3178,2906,2,2,0.6506952173,0.3402321291,0.0,640.2775672215,0,2,119,0.7190382717,3177,2905,0.0],[1,1,0.0,0.00170068,0.00170068,1176.0,0,5,22,1.0,3179,102,0,2,0.2469039795,0.0,0.0,1176.4444995355,0,4,21,0.2655107499,3178,102,0.0],[1,1,0.0,0.003246753,0.003246753,308.0,1,2,21,1.0,3180,2313,1,0,0.0583529896,0.4754344742,0.4087062808,307.6453558706,0,3,21,0.8282508319,3179,2313,0.0],[1,1,0.0,0.003246753,0.003246753,308.0,0,3,22,1.0,167,94,0,1,0.0,0.2669017653,0.5087113023,307.4939551609,0,2,21,1.0,167,93,0.0],[1,1,0.0,0.01,0.005,200.0,1,3,3,1.0,168,33,1,1,0.0,0.0,0.0,199.8875366861,0,3,3,0.2905776424,168,33,0.0],[1,1,0.0,0.01715439,0.012108981,991.0,0,4,4,1.0,169,16,0,1,0.5130569106,0.0,0.0,991.2050695439,0,3,3,1.0,169,15,0.0],[1,1,0.0,0.01986755,0.01986755,151.0,1,2,43,1.0,363,230,0,1,0.0,0.2229133463,0.1273104736,151.93128998,0,1,43,1.0,363,230,0.0],[1,3,0.602226001,0.014108593,0.014108593,779.6666667,1,3,52,0.666666667,367,234,0,4,1.0,0.8796984099,0.0,779.2196885498,1,2,52,1.0,367,233,0.0],[1,1,0.0,0.00525394,0.00525394,571.0,0,2,26,1.0,364,231,1,1,0.0,0.0,0.0,571.9181432515,0,1,26,0.98831509,363,230,0.0],[1,1,0.0,0.007002801,0.00280112,714.0,1,3,20,1.0,368,235,0,1,0.0,0.6989812049,0.0,714.1958497596,1,3,19,0.4932435228,367,234,0.0],[1,1,0.0,0.012269939,0.012269939,163.0,0,3,32,1.0,369,236,1,0,0.0,0.1827043442,0.0,163.2929503424,0,2,31,0.4230055032,368,235,0.0],[1,1,0.0,0.00433526,0.001445087,692.0,0,2,48,1.0,370,237,0,0,0.4359650587,0.4003766312,0.5438726109,692.2467047331,0,1,47,0.8668653411,369,237,0.0],[1,1,0.0,0.00170068,0.00170068,1176.0,1,5,12,1.0,371,33,0,0,0.0,0.0356697831,0.6306500999,1175.4491161419,2,5,11,1.0,369,33,0.0],[1,1,0.0,0.016393443,0.008196721,122.0,0,2,43,1.0,373,86,1,0,0.0,0.0,0.1905141235,122.2450449106,0,2,44,1.0,372,85,0.0],[1,1,0.0,0.005181347,0.056994819,193.0,0,3,23,1.0,372,85,1,1,0.0,0.6115694421,0.0,193.6218509426,0,2,23,1.0,371,83,0.0],[1,1,0.0,0.00170068,0.00170068,1176.0,1,5,0,1.0,170,21,0,1,0.5952863544,0.8079802476,0.0,1175.3133759828,0,5,0,0.8863537979,169,20,1.0],[4,12,0.951137313,0.012663013,0.014553015,440.9166667,1,5,412,0.916666667,385,379,4,12,1.0,0.2280489081,0.0,440.001134213,0,5,411,0.3615774052,386,379,1.0],[1,1,0.0,0.0591133,0.02955665,203.0,0,3,16,1.0,171,17,1,1,0.8362031907,0.6442529232,0.4115197722,202.768195397,0,2,15,0.9684026662,170,17,0.0],[1,1,0.0,0.044117647,0.044117647,68.0,0,2,51,1.0,172,34,1,1,0.0718102324,0.2215526378,0.1742484453,68.2847415186,0,1,50,1.0,171,33,0.0],[1,1,0.0,0.022222222,0.022222222,90.0,1,3,13,1.0,41,32,0,1,0.0,0.0,0.0,90.6329664893,0,3,12,0.2558726532,41,31,0.0],[1,1,0.0,0.610062893,0.593291405,477.0,0,3,24,1.0,173,95,0,0,0.0,1.0,0.7170431852,477.2212949826,0,3,23,1.0,171,95,1.0],[1,2,0.035791553,0.647376543,0.580246914,648.0,0,3,63,1.0,175,23,1,1,0.0,0.6844875445,1.0,648.3054977975,0,3,62,1.0,174,23,1.0],[1,1,0.0,0.024291498,0.028340081,988.0,1,4,1,1.0,386,15,0,0,0.4552614226,0.7685881444,0.4835583483,987.7645464863,1,3,2,0.5377472026,385,15,0.0],[4,6,0.963680797,0.008260196,0.013939081,322.8333333,1,5,135,0.666666667,392,386,4,6,1.0,0.3316509831,0.0327054781,322.6518688216,0,4,135,0.4752749341,392,386,0.0],[1,1,0.0,0.022727273,0.022727273,88.0,1,2,171,1.0,393,1,1,1,0.0,0.0,0.2225192378,88.0561167564,2,2,171,1.0,392,0,0.0],[1,1,0.0,0.002599653,0.001733102,1154.0,1,3,1,1.0,395,36,0,1,0.3526778121,0.0,0.0,1153.7530541748,2,2,0,1.0,394,36,0.0],[1,1,0.0,0.004192872,0.004192872,477.0,1,3,1,1.0,394,246,0,1,0.0250048854,0.2493716857,0.8083893433,477.7494097246,0,2,0,0.5672899354,393,246,0.0],[1,1,0.0,0.102564103,0.038461538,156.0,0,3,25,1.0,396,247,0,0,0.075347952,1.0,0.2861476178,156.6836395704,0,3,25,0.833967124,396,247,0.0],[1,1,0.0,0.013333333,0.013333333,150.0,0,2,42,1.0,397,37,0,0,0.0,0.0,0.0,150.6671162659,0,1,42,0.9431830813,396,37,0.0],[2,2,0.634309555,0.051612903,0.029032258,155.0,0,3,2,1.0,399,286,2,2,0.0,0.0,1.0,154.6918391924,0,2,2,1.0,398,285,0.0],[1,1,0.0,0.012919897,0.006029285,1161.0,0,3,2,1.0,176,24,0,0,0.2232527631,0.854996153,0.1415257934,1160.5650814412,0,2,2,0.4179442603,176,24,0.0],[1,1,0.0,0.023058252,0.001213592,824.0,0,3,53,1.0,42,33,2,1,1.0,0.0,0.0,824.0409412151,0,2,53,0.9963520386,41,33,0.0],[1,1,0.0,0.005199307,0.003466205,577.0,1,3,52,1.0,43,34,0,1,0.3103869246,0.0,0.0,576.3349549567,0,3,52,1.0,42,34,0.0],[1,2,0.382620856,0.166516652,0.123312331,555.5,0,4,62,1.0,178,19,1,2,0.7646111933,0.3690403375,0.4295839372,555.2031315122,0,3,61,1.0,177,19,1.0],[1,2,0.918295834,0.010084034,0.002521008,595.0,1,3,58,1.0,401,250,0,1,0.523091283,1.0,0.0,595.5992402799,0,3,58,0.3170649095,400,249,1.0],[1,1,0.0,0.017777778,0.017777778,225.0,1,2,47,1.0,402,251,1,0,0.0295954333,0.646556222,0.2480856368,224.4581380548,1,1,46,0.8962376276,402,251,0.0],[1,1,0.0,0.00676819,0.002538071,1182.0,1,5,6,1.0,403,39,1,1,0.3969893329,0.4058110387,0.0,1181.5485086214,0,5,4,0.517838005,402,39,1.0],[1,1,0.0,0.00254022,0.0042337,1181.0,1,5,0,1.0,404,40,1,1,0.0,0.0,0.0,1180.9050705665,0,4,0,1.0,404,39,0.0],[1,2,0.702466551,0.219178082,0.068493151,36.5,0,1,134,1.0,3182,2315,1,2,0.9369962303,0.0451065968,0.0,35.6066534288,0,0,134,0.9044968726,3181,2315,1.0],[1,3,0.589630838,0.019665683,0.030481809,339.0,1,1,45,0.333333333,3185,103,1,2,0.4644141713,0.0,0.0281485515,339.5299133401,0,0,45,0.083024381,3185,103,0.0],[1,1,0.0,0.016207455,0.003241491,617.0,0,3,21,1.0,44,35,1,1,0.4642975589,0.6351917497,0.0,617.2542004228,0,2,20,0.8968733922,44,36,0.0],[1,1,0.0,0.00448833,0.000897666,1114.0,0,3,37,1.0,45,36,0,1,0.0,0.5824277889,0.0,1113.0711911503,0,3,37,1.0,45,36,0.0],[1,2,0.998509099,0.292517007,0.006802721,73.5,1,3,189,1.0,180,2,0,2,1.0,0.7010498784,0.8603968939,73.4146529321,1,2,189,1.0,179,2,0.0],[1,2,0.89049164,0.015625,0.1875,32.0,1,1,6,0.5,3187,2317,0,0,0.6648983026,0.1682921172,0.0,32.0280379916,1,1,5,0.1059191159,3187,2317,0.0],[1,1,0.0,0.043478261,0.043478261,46.0,1,1,0,1.0,3188,2318,1,1,0.0,0.2072121584,0.0,46.0612498873,1,0,0,0.4703073595,3188,2318,0.0],[1,1,0.0,0.004222973,0.001689189,1184.0,1,5,3,1.0,3189,103,1,0,0.0228748604,0.0,0.2245664068,1184.4492130671,0,4,3,0.2644117678,3188,102,0.0],[1,1,0.0,0.047393365,0.056872038,211.0,0,2,60,1.0,3191,2319,0,1,0.0,0.0,0.0,211.4188154956,0,1,59,1.0,3190,2318,1.0],[1,1,0.0,0.005050505,0.0,198.0,0,3,9,1.0,3190,595,1,0,1.0,0.0,0.0,198.5381984583,0,4,9,0.0083070158,3189,595,1.0],[1,4,0.0,0.0,0.0,24.0,0,1,0,0.25,3195,2323,0,3,0.7362735657,0.0,0.649509155,24.0086757028,0,0,0,0.5981590489,3194,2322,0.0],[1,2,0.721928095,0.006196747,0.005422153,645.5,0,3,81,1.0,3197,2325,0,1,0.7219358829,0.0890616183,0.0,645.959198418,0,2,80,1.0,3197,2324,0.0],[1,1,0.0,0.014925373,0.0,201.0,0,3,0,1.0,3198,596,1,1,0.3426187044,0.0703899673,0.0,200.2715210443,0,2,0,1.0,3198,596,0.0],[1,3,0.0,0.0,0.0,0.0,0,3,121,0.666666667,3201,106,1,2,0.4394779862,1.0,0.0003764558,0.5451080847,0,3,121,0.6357025941,3200,105,0.0],[1,1,0.0,0.004950495,0.0,202.0,0,3,1,1.0,181,35,1,1,0.3145039426,0.0,0.6094036398,201.7456635156,0,2,1,1.0,181,35,0.0],[1,1,0.0,0.009852217,0.009852217,203.0,1,3,11,1.0,182,20,0,0,0.529710357,0.0,0.0737532826,203.1253514714,1,3,11,1.0,182,20,0.0],[1,2,0.353359335,0.041853513,0.002989537,669.0,0,3,17,1.0,3203,108,1,1,0.0784125595,0.0,0.7290872619,668.0208772029,0,4,16,1.0,3202,107,1.0],[1,1,0.0,0.010238908,0.003412969,293.0,0,3,20,1.0,183,96,0,1,0.0721349819,0.0,0.0,293.5294605186,0,3,20,0.3407243003,182,95,0.0],[1,5,0.896382897,0.011818182,0.016363636,220.0,0,4,251,0.8,188,101,0,4,1.0,0.0,0.304439658,219.9765305212,0,4,251,1.0,187,101,0.0],[2,3,0.909274853,0.020920502,0.023012552,159.3333333,0,3,181,1.0,191,139,2,2,1.0,0.4156020311,0.5997392345,158.4570140635,0,2,181,0.9665069351,190,138,0.0],[1,1,0.0,0.018957346,0.014218009,211.0,0,3,3,1.0,46,37,1,1,0.0,0.0,0.0,210.7186555064,0,2,2,1.0,46,36,0.0],[1,1,0.0,0.020979021,0.004995005,1001.0,0,4,8,1.0,3204,104,1,1,0.051976987,0.2830392181,0.0,1001.1899974072,0,4,8,1.0,3205,103,0.0],[1,5,0.967488765,0.020449898,0.020449898,97.8,0,3,290,0.2,51,12,0,4,1.0,0.6088627322,0.0,96.8727827114,0,2,289,0.3438647248,50,12,0.0],[1,4,0.923219672,0.006752194,0.006752194,370.25,0,3,187,0.75,55,41,0,4,0.8714532759,0.048899823,0.0,370.3299870582,0,2,187,0.0,55,40,0.0],[1,1,0.0,0.003508772,0.003508772,570.0,0,2,58,1.0,56,42,1,1,0.1843968055,0.0,0.0,570.1319890044,0,1,57,0.5784857995,56,41,0.0],[1,2,1.0,0.003478261,0.003478261,575.0,0,4,87,1.0,58,44,0,2,0.7845142403,0.0,0.1777822315,574.22740563,0,4,86,0.0594974015,58,44,0.0],[1,4,0.939413121,0.004147943,0.003802281,723.25,0,4,144,0.75,62,48,1,3,1.0,0.0,0.0,723.2590975472,0,3,143,1.0,62,47,0.0],[1,1,0.0,0.181443299,0.053608247,485.0,1,2,35,1.0,63,49,1,1,0.2492601948,0.3247018209,0.3713694093,484.5300118305,0,2,35,1.0,63,49,1.0],[2,2,0.918295834,0.009638554,0.008433735,415.0,1,3,102,1.0,406,343,2,1,1.0,0.0509324892,0.3748870957,414.9101234153,1,3,102,1.0,405,342,0.0],[1,1,0.0,0.004385965,0.004385965,684.0,1,4,0,1.0,407,253,2,0,0.3091724761,0.0,0.0,683.6598246219,0,3,0,1.0,407,254,0.0],[1,1,0.0,0.006791171,0.003395586,589.0,0,3,5,1.0,408,254,0,1,0.3924156162,0.3771054267,0.0,588.7037229438,0,3,3,1.0,408,254,0.0],[1,21,0.996112993,0.010174419,0.003815407,262.0952381,0,4,1117,0.619047619,429,275,0,21,1.0,0.4229050177,0.0893147979,262.5843171104,0,4,1117,1.0,428,274,0.0],[1,2,0.988283611,0.301094891,0.301094891,274.0,0,3,33,1.0,431,93,1,2,1.0,0.0,0.3582829734,274.2944853614,0,2,32,0.8911380972,431,93,1.0],[1,1,0.0,0.003378378,0.003378378,1184.0,1,5,5,1.0,432,41,0,0,0.1983544313,0.2113497142,0.0152862321,1184.1703437985,1,4,4,0.6078157261,432,40,0.0],[1,1,0.0,0.011600928,0.010440835,862.0,1,1,8,1.0,3205,105,1,0,0.6312659386,0.0,0.1957391492,861.9155869296,1,0,7,0.0,3205,105,1.0],[1,1,0.0,0.002320186,0.002320186,862.0,1,1,0,1.0,3206,106,0,0,1.0,0.0459677919,0.5201497709,861.7119604304,0,1,1,1.0,3205,106,0.0],[2,2,0.175565026,0.05942029,0.050724638,345.0,1,3,21,1.0,3208,2923,1,2,0.0890059832,0.2575324099,0.0,345.3303270007,0,2,21,0.5872563414,3208,2923,0.0],[1,4,0.0,0.0,0.0,27.0,0,1,0,0.25,195,107,1,2,0.1572714034,0.5912186642,0.0,27.794658775,0,1,0,0.0,195,106,0.0],[1,1,0.0,0.001689189,0.001689189,1184.0,0,5,2,1.0,433,42,1,0,0.0,0.9322255964,0.2771506568,1184.2948779685,0,4,2,0.9460388829,433,41,1.0],[1,1,0.0,0.003375527,0.002531646,1185.0,1,5,0,1.0,434,43,1,1,0.6653452283,0.0,0.0,1184.8205215108,0,6,0,1.0,434,42,0.0],[2,5,0.839967526,0.008366142,0.006889764,406.4,0,4,177,1.0,439,373,1,4,0.4444049784,0.4723612485,0.0722501568,406.5045631818,0,2,176,1.0,438,373,0.0],[2,3,0.827500523,0.06,0.023636364,183.3333333,1,4,44,1.0,198,146,2,3,1.0,0.0215338197,0.0,182.9796428345,0,4,44,0.8602309978,198,146,0.0],[1,2,0.98799352,0.297445255,0.297445255,274.0,1,3,6,0.5,441,97,0,2,0.9627129981,0.9592995537,0.8654827294,274.4742757885,0,3,5,0.3498978154,442,96,1.0],[1,1,0.0,0.037593985,0.030075188,133.0,0,2,3,1.0,442,279,1,0,0.0,0.0,0.3762068597,132.375515457,0,2,2,1.0,441,279,1.0],[1,1,0.0,0.004301075,0.004301075,465.0,1,3,3,1.0,443,280,0,0,0.1614106958,0.1964937042,0.7690800896,465.3244879268,2,2,3,0.7188988743,443,280,0.0],[1,1,0.0,0.035714286,0.035714286,56.0,0,2,70,1.0,64,13,1,1,0.0047675817,0.0,0.0,55.9674731533,0,2,70,0.6447622903,64,12,0.0],[1,1,0.0,0.020654045,0.003442341,581.0,0,3,13,1.0,65,50,0,0,0.0457115167,0.0,0.0,581.0008293895,0,3,13,1.0,66,50,0.0],[1,1,0.0,0.009708738,0.014563107,824.0,0,3,14,1.0,66,51,0,0,0.7525409026,0.0,0.2998102,823.2659061324,0,3,14,0.6389276682,66,51,0.0],[1,4,0.937222227,0.004948268,0.006297796,555.75,0,3,118,0.5,202,112,0,4,0.6118066187,0.0,0.0,556.2887383228,0,3,117,0.0,201,112,1.0],[1,1,0.0,0.00462963,0.00462963,216.0,1,3,2,1.0,444,98,1,1,0.7688227688,0.0,0.0,216.3455619925,1,3,1,1.0,443,98,0.0],[1,1,0.0,0.007407407,0.007407407,270.0,1,4,7,1.0,67,52,1,1,0.4677750952,0.0,0.7327213498,269.9131691918,1,3,7,0.7355271735,67,51,0.0],[1,1,0.0,0.615384615,0.076923077,13.0,0,2,50,1.0,203,113,1,1,0.8163791088,0.4787615713,0.0,13.1016126021,0,1,50,0.9566373801,203,112,0.0],[1,2,0.945660305,0.06,0.013333333,75.0,1,4,46,1.0,69,15,0,1,1.0,0.321172677,0.4430007361,74.6246721923,1,4,45,0.6495929468,69,15,0.0],[1,1,0.0,0.028089888,0.011235955,178.0,0,2,72,1.0,70,53,1,0,0.2353884077,1.0,0.0,177.9274968144,0,1,72,0.4010346211,70,52,0.0],[1,1,0.0,0.007462687,0.029850746,134.0,0,3,69,1.0,71,54,1,0,0.0,0.3479969151,0.3819417299,133.7156107893,0,2,68,1.0,70,53,0.0],[1,1,0.0,0.051068884,0.019002375,842.0,1,3,2,1.0,72,55,0,0,0.0,0.9497579955,0.0,842.449376394,0,2,2,1.0,72,55,1.0],[1,1,0.0,0.028368794,0.021276596,141.0,0,3,68,1.0,73,56,0,1,0.6040686384,0.0,0.0,140.7652920132,0,2,67,0.8227384411,73,56,0.0],[2,4,0.711532024,0.012373453,0.029246344,222.25,0,4,167,0.75,448,382,1,4,1.0,0.1063013029,0.0,222.0149797243,0,3,166,1.0,448,381,0.0],[1,1,0.0,0.01618123,0.006472492,309.0,0,2,66,1.0,449,283,1,1,0.0890933162,0.6427042646,0.303729451,308.1920498206,0,1,67,1.0,449,282,0.0],[1,1,0.0,0.005033557,0.001677852,596.0,0,3,8,1.0,450,284,0,0,0.0,0.0,0.2756793349,596.5273022614,1,2,7,1.0,449,284,0.0],[1,1,0.0,0.002840909,0.002840909,704.0,0,3,13,1.0,451,285,1,1,0.0,0.0569049943,0.0,703.9167682443,0,3,12,1.0,450,285,0.0],[1,1,0.0,0.018835616,0.01369863,584.0,0,3,5,1.0,74,57,0,1,0.6977569089,0.0,0.0,583.8517929059,0,3,4,1.0,74,57,0.0],[1,1,0.0,0.02173913,0.010869565,92.0,0,4,3,1.0,75,16,1,1,0.0,0.0,0.0425652105,91.8703817009,0,4,3,1.0,74,15,0.0],[1,1,0.0,0.071676301,0.01734104,865.0,1,3,3,1.0,76,58,1,0,0.0,0.0,0.0,864.649797562,0,2,3,0.4559410508,75,58,0.0],[2,10,0.810019892,0.022378517,0.005541347,469.2,0,4,731,0.9,461,395,2,10,0.0,0.4423630969,0.0,468.586313647,0,4,730,1.0,460,394,0.0],[2,2,0.918295834,0.009259259,0.00462963,216.0,0,4,16,1.0,3210,2925,1,2,0.0,1.0,0.5577328566,216.3071249256,0,4,16,0.7083652284,3209,2924,0.0],[1,1,0.0,0.002805049,0.002805049,713.0,0,3,7,1.0,3211,2328,0,1,0.0,0.0,0.3310001195,713.8644479551,0,2,8,0.2697189199,3211,2327,0.0],[1,3,0.837909798,0.049625468,0.005617978,356.0,1,2,223,1.0,79,61,1,3,0.5290307253,0.0,0.5001387977,356.0714652342,1,1,223,1.0,78,61,0.0],[1,1,0.0,0.027118644,0.003389831,590.0,1,3,75,1.0,80,62,0,0,0.0,0.0,0.0,590.0657186543,1,3,74,1.0,80,61,1.0],[1,1,0.0,0.03030303,0.003367003,297.0,1,3,53,1.0,81,63,0,1,0.0,0.678838438,0.3544256487,298.4953419238,0,2,52,1.0,81,63,0.0],[1,1,0.0,0.001644737,0.014802632,608.0,1,2,22,1.0,462,293,1,0,0.0,0.4903033819,0.0,607.9587123928,1,1,22,1.0,462,293,0.0],[2,3,0.865325657,0.079295154,0.046255507,151.3333333,0,4,13,1.0,465,399,1,2,1.0,0.0,0.0,150.2635126348,0,4,13,0.523424488,465,400,0.0],[1,1,0.0,0.019900498,0.002487562,402.0,1,2,54,1.0,3212,2329,0,0,0.0,0.3272449185,0.0,401.8687673105,1,1,53,0.4407506458,3212,2329,0.0],[1,1,0.0,0.048543689,0.0,206.0,1,3,0,1.0,3213,599,0,1,0.0,0.0,0.0,204.7969486707,1,3,0,0.0222639357,3212,599,0.0],[1,1,0.0,0.010356732,0.004602992,869.0,1,3,4,1.0,3214,2330,0,1,0.0,0.0,0.0,868.4127682904,0,2,3,0.9478113121,3213,2330,0.0],[2,2,0.591672779,0.006554307,0.006554307,534.0,1,3,12,1.0,3216,707,2,2,1.0,0.2550931962,0.5208410295,534.0347137615,0,3,12,0.6462216553,3216,706,0.0],[1,1,0.0,0.246073298,0.167539267,191.0,0,3,0,1.0,3217,601,0,1,0.0,0.138090998,0.1579876177,190.8250512219,1,3,0,1.0,3216,601,0.0],[1,1,0.0,0.155339806,0.22815534,206.0,0,3,1,1.0,3218,602,0,0,0.4529619794,0.0403697792,0.4206978168,206.5109995624,0,3,1,1.0,3218,601,0.0],[2,2,1.0,0.006622517,0.006622517,604.0,0,4,16,1.0,3220,711,2,1,0.5884169155,0.5488462573,0.2259031516,604.9117958931,0,2,16,0.3822423984,3219,711,0.0],[2,3,0.892008211,0.011514615,0.013286094,376.3333333,0,4,6,1.0,3223,2936,1,2,0.2595907078,0.0383232575,0.0,376.4787657094,0,3,6,0.725053568,3222,2936,0.0],[2,3,0.69222082,0.041666667,0.041666667,312.0,0,3,77,1.0,3226,2939,1,2,0.7445938314,0.2879458578,0.0,311.6989889332,0,2,76,1.0,3225,2938,0.0],[2,2,0.811278124,0.004371585,0.004371585,457.5,0,3,0,1.0,3228,2941,1,2,0.1661002146,0.0,0.1986268657,457.8586138129,0,3,0,1.0,3228,2941,1.0],[2,2,0.99107606,0.006082725,0.00486618,411.0,0,3,10,1.0,3230,2943,1,1,1.0,0.4775506876,0.0,410.8574342765,0,3,9,1.0,3229,2943,0.0],[1,1,0.0,0.110576923,0.081730769,208.0,1,3,0,1.0,3231,608,0,1,0.0,0.1170856788,0.0,208.3840445183,1,3,0,0.8677093662,3231,608,0.0],[2,3,0.993786661,0.006785935,0.006169031,540.3333333,0,4,19,1.0,3234,2947,1,3,0.9019206306,0.267832696,0.1788874273,540.2316475476,0,4,19,0.7307026016,3233,2947,0.0],[1,1,0.0,0.109090909,0.063636364,110.0,0,4,1,1.0,466,106,0,1,0.3104465424,0.7959752842,0.0,109.6166443195,0,4,1,0.8131900806,467,106,0.0],[2,2,0.928362072,0.015064562,0.007890961,697.0,0,5,12,1.0,3236,719,2,2,0.5672007411,0.5346005694,0.7418483789,696.9889872307,0,4,12,0.8536835403,3236,719,0.0],[1,1,0.0,0.0,0.0,0.0,1,2,69,1.0,3237,2339,0,1,0.0,0.0,0.0605272551,0.7133091876,1,1,68,0.8245383126,3236,2338,0.0],[2,2,0.863120569,0.005267118,0.005267118,664.5,0,4,2,1.0,3239,2951,1,2,0.0908799022,0.1058052561,0.0,664.2638250407,0,3,2,1.0,3238,2950,0.0],[1,1,0.0,0.035211268,0.014084507,142.0,0,3,2,1.0,467,295,1,1,0.4123470523,0.0,0.0,142.2097514752,0,2,1,1.0,466,294,1.0],[2,2,0.721928095,0.004310345,0.002873563,348.0,1,4,15,1.0,469,403,1,1,0.6396387114,0.0,0.1900072368,347.9840673347,0,3,14,1.0,469,402,1.0],[1,1,0.0,0.028708134,0.009569378,209.0,1,3,0,1.0,3240,612,0,1,0.4404161667,0.9857598771,0.6863795034,209.3056034222,0,3,0,1.0,3239,612,0.0],[1,1,0.0,0.0058873,0.002523129,1189.0,0,5,1,1.0,3241,110,0,1,0.0,0.04027331,0.0,1188.7075642741,0,5,1,1.0,3241,110,0.0],[2,2,0.954434003,0.009265859,0.002138275,701.5,0,5,0,1.0,3243,724,1,1,1.0,0.361665616,0.6084598291,702.1769847201,0,4,0,1.0,3242,723,0.0],[1,1,0.0,0.014354067,0.062200957,209.0,0,3,0,1.0,3244,614,0,0,0.0,0.6121525537,1.0,208.8145728697,0,3,0,1.0,3244,614,0.0],[1,2,0.995727452,0.003308519,0.007444169,604.5,0,5,75,1.0,3246,113,0,1,1.0,0.0,0.0,604.8936149318,0,4,74,0.2449965259,3246,112,0.0],[1,3,0.530291033,0.014975042,0.004159734,400.6666667,0,5,75,0.666666667,3249,116,1,3,0.0054574395,0.3475723109,0.0,401.2928291349,0,4,75,1.0,3249,116,0.0],[1,1,0.0,0.014084507,0.014084507,142.0,1,3,0,1.0,470,297,0,1,0.4577541431,0.0549345285,1.0,141.5656132599,1,3,0,0.7423378463,469,296,0.0],[2,7,0.85465167,0.028416779,0.01849346,316.7142857,1,3,250,0.857142857,3256,2961,1,7,0.5403066579,0.0,0.8838154581,316.9400552079,0,2,250,0.7769626905,3256,2961,0.0],[1,1,0.0,0.018518519,0.009259259,216.0,0,4,2,1.0,3257,2346,0,1,0.0,0.3951063728,0.0,215.5788391367,0,4,2,0.6080306498,3257,2344,0.0],[1,1,0.0,0.001666667,0.003333333,1200.0,0,5,1,1.0,3258,117,0,1,0.0,0.0,0.0,1200.5546406994,0,5,1,1.0,3258,117,0.0],[1,1,0.0,0.355555556,0.0,45.0,1,3,0,1.0,3259,2347,0,0,0.0,0.0,0.0,45.2041921542,0,3,0,0.290133317,3258,2347,0.0],[2,3,0.94639463,0.006837607,0.006837607,390.0,0,3,68,1.0,473,407,2,2,1.0,0.2100212507,0.5245726464,389.3274901733,0,3,67,1.0,472,406,1.0],[1,4,0.0,0.0,0.0,0.0,1,2,84,0.25,477,303,1,3,0.0,0.6682124135,0.0,0.3453515352,0,1,84,0.0,476,302,0.0],[2,2,0.811278124,0.007132668,0.004279601,350.5,0,3,14,1.0,3261,2965,1,2,1.0,0.0,0.0,350.7322881796,1,3,13,0.9400501277,3261,2965,0.0],[2,2,0.74248757,0.020858896,0.002453988,407.5,1,3,16,1.0,3263,2967,1,2,0.8809598605,0.4634457743,0.0,407.6738760127,0,2,16,0.8842575066,3263,2967,0.0],[1,2,0.954434003,0.003201024,0.001920615,781.0,1,3,2,1.0,3265,2351,0,1,1.0,0.5079254057,0.1476732327,781.5911715736,0,2,2,0.3114028008,3264,2350,1.0],[1,1,0.0,0.054735013,0.011294526,1151.0,0,3,3,1.0,82,64,0,1,0.261783424,0.0,0.0,1151.3163794885,0,1,2,0.8305418485,82,64,0.0],[1,1,0.0,0.004405286,0.0,227.0,0,3,2,1.0,3266,619,0,1,0.0,0.0,0.0,227.1527810685,0,3,2,0.9292469097,3265,618,0.0],[1,1,0.0,0.0,0.004424779,226.0,0,3,1,1.0,3267,620,1,0,0.0,0.0,0.1677270443,227.0492172262,0,2,1,0.5064941348,3267,620,0.0],[1,1,0.0,0.0,0.004444444,225.0,0,3,1,1.0,3268,621,0,0,0.0,1.0,0.5581285974,225.2025492699,0,2,0,1.0,3267,621,0.0],[1,1,0.0,0.008303677,0.008303677,843.0,0,3,6,1.0,3269,2352,1,1,0.0,0.1631052232,0.218596171,842.7827155836,0,2,6,0.5802908199,3269,2350,1.0],[1,1,0.0,0.0,0.0,0.0,0,3,5,1.0,3270,622,1,0,0.1301434455,0.0,0.0,0.8974853769,0,2,4,1.0,3269,622,0.0],[1,1,0.0,0.016666667,0.016666667,120.0,0,3,11,1.0,3271,623,0,1,0.0,0.0,0.0,119.6587410409,0,3,10,1.0,3270,622,0.0],[1,1,0.0,0.002781641,0.002781641,719.0,0,3,10,1.0,3272,2353,0,1,0.0,0.6394303412,0.0,718.6175111624,0,3,10,0.4785029708,3271,2352,0.0],[1,2,0.976020648,0.260273973,0.04109589,36.5,0,1,424,0.5,3274,2355,1,2,0.8969200927,0.0082444919,0.0,36.7802602523,0,1,423,1.0,3273,2355,0.0],[1,1,0.0,0.002781641,0.002781641,719.0,0,3,0,1.0,478,304,0,0,0.0,0.2477822941,0.0,719.0252989136,0,3,0,0.7428551458,478,304,0.0],[2,7,0.247613231,0.124303472,0.048006858,666.5714286,0,4,200,0.571428571,485,419,2,6,0.4268175716,0.0,1.0,667.4166540024,0,4,200,0.7777858268,485,419,1.0],[1,1,0.0,0.010362694,0.010362694,193.0,0,3,44,1.0,486,111,0,0,0.0,0.6315234635,0.4391696653,193.038122552,0,2,43,1.0,485,111,0.0],[1,1,0.0,0.005016722,0.002508361,1196.0,1,3,33,1.0,3275,118,0,1,0.0,0.2643226879,0.0,1196.5244983645,1,2,32,0.4486015137,3274,117,0.0],[1,14,0.0,0.0,0.0,6.285714286,0,1,0,0.071428571,3289,14,0,14,1.0,0.0,0.0,6.5597956918,0,0,0,0.2394937182,3288,14,0.0],[2,16,0.861815625,0.057291667,0.0625,12.0,0,3,2955,0.6875,3305,2994,2,15,0.5864569578,0.0114091576,0.4131347687,12.8733452587,0,2,2954,1.0,3305,2993,0.0],[1,1,0.0,0.001666667,0.001666667,1200.0,1,5,15,1.0,487,44,1,1,0.5372996471,0.0,0.5846052506,1199.432620779,0,4,15,0.6523844685,486,43,0.0],[1,1,0.0,0.029411765,0.029411765,68.0,0,3,47,1.0,488,112,0,0,0.0,0.4773366094,0.0,68.4272692833,0,3,46,1.0,487,110,0.0],[1,1,0.0,0.008571429,0.005714286,350.0,0,4,34,1.0,489,310,1,0,0.0704882425,0.0,0.0352535154,349.9670890265,0,3,34,0.0,489,309,1.0],[1,1,0.0,0.0,0.0,6.0,1,1,0,1.0,3309,15,0,0,0.0,0.0,0.6218438562,6.9541459853,1,0,0,1.0,3308,14,0.0],[2,3,0.446437282,0.379104478,0.226865672,335.0,1,3,165,1.0,3308,2997,2,2,1.0,0.0,0.3822036106,334.8452023916,0,3,164,1.0,3308,2996,1.0],[2,4,0.480595795,0.078651685,0.019540791,511.75,1,4,158,1.0,3313,3001,1,3,0.4847506009,0.0,0.0,511.8399142697,1,2,158,1.0,3312,3001,1.0],[1,1,0.0,0.131782946,0.007751938,129.0,1,1,99,1.0,3314,2376,0,1,0.0,0.0,0.0,128.29541617,1,0,99,1.0,3313,2375,0.0],[4,7,0.701713167,0.013013524,0.004082674,559.8571429,1,5,256,0.857142857,3321,2624,4,7,1.0,0.0,0.0,559.5927475894,0,5,255,1.0,3320,2623,1.0],[2,4,0.509035294,0.317757009,0.014018692,53.5,0,2,325,1.0,3325,2397,1,3,0.8568518193,0.6497075837,0.6724548531,53.0487124981,0,1,324,1.0,3325,2397,0.0],[1,3,0.0,0.0,0.0,34.66666667,0,1,0,0.333333333,3329,113,1,2,0.5124137863,0.2755305673,0.0,34.8635669949,0,2,0,0.0,3329,114,1.0],[1,1,0.0,0.0,0.0,9.0,0,1,0,1.0,3326,110,1,1,0.646029893,0.5315559113,0.8138311433,9.4830842142,0,1,0,1.0,3326,110,0.0],[1,3,0.0,0.0,0.0,27.33333333,0,1,0,0.333333333,3332,116,0,2,0.0,0.0,0.4437538576,27.251985894,0,1,0,1.0,3331,116,1.0],[1,1,0.0,0.008498584,0.008498584,353.0,1,4,1,1.0,490,311,1,0,0.0776250379,0.2611008544,0.1251662328,353.3215053007,0,3,0,0.0,488,311,0.0],[3,25,0.893551313,0.005352867,0.053951261,283.96,0,4,1277,0.92,515,448,2,25,0.8479403256,0.0,0.0,284.1229079557,0,3,1277,1.0,515,447,0.0],[1,1,0.0,0.0066313,0.018567639,754.0,0,2,1,1.0,516,331,0,1,0.0,0.0851301636,0.4454366607,754.072904471,0,2,1,1.0,516,330,1.0],[2,2,0.998195879,0.029370629,0.026573427,357.5,1,3,4,0.5,518,450,1,0,0.9699486293,0.6163413996,0.0,357.056873384,0,2,3,1.0,517,449,1.0],[1,1,0.0,0.003984064,0.003984064,502.0,0,2,7,1.0,519,333,0,0,0.4662121604,0.0,0.2204842549,502.3652641435,0,2,6,0.9683660327,518,333,0.0],[1,1,0.0,0.001464129,0.002928258,1366.0,0,3,10,1.0,520,334,1,1,0.3360712109,0.0,0.0,1366.0838487202,0,2,10,0.7678980478,520,334,0.0],[2,5,0.550681091,0.036873968,0.015410017,363.4,1,4,154,1.0,525,457,0,5,0.2198224659,0.0980244744,0.2281182157,362.8401875907,0,4,153,0.5701213663,524,457,1.0],[1,1,0.0,0.002967359,0.002967359,674.0,0,3,0,1.0,526,339,0,1,0.0,0.0,0.0,672.917304135,0,2,0,1.0,526,339,0.0],[1,8,0.0,0.0,0.0,133.875,0,1,0,0.125,3340,2388,0,7,0.0,0.1173596823,1.0,133.715459075,0,0,0,1.0,3339,2387,1.0],[2,8,0.0,0.025110783,0.001477105,84.625,0,2,102,0.25,3349,3023,2,7,0.0,0.0,0.667098298,84.2144671715,0,2,102,0.5038530777,3348,3022,0.0],[1,1,0.0,0.0,0.0,61.0,0,1,0,1.0,3341,2389,0,0,0.0927307202,0.0226237743,0.0,61.5568010868,0,0,0,0.2574076867,3340,2388,1.0],[1,9,0.0,0.0,0.0,12.33333333,0,1,0,0.111111111,3358,636,0,8,0.0,0.0,0.0,12.0888261952,1,0,0,0.1386719129,3358,635,0.0],[1,1,0.0,0.012158055,0.036474164,329.0,0,1,0,1.0,3359,2397,0,1,0.0,0.1538645727,0.0,329.4305032722,0,0,0,0.0,3359,2396,0.0],[1,1,0.0,0.012158055,0.012158055,329.0,0,1,0,1.0,3360,2398,2,2,0.2017957119,0.0,0.0,329.3876667452,0,0,0,0.367722158,3360,2397,0.0],[1,5,0.898411809,0.022248244,0.014051522,170.8,1,1,0,0.6,3365,2403,0,5,1.0,0.6351583147,0.0,170.9215823275,0,0,0,0.7429257423,3364,2403,1.0],[2,2,0.985228136,0.003616637,0.002712477,553.0,1,3,102,1.0,528,460,2,2,0.4464062477,0.3799372586,0.0,553.2961878628,1,3,101,1.0,528,459,0.0],[1,2,0.978449329,0.049568966,0.012931034,232.0,1,2,336,1.0,84,66,0,1,0.582749867,0.0,0.0535147557,231.7318918495,0,2,336,0.0,83,65,1.0],[1,1,0.0,0.006276151,0.006276151,478.0,0,3,7,1.0,3366,2404,0,0,0.0,0.0,0.0854092047,477.8066485451,0,3,7,1.0,3366,2403,0.0],[1,2,0.244141642,0.061293984,0.05107832,440.5,0,3,12,1.0,86,68,1,2,0.5903257211,0.0,0.0,440.5483169137,0,1,11,1.0,85,67,1.0],[1,1,0.0,0.015151515,0.015151515,132.0,0,3,4,1.0,87,17,1,0,0.3173831238,0.0,0.3188708865,131.2469181634,0,2,4,1.0,87,17,0.0],[1,1,0.0,0.003389831,0.003389831,590.0,0,3,2,1.0,3367,2405,0,1,0.5253508863,0.0,0.0,590.491451005,0,3,1,1.0,3366,2405,0.0],[1,23,0.0,1.0,1.0,0.0,0,3,5183,0.173913043,551,363,0,23,0.0,0.0,0.7611102723,0.6226770664,0,3,5183,0.4301810151,551,362,0.0],[1,1,0.0,0.004198153,0.008396306,1191.0,0,3,16,1.0,552,45,1,1,0.0,0.0,0.0,1190.8852811193,0,2,15,1.0,552,45,0.0],[1,1,0.0,0.006042296,0.006042296,331.0,0,2,10,1.0,553,364,1,1,1.0,0.5865241007,0.2782932938,331.9025959513,0,2,9,1.0,553,364,0.0],[1,3,0.807271333,0.00246812,0.042369395,810.3333333,1,3,92,0.666666667,556,367,0,3,0.8780963863,0.0,0.0444605297,810.9048050452,0,3,91,0.4141368609,555,366,0.0],[2,2,0.918295834,0.009638554,0.012048193,207.5,0,2,228,1.0,558,489,1,1,0.422918204,0.0,0.7574629144,207.168551793,0,2,227,0.8770191205,557,488,0.0],[1,1,0.0,0.119122257,0.05015674,319.0,1,3,34,1.0,559,369,0,0,0.0,0.0,0.0,318.9608898296,1,2,34,1.0,558,368,0.0],[1,1,0.0,0.011428571,0.011428571,175.0,1,2,75,1.0,560,122,0,0,1.0,0.1819027748,0.2060500587,175.1437110597,1,2,75,1.0,560,122,0.0],[1,1,0.0,0.002962963,0.001481481,675.0,0,3,11,1.0,561,370,0,1,0.4527466678,0.1747261496,0.551663476,674.9638457576,0,3,10,0.7044027422,560,369,0.0],[1,1,0.0,0.029585799,0.00591716,338.0,1,2,2,1.0,3368,2406,1,1,0.822502348,0.0,0.0003133178,337.8502127771,1,2,2,1.0,3368,2405,0.0],[1,1,0.0,0.016666667,0.016666667,120.0,1,3,25,1.0,3369,637,0,0,0.1627845907,0.0,0.0,119.5601229152,1,2,25,0.9889815797,3368,637,0.0],[2,3,0.496621583,0.014722537,0.004530011,294.3333333,0,2,231,1.0,3372,3046,0,3,0.272915919,0.442786862,0.0,294.4291269494,0,2,231,1.0,3372,3045,0.0],[1,1,0.0,0.001464129,0.001464129,1366.0,1,3,17,1.0,88,69,0,0,0.0,0.0,0.0,1366.3525567602,1,3,17,1.0,87,69,0.0],[1,1,0.0,0.005856515,0.005856515,1366.0,1,3,0,1.0,562,371,0,0,0.0,0.1573600462,0.0,1366.2012255927,1,2,0,1.0,562,371,1.0],[1,1,0.0,0.004392387,0.004392387,1366.0,1,3,0,1.0,563,372,0,0,0.2553677562,0.0,0.7648924407,1365.4578847692,1,3,0,1.0,562,372,0.0],[1,1,0.0,0.001463058,0.000731529,1367.0,1,3,3,1.0,564,373,1,1,0.0,0.0,0.2749097392,1367.5158201704,1,2,3,1.0,564,372,0.0],[2,6,0.55597766,0.010143198,0.002386635,279.3333333,0,2,269,0.833333333,570,501,1,5,0.4850357584,0.0,0.1147839519,280.1920705779,0,2,268,0.0,569,500,1.0],[1,1,0.0,0.011005136,0.013939839,1363.0,0,3,0,1.0,571,379,1,0,0.0323443109,0.2448318529,0.3337451336,1363.0398730476,0,3,0,0.3777741607,571,378,0.0],[1,1,0.0,0.04950495,0.00330033,303.0,1,3,44,1.0,3373,2408,1,1,0.1718900421,0.0,0.0,302.4831518491,1,3,43,1.0,3373,2407,0.0],[1,1,0.0,0.001467351,0.001467351,1363.0,0,3,1,1.0,572,380,0,0,0.4424847663,0.0,0.4665166285,1362.6635885015,0,3,0,0.6902104217,571,379,0.0],[1,1,0.0,0.039267016,0.010471204,382.0,1,3,105,1.0,3374,2409,1,1,0.1079927026,0.2677485975,0.0,382.6051145308,1,3,104,1.0,3373,2408,0.0],[2,6,0.885889353,0.025019857,0.017077045,419.6666667,1,4,362,1.0,3380,3054,1,6,0.9795319478,0.0,0.2938805415,420.6979163332,0,4,361,1.0,3380,3054,1.0],[1,1,0.0,0.055279943,0.031183558,1411.0,1,3,11,1.0,3381,2415,1,0,0.1550311178,0.0,0.4704997165,1410.6439753095,0,3,10,1.0,3380,2414,0.0],[1,6,0.781040889,0.023266636,0.011167985,358.1666667,1,4,461,1.0,3387,2421,1,6,0.0,0.0,0.0,358.6775825572,2,3,462,1.0,3387,2421,0.0],[2,13,0.869311926,0.040117417,0.014024788,235.8461538,1,4,797,0.846153846,3400,3074,2,13,0.9742490997,0.0,0.4098632082,235.2749515246,1,3,797,0.9139933117,3400,3073,1.0],[4,11,0.82500725,0.080009497,0.019230769,382.9090909,1,5,833,0.909090909,3411,3323,3,10,1.0,0.0,0.0,382.5295498334,1,4,832,0.7706822345,3411,3322,1.0],[1,4,0.937744025,0.019796041,0.00239952,416.75,1,3,187,1.0,3415,649,1,4,1.0,0.6637396137,0.3211656144,417.3550383962,0,1,187,0.5959623506,3415,649,1.0],[1,1,0.0,0.0,0.0,78.0,1,1,0,1.0,3417,2436,1,0,0.0175605365,0.0,1.0,77.9548082622,0,0,0,1.0,3417,2435,1.0],[1,1,0.0,0.0,0.0,8.0,1,1,0,1.0,3416,650,0,0,1.0,0.29708407,0.0892732834,7.8437362292,0,0,0,0.141988322,3415,650,0.0],[1,1,0.0,0.0,0.0,66.0,0,1,0,1.0,3418,2437,1,1,0.0,0.2886069849,0.0340329944,66.2008550623,0,0,0,1.0,3417,2438,1.0],[1,3,0.0,0.0,0.0,4.666666667,0,1,0,0.333333333,3421,2440,1,2,0.4152337493,0.0,0.0,4.8581482991,0,1,0,1.0,3420,2439,0.0],[1,3,0.0,0.02,0.02,83.33333333,1,1,23,0.666666667,3424,2443,0,3,0.6440919425,0.0,0.0,83.0667828249,1,0,23,0.7472688916,3424,2442,0.0],[1,18,0.421402846,0.407120743,0.145820433,358.8888889,0,4,1299,0.833333333,3442,2461,1,17,0.3197220787,0.3436566894,0.3393707769,359.5954325555,0,4,1299,0.8150677007,3442,2461,1.0],[1,5,0.260983278,0.278425656,0.21574344,137.2,0,3,346,0.8,3447,655,1,6,0.4885232964,0.1357162944,0.0,137.1009786787,0,3,346,1.0,3447,654,1.0],[2,2,0.230162741,0.161825726,0.282157676,120.5,0,3,226,1.0,3450,673,0,1,0.0,0.0215980792,0.5089594938,120.1226643565,0,2,225,0.5700058387,3450,673,1.0],[1,1,0.0,0.0,0.0,166.0,0,1,0,1.0,3448,656,0,0,0.2005962152,0.2491893575,0.0887320408,165.9664855743,0,1,0,0.0,3448,656,1.0],[1,1,0.0,0.032637076,0.014360313,766.0,1,2,29,1.0,3451,2462,0,0,0.0,0.0,0.2735898203,766.5789543169,1,2,28,1.0,3450,2462,0.0],[1,1,0.0,1.3878327,0.319391635,263.0,0,2,6,1.0,3452,2463,1,1,0.0,1.0,0.0,263.0708350818,0,2,5,1.0,3452,2462,1.0],[1,1,0.0,0.022727273,0.015151515,660.0,0,1,3,1.0,3453,658,1,0,0.0627183663,0.6792256172,0.4358218211,658.6180106197,0,1,2,0.325218274,3452,657,1.0],[1,1,0.0,0.001526718,0.009160305,655.0,0,1,0,1.0,3454,659,1,1,0.1535816151,0.0,0.3849524617,654.4920848611,1,0,0,1.0,3453,659,0.0],[1,1,0.0,0.011320755,0.003773585,265.0,1,2,0,1.0,3455,2464,0,0,0.0,0.3776981736,0.408101188,265.4690697411,0,1,0,1.0,3454,2463,1.0],[1,1,0.0,0.004366812,0.000727802,1374.0,0,1,2,1.0,3456,2465,0,0,0.3619745547,0.0,0.0,1374.5428578491,0,0,1,0.5621992356,3455,2465,1.0],[1,1,0.0,0.005079826,0.002177068,1378.0,1,1,0,1.0,3457,2466,0,0,0.0,0.0,0.3247305239,1378.0491082755,1,0,0,0.7216678906,3457,2465,0.0],[2,2,0.254460895,0.451977401,0.474576271,88.5,1,3,79,1.0,3459,781,2,1,0.5273959906,0.4300457932,1.0,88.6655856978,0,3,79,1.0,3460,780,0.0],[1,1,0.0,0.002902758,0.002902758,1378.0,1,1,0,1.0,3460,2467,1,2,0.0245963249,0.0,0.0,1377.8501977062,1,1,0,0.9561470044,3459,2465,0.0],[1,1,0.0,0.0,0.0,8.0,0,1,0,1.0,3461,122,1,0,0.2036918118,0.1461747658,0.0,7.2730411751,0,0,0,1.0,3460,121,0.0],[2,2,0.364570846,0.074821853,0.351543943,421.0,1,2,2,1.0,3463,3129,2,2,0.8990879734,0.0,0.182032728,421.1984501658,1,1,1,0.2432306922,3462,3128,0.0],[1,1,0.0,0.0,0.0,52.0,0,1,0,1.0,3464,2469,0,0,0.5537144865,0.1662058333,0.8891434656,51.3950928636,0,1,0,0.7828744415,3464,2469,1.0],[2,5,0.766873231,0.036839295,0.036839295,374.6,0,3,112,0.8,3469,3135,2,4,0.284146188,0.299881429,0.0,374.4049790372,0,2,111,0.6881208331,3469,3134,1.0],[1,1,0.0,0.0,0.0,97.0,0,1,0,1.0,3470,32,1,0,0.61496269,0.0,0.0,97.43746963,0,1,0,0.9862154673,3470,31,0.0],[2,9,0.602340272,0.134221644,0.080272993,341.8888889,1,4,611,0.888888889,3479,3144,1,9,1.0,0.5372367582,0.1456988305,341.9531022987,1,4,610,0.8435203329,3478,3143,1.0],[3,5,0.658392479,0.232935154,0.056313993,234.4,0,3,12,0.6,3484,3271,2,4,1.0,0.5409127202,0.4598917157,233.3299221673,0,1,11,0.0219761607,3484,3270,1.0],[1,3,0.88111575,0.040723982,0.013574661,147.3333333,1,4,135,0.666666667,3487,2485,1,3,1.0,0.0257815951,0.0135023927,147.6549712426,0,4,134,0.7143697891,3487,2485,0.0],[1,2,0.989587521,0.021186441,0.084745763,118.0,0,4,0,0.5,3489,2487,0,1,0.5736590933,0.0,0.2142955115,117.3934832945,0,4,0,1.0,3489,2487,0.0],[1,1,0.0,0.025641026,0.025641026,78.0,0,1,4,1.0,3490,2488,1,0,0.0,0.0941907994,0.4388440691,77.8338768919,0,0,4,0.0,3489,2488,0.0],[1,1,0.0,0.030769231,0.015384615,325.0,0,3,6,1.0,3491,2489,0,1,0.0,0.0920710097,0.1566598332,325.221144802,0,3,5,1.0,3490,2488,1.0],[1,2,0.0,0.0,0.0,0.0,1,2,254,1.0,3493,2491,1,2,0.1580388555,0.1560540465,0.2915560077,0.5785026161,1,1,253,1.0,3492,2490,0.0],[1,2,0.0,0.0,0.0,29.5,1,2,0,0.5,3495,2493,1,1,0.0,0.9941332323,0.0,30.0450749065,1,2,0,0.1104514176,3494,2493,0.0],[1,1,0.0,0.0,0.0,14.0,0,1,0,1.0,3496,2494,0,0,0.138923788,0.1632910347,0.0,15.1252041346,0,1,0,0.551806518,3496,2493,0.0],[1,2,0.0,0.047619048,0.0,21.0,0,1,504,1.0,3498,2496,0,2,0.0,0.0,0.0,20.5870567991,0,1,504,1.0,3498,2496,0.0],[1,1,0.0,0.058823529,0.117647059,17.0,0,1,72,1.0,3499,2497,0,1,0.0,0.7712311064,0.5788699608,16.7191876503,0,0,72,1.0,3499,2497,0.0],[1,1,0.0,0.048780488,0.048780488,41.0,1,2,126,1.0,89,18,1,0,0.0,0.0,0.0,40.9998166294,0,1,126,0.0,89,18,0.0],[1,1,0.0,0.03221957,0.015513126,838.0,1,3,68,1.0,90,70,1,1,0.0584021084,0.5376173201,0.0,838.055706326,0,2,67,1.0,89,70,0.0],[1,1,0.0,0.006451613,0.006451613,310.0,1,3,60,1.0,91,71,0,1,0.1499516513,0.3021503293,0.0,310.2492299048,0,3,60,0.9224137478,90,71,0.0],[1,1,0.0,0.037037037,0.0,81.0,0,1,2,1.0,3500,2498,1,1,0.2082765108,0.0,0.0,81.3597150431,0,1,1,0.0,3500,2497,0.0],[3,4,0.349096923,0.079854809,0.194192377,137.75,0,3,48,0.75,3504,3185,2,3,0.0033687884,0.1512721885,0.4272545693,137.6795628547,0,2,47,0.8983864117,3503,3185,1.0],[1,1,0.0,0.012345679,0.012345679,81.0,0,1,0,1.0,3505,2501,0,0,0.8756606063,0.0,0.589360216,81.191995849,0,1,0,0.0,3504,2501,0.0],[1,1,0.0,0.012244898,0.012244898,245.0,0,3,3,1.0,3506,2502,1,0,0.0,0.0124448439,0.0,244.5550928662,0,3,3,1.0,3505,2502,1.0],[1,1,0.0,0.004531722,0.001510574,662.0,0,2,8,1.0,92,19,1,0,0.0,0.1106355124,0.5273382206,661.3969461921,0,2,7,1.0,92,18,0.0],[1,1,0.0,0.005952381,0.0,840.0,0,3,5,1.0,93,72,0,1,0.6651228608,0.1567175491,0.5128027601,839.8793247698,0,2,5,1.0,93,71,0.0],[1,1,0.0,0.02238806,0.02238806,134.0,0,3,6,1.0,94,20,1,1,0.0,0.7815469276,0.9467144747,133.6602265183,0,2,5,1.0,94,20,0.0],[1,5,0.938853529,0.178230162,0.043207312,481.4,1,4,104,0.6,99,77,0,4,1.0,0.0,0.004429163,481.4701482499,0,4,104,0.7142637608,98,77,1.0],[1,1,0.0,0.083333333,0.0,12.0,0,1,44,1.0,3507,19,2,1,0.0,0.0,0.1678179162,12.6008061042,0,1,43,0.5656896387,3506,19,0.0],[1,1,0.0,0.024615385,0.027692308,325.0,1,3,6,1.0,3508,2503,1,0,0.1481165353,0.4460903221,0.0,326.0630403439,0,2,5,1.0,3508,2503,0.0],[1,1,0.0,0.012844037,0.005504587,545.0,0,3,6,1.0,3509,124,1,0,0.1742269621,0.0,0.0,544.6800202259,0,3,5,1.0,3508,123,0.0],[1,1,0.0,0.023316062,0.002590674,386.0,0,3,10,1.0,100,78,0,0,0.8299695699,0.0,0.0,385.2272686222,0,3,11,0.9289543188,99,77,0.0],[2,5,0.0,0.0,0.0,30.2,1,1,0,0.2,3514,2527,1,4,0.0,0.0,0.4558292394,30.262244065,0,0,0,0.6914875937,3513,2526,0.0],[2,9,0.549845145,0.414047554,0.208800219,406.5555556,1,4,70,0.666666667,3523,3183,2,9,0.0,0.3470766641,0.6168200589,406.8690953709,0,3,69,0.6238153517,3522,3182,1.0],[1,1,0.0,0.04040404,0.0,99.0,0,1,5,1.0,3524,2511,0,1,0.9350764068,0.0,0.3730974849,98.8535456349,0,1,5,1.0,3524,2512,0.0],[1,1,0.0,0.003669725,0.003669725,545.0,1,3,1,1.0,3525,125,0,0,0.0,0.0,0.6583526563,544.6683183198,0,2,1,0.9865582766,3525,125,0.0],[1,1,0.0,1.142857143,0.0,28.0,1,1,45,1.0,3526,21,0,1,0.1132479292,1.0,0.5614655776,28.0706715391,1,0,44,0.9736111003,3525,21,0.0],[2,2,0.831474388,0.067061144,0.082840237,253.5,0,2,22,1.0,3528,3186,1,1,0.7769749096,0.1857440923,0.9257735929,252.9589089497,0,1,21,0.6018485891,3528,3186,0.0],[1,1,0.0,0.0,0.0,8.0,0,1,0,1.0,3529,2513,1,1,0.0,0.4220529564,0.1544364926,8.4028632183,0,1,0,1.0,3528,2513,0.0],[1,1,0.0,0.0,0.0,2.0,0,1,0,1.0,3530,675,0,0,0.0,0.0,0.0,2.072042196,0,1,1,0.1426734192,3529,674,0.0],[1,1,0.0,0.002348796,0.000587199,1703.0,0,1,0,1.0,3531,2514,0,0,0.0,0.2380833,0.5118594177,1703.0207052853,0,1,0,1.0,3531,2513,0.0],[1,1,0.0,0.000587544,0.001175088,1702.0,0,1,0,1.0,3532,2515,1,0,0.9728285443,0.0746424121,0.0,1701.9428185386,0,0,0,0.835598835,3531,2515,0.0],[1,1,0.0,0.01843318,0.004608295,217.0,0,2,140,1.0,101,79,0,1,0.6809453369,0.6874024806,0.0,216.8657028439,0,2,139,0.9866686666,100,79,0.0],[1,1,0.0,0.013333333,0.013333333,150.0,0,3,86,1.0,102,3,0,1,0.0,0.5024675697,1.0,150.1474126262,0,2,85,1.0,102,3,0.0],[1,1,0.0,0.014545455,0.003636364,275.0,0,3,0,1.0,3533,2516,1,0,0.0,0.0146083248,0.3451199519,275.9267733561,1,2,0,1.0,3532,2516,0.0],[1,1,0.0,0.012820513,0.003205128,312.0,0,3,6,1.0,103,80,1,1,0.3687003591,0.0,0.0,312.2477986582,0,1,6,0.7579499647,102,79,0.0],[1,1,0.0,0.014545455,0.014545455,275.0,0,3,0,1.0,3534,2517,1,0,1.0,0.0,0.0,275.5897514337,0,2,0,1.0,3534,2516,0.0],[1,1,0.0,0.023529412,0.011764706,85.0,0,3,7,1.0,3535,2518,0,0,0.5520032369,0.0,0.0,85.3822418852,0,2,7,0.8246539198,3534,2518,0.0],[1,1,0.0,0.005952381,0.005952381,840.0,0,3,2,1.0,104,81,0,0,0.0,0.5670580442,0.0,839.6169600097,0,3,1,1.0,104,81,0.0],[1,1,0.0,0.002346041,0.00058651,1705.0,0,1,3,1.0,3536,2519,0,1,0.0,0.0,0.5957451989,1705.3321317434,0,0,2,0.9685285753,3536,2518,0.0],[1,1,0.0,0.014388489,0.003597122,278.0,0,3,3,1.0,3537,2520,0,0,0.0811546708,0.0,0.0092510553,277.6351872572,0,3,3,0.7998437909,3536,2520,0.0],[1,1,0.0,0.012345679,0.012345679,81.0,0,1,8,1.0,3538,2521,0,0,0.0,0.0124554309,0.0,81.595220749,0,1,7,1.0,3538,2520,0.0],[2,8,0.729549719,0.049954995,0.015751575,277.75,1,4,868,1.0,3546,3204,1,7,0.1611723341,0.0,0.6947331693,277.6328592024,1,3,867,1.0,3546,3203,0.0],[2,3,0.203431419,0.033427495,0.065442561,708.0,1,3,3,1.0,3549,3207,2,3,0.5605743925,0.0,0.6530689088,707.9152786066,0,2,3,1.0,3547,3206,1.0],[1,2,0.99107606,0.003516999,0.001758499,853.0,1,2,3,1.0,3551,2530,1,2,0.5331533197,0.0,0.0,852.7948910593,1,2,2,0.9831207979,3550,2530,1.0],[1,1,0.0,0.03030303,0.02020202,99.0,1,1,3,1.0,3552,2531,0,0,0.67659865,0.0,0.1543734425,99.6120326151,0,0,2,0.8967542803,3552,2531,0.0],[1,1,0.0,0.083333333,0.083333333,12.0,0,1,8,1.0,3553,22,0,1,0.0,0.0,0.427700852,12.2662758168,0,1,7,1.0,3553,21,0.0],[1,1,0.0,0.0,0.0,17.0,0,1,0,1.0,105,21,1,1,0.0,0.6713498611,0.0,16.5743524581,0,1,0,0.4577308098,105,21,0.0],[1,2,0.845350937,0.011658031,0.002590674,386.0,0,2,146,1.0,107,23,1,1,0.8210647024,0.0,0.0,385.8242673524,1,1,146,1.0,107,23,1.0],[1,2,0.672294817,0.029469548,0.003929273,254.5,0,3,106,1.0,109,25,0,1,0.0769763405,0.0442654326,0.0,254.4458515278,0,3,106,0.0,109,25,0.0],[1,1,0.0,0.01285347,0.005141388,389.0,0,3,8,1.0,110,82,0,1,0.0,0.2970219125,0.2334942767,389.277462201,0,2,8,0.9396436716,109,82,0.0],[1,1,0.0,0.011904762,0.005102041,588.0,0,3,72,1.0,111,83,1,1,0.6049088223,0.0,0.2784201091,587.7740597883,0,2,71,1.0,110,82,0.0],[1,1,0.0,0.005860806,0.003663004,1365.0,0,3,22,1.0,112,84,1,0,0.0,0.610982851,0.0,1365.5012032034,0,2,22,1.0,111,83,0.0],[1,1,0.0,0.0,0.0,389.0,0,1,0,1.0,113,85,1,0,0.4421311941,0.6986869182,0.1132802496,389.9058368413,0,0,0,1.0,113,85,0.0],[1,2,0.945660305,0.00955414,0.002123142,471.0,0,4,101,1.0,115,87,0,1,1.0,0.0,0.0,471.0697435137,0,4,101,0.9163050379,115,87,0.0],[1,1,0.0,0.026462396,0.000696379,1436.0,0,4,20,1.0,116,88,1,0,0.53116584,0.2283045786,0.5979386895,1436.2208743393,0,4,19,1.0,115,87,0.0],[1,1,0.0,0.011363636,0.002272727,440.0,0,2,20,1.0,117,89,0,0,0.0,0.0,0.0799001305,440.3578609682,0,1,20,1.0,116,88,0.0],[1,1,0.0,0.05800464,0.004640371,431.0,0,4,20,1.0,118,90,0,1,0.5684227542,0.4448642548,0.0,430.7051070035,0,4,20,1.0,118,90,0.0],[1,2,0.180524668,0.073309609,0.004982206,702.5,0,4,116,1.0,120,5,0,1,0.0,0.8346926186,0.0,703.8477830469,0,3,116,1.0,120,5,0.0],[1,1,0.0,0.051282051,0.012820513,156.0,0,3,7,1.0,121,6,0,0,0.0,0.4963926117,0.0,156.8135790423,0,2,6,1.0,119,5,0.0],[1,1,0.0,0.013071895,0.006535948,153.0,0,3,31,1.0,122,91,0,0,0.0,0.4267519743,0.270560734,153.9723314589,0,2,31,1.0,122,91,0.0],[1,2,0.998000884,0.053459119,0.006289308,159.0,1,4,158,1.0,3555,2533,1,2,0.5845863566,0.1522676291,0.5470723288,158.541987279,0,3,158,1.0,3555,2532,1.0],[1,1,0.0,0.018411968,0.008055236,869.0,1,1,69,1.0,3556,126,1,1,0.0,0.4015810571,0.0,869.6752442079,1,1,68,1.0,3556,126,0.0],[2,4,0.858013469,0.031217482,0.005202914,240.25,1,4,11,0.75,3560,3216,1,4,1.0,0.077096925,0.0,239.801327312,0,4,10,1.0,3559,3215,1.0],[1,1,0.0,0.003669725,0.003669725,545.0,1,3,8,1.0,3561,127,0,2,0.4887682414,0.0,0.0686885588,545.2233800023,1,2,8,1.0,3560,127,1.0],[2,11,0.739624271,0.16226861,0.059866089,461.6363636,1,4,225,0.636363636,3572,3227,3,11,0.1812347338,0.0,0.1968318658,461.5031498602,0,4,225,0.4599246677,3571,3226,1.0],[1,1,0.0,1.0,1.0,0.0,0,1,267,1.0,3573,2541,1,0,0.5786712859,0.5979166321,0.9099189379,0.0875993948,0,0,267,1.0,3573,2540,0.0],[2,4,0.752103178,0.022381379,0.019695613,279.25,1,3,155,1.0,3577,3232,1,4,1.0,0.0,0.6719439025,279.5058979182,1,2,155,1.0,3577,3232,0.0],[1,1,0.0,0.64028777,0.064748201,139.0,0,1,1,1.0,3578,2545,1,1,0.0,1.0,0.0,138.5168490263,0,1,0,0.8297992159,3578,2544,0.0],[1,1,0.0,0.002525253,0.032828283,396.0,1,2,0,1.0,3579,2546,0,1,0.1927660659,0.787693088,0.0,395.4116438191,0,1,0,1.0,3579,2545,0.0],[1,1,0.0,0.00845666,0.002114165,473.0,0,2,2,1.0,3580,2547,1,0,0.0,0.0,0.0,472.7565277995,0,0,2,1.0,3579,2546,0.0],[1,1,0.0,0.007220217,0.001805054,554.0,0,1,2,1.0,3581,2548,0,1,0.0,0.6428019386,0.0,553.5159441753,0,0,2,0.3724290316,3581,2548,0.0],[1,1,0.0,0.001155402,0.001155402,1731.0,1,1,2,1.0,3582,2549,0,0,0.0,0.260672232,0.8460052151,1731.0530613193,1,0,2,0.9159143122,3582,2548,0.0],[1,1,0.0,0.009501188,0.004750594,842.0,0,3,9,1.0,123,92,1,1,0.4861800422,0.3918022072,0.1222383467,842.2368128853,0,2,9,0.8638339829,123,92,0.0],[1,1,0.0,0.005934718,0.005934718,337.0,0,3,3,1.0,124,26,1,0,0.3536937624,0.0,0.0,336.5497735734,0,2,3,1.0,124,26,1.0],[1,1,0.0,0.030199039,0.005490734,1457.0,0,4,4,1.0,125,93,1,1,1.0,0.4637740271,0.0,1457.4040172409,1,4,3,0.8965482126,124,92,1.0],[1,1,0.0,0.646341463,0.239837398,246.0,0,2,156,1.0,126,94,2,1,0.3619931625,0.449909916,0.0,246.0061881776,0,2,155,1.0,126,94,1.0],[1,1,0.0,0.022304833,0.003717472,269.0,0,2,270,1.0,127,95,1,1,0.0442293463,0.2368758988,0.0,269.5746878878,0,2,270,0.6378609703,126,94,0.0],[1,1,0.0,0.026315789,0.006578947,152.0,0,3,79,1.0,128,96,0,0,0.4757858962,0.0,0.0,152.9115732716,1,2,79,1.0,127,95,0.0],[1,1,0.0,0.029411765,0.029411765,102.0,1,3,149,1.0,129,97,1,1,0.0,0.7688755043,0.0,101.7687166131,1,2,149,0.6314668497,129,97,0.0],[1,1,0.0,0.051446945,0.006430868,311.0,1,2,27,1.0,130,98,1,1,0.0,0.2108468994,0.0217655446,310.6080552336,0,1,26,0.3225371161,129,97,0.0],[1,1,0.0,0.093896714,0.075117371,213.0,1,4,54,1.0,131,99,0,1,0.0,0.0,0.2456948082,213.0980900009,0,3,53,0.2879423577,130,99,0.0],[1,1,0.0,0.02688172,0.002688172,372.0,0,3,60,1.0,132,100,2,2,0.8968199526,1.0,0.3754166891,371.5706950538,0,3,60,1.0,132,99,1.0],[1,1,0.0,0.238095238,0.19047619,21.0,0,3,38,1.0,133,27,1,1,0.4450407411,0.0,0.0,21.8852426279,0,3,37,0.4455023572,132,28,0.0],[1,1,0.0,0.28125,0.131944444,288.0,1,4,7,1.0,3583,2550,1,0,0.0,0.0,0.6029375387,287.1629687482,1,4,6,1.0,3583,2550,1.0],[1,1,0.0,0.054441261,0.014326648,349.0,1,2,6,1.0,3584,2551,1,0,0.0,0.1104093276,0.2077614259,348.566518646,1,2,5,1.0,3583,2550,0.0],[2,2,0.0,0.0,0.0,105.5,1,1,0,0.5,3586,3241,1,2,0.0,0.0,0.7593916943,104.9240345805,1,0,0,0.8307512813,3586,3240,1.0],[1,1,0.0,0.016666667,0.001190476,840.0,0,3,148,1.0,134,101,1,1,0.404403134,0.0,0.0,840.5673613752,0,2,148,0.708701941,134,100,0.0],[1,1,0.0,0.039939714,0.00075358,1327.0,0,5,29,1.0,3587,124,1,0,0.1197634699,0.8425116929,0.7803624411,1326.2269688987,0,6,28,1.0,3587,123,1.0],[1,1,0.0,0.005128205,0.041025641,195.0,1,1,1,1.0,3588,2553,0,1,0.6653765233,0.0296730677,0.3668841075,194.8133596477,0,1,0,0.3976963222,3587,2553,0.0],[1,1,0.0,0.005649718,0.163841808,177.0,0,1,0,1.0,3589,2554,1,0,0.0,0.2604654318,0.0,177.7872671608,0,1,0,1.0,3588,2554,1.0],[2,4,0.784631895,0.026388125,0.013194063,454.75,0,4,138,0.75,3593,817,1,3,0.4569419988,0.0,0.3864275707,454.9159845483,0,3,138,0.0549954358,3592,817,0.0],[1,1,0.0,0.075,0.05,40.0,0,2,10,1.0,3594,2555,0,1,0.0,0.1088905887,0.0,40.7760701303,0,2,9,0.9340205536,3594,2554,0.0],[1,16,0.0,0.0,0.0,0.0,0,1,817,0.4375,3610,38,0,16,0.2593074578,0.0,0.9596255515,0.3915960055,0,1,817,0.3999124495,3609,37,0.0],[1,2,0.0,0.0,0.0,12.5,0,1,0,0.5,3621,701,0,2,0.0,0.0,0.0,12.2153003561,0,1,0,0.2743017644,3621,701,0.0],[1,1,0.0,0.0,0.0,6.0,0,1,0,1.0,3611,691,0,1,0.0,0.0,0.349260692,5.9594285341,0,0,0,0.1861842774,3610,690,0.0],[1,3,0.0,0.0,0.0,6.666666667,0,1,0,0.333333333,3624,704,1,3,0.0,0.4154141305,0.0,6.4201761157,0,1,0,0.0,3624,704,0.0],[1,2,0.0,0.0,0.0,6.0,0,1,0,0.5,3613,693,2,2,0.3586476197,0.0,1.0,5.9656482713,0,1,0,0.1410282843,3613,693,0.0],[1,1,0.0,0.0,0.0,35.0,0,1,0,1.0,3625,705,0,0,0.0,0.0,0.5134654757,35.2756793458,0,0,0,1.0,3624,705,0.0],[1,1,0.0,0.0,0.0,8.0,0,1,0,1.0,3626,706,0,0,0.0,0.8102090839,0.1395530915,7.8802121766,0,1,0,0.0042333597,3624,706,0.0],[1,2,0.0,0.0,0.0,9.5,0,1,0,0.5,3619,699,0,1,0.0,0.3570840954,0.4459955992,9.4473186346,0,1,0,0.3824206257,3619,699,1.0],[1,1,0.0,0.0,0.0,9.0,0,1,0,1.0,3614,694,1,0,0.0449474182,0.0,0.0,8.6613897233,1,1,0,0.6516069764,3614,693,0.0],[1,2,0.0,0.0,0.0,3.0,0,1,0,0.5,3616,696,2,1,0.0155433382,0.0,0.5902376209,3.2311917153,0,0,0,0.2442694083,3615,695,1.0],[1,1,0.0,0.0,0.0,28.0,0,1,0,1.0,3617,697,1,1,0.0,0.0,0.0,27.9833582211,0,1,0,0.0824876515,3617,696,0.0],[1,1,0.0,0.010309278,0.010309278,194.0,0,3,107,1.0,3627,2556,0,0,0.6754768517,0.4208480374,0.1478686918,194.4417319286,0,3,106,0.3756945907,3627,2556,0.0],[1,1,0.0,0.02020202,0.02020202,99.0,0,1,18,1.0,3628,2557,0,1,0.0,0.1595603703,0.0,98.5552267185,0,0,17,0.3590628661,3627,2556,0.0],[2,8,0.367311046,0.261989343,0.132326821,281.5,1,4,86,0.75,3636,3271,1,9,0.0,0.0606770318,0.0,281.6400881044,0,3,87,0.411271763,3635,3270,1.0],[1,1,0.0,0.009584665,0.003194888,313.0,1,3,13,1.0,3637,2560,0,0,0.0,0.0,0.0,312.4223338373,0,2,13,0.3691856643,3636,2559,0.0],[1,1,0.0,0.016042781,0.005347594,187.0,1,3,3,1.0,3639,713,1,1,0.0,0.7542723202,0.9108423427,186.4375802405,0,2,2,1.0,3638,712,0.0],[1,1,0.0,0.0,0.0,12.0,1,1,0,1.0,3638,2561,1,1,0.6454356789,0.3687010576,0.0,11.5910136766,1,0,0,0.3774048788,3638,2560,0.0],[1,3,0.987781244,0.008379888,0.002094972,477.3333333,1,4,262,1.0,3642,2564,1,3,1.0,0.0,0.0,476.9961205882,1,3,262,0.770073821,3641,2563,0.0],[2,2,0.811278124,0.005328597,0.001776199,281.5,0,3,16,1.0,3644,842,2,2,0.6828495271,0.0,0.0,281.778481927,0,3,16,1.0,3644,840,0.0],[1,1,0.0,0.143835616,0.01369863,146.0,0,3,22,1.0,135,28,0,0,0.193400363,0.7170231931,0.0,146.3994789176,0,3,22,1.0,134,27,0.0],[1,5,0.721695596,0.068922823,0.04085844,484.6,1,4,249,0.4,140,106,1,4,0.0,0.0,0.0,484.3512026589,0,4,248,0.3541220179,138,106,1.0],[1,1,0.0,0.050131926,0.002638522,379.0,0,4,27,1.0,141,107,0,1,0.118253193,0.0139196739,0.939269432,378.4031794717,0,3,26,1.0,140,107,0.0],[1,1,0.0,0.035714286,0.001785714,560.0,0,4,1,1.0,142,1,0,0,0.2376843378,0.0,0.0,560.5493233351,0,3,1,0.6385302498,141,0,0.0],[1,1,0.0,0.003660322,0.004392387,1366.0,1,3,1,1.0,143,108,1,0,0.0,0.6391971647,0.9046040914,1366.1740001635,1,2,1,0.4101236255,142,107,0.0],[2,3,0.53049836,0.244167963,0.00311042,214.3333333,1,1,51,1.0,3647,3281,1,2,0.7850812831,0.5414825675,0.2001984111,214.6161134788,0,1,51,0.9753426202,3646,3281,1.0],[1,2,0.970950594,0.012315271,0.012315271,203.0,1,4,158,1.0,3649,2568,0,2,1.0,0.0,0.4941426455,202.6085142024,0,3,157,0.5995737504,3648,2567,0.0],[2,2,0.529360865,0.021108179,0.011873351,379.0,1,4,31,1.0,3651,2698,2,1,0.2231557493,0.3255050302,0.3746183859,378.5533395732,0,4,30,0.0,3651,2698,1.0],[1,1,0.0,0.254385965,0.078947368,114.0,1,3,10,1.0,144,109,0,1,0.0292857658,0.6880039632,0.0,114.0340083535,1,2,11,1.0,144,108,1.0],[1,3,0.774549755,0.034511785,0.011784512,396.0,0,3,131,0.666666667,147,112,1,4,0.6861541904,0.0,0.0,395.5487039704,0,3,130,0.2682089858,146,112,0.0],[1,1,0.0,0.010638298,0.003546099,282.0,0,2,2,1.0,148,113,1,0,0.0,0.0,0.0,281.6656746098,0,2,2,1.0,148,113,0.0],[1,1,0.0,0.789473684,0.842105263,19.0,0,2,2,1.0,149,29,0,1,0.1765135094,1.0,0.1452334293,18.4796922517,0,2,0,0.9478760364,149,28,0.0],[1,2,0.961236605,0.037974684,0.016877637,474.0,0,3,26,1.0,151,115,0,1,0.9414057166,0.6796694285,0.243488851,474.0593749649,0,4,26,0.7646712142,151,115,0.0],[1,1,0.0,0.005555556,0.001111111,900.0,0,3,1,1.0,152,116,0,0,0.7846960016,0.3266041335,0.0,899.9859762834,0,3,1,1.0,150,116,0.0],[1,1,0.0,0.00845666,0.00845666,473.0,1,2,16,1.0,3652,2570,0,0,0.0876411201,0.0,0.0,473.1831456591,1,2,15,1.0,3651,2570,0.0],[1,1,0.0,0.01010101,0.005050505,198.0,0,3,4,1.0,153,117,0,0,0.1848756062,0.0,0.0,197.3809099831,0,2,3,0.7839845698,153,117,0.0],[1,1,0.0,0.108391608,0.108391608,286.0,1,4,12,1.0,154,118,1,0,0.0,0.4900561929,0.3462303432,286.0412322228,0,3,12,1.0,153,117,1.0],[1,3,0.978253417,0.009204115,0.003248511,615.6666667,1,3,301,1.0,157,121,1,2,0.5824737326,0.1480323693,0.0,615.8847230021,1,3,300,1.0,157,121,0.0],[3,7,0.388275019,0.600161334,0.190642646,531.2857143,1,4,177,0.571428571,3659,3308,2,7,1.0,1.0,0.272311709,531.3685018729,1,4,176,0.1342367159,3659,3307,1.0],[1,2,0.840980534,0.033333333,0.009661836,1035.0,1,3,25,1.0,3661,2574,1,1,0.3897516613,0.4200975257,0.0,1034.3013257111,0,3,24,1.0,3660,2574,1.0],[1,1,0.0,0.010416667,0.020833333,192.0,0,3,9,1.0,3662,2575,1,0,0.1777487461,0.2635677335,0.7699188007,191.570703229,0,2,9,0.5759854117,3661,2574,0.0],[2,5,0.60855941,0.152412281,0.027412281,182.4,1,4,71,0.6,3667,3299,2,4,1.0,0.0,0.6639962541,182.6029493748,0,3,71,1.0,3667,3298,1.0],[1,1,0.0,0.272727273,2.0,11.0,0,2,1,1.0,158,30,1,0,0.0,0.971611064,1.0,11.3948189474,0,1,1,0.6966928942,157,30,0.0],[1,1,0.0,0.069565217,0.005797101,345.0,0,3,18,1.0,159,31,1,0,0.4915740535,0.6488563023,0.0380826143,344.5715593764,0,2,18,1.0,158,31,0.0],[1,1,0.0,0.012820513,0.006410256,156.0,1,3,1,1.0,160,122,0,0,0.2610141518,0.0459916029,0.2350594984,156.2023750571,1,3,0,1.0,159,122,0.0],[1,2,0.873981048,0.015873016,0.044091711,283.5,1,4,2,0.5,162,124,1,1,0.9811620472,0.0,0.0,283.39446614,2,4,2,0.9713275553,162,123,0.0],[2,2,0.167930338,0.154362416,0.088590604,745.0,0,3,82,1.0,164,157,2,2,0.0,0.0,0.5201301673,744.9768296734,0,2,81,1.0,164,157,0.0],[1,1,0.0,0.012820513,0.012820513,156.0,0,3,22,1.0,165,7,1,0,0.0,0.0,0.5533010583,156.0818134634,0,2,21,1.0,165,7,1.0],[1,1,0.0,0.008443908,0.008443908,829.0,0,3,69,1.0,3668,2579,0,2,0.0,0.0,0.5073134739,828.4772387261,1,4,69,0.0533895926,3668,2577,0.0],[2,2,0.398459274,0.143410853,0.003875969,129.0,1,3,53,1.0,3670,3302,1,1,0.8778471796,0.779262051,0.0,129.0627855152,0,3,52,0.7031477684,3668,3303,0.0],[1,1,0.0,0.00482509,0.00482509,829.0,0,3,0,1.0,3671,2581,0,0,0.2129241647,1.0,0.0,828.9260983249,0,2,0,1.0,3671,2581,0.0],[1,1,0.0,0.142857143,0.142857143,21.0,0,3,16,1.0,166,33,1,0,0.0,0.0539516346,0.902867275,21.1305410043,0,2,15,1.0,165,32,0.0],[1,1,0.0,0.350993377,0.0,151.0,0,2,1,1.0,167,126,0,1,0.475076082,0.0,0.5153616724,149.9222047646,0,1,0,1.0,165,127,0.0],[1,1,0.0,0.004160888,0.001386963,721.0,1,4,9,1.0,168,127,0,1,0.0,0.0,0.21529204,721.292454318,1,4,8,1.0,168,127,0.0],[1,1,0.0,0.061611374,0.042654028,211.0,0,4,16,1.0,169,128,0,1,0.0,0.1819410695,1.0,210.2196187282,0,4,16,1.0,169,128,0.0],[1,1,0.0,0.008902077,0.008902077,337.0,0,2,175,1.0,170,129,0,1,0.0455249014,0.0,1.0,337.001848998,0,2,174,1.0,169,129,0.0],[1,1,0.0,0.011126565,0.002781641,719.0,1,3,3,1.0,171,130,0,1,0.0,0.0,0.6230692981,719.3513718778,0,2,2,1.0,171,130,0.0],[1,1,0.0,0.010928962,0.010928962,183.0,0,2,43,1.0,172,131,0,1,0.5336776999,1.0,0.0,183.3371228406,0,2,43,0.5531128745,172,131,0.0],[1,1,0.0,0.104615385,0.021538462,325.0,0,2,16,1.0,173,132,1,0,0.0,0.0,0.2823295895,324.554794128,0,2,16,1.0,173,131,0.0],[1,2,0.918295834,0.036458333,0.010416667,96.0,1,3,21,1.0,3673,724,1,1,1.0,0.0,0.1205715815,96.4974377032,0,2,20,1.0,3672,723,0.0],[1,1,0.0,0.010339734,0.004431315,677.0,1,3,43,1.0,3674,2582,1,1,0.0,0.0,0.1989179773,676.2219071897,1,2,42,0.5037554523,3673,2582,0.0],[1,2,0.970950594,0.015479876,0.015479876,161.5,1,3,16,1.0,3676,2584,1,2,1.0,0.1996256059,0.0,160.815833017,0,2,16,0.3723501265,3674,2584,0.0],[2,6,0.654154949,0.054612707,0.0256745,766.0,1,4,39,0.666666667,3682,3314,1,5,0.8331853665,0.0686904054,1.0,766.1885555055,0,3,39,1.0,3682,3314,1.0],[1,1,0.0,0.2,0.2,10.0,0,2,166,1.0,3683,727,1,1,0.0,1.0,0.0,9.5988221108,0,1,166,1.0,3683,727,0.0],[1,1,0.0,0.013043478,0.004891304,1840.0,1,1,1,1.0,3684,2589,0,0,0.4245219137,0.0,0.0,1839.6942894994,1,1,0,1.0,3683,2588,1.0],[1,1,0.0,0.002059025,0.002059025,1457.0,0,5,22,1.0,1,1,0,0,0.0,0.0,0.4749040747,1456.8297544203,0,4,22,1.0,0,0,0.0],[1,4,0.419345517,0.085975024,0.009125841,520.5,1,4,379,1.0,5,5,0,4,0.1805686045,0.0,0.4995013355,521.0052406132,1,3,379,0.8971421994,4,5,1.0],[2,2,0.985228136,0.046948357,0.018779343,106.5,0,4,106,1.0,7,7,2,1,1.0,0.0,0.4042116362,106.2335376295,0,4,105,0.8419627308,6,6,0.0],[1,3,0.764241315,0.028179191,0.019508671,461.3333333,1,3,22,0.666666667,10,4,0,3,0.3772598229,0.8469082408,0.0,461.6248762349,1,2,21,1.0,9,3,0.0],[1,2,0.828055725,0.026509573,0.00736377,339.5,0,3,14,1.0,12,6,1,3,1.0,0.0,0.0,339.9730611666,0,2,14,0.5486248439,11,5,0.0],[1,1,0.0,0.007092199,0.007092199,282.0,1,2,4,1.0,3685,2590,1,1,0.2378489375,0.0,0.0,280.7505014505,1,1,4,1.0,3685,2590,0.0],[1,1,0.0,0.005797101,0.005797101,345.0,1,3,6,1.0,174,34,0,0,0.2106516687,0.2258405729,0.0,344.9940392749,1,2,5,1.0,174,34,0.0],[1,2,0.998407322,0.049562682,0.037317784,857.5,1,5,26,1.0,176,134,1,2,0.0,0.4231204702,0.5435801754,857.5506716671,1,5,25,1.0,176,134,0.0],[1,1,0.0,0.056701031,0.025773196,194.0,0,3,69,1.0,177,135,0,1,0.0,0.6909199892,0.0,194.7390462489,0,3,68,1.0,176,134,0.0],[1,1,0.0,0.203389831,0.0,177.0,0,2,5,1.0,178,136,0,0,0.6693118343,0.7629383999,0.0,177.2257230808,0,2,5,0.195335637,178,135,0.0],[1,1,0.0,0.009021513,0.006939625,1441.0,0,3,6,1.0,179,137,0,0,0.0,0.0343163039,0.0,1441.3411309749,0,3,6,1.0,179,137,1.0],[1,1,0.0,0.037383178,0.009345794,214.0,1,2,160,1.0,180,138,1,0,0.6394672758,0.0,0.0,213.525415901,1,1,160,0.0,180,139,0.0],[1,2,0.994030211,0.030511811,0.023622047,508.0,1,4,27,1.0,182,140,0,2,1.0,0.1643336276,0.0266578343,507.7458773548,0,4,27,0.5911985967,181,139,0.0],[1,1,0.0,0.004847645,0.002077562,1444.0,1,3,6,1.0,183,141,1,1,0.7212818258,0.0,0.2954701043,1444.002129261,1,3,6,1.0,182,140,0.0],[1,1,0.0,0.030769231,0.025641026,390.0,1,4,81,1.0,184,142,1,0,0.3464214214,0.1547400595,0.0,389.45477477,0,3,81,1.0,183,142,0.0],[1,2,0.281193796,0.063989108,0.019741321,734.5,1,4,48,0.5,186,9,0,2,0.1428782265,0.0,0.0,733.7555652925,0,3,47,0.4145096012,185,9,1.0],[1,1,0.0,0.705882353,0.235294118,17.0,0,2,251,1.0,13,7,0,0,0.3028730262,1.0,0.0,16.9526425007,0,1,250,1.0,12,7,0.0],[1,1,0.0,0.015151515,0.015151515,198.0,0,4,15,1.0,14,7,1,0,0.1557429938,0.0,0.0,198.0163002384,0,3,14,0.92069868,14,7,0.0],[1,1,0.0,0.021406728,0.021406728,327.0,0,3,130,1.0,15,1,1,1,0.0367868814,0.0,0.0,326.349776395,0,3,130,0.279898876,15,1,0.0],[1,1,0.0,0.003525264,0.003525264,851.0,0,3,9,1.0,16,8,0,0,0.5018899341,0.3257359183,0.0,850.6848726929,0,3,8,1.0,16,8,0.0],[1,1,0.0,0.012820513,0.012820513,234.0,0,2,11,1.0,17,9,1,0,0.0,0.5772589475,0.0,234.4744381462,0,2,11,1.0,17,9,0.0],[1,1,0.0,0.040361446,0.065662651,1660.0,0,3,11,1.0,18,8,0,1,0.0,0.4641689499,0.4704905073,1659.7062081686,0,1,10,0.8007526537,18,7,0.0],[1,1,0.0,0.202312139,0.213872832,173.0,1,2,51,1.0,3686,2591,1,0,0.0,0.0,0.5997134816,172.8411606694,1,1,50,1.0,3685,2591,0.0],[1,1,0.0,0.012903226,0.006451613,155.0,1,3,0,1.0,3687,128,0,0,0.4425886024,0.0,0.2630064392,155.6845952629,0,3,0,1.0,3687,127,0.0],[1,1,0.0,0.153846154,0.025641026,39.0,1,1,24,1.0,3688,728,2,1,0.7865816483,0.1886031935,1.0,39.0464456273,1,0,24,0.8910759098,3688,727,0.0],[1,1,0.0,0.005395683,0.014388489,556.0,1,4,19,1.0,3689,130,1,0,0.0698987637,0.0,0.0,555.847677756,0,4,18,1.0,3688,129,0.0],[1,1,0.0,0.001371742,0.001371742,1458.0,1,5,8,1.0,573,381,0,0,0.549822364,0.0,0.0,1458.1004798366,0,5,9,1.0,573,380,0.0],[1,2,0.994030211,0.009174312,0.005242464,381.5,1,4,59,1.0,3691,132,0,1,0.6414264739,0.0,0.1911209303,381.9140880977,0,4,58,0.8939145213,3691,132,0.0],[1,6,0.493313386,0.057971014,0.037831733,885.5,1,4,157,1.0,24,14,0,5,0.6859234042,0.6455839174,0.0,885.7305065184,0,3,156,0.8245669087,23,14,1.0],[1,2,0.532835063,0.053857351,0.042212518,343.5,0,3,28,0.5,26,11,0,1,0.6074394021,0.4410791709,1.0,342.507762646,0,3,27,0.1106987503,25,10,0.0],[1,2,0.966985296,0.037091988,0.008160237,674.0,1,3,19,1.0,28,13,1,2,1.0,0.0385457999,0.0,673.9213750043,1,2,19,0.1004613957,27,12,0.0],[1,1,0.0,0.039362699,0.000937207,1067.0,0,3,184,1.0,187,143,1,1,0.0,0.0,0.0,1067.320060387,0,2,184,0.9723479352,186,142,1.0],[1,1,0.0,0.003597122,0.003597122,556.0,1,4,4,1.0,574,17,0,1,0.063522297,0.6062287953,0.0042724437,555.8765940173,1,3,3,0.9070138867,573,17,0.0],[1,1,0.0,0.00267666,0.001605996,1868.0,1,2,2,1.0,29,15,0,1,0.7974749355,0.7132470304,0.0601725654,1867.536526788,0,1,2,0.9591288676,29,14,0.0],[1,1,0.0,1.2,0.4,5.0,1,1,31,1.0,3692,729,0,0,0.0,0.9771967761,0.3364192227,5.4244356942,0,1,31,0.9001814064,3691,729,0.0],[1,1,0.0,0.0,0.0,7.0,1,1,0,1.0,575,1,1,0,0.0,0.0,0.1857034377,6.8961641946,1,1,0,0.2093526728,574,1,1.0],[2,3,0.927556948,0.013263856,0.013263856,703.6666667,0,5,9,1.0,32,31,1,3,1.0,0.8048951478,1.0,704.1975017818,0,5,9,0.006064721,32,30,0.0],[1,1,0.0,0.314589666,0.065349544,658.0,1,2,5,1.0,33,17,1,0,0.3186936761,1.0,0.246554282,658.0163538092,1,2,5,0.8847596867,33,17,1.0],[1,1,0.0,0.089473684,0.026315789,190.0,0,3,17,1.0,34,18,1,1,0.0,0.0,0.0,190.2430765176,0,3,17,1.0,32,17,0.0],[1,1,0.0,0.060606061,0.006060606,165.0,0,4,24,1.0,35,1,0,1,0.3352437752,0.7934140216,0.3417944803,165.9513312226,0,4,23,0.1699750548,34,0,0.0],[1,1,0.0,0.051886792,0.051886792,212.0,0,2,64,1.0,36,19,1,1,0.0,0.5829953769,0.2050199746,211.6514596578,0,2,64,1.0,35,18,0.0],[1,1,0.0,0.0,0.0,196.0,0,1,0,1.0,37,1,0,0,0.0,0.1030722255,0.0,196.7655622871,0,0,0,0.7748687289,36,1,0.0],[1,1,0.0,0.153846154,0.153846154,13.0,0,2,312,1.0,1,1,0,1,0.8821881345,0.3551950379,0.0,12.530278529,0,2,311,1.0,1,0,0.0],[1,1,0.0,0.010638298,0.010638298,188.0,0,4,23,1.0,2,1,0,0,0.6675570618,0.4691387509,0.1350512134,188.6929796129,0,3,22,1.0,2,0,0.0],[1,1,0.0,0.003012048,0.003012048,1660.0,1,3,7,1.0,3693,2592,1,1,0.0,0.0,0.0312933462,1659.7772029859,0,2,7,1.0,3693,2591,1.0],[1,1,0.0,0.0,0.0,0.0,0,2,62,1.0,188,1,1,0,0.0,0.6258447047,0.0,0.3395171867,0,1,61,1.0,188,1,0.0],[2,3,0.992215061,0.010745891,0.003160556,527.3333333,0,5,294,1.0,578,401,1,2,0.4578747129,0.0,0.0,526.7658889435,1,4,293,1.0,577,401,0.0],[1,1,0.0,0.021834061,0.004366812,229.0,0,3,186,1.0,189,144,1,1,0.0,0.0,0.1822011365,229.1424927803,0,3,186,1.0,188,144,0.0],[1,1,0.0,0.171296296,0.00462963,216.0,0,3,4,1.0,190,145,1,0,0.6624205141,0.0,0.5178713885,215.7168971263,0,2,3,1.0,190,144,0.0],[1,1,0.0,0.051194539,0.003412969,293.0,0,2,90,1.0,191,146,1,1,0.0,0.5777468777,0.0,292.6500113576,0,2,90,1.0,190,146,0.0],[1,1,0.0,0.047297297,0.040540541,148.0,0,3,33,1.0,192,147,1,1,0.1464595507,0.0,0.2067760429,148.1451195239,0,3,33,0.552289048,192,147,0.0],[1,2,0.954434003,0.013400335,0.013400335,298.5,0,2,393,1.0,194,149,0,2,1.0,0.8213037523,0.2463063578,298.5116123827,0,1,393,0.9161491302,193,149,0.0],[1,1,0.0,0.036363636,0.036363636,55.0,0,2,197,1.0,195,35,1,1,0.1375128143,0.538448405,0.105119703,55.0117289026,0,2,197,1.0,194,35,0.0],[1,1,0.0,0.007109005,0.007109005,844.0,0,4,174,1.0,196,150,1,1,0.0,0.0,0.2872518882,843.778068736,0,4,173,0.7686447897,195,150,0.0],[1,1,0.0,1.142857143,0.285714286,7.0,1,1,7,1.0,579,2,0,0,0.7328149545,1.0,0.0,6.3515380276,0,0,7,0.4558614833,579,1,0.0],[1,1,0.0,0.032616753,0.008154188,1349.0,0,5,40,1.0,580,46,0,1,0.7070222037,0.0256502175,0.0,1349.7196696143,0,5,40,1.0,579,46,1.0],[1,2,0.918295834,0.005064716,0.003376477,888.5,1,4,37,1.0,3695,2594,1,1,1.0,0.7614954599,0.5102808967,888.3187449167,1,3,36,1.0,3695,2594,1.0],[2,9,0.74048182,0.05756698,0.010861694,306.8888889,1,4,742,1.0,3704,3332,3,9,1.0,0.0,0.1992728268,306.0658702269,1,4,741,0.7929878219,3703,3332,0.0],[1,2,0.764204507,0.007699711,0.000962464,519.5,0,3,320,1.0,198,152,1,3,0.9560667841,0.0181342051,0.0,519.5605121528,0,2,319,0.6676374264,197,152,0.0],[1,1,0.0,0.078431373,0.009803922,102.0,0,3,132,1.0,199,36,1,1,0.6800025895,0.0,0.0,101.2380487861,0,3,131,0.6633670012,198,35,0.0],[1,1,0.0,0.122580645,0.176344086,465.0,0,4,91,1.0,200,153,1,0,0.0,0.0,0.1286406191,466.0257107924,0,5,90,1.0,199,153,0.0],[1,2,0.275111237,0.214626391,0.087440382,314.5,1,4,193,1.0,202,155,1,1,0.0908984594,0.0,0.1621946952,313.8252658072,1,4,193,1.0,201,155,0.0],[1,1,0.0,0.013017751,0.004733728,845.0,0,4,2,1.0,203,156,0,0,0.0,0.012040893,0.480689278,844.8827867625,0,3,2,0.856497055,203,156,0.0],[1,2,0.468995594,0.011881188,0.014521452,757.5,1,6,7,1.0,582,48,0,2,1.0,0.0,0.0,757.4305067096,0,7,7,1.0,581,47,0.0],[1,1,0.0,0.003700962,0.00296077,1351.0,1,5,0,1.0,583,49,1,0,0.1652101797,0.2764115219,0.0,1351.0155226614,1,5,0,0.2517803826,582,48,1.0],[1,1,0.0,0.001480385,0.001480385,1351.0,1,5,0,1.0,584,50,0,1,0.046137788,0.3759547283,0.0,1351.0054064115,1,5,0,1.0,584,49,0.0],[1,1,0.0,0.005908419,0.002215657,1354.0,0,5,0,1.0,585,51,1,0,0.0,0.0,0.4860365027,1354.4015966432,0,6,0,0.8066341831,584,51,0.0],[1,1,0.0,0.004301075,0.004301075,465.0,0,4,0,1.0,204,157,0,1,0.203788071,0.0,0.1998515743,464.2159153253,0,3,0,0.4857885835,204,157,0.0],[1,1,0.0,0.097222222,0.092592593,216.0,0,2,12,1.0,38,16,1,0,0.0,0.0,0.3894549665,216.6224152276,0,2,11,0.9393093631,37,15,0.0],[1,2,0.740147043,0.012457531,0.01189128,1766.0,1,3,12,1.0,40,21,0,2,0.2702064961,0.0,0.0511079104,1765.7453911883,1,2,11,1.0,40,21,0.0],[1,1,0.0,0.011013216,0.002202643,1362.0,1,5,1,1.0,586,52,0,1,0.0,0.0,0.1716357326,1362.3994306868,1,3,1,1.0,585,52,1.0],[1,1,0.0,0.014652015,0.010989011,1365.0,1,5,1,1.0,587,53,0,1,0.0371896654,0.2069457296,0.8309417636,1364.6855226352,0,5,1,1.0,586,53,0.0],[1,1,0.0,0.00295421,0.00295421,677.0,0,3,31,1.0,3705,2599,0,0,0.0,0.0,0.167514528,677.2012296194,0,2,31,1.0,3704,2597,0.0],[1,1,0.0,0.01010101,0.01010101,99.0,1,1,40,1.0,3706,2600,1,1,0.0,0.4545926085,0.0,99.8201910261,0,0,39,0.330565152,3705,2600,1.0],[1,1,0.0,0.014705882,0.014705882,204.0,0,4,34,1.0,41,17,1,1,0.0708916446,0.2467348796,0.272335928,204.1440756244,0,4,33,0.5803478042,41,16,0.0],[1,2,0.460127886,0.019630938,0.008637613,1273.5,1,2,21,1.0,43,23,1,1,0.166800438,0.2585385297,0.0,1274.0263999648,1,2,21,1.0,43,23,1.0],[1,4,0.57337672,0.215066829,0.044147428,617.25,1,4,159,0.75,208,161,0,3,0.0855887025,0.4422209229,0.8374264712,617.3909554353,0,3,159,0.644294247,208,160,1.0],[1,1,0.0,0.013605442,0.006802721,147.0,0,3,45,1.0,209,37,0,0,0.0,0.5277359173,0.7198087274,147.4477537509,0,2,44,1.0,208,37,0.0],[1,1,0.0,0.031811895,0.055325035,723.0,1,3,1,1.0,210,162,1,0,1.0,0.5158218717,0.0,722.5866142611,1,2,0,0.6540324914,210,162,0.0],[1,1,0.0,0.005952381,0.001984127,504.0,0,3,80,1.0,211,163,0,0,0.0,0.0,0.5657041883,504.3146918738,0,2,79,1.0,211,163,0.0],[2,3,0.469414262,0.071557971,0.002717391,368.0,1,3,357,1.0,590,508,2,2,0.6433005369,0.0,0.3830963478,367.7788433065,1,2,356,0.1870321501,589,507,0.0],[2,2,1.0,0.022026432,0.013215859,113.5,0,3,133,1.0,592,510,2,1,1.0,0.0,0.0682604723,113.5004493815,0,3,132,0.7913499573,591,509,0.0],[1,1,0.0,0.00199005,0.00199005,1005.0,0,4,12,1.0,593,20,0,1,0.0,0.0037138011,0.8154488041,1005.0194556514,0,3,11,0.80802132,592,20,0.0],[1,1,0.0,0.002421308,0.003631961,1652.0,0,3,8,1.0,594,386,1,1,0.6786602656,0.4290398665,0.0,1652.7822206326,0,1,8,0.9905922095,594,385,0.0],[1,1,0.0,0.00362757,0.00241838,1654.0,0,3,1,1.0,595,387,1,1,0.5458634396,0.3341206626,0.0,1654.9978875694,0,2,1,0.1573565783,595,387,0.0],[1,1,0.0,0.012121212,0.012121212,165.0,0,4,10,1.0,596,54,0,1,0.0,0.0,0.0,165.5236953818,1,4,9,0.7015425796,596,54,0.0],[1,1,0.0,0.012121212,0.012121212,165.0,0,4,0,1.0,597,55,0,1,0.0,0.4019484022,0.0,165.0925892822,0,3,0,0.8539043731,596,56,0.0],[1,1,0.0,0.00199005,0.00199005,1005.0,0,4,1,1.0,598,21,1,0,0.0,0.0,0.0,1005.0532606149,0,4,0,0.1337962427,598,21,0.0],[2,3,0.471273004,0.007825791,0.006124532,979.6666667,1,5,21,1.0,3709,263,2,2,1.0,0.0,0.0,979.7979785136,0,4,20,1.0,3709,262,1.0],[1,1,0.0,0.285714286,0.0,7.0,1,1,50,1.0,3710,735,1,0,0.0,0.0,0.5427900015,7.3845655527,1,0,49,1.0,3710,735,0.0],[1,1,0.0,0.545454545,0.090909091,11.0,1,1,50,1.0,3711,736,0,1,0.9050051872,0.9460039038,0.0,11.0091841732,0,0,49,0.4434771113,3709,735,0.0],[1,1,0.0,0.024602026,0.010130246,1382.0,1,5,0,1.0,3712,130,1,0,0.1865386702,0.158961702,0.0,1382.6517135688,1,6,0,1.0,3712,131,1.0],[1,3,0.661528061,0.094527363,0.013266998,603.0,1,4,102,1.0,3715,133,1,2,0.0,0.2637026195,1.0,603.7692630213,0,4,102,0.8448141494,3715,133,0.0],[1,1,0.0,0.003610108,0.001444043,1385.0,1,5,0,1.0,3716,134,0,0,0.0,0.0,0.4833032813,1384.996597559,0,3,0,1.0,3715,133,1.0],[1,1,0.0,0.460431655,0.111510791,278.0,0,3,13,1.0,212,164,1,1,0.6127391841,0.3406742067,0.0,277.6012415658,0,2,12,1.0,211,163,1.0],[1,1,0.0,0.015384615,0.01025641,195.0,0,3,2,1.0,213,165,1,0,0.1206441325,0.0618106837,0.0,194.6131280263,0,2,2,1.0,213,165,0.0],[1,2,1.0,0.092592593,0.092592593,27.0,0,3,41,1.0,215,39,1,1,1.0,0.0,0.2101414767,27.4237604068,0,2,40,0.1158551526,214,39,0.0],[1,1,0.0,0.018469657,0.055408971,379.0,0,1,62,1.0,216,166,1,0,0.0,0.2777153758,0.0,380.1298169017,0,0,63,0.5933578186,216,166,0.0],[1,1,0.0,0.024242424,0.024242424,165.0,0,4,1,1.0,599,56,1,0,0.0,0.6477403115,0.0,164.1529856049,0,3,1,0.6716289634,598,56,0.0],[1,1,0.0,0.018043026,0.026370576,1441.0,1,3,28,1.0,217,167,0,1,0.2765076702,0.234465521,0.0,1441.2089964163,0,2,28,0.7413538814,217,167,0.0],[1,1,0.0,0.090909091,0.090909091,22.0,0,3,0,1.0,218,40,0,1,0.0,0.0,0.0,21.5308232107,0,3,0,1.0,218,40,0.0],[1,1,0.0,0.002166065,0.002166065,1385.0,0,5,2,1.0,219,10,0,0,0.5117164488,1.0,0.0,1384.4765425522,0,4,2,0.7821392108,219,9,0.0],[1,1,0.0,0.012121212,0.012121212,165.0,0,4,1,1.0,220,11,0,0,0.0,0.9512495467,0.0,164.1994021785,0,4,1,0.9937098361,219,11,0.0],[1,1,0.0,0.003194888,0.006389776,313.0,0,3,13,1.0,221,168,0,0,0.5246335209,0.0854657015,0.0,312.4195839991,0,3,12,0.5313606227,221,168,0.0],[1,1,0.0,0.007194245,0.007194245,278.0,0,3,1,1.0,222,169,1,0,0.0,0.172287464,0.0,277.0213794195,0,3,0,1.0,221,168,0.0],[1,1,0.0,0.001061008,0.001061008,1885.0,0,3,4,1.0,223,170,1,0,0.3263610881,0.2924259382,0.7160708082,1885.0162031701,0,2,3,1.0,223,169,0.0],[1,1,0.0,0.004531722,0.004531722,662.0,1,2,4,1.0,44,24,0,2,0.2206167696,0.3491131384,0.4414755629,661.9997985347,1,1,3,1.0,43,23,0.0],[1,1,0.0,0.016709512,0.001285347,778.0,0,4,20,1.0,45,25,0,0,0.0,1.0,0.0,778.8614087758,0,3,20,1.0,43,24,1.0],[1,1,0.0,0.096829971,0.013256484,1735.0,0,3,2,1.0,46,26,0,1,0.0,0.0,0.0,1735.869076419,0,2,2,0.5700354862,46,26,1.0],[1,1,0.0,0.013888889,0.013888889,216.0,0,2,11,1.0,47,18,1,1,0.654727339,0.0,0.2867808952,217.1780817169,0,2,10,1.0,47,18,1.0],[1,2,0.918295834,0.01702509,0.004480287,558.0,0,3,48,1.0,49,20,0,1,0.4507475054,0.0,0.2137238663,557.9550709634,0,3,47,0.8418881728,49,19,0.0],[1,1,0.0,0.060640732,0.010297483,874.0,0,4,13,1.0,224,171,1,1,0.0,0.0,0.299431227,873.8644646071,0,4,12,0.5880662145,224,171,0.0],[1,1,0.0,0.018612521,0.008460237,591.0,0,3,64,1.0,225,172,1,0,1.0,0.2547155681,1.0,591.344035433,0,3,64,1.0,225,172,0.0],[1,1,0.0,0.090909091,0.045454545,22.0,0,3,207,1.0,226,41,0,0,0.0,0.229060955,0.0,21.8747917032,0,2,206,1.0,225,40,0.0],[1,2,0.99107606,0.012219959,0.00610998,245.5,0,3,19,1.0,228,174,0,1,0.8994872968,0.0161313125,0.0,246.0655101307,0,3,19,0.1399530512,228,174,0.0],[2,2,1.0,0.002962963,0.002962963,1012.5,1,4,142,1.0,601,445,1,2,1.0,0.0,0.0875639071,1011.1879973031,0,4,141,0.8373432914,600,444,0.0],[1,1,0.0,0.117318436,0.055865922,179.0,0,1,106,1.0,3717,2601,0,0,0.0,0.0,0.1210081292,178.9244396412,0,0,106,0.751479009,3716,2601,0.0],[1,1,0.0,0.014164306,0.002832861,353.0,0,2,57,1.0,3718,2602,2,1,0.326615141,0.4365898531,0.0985776695,353.6163580293,0,1,56,0.5521876464,3717,2602,0.0],[2,2,0.377646321,0.142348754,0.003558719,140.5,1,3,47,1.0,3720,3340,1,1,0.1034547976,0.1565634272,0.0,139.9322853331,0,2,47,0.315514299,3719,3339,0.0],[1,1,0.0,0.166666667,0.0,6.0,0,1,23,1.0,3721,738,1,0,0.4975674964,0.0490400575,0.0,6.4039975004,0,0,23,0.8838375004,3721,738,0.0],[2,2,0.999777967,0.017893661,0.011247444,978.0,1,5,6,1.0,3723,270,2,1,1.0,0.8051447634,1.0,977.550469778,0,5,5,0.9420097597,3722,269,1.0],[1,2,0.755375413,0.020669993,0.012116892,701.5,0,3,11,1.0,230,176,1,1,0.9044613129,0.0,0.0,701.7774219257,1,2,10,1.0,229,175,0.0],[1,1,0.0,0.008450704,0.002816901,355.0,0,3,0,1.0,231,177,0,1,0.0,0.0,0.6275366684,354.9006464678,0,2,0,0.7621882762,230,177,0.0],[1,1,0.0,0.001387925,0.001387925,1441.0,1,3,3,1.0,602,389,0,0,0.379473707,0.0,0.8989892225,1440.5451075435,0,2,3,1.0,601,388,0.0],[1,1,0.0,0.083333333,0.216666667,60.0,1,1,212,1.0,3724,2604,1,1,0.0,0.4846485175,0.4190733228,60.3184070903,1,0,211,1.0,3722,2603,0.0],[1,1,0.0,0.012658228,0.004219409,237.0,1,4,191,1.0,3725,2605,0,1,0.0,0.3795390054,0.6522148235,236.2786705955,1,5,191,1.0,3725,2604,0.0],[1,1,0.0,0.004316547,0.004316547,1390.0,1,5,1,1.0,3726,136,0,1,0.4531838011,0.2612227024,0.0,1389.8297645419,0,5,1,1.0,3726,136,0.0],[2,2,0.945660305,0.002089864,0.001741553,1435.5,0,4,4,1.0,604,448,2,1,0.4506376172,0.0,0.0,1435.5536717652,0,3,3,1.0,603,448,0.0],[1,1,0.0,0.00139958,0.00139958,1429.0,0,4,0,1.0,605,59,1,0,0.0,0.0,1.0,1429.6630538054,0,3,0,1.0,604,58,0.0],[1,1,0.0,0.001386963,0.001386963,1442.0,0,3,0,1.0,606,391,1,1,0.2294094406,0.8809204178,0.7033574491,1440.6401140917,0,3,0,0.0684833514,606,391,0.0],[1,2,0.472713862,0.179761905,0.073214286,840.0,0,4,16,1.0,233,179,0,1,1.0,0.0,0.0,839.9652657532,1,4,15,0.2811929337,233,178,0.0],[1,2,0.870864469,0.028776978,0.028776978,208.5,0,3,116,1.0,235,181,0,2,0.0,0.0,0.7641201642,208.1787371126,0,2,115,1.0,233,180,0.0],[1,2,0.881290899,0.017605634,0.017605634,142.0,0,3,219,1.0,237,183,0,2,0.2824174612,0.0,0.1410196076,141.4868130857,0,2,219,1.0,236,181,0.0],[1,1,0.0,0.03030303,0.03030303,198.0,1,4,35,1.0,607,392,0,0,0.0,0.0,0.0,197.0520635043,1,4,35,0.0,606,391,1.0],[1,1,0.0,0.012866333,0.00571837,1399.0,1,5,4,1.0,3727,137,0,1,0.3196557197,0.3123767983,0.0,1398.4471297737,0,5,3,1.0,3727,136,0.0],[1,1,0.0,0.02020202,0.02020202,99.0,1,1,16,1.0,3728,2606,0,1,0.3563417275,0.0,0.4213497003,98.1671787076,0,1,15,0.7350130698,3727,2605,0.0],[1,1,0.0,0.03125,0.015625,64.0,0,2,0,1.0,238,184,1,1,0.0,0.6558253559,0.0,63.9444048057,0,2,0,0.0668949097,238,184,0.0],[1,2,0.740147043,0.024539877,0.063394683,244.5,0,5,72,1.0,240,186,1,2,0.7449552463,0.0004757528,0.1429443569,244.0749940635,0,3,73,1.0,239,186,0.0],[1,1,0.0,0.043859649,0.052631579,114.0,0,3,21,1.0,241,187,1,1,0.0,0.1551672094,0.2351939035,114.0659673777,0,2,21,0.4940974357,240,187,0.0],[1,1,0.0,0.007256894,0.005805515,689.0,0,4,72,1.0,242,188,1,1,0.0,0.0,0.2539420604,689.1277093966,0,4,71,1.0,242,187,0.0],[1,1,0.0,0.2625,0.141666667,240.0,0,2,79,1.0,243,189,1,1,0.0,0.4922023871,0.0,240.1165234116,0,1,78,0.5620940664,242,188,0.0],[1,1,0.0,0.012121212,0.012121212,165.0,0,4,9,1.0,608,60,1,0,0.0236725645,0.0,0.1144993669,164.4199721168,0,3,9,0.9732511613,609,60,0.0],[1,1,0.0,0.02359882,0.014749263,339.0,1,2,49,1.0,244,190,0,0,0.4590417322,0.0,0.4760234299,338.235800301,0,2,49,0.0,243,189,0.0],[1,1,0.0,0.005586592,0.005586592,537.0,0,3,12,1.0,245,191,1,0,0.0,0.0,0.0,537.217388373,0,3,11,0.8492557822,244,190,0.0],[1,2,0.964354757,0.03041958,0.015384615,1430.0,0,5,21,1.0,610,62,0,1,0.68653723,0.0,0.0,1430.6596758053,0,5,20,0.6455787061,610,62,1.0],[1,1,0.0,0.059442399,0.046817464,1901.0,1,3,17,1.0,50,27,1,1,0.0,1.0,0.0192654646,1901.838852483,1,3,16,1.0,50,27,1.0],[1,1,0.0,0.069124424,0.059907834,217.0,0,2,17,1.0,51,21,1,2,0.4324982926,0.1684515106,0.0,216.8242462627,0,2,16,0.755023654,50,22,0.0],[1,1,0.0,0.216911765,0.209558824,272.0,1,3,17,1.0,52,28,1,1,0.0,0.1565729445,0.0,271.8504671218,1,2,16,0.6487308303,52,28,0.0],[1,1,0.0,0.035928144,0.005988024,167.0,0,4,20,1.0,611,63,1,1,0.2280913469,0.0,0.3793648826,166.855433622,0,3,19,0.7705930445,611,62,0.0],[1,1,0.0,0.005830904,1.344023324,343.0,0,2,20,1.0,53,29,1,0,0.0151974457,0.2154105009,0.4875353533,344.0127888914,1,0,19,0.082124769,52,28,0.0],[1,1,0.0,0.029121165,0.008320333,1923.0,1,3,3,1.0,54,30,0,1,0.0,0.0,0.4171124811,1922.7569234,1,2,3,0.9517134398,53,30,0.0],[1,1,0.0,0.199367089,0.386075949,316.0,0,4,43,1.0,55,31,0,1,0.4770790117,0.0,0.059162435,316.0593868614,0,3,43,0.9970967673,53,30,1.0],[1,1,0.0,0.045454545,0.25,44.0,0,3,82,1.0,56,22,0,1,0.788128913,0.0,0.2014741026,43.8639621979,0,3,82,0.8860643438,56,21,0.0],[1,3,0.935767897,0.004470939,0.093889717,223.6666667,0,3,144,1.0,59,25,1,3,0.0,0.1519446196,0.5011878075,223.4141810873,0,3,143,1.0,58,24,0.0],[1,1,0.0,0.006472492,0.006472492,618.0,1,3,103,1.0,612,393,0,1,0.0,0.0648153115,0.0,617.8511499286,0,3,103,0.7589757571,612,393,0.0],[1,1,0.0,0.023041475,0.004608295,217.0,0,2,59,1.0,246,192,0,1,0.194298824,0.0,0.0,216.7685902812,0,2,58,0.0,246,192,0.0],[1,1,0.0,0.002136752,0.001424501,1404.0,1,5,10,1.0,613,64,1,0,0.0,0.0240276965,0.4472352089,1404.881845318,0,5,9,1.0,612,63,0.0],[1,1,0.0,0.005677786,0.001419446,1409.0,0,5,0,1.0,614,65,1,2,0.0,0.126051841,0.0,1408.4220606746,0,4,0,1.0,613,65,0.0],[1,3,0.301226318,0.224255472,0.011840689,929.0,1,3,64,1.0,62,34,1,2,0.7474110339,0.6037286715,0.6412834627,928.9861941661,1,2,64,0.9966855784,61,33,0.0],[1,1,0.0,0.054298643,0.027149321,221.0,0,2,7,1.0,63,26,0,1,0.0,0.0,0.0,221.1764911821,0,1,7,1.0,63,26,0.0],[1,1,0.0,0.088607595,0.012658228,79.0,0,3,108,1.0,64,27,1,0,0.0,0.0,0.0,78.2885041342,0,2,107,0.9847858545,63,27,0.0],[1,1,0.0,0.151515152,0.111111111,99.0,1,2,20,1.0,65,35,1,0,0.0,0.0,0.1522557768,99.3897109683,0,2,20,0.915252438,65,34,0.0],[1,2,0.99107606,0.002313922,0.001156961,1296.5,1,5,23,1.0,616,395,1,2,1.0,0.2767117879,0.0,1295.9869746784,0,4,22,1.0,615,395,0.0],[1,1,0.0,0.119402985,0.02238806,134.0,1,2,365,1.0,617,1,0,0,0.7067490171,0.4862210553,0.0,133.7730387024,0,1,365,1.0,617,1,0.0],[1,1,0.0,0.005524862,0.005524862,362.0,0,2,231,1.0,618,396,1,0,0.0825528632,0.0,0.0,361.8590878912,1,2,231,1.0,617,396,0.0],[1,7,0.933516205,0.386503067,0.042944785,23.28571429,0,2,490,1.0,72,34,0,7,0.4630751802,0.1992069422,0.0,22.8433903097,0,2,489,0.5812434237,71,33,0.0],[1,1,0.0,0.013513514,0.094594595,74.0,0,3,11,1.0,73,35,1,1,0.1473990399,0.5359023458,0.0,73.5491919494,0,3,10,0.7340569102,73,35,0.0],[1,1,0.0,0.001976285,0.001976285,1012.0,0,4,41,1.0,619,22,0,1,0.0,0.1487351199,0.5356507807,1011.5467926733,1,4,41,0.2319372524,619,22,0.0],[1,1,0.0,0.666666667,0.0,9.0,0,2,93,1.0,620,126,1,1,0.1880148851,0.5080603783,0.5480613348,9.8207603093,0,2,92,1.0,619,126,0.0],[1,1,0.0,0.003548616,0.004258339,1409.0,0,5,15,1.0,621,66,0,1,0.3413230919,0.0,0.0,1409.2320629743,0,5,14,0.4578945566,620,66,0.0],[2,3,0.153747005,0.049613109,0.04597178,732.3333333,1,4,275,1.0,624,465,1,3,0.0,0.0,0.3831603185,731.6338617445,0,4,275,0.2557557943,624,464,1.0],[1,1,0.0,0.006160164,0.004106776,1461.0,1,4,0,1.0,625,69,1,1,0.0,0.6503187755,0.2515267226,1461.2390123429,1,3,0,1.0,624,68,1.0],[1,1,0.0,0.012121212,0.012121212,165.0,0,4,42,1.0,626,70,0,0,0.3650515699,0.0,0.0,165.126275286,0,4,42,1.0,625,69,0.0],[1,1,0.0,0.054621849,0.034313725,1428.0,1,5,10,1.0,627,71,0,0,0.0,0.0,0.0940519796,1428.3456568694,0,5,9,0.1354257182,627,70,0.0],[2,20,0.853935673,0.005262604,0.007367646,475.05,0,5,2876,0.8,647,543,2,18,0.418252246,0.3203651059,0.9449779663,475.4646973438,0,5,2877,0.956427668,646,543,0.0],[2,3,0.826074224,0.4,0.088888889,15.0,1,2,872,0.666666667,650,546,2,2,0.9574323408,1.0,0.0,14.719469325,0,2,871,0.1809795058,650,545,0.0],[1,3,0.630929754,2.0,2.0,0.0,0,2,1149,0.333333333,653,421,0,3,0.0,1.0,1.0,0.2488385958,0,1,1148,0.0,652,421,0.0],[1,3,0.0,0.0,0.0,25.0,0,1,0,0.333333333,656,424,1,3,0.0,0.0,0.0,24.4490476803,0,1,0,1.0,656,424,0.0],[1,1,0.0,0.031446541,0.0,159.0,0,3,27,1.0,657,425,1,1,0.0,0.0,0.0,159.2580833356,0,3,26,1.0,657,424,1.0],[2,16,0.986164773,0.004837683,0.003182686,490.9375,0,5,1695,0.9375,673,442,1,15,0.4314610155,1.0,1.0,489.6132756999,0,4,1694,0.0,673,441,0.0],[2,4,0.0,0.0,0.0,15.0,0,1,0,0.25,677,572,1,3,0.0,0.0,0.0,14.6763996127,0,0,0,0.2796385809,677,571,0.0],[1,1,0.0,0.003419973,0.002051984,1462.0,1,4,5,1.0,678,72,1,0,0.0,0.0,0.2167226893,1462.06349658,1,2,4,1.0,678,71,0.0],[2,4,0.9145912,0.032382964,0.002111932,710.25,1,5,185,1.0,682,576,1,4,1.0,0.0,0.4196525484,711.1764778987,0,5,185,0.0,682,576,1.0],[1,1,0.0,0.016,0.008,1000.0,1,3,5,1.0,74,36,1,2,0.0,0.8918957193,0.8226963171,1000.3972528627,1,3,3,0.8760099839,74,35,0.0],[1,1,0.0,0.191449814,0.06133829,538.0,0,3,100,1.0,75,37,0,1,0.0,0.0,0.0980328368,538.2101998788,0,3,100,0.7266744451,75,36,0.0],[1,1,0.0,0.403683425,0.167745147,2009.0,1,3,56,1.0,76,38,1,0,0.0479956554,0.7156608881,0.1420472657,2008.8937556393,1,2,55,0.4082944818,76,38,0.0],[1,1,0.0,0.00087222,0.00043611,2293.0,1,4,0,1.0,77,39,0,1,0.0,0.6031010656,0.0,2292.9628205883,1,3,0,0.0397850076,76,38,0.0],[1,2,0.999265139,0.282982792,0.076481836,261.5,0,5,132,1.0,79,41,1,1,0.5440825216,0.2520725703,0.7922574805,261.8940552883,0,5,132,1.0,79,41,1.0],[1,1,0.0,0.009535161,0.00238379,839.0,0,4,2,1.0,80,42,1,0,0.6403959377,0.0,0.0,839.1479624883,0,4,2,1.0,79,41,0.0],[1,4,0.298944845,0.110204082,0.084693878,245.0,0,3,128,1.0,84,39,0,3,0.0,0.0,0.0,245.2404389107,0,2,128,0.0,83,38,0.0],[1,2,0.949147253,0.130103806,0.056055363,722.5,0,3,135,1.0,86,41,1,1,0.738272403,0.6573299299,0.0,722.403460154,0,3,134,1.0,86,41,1.0],[1,1,0.0,0.020833333,0.020833333,96.0,0,3,200,1.0,87,43,1,1,0.5934760606,0.0670719289,0.0,95.2891207685,0,2,200,0.5582956693,86,42,0.0],[1,1,0.0,0.030612245,0.005102041,196.0,0,3,98,1.0,88,1,1,1,0.0,0.0,0.0,196.0868314176,0,3,97,1.0,87,0,1.0],[1,1,0.0,0.0,0.147058824,34.0,0,3,18,1.0,683,132,0,1,0.5581493217,0.0,0.1173994729,33.4907428274,0,2,18,0.081473773,682,131,0.0],[1,1,0.0,0.002741604,0.002056203,1459.0,0,5,84,1.0,247,193,1,0,0.0,0.0,0.0,1459.4818824048,0,4,84,1.0,246,193,0.0],[1,1,0.0,0.00295421,0.00295421,677.0,0,3,66,1.0,3729,2607,0,1,0.0,0.4100511213,0.0,676.6431372752,0,2,65,1.0,3728,2607,0.0],[1,1,0.0,0.008823529,0.002941176,680.0,0,3,0,1.0,3730,2608,1,0,0.0,0.2450172314,0.4270624843,680.0457605974,0,3,0,0.4509647147,3730,2608,0.0],[1,1,0.0,0.00140056,0.00140056,1428.0,1,5,7,1.0,684,73,0,1,0.3546551998,0.0,0.9433905606,1427.7069583106,1,5,6,1.0,683,74,1.0],[1,1,0.0,0.011904762,0.010504202,1428.0,1,5,1,1.0,685,74,1,0,0.0,0.253630701,0.0,1427.655544318,0,5,1,0.338291548,686,74,0.0],[1,1,0.0,0.019607843,0.015686275,255.0,0,3,123,1.0,686,446,0,1,0.0,0.6286358002,0.0,255.1153317088,0,3,122,0.9161726347,685,445,0.0],[1,1,0.0,0.024242424,0.003030303,330.0,0,3,9,1.0,687,447,0,1,0.0,0.0,0.0,329.7974817706,0,2,8,1.0,686,447,0.0],[3,15,0.958559854,0.006582713,0.006582713,465.8666667,0,6,1699,0.933333333,702,668,2,14,1.0,0.0281773007,0.5337196106,465.8699942807,0,5,1698,0.8255517787,702,668,1.0],[1,1,0.0,0.022690438,0.001620746,617.0,0,3,130,1.0,248,194,1,1,0.2164369252,0.316826699,0.0,617.2471649561,0,2,130,0.9865404797,247,193,0.0],[2,9,0.622791575,0.253694581,0.204022989,270.6666667,0,5,1533,1.0,711,602,2,9,0.6030989983,0.0102419821,0.1806468776,270.3001787966,0,4,1533,1.0,711,602,1.0],[1,1,0.0,0.004405286,0.004405286,454.0,1,3,1,1.0,712,466,1,0,0.1087192832,0.3141004298,0.2240538102,453.7440547212,0,4,0,1.0,712,466,0.0],[1,1,0.0,0.004728132,0.004728132,846.0,1,4,1,1.0,713,467,0,0,0.0,0.0,0.0,845.638191942,1,4,1,1.0,713,467,0.0],[2,3,0.936084711,0.005822416,0.006550218,458.0,0,5,1,1.0,716,607,2,2,0.6610571857,0.0,0.6486827845,458.5840494026,0,4,0,1.0,716,607,1.0],[2,2,0.684038436,0.02268431,0.018903592,264.5,0,3,0,0.5,718,609,1,2,1.0,0.0,0.0,264.9180455334,0,3,0,0.0,717,609,1.0],[1,1,0.0,0.004395604,0.004395604,455.0,1,3,0,1.0,719,471,1,0,0.884601974,0.1060755157,0.0,455.0062137975,0,2,0,1.0,717,471,0.0],[1,1,0.0,0.023913043,0.008695652,460.0,1,3,0,1.0,720,472,0,0,0.0,0.2661870912,0.0,460.0420977124,0,2,0,1.0,719,472,0.0],[4,43,0.947803087,0.010518012,0.012292927,353.7674419,1,6,5423,0.674418605,763,677,3,43,1.0,0.0,0.0871857165,354.6053256562,0,4,5422,0.4214524827,763,677,1.0],[1,1,0.0,0.034146341,0.053658537,205.0,1,4,0,1.0,764,513,1,1,0.1491983319,0.0,0.0,205.7585077103,1,3,0,0.8650602881,763,513,0.0],[3,79,0.945069063,0.009786008,0.010002787,408.7468354,1,6,8175,0.620253165,843,595,2,78,1.0,0.9023872478,0.0,408.9936649113,1,5,8175,0.1817958308,843,593,0.0],[1,1,0.0,0.056179775,0.06741573,89.0,0,2,280,1.0,844,589,0,1,0.0,0.0,0.0,89.1996663397,0,2,279,0.9968604011,842,589,0.0],[1,1,0.0,0.056179775,0.056179775,89.0,0,3,2,1.0,249,195,0,0,0.0395535711,0.0940181685,0.0182476126,89.0385784486,0,3,1,1.0,248,195,0.0],[1,1,0.0,0.004338395,0.004338395,461.0,0,3,2,1.0,250,196,1,0,0.0,0.095517141,0.8357346626,461.2436272462,0,3,2,1.0,250,196,0.0],[2,4,0.711961101,0.011157601,0.018828452,358.5,0,5,250,1.0,848,733,2,4,0.9296746421,0.7308365337,1.0,358.715038904,0,5,249,1.0,848,732,0.0],[1,1,0.0,0.00210084,0.00210084,1428.0,0,5,14,1.0,3731,138,0,1,0.0,0.0,0.0,1428.6651416039,1,4,14,1.0,3730,137,0.0],[2,2,0.995727452,0.057228916,0.021084337,166.0,1,3,22,1.0,3733,3348,2,2,1.0,0.7594211171,0.0,165.6816447531,1,2,22,1.0,3732,3347,0.0],[2,11,0.808560527,0.015524736,0.022148623,439.1818182,0,5,527,0.636363636,859,744,1,11,0.6323171024,0.0,0.188653673,440.1508686341,0,4,525,1.0,859,744,0.0],[1,26,0.869106682,0.017424242,0.018518519,456.9230769,0,5,1436,0.423076923,885,628,1,26,0.2452577208,0.0,0.0,455.3948894097,0,4,1436,0.4592553295,884,628,0.0],[3,15,0.429581931,0.055261538,0.041723077,541.6666667,0,6,695,0.666666667,265,263,3,15,0.7054409642,0.200811297,0.0,542.3883485874,0,6,694,0.5377644645,264,262,1.0],[4,186,0.928959326,0.024176587,0.022745506,247.9516129,0,6,30406,0.5,1071,1035,3,186,0.4091117872,0.0,0.0,247.7798939107,0,5,30406,0.214760291,1071,1034,1.0],[1,1,0.0,0.006289308,0.006289308,159.0,1,3,23,1.0,1072,734,1,0,0.1472754464,0.2352796331,0.6506940153,158.8272603765,0,2,23,1.0,1072,733,0.0],[1,1,0.0,0.006557377,0.006557377,305.0,0,3,0,1.0,3734,2610,0,0,0.0,0.0,0.0,305.359847031,0,2,0,1.0,3734,2609,0.0],[2,2,0.970950594,0.01372549,0.005882353,255.0,0,3,118,1.0,267,250,1,1,0.1194435715,0.0,0.1470011125,254.8901639601,0,2,118,0.0,266,249,0.0],[1,1,0.0,0.055555556,0.055555556,36.0,0,3,0,1.0,268,206,0,1,0.0,0.2629137064,0.0,36.0038879041,0,2,0,1.0,267,205,0.0],[2,9,0.751256224,0.010752688,0.01486401,351.3333333,0,4,948,0.444444444,1081,959,1,8,1.0,0.0,0.0,351.0076254769,0,3,947,0.4898562118,1081,958,0.0],[1,5,0.876027722,0.025127966,0.041879944,429.8,0,4,226,0.6,273,211,1,4,0.0,0.5510799098,0.8633446475,429.5071814672,0,3,226,0.036105625,272,210,0.0],[1,1,0.0,0.155329949,0.040609137,985.0,0,4,0,1.0,274,212,1,0,0.0,0.6840335255,0.4286221299,984.1163676925,0,3,0,1.0,273,213,0.0],[1,1,0.0,0.0,0.0,14.0,0,1,0,1.0,276,47,0,1,0.3771114557,0.480577695,0.0,14.4801901145,0,1,0,0.7088577218,275,47,0.0],[1,2,0.364208523,0.805615551,0.747300216,231.5,0,3,142,1.0,278,49,0,2,0.8214950778,0.3222012192,0.7364254804,230.888790945,0,2,141,1.0,278,49,1.0],[1,1,0.0,0.0,0.0,14.0,0,1,0,1.0,279,50,1,1,0.484740471,0.0,0.0,14.3239980852,0,0,0,1.0,279,50,0.0],[1,1,0.0,0.024509804,0.014705882,204.0,0,5,1,1.0,280,51,1,0,0.0,0.0,0.3388014615,205.1669458419,0,4,1,1.0,279,49,0.0],[1,1,0.0,0.15625,0.015625,64.0,0,2,287,1.0,275,46,0,1,0.0,0.0,0.6246637316,63.3837084092,0,2,287,1.0,275,45,0.0],[1,1,0.0,0.033519553,0.005586592,358.0,0,3,1,1.0,281,52,0,0,0.0,0.0,0.0012452642,358.0321931251,0,3,0,0.853137476,280,51,0.0],[1,1,0.0,0.009009009,0.004504505,222.0,0,4,1,1.0,282,53,1,1,0.2806130713,0.7959471174,0.0,222.2604683398,0,3,0,1.0,282,52,0.0],[3,8,0.728239053,0.008573818,0.010037641,597.75,1,4,453,1.0,1089,1048,2,7,1.0,0.0,0.6938537336,597.3243364064,0,4,453,0.8804933696,1088,1047,1.0],[2,7,0.862908943,0.007747796,0.007747796,534.7142857,0,3,0,0.428571429,1096,973,1,7,0.3513635846,0.0611999268,0.4265639352,534.7834982651,0,3,0,0.4501349109,1096,973,0.0],[1,2,0.918295834,0.013761468,0.013761468,218.0,0,3,3,1.0,284,214,1,1,0.2463525596,0.0,0.0,217.5504746587,0,3,3,1.0,284,214,0.0],[2,2,0.446481347,0.028459274,0.01373896,509.5,0,4,3,1.0,286,269,1,2,0.3872083273,0.0,0.0,510.0801137309,0,4,3,1.0,286,269,0.0],[1,1,0.0,0.083333333,0.027777778,36.0,0,2,294,1.0,287,55,1,1,0.0,0.1621596233,0.0,35.8786617436,0,1,293,0.8440101238,286,55,1.0],[1,1,0.0,0.007874016,0.118110236,127.0,0,2,2,1.0,1097,753,0,0,0.1163474327,0.0,0.1933792404,127.6895188588,0,2,0,1.0,1096,752,0.0],[1,1,0.0,0.011363636,0.011363636,176.0,0,3,0,1.0,1098,754,0,0,0.4635981318,0.0,0.0,176.6233712503,0,2,1,1.0,1098,753,0.0],[2,7,0.801672405,0.010801503,0.005948654,912.5714286,0,4,283,0.571428571,1105,982,1,5,0.4855406986,0.0,0.0,913.1288323075,0,4,283,0.0,1104,981,0.0],[2,5,0.875941249,0.009660422,0.00234192,683.2,0,5,26,0.6,1110,987,2,3,0.4291366058,0.4016222294,0.0,682.8483651969,0,4,26,0.3333210986,1109,987,0.0],[1,1,0.0,0.003501401,0.00140056,1428.0,0,5,2,1.0,1111,83,0,1,0.0,0.0,0.150861202,1428.3875925734,0,4,2,1.0,1111,82,1.0],[1,1,0.0,0.567375887,0.046099291,282.0,0,3,0,1.0,288,216,1,0,0.7136440277,0.6081137051,0.5311985519,282.3841033698,0,2,0,0.9953883795,287,215,0.0],[1,1,0.0,0.168345324,0.002877698,695.0,0,3,1,1.0,289,217,1,0,0.1704184782,0.0,0.0094470558,695.6050504747,0,2,1,0.2813681791,289,216,0.0],[1,1,0.0,0.350453172,0.075528701,331.0,0,3,0,1.0,290,218,1,0,0.3828924482,1.0,0.8082530638,331.2146306566,0,2,0,1.0,290,217,0.0],[1,2,0.216396932,0.09380863,0.015009381,533.0,0,3,3,1.0,292,220,0,1,0.0,0.4356794522,0.0,532.8867741662,1,3,2,1.0,291,220,0.0],[1,1,0.0,0.119585687,0.028248588,1062.0,0,4,0,1.0,293,221,1,1,0.38838486,0.8005168169,0.0,1062.0120031803,0,4,0,0.5427735672,292,221,0.0],[1,1,0.0,0.138888889,0.027777778,36.0,0,2,0,1.0,294,56,0,0,0.5983804814,0.0,0.9211145697,35.9329923628,0,2,0,1.0,294,55,0.0],[1,2,0.954434003,0.017278618,0.017278618,231.5,0,3,4,1.0,296,58,0,2,1.0,0.0,0.0,231.5051282969,0,2,4,1.0,295,56,0.0],[1,1,0.0,0.011173184,0.011173184,358.0,0,3,2,1.0,297,59,0,0,0.0,0.0,0.0,358.3182877316,0,2,1,1.0,296,59,0.0],[2,2,0.863120569,0.002438175,0.002438175,1435.5,1,5,3,1.0,1113,846,2,2,0.0,0.0,0.1309639926,1435.6496891872,0,5,2,0.7290802666,1113,846,0.0],[2,3,0.980315379,0.017107309,0.0155521,214.3333333,0,4,129,1.0,1116,991,1,3,1.0,0.7766071547,0.3438237276,214.135096773,0,3,128,0.4102267753,1116,991,0.0],[1,2,0.169993748,0.101529052,0.019571865,817.5,0,3,3,1.0,299,223,0,2,0.0523132754,0.0,0.0,818.0500814272,0,2,3,1.0,299,222,0.0],[1,4,0.784274776,0.017253278,0.008971705,362.25,0,4,310,1.0,303,227,0,3,0.0,0.0,0.0607722377,363.1340535844,0,4,310,0.8878573561,303,228,0.0],[1,1,0.0,0.226804124,0.072164948,582.0,0,3,1,1.0,304,228,0,0,0.8402633688,1.0,0.0,583.0031230555,0,3,1,0.7614799591,303,227,0.0],[1,1,0.0,0.012578616,0.006289308,159.0,0,3,3,1.0,305,229,0,0,0.0,0.0,0.0,158.7672480535,0,2,2,0.4334938328,304,228,0.0],[1,1,0.0,0.022222222,0.011111111,90.0,0,3,3,1.0,306,60,1,0,0.3114893738,0.0595791628,0.0,90.8078797647,0,2,2,0.5891797915,305,59,0.0],[1,1,0.0,0.015267176,0.002544529,393.0,0,2,3,1.0,1117,765,0,0,0.0,0.0,0.0,393.1247161545,0,2,3,0.0777553612,1117,765,0.0],[1,1,0.0,0.002031144,0.002031144,1477.0,1,4,2,1.0,1118,85,0,0,0.0,0.7514480012,0.0,1476.5718125844,0,4,1,1.0,1118,84,0.0],[2,9,0.796250302,0.061061061,0.099099099,222.0,1,5,222,0.555555556,1127,1001,2,8,0.9166611757,0.0,0.1692991194,221.9804038932,1,4,221,0.9870936086,1127,1001,0.0],[2,2,0.863120569,0.007909605,0.007909605,442.5,0,4,7,1.0,1129,1003,1,1,1.0,0.0,0.0,442.3904158404,1,4,6,0.9205871115,1129,1003,0.0],[3,4,0.384262062,0.041970803,0.062043796,411.0,1,5,389,1.0,1133,868,2,3,0.6680316351,1.0,0.5703643812,411.5110875327,1,5,388,0.8264681189,1132,867,0.0],[1,1,0.0,0.0,0.0,62.0,0,1,0,1.0,1134,88,1,1,0.0,0.0799249672,0.7737234871,62.2589793549,0,0,0,0.916798883,1134,87,1.0],[1,1,0.0,1.319634703,0.164383562,219.0,0,1,0,1.0,1135,89,1,1,0.0,1.0,0.0,218.4526156362,0,1,0,1.0,1135,88,0.0],[1,1,0.0,0.005905512,0.005905512,508.0,0,3,2,1.0,1136,775,1,1,0.0,0.2653509641,0.1778088439,508.839161467,0,2,2,0.960506818,1136,775,1.0],[1,1,0.0,0.001392758,0.001392758,1436.0,0,5,1,1.0,1137,90,0,0,0.0,0.0,0.3634228341,1436.2866666147,0,5,0,1.0,1137,90,0.0],[1,1,0.0,0.003937008,0.003937008,508.0,1,3,0,1.0,1138,776,1,0,0.0,0.1545218195,0.5710172353,507.8610379269,0,2,0,0.6326808523,1137,776,0.0],[2,9,0.687456099,0.034875445,0.056227758,156.1111111,0,4,778,0.555555556,1147,1015,1,9,0.7523196009,0.2813570628,0.3333014909,156.1692567504,0,4,777,0.0,1146,1014,0.0],[2,4,0.79450961,0.038377193,0.057017544,228.0,0,3,60,1.0,1151,788,3,4,1.0,0.0,0.7181946502,228.7791522487,0,2,59,0.5814400962,1151,788,0.0],[1,1,0.0,0.014492754,0.011272142,621.0,0,3,8,1.0,307,230,0,1,0.3676729322,0.0,0.3691974866,619.5522890169,0,1,7,0.5310858325,306,229,0.0],[1,3,0.735396011,0.04978355,0.075757576,308.0,0,4,21,0.666666667,310,233,0,3,0.4679548738,0.2913616082,0.6494018257,307.7317493382,0,3,21,0.8275452205,310,233,0.0],[1,1,0.0,0.020833333,0.020833333,96.0,0,3,1,1.0,311,61,1,0,0.0,0.3856301215,0.467377287,96.8726803389,0,2,1,1.0,310,60,0.0],[2,4,0.379669371,0.048712596,0.010438413,359.25,0,5,187,1.0,315,66,2,3,0.2110709767,0.0,0.1564437229,359.2325596076,0,5,187,0.7529741629,315,65,0.0],[1,1,0.0,0.005681818,0.0,176.0,0,4,1,1.0,316,234,0,0,0.371711576,0.4192554848,0.4831572403,175.9770512127,0,4,0,1.0,316,233,0.0],[1,1,0.0,0.005617978,0.005617978,356.0,1,4,9,1.0,317,235,1,2,0.0,0.0,0.7744577845,355.7094739598,0,3,8,0.9604130179,318,235,0.0],[1,1,0.0,0.041666667,0.041666667,96.0,1,3,1,1.0,1152,234,0,0,0.0,0.0,0.0,96.6097663848,0,3,0,0.7792716581,1151,234,0.0],[1,1,0.0,0.094688222,0.002309469,433.0,1,3,10,1.0,318,236,1,0,0.7301367854,0.2720571902,0.0,432.4728779796,1,3,9,0.9339178413,318,236,0.0],[1,2,0.0,0.048701299,0.029220779,308.0,0,3,17,1.0,320,238,1,1,0.0,0.4087744481,0.0,308.7969291344,0,2,17,0.5601260736,320,238,0.0],[2,2,0.811278124,0.055276382,0.025125628,199.0,1,3,20,0.5,323,304,2,1,0.5641394596,0.0,0.0,198.4755950332,0,3,19,0.9967125637,322,304,0.0],[1,1,0.0,0.038888889,0.005555556,180.0,0,4,1,1.0,321,239,1,1,0.7581420293,0.0,0.0,180.425972002,0,4,1,0.4131833512,322,239,0.0],[1,1,0.0,0.0,0.0,54.0,0,1,0,1.0,324,65,0,0,0.0,0.3486822743,0.0,54.6912326609,0,1,1,0.0,324,65,1.0],[1,1,0.0,0.115384615,0.076923077,26.0,0,4,2,1.0,325,66,0,0,0.0,0.0823395026,0.0,25.7968592574,0,4,1,1.0,325,65,0.0],[1,1,0.0,0.025,0.025,80.0,1,3,3,1.0,326,241,0,0,0.0258548891,0.4864547382,0.0,79.7817219026,0,3,2,0.9197966127,326,240,0.0],[1,2,0.0,0.0,0.0,87.5,0,1,0,0.5,1154,2,1,2,0.0,1.0,0.0,87.0128383266,0,0,1,1.0,1153,1,1.0],[1,1,0.0,0.0,0.0,42.0,0,1,0,1.0,330,70,1,2,0.4643051003,0.0,0.0,42.130910919,0,0,0,0.9998437212,329,69,0.0],[1,3,0.820404431,0.11827957,0.051971326,186.0,0,3,29,0.666666667,329,69,0,3,0.4264100418,1.0,0.8285141576,185.8919511608,0,3,28,0.3261108539,329,68,0.0],[1,1,0.0,0.009708738,0.004854369,206.0,0,5,10,1.0,331,71,1,0,0.0,0.1752569319,0.0,205.6463406844,0,4,10,0.9155793519,330,70,0.0],[1,1,0.0,0.013422819,0.003355705,298.0,0,4,11,1.0,332,242,0,0,0.1877217084,0.5474552248,0.7744650291,298.5160631889,1,3,11,1.0,331,242,0.0],[1,1,0.0,0.0,0.0,13.0,0,1,0,1.0,333,243,1,1,0.0,0.752291282,0.0,12.8037039007,0,0,0,0.4808948795,333,243,0.0],[1,1,0.0,0.0,0.002849003,351.0,0,1,2,1.0,334,244,0,0,0.0,0.0,0.0,350.7696374699,0,0,2,0.4125391772,333,243,0.0],[1,1,0.0,0.040948276,0.002155172,464.0,0,4,13,1.0,335,245,0,0,0.2526129304,0.0,1.0,463.9462620447,0,3,12,0.4092828126,334,244,0.0],[1,1,0.0,0.0,0.0,5.0,0,1,0,1.0,336,72,2,0,0.1046532914,0.0,0.0,4.6192996412,0,1,0,0.9800676256,335,71,0.0],[1,2,0.554778163,0.052158273,0.003597122,278.0,0,3,111,1.0,338,74,1,1,0.0,0.0,0.0867529578,278.164168987,0,2,111,1.0,338,73,0.0],[1,1,0.0,0.00326087,0.00326087,920.0,1,4,11,1.0,89,42,0,1,0.0,0.0,0.0,919.8531739434,1,3,10,0.9185014354,89,42,0.0],[1,1,0.0,0.241935484,0.096774194,186.0,0,4,10,1.0,90,44,0,0,0.0,0.5443893195,0.2052182415,185.1005785957,0,4,10,0.7504809803,89,44,0.0],[1,1,0.0,0.010224949,0.001363327,1467.0,0,5,11,1.0,91,45,0,1,0.0,0.2966739644,1.0,1466.5260520666,0,4,10,1.0,91,44,0.0],[1,2,0.61361902,0.042402827,0.01590106,283.0,0,4,2,0.5,93,44,1,1,1.0,0.4588939195,0.0,283.4866783161,0,4,1,1.0,93,44,0.0],[1,1,0.0,0.105371901,0.055096419,1452.0,0,6,6,1.0,94,2,1,0,0.1512721027,0.7257368413,0.0,1451.9545306343,0,6,5,1.0,93,1,0.0],[1,1,0.0,0.002571796,0.000428633,2333.0,0,4,11,1.0,95,46,1,1,0.0,0.1039806158,0.1989266551,2332.4448646874,0,4,10,0.7360714121,94,45,0.0],[1,2,0.810114059,0.342420938,0.029443839,458.5,0,4,11,1.0,340,247,1,0,0.3549829155,0.0,0.0,459.0342993283,0,4,10,0.9766994998,339,246,0.0],[1,1,0.0,0.1104,0.0048,625.0,0,3,5,1.0,341,248,0,0,0.0,0.7240705783,0.4035207982,624.4242248993,0,2,4,1.0,341,248,0.0],[1,1,0.0,0.011225444,0.000935454,1069.0,0,4,11,1.0,342,249,1,1,0.0,1.0,0.0,1068.7252570237,0,4,11,1.0,342,248,0.0],[1,1,0.0,0.085526316,0.006578947,152.0,0,4,20,1.0,343,250,0,1,0.0,0.8061444241,0.0,152.4721316787,0,3,20,0.6853319854,343,249,0.0],[1,1,0.0,0.054054054,0.027027027,37.0,0,2,11,1.0,344,75,1,0,0.4737633053,0.0,0.0,36.5869787374,0,1,11,0.3704551427,344,74,0.0],[1,1,0.0,1.357142857,0.0,28.0,0,1,1,1.0,345,76,1,1,0.0,0.7209269921,0.0,28.4044425194,0,1,1,1.0,344,75,0.0],[1,1,0.0,0.0078125,0.005208333,384.0,0,4,0,1.0,346,77,0,0,0.6107262877,0.0,0.9941498751,384.2496171401,1,3,0,1.0,345,76,0.0],[1,1,0.0,0.388059701,0.014925373,67.0,0,2,301,1.0,347,78,0,1,0.0,0.3655298176,0.6125106729,66.1153946729,0,1,301,1.0,348,77,0.0],[1,1,0.0,0.007575758,0.001262626,792.0,0,3,13,1.0,348,251,1,0,0.0,0.0,0.0,790.8333113345,0,3,12,1.0,348,250,0.0],[1,2,0.067110477,0.348154362,0.072147651,596.0,0,4,6,0.5,350,253,0,2,0.0,0.0499372965,0.0,595.6436336966,0,3,5,0.261862463,350,252,0.0],[1,2,0.113044389,0.492927864,0.068599717,707.0,0,3,7,1.0,352,255,0,2,0.0,0.4169560228,0.0,707.700358064,0,2,7,0.8138199111,351,254,0.0],[1,1,0.0,0.015957447,0.005319149,188.0,0,4,3,1.0,354,257,1,0,0.0,0.0,0.2179617278,187.5569625284,0,3,3,0.7967600663,353,256,0.0],[1,1,0.0,0.02677532,0.003492433,859.0,1,3,147,1.0,353,256,0,1,0.0,0.2775711207,0.0,859.3812432112,1,3,147,1.0,353,256,0.0],[1,3,0.858853381,0.028680688,0.045889101,174.3333333,0,3,12,0.666666667,357,81,1,2,0.0,0.269063904,0.0154151589,174.2660915939,0,2,11,0.0,356,80,0.0],[1,1,0.0,0.046153846,0.076923077,65.0,0,2,3,1.0,360,84,0,1,0.1509677011,0.0,0.0,64.4089514217,0,2,3,1.0,360,84,0.0],[1,2,0.990082951,0.663793103,0.293103448,58.0,0,1,9,1.0,359,83,1,2,0.8084491321,0.4664821894,0.6068263725,57.7345409705,0,1,9,1.0,359,82,1.0],[1,1,0.0,0.012121212,0.012121212,165.0,1,4,16,1.0,1155,91,2,0,0.0,0.0,0.0,165.0572429648,1,3,15,1.0,1153,90,0.0],[1,1,0.0,0.03125,0.03125,96.0,1,3,7,1.0,1156,235,1,0,0.0,0.0,0.0,95.7151511183,0,3,7,1.0,1156,235,0.0],[2,5,0.838837611,0.059430122,0.036363636,737.0,0,4,904,0.8,100,95,1,4,0.0,0.0,0.14342567,736.7385236435,0,3,904,0.2239813805,101,95,0.0],[1,1,0.0,0.014018692,0.004672897,214.0,0,3,14,1.0,101,49,0,1,0.0,0.0634766789,0.1369230552,214.0694785756,0,2,13,0.9340061039,100,48,0.0],[3,4,0.896198378,0.009343148,0.009060023,883.0,0,6,118,1.0,1160,903,2,3,1.0,0.0,0.1046438619,883.3977964403,0,6,117,0.9856767206,1159,903,0.0],[1,1,0.0,0.017857143,0.017857143,56.0,0,2,344,1.0,1161,8,1,2,0.5735334778,0.1643634545,0.0,56.0239777544,0,3,344,1.0,1161,9,0.0],[1,9,0.554021806,0.030357571,0.030477562,926.0,0,5,538,1.0,1170,795,0,8,0.3663773715,0.2315143511,0.0,926.259541841,0,4,537,0.0,1170,795,0.0],[1,3,0.980834038,0.001616379,0.001616379,1237.333333,0,5,0,0.333333333,1173,798,1,2,0.8569353619,0.0,0.0,1238.0690662455,0,5,1,0.0,1173,797,0.0],[1,1,0.0,0.019704433,0.019704433,203.0,0,2,0,1.0,1174,799,1,0,0.7164436422,0.0,0.0,202.7539816883,0,2,0,0.1209991166,1174,799,0.0],[1,2,0.918295834,0.002225189,0.003115265,1123.5,0,3,0,1.0,1176,801,0,2,1.0,0.0,0.0,1122.9548470644,0,3,0,1.0,1176,800,0.0],[1,1,0.0,0.003388395,0.003388395,2361.0,0,4,0,1.0,1177,802,1,0,0.8705376193,0.21442466,0.3274211634,2360.3157575638,0,4,0,0.3696033205,1177,801,0.0],[1,1,0.0,0.129251701,0.095238095,147.0,1,1,7,1.0,1178,3,1,2,0.0554757265,0.1768607754,0.2115240147,146.0537170902,1,1,7,1.0,1178,2,0.0],[1,1,0.0,0.006802721,0.006802721,147.0,0,1,0,1.0,1179,4,0,0,0.6160109428,0.1138103133,0.0,147.2917036479,0,0,0,1.0,1179,3,0.0],[1,1,0.0,0.046666667,0.006666667,150.0,0,1,0,1.0,1180,5,0,0,0.0,0.5882366894,0.203243828,150.6468069673,0,1,0,0.4344571304,1181,4,0.0],[1,1,0.0,0.11409396,0.140939597,149.0,0,1,0,1.0,1181,6,0,0,0.0,0.0,1.0,148.8361217702,1,0,0,0.7387448892,1181,6,0.0],[2,2,0.155168746,0.503703704,0.88,337.5,0,1,4,1.0,362,343,2,1,0.3533149035,0.7353661848,1.0,337.2082034134,0,0,3,0.8163370244,361,342,0.0],[10,687,0.864220227,1.331029299,1.211043814,168.4701601,0,7,103931,0.411935953,1868,1868,9,687,0.0581737571,1.0,0.8379314848,168.6357369309,0,6,103930,1.0,1867,1867,1.0],[9,632,0.853901905,0.246165205,0.245461652,182.1677215,0,7,0,0.001582278,2500,2496,8,632,1.0,0.4567489805,0.9101332666,182.4220075898,0,7,0,0.2886874257,2500,2495,1.0],[5,86,0.894388869,0.01458421,0.013097742,414.5930233,0,5,86,0.011627907,2586,2500,4,85,1.0,0.0690880531,0.5755265477,414.8207093967,0,4,86,0.7348753298,2586,2500,1.0],[8,413,0.893762378,0.046436744,0.046312498,233.8571429,0,7,337,0.007263923,2999,2988,8,411,1.0,0.0,0.1944002638,233.7145335065,0,7,337,0.6103866975,2998,2988,1.0],[1,1,0.0,0.016891892,0.003378378,296.0,1,3,2,1.0,3000,1772,0,1,0.0,0.5956975308,0.4997073324,295.5278167942,0,2,1,0.4863016686,2999,1772,0.0],[1,1,0.0,0.013468013,0.006734007,297.0,1,3,0,1.0,3001,1773,0,0,0.5958029419,0.0,0.2499097413,297.980411314,0,3,0,0.8810106476,3001,1772,0.0],[1,1,0.0,0.0,0.0,264.0,0,1,0,1.0,363,2,1,0,0.0,0.4440771007,0.9720212018,263.6351931511,0,1,0,1.0,362,1,1.0],[1,1,0.0,0.327014218,0.028436019,633.0,0,2,3,1.0,364,259,1,1,0.0,0.7442434535,0.2742765897,633.0660537484,0,1,2,0.5352835289,364,258,1.0],[2,3,0.475662837,0.083783784,0.043243243,246.6666667,0,2,9,0.333333333,367,347,2,2,0.5571738333,0.3140013907,0.0718825718,246.5955275725,1,2,8,1.0,366,346,0.0],[1,1,0.0,0.398601399,0.003496503,286.0,0,5,3,1.0,368,1,0,2,0.1059559392,0.0,0.2814485764,285.2647076679,1,5,2,0.3268102141,367,0,0.0],[1,1,0.0,0.001592357,0.001592357,628.0,0,2,0,1.0,369,261,0,0,0.0583769128,0.3426636179,0.0,628.3747699005,0,1,0,1.0,368,260,0.0],[2,28,0.910745774,0.01616586,0.017170518,391.0357143,0,4,113,0.142857143,3029,2744,2,28,1.0,0.0,0.4468726694,390.7453781365,1,4,112,0.3310816054,3028,2744,0.0],[1,1,0.0,0.018939394,0.018939394,264.0,0,1,1,1.0,370,3,1,1,0.1979593558,0.0,0.0,263.8657713391,0,0,0,1.0,370,2,0.0],[1,1,0.0,0.013888889,0.013888889,72.0,0,2,0,1.0,371,88,0,0,0.1873414182,0.0,1.0,72.068291936,0,2,0,0.9688329973,371,87,0.0],[1,1,0.0,0.008319468,0.078202995,601.0,0,2,0,1.0,372,262,1,1,0.0748070044,0.0,0.0,600.7357658516,1,1,0,0.2775706388,372,261,0.0],[1,1,0.0,0.067307692,0.076923077,104.0,0,3,0,1.0,3030,946,1,1,0.0833086333,0.0,0.0583969048,104.7429614855,0,2,0,1.0,3029,945,1.0],[1,1,0.0,0.006183746,0.006183746,1132.0,0,4,4,1.0,373,263,0,0,0.0,0.6257281461,0.128134133,1131.9555759691,0,4,3,0.9968708692,373,263,0.0],[2,2,0.295560778,0.144772118,0.009383378,373.0,0,2,0,1.0,375,353,1,2,0.2576481066,0.6367468257,0.1834370992,374.307786252,0,2,0,1.0,374,353,1.0],[1,1,0.0,0.067307692,0.057692308,104.0,1,3,0,1.0,3031,947,1,1,0.0,0.0,0.229729802,103.9237762909,0,3,0,1.0,3030,945,0.0],[1,1,0.0,0.090909091,0.090909091,22.0,0,3,5,1.0,3032,948,1,0,0.3001415972,0.0,0.0,23.0605580499,0,3,4,1.0,3032,948,0.0],[1,1,0.0,0.001748252,0.000582751,1716.0,0,6,4,1.0,3033,124,1,0,0.0,0.0,0.0770443808,1715.787168873,0,6,4,0.5293174556,3033,124,0.0],[1,1,0.0,0.002205072,0.002205072,907.0,1,3,4,1.0,3034,1800,1,1,0.0,0.2597841498,0.0,906.8414914976,0,3,4,1.0,3033,1801,1.0],[1,2,0.650022422,0.033707865,0.033707865,89.0,1,4,9,1.0,3036,1802,0,2,0.8367671065,0.2395500734,0.0,89.3429037392,1,4,9,1.0,3034,1801,1.0],[1,1,0.0,0.023255814,0.023255814,86.0,0,3,4,1.0,3037,949,2,1,0.0,0.5033777031,1.0,85.4499079382,0,2,3,1.0,3037,948,0.0],[1,1,0.0,0.029579067,0.029579067,879.0,1,4,4,1.0,102,48,0,0,0.0184014985,0.245855713,0.0,879.2384291085,0,3,4,0.4293666712,101,48,0.0],[1,1,0.0,0.007751938,0.011627907,1032.0,1,4,0,1.0,103,49,0,1,0.0,0.0,0.0,1031.8230746419,0,3,0,1.0,103,47,0.0],[1,1,0.0,0.031088083,0.010362694,193.0,0,4,5,1.0,104,50,0,0,0.0,0.2838983001,0.0,193.0953115551,0,3,5,0.3526337106,104,50,0.0],[1,1,0.0,0.009287926,0.00619195,323.0,1,3,5,1.0,3038,1803,1,1,0.4918837206,0.0850734475,0.0,322.1082978211,0,4,4,1.0,3036,1802,0.0],[1,1,0.0,0.002205072,0.002205072,907.0,1,3,1,1.0,3039,1804,1,0,0.183691652,0.2750384946,0.0,906.5413577882,1,2,0,0.5887738283,3038,1803,0.0],[1,1,0.0,0.018461538,0.018461538,325.0,1,3,0,1.0,3040,1805,0,1,0.0,0.0,0.0,324.7235723517,1,3,0,0.4469149868,3039,1804,0.0],[1,1,0.0,0.1002331,0.1002331,1716.0,0,6,1,1.0,3041,125,1,1,0.0,0.0,1.0,1717.0482311628,0,6,0,0.6508343003,3040,125,1.0],[1,1,0.0,0.048076923,0.009615385,104.0,0,3,1,1.0,3042,950,1,1,0.0393197541,0.3840265607,0.0,103.4785632522,0,2,1,0.170892905,3042,950,0.0],[1,1,0.0,0.057142857,0.0,70.0,0,3,2,1.0,3043,1806,0,1,0.0,0.6346083822,0.0553154162,69.7802290998,1,2,2,0.7836377618,3042,1806,0.0],[1,1,0.0,0.026666667,0.166666667,150.0,1,3,7,1.0,376,265,1,0,0.0,0.0110826755,0.0,149.5891192935,0,2,7,0.6071728161,375,264,0.0],[1,1,0.0,0.003205128,0.003205128,936.0,0,5,7,1.0,377,266,1,1,0.0,0.0,0.3984825373,935.6253049235,0,4,6,0.5775167377,376,265,0.0],[2,2,0.74248757,0.015873016,0.017636684,283.5,1,3,14,0.5,379,357,1,2,0.4706066597,0.0,0.1208984941,283.5508218481,0,3,14,1.0,378,357,1.0],[1,4,0.365218346,0.0,0.136490251,89.75,0,2,36,0.25,3047,41,0,3,0.5943995396,0.4051673597,0.0,90.4660867115,0,1,36,0.518594517,3046,40,0.0],[1,1,0.0,0.014925373,0.074626866,67.0,0,3,2,1.0,3048,1807,0,1,0.0,0.0,0.4000235706,67.2754637139,0,3,2,1.0,3047,1806,0.0],[1,1,0.0,0.311111111,1.4,90.0,0,3,8,1.0,105,51,0,0,0.0,0.111183465,1.0,89.7630940225,0,2,8,1.0,104,50,0.0],[1,1,0.0,0.153846154,0.346153846,26.0,1,2,9,1.0,3049,951,0,0,0.4376486049,0.3109528575,0.8209648205,26.1454688796,0,1,9,1.0,3048,950,1.0],[1,1,0.0,0.027339642,0.004206099,951.0,0,5,3,1.0,380,268,1,0,0.0,0.0,0.0,951.1478114222,0,4,2,0.862397369,379,267,0.0],[1,1,0.0,0.030769231,0.015384615,65.0,0,4,11,1.0,381,269,0,0,0.4582504681,0.2102457484,0.0,65.0268449458,0,4,10,1.0,380,268,0.0],[1,2,0.256900065,0.301385681,0.099307159,433.0,0,3,9,1.0,383,271,0,2,0.1493714954,0.353132488,0.5454480149,432.0468068146,0,2,9,0.9050243133,382,270,1.0],[1,1,0.0,0.03030303,0.015151515,66.0,0,5,10,1.0,384,91,1,1,0.0,0.1549046953,0.8047540227,66.3241096318,0,5,10,0.0,383,91,0.0],[1,1,0.0,0.044117647,0.014705882,68.0,0,3,3,1.0,385,92,1,1,0.697952061,0.0,0.0,67.9676983123,0,3,3,1.0,385,92,0.0],[2,15,0.72019796,0.055100095,0.050905624,349.6666667,0,5,132,0.333333333,3064,2773,2,14,0.606880782,0.0,0.3191822487,349.2839144266,0,5,131,0.0,3063,2772,1.0],[1,1,0.0,0.008130081,0.004065041,246.0,0,3,10,1.0,386,272,1,1,0.0,0.2418594793,0.9299223113,246.1532939995,0,3,10,0.53591541,385,272,0.0],[1,1,0.0,0.004268293,0.001219512,1640.0,0,5,10,1.0,387,273,0,1,0.8661300289,0.2209341477,0.6205490236,1639.6659368454,0,5,10,1.0,386,272,0.0],[1,2,0.458685816,0.006972112,0.023904382,502.0,0,5,0,1.0,389,275,1,2,0.7295772142,0.0,0.4971893049,501.9102071099,0,4,0,1.0,389,274,0.0],[1,1,0.0,0.089256198,0.133884298,605.0,0,3,0,1.0,390,276,0,0,0.0,0.0,0.201129722,606.6468535686,0,2,0,0.6190017808,390,276,0.0],[1,2,0.985228136,0.015267176,0.038167939,65.5,0,5,0,1.0,392,94,1,2,1.0,0.5430891518,0.0,65.4357637157,0,5,0,0.731742639,390,94,0.0],[1,2,1.0,0.128205128,0.025641026,39.0,0,3,22,0.5,3736,2612,0,1,1.0,0.1642635027,0.0,39.3554194003,0,3,22,0.0,3736,2611,0.0],[1,1,0.0,0.058823529,0.019607843,204.0,0,4,0,1.0,3065,957,1,0,0.0,0.0,0.0,203.227521779,0,3,0,1.0,3065,957,0.0],[1,1,0.0,0.024509804,0.024509804,204.0,0,4,0,1.0,3066,958,1,1,0.0171957366,0.0,0.9463840821,203.6507878727,0,3,0,0.6429099043,3066,958,0.0],[5,68,0.971897418,0.006312985,0.006312985,507.8235294,0,6,564,0.191176471,3134,2113,4,68,1.0,0.0,0.0,507.5360547685,0,5,563,0.2777010998,3134,2113,1.0],[1,1,0.0,0.014568765,0.013986014,1716.0,1,6,0,1.0,3135,127,1,1,0.0,0.627446636,0.0,1716.5664307298,0,6,0,1.0,3135,126,1.0],[1,1,0.0,0.028199566,0.001084599,922.0,0,3,6,1.0,393,277,1,0,0.0,0.1657720002,0.8609610931,921.900382792,0,2,6,0.410179039,393,277,0.0],[1,1,0.0,0.010309278,0.005154639,194.0,0,4,8,1.0,106,52,0,0,0.0,0.0,0.2391330976,194.647953048,0,3,8,1.0,105,52,0.0],[1,1,0.0,0.012195122,0.012195122,246.0,1,4,2,1.0,107,53,0,0,0.2732974493,0.1830426454,0.0,245.8508260956,0,4,2,0.1241015343,106,52,0.0],[1,1,0.0,0.463840399,0.02244389,401.0,0,4,2,1.0,108,54,1,1,0.0436769707,0.760201541,0.012118721,400.3808216607,0,4,1,0.6966182422,108,53,0.0],[1,1,0.0,0.270696452,0.006570302,761.0,0,3,12,1.0,109,55,0,0,0.344418563,0.252642733,0.0,761.3806352745,0,2,11,0.9894694889,108,55,0.0],[1,1,0.0,0.077863128,0.083798883,2864.0,1,4,12,1.0,110,56,1,1,0.0,0.1287515045,0.7278964665,2863.8610386711,1,3,11,1.0,109,56,0.0],[1,1,0.0,0.040362438,0.037479407,2428.0,1,3,2,1.0,111,57,0,1,0.327657837,0.0,0.3249204909,2427.5997706227,1,2,1,1.0,110,57,0.0],[1,1,0.0,0.551724138,0.068965517,29.0,0,4,12,1.0,112,50,1,1,0.5973341564,0.0,0.0,28.3589880427,0,4,11,0.1209242272,111,50,1.0],[1,1,0.0,0.015555556,0.002222222,450.0,0,3,12,1.0,113,51,1,2,0.1589904024,0.0,0.0,450.1824919781,0,3,11,1.0,113,51,0.0],[1,1,0.0,0.008474576,0.004237288,236.0,0,4,12,1.0,114,52,1,1,0.010928877,0.5953028903,0.0,236.2341658683,0,4,11,0.9145890904,114,51,0.0],[1,2,0.997852777,0.031628533,0.00538358,743.0,0,4,25,1.0,116,54,0,2,1.0,0.2798494553,0.1063061558,741.6930104071,0,4,25,1.0,115,54,1.0],[1,1,0.0,0.181818182,0.181818182,11.0,0,3,3,1.0,394,278,1,0,0.0,0.5853037863,0.0,10.2862179554,0,2,3,1.0,394,278,0.0],[1,1,0.0,0.020671835,0.00129199,774.0,1,3,10,1.0,395,279,0,0,0.0,0.0,0.8661922268,774.3733881164,0,2,8,0.9167954619,394,279,0.0],[1,1,0.0,0.010471204,0.010471204,191.0,0,3,4,1.0,396,280,0,0,0.1813873767,0.1540482672,0.0,190.9273236449,0,2,4,1.0,396,280,0.0],[1,1,0.0,0.005291005,2.142857143,189.0,0,2,4,1.0,397,95,0,1,0.0,0.0,1.0,189.5801201548,0,2,4,0.7410654029,397,95,0.0],[1,1,0.0,0.006430868,0.000643087,1555.0,0,3,10,1.0,398,281,0,1,0.9118512458,0.0309693411,0.2444776692,1555.2714917003,0,3,10,0.867877435,398,280,0.0],[1,1,0.0,0.061032864,0.000938967,1065.0,0,3,4,1.0,399,282,0,1,0.2359436894,0.0,0.0,1064.9844512542,0,3,3,1.0,400,282,0.0],[1,2,0.970950594,0.050167224,0.08361204,149.5,0,4,4,1.0,3137,960,1,2,0.86491628,0.3371456365,0.1864112756,149.8530844134,0,3,3,0.4727833524,3136,960,1.0],[1,1,0.0,0.005405405,0.037837838,185.0,1,2,0,1.0,3138,961,1,0,0.0,0.723912095,0.7995362136,185.240586267,0,2,0,1.0,3137,960,0.0],[1,1,0.0,0.016216216,0.016216216,185.0,0,2,0,1.0,3139,962,1,2,0.5118285031,0.0,0.0,185.1711640206,0,2,0,0.7549783144,3138,962,0.0],[1,1,0.0,0.012790698,0.012209302,1720.0,1,6,5,1.0,3140,128,0,1,0.0,0.0,0.2833555089,1721.3515193744,1,6,5,1.0,3139,128,1.0],[1,1,0.0,0.002967359,0.001186944,1685.0,1,4,15,1.0,3141,129,1,1,0.0177781549,0.0582770933,0.2723318969,1685.179907202,1,4,15,0.4214203221,3140,128,0.0],[1,1,0.0,0.003409091,0.001136364,880.0,1,4,11,1.0,3142,1881,0,1,0.0,0.6274644374,0.2132654394,879.7607272784,0,3,11,1.0,3141,1880,0.0],[1,1,0.0,0.0,0.0,215.0,0,1,0,1.0,400,4,1,1,0.7000705921,0.0,0.0,214.7995901894,0,0,0,1.0,400,3,1.0],[1,1,0.0,0.091549296,0.0,710.0,0,2,12,1.0,401,283,1,1,0.0,0.6284435226,0.0,709.63268076,0,2,11,0.51480069,400,283,0.0],[1,1,0.0,0.037974684,0.0,79.0,0,2,12,1.0,402,96,1,0,0.7848999291,0.6105270901,0.0,79.5646071935,0,3,11,1.0,402,96,0.0],[1,1,0.0,0.522727273,0.002272727,440.0,0,5,6,1.0,403,2,0,0,0.0,0.2875272381,0.0,439.142792842,0,4,6,1.0,403,2,1.0],[1,1,0.0,0.000593824,0.002375297,1684.0,0,4,1,1.0,3143,130,1,1,0.0,0.0,0.5547120393,1683.6190320777,0,3,0,0.4967201963,3142,129,0.0],[1,2,0.934068055,0.005978261,0.004891304,920.0,1,4,16,1.0,3145,132,0,2,1.0,0.0964913087,0.0,919.9193295341,0,4,16,0.6508261875,3144,132,0.0],[1,1,0.0,0.001137656,0.003412969,879.0,0,4,1,1.0,3146,1882,1,1,0.0,0.4081954007,0.4121132155,878.7612029012,0,3,0,0.0,3146,1881,0.0],[1,1,0.0,0.001186944,0.001186944,1685.0,1,4,0,1.0,3147,133,0,0,0.3350592741,0.0,0.2254475773,1685.6844471576,0,3,0,1.0,3147,133,0.0],[1,2,0.811278124,0.002989537,0.002989537,669.0,0,5,6,1.0,118,59,0,2,0.7319395841,0.3979175963,0.0,669.2021178435,0,6,6,0.9354072679,117,58,0.0],[1,1,0.0,0.001163467,0.001163467,1719.0,1,6,1,1.0,119,3,1,0,0.0,0.0,0.9190453641,1719.1176697328,0,6,1,1.0,119,3,0.0],[1,1,0.0,0.030150754,0.005025126,199.0,0,4,4,1.0,120,60,1,1,0.0,0.5066283374,0.067715911,198.8631339125,0,3,3,0.0,121,59,0.0],[1,1,0.0,0.098958333,0.026041667,192.0,1,2,2,1.0,3148,963,1,0,0.0,0.9455913331,0.2503630211,191.261385478,1,2,1,1.0,3148,962,1.0],[1,1,0.0,0.02688172,0.102150538,186.0,1,2,0,1.0,3149,964,1,1,0.1517697374,0.3561499788,0.0,185.1511007934,1,1,0,0.7370494781,3148,963,0.0],[1,1,0.0,0.016997167,0.026912181,706.0,1,3,1,1.0,404,284,1,1,0.0,0.0777809546,0.1501324025,705.7237374924,0,2,0,1.0,403,283,0.0],[1,1,0.0,0.022140221,0.022140221,271.0,1,3,17,1.0,405,285,1,0,0.0,0.356546423,0.0,271.9613830542,1,3,16,0.8658523381,404,284,0.0],[1,1,0.0,0.020408163,0.049562682,343.0,1,3,17,1.0,406,286,0,1,0.0843452752,0.0,0.2555869502,343.0778364544,0,2,16,1.0,405,285,0.0],[1,1,0.0,0.001234568,0.000411523,2430.0,0,3,5,1.0,121,61,1,1,0.0,0.1078805197,0.0,2430.199216348,0,3,4,0.9488368589,120,60,0.0],[1,1,0.0,0.008893281,0.003952569,1012.0,1,2,18,1.0,3150,70,1,1,0.0322669307,0.0,0.0,1012.4449075328,1,2,18,0.3439596611,3149,70,0.0],[2,7,0.790234504,0.087557604,0.066820276,124.0,1,4,107,0.285714286,3157,999,1,7,1.0,0.0,0.3955827598,123.9145635803,0,4,107,0.0873272726,3157,998,0.0],[1,1,0.0,0.004237288,0.008474576,236.0,0,4,0,1.0,3158,966,1,0,0.0,0.0,0.0,235.7007476535,0,5,0,0.1522154721,3158,965,0.0],[1,1,0.0,0.001416431,0.001416431,706.0,0,3,1,1.0,407,287,1,0,0.8401785943,0.0,0.0,706.7139786478,0,3,1,0.9211078608,405,286,0.0],[1,1,0.0,0.003305785,0.003305785,605.0,1,3,8,1.0,3159,1883,0,1,0.0,0.0455749208,0.0,605.1827856568,1,1,8,1.0,3158,1883,0.0],[1,1,0.0,0.024746907,0.003374578,889.0,1,4,2,1.0,3160,1884,1,1,0.1527910571,0.0818374849,0.0,889.6591988856,1,3,1,1.0,3160,1883,0.0],[2,2,0.964078765,0.011350738,0.00908059,440.5,0,3,24,1.0,3162,2852,1,1,1.0,0.464938765,0.6133685718,440.0356731148,0,3,24,1.0,3162,2853,1.0],[1,1,0.0,0.052631579,0.0,19.0,1,2,20,1.0,3163,968,1,0,0.1672623753,0.6846299612,0.56356345,19.0375569035,1,2,20,0.8194285048,3162,967,0.0],[1,2,0.949452015,0.015277778,0.011111111,360.0,0,5,30,1.0,409,289,1,1,1.0,0.5977825018,0.0535076666,360.5905280425,0,4,29,1.0,410,288,1.0],[1,2,0.629249224,0.004854369,0.025889968,309.0,0,4,42,0.5,411,98,0,3,0.9829761187,0.0,0.3654861019,309.3189397319,0,4,41,1.0,411,98,0.0],[1,1,0.0,0.008450704,0.0,710.0,1,3,3,1.0,412,290,1,0,1.0,0.0,0.2588658206,709.4184593768,0,2,2,1.0,411,290,0.0],[1,1,0.0,0.004716981,0.0,636.0,0,2,12,1.0,413,291,0,0,0.6071291956,0.4239936901,0.9600224161,635.7360791401,0,1,11,1.0,413,290,0.0],[1,1,0.0,0.010752688,0.010752688,186.0,0,2,6,1.0,3164,969,1,1,0.0,0.0,0.0,186.3633367105,0,2,5,1.0,3164,968,1.0],[1,1,0.0,0.012048193,0.012048193,166.0,0,4,24,1.0,3165,134,1,0,0.5950979802,0.2089600802,0.0,166.9750990093,0,4,23,1.0,3164,134,0.0],[1,1,0.0,0.012048193,0.012048193,166.0,0,4,0,1.0,3166,135,1,1,0.0520342707,0.0,0.2057848764,166.33583849,0,3,0,0.7899891837,3165,134,0.0],[1,1,0.0,0.012048193,0.012048193,166.0,0,4,0,1.0,3167,136,0,0,0.0,0.4177413638,0.429777044,164.7297109257,0,4,0,1.0,3166,137,0.0],[1,1,0.0,0.012048193,0.012048193,166.0,0,4,0,1.0,3168,137,1,1,0.1962465525,0.1060515574,0.0504782862,165.7275229779,0,4,0,0.9883930425,3168,136,0.0],[1,1,0.0,0.012048193,0.012048193,166.0,0,4,0,1.0,3169,138,1,0,0.0,0.1211598987,0.2903199181,166.5373537583,0,3,0,0.0,3169,137,0.0],[1,1,0.0,0.029411765,0.003095975,646.0,1,2,2,1.0,414,292,1,1,0.1706225765,0.0,0.0,646.0290987795,1,2,2,1.0,413,293,0.0],[1,3,0.198079438,0.139197267,0.017506405,780.6666667,1,4,40,1.0,417,18,0,3,0.8593184419,0.0,0.1448681845,780.2659461986,0,4,39,0.6785513374,417,17,1.0],[1,1,0.0,0.052325581,0.01744186,172.0,0,4,1,1.0,418,19,1,0,0.0,0.5867425127,0.3316175124,171.5648989198,0,3,1,0.9678647116,417,18,0.0],[1,1,0.0,0.192771084,0.008032129,249.0,0,1,8,1.0,420,6,1,1,0.8599303764,0.0,0.0,248.5203639006,0,1,8,0.8401126158,419,6,1.0],[1,1,0.0,0.0,0.0,76.0,0,1,0,1.0,419,5,1,0,0.0,0.0,0.0,75.7614677496,0,1,0,0.7215739535,418,4,1.0],[1,1,0.0,0.010752688,0.010752688,186.0,1,2,2,1.0,3170,970,0,1,0.1907602702,1.0,0.2951996841,185.8773154528,1,1,2,1.0,3169,970,0.0],[1,1,0.0,0.047381546,0.049875312,401.0,0,4,13,1.0,122,62,1,0,0.0,0.6273586479,0.0,400.4843785674,0,4,13,1.0,121,61,1.0],[1,1,0.0,0.010752688,0.010752688,186.0,1,2,1,1.0,3171,971,1,1,0.0,0.5759454559,0.0,185.6085376892,1,2,1,0.9745720508,3170,970,0.0],[1,1,0.0,0.2,0.2,10.0,0,3,26,1.0,3737,740,0,1,0.0,0.6696110952,0.0,10.2039573955,0,3,26,1.0,3737,738,0.0],[1,1,0.0,0.274725275,0.252747253,91.0,0,3,23,1.0,123,63,0,1,0.0,0.0,0.0,90.8050827189,0,2,23,1.0,123,62,0.0],[1,1,0.0,0.35483871,0.258064516,31.0,0,3,32,1.0,124,64,0,1,0.0,0.0,0.348207607,30.6819466222,0,2,32,1.0,123,63,0.0],[1,1,0.0,0.013333333,0.013333333,450.0,0,3,19,1.0,125,55,0,0,0.0,0.0,0.0,450.4520111117,0,3,19,0.993123944,125,55,0.0],[1,2,0.339855078,0.037084399,0.00341006,1173.0,0,5,48,0.5,422,294,1,1,0.0,0.0868259816,0.194657355,1173.5556540415,0,4,48,0.2843747769,422,294,1.0],[1,2,0.942683189,0.010603589,0.009787928,613.0,0,3,44,1.0,424,296,0,2,0.8503283325,0.0,0.5139017896,613.0208511206,0,3,43,0.8937832819,423,296,0.0],[1,1,0.0,0.093333333,0.093333333,75.0,1,3,36,1.0,126,56,1,0,0.0,0.0,0.0,75.6423395565,1,2,36,0.5905435506,125,56,0.0],[2,2,0.151096971,0.155647383,0.034435262,363.0,1,3,46,1.0,426,396,1,1,0.1609990606,0.0,0.0,362.8849988794,1,2,44,1.0,426,396,1.0],[2,2,0.863120569,0.003643935,0.003643935,960.5,0,4,27,1.0,3173,1111,1,1,0.4724962562,0.8331903293,0.0234320624,959.8642686153,0,3,26,0.8233054586,3173,1111,1.0],[1,1,0.0,0.021089631,0.004100762,1707.0,0,5,4,1.0,427,298,0,0,0.7171412741,0.0,0.0,1706.3432244422,0,4,4,0.6218245679,426,298,0.0],[1,1,0.0,0.045714286,0.028571429,175.0,0,4,14,1.0,428,20,1,1,0.0,0.0,0.2043084459,174.0794879519,0,3,14,1.0,427,19,0.0],[1,1,0.0,0.026847978,0.025801953,2868.0,1,4,27,1.0,127,65,0,1,0.0,0.0,0.3187822234,2867.4189493887,0,4,26,1.0,128,64,0.0],[1,1,0.0,0.79245283,0.150943396,53.0,0,3,8,1.0,128,66,0,1,0.0,1.0,0.3225286979,52.7605848959,0,3,8,0.804689087,128,67,0.0],[1,1,0.0,0.0,0.0,50.0,0,1,0,1.0,429,7,1,1,0.0,0.791068721,0.3020457315,49.9652812365,0,1,0,1.0,428,7,1.0],[1,1,0.0,0.010404624,0.003468208,865.0,1,4,44,1.0,430,299,1,2,0.0,0.5611112702,0.0253849538,864.8481082783,0,3,44,0.8382741132,430,298,0.0],[1,1,0.0,0.014869888,0.000929368,1076.0,1,3,10,1.0,431,300,0,0,1.0,0.7851933773,0.0,1075.561557083,1,2,9,1.0,430,299,0.0],[1,1,0.0,0.010416667,0.010416667,192.0,1,4,47,1.0,3174,1886,0,1,0.1588565477,0.0,0.0,191.8932887665,1,3,47,1.0,3174,1884,0.0],[2,30,0.974391051,0.006495013,0.006185726,431.1,0,6,1201,0.266666667,3204,2888,2,30,0.2347650958,0.3623398475,0.5594140728,431.439219164,0,6,1200,0.1883298905,3204,2888,1.0],[1,1,0.0,0.014705882,0.029411765,204.0,0,4,0,1.0,3205,974,0,1,0.0872741007,0.0,0.0481364671,204.6952195481,0,3,0,0.1021229624,3205,973,0.0],[1,1,0.0,0.290322581,0.177419355,62.0,0,3,8,1.0,129,67,1,0,0.0,1.0,0.2864067551,62.0147888617,0,3,8,0.8428808854,128,67,0.0],[1,1,0.0,0.024449878,0.002444988,409.0,1,4,22,1.0,130,68,1,0,0.3188533636,0.0,1.0,409.7501789398,1,4,22,1.0,129,68,1.0],[1,1,0.0,0.007117438,0.007117438,281.0,0,4,1,1.0,131,69,0,1,0.0,0.0,0.0,279.5318762075,0,3,1,0.6259154704,130,68,0.0],[1,1,0.0,0.236914601,0.253443526,363.0,0,4,47,1.0,132,70,0,1,1.0,0.3350098555,0.0362845429,363.0120665689,0,4,47,0.9728067253,131,69,0.0],[1,1,0.0,0.001046025,0.001046025,2868.0,1,4,8,1.0,133,71,1,0,0.0120768209,0.7652464973,0.2571340425,2868.7109496652,0,4,7,1.0,133,70,0.0],[1,1,0.0,0.235751295,0.020725389,386.0,0,3,47,1.0,134,72,2,1,0.02224926,0.0,0.014089335,385.9195781067,0,3,46,0.7363884448,134,72,0.0],[1,1,0.0,0.444444444,0.04040404,99.0,0,3,47,1.0,136,74,1,1,0.3132427207,0.0,0.0,98.1923971253,0,2,47,1.0,135,73,0.0],[1,1,0.0,0.014005602,0.014005602,357.0,0,4,47,1.0,135,73,1,0,0.3813375319,0.0989649613,0.1139160653,356.6700863658,0,4,46,0.7354706513,134,73,0.0],[1,1,0.0,0.094117647,0.2,85.0,0,3,16,1.0,137,75,1,1,0.0,0.7848609816,0.0,85.6416692352,0,3,15,0.0587076345,137,74,0.0],[1,1,0.0,0.142857143,0.142857143,21.0,0,3,48,1.0,138,57,1,1,0.1194927916,0.0,0.0,21.0681236398,0,3,48,0.0,137,57,0.0],[1,1,0.0,0.034554974,0.019895288,955.0,0,4,35,1.0,139,58,0,1,0.1273038627,0.0,0.0778838083,955.4967628971,0,4,35,1.0,138,58,0.0],[1,1,0.0,0.009174312,0.009174312,545.0,0,3,35,1.0,140,59,1,1,0.0,0.0,0.5489543143,545.3466100856,0,2,34,0.815004642,139,59,0.0],[1,1,0.0,0.006342495,0.006342495,473.0,0,5,26,1.0,141,76,0,1,0.0455251716,0.0,0.1175670232,473.8033186486,0,5,25,1.0,141,75,0.0],[1,1,0.0,0.011627907,0.011627907,172.0,0,4,43,1.0,142,77,1,0,0.0,0.0,0.3602620064,171.8320125773,0,4,43,1.0,141,76,0.0],[1,1,0.0,0.011904762,0.011904762,168.0,0,3,47,1.0,143,78,0,1,0.0,0.0,0.4265119677,167.3091296745,0,2,47,1.0,142,77,0.0],[1,1,0.0,0.001766784,0.001766784,1132.0,0,5,37,1.0,144,79,1,1,0.0067281959,0.0,0.0,1132.5241775692,0,5,36,1.0,144,78,0.0],[1,1,0.0,0.024017467,0.006550218,458.0,0,3,16,1.0,145,60,0,0,0.5732877402,0.7312906044,0.1548894066,457.9059700605,0,3,16,0.5798133127,145,60,0.0],[1,1,0.0,0.12962963,0.050925926,216.0,0,4,31,1.0,146,80,1,0,0.1128022538,0.2202653873,0.1942475997,216.0963830137,0,4,30,1.0,145,80,1.0],[1,1,0.0,0.078740157,0.035433071,254.0,1,4,28,1.0,432,301,1,1,0.0759507206,0.7607795032,0.0,252.9393971852,0,4,27,0.4069932013,431,301,0.0],[1,1,0.0,0.005512679,0.002205072,907.0,0,3,39,1.0,433,302,0,1,0.0,0.6898470493,0.0,907.0055072609,0,3,38,1.0,432,301,0.0],[1,1,0.0,0.032407407,0.00462963,216.0,0,3,45,1.0,434,303,1,0,0.0,0.6011124246,0.1395076187,216.5273937821,0,2,45,0.7271306812,434,302,0.0],[1,1,0.0,0.009803922,0.009803922,204.0,1,5,3,1.0,435,100,0,0,0.0,0.0,0.3754621066,203.4984964532,0,6,2,0.7183718265,434,99,0.0],[1,5,0.651085595,0.079504388,0.022199277,387.4,0,5,82,1.0,440,308,1,5,0.8904726946,0.0,0.0391481655,387.8222273334,0,5,81,0.98035842,440,307,1.0],[2,8,0.594611242,0.140966248,0.058239576,188.875,0,4,299,0.625,448,416,2,8,0.0045175538,0.5955624112,0.5351342356,189.5617793638,0,4,299,0.811477562,448,415,1.0],[1,1,0.0,0.0,0.968253968,63.0,0,2,52,1.0,3206,1916,0,0,0.8279523575,0.0,0.8039340057,63.1551622879,0,2,51,0.1967857904,3206,1915,0.0],[1,1,0.0,0.0,0.283333333,60.0,1,2,0,1.0,3207,1917,1,0,0.9155782512,0.3397663368,0.5086177102,60.6164172023,1,2,0,0.9111633575,3206,1917,0.0],[1,1,0.0,0.002093145,0.002093145,1911.0,0,4,13,1.0,3208,140,0,1,0.0,0.620394462,0.5152437698,1911.2764820098,0,4,13,1.0,3207,140,1.0],[1,1,0.0,0.001976285,0.001976285,1012.0,1,2,35,1.0,3209,71,0,1,0.2211276285,0.0,0.0,1010.5679309718,1,1,34,0.8129644204,3208,71,0.0],[1,1,0.0,0.005865103,0.005865103,341.0,1,3,6,1.0,3210,1918,0,0,0.5592646363,0.5982718794,0.202490374,340.9349097331,0,3,6,0.6050613891,3209,1918,0.0],[1,2,0.854180205,0.188940092,0.00921659,108.5,1,3,80,1.0,3212,976,0,0,0.8350479447,0.1631864593,0.0,107.61963452,1,3,80,0.9792377183,3212,975,0.0],[1,1,0.0,0.008403361,0.005602241,357.0,1,4,5,1.0,3213,1919,1,0,0.0620379445,0.4826660905,0.7794751925,356.9775119883,1,3,5,1.0,3213,1918,0.0],[1,1,0.0,0.009373169,0.012888108,1707.0,1,5,6,1.0,147,81,0,1,0.0,0.2137782484,0.3471381888,1707.0435835882,0,4,4,1.0,147,81,0.0],[2,3,0.853930931,0.013449899,0.002017485,495.6666667,0,4,15,1.0,150,144,2,1,0.6699206919,0.2424323557,0.0,495.6167988549,0,5,14,0.593689046,149,143,0.0],[1,3,0.754068371,0.025010598,0.012293345,786.3333333,0,5,57,0.666666667,153,6,0,3,0.0,0.0,0.0,785.9144966319,0,4,56,1.0,152,5,1.0],[1,1,0.0,0.135294118,0.011764706,340.0,0,4,6,1.0,154,83,1,0,0.874285022,0.6873184412,0.3454843022,340.7167151705,0,4,6,0.9109295335,154,82,0.0],[1,1,0.0,0.005540166,0.024930748,361.0,0,4,42,1.0,3214,1920,1,1,0.0,0.0,0.4456500139,360.9395921627,0,4,41,1.0,3214,1920,0.0],[1,1,0.0,0.002964427,0.002964427,1012.0,1,2,0,1.0,3215,72,2,1,0.2053855556,0.0,0.0,1013.1115462251,1,2,1,1.0,3215,71,0.0],[1,1,0.0,0.2,0.2,10.0,0,3,14,1.0,3216,977,0,0,0.0,0.9482657133,0.3413925321,10.1406248882,0,3,13,0.8020156549,3216,977,0.0],[1,2,0.970950594,0.016233766,0.016233766,154.0,0,5,50,1.0,3218,979,0,2,1.0,0.0793472332,0.3624048762,154.1341418982,0,4,49,1.0,3217,979,0.0],[1,1,0.0,0.023364486,0.002336449,428.0,1,2,44,1.0,3219,1921,0,1,0.0,0.0776183346,0.0,427.6248555378,0,2,45,0.9215682746,3219,1920,0.0],[2,34,0.687155216,0.019990518,0.141355879,372.2352941,0,5,1514,0.411764706,482,450,1,34,0.5684736475,0.0,0.1216362374,372.6898333142,0,3,1514,1.0,482,450,1.0],[1,1,0.0,0.019455253,0.031128405,257.0,1,1,55,1.0,3220,141,0,0,0.0,0.5894651945,0.0,257.0928860656,0,1,55,1.0,3220,141,0.0],[2,2,0.061741634,0.106657834,0.076846638,1509.5,1,6,94,1.0,3222,215,3,1,0.0155933405,0.0,0.0865494567,1509.84918755,1,5,94,0.5520516067,3221,213,1.0],[1,2,0.994030211,0.004004004,0.007007007,499.5,0,4,18,1.0,3224,1923,0,2,0.4982323039,0.0,0.0,499.5614794389,0,4,18,0.7962755093,3224,1922,0.0],[1,3,0.0,0.0,0.0,14.66666667,0,1,0,0.333333333,3230,47,0,3,0.3104690793,0.0997041872,0.1584028944,14.8393440258,0,0,0,0.0,3228,47,0.0],[1,2,0.0,0.0,0.0,14.0,0,1,0,0.5,3234,51,0,1,0.3033956727,0.0,0.0,13.3835860883,0,1,0,0.1672185544,3234,51,0.0],[1,1,0.0,1.227642276,0.455284553,123.0,0,2,58,1.0,3227,44,2,0,0.3664241679,1.0,1.0,122.9952778576,0,2,58,1.0,3226,43,1.0],[1,2,0.0,0.0,0.0,17.5,0,1,0,0.5,3232,49,0,1,0.0,0.0,0.0,17.2676711027,0,1,0,1.0,3232,49,1.0],[1,1,0.0,1.165803109,0.974093264,193.0,0,2,58,1.0,3225,42,0,0,0.0,1.0,0.881754759,192.6836709131,0,2,58,1.0,3225,42,1.0],[1,1,0.0,0.0,0.0,25.0,0,1,0,1.0,3226,43,1,0,0.0,0.3132412416,0.9278244447,24.4087788793,1,0,0,1.0,3226,42,0.0],[1,3,0.0,0.0,0.0,29.66666667,0,1,0,0.333333333,3238,55,1,2,0.3532784175,0.4943994078,1.0,29.6848425701,0,0,0,0.4114641424,3238,55,0.0],[1,1,0.0,1.268041237,1.432989691,194.0,0,2,59,1.0,3235,52,1,0,0.700271095,0.9082630976,1.0,194.8362610609,0,2,59,1.0,3235,51,0.0],[1,2,0.89049164,0.009127789,0.004056795,986.0,0,6,27,1.0,156,8,1,1,1.0,0.379245429,0.0,986.7010413126,0,6,26,0.1811277192,155,8,1.0],[1,1,0.0,0.071428571,0.042857143,70.0,0,3,8,1.0,157,84,0,1,1.0,0.0,0.663106342,70.0666300646,0,3,8,1.0,156,83,0.0],[2,8,0.499273111,0.107717705,0.099876187,302.875,0,5,316,0.875,165,154,1,8,0.5371040236,0.3223353437,0.0,302.083537947,0,4,316,1.0,165,153,1.0],[1,1,0.0,0.223684211,0.071052632,380.0,0,4,8,1.0,166,90,1,0,0.0,1.0,0.0,380.1382843749,0,3,7,0.7184021843,165,89,0.0],[1,1,0.0,0.75,0.025,40.0,0,4,61,1.0,167,66,0,1,0.3342782758,0.2555875894,0.6332168428,40.2869323504,0,3,61,1.0,166,65,0.0],[1,1,0.0,0.009049774,0.004524887,221.0,0,4,10,1.0,168,91,1,1,0.5582598368,0.0,0.0,220.8394693022,1,3,10,1.0,168,90,0.0],[1,1,0.0,0.0,0.0,132.0,0,1,0,1.0,169,92,0,1,0.21707899,0.0,0.0,131.5078869097,0,0,0,1.0,168,91,0.0],[1,1,0.0,0.033898305,0.016949153,59.0,0,4,5,1.0,170,67,1,1,0.0,0.0,0.0,59.0130899862,0,4,5,1.0,169,67,0.0],[3,9,0.78382233,0.047044025,0.034213836,441.6666667,0,5,309,0.666666667,3247,2984,3,9,0.8855455114,0.3143126602,0.4835049999,441.8001867621,0,4,308,0.9557035235,3246,2984,1.0],[1,1,0.0,0.108108108,0.27027027,185.0,0,2,8,1.0,3248,981,0,0,0.0057789764,0.0,0.0,185.0442471018,0,1,8,1.0,3248,980,0.0],[1,1,0.0,0.04,0.005714286,175.0,1,3,62,1.0,3738,2613,0,1,0.0,0.0,0.0,175.4324557838,0,3,61,0.5658119778,3738,2612,0.0],[1,1,0.0,0.009846827,0.007658643,914.0,0,5,1,1.0,3739,2614,0,1,0.5790162182,0.0,0.3483007747,913.6611152102,0,4,0,1.0,3739,2613,0.0],[1,1,0.0,0.032894737,0.035087719,456.0,1,4,2,1.0,3249,1931,1,0,0.0,0.692590486,0.0,456.33199885,1,3,2,0.7505266849,3249,1931,0.0],[3,4,0.819268799,0.036189826,0.024581769,732.25,1,6,25,0.75,3253,2990,3,3,1.0,0.530739947,0.3648705623,730.9946854827,0,4,23,0.9334649455,3252,2990,1.0],[1,5,0.435597578,0.042754026,0.038312049,360.2,0,4,41,0.6,3258,1937,0,5,0.1083107866,0.0638323167,0.0,361.0393360896,0,3,41,0.6454911161,3257,1936,1.0],[1,1,0.0,0.037313433,0.007462687,134.0,0,1,3,1.0,171,93,1,1,0.3980467214,0.0,0.0,134.3889109978,0,0,2,1.0,170,93,0.0],[1,1,0.0,0.012987013,0.004329004,231.0,1,4,3,1.0,172,94,1,1,0.0466879536,0.0637096638,0.3631444486,230.8095462572,1,3,2,0.0,171,93,0.0],[1,1,0.0,0.057591623,0.183246073,191.0,0,3,3,1.0,173,95,0,0,0.0,0.5677402038,0.0,191.0342232828,0,2,2,1.0,173,95,0.0],[1,2,0.905452263,0.041411043,0.020705521,652.0,0,5,5,1.0,175,97,1,2,0.972702533,0.0,1.0,651.1990165804,0,4,5,0.5830137992,174,96,0.0],[1,1,0.0,0.015424165,0.002570694,389.0,0,4,0,1.0,176,98,0,0,0.0,0.0,0.5285201347,388.7413524448,0,3,0,0.6207993177,176,97,0.0],[1,1,0.0,0.058908046,0.041666667,696.0,0,5,0,1.0,177,2,0,1,0.0,0.0,0.0,696.0796929381,0,4,0,0.0,176,2,0.0],[1,1,0.0,0.002277904,0.006833713,439.0,0,5,47,1.0,178,2,1,1,0.0,0.5102099681,0.0,438.9622216754,0,4,47,0.2006537902,177,2,0.0],[2,5,0.34090581,0.107977082,0.011458792,453.8,0,6,156,0.8,3263,1129,1,5,0.5240209167,0.0,0.0,453.8750700784,0,6,155,0.5822675132,3262,1129,1.0],[1,1,0.0,0.0,0.0,12.0,0,1,0,1.0,3264,987,0,0,0.0,0.1405601163,0.0,11.8358587408,0,1,0,1.0,3264,986,1.0],[1,5,0.598674841,0.46468059,0.001535627,651.2,0,5,122,1.0,3269,992,1,4,0.0,1.0,0.0,651.2436397553,0,4,123,0.7485257562,3269,992,0.0],[1,1,0.0,0.001545595,0.001545595,1941.0,0,6,0,1.0,3270,144,1,0,0.5516462079,0.4713978956,0.0,1940.8496764209,0,5,0,0.4002968119,3270,143,0.0],[2,3,0.918990046,0.007392804,0.007392804,676.3333333,1,6,6,1.0,3273,1139,2,2,1.0,0.0,0.0,676.7288524608,0,5,7,1.0,3273,1138,1.0],[1,1,0.0,0.020942408,0.057591623,382.0,0,4,4,1.0,179,99,0,1,0.0,0.0,0.1813203159,381.9807899596,0,3,3,1.0,179,98,0.0],[1,1,0.0,0.019914651,0.0056899,703.0,0,5,4,1.0,180,3,1,0,0.7398124119,0.0334373097,0.0,703.131110057,0,4,4,1.0,180,3,0.0],[1,1,0.0,0.0,0.0,1361.0,1,1,0,1.0,181,100,2,0,0.3878468964,0.0,0.1917145539,1360.3694691536,1,0,0,0.7120185091,180,99,0.0],[2,2,0.191433255,0.024008351,0.011482255,1916.0,0,6,2,1.0,3275,1141,2,1,0.2220336845,0.0,0.0090528092,1915.3121010908,0,6,2,0.5416917731,3274,1141,1.0],[3,4,0.526549123,0.021963245,0.001120574,1115.5,0,6,40,0.75,3279,3082,2,4,0.2485393731,0.4781704009,0.0,1115.0064062625,0,6,40,0.7780377889,3278,3082,1.0],[1,1,0.0,0.039473684,0.039473684,76.0,1,3,1,1.0,3280,998,1,0,0.5223562212,0.0,0.6356627333,75.7770858435,1,3,1,0.5847531453,3279,998,0.0],[2,12,0.717895404,0.028117359,0.130806846,68.16666667,0,5,391,0.5,3292,2948,1,12,0.412729618,0.1656399764,0.0,67.8541971152,0,4,390,0.7634107484,3293,2948,0.0],[2,5,0.796224866,0.009063444,0.012462236,529.6,0,6,0,0.4,3297,1161,1,5,0.2558479209,0.2914009429,0.0,530.0717831073,0,6,0,0.4647221895,3296,1160,0.0],[1,1,0.0,0.011916584,0.009433962,2014.0,0,6,1,1.0,3298,149,1,1,0.3104798926,0.0,1.0,2014.0686200747,0,5,0,0.9942327358,3297,148,0.0],[1,2,0.962614706,0.053282588,0.018078021,525.5,1,4,12,1.0,3741,2616,2,2,0.9664343776,0.5420519764,0.3484688336,525.8860258403,1,3,11,1.0,3741,2616,0.0],[1,1,0.0,0.000993049,0.000993049,2014.0,1,6,1,1.0,3299,150,0,2,0.0,0.3482520801,0.0,2013.647499837,0,5,1,1.0,3298,150,1.0],[1,1,0.0,0.013368984,0.00802139,374.0,1,4,70,1.0,182,101,0,0,0.5119876782,0.0,0.3794610088,373.7430256699,0,4,69,1.0,182,101,0.0],[1,1,0.0,0.006451613,0.004301075,465.0,0,5,7,1.0,183,102,0,1,0.0,0.0,0.0,464.0186025686,0,5,8,1.0,183,102,0.0],[1,1,0.0,0.014084507,0.014084507,142.0,0,3,7,1.0,184,103,0,1,0.0,0.0,0.6795971283,141.7514825984,0,2,6,0.9815943604,182,102,0.0],[1,1,0.0,0.01858864,0.004819277,2905.0,0,4,23,1.0,185,104,1,1,0.4473697181,0.3839644157,0.0,2904.0171576287,0,3,23,0.7925415081,185,104,0.0],[1,1,0.0,0.037974684,0.012658228,395.0,0,3,23,1.0,186,105,1,0,0.0405209979,0.1337903762,0.1841961682,394.6906524849,0,2,23,1.0,186,104,0.0],[1,1,0.0,0.11328125,0.02734375,256.0,0,4,60,1.0,187,106,1,1,0.3105600231,0.708188212,0.2225442444,257.0654524656,0,4,60,1.0,187,106,0.0],[1,1,0.0,0.224827586,0.151034483,1450.0,0,1,3,1.0,188,107,0,0,0.0,0.383801794,0.0,1449.4467700924,0,1,2,1.0,188,106,0.0],[1,1,0.0,0.112727273,0.112727273,275.0,0,5,2,1.0,189,68,0,1,0.0,0.0,0.0,275.5758414465,0,5,2,0.5140661999,189,68,0.0],[1,1,0.0,0.027149321,0.013574661,221.0,0,3,70,1.0,190,69,0,1,0.4214600884,0.9580942439,0.0,220.9752353067,0,2,70,1.0,190,69,0.0],[1,1,0.0,0.004552352,0.001517451,659.0,0,4,12,1.0,191,108,1,1,0.0,0.0,0.0,659.0353601007,0,3,11,0.6840414179,190,108,0.0],[1,1,0.0,0.043971631,0.046808511,705.0,0,5,3,1.0,192,4,0,0,0.2914629043,0.9743696844,0.0,705.4009473327,0,4,4,1.0,192,3,0.0],[2,8,0.653886003,0.009480627,0.011953833,606.5,0,5,345,0.75,3307,2960,2,7,0.3573553461,0.0,0.0,605.9446657417,0,4,344,0.6568669508,3306,2959,1.0],[1,1,0.0,0.001489573,0.001489573,2014.0,1,6,0,1.0,3308,151,0,0,0.7120810512,0.3404826045,0.0,2015.4478405862,1,5,0,0.5238031406,3307,151,0.0],[1,1,0.0,0.005437469,0.000494315,2023.0,0,6,0,1.0,3309,152,1,0,0.1158492106,0.0,0.0,2022.9892635545,0,6,1,0.5986153375,3308,151,0.0],[1,2,0.510724579,0.403020668,0.443561208,629.0,0,5,7,1.0,3311,1017,1,1,0.2305919857,0.8997215655,0.7189145982,629.0057440118,0,4,6,1.0,3311,1017,1.0],[2,2,0.650022422,0.013101867,0.014412054,1526.5,0,6,1,1.0,3313,1171,1,1,1.0,0.1453807819,0.3563454207,1526.6628684069,0,5,0,0.416827367,3312,1170,0.0],[1,1,0.0,0.004255319,0.012765957,235.0,0,5,2,1.0,483,332,1,0,0.2205762605,0.9063238006,0.4931044146,234.0190383216,0,5,1,0.0667402087,484,332,0.0],[1,1,0.0,0.009354998,0.002461841,2031.0,0,6,0,1.0,3314,154,1,0,0.6025136494,0.0,0.5336999195,2031.2150038001,0,5,0,0.7819518857,3314,154,1.0],[1,1,0.0,0.002881844,0.002881844,347.0,0,4,62,1.0,484,333,0,0,0.2446887168,0.0,0.0,346.1637756409,0,3,61,1.0,484,333,0.0],[1,1,0.0,0.027837259,0.023554604,467.0,1,5,2,1.0,3315,1946,0,1,0.0,0.0763254709,0.0,466.7662583612,0,4,2,0.9358953958,3314,1946,1.0],[1,1,0.0,0.012765957,0.004255319,470.0,1,5,0,1.0,3316,1947,1,0,0.0518017178,0.6468056592,0.102867234,470.0694774348,0,4,0,0.6547670216,3315,1945,0.0],[2,63,0.639417042,0.021513101,0.026087943,419.8253968,0,5,2787,0.285714286,3379,3028,1,63,0.1952302276,0.0,0.4751163314,420.2036240268,0,4,2786,0.0,3378,3027,1.0],[1,3,0.685812883,0.004147657,0.011613438,803.6666667,0,3,3,0.333333333,3382,2004,0,2,0.1917792123,0.0,0.0,804.7831623188,0,3,3,0.0,3382,2005,0.0],[3,32,0.813329087,0.010190689,0.043850845,404.78125,0,5,760,0.4375,3414,3217,2,31,1.0,0.0,0.0,404.8800222555,0,4,759,0.6522033519,3414,3217,1.0],[2,4,0.360964047,0.018957346,0.028436019,52.75,0,3,3,0.5,3418,3064,2,3,0.3512173028,0.0649290927,1.0,53.0662144829,0,2,1,0.8338561345,3418,3064,0.0],[3,4,0.871192209,0.003467406,0.019417476,360.5,0,5,97,0.75,3422,3225,3,4,0.6136527209,0.0,0.8200967995,360.5535329347,0,5,97,0.8419926397,3422,3224,0.0],[2,4,0.878159397,0.004638834,0.018555335,377.25,0,4,121,1.0,3426,1120,2,4,0.8978118417,0.0,0.6393065733,376.3184145296,0,3,120,1.0,3426,1120,0.0],[2,3,0.991159471,0.001426534,0.0021398,934.6666667,0,4,0,1.0,3429,3073,1,2,1.0,0.0,0.0,935.0048558394,0,3,0,1.0,3429,3072,0.0],[1,1,0.0,0.017142857,0.002857143,350.0,1,5,76,1.0,3430,2030,0,0,0.0,0.0,0.0,350.2504211133,1,4,76,1.0,3429,2030,0.0],[2,23,0.952785177,0.004280473,0.004688137,426.6086957,0,5,240,0.391304348,3453,3097,1,22,0.7317498366,0.6152043102,0.1272210204,427.1158901052,0,4,240,1.0,3452,3097,0.0],[1,2,0.0,0.005235602,0.005235602,95.5,0,3,4,1.0,3455,2052,0,1,0.0,0.0928553064,0.7064690999,95.6493314782,0,2,3,0.4317095328,3455,2051,1.0],[2,5,0.83991062,0.006772009,0.009029345,177.2,0,5,23,1.0,3460,3104,0,5,0.3472178361,0.0,0.0,177.1926213693,0,4,22,1.0,3459,3104,1.0],[2,3,0.523241989,0.176696833,0.287330317,1473.333333,0,6,19,1.0,3463,1210,1,3,0.9026036555,0.1818368009,1.0,1473.8586885614,0,5,19,0.0189145762,3463,1209,1.0],[1,1,0.0,0.002461841,0.002461841,2031.0,0,6,0,1.0,3464,160,0,1,0.4235848542,0.0,0.4523224994,2030.6887174665,0,5,0,0.6303710639,3464,160,0.0],[1,1,0.0,0.001477105,0.001477105,2031.0,0,6,0,1.0,3465,161,1,0,0.080969509,0.0,0.0643649173,2030.4816445728,0,7,1,1.0,3465,161,0.0],[1,26,0.134682946,0.009345794,0.233308074,456.8076923,0,5,803,0.384615385,3491,2081,0,26,0.0,0.0,0.1057214547,457.0052620879,0,4,802,0.1538312591,3490,2081,1.0],[1,1,0.0,0.0,0.0,327.0,0,1,0,1.0,3497,2087,1,1,0.0835305329,0.0,0.0,327.1916053357,0,1,0,0.8892695431,3497,2087,1.0],[2,15,0.6873872,0.013303769,0.008552423,210.4666667,0,5,428,0.533333333,3512,3153,2,14,0.7548742839,1.0,0.0180979518,210.285641749,0,4,427,0.3812819918,3512,3153,1.0],[1,5,0.0,0.001044386,0.001044386,383.0,0,4,1,0.4,3496,2086,0,5,0.0,0.0,0.0,383.2629811189,0,4,1,0.1992740157,3496,2086,1.0],[1,2,0.0,0.0,0.0,32.0,0,1,0,0.5,3516,1060,1,1,0.0,0.0,0.0,31.9659301932,0,0,0,0.2168846733,3515,1059,1.0],[1,1,0.0,0.0,0.0,18.0,0,1,0,1.0,3514,1058,0,0,0.5708537516,0.3346206424,0.0,18.4828723177,0,0,0,1.0,3513,1057,1.0],[1,1,0.0,0.0,0.0,15.0,0,1,0,1.0,3513,1057,1,0,0.0,0.0,0.5451719827,13.8030362804,0,0,0,0.3985170618,3513,1057,0.0],[1,5,0.430676558,0.021052632,0.021052632,19.0,0,3,83,0.6,3521,1065,1,5,0.8142923361,0.9829330808,0.512735248,19.2383995453,0,2,83,0.0,3520,1064,1.0],[1,3,0.0,0.0,0.0,14.66666667,0,1,0,0.333333333,3524,1068,0,2,0.2914284613,0.0,0.7304561659,15.499656321,0,0,0,0.6319819068,3524,1068,0.0],[1,1,0.0,0.105263158,0.105263158,19.0,0,2,78,1.0,3525,1069,1,2,0.0,0.0,0.3800511866,17.8177439164,0,2,77,0.9541579581,3525,1068,0.0],[2,75,0.736234818,0.0784603,0.098175966,99.41333333,0,5,3600,0.186666667,3600,3241,1,74,1.0,0.0,0.0,100.1148624202,0,5,3600,0.4722901477,3599,3241,1.0],[1,2,0.998363673,0.160377358,0.037735849,53.0,0,3,156,0.5,3602,1130,1,1,0.3718776806,0.0,0.3911324626,52.0220101851,0,2,156,0.2178205412,3602,1129,0.0],[1,1,0.0,0.001477105,0.000984737,2031.0,1,6,1,1.0,3603,162,0,1,0.0,0.0,0.2808891969,2031.5555155084,1,5,1,1.0,3603,162,0.0],[2,18,0.803319869,0.04890489,0.04950495,185.1666667,0,3,79,0.166666667,3621,3261,1,18,0.7589057334,0.0,0.0,185.1939627315,0,3,78,0.0,3621,3260,1.0],[2,3,0.833839476,0.012974052,0.021956088,334.0,0,3,64,1.0,3624,3264,1,2,0.6055594236,0.0,0.0,334.6180006868,0,2,64,1.0,3623,3263,0.0],[1,1,0.0,0.004975124,0.004975124,804.0,1,3,0,1.0,3625,2125,1,1,0.0,0.0,0.0,803.7224176432,0,3,0,0.5175946693,3623,2124,0.0],[2,4,0.987468751,0.00509915,0.00509915,441.25,0,5,35,1.0,3629,3269,2,3,0.9977189893,0.0,0.0,441.7819120526,0,4,35,0.293234695,3628,3269,0.0],[1,1,0.0,0.009478673,0.009478673,211.0,0,2,5,1.0,3630,2129,1,0,0.0,0.0039874354,0.0,211.0469751444,0,2,4,0.925194184,3628,2129,0.0],[1,2,0.811278124,0.003322259,0.009966777,150.5,0,5,108,1.0,3632,2131,1,2,1.0,0.1560571949,0.0,149.7239492296,0,5,108,0.2196275619,3632,2130,0.0],[1,1,0.0,0.011363636,0.045454545,88.0,1,2,19,1.0,3633,2132,1,1,0.0,0.0,0.0881462852,88.1999931009,0,2,19,0.3582544307,3632,2132,0.0],[2,10,0.836583204,0.01029601,0.00986701,466.2,0,4,40,0.6,3643,3283,1,9,0.9752655772,0.0,0.2243677481,467.1058787305,0,4,40,1.0,3643,3282,0.0],[2,11,0.889182916,0.010543973,0.010543973,379.3636364,0,5,22,0.272727273,3654,3294,1,10,0.4644437961,0.4204465492,0.0,379.8260291776,0,4,21,0.0,3653,3294,1.0],[1,1,0.0,0.000984252,0.000492126,2032.0,1,6,5,1.0,3655,163,0,0,0.0,0.4549822182,0.0,2032.341967501,1,6,5,1.0,3654,162,0.0],[1,1,0.0,0.012658228,0.0,79.0,0,3,5,1.0,193,70,0,1,0.0,0.0,0.2079608928,79.0406171831,0,2,5,0.9210382365,193,69,0.0],[1,1,0.0,0.049541284,0.049541284,545.0,0,3,6,1.0,194,71,0,1,0.0,0.0,0.1237484664,544.7036911119,0,3,6,1.0,193,70,0.0],[1,1,0.0,0.040130152,0.039587852,1844.0,0,4,6,1.0,195,72,0,1,0.0,0.0,0.0,1844.9368963576,0,4,5,1.0,195,71,0.0],[1,1,0.0,0.057471264,0.034482759,87.0,0,3,84,1.0,196,73,1,1,0.0,0.1634851171,0.0,86.9448605661,0,3,84,1.0,195,73,0.0],[1,1,0.0,0.110714286,0.110714286,280.0,0,3,84,1.0,197,74,1,0,0.0,1.0,0.8769541409,280.1350583994,1,2,84,0.4447001843,196,73,0.0],[1,1,0.0,0.136205698,0.127866574,1439.0,0,2,5,1.0,198,109,2,1,0.2713757814,0.5657324697,0.3926862875,1438.3081005032,0,1,5,1.0,197,108,0.0],[3,4,0.642193659,0.008872538,0.009738152,1155.25,1,6,48,1.0,3659,2395,1,4,1.0,0.0,0.0,1155.6752651178,1,5,48,0.5947372794,3658,2395,1.0],[2,3,0.982141033,0.002093693,0.00157027,1273.666667,1,6,0,0.333333333,3662,246,1,3,0.3826258322,0.0,0.0,1273.55916279,0,6,0,0.727314599,3662,245,1.0],[4,15,0.79215971,0.079039301,0.012227074,305.3333333,0,5,480,0.666666667,3756,3644,3,14,0.0,0.0,0.0,305.4901958623,0,4,480,1.0,3755,3643,1.0],[2,4,0.0,0.0,0.0,85.0,1,1,0,0.25,3760,3370,2,4,0.0903028435,0.0,0.0,85.327207146,0,1,0,0.0918517011,3759,3370,1.0],[1,2,0.417864262,0.064316341,0.003334921,1049.5,1,5,14,1.0,3762,141,1,1,0.0,1.0,0.1942489419,1049.7655800504,1,4,13,1.0,3762,140,1.0],[1,1,0.0,0.003831418,0.002554278,783.0,0,5,1,1.0,3663,82,0,0,0.6523067092,0.0,0.110165433,783.3977311163,0,5,1,0.7211408905,3663,81,0.0],[1,1,0.0,0.002554278,0.002554278,783.0,0,5,0,1.0,3664,83,0,0,0.0,0.5153658964,0.0,783.4062559555,0,4,0,1.0,3663,82,0.0],[1,1,0.0,0.626666667,0.001904762,525.0,0,5,9,1.0,199,110,1,0,0.0,0.8420078262,0.0,525.1086047178,0,5,7,0.2942435817,198,109,1.0],[1,1,0.0,0.030100334,0.036789298,299.0,0,4,6,1.0,200,111,1,0,0.8811515625,0.0,0.0,298.701760617,0,4,6,0.9230082911,199,111,0.0],[1,1,0.0,0.051020408,0.025510204,392.0,0,4,13,1.0,201,112,0,1,0.1700822496,0.0,0.0,391.7515141754,0,4,13,1.0,200,111,0.0],[1,1,0.0,0.091954023,0.005747126,1218.0,0,4,87,1.0,202,113,1,1,0.2906316248,0.6100495079,0.1915313439,1218.1205014862,0,4,87,0.7178214443,201,113,0.0],[1,1,0.0,0.001611604,0.001611604,1241.0,0,6,3,1.0,203,5,1,1,0.0672994062,0.5202990868,0.2314082687,1241.263367701,0,6,2,0.932527508,203,4,1.0],[1,1,0.0,0.049463853,0.060186787,2891.0,0,4,17,1.0,204,114,1,1,0.0,0.0,0.0,2890.6026798746,0,4,17,0.0,204,113,1.0],[1,1,0.0,0.010582011,0.010582011,189.0,0,4,1,1.0,205,75,1,0,0.5484443892,0.078608346,0.0,189.0626073817,1,4,0,0.6114726027,204,74,0.0],[1,1,0.0,0.159453303,0.15261959,439.0,0,4,1,1.0,206,76,0,1,0.912794645,0.4558119307,0.1538789576,439.6631640593,0,3,0,1.0,206,76,0.0],[1,1,0.0,0.043478261,0.014492754,69.0,0,5,27,1.0,207,77,0,2,0.0,0.4983416327,0.0,68.8555474015,0,4,26,0.4073995446,207,76,0.0],[1,1,0.0,0.001032525,0.001032525,1937.0,0,5,1,1.0,3763,142,0,1,0.0,0.0,0.0,1936.6503092752,0,5,1,0.3440085953,3763,142,0.0],[3,5,0.967488765,0.002168257,0.002168257,922.4,1,6,27,1.0,3669,2405,2,4,0.8746511816,0.2976856837,0.0,921.7197347624,0,5,27,1.0,3668,2404,0.0],[2,12,0.76117695,0.009298911,0.009298911,681.0833333,0,6,460,0.833333333,3681,2332,1,11,0.0,0.0,0.0,680.8689905654,0,5,460,0.7620345837,3681,2333,1.0],[1,2,0.936667382,0.013655462,0.004201681,476.0,0,3,8,1.0,3765,2624,0,2,0.8601884356,0.3984693162,0.0,476.417863579,0,2,7,1.0,3764,2624,0.0],[1,3,0.895640306,0.017082786,0.017082786,253.6666667,0,5,46,0.666666667,3684,2167,1,2,0.0,0.1762717445,1.0,253.3388147211,0,4,46,0.2701671783,3684,2166,0.0],[1,1,0.0,0.002152853,0.002152853,929.0,0,4,18,1.0,208,115,1,1,0.0307911863,0.1194231759,0.4883418197,929.2588883425,0,3,18,0.1738387081,208,114,0.0],[1,1,0.0,0.135888502,0.017421603,574.0,0,5,4,1.0,209,116,0,0,0.2552980426,0.4417612725,0.0,574.0995022708,0,5,3,0.3474861754,208,116,0.0],[2,11,0.792777039,0.01102779,0.010586678,412.1818182,0,4,159,0.727272727,3776,3383,1,10,1.0,0.4630486706,0.7162456057,412.4140774561,0,3,158,1.0,3775,3382,1.0],[1,1,0.0,0.021505376,0.016129032,186.0,1,2,32,1.0,3685,1144,0,0,0.1208445936,0.5249506938,0.1498712832,185.8656188713,1,1,32,1.0,3684,1144,0.0],[1,2,0.964078765,0.003171247,0.015856237,473.0,0,3,6,0.5,3687,2169,1,2,1.0,0.0,0.0,472.185976112,0,2,5,0.6532431839,3687,2169,1.0],[2,11,0.881812923,0.009534368,0.00886918,410.0,0,5,158,0.545454545,3698,3324,2,12,1.0,0.0,0.0,410.7880703674,0,6,157,0.3658029124,3697,3324,1.0],[2,4,0.619783876,0.059021922,0.023608769,148.25,0,2,12,1.0,3702,3328,2,3,0.6901226911,0.2550634996,0.4005025415,147.9309508333,0,0,11,0.6352677489,3701,3328,0.0],[1,1,0.0,0.003529412,0.002352941,850.0,1,3,4,1.0,3703,2183,1,0,1.0,0.7590604721,0.0,850.0926700829,1,3,3,0.813957374,3703,2182,1.0],[1,1,0.0,0.009009009,0.009009009,222.0,1,4,13,1.0,3704,2184,1,1,1.0,0.0,0.0,221.2390285912,1,3,12,1.0,3703,2184,0.0],[1,1,0.0,0.003484321,0.003484321,574.0,1,5,8,1.0,210,117,2,0,0.5437875163,0.1383296093,0.0,573.4131753131,1,5,8,1.0,210,116,0.0],[1,1,0.0,0.014500537,0.002685285,1862.0,0,4,16,1.0,211,78,0,1,0.3902482918,0.4672292415,0.467938847,1861.8295218114,0,3,15,0.3614802263,210,78,1.0],[1,2,0.629249224,0.027859238,0.027859238,341.0,0,3,60,1.0,213,80,1,2,0.1823861843,0.0,0.0,340.4423962142,0,2,59,1.0,212,81,1.0],[1,1,0.0,0.035407725,0.004291845,932.0,0,5,5,1.0,214,118,1,0,0.0,0.0,0.0,931.5141720923,0,6,4,0.2282297096,213,117,0.0],[1,1,0.0,0.012738854,0.004246285,471.0,0,5,25,1.0,215,119,0,0,0.0,0.0,0.0,470.4462261619,1,5,25,1.0,214,119,0.0],[1,2,0.981940787,0.034722222,0.018055556,360.0,0,5,19,1.0,217,121,2,2,1.0,0.0,0.0,359.0209064844,0,4,18,0.5731294646,218,120,0.0],[1,2,0.970950594,0.003285871,0.002190581,913.0,0,4,31,1.0,3778,2636,1,1,1.0,0.0,0.0,912.6833327716,0,4,30,0.5224735096,3777,2636,0.0],[1,1,0.0,0.051282051,0.051282051,39.0,0,2,100,1.0,3779,2637,0,0,0.0,0.074211526,0.0410766009,38.2884375087,0,2,100,1.0,3778,2636,0.0],[1,1,0.0,0.053097345,0.039823009,226.0,0,3,1,1.0,218,81,1,0,0.0789290041,0.4545410895,0.1905400781,225.568163398,0,3,1,0.0,217,81,0.0],[1,1,0.0,0.02914952,0.017146776,2916.0,0,4,13,1.0,219,122,1,1,0.0,0.0,0.0,2915.5546240304,0,4,12,0.0725897325,218,121,0.0],[1,4,0.850702171,0.012250454,0.006352087,551.0,1,3,149,0.5,3708,2188,0,3,0.5434185004,0.1560686088,0.0,550.2244451007,0,3,148,0.5746104454,3708,2188,0.0],[1,1,0.0,0.003289474,0.002192982,912.0,0,3,0,1.0,3709,2189,0,1,0.2982018579,0.0,0.0,911.131494533,0,2,0,1.0,3710,2188,0.0],[1,1,0.0,0.006557377,0.002185792,915.0,0,3,1,1.0,3710,2190,0,1,0.0,0.0,0.0,915.3463972507,0,2,0,0.7661300283,3709,2190,1.0],[2,2,0.882958969,0.034912718,0.056109726,401.0,0,3,24,1.0,3712,3338,2,1,0.4883017388,0.144335705,0.0,400.3884684879,0,2,24,1.0,3712,3338,1.0],[1,2,0.99107606,0.003842459,0.004803074,520.5,0,3,1,1.0,3714,2193,1,2,1.0,0.0,0.0,520.7804565358,0,2,1,0.4013601678,3713,2192,1.0],[2,13,0.812658067,0.004400812,0.033852404,454.4615385,0,5,381,0.769230769,3727,3353,1,13,1.0,0.1304021694,0.0,454.0321060632,0,5,381,0.0304173852,3726,3352,1.0],[1,1,0.0,0.012087912,0.006593407,910.0,1,3,0,1.0,3728,2203,1,0,0.0,0.2006191858,0.0,910.4869761892,0,3,0,0.9184476459,3728,2202,1.0],[1,1,0.0,0.095505618,0.179775281,178.0,0,2,0,1.0,3729,2204,0,0,0.0,0.0,0.1497917591,177.8203299197,0,1,0,0.506611388,3728,2203,1.0],[1,1,0.0,0.002197802,0.002197802,910.0,0,3,0,1.0,3730,2205,0,0,0.0,0.0,0.0,910.2266345959,0,3,0,0.5752980354,3730,2205,0.0],[1,5,0.97973965,0.00746826,0.004107543,535.6,0,5,139,1.0,3784,2642,0,5,1.0,0.1096062245,0.3982773506,535.3087699935,0,5,138,0.8778858148,3784,2642,1.0],[1,1,0.0,0.0,0.0,14.0,0,1,0,1.0,3785,2643,2,1,0.1830379265,0.0,0.0,13.9298607182,0,0,0,0.8178124311,3784,2643,0.0],[1,1,0.0,0.0,0.0,38.0,0,1,0,1.0,3786,2644,0,0,0.2611593419,0.8119883252,0.3385916573,38.0014986033,0,0,0,1.0,3786,2643,0.0],[1,1,0.0,0.0,0.0,0.0,0,2,50,1.0,3789,2647,1,1,0.0949534049,0.0,0.0,0.4019768509,0,3,50,1.0,3788,2647,0.0],[1,2,0.0,0.0,0.0,8.0,0,1,0,0.5,3788,2646,0,2,0.0292518796,0.0,0.0760992901,9.2861842936,0,1,1,0.3911612387,3787,2646,0.0],[1,1,0.0,0.125,0.125,8.0,0,1,0,1.0,3792,2650,1,0,0.0,1.0,0.4649965896,9.1628759442,0,0,0,1.0,3791,2649,0.0],[1,1,0.0,0.0,0.0,54.0,0,1,0,1.0,3793,2651,0,1,0.0,0.2224437777,1.0,53.8613416428,0,1,0,1.0,3792,2650,0.0],[1,1,0.0,0.0,0.0,13.0,0,1,0,1.0,3791,2649,0,1,0.4944847492,0.0,0.5430208969,13.1660273715,0,0,0,0.8896228316,3790,2647,0.0],[1,1,0.0,0.266666667,0.0,45.0,0,1,0,1.0,3790,2648,0,0,0.0,0.7092992922,0.0,44.9463138196,0,0,0,0.3922334749,3789,2648,0.0],[1,6,0.325146458,0.428571429,2.857142857,1.166666667,0,3,601,0.5,3799,2657,1,6,0.9018349302,0.6486507454,1.0,0.8985265295,0,4,601,0.8644516938,3799,2655,0.0],[1,2,0.811278124,0.025,0.175,20.0,0,3,204,0.5,3802,2660,1,1,1.0,0.2278758888,0.0,20.2012262373,0,2,204,0.1006305415,3801,2658,0.0],[1,1,0.0,0.0,0.0,9.0,0,1,0,1.0,3800,2658,0,0,0.0,0.314802586,0.0,9.8157192221,0,0,0,1.0,3800,2657,0.0],[1,1,0.0,1.0,1.0,0.0,0,1,0,1.0,3803,2661,1,1,0.149495855,0.9980754363,0.9687759334,0.9651778995,0,1,0,1.0,3802,2661,0.0],[1,14,0.887616374,0.084821429,0.026785714,16.0,0,3,821,0.571428571,3817,2675,1,14,1.0,0.0,0.0,15.6050475266,0,2,820,0.0,3815,2674,0.0],[1,1,0.0,0.133126935,0.133126935,323.0,0,2,102,1.0,3731,2206,1,1,0.73687026,0.484207053,0.0,322.7864194886,0,2,101,0.7198429632,3730,2206,0.0],[1,8,0.83360453,0.055555556,0.736111111,9.0,0,3,813,0.25,3825,2683,1,8,1.0,0.0184461232,0.9246619489,8.7196931986,0,2,812,0.7004091069,3824,2684,0.0],[1,5,0.430676558,2.0,2.0,0.0,0,2,468,0.6,3830,2688,0,5,0.2581779013,1.0,1.0,0.0328841993,0,2,467,0.4603837693,3830,2689,0.0],[1,2,0.0,0.0,0.0,216.0,0,1,0,0.5,3832,2690,0,1,0.0158539676,0.0,0.1057775992,216.5079731115,0,0,0,1.0,3832,2689,1.0],[1,1,0.0,0.0,0.0,55.0,0,1,0,1.0,3833,2691,0,1,0.0,0.0,0.0727605149,55.5236277353,0,1,1,0.382849497,3833,2690,0.0],[1,1,0.0,0.0,0.0,17.0,0,1,0,1.0,3834,2692,0,1,0.0,0.0,0.0,17.2991935286,0,2,0,1.0,3833,2692,0.0],[2,5,0.810901969,0.008287293,0.013812155,144.8,0,5,168,1.0,3839,3446,1,4,1.0,0.0,0.5928749942,144.8377432794,0,5,168,0.0,3839,3446,0.0],[1,1,0.0,0.0,0.0,19.0,0,1,0,1.0,3840,751,1,1,0.392255141,0.3571346437,0.6111298755,18.9971136627,0,0,0,1.0,3840,751,0.0],[1,2,0.0,0.0,0.0,41.0,0,1,0,0.5,3842,2698,1,1,0.0,0.0,0.0,40.4529169666,0,1,1,1.0,3842,2698,1.0],[1,3,1.0,3.0,3.0,0.0,0,2,309,0.666666667,3845,2701,1,3,0.4511826748,1.0,1.0,0.208499695,0,1,308,0.7806787269,3845,2701,0.0],[1,2,0.0,0.0,0.0,33.0,0,1,0,0.5,3849,2705,1,2,0.2360747046,0.0,0.0,33.0051355464,0,0,0,1.0,3848,2704,1.0],[1,2,0.0,0.0,0.0,0.0,0,2,206,0.5,3847,2703,0,2,0.0,0.0,0.0,0.5520979137,0,2,205,0.7971023886,3846,2703,0.0],[1,3,0.0,1.0,1.0,0.0,0,2,103,0.666666667,3854,2710,0,2,0.6896899869,0.7554852829,0.3154198401,0.4614861311,0,1,102,0.6851662346,3854,2710,0.0],[1,2,0.0,0.0,0.0,10.0,0,1,0,0.5,3851,2707,0,1,0.0,0.9267722383,0.1266172422,9.7246664302,0,0,0,0.5472420835,3849,2706,0.0],[1,2,0.0,0.0,0.0,39.0,0,1,0,0.5,3856,2712,0,1,0.1169265244,0.0,0.0,39.5377053746,0,0,0,0.387088559,3856,2711,0.0],[1,4,0.79248125,3.0,3.0,0.0,0,3,309,0.75,3860,2716,1,4,0.6926283618,1.0,1.0,0.1698877916,0,3,309,0.2575126197,3859,2716,0.0],[1,2,0.0,0.0,0.0,10.0,0,1,0,0.5,3862,2718,0,2,0.1199640508,0.7697394559,0.0,10.2709478097,0,0,0,0.5155660271,3862,2718,0.0],[1,3,0.94639463,0.0078125,0.0078125,170.6666667,1,1,0,1.0,3865,2721,0,1,1.0,0.0,0.0,170.5307489958,0,1,0,1.0,3865,2721,0.0],[1,3,1.0,3.0,3.0,0.0,0,2,309,0.666666667,3868,2724,0,3,1.0,1.0,1.0,0.4406447775,0,1,308,1.0,3867,2725,0.0],[1,2,0.0,0.0,0.0,29.5,0,1,0,0.5,3870,2726,1,2,0.0,0.0,0.7347587098,29.2764389716,0,1,0,0.7395735742,3869,2726,1.0],[1,2,0.0,0.034482759,0.034482759,14.5,0,2,103,1.0,3872,2728,1,1,0.0,0.0,0.2203031671,15.0887207876,0,1,104,1.0,3871,2728,1.0],[2,6,0.792430315,0.15990058,0.082021541,201.1666667,1,3,114,0.666666667,3737,3363,2,6,0.7223718009,0.0455690358,0.3280035307,200.6702889581,0,2,113,0.3668405196,3737,3363,1.0],[2,4,0.597706217,0.208469055,0.197068404,153.5,0,3,235,0.75,3741,3367,1,4,0.0,0.0684554817,0.3231756176,153.2802500581,0,2,235,1.0,3740,3366,1.0],[1,10,0.862337158,0.021120294,0.017141108,326.7,1,4,386,0.8,3751,2223,1,10,1.0,0.3001540091,0.4473164568,326.0179820618,1,3,385,0.4869937681,3750,2222,1.0],[1,1,0.0,0.001477105,0.002461841,2031.0,1,6,16,1.0,3752,169,0,1,0.6514404324,0.0,0.3776367189,2030.3381116384,1,5,15,1.0,3752,169,0.0],[1,1,0.0,0.216981132,0.141509434,106.0,0,3,1,1.0,3753,2224,0,1,0.4272699847,0.0,0.6214891759,105.599255135,0,2,0,0.1335182208,3753,2224,0.0],[1,2,0.99107606,0.017857143,0.022321429,224.0,0,4,118,1.0,221,124,1,2,0.482991264,0.8524371554,0.0058295198,223.594963321,0,3,118,0.8736444089,221,123,0.0],[1,1,0.0,0.023809524,0.013227513,378.0,0,3,7,1.0,222,125,1,1,0.0,0.0,0.571948868,378.19784863,0,2,6,1.0,222,125,0.0],[1,1,0.0,0.002057613,0.002057613,2916.0,1,4,6,1.0,223,126,0,0,0.8057799046,0.0,0.0,2916.2085992721,1,3,5,1.0,222,125,0.0],[1,1,0.0,0.029538131,0.029538131,1862.0,1,4,7,1.0,224,82,2,0,0.002392107,0.0,0.0,1861.4880267466,1,4,6,1.0,223,82,0.0],[1,1,0.0,0.028985507,0.037267081,483.0,1,2,28,1.0,225,127,1,0,0.0,0.3057694614,0.454376471,482.9402111255,1,1,28,0.6453620373,225,128,0.0],[1,1,0.0,0.015570934,0.003460208,578.0,0,5,7,1.0,226,128,0,1,0.2048248068,0.0,0.1975328226,577.4809029581,0,5,7,1.0,225,127,0.0],[1,1,0.0,0.034649476,0.000805802,1241.0,0,4,5,1.0,227,129,1,1,0.6725487245,0.0,0.0,1241.7234525046,1,3,4,1.0,227,128,1.0],[1,1,0.0,0.021645022,0.002164502,924.0,1,4,5,1.0,228,130,0,0,0.1490677267,0.0,0.0,924.3926632727,0,4,5,1.0,227,130,1.0],[1,1,0.0,0.008714597,0.008714597,459.0,0,3,7,1.0,229,83,1,1,0.7726120481,0.5072173512,0.0,459.5220279621,0,2,6,1.0,229,82,0.0],[1,1,0.0,0.006818182,0.004545455,440.0,0,4,19,1.0,230,84,1,0,0.0,0.064829642,0.1017770827,438.9076588928,0,4,18,1.0,229,84,0.0],[1,1,0.0,0.004842615,0.007263923,1239.0,0,6,19,1.0,231,6,1,0,0.3567370303,0.0,0.0,1237.9176415275,0,6,19,0.1123346253,231,4,0.0],[2,2,0.954434003,0.008431703,0.002360877,1482.5,1,6,1,1.0,3755,2395,2,1,0.7135431432,0.1783715479,0.0,1482.3026643971,0,5,1,1.0,3754,2394,1.0],[1,1,0.0,0.001086957,0.020652174,920.0,0,4,0,1.0,3756,2226,0,1,0.3027572863,0.0,0.7255147638,920.4857655141,0,3,0,1.0,3755,2226,0.0],[2,6,0.841862428,0.035729123,0.030743664,401.1666667,0,5,12,1.0,3762,3386,2,5,0.3327405422,0.0,0.0,401.3754204268,0,5,11,1.0,3763,3385,1.0],[1,1,0.0,0.125,0.125,8.0,0,2,23,1.0,485,120,0,2,0.4926222485,0.4442877254,0.0,8.1882569956,0,1,22,0.1489705623,484,120,0.0],[1,1,0.0,0.016460905,0.008230453,243.0,0,3,2,1.0,486,334,1,1,0.1653112162,0.4465302141,0.2653686184,243.6154753737,0,2,1,0.0,485,333,0.0],[1,1,0.0,0.005661348,0.002058672,1943.0,0,5,20,1.0,487,21,1,0,0.0,0.0,0.0,1942.5678513412,0,5,20,1.0,487,20,0.0],[2,8,0.691448051,0.041530565,0.019598693,535.75,0,5,142,0.625,3770,3394,1,8,0.469011234,0.5154747492,0.0,535.9430910648,0,4,143,0.8449888705,3769,3393,1.0],[3,7,0.496231241,0.182486631,0.171122995,213.7142857,1,5,98,0.571428571,3777,3571,3,7,0.0,0.0,0.0,212.9593055726,0,4,98,1.0,3777,3571,1.0],[1,1,0.0,0.008403361,0.008403361,238.0,0,1,0,1.0,3778,2241,1,1,0.0,0.0,0.0,237.9897282533,0,0,0,0.4952145934,3777,2240,0.0],[2,4,0.991935557,0.013661202,0.013661202,274.5,1,5,0,0.5,3782,3405,2,4,0.0,0.0,0.1985244616,274.7576245162,0,4,0,0.898056785,3781,3404,1.0],[1,5,0.977197886,0.006525285,0.008156607,367.8,0,5,111,1.0,3787,2249,0,4,1.0,0.0,0.716813435,368.680995408,0,4,110,0.7792094375,3787,2248,0.0],[2,3,0.498624522,0.473815461,0.152119701,133.6666667,1,3,37,0.666666667,3875,3482,2,2,1.0,0.7186799307,0.1753261726,133.0108199904,0,2,37,0.1840700225,3875,3481,0.0],[1,1,0.0,0.017647059,0.129411765,170.0,0,3,20,1.0,3876,753,0,1,0.1137425231,0.3519476271,0.0,169.9367667362,0,2,20,1.0,3875,752,0.0],[1,1,0.0,0.0,0.0,35.0,0,1,0,1.0,3877,2731,0,0,0.0,0.396750255,0.5789073764,35.3139845847,0,1,0,0.1697293028,3876,2730,1.0],[1,1,0.0,0.014245014,0.005698006,702.0,0,4,38,1.0,232,131,1,0,0.4843229632,0.2095478412,0.1334204002,702.8239908319,0,3,37,0.657200576,231,130,0.0],[1,1,0.0,0.019565217,0.017391304,460.0,0,3,9,1.0,233,85,1,0,0.1907316384,0.0,1.0,458.7562796586,0,3,8,1.0,232,85,0.0],[1,1,0.0,0.018817204,0.002688172,372.0,0,2,37,1.0,234,132,1,0,0.0,0.0,0.0,371.4162140985,0,1,37,0.7987372881,234,132,0.0],[1,1,0.0,0.003218884,0.001609442,1864.0,0,4,9,1.0,235,86,0,0,0.0,0.0453212163,0.0,1863.5899132079,0,3,9,1.0,234,86,0.0],[1,1,0.0,0.012219959,0.00814664,491.0,0,5,29,1.0,236,133,1,0,0.0,0.0,0.3900085658,490.9071404442,0,5,29,0.0715029159,235,132,0.0],[1,1,0.0,0.279661017,0.197740113,354.0,0,5,16,1.0,237,134,1,0,0.0,0.270779304,0.1342922786,354.6638281221,0,4,15,0.9109506178,236,133,1.0],[1,2,0.863120569,0.095238095,0.071428571,42.0,0,2,26,1.0,239,136,1,1,1.0,0.7644889693,0.1576598069,41.997736148,0,2,25,0.8303887034,239,136,1.0],[1,1,0.0,0.063492063,0.031746032,63.0,0,2,0,1.0,3878,2732,0,1,0.7727041517,0.0,0.2396953538,62.7161772625,0,2,0,0.3600641102,3877,2732,0.0],[2,14,0.800515883,0.052057511,0.022558255,288.1428571,1,5,758,0.428571429,3801,3424,1,13,0.6262154268,0.0,0.0,288.9842487957,1,5,757,1.0,3800,3424,1.0],[1,1,0.0,0.036659878,0.020366599,491.0,1,2,11,1.0,3802,2259,2,0,0.0,0.5394133108,0.0,490.3550060637,0,1,10,0.8001447958,3801,2258,0.0],[1,1,0.0,0.017751479,0.023668639,169.0,1,3,6,1.0,3879,754,1,0,0.4884578512,0.6901078762,0.0,169.466831478,2,2,5,0.8254963917,3878,753,0.0],[1,1,0.0,0.023391813,0.012670565,2052.0,0,6,12,1.0,3803,172,1,1,0.7111178963,0.5597420865,0.0,2052.4203375449,0,6,13,0.9545430717,3803,172,1.0],[4,160,0.942829865,0.018877994,0.018832248,409.86875,0,5,9053,0.4125,3963,3629,4,159,1.0,0.0,0.3238709232,409.2880822491,0,4,9052,1.0,3963,3628,1.0],[1,1,0.0,0.028571429,0.028571429,175.0,0,3,0,1.0,3964,2416,0,1,0.0421846906,0.1244787665,0.1179431663,175.790042725,0,3,0,1.0,3964,2417,0.0],[1,1,0.0,0.033707865,0.016853933,178.0,0,3,0,1.0,3965,2417,1,1,0.0819287487,0.0,0.0,178.4841901207,0,2,0,1.0,3964,2416,0.0],[1,1,0.0,0.00097561,0.00195122,2050.0,0,6,1,1.0,3966,173,0,1,0.0,0.6951493385,0.0,2050.011246662,0,6,1,0.9629477526,3966,173,0.0],[1,42,0.930994942,0.024116896,0.024968081,503.5,0,5,42,0.023809524,4008,2459,1,42,1.0,0.0,0.0,504.4981280729,0,5,41,0.0,4008,2458,1.0],[2,6,0.749047627,0.00349406,0.004192872,238.5,0,5,119,0.5,4014,3632,2,5,0.4500834799,0.0,0.0,239.0229526816,0,5,118,0.0,4013,3631,1.0],[1,1,0.0,0.0,0.0,40.0,0,1,0,1.0,4015,1169,0,1,0.7109469628,0.5514477664,0.0,40.2607587641,0,0,0,1.0,4015,1168,1.0],[1,1,0.0,1.0,1.0,0.0,0,4,59,1.0,4016,1170,1,1,0.1702138931,1.0,1.0,0.314125041,0,4,58,1.0,4016,1170,0.0],[3,14,0.522552552,0.106110652,0.109207267,346.0,1,5,654,0.714285714,4030,2568,1,13,0.0542067454,0.1754627308,0.0,346.2035145758,1,4,654,0.8059338977,4029,2567,1.0],[1,1,0.0,0.043280182,0.043280182,439.0,0,5,0,1.0,4031,37,1,1,0.2262556632,0.0,0.0,438.536098982,0,4,1,1.0,4030,37,0.0],[1,7,0.922452539,0.026534527,0.026534527,446.8571429,0,3,14,0.142857143,4038,2477,0,7,1.0,0.7553695944,0.0,447.1617956529,0,2,13,0.3741163388,4038,2478,1.0],[1,2,0.993516137,0.046492659,0.030995106,1226.0,0,5,0,0.5,4040,2479,1,2,0.6852989117,0.3640317526,0.5656858619,1225.5747433301,0,5,0,0.2220770025,4039,2479,1.0],[1,1,0.0,0.004201681,0.016806723,238.0,1,1,2,1.0,4041,2480,2,0,0.7546822202,0.239967562,0.0,238.4327651311,0,2,1,1.0,4041,2479,0.0],[1,1,0.0,0.100671141,0.104026846,1192.0,0,4,1,1.0,4042,2481,0,1,0.1915107827,0.0,0.0,1191.6443625632,0,3,0,1.0,4042,2480,1.0],[1,1,0.0,0.001676446,0.000838223,1193.0,0,4,0,1.0,4043,2482,1,1,0.4248943692,0.0,0.1129804167,1193.1983646275,0,4,0,1.0,4043,2482,0.0],[1,1,0.0,0.001677852,0.002516779,1192.0,0,4,0,1.0,4044,2483,1,0,0.0,0.0,0.0,1192.4058401066,0,3,0,1.0,4043,2482,0.0],[1,3,0.937230563,0.006253909,0.006253909,533.0,1,4,5,1.0,4047,2486,0,2,1.0,0.3576418276,0.0,532.4292165984,1,3,5,1.0,4046,2485,0.0],[1,5,0.84762746,0.012214551,0.011152416,376.6,0,4,21,0.8,4052,2491,1,3,1.0,0.0,0.0,376.7304630066,0,4,19,0.0,4051,2490,0.0],[1,1,0.0,0.057142857,0.085714286,35.0,1,1,9,1.0,3880,2733,0,1,0.0,0.0790284938,0.8805789552,35.8404596742,1,0,9,1.0,3880,2733,0.0],[4,16,0.745516955,0.025450156,0.030479831,621.3125,0,5,204,0.4375,4068,3776,2,16,0.0814747519,0.2407756222,0.0,621.0282362438,0,5,203,1.0,4067,3776,1.0],[3,98,0.958956067,0.013839853,0.013952832,361.2755102,0,5,277,0.06122449,4166,3784,2,97,0.8570211923,0.1904216699,0.64072463,361.3784343841,0,5,277,0.0998585662,4164,3784,1.0],[1,1,0.0,0.005464481,0.005464481,366.0,1,3,0,1.0,4167,2599,0,0,0.6973697892,0.1708780566,0.569698306,366.0095903473,1,3,0,0.4018750528,4167,2599,0.0],[1,1,0.0,0.063324538,0.013192612,379.0,0,3,0,1.0,4168,2600,1,0,0.0,0.0,0.0,378.0861997486,0,2,0,1.0,4167,2600,0.0],[1,1,0.0,0.005277045,0.005277045,379.0,0,3,0,1.0,4169,2601,1,1,0.4860050727,0.0,0.0,379.4425785176,0,3,0,1.0,4169,2600,0.0],[1,1,0.0,0.050131926,0.050131926,379.0,0,3,0,1.0,4170,2602,1,1,0.0,0.0,0.0,378.7324411377,0,2,0,0.9350454816,4169,2602,0.0],[1,1,0.0,0.007936508,0.015873016,378.0,0,3,0,1.0,4171,2603,1,1,0.0,0.3864225781,0.0,378.0125822601,0,3,0,1.0,4172,2603,1.0],[1,1,0.0,0.049180328,0.090163934,366.0,0,3,1,1.0,4172,2604,1,0,0.5973071734,0.4330081623,0.0,366.2021346726,0,3,1,0.5430677281,4171,2603,0.0],[1,3,0.938748311,0.016557734,0.007407407,765.0,0,5,10,0.666666667,4175,2607,1,2,1.0,0.0,0.0187532099,764.6519678175,0,5,11,0.8101835493,4175,2607,1.0],[1,1,0.0,0.020722892,0.005301205,2075.0,0,6,4,1.0,4176,174,0,1,0.4475003493,0.6525951608,0.974924078,2075.4523691597,0,6,3,1.0,4175,174,0.0],[2,2,0.934068055,0.019821606,0.019821606,504.5,0,5,18,1.0,4178,3781,2,2,0.6644017729,0.0,0.1978778088,504.2838586273,0,5,17,0.9926502715,4178,3781,0.0],[1,1,0.0,0.021276596,0.021276596,188.0,0,4,22,1.0,4179,1174,0,1,0.2045285045,0.0,0.0,187.243602657,1,3,22,0.8326533704,4178,1174,0.0],[2,3,0.658917944,0.014480409,0.053662692,391.3333333,0,5,0,0.666666667,4182,3785,1,2,0.1754311788,1.0,0.1544836845,391.1707395186,1,4,1,1.0,4182,3785,1.0],[1,1,0.0,0.021276596,0.005319149,188.0,1,2,5,1.0,4183,2610,1,0,0.0,1.0,0.0,186.6498274688,1,2,4,0.9504513241,4183,2610,0.0],[2,2,0.79732651,0.025896414,0.002988048,502.0,0,5,2,0.5,4185,3788,2,1,0.0,0.0,0.8481423025,501.7859340366,1,4,1,0.7930782399,4184,3788,1.0],[1,1,0.0,0.408759124,0.083941606,274.0,0,4,13,1.0,4186,175,0,0,1.0,0.3643636383,0.9157285822,272.7946605066,0,4,13,0.6295136527,4186,175,1.0],[1,1,0.0,0.010909091,0.007272727,275.0,0,4,0,1.0,4187,176,0,0,0.2555403726,0.0,0.0,275.7464404188,0,3,0,0.1275340369,4186,175,0.0],[2,2,0.505740886,0.041280539,0.071609099,593.5,0,4,3,1.0,4189,2789,1,2,0.4744727837,0.0,0.0,593.470185293,0,3,3,0.8559020193,4189,2788,1.0],[1,2,0.977417818,0.065868263,0.035928144,83.5,1,3,180,1.0,4191,1179,0,1,1.0,0.0,0.0,83.8452681816,1,3,179,0.7309034443,4190,1178,1.0],[1,1,0.0,0.010989011,0.010989011,182.0,1,2,4,1.0,3881,2734,1,1,0.0,0.3495541303,0.9157086149,181.8880085671,0,2,3,1.0,3881,2733,0.0],[1,1,0.0,0.008196721,0.008196721,244.0,0,3,126,1.0,3882,2735,1,0,0.0,0.0,0.7194981509,243.9956915397,0,2,125,1.0,3882,2735,0.0],[2,15,0.911082068,0.022558668,0.024224073,440.3333333,1,5,681,0.333333333,3897,3504,1,15,1.0,0.818546745,0.0,439.7445164308,0,5,681,0.4463593292,3896,3504,0.0],[1,1,0.0,0.023285899,0.053040103,773.0,1,5,39,1.0,3898,140,1,0,0.0262696951,0.0,0.5622664618,773.3344942669,0,5,39,0.0750802236,3897,139,1.0],[1,1,0.0,0.0,0.0,0.0,0,1,0,1.0,3899,2748,1,1,0.0,0.0138181613,0.9215207073,0.1998212068,0,1,0,0.9595963134,3899,2747,0.0],[1,1,0.0,0.071428571,0.071428571,14.0,0,2,15,1.0,488,121,1,1,0.0,0.0,0.0182339746,13.7674987935,0,2,16,0.8558231323,487,122,0.0],[1,1,0.0,0.038461538,0.076923077,52.0,0,3,1,1.0,489,122,1,1,0.0304049007,0.0741529807,0.0,52.9944348734,0,3,0,0.3262855397,489,121,0.0],[1,1,0.0,0.001295337,0.002590674,772.0,0,5,1,1.0,490,4,1,1,0.0,0.0,0.4454694999,771.250608079,0,5,1,0.1296331474,489,2,0.0],[2,3,0.766659388,0.006420546,0.009229535,830.6666667,0,5,26,1.0,3902,3508,2,2,0.0,0.0,0.138195432,829.8335157725,0,5,25,0.3781568855,3902,3508,1.0],[3,5,0.746136115,0.010964205,0.020638504,620.2,1,5,72,0.6,4196,3881,3,5,0.1954148033,0.8193423696,0.0,620.8361802714,0,5,72,0.1214532194,4197,3880,0.0],[1,1,0.0,0.055201699,0.053078556,471.0,0,3,0,1.0,4197,2616,1,1,0.9072627309,0.0,0.3621585315,470.0905985768,0,3,0,1.0,4197,2616,0.0],[2,20,0.861627789,0.019416386,0.030527497,445.5,1,5,242,0.55,4217,3816,1,19,1.0,0.0472269032,0.0,445.7097049966,0,4,241,1.0,4217,3816,1.0],[2,34,0.800811046,0.019914651,0.023810996,475.5588235,1,6,1235,0.411764706,34,34,2,34,0.8152275896,0.0,0.0,475.7490795207,1,6,1235,0.1847592299,34,34,1.0],[1,4,0.689391747,0.003215434,0.003215434,544.25,1,6,40,1.0,3906,2754,0,5,1.0,0.0,0.3708029959,545.1032667442,1,5,40,0.729452314,3906,2754,1.0],[1,1,0.0,0.0,0.0,8.0,1,1,0,1.0,3907,2755,0,0,0.0,0.0,0.1268194749,7.9735171722,0,1,0,0.4790738641,3907,2755,0.0],[1,2,0.503258335,0.008576329,0.006861063,291.5,1,5,0,1.0,4219,2634,1,2,0.9783871711,1.0,0.2443367874,291.2478967827,0,5,1,1.0,4218,2634,0.0],[1,1,0.0,0.11637931,0.004310345,232.0,1,2,9,1.0,4220,2635,1,0,0.2533273618,0.0,0.1550356014,230.425401095,1,1,8,0.8734657913,4221,2635,1.0],[3,26,0.572758103,0.028412444,0.039204114,456.1923077,1,6,399,0.653846154,4246,4022,2,25,0.0,1.0,0.0,455.6689403409,0,5,398,0.1203999217,4246,4021,1.0],[3,9,0.864377216,0.022276472,0.003967043,728.2222222,1,6,30,0.555555556,4255,4031,2,8,1.0,0.0,0.1445549818,727.9688191881,0,6,29,0.8927777058,4254,4030,1.0],[1,1,0.0,0.002594034,0.002594034,771.0,0,5,3,1.0,3908,141,1,1,0.4125589166,0.5022830696,0.2746309046,770.8565156764,0,4,3,1.0,3908,141,1.0],[2,3,0.767156563,0.11627907,0.051162791,71.66666667,1,4,165,1.0,3911,3516,2,3,0.4110075649,0.0,0.0,70.7553005092,0,3,164,1.0,3911,3515,1.0],[2,5,0.647718978,0.037409269,0.002791736,358.2,1,5,64,0.
[truncated: 2,556,495 more chars]
